# Supplementary material for: Spring‐Like Behavior in [8]Helicene Diimides: How Helical Pitch Governs Optical Anisotropy and Electronic Conjugation
Source: Angew Chem Int Ed Engl. 2025 Jul 7;64(34):e202508779. doi: 10.1002/anie.202508779 (PMC12363639; doi:10.1002/anie.202508779)
Supplement: Supplementary file 2 — Supporting information [file ANIE-64-e202508779-s002.zip]

Archive with 10 entries (10 files):
- C3-8HDI_KR1157_FrSa.cif
- C3-8HDI_KR1159_FrSa_a.cif
- C4-8HDI_KR1155_FrSa_twin1_hklf5.cif
- C4-8HDI_KR1158_FrSa.cif
- C5-8HDI_KR1161_FrSa.cif
- C6_KR1156_FrSa.cif
- N-Bu-8HDI_KR1162_FrSa.cif
- N-Me-8HDI_KR1140_FrSa.cif
- N-Me-8HDI_POLY1_KR1138_FrSa.cif
- N-Me-8HDI_POLY2_KR1139_FrSa_sq.cif
