# Supplementary material for: Spring‐Like Behavior in [8]Helicene Diimides: How Helical Pitch Governs Optical Anisotropy and Electronic Conjugation
Source: Angew Chem Int Ed Engl. 2025 Jul 7;64(34):e202508779. doi: 10.1002/anie.202508779 (PMC12363639; doi:10.1002/anie.202508779)
Supplement: Supplementary file 2 — Supporting information [file ANIE-64-e202508779-s002.zip › C3-8HDI_KR1157_FrSa.cif]

data_KR1157_FrSa

_publ_contact_author_name         'Dr. Princekumar Ravat'
_publ_contact_author_address
;
 Institut f\"ur Organische Chemie
 Universit\"at W\"urzburg
 Am Hubland
 97074 W\"urzburg, Germany
;
_publ_contact_author_email        princekumar.ravat@uni-wuerzburg.de
_publ_contact_author_phone        +49-931-31-81583
_publ_contact_author_id_orcid     0000-0002-7553-9188
loop_
 _publ_author_name
 _publ_author_address
 _publ_author_id_orcid
  'Braunschweig, Holger'
;
 Institut f\"ur Anorganische Chemie
 Universit\"at W\"urzburg
 Am Hubland
 97074 W\"urzburg, Germany
;
  0000-0002-7238-0407
  'Radacki, Krzysztof'
;
 Institut f\"ur Anorganische Chemie
 Universit\"at W\"urzburg
 Am Hubland
 97074 W\"urzburg, Germany
;
  0000-0003-3088-6327
  'Ravat, Princekumar'
;
 Institut f\"ur Organische Chemie
 Universit\"at W\"urzburg
 Am Hubland
 97074 W\"urzburg, Germany
;
  0000-0002-7553-9188
  'Saal, Fridolin'
;
 Institut f\"ur Anorganische Chemie
 Universit\"at W\"urzburg
 Am Hubland
 97074 W\"urzburg, Germany
;
  ?

_publ_section_references
;
 SHELXT - Integrated space-group and crystal-structure determination, G. M. Sheldrick, Acta Cryst. (2015) A71, 3-8
 Crystal structure refinement with SHELXL, G. M. Sheldrick, Acta Cryst. (2015) C71, 3-8
;

_audit_creation_method            'CIF-fill 1.5e (K.Radacki, 2005-23)'
_audit_creation_date              2024-08-23
_audit_update_record
;
 2024-08-23    CrysAlisPro 1.171.43.128a (Rigaku OD, 2024)
 2024-08-23    SHELXL-2019/2
;
_shelx_SHELXL_version_number      2019/2
_chemical_formula_moiety          'C41 H22 N2 O4, C H Cl3'
_chemical_formula_sum             'C42 H23 Cl3 N2 O4'
_chemical_formula_weight          725.97
loop_
 _atom_type_symbol
 _atom_type_description
 _atom_type_scat_dispersion_real
 _atom_type_scat_dispersion_imag
 _atom_type_scat_source
  C C 0.0181 0.0091 'International Tables Vol C Tables 4.2.6.8 and 6.1.1.4'
  H H 0.0000 0.0000 'International Tables Vol C Tables 4.2.6.8 and 6.1.1.4'
  N N 0.0311 0.0180 'International Tables Vol C Tables 4.2.6.8 and 6.1.1.4'
  O O 0.0492 0.0322 'International Tables Vol C Tables 4.2.6.8 and 6.1.1.4'
  Cl Cl 0.3639 0.7018 'International Tables Vol C Tables 4.2.6.8 and 6.1.1.4'

_space_group_crystal_system       triclinic
_space_group_IT_number            2
_space_group_name_H-M_alt         'P -1'
_space_group_name_Hall            '-P 1'
_shelx_space_group_comment
;
 The symmetry employed for this shelxl refinement is uniquely defined by the 
 following loop, which should always be used as a source of symmetry 
 information in preference to the above space-group names. They are only 
 intended as comments.
;
loop_
 _space_group_symop_operation_xyz
  'x, y, z'
  '-x, -y, -z'


_cell_length_a                    6.992(13)
_cell_length_b                    15.45(3)
_cell_length_c                    15.82(4)
_cell_angle_alpha                 110.81(12)
_cell_angle_beta                  97.46(12)
_cell_angle_gamma                 100.95(12)
_cell_volume                      1532(6)
_cell_formula_units_Z             2
_cell_measurement_temperature     100(2)
_cell_measurement_reflns_used     12429
_cell_measurement_theta_min       3.0290
_cell_measurement_theta_max       72.4350
_cell_special_details
;
 Uncertainties of the unit cell parameters were calculated as standard 
 deviations on 38 cells obtained from subsets of all reflections. These sets 
 of reflections were based on runs in experiment.
;

_exptl_crystal_description        plate
_exptl_crystal_colour             'clear light yellow'
_exptl_crystal_density_diffrn     1.574
_exptl_crystal_F_000              744
_exptl_crystal_size_max           0.320
_exptl_crystal_size_mid           0.100
_exptl_crystal_size_min           0.020
_exptl_absorpt_coefficient_mu     3.143
_exptl_absorpt_correction_type    gaussian
_exptl_absorpt_correction_T_min   0.345
_exptl_absorpt_correction_T_max   1.000
_exptl_absorpt_process_details
;
 CrysAlisPro 1.171.43.128a (Rigaku Oxford Diffraction, 2024) Numerical 
 absorption correction based on gaussian integration over a multifaceted 
 crystal model Empirical absorption correction using spherical harmonics, 
 implemented in SCALE3 ABSPACK scaling algorithm.
;
_exptl_crystal_preparation
;
 Crystals were grown at RT from saturated solution in chloroform and 
 methanol. For data collection the crystal was immersed in a film of 
 perfluoropolyether oil, mounted on a polyimide loop and transferred to 
 stream of cold nitrogen (Oxford Cryostream 800).
;
loop_
 _exptl_crystal_face_index_h
 _exptl_crystal_face_index_k
 _exptl_crystal_face_index_l
 _exptl_crystal_face_perp_dist
  0 -1 1 0.0113
  0 1 -1 0.0073
  0 -1 -1 0.0446
  0 1 1 0.0538
  -1 1 -1 0.1383
  1 -1 1 0.1420
  1 -1 0 0.1503
  -1 1 0 0.1492

_shelx_estimated_absorpt_T_min    0.433
_shelx_estimated_absorpt_T_max    0.940
_diffrn_ambient_temperature       100(2)
_diffrn_ambient_environment       N~2~
_diffrn_radiation_probe           x-ray
_diffrn_radiation_wavelength      1.54184
_diffrn_radiation_type            CuK\a
_diffrn_radiation_xray_symbol     K-L~2,3~
_diffrn_radiation_monochromator   'multi-layer mirror'
_diffrn_source                    'rotating-anode X-ray tube'
_diffrn_source_type               'PhotonJet-R X-ray Source'
_diffrn_measurement_device        'four-circle diffractometer'
_diffrn_measurement_device_type   'Rigaku XtaLAB Synergy-R'
_diffrn_measurement_method        '\w scans'
_diffrn_measurement_details
;
 List of Runs (angles in degrees, time in seconds):
 --------------------------------------------------------------------------
  1  \w   -127.00 -76.00   0.50    0.50    --  -78.50 -22.00  -1.14  102
  2  \w   -119.00 -68.00   0.50    0.50    --  -70.00 -22.00 -33.76  102
  3  \w   -107.00 -56.00   0.50    0.50    --  -58.00 -22.00  19.83  102
  4  \w   -127.00 -76.00   0.50    0.50    --  -78.50 -22.00  92.62  102
  5  \w   -119.00 -68.00   0.50    0.50    --  -70.00 -22.00 147.87  102
  6  \w    -98.00 -42.00   0.50    0.50    --  -50.00 -21.00 123.67  112
  7  \w   -111.00 -60.00   0.50    0.50    --  -62.00 -22.00  47.63  102
  8  \w   -114.00 -58.00   0.50    0.50    --  -66.00 -20.00  88.68  112
  9  \w   -118.00 -62.00   0.50    0.50    --  -70.00 -20.00  -1.45  112
 10  \w   -126.00 -69.00   0.50    0.50    --  -78.50 -19.00 -63.37  114
 11  \w   -118.00 -62.00   0.50    0.50    --  -70.00 -20.00 -87.82  112
 12  \w   -127.00 -76.00   0.50    0.50    --  -78.50 -22.00-107.52  102
 13  \w   -118.00 -62.00   0.50    0.50    --  -70.00 -20.00-169.98  112
 14  \w   -122.00 -66.00   0.50    0.50    --  -74.00 -21.00-138.05  112
 15  \w    -89.00 -33.00   0.50    0.50    --  -75.18 112.00 -30.00  112
 16  \w    -84.00 -16.00   0.50    0.50    --  -60.08 126.00 -30.00  136
 17  \w   -101.00 -35.00   0.50    0.50    --  -78.50 127.00 -76.20  132
 18  \w    -84.00 -16.00   0.50    0.50    --  -60.08 126.00-150.00  136
 19  \w   -109.00 -36.00   0.50    0.50    --  -78.50 140.00  66.74  146
 20  \w   -101.00 -35.00   0.50    0.50    --  -78.50 127.00 134.09  132
 21  \w    -84.00 -16.00   0.50    0.50    --  -60.08 126.00 120.00  136
 22  \w    -99.00 -35.00   0.50    0.50    --  -78.50 121.00  55.77  128
 23  \w    -93.00 -26.00   0.50    0.50    --  -69.45 126.00  60.00  134
 24  \w    -97.00 -36.00   0.50    0.50    --  -78.50 119.00 109.95  122
 25  \w   -100.00 -35.00   0.50    0.50    --  -78.50 125.00  27.62  130
 26  \w    -96.00 -36.00   0.50    0.50    --  -78.50 116.00  -0.74  120
 27  \w    -99.00 -35.00   0.50    0.50    --  -78.50 121.00-110.43  128
 28  \w    -89.00 -33.00   0.50    0.50    --  -75.18 112.00-150.00  112
 29  \w    -97.00 -36.00   0.50    0.50    --  -78.50 118.00-169.95  122
 30  \w    -93.00 -26.00   0.50    0.50    --  -69.45 126.00-120.00  134
 31  \w    -89.00 -33.00   0.50    0.50    --  -75.18 112.00 150.00  112
 32  \w     39.00  92.00   0.50    0.50    --   80.80-105.00 164.56  106
 33  \w     28.00  95.00   0.50    0.50    --   71.20-126.00 120.00  134
 34  \w     39.00  98.00   0.50    0.50    --   80.80-115.00  26.10  118
 35  \w     20.00  82.00   0.50    0.50    --   58.33-126.00 -90.00  124
 36  \w     44.00 124.00   0.50    0.50    --   76.88  15.00 -90.00  160
 37  \w     43.00  99.00   0.50    0.50    --   50.00  22.00 -10.22  112
 38  \w     44.00 124.00   0.50    0.50    --   76.88  15.00-180.00  160
;
_diffrn_orient_matrix_type
;
 CrysAlisPro convention (1999,Acta A55,543-557)
;
_diffrn_orient_matrix_UB_11       0.2252751000
_diffrn_orient_matrix_UB_12       0.0139914000
_diffrn_orient_matrix_UB_13       0.0031172000
_diffrn_orient_matrix_UB_21       0.0163731000
_diffrn_orient_matrix_UB_22      -0.0496126000
_diffrn_orient_matrix_UB_23       0.0686687000
_diffrn_orient_matrix_UB_31      -0.0422181000
_diffrn_orient_matrix_UB_32      -0.0975589000
_diffrn_orient_matrix_UB_33      -0.0815420000
_diffrn_detector                  HPA
_diffrn_detector_type             'HyPix Arc150'
_diffrn_detector_area_resol_mean  10.0
_diffrn_reflns_number             26494
_diffrn_reflns_av_unetI/netI      0.0345
_diffrn_reflns_av_R_equivalents   0.0491
_diffrn_reflns_limit_h_min       -8
_diffrn_reflns_limit_h_max        8
_diffrn_reflns_limit_k_min       -18
_diffrn_reflns_limit_k_max        17
_diffrn_reflns_limit_l_min       -19
_diffrn_reflns_limit_l_max        19
_diffrn_reflns_theta_min          3.059
_diffrn_reflns_theta_max          73.049
_diffrn_reflns_theta_full         67.684
_diffrn_measured_fraction_theta_max   0.948
_diffrn_measured_fraction_theta_full    0.988
_diffrn_reflns_Laue_measured_fraction_max     0.948
_diffrn_reflns_Laue_measured_fraction_full    0.988
_diffrn_reflns_point_group_measured_fraction_max    0.948
_diffrn_reflns_point_group_measured_fraction_full     0.988
_reflns_number_total              5815
_reflns_number_gt                 4733
_reflns_threshold_expression      'I > 2\s(I)'
_reflns_Friedel_coverage          0.000
_reflns_Friedel_fraction_max      .
_reflns_Friedel_fraction_full     .
_reflns_special_details
;
 Reflections were merged by SHELXL according to the crystal class for the 
 calculation of statistics and refinement. _reflns_Friedel_fraction is 
 defined as the number of unique Friedel pairs measured divided by the number 
 that would be possible theoretically, ignoring centric projections and 
 systematic absences.
;

_computing_data_collection
;
 CrysAlisPro system (CCD 43.128a 64-bit (release 20-06-2024))
;
_computing_cell_refinement        'CrysAlisPro 1.171.43.128a (Rigaku OD, 2024)'
_computing_data_reduction         'CrysAlisPro 1.171.43.128a (Rigaku OD, 2024)'
_computing_structure_solution     'SHELXT 2014/5 (Sheldrick, 2014)'
_computing_structure_refinement   'SHELXL-2019/2 (Sheldrick, 2019)'
_computing_molecular_graphics     'ShelXLe (Huebschle et all, 2011)'
_computing_publication_material   'SHELXL-2019/2 (Sheldrick, 2019)'

_refine_special_details
;
 Propane-bridge was showing disorder (53:47%). The distances between \a- and 
 \g-carbon atoms in chains to the respective nitrogen atoms in helicene were 
 restraint with SADI command. The atomic displacement parameters of 
 disordered atoms were restrained with RIGU keyword ('enhanced rigid bond' 
 restraint for all bonds in the connectivity list), a similarity restraint 
 SIMU and their U~ii~ displacement parameters were restrained with ISOR 
 keyword to approximate isotropic behavior. One reflection (0 3 5) was 
 removed from refinement as outlier.
;
_refine_ls_structure_factor_coef  Fsqd
_refine_ls_matrix_type            full
_refine_ls_weighting_scheme       calc
_refine_ls_weighting_details
;
 w=1/[\s^2^(Fo^2^)+(0.1231P)^2^+0.2024P] where P=(Fo^2^+2Fc^2^)/3
;
_atom_sites_solution_primary      dual
_atom_sites_solution_secondary    difmap
_atom_sites_solution_hydrogens    geom
_refine_ls_hydrogen_treatment     constr
_refine_ls_extinction_method      none
_refine_ls_extinction_coef        .
_refine_ls_number_reflns          5815
_refine_ls_number_parameters      488
_refine_ls_number_restraints      126
_refine_ls_R_factor_all           0.0697
_refine_ls_R_factor_gt            0.0596
_refine_ls_wR_factor_ref          0.1812
_refine_ls_wR_factor_gt           0.1744
_refine_ls_goodness_of_fit_ref    1.100
_refine_ls_restrained_S_all       1.088
_refine_ls_shift/su_max           0.005
_refine_ls_shift/su_mean          0.000
_refine_diff_density_max          0.522
_refine_diff_density_min         -0.623
_refine_diff_density_rms          0.078
_geom_special_details
;
 All esds (except the esd in the dihedral angle between two l.s. planes)
 are estimated using the full covariance matrix.  The cell esds are taken
 into account individually in the estimation of esds in distances, angles
 and torsion angles; correlations between esds in cell parameters are only
 used when they are defined by crystal symmetry.  An approximate (isotropic)
 treatment of cell esds is used for estimating esds involving l.s. planes.
;

loop_
 _atom_site_label
 _atom_site_type_symbol
 _atom_site_fract_x
 _atom_site_fract_y
 _atom_site_fract_z
 _atom_site_U_iso_or_equiv
 _atom_site_adp_type
 _atom_site_occupancy
 _atom_site_site_symmetry_order
 _atom_site_calc_flag
 _atom_site_refinement_flags_posn
 _atom_site_refinement_flags_adp
 _atom_site_refinement_flags_occupancy
 _atom_site_disorder_assembly
 _atom_site_disorder_group
  C1 C 0.6537(4) 0.23843(18) 0.42660(17) 0.0270(5) Uani 1 1 d . . . . .
  H1 H 0.641558 0.219882 0.477240 0.032 Uiso 1 1 calc R U . . .
  C2 C 0.7741(4) 0.32695(18) 0.44234(17) 0.0291(5) Uani 1 1 d . . . . .
  H2 H 0.845351 0.367982 0.503362 0.035 Uiso 1 1 calc R U . . .
  C3 C 0.7922(4) 0.35675(18) 0.36956(18) 0.0286(5) Uani 1 1 d . . . . .
  H3 H 0.869716 0.419086 0.381430 0.034 Uiso 1 1 calc R U . . .
  C4 C 0.6973(3) 0.29538(18) 0.28043(17) 0.0262(5) Uani 1 1 d . . . . .
  C5 C 0.5807(3) 0.20301(17) 0.26319(17) 0.0246(5) Uani 1 1 d . . . . .
  C6 C 0.5017(3) 0.13633(18) 0.16947(17) 0.0255(5) Uani 1 1 d . . . . .
  C7 C 0.4168(4) 0.04261(18) 0.15143(17) 0.0282(5) Uani 1 1 d . . . . .
  H7 H 0.381750 -0.003151 0.089376 0.034 Uiso 1 1 calc R U . . .
  C8 C 0.3803(4) 0.01272(18) 0.22424(17) 0.0283(5) Uani 1 1 d . . . . .
  C9 C 0.2998(4) -0.08658(19) 0.20364(18) 0.0326(6) Uani 1 1 d . . . . .
  H9 H 0.272569 -0.132061 0.141674 0.039 Uiso 1 1 calc R U . . .
  C10 C 0.2625(4) -0.11576(19) 0.27214(19) 0.0337(6) Uani 1 1 d . . . . .
  H10 H 0.227864 -0.182218 0.259982 0.040 Uiso 1 1 calc R U . . .
  C11 C 0.2747(4) -0.04735(19) 0.36269(19) 0.0319(6) Uani 1 1 d . . . . .
  C12 C 0.2338(4) -0.0794(2) 0.4341(2) 0.0351(6) Uani 1 1 d . . . . .
  H12 H 0.195635 -0.146001 0.420969 0.042 Uiso 1 1 calc R U . . .
  C13 C 0.2492(4) -0.0151(2) 0.52037(19) 0.0365(6) Uani 1 1 d . . . . .
  H13 H 0.244055 -0.036058 0.569898 0.044 Uiso 1 1 calc R U . . .
  C14 C 0.2733(4) 0.0838(2) 0.53794(18) 0.0336(6) Uani 1 1 d . . . . .
  C15 C 0.2811(4) 0.1509(2) 0.62871(19) 0.0397(7) Uani 1 1 d . . . . .
  H15 H 0.271032 0.129246 0.677569 0.048 Uiso 1 1 calc R U . . .
  C16 C 0.3028(4) 0.2449(2) 0.64583(18) 0.0386(7) Uani 1 1 d . . . . .
  H16 H 0.326336 0.289719 0.707907 0.046 Uiso 1 1 calc R U . . .
  C17 C 0.2909(4) 0.2779(2) 0.57231(18) 0.0341(6) Uani 1 1 d . . . . .
  C18 C 0.3163(4) 0.3774(2) 0.59173(18) 0.0360(6) Uani 1 1 d . . . . .
  H18 H 0.334267 0.421350 0.653766 0.043 Uiso 1 1 calc R U . . .
  C19 C 0.3150(4) 0.4096(2) 0.52294(19) 0.0341(6) Uani 1 1 d . . . . .
  H19 H 0.349952 0.476566 0.537413 0.041 Uiso 1 1 calc R U . . .
  C20 C 0.2615(4) 0.34395(19) 0.42867(18) 0.0296(6) Uani 1 1 d . . . . .
  C21 C 0.2635(4) 0.37841(18) 0.35700(18) 0.0301(6) Uani 1 1 d . . . . .
  H21 H 0.305164 0.445407 0.372497 0.036 Uiso 1 1 calc R U . . .
  C22 C 0.2069(4) 0.31768(18) 0.26635(18) 0.0281(5) Uani 1 1 d . . . . .
  C23 C 0.1136(3) 0.21892(18) 0.24314(17) 0.0262(5) Uani 1 1 d . . . . .
  C24 C 0.0245(4) 0.15953(18) 0.14938(17) 0.0273(5) Uani 1 1 d . . . . .
  C25 C -0.0845(4) 0.06630(18) 0.12658(17) 0.0294(6) Uani 1 1 d . . . . .
  H25 H -0.142180 0.025758 0.063674 0.035 Uiso 1 1 calc R U . . .
  C26 C -0.1092(4) 0.03228(18) 0.19610(18) 0.0301(6) Uani 1 1 d . . . . .
  H26 H -0.190077 -0.030347 0.180512 0.036 Uiso 1 1 calc R U . . .
  C27 C -0.0186(4) 0.08793(18) 0.28651(17) 0.0282(5) Uani 1 1 d . . . . .
  H27 H -0.037482 0.063243 0.332757 0.034 Uiso 1 1 calc R U . . .
  C28 C 0.1035(3) 0.18209(18) 0.31259(17) 0.0258(5) Uani 1 1 d . . . . .
  C29 C 0.2090(3) 0.24384(18) 0.40702(17) 0.0277(5) Uani 1 1 d . . . . .
  C30 C 0.2594(4) 0.21099(18) 0.47974(17) 0.0286(5) Uani 1 1 d . . . . .
  C31 C 0.2871(4) 0.11660(19) 0.46566(17) 0.0285(5) Uani 1 1 d . . . . .
  C32 C 0.3298(4) 0.05200(19) 0.38185(17) 0.0291(5) Uani 1 1 d . . . . .
  C33 C 0.4175(3) 0.08094(18) 0.31578(17) 0.0256(5) Uani 1 1 d . . . . .
  C34 C 0.5482(3) 0.17500(17) 0.33664(16) 0.0249(5) Uani 1 1 d . . . . .
  C35 C 0.7166(4) 0.32732(19) 0.20362(18) 0.0298(6) Uani 1 1 d . . . . .
  C36 C 0.5159(4) 0.16752(19) 0.09253(18) 0.0299(6) Uani 1 1 d . . . . .
  C37 C 0.2389(4) 0.35391(19) 0.19417(19) 0.0317(6) Uani 1 1 d . . . . .
  C38 C 0.0520(4) 0.19508(19) 0.07578(18) 0.0302(6) Uani 1 1 d . . . . .
  C39A C 0.602(3) 0.3015(15) 0.0412(10) 0.034(2) Uani 0.531(6) 1 d D U P A 1
  H39A H 0.562189 0.246839 -0.019562 0.041 Uiso 0.531(6) 1 calc R U P A 1
  H39B H 0.738821 0.338229 0.046149 0.041 Uiso 0.531(6) 1 calc R U P A 1
  C40A C 0.4606(7) 0.3656(4) 0.0456(3) 0.0319(11) Uani 0.531(6) 1 d . U P A 1
  H40A H 0.478329 0.393360 -0.001371 0.038 Uiso 0.531(6) 1 calc R U P A 1
  H40B H 0.502277 0.419353 0.106978 0.038 Uiso 0.531(6) 1 calc R U P A 1
  C41A C 0.237(4) 0.3201(18) 0.0303(12) 0.034(2) Uani 0.531(6) 1 d D U P A 1
  H41A H 0.162189 0.367348 0.026063 0.041 Uiso 0.531(6) 1 calc R U P A 1
  H41B H 0.194961 0.264513 -0.029823 0.041 Uiso 0.531(6) 1 calc R U P A 1
  C39B C 0.590(4) 0.2978(17) 0.0386(12) 0.033(2) Uani 0.469(6) 1 d D U P A 2
  H39C H 0.673433 0.268223 -0.003741 0.039 Uiso 0.469(6) 1 calc R U P A 2
  H39D H 0.647153 0.367976 0.064382 0.039 Uiso 0.469(6) 1 calc R U P A 2
  C40B C 0.3755(9) 0.2749(4) -0.0189(4) 0.0342(13) Uani 0.469(6) 1 d . U P A 2
  H40C H 0.386183 0.293936 -0.072007 0.041 Uiso 0.469(6) 1 calc R U P A 2
  H40D H 0.320121 0.204613 -0.044642 0.041 Uiso 0.469(6) 1 calc R U P A 2
  C41B C 0.228(4) 0.320(2) 0.0292(14) 0.034(2) Uani 0.469(6) 1 d D U P A 2
  H41C H 0.281610 0.390704 0.056443 0.041 Uiso 0.469(6) 1 calc R U P A 2
  H41D H 0.103203 0.305120 -0.016959 0.041 Uiso 0.469(6) 1 calc R U P A 2
  O47 O -0.0238(3) 0.14819(14) -0.00547(13) 0.0390(5) Uani 1 1 d . . . . .
  O46 O 0.3199(3) 0.43734(13) 0.21133(14) 0.0430(5) Uani 1 1 d . . . . .
  O45 O 0.4491(3) 0.11447(14) 0.01182(12) 0.0420(5) Uani 1 1 d . . . . .
  O44 O 0.8201(3) 0.40524(13) 0.21476(13) 0.0362(4) Uani 1 1 d . . . . .
  N43 N 0.1801(3) 0.28777(16) 0.10290(15) 0.0308(5) Uani 1 1 d D . . . .
  N42 N 0.6052(3) 0.26471(15) 0.11537(14) 0.0295(5) Uani 1 1 d D . . . .
  Cl2_1 Cl 1.24968(15) 0.61013(6) 0.12934(6) 0.0598(3) Uani 1 1 d . . . . .
  Cl3_1 Cl 0.83962(13) 0.58846(6) 0.14700(5) 0.0529(2) Uani 1 1 d . . . . .
  Cl4_1 Cl 1.15231(13) 0.63993(5) 0.30783(5) 0.0486(2) Uani 1 1 d . . . . .
  C1_1 C 1.0725(4) 0.5740(2) 0.18807(19) 0.0370(6) Uani 1 1 d . . . . .
  H1_1 H 1.058634 0.504611 0.175445 0.044 Uiso 1 1 calc R U . . .

loop_
 _atom_site_aniso_label
 _atom_site_aniso_U_11
 _atom_site_aniso_U_22
 _atom_site_aniso_U_33
 _atom_site_aniso_U_23
 _atom_site_aniso_U_13
 _atom_site_aniso_U_12
  C1 0.0218(11) 0.0274(13) 0.0291(12) 0.0061(10) 0.0056(9) 0.0096(9)
  C2 0.0245(12) 0.0290(13) 0.0273(12) 0.0033(10) 0.0036(9) 0.0084(10)
  C3 0.0186(11) 0.0240(13) 0.0366(14) 0.0053(10) 0.0042(9) 0.0041(9)
  C4 0.0198(11) 0.0258(13) 0.0318(13) 0.0075(10) 0.0066(9) 0.0094(9)
  C5 0.0175(11) 0.0237(12) 0.0292(12) 0.0053(10) 0.0038(9) 0.0082(9)
  C6 0.0216(11) 0.0258(13) 0.0275(12) 0.0068(10) 0.0057(9) 0.0091(9)
  C7 0.0258(12) 0.0281(13) 0.0255(12) 0.0039(10) 0.0032(9) 0.0095(10)
  C8 0.0233(12) 0.0263(13) 0.0307(13) 0.0060(10) 0.0027(9) 0.0084(10)
  C9 0.0311(13) 0.0274(14) 0.0328(14) 0.0053(11) 0.0017(10) 0.0085(10)
  C10 0.0289(13) 0.0253(14) 0.0398(15) 0.0086(11) 0.0000(11) 0.0040(10)
  C11 0.0209(12) 0.0346(15) 0.0387(14) 0.0140(12) 0.0025(10) 0.0067(10)
  C12 0.0260(13) 0.0332(15) 0.0451(16) 0.0178(12) 0.0026(11) 0.0036(10)
  C13 0.0227(12) 0.0525(18) 0.0410(15) 0.0258(13) 0.0071(10) 0.0096(12)
  C14 0.0200(12) 0.0457(16) 0.0345(14) 0.0159(12) 0.0052(10) 0.0072(11)
  C15 0.0284(14) 0.060(2) 0.0318(14) 0.0193(13) 0.0064(11) 0.0107(13)
  C16 0.0315(14) 0.0510(19) 0.0262(13) 0.0070(12) 0.0067(10) 0.0102(12)
  C17 0.0239(12) 0.0424(16) 0.0302(13) 0.0062(12) 0.0071(10) 0.0099(11)
  C18 0.0278(13) 0.0400(16) 0.0292(13) 0.0001(12) 0.0074(10) 0.0088(11)
  C19 0.0251(12) 0.0297(14) 0.0374(14) 0.0009(11) 0.0066(10) 0.0082(10)
  C20 0.0195(11) 0.0318(14) 0.0332(13) 0.0061(11) 0.0076(9) 0.0089(10)
  C21 0.0215(11) 0.0245(13) 0.0403(14) 0.0069(11) 0.0064(10) 0.0081(9)
  C22 0.0204(11) 0.0274(13) 0.0344(13) 0.0078(11) 0.0076(9) 0.0084(10)
  C23 0.0179(11) 0.0254(13) 0.0326(13) 0.0067(10) 0.0056(9) 0.0082(9)
  C24 0.0212(11) 0.0293(13) 0.0283(12) 0.0067(10) 0.0044(9) 0.0095(10)
  C25 0.0227(12) 0.0281(13) 0.0295(13) 0.0034(10) 0.0012(9) 0.0066(10)
  C26 0.0230(12) 0.0240(13) 0.0372(14) 0.0063(11) 0.0041(10) 0.0043(10)
  C27 0.0220(11) 0.0279(13) 0.0324(13) 0.0090(11) 0.0051(9) 0.0074(10)
  C28 0.0190(11) 0.0268(13) 0.0291(12) 0.0061(10) 0.0069(9) 0.0083(9)
  C29 0.0180(11) 0.0314(14) 0.0301(13) 0.0057(10) 0.0078(9) 0.0088(9)
  C30 0.0203(11) 0.0319(14) 0.0287(13) 0.0071(10) 0.0049(9) 0.0048(10)
  C31 0.0200(11) 0.0337(14) 0.0259(12) 0.0072(10) 0.0017(9) 0.0046(10)
  C32 0.0205(11) 0.0328(14) 0.0311(13) 0.0094(11) 0.0024(9) 0.0078(10)
  C33 0.0212(11) 0.0258(13) 0.0283(12) 0.0075(10) 0.0024(9) 0.0103(9)
  C34 0.0188(11) 0.0254(13) 0.0284(12) 0.0060(10) 0.0047(9) 0.0097(9)
  C35 0.0228(12) 0.0291(14) 0.0353(14) 0.0087(11) 0.0072(10) 0.0089(10)
  C36 0.0263(12) 0.0316(14) 0.0314(14) 0.0094(11) 0.0084(10) 0.0106(10)
  C37 0.0263(12) 0.0296(14) 0.0381(14) 0.0103(11) 0.0051(10) 0.0110(10)
  C38 0.0233(12) 0.0304(14) 0.0347(14) 0.0101(11) 0.0038(10) 0.0083(10)
  C39A 0.030(3) 0.035(3) 0.035(3) 0.013(3) 0.007(3) 0.008(3)
  C40A 0.032(2) 0.033(2) 0.034(2) 0.0163(17) 0.0079(16) 0.0108(17)
  C41A 0.033(3) 0.035(3) 0.038(3) 0.018(3) 0.006(2) 0.009(3)
  C39B 0.032(3) 0.036(3) 0.033(3) 0.017(3) 0.011(3) 0.006(3)
  C40B 0.033(2) 0.035(2) 0.035(2) 0.0138(19) 0.0056(18) 0.0110(19)
  C41B 0.031(3) 0.036(3) 0.038(3) 0.016(3) 0.007(3) 0.010(3)
  O47 0.0379(11) 0.0415(11) 0.0287(10) 0.0097(8) -0.0009(8) 0.0032(9)
  O46 0.0561(13) 0.0262(10) 0.0454(12) 0.0141(9) 0.0130(9) 0.0059(9)
  O45 0.0555(13) 0.0353(11) 0.0254(10) 0.0062(8) 0.0053(9) 0.0027(9)
  O44 0.0324(10) 0.0313(10) 0.0431(11) 0.0163(9) 0.0046(8) 0.0030(8)
  N43 0.0272(11) 0.0312(12) 0.0327(11) 0.0113(9) 0.0048(9) 0.0077(9)
  N42 0.0310(11) 0.0278(11) 0.0304(11) 0.0108(9) 0.0086(9) 0.0091(9)
  Cl2_1 0.0772(6) 0.0524(5) 0.0626(5) 0.0288(4) 0.0384(5) 0.0175(4)
  Cl3_1 0.0613(5) 0.0560(5) 0.0479(4) 0.0221(4) 0.0096(4) 0.0272(4)
  Cl4_1 0.0598(5) 0.0400(4) 0.0365(4) 0.0082(3) 0.0073(3) 0.0060(3)
  C1_1 0.0449(16) 0.0285(14) 0.0357(14) 0.0104(11) 0.0103(12) 0.0084(12)

loop_
 _geom_bond_atom_site_label_1
 _geom_bond_atom_site_label_2
 _geom_bond_distance
 _geom_bond_site_symmetry_2
 _geom_bond_publ_flag
  C1 C2 1.381(5) . ?
  C1 C34 1.411(5) . ?
  C1 H1 0.9500 . ?
  C2 C3 1.395(5) . ?
  C2 H2 0.9500 . ?
  C3 C4 1.377(5) . ?
  C3 H3 0.9500 . ?
  C4 C5 1.414(4) . ?
  C4 C35 1.477(5) . ?
  C5 C34 1.406(5) . ?
  C5 C6 1.432(5) . ?
  C6 C7 1.366(5) . ?
  C6 C36 1.468(5) . ?
  C7 C8 1.420(5) . ?
  C7 H7 0.9500 . ?
  C8 C33 1.410(5) . ?
  C8 C9 1.430(5) . ?
  C9 C10 1.350(5) . ?
  C9 H9 0.9500 . ?
  C10 C11 1.427(5) . ?
  C10 H10 0.9500 . ?
  C11 C32 1.418(5) . ?
  C11 C12 1.425(5) . ?
  C12 C13 1.348(5) . ?
  C12 H12 0.9500 . ?
  C13 C14 1.424(5) . ?
  C13 H13 0.9500 . ?
  C14 C31 1.413(5) . ?
  C14 C15 1.428(5) . ?
  C15 C16 1.354(5) . ?
  C15 H15 0.9500 . ?
  C16 C17 1.425(5) . ?
  C16 H16 0.9500 . ?
  C17 C30 1.420(5) . ?
  C17 C18 1.426(5) . ?
  C18 C19 1.348(5) . ?
  C18 H18 0.9500 . ?
  C19 C20 1.425(5) . ?
  C19 H19 0.9500 . ?
  C20 C21 1.414(5) . ?
  C20 C29 1.421(5) . ?
  C21 C22 1.360(5) . ?
  C21 H21 0.9500 . ?
  C22 C23 1.431(5) . ?
  C22 C37 1.463(5) . ?
  C23 C28 1.409(5) . ?
  C23 C24 1.416(5) . ?
  C24 C25 1.388(5) . ?
  C24 C38 1.472(5) . ?
  C25 C26 1.393(5) . ?
  C25 H25 0.9500 . ?
  C26 C27 1.368(5) . ?
  C26 H26 0.9500 . ?
  C27 C28 1.423(5) . ?
  C27 H27 0.9500 . ?
  C28 C29 1.456(5) . ?
  C29 C30 1.443(5) . ?
  C30 C31 1.449(5) . ?
  C31 C32 1.456(5) . ?
  C32 C33 1.437(5) . ?
  C33 C34 1.460(5) . ?
  C35 O44 1.220(4) . ?
  C35 N42 1.401(5) . ?
  C36 O45 1.215(5) . ?
  C36 N42 1.405(4) . ?
  C37 O46 1.220(4) . ?
  C37 N43 1.392(5) . ?
  C38 O47 1.214(5) . ?
  C38 N43 1.419(4) . ?
  C39A N42 1.474(5) . ?
  C39A C40A 1.52(2) . ?
  C39A H39A 0.9900 . ?
  C39A H39B 0.9900 . ?
  C40A C41A 1.54(2) . ?
  C40A H40A 0.9900 . ?
  C40A H40B 0.9900 . ?
  C41A N43 1.475(5) . ?
  C41A H41A 0.9900 . ?
  C41A H41B 0.9900 . ?
  C39B N42 1.475(5) . ?
  C39B C40B 1.56(2) . ?
  C39B H39C 0.9900 . ?
  C39B H39D 0.9900 . ?
  C40B C41B 1.50(3) . ?
  C40B H40C 0.9900 . ?
  C40B H40D 0.9900 . ?
  C41B N43 1.476(5) . ?
  C41B H41C 0.9900 . ?
  C41B H41D 0.9900 . ?
  Cl2_1 C1_1 1.765(4) . ?
  Cl3_1 C1_1 1.758(4) . ?
  Cl4_1 C1_1 1.754(6) . ?
  C1_1 H1_1 1.0000 . ?

loop_
 _geom_angle_atom_site_label_1
 _geom_angle_atom_site_label_2
 _geom_angle_atom_site_label_3
 _geom_angle
 _geom_angle_site_symmetry_1
 _geom_angle_site_symmetry_3
 _geom_angle_publ_flag
  C2 C1 C34 121.2(3) . . ?
  C2 C1 H1 119.4 . . ?
  C34 C1 H1 119.4 . . ?
  C1 C2 C3 120.7(3) . . ?
  C1 C2 H2 119.7 . . ?
  C3 C2 H2 119.7 . . ?
  C4 C3 C2 119.7(3) . . ?
  C4 C3 H3 120.2 . . ?
  C2 C3 H3 120.2 . . ?
  C3 C4 C5 120.0(3) . . ?
  C3 C4 C35 119.5(3) . . ?
  C5 C4 C35 120.5(3) . . ?
  C34 C5 C4 120.8(3) . . ?
  C34 C5 C6 119.9(3) . . ?
  C4 C5 C6 119.2(3) . . ?
  C7 C6 C5 119.8(3) . . ?
  C7 C6 C36 119.7(3) . . ?
  C5 C6 C36 120.4(3) . . ?
  C6 C7 C8 120.8(3) . . ?
  C6 C7 H7 119.6 . . ?
  C8 C7 H7 119.6 . . ?
  C33 C8 C7 120.1(3) . . ?
  C33 C8 C9 120.3(3) . . ?
  C7 C8 C9 119.5(3) . . ?
  C10 C9 C8 120.1(3) . . ?
  C10 C9 H9 120.0 . . ?
  C8 C9 H9 120.0 . . ?
  C9 C10 C11 120.4(3) . . ?
  C9 C10 H10 119.8 . . ?
  C11 C10 H10 119.8 . . ?
  C32 C11 C12 120.2(3) . . ?
  C32 C11 C10 120.2(3) . . ?
  C12 C11 C10 119.7(3) . . ?
  C13 C12 C11 120.0(3) . . ?
  C13 C12 H12 120.0 . . ?
  C11 C12 H12 120.0 . . ?
  C12 C13 C14 120.6(3) . . ?
  C12 C13 H13 119.7 . . ?
  C14 C13 H13 119.7 . . ?
  C31 C14 C13 120.5(3) . . ?
  C31 C14 C15 119.2(3) . . ?
  C13 C14 C15 120.3(3) . . ?
  C16 C15 C14 120.7(3) . . ?
  C16 C15 H15 119.7 . . ?
  C14 C15 H15 119.7 . . ?
  C15 C16 C17 121.1(3) . . ?
  C15 C16 H16 119.4 . . ?
  C17 C16 H16 119.4 . . ?
  C30 C17 C16 119.3(3) . . ?
  C30 C17 C18 120.3(3) . . ?
  C16 C17 C18 120.3(3) . . ?
  C19 C18 C17 120.7(3) . . ?
  C19 C18 H18 119.7 . . ?
  C17 C18 H18 119.7 . . ?
  C18 C19 C20 120.4(3) . . ?
  C18 C19 H19 119.8 . . ?
  C20 C19 H19 119.8 . . ?
  C21 C20 C29 120.2(3) . . ?
  C21 C20 C19 120.0(3) . . ?
  C29 C20 C19 119.8(3) . . ?
  C22 C21 C20 121.4(3) . . ?
  C22 C21 H21 119.3 . . ?
  C20 C21 H21 119.3 . . ?
  C21 C22 C23 119.0(3) . . ?
  C21 C22 C37 120.0(3) . . ?
  C23 C22 C37 121.0(3) . . ?
  C28 C23 C24 120.4(3) . . ?
  C28 C23 C22 120.7(3) . . ?
  C24 C23 C22 118.8(3) . . ?
  C25 C24 C23 119.7(3) . . ?
  C25 C24 C38 119.8(3) . . ?
  C23 C24 C38 120.4(3) . . ?
  C24 C25 C26 119.9(3) . . ?
  C24 C25 H25 120.1 . . ?
  C26 C25 H25 120.0 . . ?
  C27 C26 C25 120.8(3) . . ?
  C27 C26 H26 119.6 . . ?
  C25 C26 H26 119.6 . . ?
  C26 C27 C28 121.2(3) . . ?
  C26 C27 H27 119.4 . . ?
  C28 C27 H27 119.4 . . ?
  C23 C28 C27 117.5(3) . . ?
  C23 C28 C29 118.5(3) . . ?
  C27 C28 C29 124.0(3) . . ?
  C20 C29 C30 118.2(3) . . ?
  C20 C29 C28 116.8(3) . . ?
  C30 C29 C28 124.9(3) . . ?
  C17 C30 C29 117.1(3) . . ?
  C17 C30 C31 117.7(3) . . ?
  C29 C30 C31 125.2(3) . . ?
  C14 C31 C30 118.5(3) . . ?
  C14 C31 C32 116.7(3) . . ?
  C30 C31 C32 124.8(3) . . ?
  C11 C32 C33 117.6(3) . . ?
  C11 C32 C31 117.3(3) . . ?
  C33 C32 C31 125.0(3) . . ?
  C8 C33 C32 117.9(3) . . ?
  C8 C33 C34 117.1(3) . . ?
  C32 C33 C34 125.0(3) . . ?
  C5 C34 C1 117.3(3) . . ?
  C5 C34 C33 118.9(3) . . ?
  C1 C34 C33 123.7(3) . . ?
  O44 C35 N42 120.0(3) . . ?
  O44 C35 C4 122.9(3) . . ?
  N42 C35 C4 117.1(3) . . ?
  O45 C36 N42 119.5(3) . . ?
  O45 C36 C6 123.3(3) . . ?
  N42 C36 C6 117.2(3) . . ?
  O46 C37 N43 120.0(3) . . ?
  O46 C37 C22 122.8(3) . . ?
  N43 C37 C22 117.1(3) . . ?
  O47 C38 N43 119.7(3) . . ?
  O47 C38 C24 123.3(3) . . ?
  N43 C38 C24 116.9(3) . . ?
  N42 C39A C40A 112.6(13) . . ?
  N42 C39A H39A 109.1 . . ?
  C40A C39A H39A 109.1 . . ?
  N42 C39A H39B 109.1 . . ?
  C40A C39A H39B 109.1 . . ?
  H39A C39A H39B 107.8 . . ?
  C39A C40A C41A 117.7(12) . . ?
  C39A C40A H40A 107.9 . . ?
  C41A C40A H40A 107.9 . . ?
  C39A C40A H40B 107.9 . . ?
  C41A C40A H40B 107.9 . . ?
  H40A C40A H40B 107.2 . . ?
  N43 C41A C40A 115.0(14) . . ?
  N43 C41A H41A 108.5 . . ?
  C40A C41A H41A 108.5 . . ?
  N43 C41A H41B 108.5 . . ?
  C40A C41A H41B 108.5 . . ?
  H41A C41A H41B 107.5 . . ?
  N42 C39B C40B 115.4(14) . . ?
  N42 C39B H39C 108.4 . . ?
  C40B C39B H39C 108.4 . . ?
  N42 C39B H39D 108.4 . . ?
  C40B C39B H39D 108.4 . . ?
  H39C C39B H39D 107.5 . . ?
  C41B C40B C39B 117.9(14) . . ?
  C41B C40B H40C 107.8 . . ?
  C39B C40B H40C 107.8 . . ?
  C41B C40B H40D 107.8 . . ?
  C39B C40B H40D 107.8 . . ?
  H40C C40B H40D 107.2 . . ?
  N43 C41B C40B 112.9(16) . . ?
  N43 C41B H41C 109.0 . . ?
  C40B C41B H41C 109.0 . . ?
  N43 C41B H41D 109.0 . . ?
  C40B C41B H41D 109.0 . . ?
  H41C C41B H41D 107.8 . . ?
  C37 N43 C38 123.3(3) . . ?
  C37 N43 C41A 117.7(10) . . ?
  C38 N43 C41A 118.7(10) . . ?
  C37 N43 C41B 118.3(12) . . ?
  C38 N43 C41B 117.7(11) . . ?
  C35 N42 C36 123.5(3) . . ?
  C35 N42 C39A 117.1(9) . . ?
  C36 N42 C39A 119.0(9) . . ?
  C35 N42 C39B 120.0(10) . . ?
  C36 N42 C39B 116.3(10) . . ?
  Cl4_1 C1_1 Cl3_1 110.7(2) . . ?
  Cl4_1 C1_1 Cl2_1 110.3(2) . . ?
  Cl3_1 C1_1 Cl2_1 109.9(2) . . ?
  Cl4_1 C1_1 H1_1 108.6 . . ?
  Cl3_1 C1_1 H1_1 108.6 . . ?
  Cl2_1 C1_1 H1_1 108.6 . . ?

loop_
 _geom_torsion_atom_site_label_1
 _geom_torsion_atom_site_label_2
 _geom_torsion_atom_site_label_3
 _geom_torsion_atom_site_label_4
 _geom_torsion
 _geom_torsion_site_symmetry_1
 _geom_torsion_site_symmetry_2
 _geom_torsion_site_symmetry_3
 _geom_torsion_site_symmetry_4
 _geom_torsion_publ_flag
  C34 C1 C2 C3 1.0(4) . . . . ?
  C1 C2 C3 C4 -3.4(4) . . . . ?
  C2 C3 C4 C5 0.6(3) . . . . ?
  C2 C3 C4 C35 179.9(2) . . . . ?
  C3 C4 C5 C34 4.6(3) . . . . ?
  C35 C4 C5 C34 -174.7(2) . . . . ?
  C3 C4 C5 C6 -173.0(2) . . . . ?
  C35 C4 C5 C6 7.7(3) . . . . ?
  C34 C5 C6 C7 -8.1(3) . . . . ?
  C4 C5 C6 C7 169.4(2) . . . . ?
  C34 C5 C6 C36 173.4(2) . . . . ?
  C4 C5 C6 C36 -9.0(3) . . . . ?
  C5 C6 C7 C8 8.9(4) . . . . ?
  C36 C6 C7 C8 -172.7(2) . . . . ?
  C6 C7 C8 C33 4.8(4) . . . . ?
  C6 C7 C8 C9 -177.1(2) . . . . ?
  C33 C8 C9 C10 -1.2(4) . . . . ?
  C7 C8 C9 C10 -179.3(2) . . . . ?
  C8 C9 C10 C11 9.3(4) . . . . ?
  C9 C10 C11 C32 -1.1(4) . . . . ?
  C9 C10 C11 C12 179.7(2) . . . . ?
  C32 C11 C12 C13 -0.6(4) . . . . ?
  C10 C11 C12 C13 178.6(2) . . . . ?
  C11 C12 C13 C14 10.6(4) . . . . ?
  C12 C13 C14 C31 -1.8(4) . . . . ?
  C12 C13 C14 C15 177.4(3) . . . . ?
  C31 C14 C15 C16 -0.4(4) . . . . ?
  C13 C14 C15 C16 -179.6(3) . . . . ?
  C14 C15 C16 C17 8.7(4) . . . . ?
  C15 C16 C17 C30 -1.1(4) . . . . ?
  C15 C16 C17 C18 -179.3(3) . . . . ?
  C30 C17 C18 C19 -1.4(4) . . . . ?
  C16 C17 C18 C19 176.7(3) . . . . ?
  C17 C18 C19 C20 8.6(4) . . . . ?
  C18 C19 C20 C21 -179.1(2) . . . . ?
  C18 C19 C20 C29 0.1(4) . . . . ?
  C29 C20 C21 C22 3.1(4) . . . . ?
  C19 C20 C21 C22 -177.8(2) . . . . ?
  C20 C21 C22 C23 10.2(4) . . . . ?
  C20 C21 C22 C37 -170.8(2) . . . . ?
  C21 C22 C23 C28 -8.2(3) . . . . ?
  C37 C22 C23 C28 172.7(2) . . . . ?
  C21 C22 C23 C24 169.3(2) . . . . ?
  C37 C22 C23 C24 -9.7(3) . . . . ?
  C28 C23 C24 C25 4.2(3) . . . . ?
  C22 C23 C24 C25 -173.3(2) . . . . ?
  C28 C23 C24 C38 -173.9(2) . . . . ?
  C22 C23 C24 C38 8.6(3) . . . . ?
  C23 C24 C25 C26 1.3(4) . . . . ?
  C38 C24 C25 C26 179.4(2) . . . . ?
  C24 C25 C26 C27 -3.5(4) . . . . ?
  C25 C26 C27 C28 0.0(4) . . . . ?
  C24 C23 C28 C27 -7.4(3) . . . . ?
  C22 C23 C28 C27 170.1(2) . . . . ?
  C24 C23 C28 C29 175.8(2) . . . . ?
  C22 C23 C28 C29 -6.7(3) . . . . ?
  C26 C27 C28 C23 5.4(3) . . . . ?
  C26 C27 C28 C29 -178.0(2) . . . . ?
  C21 C20 C29 C30 163.6(2) . . . . ?
  C19 C20 C29 C30 -15.5(3) . . . . ?
  C21 C20 C29 C28 -17.7(3) . . . . ?
  C19 C20 C29 C28 163.2(2) . . . . ?
  C23 C28 C29 C20 19.2(3) . . . . ?
  C27 C28 C29 C20 -157.3(2) . . . . ?
  C23 C28 C29 C30 -162.2(2) . . . . ?
  C27 C28 C29 C30 21.3(4) . . . . ?
  C16 C17 C30 C29 168.0(2) . . . . ?
  C18 C17 C30 C29 -13.9(4) . . . . ?
  C16 C17 C30 C31 -14.2(4) . . . . ?
  C18 C17 C30 C31 164.0(2) . . . . ?
  C20 C29 C30 C17 22.0(3) . . . . ?
  C28 C29 C30 C17 -156.6(2) . . . . ?
  C20 C29 C30 C31 -155.7(2) . . . . ?
  C28 C29 C30 C31 25.7(4) . . . . ?
  C13 C14 C31 C30 164.2(2) . . . . ?
  C15 C14 C31 C30 -15.0(4) . . . . ?
  C13 C14 C31 C32 -16.1(3) . . . . ?
  C15 C14 C31 C32 164.7(2) . . . . ?
  C17 C30 C31 C14 22.1(3) . . . . ?
  C29 C30 C31 C14 -160.2(2) . . . . ?
  C17 C30 C31 C32 -157.5(2) . . . . ?
  C29 C30 C31 C32 20.1(4) . . . . ?
  C12 C11 C32 C33 164.5(2) . . . . ?
  C10 C11 C32 C33 -14.7(4) . . . . ?
  C12 C11 C32 C31 -17.4(4) . . . . ?
  C10 C11 C32 C31 163.4(2) . . . . ?
  C14 C31 C32 C11 25.2(3) . . . . ?
  C30 C31 C32 C11 -155.1(2) . . . . ?
  C14 C31 C32 C33 -156.8(2) . . . . ?
  C30 C31 C32 C33 22.8(4) . . . . ?
  C7 C8 C33 C32 163.4(2) . . . . ?
  C9 C8 C33 C32 -14.7(3) . . . . ?
  C7 C8 C33 C34 -18.5(3) . . . . ?
  C9 C8 C33 C34 163.5(2) . . . . ?
  C11 C32 C33 C8 22.2(3) . . . . ?
  C31 C32 C33 C8 -155.8(2) . . . . ?
  C11 C32 C33 C34 -155.8(2) . . . . ?
  C31 C32 C33 C34 26.3(4) . . . . ?
  C4 C5 C34 C1 -6.7(3) . . . . ?
  C6 C5 C34 C1 170.8(2) . . . . ?
  C4 C5 C34 C33 176.6(2) . . . . ?
  C6 C5 C34 C33 -5.9(3) . . . . ?
  C2 C1 C34 C5 3.9(3) . . . . ?
  C2 C1 C34 C33 -179.5(2) . . . . ?
  C8 C33 C34 C5 18.9(3) . . . . ?
  C32 C33 C34 C5 -163.1(2) . . . . ?
  C8 C33 C34 C1 -157.6(2) . . . . ?
  C32 C33 C34 C1 20.4(4) . . . . ?
  C3 C4 C35 O44 2.9(4) . . . . ?
  C5 C4 C35 O44 -177.8(2) . . . . ?
  C3 C4 C35 N42 -175.4(2) . . . . ?
  C5 C4 C35 N42 3.8(3) . . . . ?
  C7 C6 C36 O45 2.6(4) . . . . ?
  C5 C6 C36 O45 -178.9(2) . . . . ?
  C7 C6 C36 N42 -179.8(2) . . . . ?
  C5 C6 C36 N42 -1.4(3) . . . . ?
  C21 C22 C37 O46 1.8(4) . . . . ?
  C23 C22 C37 O46 -179.1(2) . . . . ?
  C21 C22 C37 N43 179.1(2) . . . . ?
  C23 C22 C37 N43 -1.8(3) . . . . ?
  C25 C24 C38 O47 3.4(4) . . . . ?
  C23 C24 C38 O47 -178.5(2) . . . . ?
  C25 C24 C38 N43 -174.3(2) . . . . ?
  C23 C24 C38 N43 3.8(3) . . . . ?
  N42 C39A C40A C41A -64.2(16) . . . . ?
  C39A C40A C41A N43 66.4(19) . . . . ?
  N42 C39B C40B C41B 64(2) . . . . ?
  C39B C40B C41B N43 -65(2) . . . . ?
  O46 C37 N43 C38 -167.3(2) . . . . ?
  C22 C37 N43 C38 15.3(4) . . . . ?
  O46 C37 N43 C41A 5.9(12) . . . . ?
  C22 C37 N43 C41A -171.5(12) . . . . ?
  O46 C37 N43 C41B 3.0(13) . . . . ?
  C22 C37 N43 C41B -174.3(13) . . . . ?
  O47 C38 N43 C37 165.8(2) . . . . ?
  C24 C38 N43 C37 -16.4(4) . . . . ?
  O47 C38 N43 C41A -7.3(12) . . . . ?
  C24 C38 N43 C41A 170.5(12) . . . . ?
  O47 C38 N43 C41B -4.5(13) . . . . ?
  C24 C38 N43 C41B 173.3(13) . . . . ?
  C40A C41A N43 C37 54(2) . . . . ?
  C40A C41A N43 C38 -132.8(13) . . . . ?
  C40B C41B N43 C37 113.3(16) . . . . ?
  C40B C41B N43 C38 -76(2) . . . . ?
  O44 C35 N42 C36 166.4(2) . . . . ?
  C4 C35 N42 C36 -15.2(3) . . . . ?
  O44 C35 N42 C39A -6.6(11) . . . . ?
  C4 C35 N42 C39A 171.8(10) . . . . ?
  O44 C35 N42 C39B -8.6(13) . . . . ?
  C4 C35 N42 C39B 169.8(12) . . . . ?
  O45 C36 N42 C35 -168.4(2) . . . . ?
  C6 C36 N42 C35 13.9(3) . . . . ?
  O45 C36 N42 C39A 4.5(11) . . . . ?
  C6 C36 N42 C39A -173.2(11) . . . . ?
  O45 C36 N42 C39B 6.8(12) . . . . ?
  C6 C36 N42 C39B -170.8(12) . . . . ?
  C40A C39A N42 C35 -78.6(15) . . . . ?
  C40A C39A N42 C36 108.1(12) . . . . ?
  C40B C39B N42 C35 -131.6(12) . . . . ?
  C40B C39B N42 C36 53(2) . . . . ?


_shelx_res_file
;
TITL KR1157_FrSa in P-1
    KR1157_FrSa.res
    created by SHELXL-2019/2 at 13:58:23 on 23-Aug-2024
REM P-1 (#2 in standard setting)
CELL 1.54184   6.992386  15.445392  15.822745 110.8053  97.4610 100.9515
ZERR    2.00   0.0131   0.0278   0.0402    0.122    0.121    0.117
rem   Above ESDs are computed as deviation from medium of cell
rem   parameters across all runs (38) as listed in
rem   KR1156-FrSa_latticeperrun.dat
rem   Original ESDs from refinement on all reflections below in REM.
REM ZERR    2.00   0.000184   0.000509   0.000488   0.0029   0.0023   0.0025
LATT  1
SFAC C H N O CL
UNIT 84 46 4 8 6
REM  CrysAlisPro recorded range (K): Min=100.0; max=100.1; aver:100.0
TEMP -173
SIZE 0.02 0.10 0.32
L.S. 10
BOND $H
CONF
LIST 4
ACTA
FMAP 2
PLAN 20
REM  H   K   L   Theta     I(obs)    I(calc) Sigma(I)   Ratio  SigW(I) RatioW
OMIT 0   3   5 ! 21.40     151.76      41.65     2.22   49.60    10.66  10.33
WGHT    0.123100    0.202400
FVAR       3.62773   0.53143
C1    1    0.653662    0.238425    0.426605    11.00000    0.02178    0.02737 =
         0.02905    0.00610    0.00564    0.00957
AFIX  43
H1    2    0.641558    0.219882    0.477240    11.00000   -1.20000
AFIX   0
C2    1    0.774104    0.326948    0.442341    11.00000    0.02446    0.02902 =
         0.02735    0.00333    0.00364    0.00839
AFIX  43
H2    2    0.845351    0.367982    0.503362    11.00000   -1.20000
AFIX   0
C3    1    0.792249    0.356754    0.369556    11.00000    0.01859    0.02399 =
         0.03660    0.00525    0.00422    0.00408
AFIX  43
H3    2    0.869716    0.419086    0.381430    11.00000   -1.20000
AFIX   0
C4    1    0.697327    0.295384    0.280434    11.00000    0.01978    0.02578 =
         0.03183    0.00752    0.00657    0.00937
C5    1    0.580691    0.203015    0.263188    11.00000    0.01751    0.02367 =
         0.02920    0.00535    0.00377    0.00824
C6    1    0.501678    0.136325    0.169471    11.00000    0.02159    0.02582 =
         0.02751    0.00679    0.00567    0.00913
C7    1    0.416802    0.042612    0.151434    11.00000    0.02577    0.02806 =
         0.02553    0.00386    0.00319    0.00952
AFIX  43
H7    2    0.381750   -0.003151    0.089376    11.00000   -1.20000
AFIX   0
C8    1    0.380291    0.012718    0.224242    11.00000    0.02334    0.02630 =
         0.03074    0.00604    0.00267    0.00839
C9    1    0.299803   -0.086577    0.203641    11.00000    0.03110    0.02735 =
         0.03278    0.00531    0.00172    0.00853
AFIX  43
H9    2    0.272569   -0.132061    0.141674    11.00000   -1.20000
AFIX   0
C10   1    0.262473   -0.115759    0.272140    11.00000    0.02894    0.02526 =
         0.03977    0.00855   -0.00003    0.00404
AFIX  43
H10   2    0.227864   -0.182218    0.259982    11.00000   -1.20000
AFIX   0
C11   1    0.274704   -0.047352    0.362693    11.00000    0.02089    0.03463 =
         0.03866    0.01401    0.00247    0.00671
C12   1    0.233795   -0.079376    0.434132    11.00000    0.02598    0.03322 =
         0.04511    0.01780    0.00257    0.00358
AFIX  43
H12   2    0.195635   -0.146001    0.420969    11.00000   -1.20000
AFIX   0
C13   1    0.249241   -0.015144    0.520372    11.00000    0.02269    0.05254 =
         0.04096    0.02584    0.00708    0.00961
AFIX  43
H13   2    0.244055   -0.036058    0.569898    11.00000   -1.20000
AFIX   0
C14   1    0.273263    0.083786    0.537944    11.00000    0.01997    0.04569 =
         0.03448    0.01586    0.00523    0.00717
C15   1    0.281119    0.150852    0.628709    11.00000    0.02835    0.05980 =
         0.03182    0.01933    0.00645    0.01070
AFIX  43
H15   2    0.271032    0.129246    0.677569    11.00000   -1.20000
AFIX   0
C16   1    0.302800    0.244928    0.645829    11.00000    0.03152    0.05102 =
         0.02622    0.00695    0.00674    0.01015
AFIX  43
H16   2    0.326336    0.289719    0.707907    11.00000   -1.20000
AFIX   0
C17   1    0.290912    0.277888    0.572311    11.00000    0.02386    0.04242 =
         0.03016    0.00621    0.00706    0.00986
C18   1    0.316278    0.377369    0.591732    11.00000    0.02782    0.04000 =
         0.02922    0.00014    0.00742    0.00884
AFIX  43
H18   2    0.334267    0.421350    0.653766    11.00000   -1.20000
AFIX   0
C19   1    0.314986    0.409623    0.522940    11.00000    0.02510    0.02971 =
         0.03743    0.00094    0.00664    0.00823
AFIX  43
H19   2    0.349952    0.476566    0.537413    11.00000   -1.20000
AFIX   0
C20   1    0.261511    0.343947    0.428669    11.00000    0.01950    0.03182 =
         0.03323    0.00607    0.00756    0.00889
C21   1    0.263451    0.378409    0.356996    11.00000    0.02152    0.02448 =
         0.04026    0.00692    0.00639    0.00810
AFIX  43
H21   2    0.305164    0.445407    0.372497    11.00000   -1.20000
AFIX   0
C22   1    0.206872    0.317679    0.266346    11.00000    0.02040    0.02742 =
         0.03439    0.00775    0.00757    0.00839
C23   1    0.113577    0.218917    0.243139    11.00000    0.01792    0.02544 =
         0.03258    0.00666    0.00558    0.00821
C24   1    0.024497    0.159530    0.149385    11.00000    0.02120    0.02934 =
         0.02834    0.00667    0.00437    0.00950
C25   1   -0.084522    0.066299    0.126582    11.00000    0.02273    0.02814 =
         0.02949    0.00341    0.00121    0.00665
AFIX  43
H25   2   -0.142180    0.025758    0.063674    11.00000   -1.20000
AFIX   0
C26   1   -0.109247    0.032278    0.196099    11.00000    0.02297    0.02396 =
         0.03721    0.00632    0.00408    0.00430
AFIX  43
H26   2   -0.190077   -0.030347    0.180512    11.00000   -1.20000
AFIX   0
C27   1   -0.018586    0.087928    0.286509    11.00000    0.02198    0.02787 =
         0.03244    0.00900    0.00507    0.00737
AFIX  43
H27   2   -0.037482    0.063243    0.332757    11.00000   -1.20000
AFIX   0
C28   1    0.103484    0.182087    0.312591    11.00000    0.01903    0.02680 =
         0.02906    0.00606    0.00693    0.00833
C29   1    0.208950    0.243837    0.407020    11.00000    0.01799    0.03143 =
         0.03012    0.00575    0.00779    0.00880
C30   1    0.259371    0.210990    0.479744    11.00000    0.02027    0.03186 =
         0.02868    0.00708    0.00488    0.00482
C31   1    0.287059    0.116601    0.465663    11.00000    0.02002    0.03371 =
         0.02589    0.00715    0.00174    0.00463
C32   1    0.329761    0.051997    0.381847    11.00000    0.02045    0.03276 =
         0.03111    0.00945    0.00242    0.00783
C33   1    0.417549    0.080936    0.315780    11.00000    0.02124    0.02576 =
         0.02831    0.00746    0.00241    0.01030
C34   1    0.548220    0.175004    0.336635    11.00000    0.01880    0.02537 =
         0.02843    0.00600    0.00467    0.00974
C35   1    0.716578    0.327320    0.203623    11.00000    0.02281    0.02913 =
         0.03531    0.00870    0.00717    0.00886
C36   1    0.515875    0.167517    0.092532    11.00000    0.02632    0.03157 =
         0.03137    0.00943    0.00839    0.01056
C37   1    0.238864    0.353907    0.194174    11.00000    0.02627    0.02956 =
         0.03805    0.01030    0.00514    0.01096
C38   1    0.052006    0.195076    0.075775    11.00000    0.02333    0.03038 =
         0.03468    0.01012    0.00381    0.00826
SADI 0.005 N42 C39A  N42 C39B  N43 C41A  N43 C41B
RIGU 0.004 C39A > C41B
SIMU 0.008 C39A > C41B
ISOR 0.010 C39A > C41B
PART 1 21
C39A  1    0.602467    0.301550    0.041213    21.00000    0.03040    0.03518 =
         0.03548    0.01287    0.00686    0.00811
AFIX  23
H39A  2    0.562189    0.246839   -0.019562    21.00000   -1.20000
H39B  2    0.738821    0.338229    0.046149    21.00000   -1.20000
AFIX   0
C40A  1    0.460646    0.365604    0.045551    21.00000    0.03227    0.03326 =
         0.03414    0.01633    0.00785    0.01080
AFIX  23
H40A  2    0.478329    0.393360   -0.001371    21.00000   -1.20000
H40B  2    0.502277    0.419353    0.106978    21.00000   -1.20000
AFIX   0
C41A  1    0.236876    0.320108    0.030310    21.00000    0.03340    0.03506 =
         0.03804    0.01837    0.00602    0.00901
AFIX  23
H41A  2    0.162189    0.367348    0.026063    21.00000   -1.20000
H41B  2    0.194961    0.264513   -0.029823    21.00000   -1.20000
AFIX   0
PART 2 -21
C39B  1    0.590262    0.297774    0.038595   -21.00000    0.03163    0.03614 =
         0.03340    0.01714    0.01072    0.00610
AFIX  23
H39C  2    0.673433    0.268223   -0.003741   -21.00000   -1.20000
H39D  2    0.647153    0.367976    0.064382   -21.00000   -1.20000
AFIX   0
C40B  1    0.375469    0.274920   -0.018939   -21.00000    0.03331    0.03490 =
         0.03497    0.01381    0.00560    0.01103
AFIX  23
H40C  2    0.386183    0.293936   -0.072007   -21.00000   -1.20000
H40D  2    0.320121    0.204613   -0.044642   -21.00000   -1.20000
AFIX   0
C41B  1    0.227580    0.320283    0.029160   -21.00000    0.03129    0.03578 =
         0.03821    0.01625    0.00675    0.01032
AFIX  23
H41C  2    0.281610    0.390704    0.056443   -21.00000   -1.20000
H41D  2    0.103203    0.305120   -0.016959   -21.00000   -1.20000
AFIX   0
PART 0
O47   4   -0.023838    0.148193   -0.005467    11.00000    0.03793    0.04150 =
         0.02869    0.00967   -0.00089    0.00320
O46   4    0.319937    0.437337    0.211332    11.00000    0.05613    0.02616 =
         0.04542    0.01410    0.01300    0.00594
O45   4    0.449094    0.114466    0.011818    11.00000    0.05553    0.03528 =
         0.02539    0.00618    0.00527    0.00268
O44   4    0.820086    0.405240    0.214761    11.00000    0.03236    0.03132 =
         0.04315    0.01627    0.00459    0.00303
N43   3    0.180108    0.287771    0.102902    11.00000    0.02725    0.03121 =
         0.03268    0.01132    0.00477    0.00774
N42   3    0.605222    0.264710    0.115370    11.00000    0.03104    0.02776 =
         0.03040    0.01078    0.00861    0.00909
RESI 1 SOLV
CL2   5    1.249682    0.610129    0.129335    11.00000    0.07716    0.05237 =
         0.06263    0.02877    0.03843    0.01752
CL3   5    0.839623    0.588457    0.146999    11.00000    0.06130    0.05597 =
         0.04788    0.02207    0.00964    0.02723
CL4   5    1.152306    0.639930    0.307832    11.00000    0.05982    0.03997 =
         0.03650    0.00818    0.00730    0.00601
C1    1    1.072476    0.573955    0.188073    11.00000    0.04495    0.02849 =
         0.03574    0.01042    0.01032    0.00836
AFIX  13
H1    2    1.058634    0.504611    0.175445    11.00000   -1.20000
RESI 0
AFIX   0
HKLF 4


REM  KR1157_FrSa in P-1
REM wR2 = 0.1812, GooF = S = 1.100, Restrained GooF = 1.088 for all data
REM R1 = 0.0596 for 4733 Fo > 4sig(Fo) and 0.0697 for all 5815 data
REM 488 parameters refined using 126 restraints

END

WGHT      0.1241      0.1416

REM Highest difference peak  0.522,  deepest hole -0.623,  1-sigma level  0.078
Q1    1   1.1813  0.7032  0.3037  11.00000  0.05    0.52
Q2    1   1.1246  0.6189  0.2490  11.00000  0.05    0.47
Q3    1   1.1212  0.5780  0.3232  11.00000  0.05    0.45
Q4    1   0.8113  0.5217  0.1577  11.00000  0.05    0.39
Q5    1   1.2742  0.6734  0.1272  11.00000  0.05    0.39
Q6    1   0.8772  0.6536  0.1492  11.00000  0.05    0.37
Q7    1   0.4090  0.0402  0.2850  11.00000  0.05    0.37
Q8    1   0.8411  0.6043  0.2127  11.00000  0.05    0.37
Q9    1   0.6906  0.3013  0.2426  11.00000  0.05    0.35
Q10   1   0.5460  0.1783  0.2255  11.00000  0.05    0.35
Q11   1   1.1148  0.6175  0.1221  11.00000  0.05    0.34
Q12   1   0.3078  0.1238  0.5125  11.00000  0.05    0.34
Q13   1   0.1589  0.2600  0.2512  11.00000  0.05    0.33
Q14   1   0.1532  0.2145  0.3646  11.00000  0.05    0.32
Q15   1   0.0327  0.1432  0.0927  11.00000  0.05    0.32
Q16   1   0.6215  0.3170  0.1043  11.00000  0.05    0.32
Q17   1   0.2278 -0.0805  0.3805  11.00000  0.05    0.32
Q18   1   0.2465  0.0660  0.4710  11.00000  0.05    0.31
Q19   1  -0.0816  0.0771  0.1804  11.00000  0.05    0.31
Q20   1   0.5730  0.2001  0.3768  11.00000  0.05    0.30
;
_shelx_res_checksum               47122

_shelx_hkl_file
;
   0   0  -1 273.985 14.8879  21
   0   0  -1 278.501 18.0258  16
   0   0  -1 260.579 19.3683   8
   0   0  -1 248.880 15.1685  35
   0   0   2 20013.6 462.294  11
   0   0  -2 17391.3 459.931  21
   0   0  -2 17456.3 462.057  35
   0   0  -2 17814.7 462.001  16
   0   0  -2 20324.9 464.975  15
   0   0  -2 16732.5 459.812   8
   0   0  -2 18715.2 458.760   7
   0   0  -3 16028.7 376.368  15
   0   0  -3 14187.4 371.873  16
   0   0  -3 15225.3 367.734   7
   0   0  -3 13696.1 371.872   8
   0   0  -3 14764.6 380.895  32
   0   0  -3 15550.8 381.314  18
   0   0  -3 13863.8 372.344  17
   0   0  -3 14170.9 379.884  26
   0   0  -3 14761.1 381.826  19
   0   0  -3 15535.0 371.220  20
   0   0  -3 14647.3 368.695  21
   0   0   3 13554.1 367.583  36
   0   0  -3 14315.6 371.924  35
   0   0  -3 13141.9 369.149  31
   0   0   3 12654.5 376.964  11
   0   0   4 5417.17 161.737  36
   0   0  -4 4870.40 152.972  35
   0   0  -4 5639.52 177.013  18
   0   0  -4 4875.93 159.199  17
   0   0  -4 5660.58 145.754  31
   0   0  -4 5531.95 153.378   7
   0   0  -4 4389.33 147.233  34
   0   0  -4 5144.70 183.514  32
   0   0  -4 5527.04 157.358  15
   0   0  -4 5046.54 185.719  26
   0   0  -4 4881.83 166.112  24
   0   0  -4 5413.19 154.133  21
   0   0   4 3877.22 172.984  11
   0   0   4 4681.43 165.704  10
   0   0  -4 5878.27 176.334   4
   0   0  -4 5300.89 151.092  20
   0   0   5 3062.22 138.641  36
   0   0  -5 3386.88 115.508  35
   0   0  -5 3245.03 118.600  17
   0   0  -5 3654.74 137.230  18
   0   0  -5 3878.26 105.201  31
   0   0  -5 3629.92 137.338  30
   0   0  -5 3295.06 110.779   7
   0   0  -5 3223.09 108.826  34
   0   0  -5 3425.66 141.479  32
   0   0  -5 3395.89 117.570  15
   0   0  -5 3249.82 141.384  26
   0   0  -5 3379.25 125.431  24
   0   0  -5 3755.75 116.278  21
   0   0   5 3146.59 133.950  10
   0   0   5 2926.33 133.679  11
   0   0  -5 3620.54 110.365  20
   0   0  -5 3181.04 131.439   4
   0   0  -6 20310.3 514.089  15
   0   0  -6 18525.4 501.325   7
   0   0  -6 21159.8 505.257  34
   0   0  -6 20595.5 527.121  32
   0   0  -6 18616.5 508.425  17
   0   0  -6 20206.4 505.973  20
   0   0   6 16673.8 516.218  36
   0   0  -6 19270.8 512.517  35
   0   0  -6 19447.3 513.557  24
   0   0   6 19917.6 521.407  10
   0   0   6 15490.6 514.211  11
   0   0  -6 20722.5 501.379  31
   0   0  -6 19861.7 529.522  30
   0   0  -7 23563.8 604.837  31
   0   0  -7 22052.4 618.434  35
   0   0   7 20547.8 625.279  36
   0   0  -7 24261.1 615.827  17
   0   0  -7 25288.0 639.929  18
   0   0   7 18672.8 621.334  11
   0   0  -7 23878.8 620.421  15
   0   0  -7 25783.4 605.919  34
   0   0  -7 24117.9 610.450  20
   0   0  -8 1033.87 115.520  18
   0   0  -8 1088.00 108.465  17
   0   0  -8 857.565 125.489  27
   0   0  -8 896.495 86.7459  15
   0   0   8 557.781 116.739  12
   0   0  -8 889.399 90.7996  35
   0   0  -8 984.947 116.961  30
   0   0  -9 8825.05 301.046  18
   0   0  -9 8914.49 282.075  35
   0   0  -9 8749.41 300.308  30
   0   0  -9 7919.71 298.123  27
   0   0 -10 1808.79 139.953  18
   0   0 -10 1757.95 175.242  29
   0   0 -10 1894.63 150.362  27
   0   0 -10 1493.89 154.712  28
   0   0 -10 1702.11 120.562  35
   0   0 -10 1757.05 141.177  30
   0   0 -11 393.008 136.853  27
   0   0 -11 331.587 118.213  18
   0   0 -11 496.641 172.420  29
   0   0 -11 378.792 144.195  28
   0   0 -11 281.530 97.0405  35
   0   0 -11 254.587 117.038  30
   0   0 -12 4851.27 233.622  27
   0   0 -12 5231.04 234.058  18
   0   0 -12 5125.67 243.524  28
   0   0 -12 5392.75 259.780  29
   0   0 -12 4387.11 202.098  35
   0   0 -12 4761.26 225.995  30
   0   0 -13 135.263 126.125  30
   0   0 -13 108.042 145.342  28
   0   0 -13 129.510 139.869  27
   0   0 -13 162.618 124.612  18
   0   0 -14 3275.95 195.278  18
   0   0 -14 3458.96 196.217  30
   0   0 -14 3810.45 207.866  27
   0   0 -15 248.285 117.214  30
   0   0 -15 128.247 128.286  28
   0   0 -15 172.661 115.737  18
   0   0 -15 264.532 129.772  27
   0   0 -16 174.049 105.195  28
   0   0 -16 83.8163 94.3045  30
   0   0 -16 130.467 101.424  18
   0   0 -16 118.580 108.179  27
   0   0 -17 443.763 79.5317  30
   0   0 -17 530.594 88.5415  27
   0   1 -17 575.330 88.8599  30
   0   1 -17 590.861 101.142  27
   0   1 -16 66.0749 100.539  30
   0   1 -16-64.0380 110.314  28
   0   1 -16-2.10479 105.010  18
   0   1 -16 13.7457 110.315  27
   0   1 -15 132.866 130.867  28
   0   1 -15 253.883 116.964  30
   0   1 -15 232.349 120.013  18
   0   1 -15 259.287 132.151  27
   0   1 -14 1374.41 168.420  28
   0   1 -14 1511.06 155.217  18
   0   1 -14 1311.91 153.478  30
   0   1 -14 1429.52 165.016  27
   0   1 -13 7382.36 294.824  28
   0   1 -13 7002.34 285.273  18
   0   1 -13 6803.32 281.791  30
   0   1 -13 7159.05 291.585  27
   0   1 -12 12187.6 401.312  18
   0   1 -12 11274.1 368.020  35
   0   1 -12 11908.8 398.599  30
   0   1 -12 12229.1 401.546  27
   0   1 -12 12424.4 404.988  28
   0   1 -12 13002.8 408.314  29
   0   1 -11 12365.0 393.610  18
   0   1 -11 12770.5 395.791  29
   0   1 -11 12083.7 391.928  27
   0   1 -11 11595.2 363.065  35
   0   1 -11 11988.1 389.916  30
   0   1 -10 209.772 119.825  27
   0   1 -10 224.365 104.422  18
   0   1 -10 118.499 152.370  29
   0   1 -10 195.554 79.7486  35
   0   1 -10 244.742 107.634  30
   0   1  -9 208.469 101.048  30
   0   1  -9 209.900 101.317  18
   0   1  -9 145.395 80.4374  17
   0  -1   9 223.967 115.041  12
   0  -1   9 173.248 162.865  36
   0   1  -9 96.4606 74.9113  35
   0   1  -8 360.066 76.2457  15
   0   1  -8 443.760 108.508  30
   0  -1   8 377.880 134.420  11
   0   1  -8 461.779 92.4219  17
   0   1  -8 450.885 106.592  18
   0  -1   8 308.541 161.008  36
   0   1  -8 388.055 81.5628  35
   0  -1   7 1585.90 162.505  36
   0   1  -7 1891.40 127.166  18
   0   1  -7 1883.04 106.097  17
   0   1  -7 1854.29 99.0522  15
   0   1  -7 1854.52 98.2624   7
   0   1  -7 1743.75 124.329  30
   0  -1   7 1465.72 143.239  11
   0  -1   7 1355.93 149.371  10
   0   1  -7 1742.98 84.5695  20
   0   1  -7 1767.33 78.3798  34
   0   1  -6 7779.36 206.421  20
   0  -1   6 6690.15 237.460  36
   0   1  -6 7104.45 213.526  35
   0   1  -6 7506.60 214.792  17
   0   1  -6 7368.66 224.171   4
   0  -1   6 6578.02 233.963  10
   0  -1   6 6659.70 234.444  11
   0   1  -6 7327.90 199.466  31
   0   1  -6 8008.70 213.233   7
   0   1  -6 7617.99 204.234  34
   0   1  -6 7965.66 216.876  15
   0   1  -5 44814.3 1069.78  15
   0   1  -5 43701.3 1065.39   7
   0  -1   5 39685.9 1073.46  10
   0  -1   5 39053.6 1074.59  11
   0   1  -5 43710.1 1058.91  31
   0  -1   5 36757.8 1070.42  36
   0   1  -5 42639.9 1068.64  35
   0   1  -5 41282.4 1065.74  17
   0   1  -5 43292.2 1062.52  20
   0   1  -4 15811.0 439.167   8
   0  -1   4 15720.7 446.069  10
   0  -1   4 16142.6 451.443  11
   0  -1   4 16174.0 446.902  36
   0  -1   3 29549.3 690.407  36
   0   1  -3 29414.4 688.175  15
   0  -1   3 25866.0 692.694  10
   0  -1   3 27153.5 696.650  11
   0   1  -3 26365.2 686.709   4
   0   1  -3 25250.0 686.318   8
   0   1  -2 34350.0 998.170   8
   0  -1   2 34014.9 1003.40  11
   0   1  -1 47813.7 1132.29   8
   0  -1   1 41361.4 1134.69  11
   0  -1   0 4624.25 112.098  16
   0  -1   0 4190.75 110.818   6
   0   1   0 4190.08 110.244   6
   0  -1   0 4280.48 115.611  23
   0  -1   0 4767.84 113.801  21
   0  -1   0 4227.16 113.956  30
   0  -1   0 4215.70 114.715  18
   0   1   0 3749.46 112.863  35
   0  -1   0 4746.85 113.697  35
   0  -1   0 4224.22 114.774  33
   0  -1  -1 187225. 4825.91  23
   0  -1  -1 198426. 4823.65  21
   0  -1  -1 183730. 4825.80  30
   0  -1  -1 201116. 4824.13  31
   0  -1  -1 189515. 4822.94  16
   0  -1  -1 196450. 4824.85  35
   0  -1  -1 183453. 4825.95  18
   0  -1  -1 182879. 4825.58  28
   0  -1  -1 180874. 4825.52  33
   0  -1  -2 139.765 69.1047  32
   0  -1  -2 117.719 35.9298  31
   0  -1  -2 168.140 53.9912  30
   0  -1  -2 106.126 37.7258  35
   0  -1  -2 115.170 51.0363  18
   0  -1  -2 116.931 48.1842  17
   0  -1  -2 170.006 73.8651  19
   0  -1  -2 124.816 41.8861  16
   0  -1  -2 132.273 42.5568  15
   0  -1  -2 146.781 64.3837  26
   0  -1  -2 115.116 61.4188  27
   0  -1  -2 105.620 67.1168  25
   0  -1  -2 105.839 51.4209  24
   0  -1  -2 133.660 72.7469  23
   0  -1  -2 146.498 67.6259  22
   0   1   2 151.927 33.9922  11
   0  -1  -2 117.515 39.3894  21
   0  -1  -2 178.345 43.1800  20
   0  -1  -2 139.246 70.4123  33
   0  -1  -3 3266.79 109.215  31
   0  -1  -3 3369.73 126.753  30
   0  -1  -3 3119.86 112.417  16
   0  -1  -3 3755.10 114.912  15
   0  -1  -3 3035.43 109.631  35
   0  -1  -3 3125.35 115.778  17
   0  -1  -3 3287.75 125.324  18
   0  -1  -3 3317.66 134.357  27
   0  -1  -3 3034.25 134.739  26
   0  -1  -3 2935.57 118.547  24
   0  -1  -3 3339.38 147.192  23
   0  -1  -3 3064.24 138.301  25
   0  -1  -3 3079.55 107.177  21
   0  -1  -3 3272.28 139.902  22
   0   1   3 2878.92 121.116  11
   0  -1  -3 3790.13 111.812  20
   0  -1  -3 3134.27 145.777  19
   0  -1  -3 3173.11 139.525  32
   0  -1  -3 3247.84 144.101  33
   0  -1  -3 2996.65 104.914  34
   0  -1  -4 9162.69 255.736  30
   0  -1  -4 9944.41 239.406  31
   0  -1  -4 9640.61 246.977  15
   0  -1  -4 7951.94 241.011  16
   0   1   4 8488.00 231.890  36
   0  -1  -4 8940.27 243.288  35
   0  -1  -4 9062.84 253.867  18
   0  -1  -4 8319.55 241.083  17
   0  -1  -4 8988.89 256.399  27
   0  -1  -4 8251.68 252.584  26
   0  -1  -4 8101.19 240.557  24
   0  -1  -4 8704.92 258.007  25
   0  -1  -4 8681.45 236.961  21
   0  -1  -4 8952.70 257.993  22
   0   1   4 7802.96 243.831  11
   0  -1  -4 9932.41 242.737  20
   0  -1  -4 8755.05 258.617  19
   0  -1  -4 8727.92 255.647  32
   0  -1  -4 7986.05 234.162  34
   0  -1  -5 40980.9 1013.08  30
   0  -1  -5 44767.0 995.639  31
   0  -1  -5 41609.0 1003.25  15
   0   1   5 32459.6 990.816  36
   0  -1  -5 37958.6 1000.53  35
   0  -1  -5 36468.2 995.824  17
   0  -1  -5 39499.6 1011.35  27
   0  -1  -5 37386.5 1004.88  26
   0  -1  -5 38774.2 997.584  24
   0  -1  -5 40023.2 996.150  21
   0   1   5 41267.4 996.652  11
   0  -1  -5 39429.2 1008.27  32
   0  -1  -5 37514.1 991.799  34
   0  -1  -5 39666.8 1008.53  19
   0  -1  -5 42520.9 998.805  20
   0  -1  -6 1456.16 156.762  29
   0  -1  -6 1394.62 127.612  27
   0  -1  -6 1301.05 93.0383  15
   0  -1  -6 1446.89 91.1273  34
   0  -1  -6 1439.41 137.086  32
   0  -1  -6 1506.25 118.145  18
   0  -1  -6 1338.34 104.266  17
   0  -1  -6 1235.01 135.540  26
   0  -1  -6 1382.43 116.100  24
   0  -1  -6 1368.58 83.7017  20
   0   1   6 1139.71 132.733  36
   0  -1  -6 1298.89 93.3781  35
   0  -1  -6 1496.43 76.4437  31
   0  -1  -6 1523.62 119.535  30
   0   1   6 1144.74 112.472  11
   0  -1  -7 282.578 117.099  27
   0  -1  -7 225.530 106.182  24
   0  -1  -7 199.243 80.4268  35
   0  -1  -7 231.191 99.9002  17
   0  -1  -7 234.614 104.042  18
   0  -1  -7 334.331 76.5577  34
   0  -1  -7 256.586 124.794  32
   0  -1  -7 285.599 64.1369  31
   0  -1  -7 192.872 78.9899  15
   0  -1  -7 192.951 71.1390  20
   0  -1  -7 170.647 150.157  29
   0  -1  -8 7420.79 246.120  35
   0  -1  -8 7623.47 262.037  18
   0  -1  -8 7839.83 242.454  17
   0  -1  -8 7984.03 224.077  34
   0  -1  -8 7403.26 274.447  29
   0  -1  -8 6941.87 232.472  20
   0  -1  -8 7536.59 262.918  30
   0  -1  -9 173.981 87.5699  35
   0  -1  -9 243.374 106.343  18
   0  -1  -9 235.618 119.534  27
   0  -1  -9 203.541 82.6847  15
   0  -1  -9 195.103 103.933  30
   0  -1  -9 133.112 151.051  29
   0  -1  -9 237.094 127.926  28
   0  -1 -10 624.879 132.974  27
   0  -1 -10 496.565 108.198  17
   0  -1 -10 516.952 119.697  18
   0  -1 -10 575.616 141.473  28
   0  -1 -10 428.118 164.092  29
   0  -1 -10 425.850 118.108  30
   0  -1 -10 519.162 104.535  35
   0  -1 -11 6870.72 268.445  35
   0  -1 -11 7478.80 284.768  27
   0  -1 -11 7560.94 287.144  18
   0  -1 -11 7646.31 300.782  29
   0  -1 -11 7366.96 290.989  28
   0  -1 -11 7330.00 282.261  30
   0  -1 -12 462.687 157.623  28
   0  -1 -12 200.904 125.467  30
   0  -1 -12 385.858 188.523  29
   0  -1 -12 348.162 143.904  27
   0  -1 -13 77.1252 139.999  27
   0  -1 -13 81.3357 123.945  18
   0  -1 -13-58.5246 96.1519  35
   0  -1 -13 160.939 183.171  29
   0  -1 -13 105.068 145.528  28
   0  -1 -14 2.18426 134.044  28
   0  -1 -14-74.4239 120.682  30
   0  -1 -14 33.7749 119.839  18
   0  -1 -15 147.444 108.522  30
   0  -1 -15 194.376 125.711  28
   0  -1 -15-18.0303 110.697  18
   0  -1 -15-33.9443 125.096  27
   0  -1 -16 66.7852 86.9576  30
   0  -1 -16 288.469 101.255  28
   0  -1 -16 118.938 93.9887  18
   0  -1 -16-1.52703 105.242  27
   0  -1 -17 1302.15 89.9624  27
   0   2 -17 991.452 105.359  30
   0   2 -17 1096.73 111.233  18
   0   2 -17 1338.65 115.541  27
   0   2 -16 167.991 105.564  30
   0   2 -16 138.267 115.986  28
   0   2 -16 97.9481 103.517  18
   0   2 -16 85.9127 115.056  27
   0   2 -15 1532.03 148.950  18
   0   2 -15 1566.56 163.611  28
   0   2 -15 1607.68 150.379  30
   0   2 -14 2704.05 190.657  27
   0   2 -14 2994.23 202.540  28
   0   2 -14 2652.88 184.177  18
   0   2 -13 24337.3 669.107  27
   0   2 -13 23948.4 670.235  28
   0   2 -13 23692.7 670.447  30
   0   2 -12 65633.4 1754.79  30
   0   2 -12 67438.4 1759.50  18
   0   2 -12 67414.9 1753.00  27
   0   2 -11 1485.59 101.519  35
   0   2 -11 1539.23 148.054  27
   0  -2  11 1025.18 156.291  12
   0   2 -11 1456.40 137.411  30
   0   2 -11 1547.29 136.378  18
   0  -2  10 823.262 190.670  36
   0   2 -10 1183.88 89.3950  35
   0  -2  10 981.959 158.010  11
   0   2 -10 1145.69 124.702  30
   0   2 -10 1251.53 124.631  18
   0  -2   9 126.710 118.248  12
   0   2  -9 48.8184 97.7445  18
   0   2  -9-4.78132 97.2470  30
   0  -2   9 17.6943 167.219  36
   0   2  -9 9.94568 67.2778  35
   0  -2   8 16450.7 505.047  36
   0   2  -8 17562.5 473.080  35
   0   2  -8 17556.9 499.409  18
   0   2  -8 19161.4 466.927  17
   0  -2   8 15001.9 493.777  11
   0   2  -8 17553.1 482.193   4
   0   2  -7 281.214 115.480   4
   0   2  -7 176.403 65.7338  35
   0  -2   7 278.148 153.302  36
   0   2  -7 316.210 80.7195   7
   0   2  -7 301.390 119.631   8
   0  -2   7 237.755 132.375  11
   0  -2   7 276.344 137.175  10
   0   2  -6 49130.3 1259.93  20
   0  -2   6 49478.8 1282.32  10
   0  -2   6 47695.6 1281.06  11
   0   2  -6 51489.7 1266.97  17
   0   2  -6 50740.6 1269.74  15
   0   2  -6 49315.5 1269.95   4
   0  -2   6 48084.9 1279.48  36
   0   2  -6 49273.2 1269.69  35
   0   2  -5 29930.2 755.620  35
   0  -2   5 28670.4 765.603  36
   0   2  -5 29913.1 754.817  15
   0  -2   5 29838.3 768.220  10
   0  -2   5 30149.1 769.637  11
   0   2  -5 29295.5 755.942   4
   0   2  -5 29453.5 755.993   8
   0  -2   4 4769.58 191.316  36
   0   2  -4 4860.05 142.115  15
   0   2  -4 4989.21 159.614   4
   0  -2   4 4915.30 179.801  10
   0  -2   4 4782.40 184.213  11
   0   2  -4 4934.63 158.989   8
   0  -2   3 36009.9 896.562  11
   0  -2   3 35134.3 894.446  10
   0   2  -3 35943.0 886.689   4
   0   2  -3 35795.1 886.529   8
   0   2  -2 3315.63 91.8540   8
   0  -2   2 2771.85 83.8077  21
   0  -2   2 3024.15 101.002  10
   0  -2   2 3117.04 103.815  11
   0  -2   2 2794.20 103.090  36
   0   2  -2 3202.47 90.9505   4
   0  -2   2 2786.53 103.628   6
   0  -2   1 31810.8 803.518  21
   0  -2   1 34012.5 804.405  11
   0  -2   1 31354.7 799.908  16
   0  -2   1 34402.2 803.916   6
   0   2  -1 29102.7 801.615   8
   0  -2   0 35047.6 915.024  31
   0  -2   0 35701.3 917.825  30
   0  -2   0 38566.6 914.503  16
   0  -2   0 34681.1 912.345   6
   0  -2   0 36820.3 919.319  28
   0   2   0 35378.3 910.712   6
   0  -2   0 35266.7 918.764  23
   0  -2   0 37845.8 917.029  21
   0  -2   0 38560.2 918.274  35
   0  -2   0 35150.9 917.847  33
   0  -2   0 37405.1 910.331  11
   0  -2  -1 33967.7 892.704  30
   0  -2  -1 35335.7 888.897  31
   0  -2  -1 35436.2 888.139  16
   0  -2  -1 34075.5 893.156  28
   0  -2  -1 34845.9 894.294  29
   0  -2  -1 35336.1 894.741  25
   0  -2  -1 33036.9 889.013  26
   0  -2  -1 34083.8 892.493  27
   0  -2  -1 33901.1 894.059  23
   0  -2  -1 33912.1 888.244  24
   0  -2  -1 37545.7 890.154  21
   0  -2  -1 34671.8 895.330  22
   0  -2  -1 37452.1 892.331  35
   0  -2  -1 34249.0 893.953  18
   0  -2  -1 34887.1 888.647  17
   0  -2  -1 34008.5 893.654  33
   0  -2  -1 35178.6 887.688  34
   0  -2  -1 33249.1 892.713  19
   0  -2  -1 35152.8 892.317  20
   0  -2  -2 106044. 2597.27  30
   0  -2  -2 111635. 2591.91  31
   0  -2  -2 110490. 2591.18  16
   0  -2  -2 136194. 2601.15  15
   0   2   2 81118.7 2579.35   3
   0  -2  -2 107525. 2597.42  28
   0  -2  -2 107648. 2596.87  29
   0  -2  -2 107171. 2597.11  27
   0  -2  -2 109120. 2598.78  25
   0  -2  -2 105137. 2592.67  26
   0  -2  -2 108995. 2598.52  23
   0  -2  -2 106669. 2590.67  24
   0  -2  -2 109985. 2599.15  22
   0  -2  -2 112058. 2591.00  21
   0  -2  -2 105296. 2597.62  33
   0  -2  -2 106549. 2589.21  34
   0  -2  -2 105820. 2597.21  32
   0  -2  -2 105765. 2597.56  18
   0  -2  -2 108266. 2591.27  17
   0  -2  -2 113623. 2599.18  20
   0  -2  -2 106324. 2596.53  19
   0  -2  -2 110625. 2595.10  35
   0  -2  -3 115394. 2916.14  30
   0  -2  -3 119246. 2909.25  31
   0  -2  -3 114130. 2907.74  16
   0  -2  -3 124319. 2915.09  20
   0  -2  -3 112873. 2912.91  19
   0  -2  -3 114115. 2913.40  29
   0  -2  -3 115656. 2915.25  28
   0  -2  -3 115163. 2915.42  27
   0  -2  -3 110564. 2909.77  26
   0  -2  -3 114140. 2915.61  25
   0  -2  -3 117064. 2916.10  23
   0  -2  -3 112012. 2906.35  24
   0  -2  -3 115687. 2906.36  21
   0  -2  -3 115373. 2915.87  22
   0  -2  -3 111468. 2904.51  34
   0  -2  -3 112976. 2913.66  32
   0  -2  -3 112936. 2915.61  33
   0  -2  -3 114222. 2907.21  17
   0  -2  -3 113215. 2915.64  18
   0   2   3 117741. 2894.49  11
   0  -2  -3 115557. 2911.50  35
   0  -2  -4 18426.7 485.069  30
   0  -2  -4 19115.0 474.845  31
   0  -2  -4 21591.6 482.331  15
   0  -2  -4 17636.2 472.686  16
   0  -2  -4 17978.7 483.583  19
   0  -2  -4 20210.8 477.830  20
   0  -2  -4 18252.3 487.397  29
   0  -2  -4 18210.2 485.090  28
   0  -2  -4 17135.7 478.267  26
   0  -2  -4 18108.8 485.103  27
   0  -2  -4 16701.1 469.539  24
   0  -2  -4 18557.5 487.249  23
   0  -2  -4 17702.8 485.579  25
   0  -2  -4 16690.1 467.269  21
   0  -2  -4 18262.3 485.851  22
   0  -2  -4 17519.6 487.018  33
   0  -2  -4 17483.6 467.646  34
   0  -2  -4 17382.8 482.336  32
   0  -2  -4 18646.7 484.759  18
   0  -2  -4 17541.6 471.902  17
   0   2   4 17190.2 456.514  11
   0  -2  -4 17942.1 476.427  35
   0  -2  -5 107546. 2570.45  28
   0  -2  -5 105473. 2566.79  29
   0  -2  -5 114603. 2564.75  15
   0  -2  -5 106085. 2566.46  19
   0  -2  -5 116058. 2561.11  20
   0  -2  -5 106726. 2570.81  27
   0  -2  -5 100514. 2561.82  26
   0  -2  -5 97436.8 2553.07  24
   0  -2  -5 106282. 2570.72  25
   0  -2  -5 108700. 2570.12  22
   0  -2  -5 103577. 2555.57  17
   0  -2  -5 105506. 2571.90  18
   0  -2  -5 117759. 2558.14  31
   0  -2  -5 108489. 2572.65  30
   0  -2  -5 104005. 2565.74  32
   0  -2  -5 103839. 2551.35  34
   0  -2  -6 225120. 5518.69  28
   0  -2  -6 220399. 5512.63  29
   0  -2  -6 230598. 5511.72  15
   0  -2  -6 221345. 5512.40  19
   0  -2  -6 228083. 5504.41  20
   0  -2  -6 208020. 5500.20  24
   0  -2  -6 224053. 5516.39  22
   0  -2  -6 218631. 5501.87  21
   0  -2  -6 221380. 5511.48  35
   0  -2  -6 209059. 5499.61  17
   0  -2  -6 226513. 5521.68  18
   0  -2  -6 202360. 5506.92  26
   0  -2  -6 222137. 5518.07  27
   0  -2  -6 227209. 5501.37  31
   0  -2  -6 219383. 5496.26  34
   0  -2  -6 217737. 5512.19  32
   0  -2  -7 24160.0 662.425  29
   0  -2  -7 23801.5 640.707  20
   0  -2  -7 23020.0 642.646  24
   0  -2  -7 23324.8 640.172  21
   0  -2  -7 23154.4 649.313  35
   0  -2  -7 25696.7 666.072  18
   0  -2  -7 23057.8 639.811  17
   0  -2  -7 24351.3 657.751  32
   0  -2  -7 25868.0 635.368  34
   0  -2  -7 24588.1 663.233  27
   0  -2  -7 22670.6 653.153  26
   0  -2  -7 24083.0 637.777  31
   0  -2  -7 25043.8 663.727  30
   0  -2  -8 9119.50 298.948  24
   0  -2  -8 9284.88 317.540  27
   0  -2  -8 9885.53 316.798  30
   0  -2  -8 9832.37 316.749  18
   0  -2  -8 10003.7 323.810  28
   0  -2  -8 9222.16 313.116  32
   0  -2  -8 10224.3 280.577  34
   0  -2  -8 9282.65 299.985  15
   0  -2  -8 9204.36 301.105  35
   0  -2  -9 631.356 93.4503  20
   0  -2  -9 571.168 96.3490  15
   0  -2  -9 678.853 169.096  29
   0  -2  -9 609.813 138.258  28
   0  -2  -9 650.197 117.300  30
   0  -2  -9 777.278 130.680  27
   0  -2  -9 702.502 103.998  35
   0  -2  -9 649.724 120.258  18
   0  -2  -9 597.514 114.730  17
   0  -2 -10 2154.54 158.556  18
   0  -2 -10 2079.99 145.291  17
   0  -2 -10 2134.77 157.900  30
   0  -2 -10 2013.20 172.629  28
   0  -2 -10 2113.19 200.275  29
   0  -2 -10 1817.15 142.816  35
   0  -2 -10 1997.27 166.323  27
   0  -2 -11 507.678 154.775  28
   0  -2 -11 513.344 189.447  29
   0  -2 -11 418.175 128.923  30
   0  -2 -11 363.110 145.804  27
   0  -2 -11 333.784 121.501  35
   0  -2 -11 651.496 126.188  17
   0  -2 -11 515.241 132.714  18
   0  -2 -12 8669.63 322.413  18
   0  -2 -12 8707.68 318.030  30
   0  -2 -12 9054.84 324.972  28
   0  -2 -12 9190.69 338.040  29
   0  -2 -12 8909.47 323.806  27
   0  -2 -13 253.277 184.171  29
   0  -2 -13 184.718 123.256  30
   0  -2 -13 214.317 139.492  27
   0  -2 -13 278.266 104.092  35
   0  -2 -13 153.488 128.505  18
   0  -2 -14-18.0613 113.004  30
   0  -2 -14 136.254 159.631  29
   0  -2 -14-68.9342 132.410  28
   0  -2 -14 78.3773 114.778  18
   0  -2 -14 37.3228 130.781  27
   0  -2 -15 544.173 109.473  30
   0  -2 -15 749.849 128.638  28
   0  -2 -15 657.116 112.776  18
   0  -2 -15 872.178 133.818  27
   0  -2 -16 269.491 80.2584  30
   0  -2 -16 161.282 87.5729  27
   0   3 -18 313.606 76.8421  27
   0   3 -17 1517.80 117.625  28
   0   3 -17 1264.68 114.387  18
   0   3 -17 1214.54 112.684  30
   0   3 -17 1356.99 119.535  27
   0   3 -16 305.089 109.443  18
   0   3 -16 451.849 122.303  27
   0   3 -16 305.951 109.814  30
   0   3 -16 399.114 122.918  28
   0   3 -15 665.359 130.533  18
   0   3 -15 548.520 128.434  30
   0   3 -15 711.509 148.153  28
   0  -3  15 586.579 178.347  37
   0   3 -15 898.468 142.309  27
   0  -3  14 2434.69 225.585  14
   0   3 -14 2923.12 189.042  30
   0   3 -14 3094.23 203.909  28
   0   3 -14 3125.13 195.973  27
   0   3 -14 2807.01 190.287  18
   0  -3  13 5109.48 302.374  14
   0   3 -13 6327.71 260.688  30
   0  -3  13 4358.42 272.656  12
   0   3 -13 6513.03 264.347  27
   0   3 -12 8231.47 301.362  30
   0   3 -12 8480.57 301.798  18
   0   3 -12 8102.12 302.376  27
   0   3 -11 3702.31 189.586  30
   0  -3  11 3299.45 208.680  12
   0  -3  11 3368.31 219.351  11
   0   3 -11 4295.41 195.194  18
   0  -3  11 3994.26 257.288  36
   0  -3  10-10.6346 152.859  11
   0   3 -10 119.041 103.046  18
   0   3  -9 1288.95 137.013   4
   0  -3   9 1118.54 161.475  11
   0  -3   9 971.798 181.501  36
   0   3  -9 1005.81 73.2041  35
   0   3  -9 1028.52 117.545  18
   0  -3   9 754.401 134.444  12
   0  -3   8 22493.1 597.916  36
   0   3  -8 22321.1 572.357   4
   0  -3   8 20555.0 595.288  10
   0   3  -7 8998.69 256.171  35
   0  -3   7 9538.78 306.130  36
   0   3  -7 10091.2 270.236   7
   0   3  -7 9176.47 274.556   8
   0   3  -7 9147.84 272.865   4
   0  -3   7 8008.95 295.052  11
   0  -3   7 8780.20 302.007  10
   0  -3   6 55127.8 1400.87  36
   0   3  -6 55665.2 1388.07   8
   0   3  -6 55585.6 1388.41   4
   0  -3   6 52464.9 1402.41  11
   0  -3   6 54266.8 1404.04  10
   0  -3   5 18.5734 110.402  36
   0   3  -5 71.0131 67.7529   8
   0   3  -5 48.2746 68.2356   4
   0  -3   5 27.1357 95.7344  10
   0  -3   5 136.714 100.038  11
   0  -3   4 948.055 176.508  36
   0   3  -4 458.599 87.6075   8
   0   3  -4 453.110 86.3093   4
   0  -3   4 903.521 155.210  10
   0  -3   4 782.603 155.639  11
   0  -3   3 50847.6 1189.93  11
   0  -3   3 50279.8 1190.07  10
   0   3  -3 46869.0 1173.45   4
   0   3  -3 47909.4 1173.66   8
   0  -3   3 45317.3 1189.53  36
   0  -3   3 44276.7 1167.71  21
   0   3  -2 27921.0 692.273   8
   0  -3   2 26851.9 690.968  21
   0  -3   2 26368.3 700.002  36
   0  -3   2 27982.4 693.263  31
   0  -3   2 28606.7 699.798  11
   0  -3   2 29609.1 701.599  10
   0  -3   2 25892.2 688.364  16
   0  -3   1 59329.7 1617.50  29
   0  -3   1 59757.4 1611.19  31
   0  -3   1 60853.1 1610.60  36
   0  -3   1 72221.9 1611.73  11
   0  -3   1 78266.8 1616.59  10
   0  -3   1 60330.1 1612.58  21
   0  -3   1 62066.5 1611.03   6
   0  -3   1 67062.5 1611.06  16
   0  -3   1 60980.2 1610.23  34
   0  -3   0 91516.3 2329.03  30
   0  -3   0 88582.8 2324.60  31
   0  -3   0 99553.3 2324.07  16
   0  -3   0 89417.0 2325.75  20
   0  -3   0 90079.5 2328.17  19
   0  -3   0 93819.9 2330.52  29
   0  -3   0 95913.2 2330.71  28
   0  -3   0 91185.4 2324.06  26
   0  -3   0 94838.2 2328.56  27
   0  -3   0 92381.9 2330.03  23
   0  -3   0 92212.5 2324.72  24
   0  -3   0 97361.8 2328.33  21
   0  -3   0 96717.1 2329.10  35
   0  -3   0 94823.1 2323.66  17
   0   3   0 93756.6 2317.48   6
   0   3   0 94671.0 2315.78   5
   0  -3   0 92204.0 2328.92  33
   0  -3   0 94311.3 2322.89  34
   0  -3  -1 10554.2 270.290  31
   0  -3  -1 9535.86 278.464  30
   0  -3  -1 9824.14 279.023  15
   0  -3  -1 10646.9 271.112  16
   0  -3  -1 9505.73 287.249  19
   0  -3  -1 9533.43 274.533  20
   0  -3  -1 10060.0 296.279  29
   0  -3  -1 9612.42 284.428  28
   0  -3  -1 9395.61 277.082  26
   0  -3  -1 10120.7 282.260  27
   0  -3  -1 10280.3 289.589  25
   0  -3  -1 9715.31 289.391  23
   0  -3  -1 9916.12 274.479  24
   0  -3  -1 10961.1 274.371  21
   0  -3  -1 9877.93 290.733  22
   0  -3  -1 10050.5 276.334  35
   0  -3  -1 9273.51 280.486  18
   0  -3  -1 10334.0 274.307  17
   0   3   1 9697.95 257.884   6
   0  -3  -1 9681.34 289.538  33
   0  -3  -1 10164.8 270.124  34
   0  -3  -2 2353.99 118.024  28
   0  -3  -2 2388.40 139.264  29
   0  -3  -2 2445.07 97.9112  16
   0  -3  -2 2398.71 130.024  19
   0  -3  -2 2219.17 102.482  20
   0  -3  -2 2375.81 115.957  27
   0  -3  -2 2526.45 127.869  25
   0  -3  -2 2218.83 116.268  26
   0  -3  -2 2370.23 131.903  23
   0  -3  -2 2349.03 104.544  24
   0  -3  -2 2496.75 97.3805  21
   0  -3  -2 2444.66 128.990  22
   0  -3  -2 2243.08 100.626  35
   0  -3  -2 2423.16 103.111  17
   0  -3  -2 2375.24 110.903  18
   0  -3  -2 2393.98 130.727  33
   0  -3  -2 2303.58 93.7235  34
   0  -3  -2 2299.38 92.0364  31
   0  -3  -2 2181.68 108.864  30
   0  -3  -2 2300.94 127.341  32
   0  -3  -3 10580.5 302.488  28
   0  -3  -3 10089.4 308.664  29
   0  -3  -3 10608.2 289.369  16
   0  -3  -3 10823.8 299.830  20
   0  -3  -3 10119.8 303.271  19
   0  -3  -3 9855.57 296.191  26
   0  -3  -3 10478.6 301.489  27
   0  -3  -3 10372.2 305.449  25
   0  -3  -3 10128.5 289.561  24
   0  -3  -3 10673.2 307.389  23
   0  -3  -3 10434.3 287.170  21
   0  -3  -3 10535.7 306.764  22
   0  -3  -3 10707.1 295.628  35
   0  -3  -3 10063.3 298.816  18
   0  -3  -3 10237.4 289.578  17
   0  -3  -3 9865.45 284.119  34
   0  -3  -3 9992.93 302.409  32
   0  -3  -3 10270.2 306.485  33
   0  -3  -3 10648.9 289.019  31
   0  -3  -3 10481.0 299.867  30
   0  -3  -4 7641.20 251.522  28
   0  -3  -4 7599.71 263.194  29
   0  -3  -4 8576.33 240.773  15
   0  -3  -4 7743.96 253.247  19
   0  -3  -4 8842.25 240.172  20
   0  -3  -4 7391.98 245.308  26
   0  -3  -4 7634.72 249.675  27
   0  -3  -4 7632.43 252.888  25
   0  -3  -4 7889.45 257.972  23
   0  -3  -4 7219.78 231.926  24
   0  -3  -4 7725.67 254.095  22
   0  -3  -4 7672.12 233.614  17
   0  -3  -4 7877.93 259.136  33
   0  -3  -4 7416.90 249.953  32
   0  -3  -4 7615.00 225.738  34
   0  -3  -4 8009.67 232.006  31
   0  -3  -4 7945.29 246.802  30
   0  -3  -5 1971.47 172.234  29
   0  -3  -5 1889.10 144.930  28
   0  -3  -5 2237.75 115.720  15
   0  -3  -5 2030.14 112.936  20
   0  -3  -5 1961.02 155.949  19
   0  -3  -5 2103.56 160.286  23
   0  -3  -5 1920.25 150.201  25
   0  -3  -5 1715.66 119.707  24
   0  -3  -5 2101.67 152.581  22
   0  -3  -5 1908.39 108.202  21
   0  -3  -5 2174.53 117.400  35
   0  -3  -5 1936.33 119.483  17
   0  -3  -5 1899.47 129.935  18
   0  -3  -5 1971.99 144.575  26
   0  -3  -5 1982.90 140.991  27
   0  -3  -5 1935.40 148.396  32
   0  -3  -5 1920.33 107.947  34
   0  -3  -5 2295.23 164.837  33
   0  -3  -5 1999.76 110.381  31
   0  -3  -5 1985.19 131.098  30
   0  -3  -6 69550.0 1789.73  29
   0  -3  -6 70019.3 1793.04  28
   0  -3  -6 71074.0 1788.23  19
   0  -3  -6 73955.9 1781.23  20
   0  -3  -6 69564.4 1792.43  25
   0  -3  -6 64580.9 1772.45  24
   0  -3  -6 69896.6 1775.98  21
   0  -3  -6 72503.0 1792.90  22
   0  -3  -6 69305.1 1786.40  35
   0  -3  -6 71090.2 1796.24  18
   0  -3  -6 68003.2 1773.86  17
   0  -3  -6 65921.1 1782.29  26
   0  -3  -6 71923.8 1794.31  27
   0  -3  -6 68843.7 1768.75  34
   0  -3  -6 68279.6 1786.14  32
   0  -3  -6 72378.7 1779.31  31
   0  -3  -6 71697.5 1795.51  30
   0  -3  -7 1716.68 132.553  30
   0  -3  -7 1870.03 116.034  15
   0  -3  -7 1597.25 129.761  24
   0  -3  -7 1555.64 113.591  21
   0  -3  -7 1643.10 148.348  32
   0  -3  -7 1671.26 111.357  34
   0  -3  -7 1712.61 131.292  18
   0  -3  -7 1789.63 118.298  35
   0  -3  -7 1790.66 149.767  28
   0  -3  -8 41.8041 122.372  27
   0  -3  -8 60.9994 115.218  24
   0  -3  -8 51.5444 80.9039  20
   0  -3  -8 50.9893 130.406  32
   0  -3  -8-55.8015 77.3957  31
   0  -3  -8-2.57631 104.154  17
   0  -3  -8 20.5529 104.449  18
   0  -3  -8-1.99102 107.371  30
   0  -3  -8 49.8032 160.389  29
   0  -3  -8 89.6589 126.843  28
   0  -3  -8-11.2830 82.5130  34
   0  -3  -8 27.1028 90.6660  35
   0  -3  -8 53.9658 85.1359  15
   0  -3  -9 672.037 126.888  30
   0  -3  -9 705.081 144.402  28
   0  -3  -9 761.256 180.440  29
   0  -3  -9 653.247 123.253  17
   0  -3  -9 708.343 126.162  18
   0  -3  -9 575.931 110.597  35
   0  -3  -9 521.427 101.453  20
   0  -3  -9 543.989 138.760  27
   0  -3 -10 1255.51 161.266  28
   0  -3 -10 1001.18 139.272  30
   0  -3 -10 994.078 193.603  29
   0  -3 -10 856.861 129.732  35
   0  -3 -10 1086.03 143.284  18
   0  -3 -10 1154.86 146.778  17
   0  -3 -10 721.626 112.544  20
   0  -3 -10 1090.91 155.764  27
   0  -3 -11 5040.72 241.905  27
   0  -3 -11 5197.65 246.130  28
   0  -3 -11 5095.32 268.920  29
   0  -3 -11 5146.61 224.305  17
   0  -3 -11 5216.32 242.903  18
   0  -3 -11 5016.33 238.217  30
   0  -3 -12 15408.7 481.866  29
   0  -3 -12 15138.7 474.079  28
   0  -3 -12 15517.1 475.811  27
   0  -3 -12 15730.4 481.048  18
   0  -3 -12 15932.0 452.489  17
   0  -3 -13 460.287 124.050  30
   0  -3 -13 641.376 184.429  29
   0  -3 -13 543.718 149.187  28
   0  -3 -13 552.883 128.185  18
   0  -3 -14 939.032 124.043  30
   0  -3 -14 990.182 141.692  28
   0  -3 -14 1222.57 167.346  29
   0  -3 -14 920.833 127.575  18
   0  -3 -14 1147.03 147.431  27
   0  -3 -15 1876.34 135.212  28
   0  -3 -15 1699.30 124.175  30
   0  -3 -15 1957.27 134.609  27
   0  -3 -16 356.709 76.9265  27
   0   4 -18 600.955 84.4527  27
   0   4 -18 473.125 80.4057  30
   0   4 -17 345.294 102.806  27
   0   4 -17 202.974 95.4665  18
   0   4 -17 441.155 103.456  28
   0   4 -17 163.915 92.9794  30
   0   4 -16 422.805 113.275  30
   0   4 -16 452.765 127.341  28
   0   4 -16 436.770 111.504  18
   0   4 -16 354.925 118.645  27
   0  -4  16 438.633 157.087  14
   0  -4  16 458.231 172.351  37
   0   4 -15 1933.14 157.962  18
   0   4 -15 2132.53 167.167  27
   0   4 -15 2067.11 162.216  30
   0   4 -14 3087.73 189.447  27
   0  -4  14 2555.16 240.274  14
   0  -4  14 2242.51 226.247  12
   0   4 -14 2881.59 185.914  30
   0   4 -14 2730.62 183.431  18
   0   4 -13 13021.0 419.740  18
   0   4 -13 12201.8 417.100  30
   0   4 -13 13485.8 419.506  27
   0  -4  12 7744.39 339.360  12
   0   4 -12 8278.79 307.170  30
   0  -4  12 6933.81 336.638  11
   0  -4  12 9262.09 376.933  36
   0   4 -12 8989.71 312.169  18
   0   4 -11 5233.34 218.267  18
   0  -4  11 4203.32 247.914  11
   0  -4  11 4751.46 284.023  36
   0   4 -11 5453.99 217.317   4
   0  -4  11 4061.62 236.740  12
   0  -4  10 254.889 135.192  12
   0  -4  10 155.681 157.539  11
   0   4  -9 10617.7 308.401   8
   0   4  -9 10421.6 296.701   7
   0   4  -9 10423.6 303.762   4
   0  -4   9 10435.8 350.350  36
   0  -4   8 34247.7 981.704  10
   0   4  -8 37477.3 953.076   4
   0   4  -8 33924.9 940.237  35
   0   4  -8 38531.9 955.298   8
   0   4  -8 39796.2 955.759   7
   0  -4   8 39076.7 983.052  36
   0   4  -7 25391.7 653.750  35
   0  -4   7 23674.7 685.296  11
   0  -4   7 24696.9 691.577  10
   0   4  -7 25535.9 661.309   4
   0   4  -6 84619.4 2166.64   8
   0  -4   6 92207.1 2186.00  36
   0  -4   6 88812.7 2189.73  10
   0  -4   6 81895.3 2183.83  11
   0   4  -6 85835.2 2167.12   4
   0   4  -5 9643.32 260.686   8
   0   4  -5 9287.68 260.785   4
   0  -4   5 10350.9 290.828  36
   0  -4   5 9919.97 289.959  10
   0  -4   5 9456.69 283.954  11
   0  -4   4 213.095 32.7935  21
   0   4  -4 299.450 59.2665   8
   0  -4   4 121.224 35.3895  16
   0   4  -4 316.398 58.1648   4
   0  -4   4 194.703 114.853  36
   0  -4   4 300.509 102.981  10
   0  -4   4 276.978 96.1257  11
   0  -4   3 6240.52 178.848  21
   0  -4   3 7098.34 214.405  11
   0  -4   3 7393.99 223.136  10
   0  -4   3 5414.69 172.169  16
   0   4  -3 6477.79 184.025   8
   0   4  -3 6321.30 184.222   4
   0  -4   3 6329.32 226.577  36
   0  -4   3 6886.63 186.577  31
   0  -4   2 55080.0 1549.37  16
   0  -4   2 66060.9 1558.46  31
   0  -4   2 61958.1 1562.38  36
   0  -4   2 64059.2 1555.69  34
   0  -4   2 58576.0 1552.66  21
   0  -4   2 72693.2 1566.50  10
   0  -4   2 70218.9 1561.63  11
   0   4  -2 63090.1 1551.57   8
   0  -4   2 56757.6 1551.73  20
   0  -4   1 319.322 70.6500  31
   0  -4   1 259.979 57.9200  15
   0  -4   1 431.360 81.5566  16
   0  -4   1 605.586 112.652  36
   0  -4   1 440.259 90.9353  17
   0  -4   1 468.726 58.3156  12
   0  -4   1 351.676 88.9744  21
   0  -4   1 371.249 77.3206  11
   0  -4   1 306.431 69.8807  20
   0  -4   1 379.495 80.3310  34
   0  -4   0 177505. 4423.63  34
   0  -4   0 176516. 4431.09  33
   0  -4   0 182512. 4424.88  17
   0  -4   0 177579. 4432.69  29
   0  -4   0 177929. 4433.56  28
   0  -4   0 189880. 4425.94  16
   0  -4   0 181022. 4427.35  31
   0  -4   0 180958. 4433.87  25
   0  -4   0 175740. 4429.83  27
   0  -4   0 177079. 4432.48  23
   0  -4   0 180150. 4426.37  24
   0  -4   0 181452. 4429.43  21
   0   4   0 180250. 4416.33   6
   0  -4   0 172152. 4427.17  20
   0  -4   0 171621. 4430.08  19
   0  -4   0 187666. 4433.34  35
   0  -4  -1 24996.6 657.371  33
   0  -4  -1 24724.5 644.004  34
   0  -4  -1 25658.8 647.212  17
   0  -4  -1 22780.9 655.413  18
   0  -4  -1 24363.5 656.953  28
   0  -4  -1 24319.9 658.954  29
   0  -4  -1 24268.4 649.910  15
   0  -4  -1 27359.4 648.903  16
   0  -4  -1 23682.0 653.590  30
   0  -4  -1 25154.6 647.246  31
   0  -4  -1 23834.4 647.475  26
   0  -4  -1 25467.5 658.777  25
   0  -4  -1 26751.8 658.138  27
   0  -4  -1 24567.9 646.921  24
   0  -4  -1 24652.7 657.634  23
   0  -4  -1 26142.7 651.109  21
   0  -4  -1 24822.2 659.139  22
   0   4   1 25759.8 631.716   6
   0  -4  -1 23819.1 654.184  19
   0  -4  -1 23974.4 649.792  20
   0  -4  -1 26115.1 655.346  35
   0  -4  -2 6387.51 195.562  34
   0  -4  -2 6375.00 221.462  33
   0  -4  -2 6155.53 211.297  18
   0  -4  -2 6745.93 201.963  17
   0  -4  -2 6420.23 197.069  31
   0  -4  -2 6161.20 208.597  30
   0  -4  -2 6261.24 218.355  32
   0  -4  -2 7297.65 203.679  16
   0  -4  -2 7353.12 209.949  15
   0  -4  -2 6510.03 226.925  29
   0  -4  -2 6415.08 215.929  28
   0  -4  -2 6602.65 210.080  26
   0  -4  -2 6443.27 211.811  27
   0  -4  -2 6619.78 221.446  25
   0  -4  -2 6694.06 221.751  23
   0  -4  -2 6730.69 202.905  24
   0  -4  -2 7084.71 202.050  21
   0  -4  -2 6709.29 221.436  22
   0   4   2 6963.13 176.492   6
   0  -4  -2 6449.69 203.198  20
   0  -4  -2 6425.08 219.453  19
   0  -4  -2 6491.95 208.031  35
   0  -4  -3 21099.5 576.847  30
   0  -4  -3 21093.0 566.047  31
   0   4   3 19906.2 543.023   6
   0  -4  -3 21308.4 583.013  29
   0  -4  -3 20817.9 578.204  28
   0  -4  -3 21968.5 578.657  27
   0  -4  -3 21616.2 571.777  26
   0  -4  -3 22637.6 582.510  25
   0  -4  -3 22292.1 583.151  23
   0  -4  -3 21227.2 565.356  24
   0  -4  -3 21931.4 582.765  22
   0  -4  -3 22123.8 566.196  17
   0  -4  -3 21655.6 582.031  33
   0  -4  -3 21287.7 560.487  34
   0  -4  -3 20760.4 577.330  32
   0  -4  -3 20807.1 576.510  19
   0  -4  -3 21877.5 573.085  20
   0  -4  -4 2467.62 181.530  29
   0  -4  -4 2433.50 152.989  28
   0  -4  -4 2558.26 127.844  16
   0  -4  -4 2914.18 133.330  15
   0  -4  -4 2487.87 162.114  19
   0  -4  -4 2465.21 130.884  20
   0  -4  -4 2549.03 149.802  27
   0  -4  -4 2308.25 152.654  26
   0  -4  -4 2632.15 159.076  25
   0  -4  -4 2438.07 131.134  24
   0  -4  -4 2592.42 169.126  23
   0  -4  -4 2558.78 121.113  21
   0  -4  -4 2456.15 161.300  22
   0  -4  -4 2464.34 130.889  35
   0  -4  -4 2615.70 131.480  17
   0  -4  -4 2491.43 142.676  18
   0  -4  -4 2423.76 157.091  32
   0  -4  -4 2349.09 118.837  34
   0  -4  -4 2643.77 169.967  33
   0  -4  -4 2522.35 140.230  30
   0  -4  -4 2490.45 126.473  31
   0  -4  -5 6388.15 237.211  28
   0  -4  -5 6209.93 255.634  29
   0  -4  -5 7544.78 226.083  15
   0  -4  -5 6813.62 221.639  20
   0  -4  -5 6234.43 240.124  19
   0  -4  -5 6655.41 247.166  23
   0  -4  -5 5635.83 211.270  24
   0  -4  -5 6647.61 240.961  25
   0  -4  -5 6249.03 209.172  21
   0  -4  -5 6646.57 242.015  22
   0  -4  -5 6238.67 220.147  35
   0  -4  -5 6421.27 234.479  18
   0  -4  -5 6398.12 215.601  17
   0  -4  -5 6409.97 235.558  27
   0  -4  -5 6109.78 231.288  26
   0  -4  -5 6057.78 205.593  34
   0  -4  -5 6086.23 233.286  32
   0  -4  -5 6505.11 230.432  30
   0  -4  -5 6185.67 219.935  31
   0  -4  -6 16244.6 449.513  30
   0  -4  -6 17040.8 441.780  15
   0  -4  -6 13890.3 425.086  24
   0  -4  -6 14460.3 425.855  21
   0  -4  -6 14549.1 437.968  35
   0  -4  -6 15528.0 450.205  18
   0  -4  -6 14731.4 419.720  34
   0  -4  -6 14925.1 442.874  32
   0  -4  -6 15353.4 448.750  28
   0  -4  -7 11585.5 377.123  29
   0  -4  -7 11650.5 367.043  28
   0  -4  -7 11990.1 356.065  15
   0  -4  -7 11120.8 346.916  20
   0  -4  -7 11629.9 368.363  19
   0  -4  -7 12315.4 368.540  27
   0  -4  -7 10995.6 359.994  26
   0  -4  -7 10540.4 343.389  24
   0  -4  -7 9829.19 338.922  21
   0  -4  -7 12143.8 367.766  22
   0  -4  -7 11565.5 336.106  34
   0  -4  -7 11679.9 344.305  17
   0  -4  -7 12556.5 371.998  18
   0  -4  -7 10156.1 341.640  31
   0  -4  -7 12413.0 367.539  30
   0  -4  -7 10950.3 354.744  35
   0  -4  -8 8198.44 287.675  27
   0  -4  -8 6999.02 265.185  24
   0  -4  -8 6771.81 258.918  20
   0  -4  -8 8411.92 283.051  30
   0  -4  -8 6277.70 250.219  31
   0  -4  -8 7074.08 266.028  15
   0  -4  -8 8357.00 288.951  18
   0  -4  -8 7563.66 260.728  17
   0  -4  -8 8003.35 282.422  32
   0  -4  -8 8144.46 287.473  28
   0  -4  -8 7857.40 303.842  29
   0  -4  -8 7031.05 270.918  35
   0  -4  -8 7981.91 253.211  34
   0  -4  -9 8443.34 294.506  27
   0  -4  -9 8073.39 288.657  30
   0  -4  -9 5626.53 248.594  31
   0  -4  -9 8132.56 297.215  28
   0  -4  -9 8401.32 312.414  29
   0  -4  -9 6908.35 276.705  35
   0  -4  -9 6012.62 257.318  20
   0  -4  -9 8217.43 276.508  17
   0  -4  -9 8588.08 297.864  18
   0  -4 -10 368.782 151.247  27
   0  -4 -10 373.945 132.599  30
   0  -4 -10 318.312 194.811  29
   0  -4 -10 414.850 159.033  28
   0  -4 -10 165.720 111.412  20
   0  -4 -10 331.253 140.726  17
   0  -4 -11 1119.14 148.136  30
   0  -4 -11 1043.72 204.713  29
   0  -4 -11 1129.42 168.828  28
   0  -4 -11 1396.90 154.388  17
   0  -4 -11 1120.88 149.420  18
   0  -4 -11 844.053 135.856  35
   0  -4 -11 1051.51 163.394  27
   0  -4 -12 229.132 148.309  27
   0  -4 -12 207.197 129.473  18
   0  -4 -12 228.861 151.357  28
   0  -4 -12 214.237 124.627  30
   0  -4 -13 895.481 145.382  27
   0  -4 -13 914.934 130.609  18
   0  -4 -13 851.543 148.686  28
   0  -4 -13 1008.02 184.610  29
   0  -4 -13 870.675 125.593  30
   0  -4 -14-55.4584 111.694  27
   0  -4 -14 105.644 148.892  29
   0  -4 -14 126.711 96.2938  30
   0  -4 -14 91.3743 116.387  28
   0  -4 -15 40.4388 88.5697  27
   0  -4 -15 177.276 90.2874  28
   0   5 -18 1620.75 108.979  30
   0  -5  18 1551.21 152.312  13
   0   5 -17 280.616 103.148  27
   0  -5  17 297.395 142.893  14
   0   5 -17 223.650 94.0447  30
   0   5 -17 414.050 104.856  28
   0   5 -17 191.750 95.7438  18
   0   5 -16-96.6539 104.536  18
   0   5 -16 60.1400 117.704  28
   0   5 -16 7.28149 112.751  27
   0   5 -16 111.070 104.130  30
   0  -5  16 38.6874 170.714  37
   0  -5  16 157.139 164.105  14
   0  -5  16 67.5575 152.819  12
   0   5 -15 28.7493 109.804  18
   0  -5  15-72.9448 189.872  37
   0   5 -15 51.4994 124.469  27
   0   5 -15-16.3181 112.022  30
   0  -5  15-35.9535 173.579  12
   0  -5  14 1493.18 229.191  14
   0  -5  14 1487.06 213.611  12
   0   5 -14 1658.97 151.605  18
   0   5 -14 1484.39 153.972  30
   0   5 -14 1701.17 161.426  27
   0  -5  13 4767.58 287.480  12
   0   5 -13 4893.80 236.493  30
   0   5 -13 5525.76 241.276  18
   0  -5  13 5666.84 340.482  36
   0  -5  12 7240.89 355.630  36
   0  -5  12 6223.75 319.806  11
   0   5 -12 7300.40 272.099  18
   0  -5  12 6284.94 307.530  12
   0   5 -11 702.649 133.877   4
   0  -5  11 430.350 151.400  12
   0  -5  11 543.661 184.027  11
   0  -5  11 545.266 221.424  36
   0   5 -10 1026.13 131.348   8
   0   5 -10 1060.96 102.137   7
   0   5 -10 985.557 122.847   4
   0  -5  10 691.633 148.617  12
   0  -5  10 734.683 171.241  11
   0  -5  10 1097.83 206.569  36
   0  -5   9 9126.61 334.070  36
   0   5  -9 9181.71 277.921   8
   0   5  -9 9148.58 272.145   7
   0   5  -8 15643.4 431.565   8
   0  -5   8 16983.5 480.476  36
   0  -5   8 15394.4 480.612  10
   0   5  -8 15669.0 431.180   4
   0  -5   7 89442.8 2358.23  10
   0  -5   7 86347.8 2349.61  11
   0   5  -7 92190.2 2327.09   4
   0   5  -6 1066.33 89.7184   8
   0  -5   6 1414.16 176.118  36
   0  -5   6 1084.16 148.759  11
   0  -5   6 1136.21 158.459  10
   0   5  -6 972.756 88.2019   4
   0   5  -5 1479.50 81.2491   8
   0  -5   5 1427.21 122.303  11
   0  -5   5 1362.95 129.239  10
   0  -5   5 1333.16 140.311  36
   0   5  -5 1468.95 79.1316   4
   0  -5   4 10370.8 240.871  21
   0  -5   4 11419.7 274.423  11
   0  -5   4 11526.9 282.140  10
   0   5  -4 10427.1 248.317   8
   0  -5   4 10041.4 278.907  36
   0   5  -4 10127.4 247.882   4
   0   5  -3 85942.2 2274.18   4
   0  -5   3 91412.3 2288.06  12
   0  -5   3 86813.5 2275.37  21
   0  -5   3 95468.3 2279.19  20
   0   5  -3 86279.4 2274.16   8
   0  -5   3 97962.4 2286.16  31
   0  -5   3 103095. 2295.16  10
   0  -5   3 95893.9 2287.87  11
   0  -5   3 86779.6 2287.85  36
   0  -5   2 20461.4 605.723  16
   0  -5   2 18707.7 603.132  15
   0  -5   2 26181.5 625.541  36
   0  -5   2 26625.4 621.319  31
   0  -5   2 29141.2 618.441  12
   0  -5   2 24694.3 612.612  21
   0  -5   2 27708.7 620.510  11
   0  -5   2 25358.1 616.326  34
   0  -5   2 25419.4 614.660  20
   0  -5   1 4010.42 130.153  34
   0  -5   1 3732.65 134.077  17
   0  -5   1 3006.24 105.067  37
   0  -5   1 3750.09 150.079  33
   0  -5   1 3833.53 172.878  29
   0  -5   1 3362.92 124.432  16
   0  -5   1 3214.83 116.699  15
   0  -5   1 3914.11 130.765  31
   0  -5   1 4199.98 141.256  26
   0  -5   1 4015.12 146.076  24
   0  -5   1 3803.99 155.649  23
   0  -5   1 3435.18 127.784  21
   0  -5   1 4016.10 123.491  11
   0  -5   1 3504.30 123.336  20
   0  -5   1 3618.43 153.099  19
   0  -5   1 3920.12 114.189  12
   0  -5   0 24683.3 648.625  28
   0  -5   0 25004.1 653.528  29
   0  -5   0 23787.9 636.106  16
   0  -5   0 23010.0 635.098  15
   0  -5   0 23131.4 636.394  20
   0  -5   0 23637.2 645.667  19
   0  -5   0 24004.9 642.584  27
   0  -5   0 24220.6 636.374  26
   0  -5   0 24673.8 651.025  25
   0  -5   0 25407.0 639.897  24
   0  -5   0 24482.1 648.160  23
   0  -5   0 24650.4 651.262  22
   0  -5   0 24106.4 637.828  21
   0  -5   0 25469.6 638.023  17
   0  -5   0 24564.7 646.099  33
   0  -5   0 25068.3 634.854  34
   0  -5   0 25956.1 640.109  31
   0  -5  -1 4142.29 172.161  28
   0  -5  -1 4421.83 191.171  29
   0  -5  -1 4653.98 158.527  16
   0  -5  -1 4408.80 153.197  15
   0  -5  -1 4095.99 149.262  20
   0  -5  -1 4217.51 176.805  19
   0  -5  -1 4331.02 163.184  26
   0  -5  -1 4427.86 166.239  27
   0  -5  -1 4278.66 177.330  25
   0  -5  -1 4368.53 179.483  23
   0  -5  -1 4493.75 159.069  24
   0  -5  -1 4280.94 178.535  22
   0  -5  -1 4281.41 160.206  35
   0  -5  -1 4404.60 156.515  17
   0  -5  -1 4291.70 178.613  33
   0  -5  -1 4402.13 148.732  34
   0  -5  -1 4331.90 150.188  31
   0  -5  -1 4106.68 160.419  30
   0  -5  -2 11893.5 364.107  29
   0  -5  -2 11827.3 354.445  28
   0  -5  -2 11933.8 339.517  15
   0  -5  -2 13190.4 343.772  16
   0  -5  -2 11210.0 353.131  19
   0  -5  -2 11354.0 338.093  20
   0  -5  -2 12510.6 357.447  25
   0  -5  -2 11989.1 345.482  26
   0  -5  -2 12677.9 355.992  27
   0  -5  -2 12010.6 357.457  23
   0  -5  -2 12037.0 339.009  24
   0  -5  -2 11788.0 357.676  22
   0  -5  -2 13044.3 342.079  21
   0  -5  -2 10593.1 348.454  18
   0  -5  -2 11589.1 337.313  17
   0  -5  -2 11776.6 357.739  33
   0  -5  -2 11789.5 332.456  34
   0  -5  -2 11242.7 347.000  30
   0  -5  -2 11303.6 352.848  32
   0  -5  -2 11351.9 336.276  31
   0  -5  -3 7145.04 257.467  28
   0  -5  -3 7296.44 272.725  29
   0  -5  -3 8200.73 241.890  16
   0  -5  -3 7749.14 243.227  15
   0  -5  -3 7099.66 257.193  19
   0  -5  -3 7042.84 239.297  20
   0  -5  -3 7962.35 263.282  25
   0  -5  -3 7272.03 251.093  26
   0  -5  -3 7738.94 256.672  27
   0  -5  -3 7502.11 239.045  24
   0  -5  -3 7467.48 262.902  22
   0  -5  -3 7597.73 232.356  21
   0  -5  -3 7429.33 246.163  35
   0  -5  -3 6789.61 248.245  18
   0  -5  -3 7654.57 239.141  17
   0  -5  -3 7045.79 257.164  32
   0  -5  -3 7769.18 265.806  33
   0  -5  -3 7388.83 231.464  34
   0  -5  -3 6473.75 232.926  31
   0  -5  -4 32201.5 884.935  28
   0  -5  -4 33381.0 887.903  29
   0  -5  -4 37771.3 889.925  15
   0  -5  -4 34566.3 873.310  16
   0  -5  -4 33102.5 879.844  20
   0  -5  -4 32368.0 879.259  19
   0  -5  -4 32565.8 874.149  26
   0  -5  -4 34555.1 887.216  25
   0  -5  -4 35217.9 888.365  27
   0  -5  -4 34181.9 887.816  23
   0  -5  -4 30896.2 864.696  24
   0  -5  -4 32903.9 867.159  21
   0  -5  -4 33354.8 886.413  22
   0  -5  -4 33921.0 883.643  35
   0  -5  -4 33868.3 869.777  17
   0  -5  -4 32379.8 887.088  18
   0  -5  -4 31551.0 877.313  32
   0  -5  -4 32750.3 863.103  34
   0  -5  -4 29957.2 872.915  31
   0  -5  -4 33480.1 884.407  30
   0  -5  -5 679.380 135.575  32
   0  -5  -5 816.040 115.456  30
   0  -5  -5 857.819 108.508  15
   0  -5  -5 700.682 101.287  21
   0  -5  -5 966.662 148.099  23
   0  -5  -5 688.365 104.087  35
   0  -5  -5 814.270 115.765  18
   0  -5  -5 704.682 98.3101  34
   0  -5  -5 892.192 152.241  33
   0  -5  -5 645.919 133.375  28
   0  -5  -6 15712.0 479.827  29
   0  -5  -6 16475.6 474.147  28
   0  -5  -6 16505.7 468.533  15
   0  -5  -6 15541.1 462.097  20
   0  -5  -6 15421.1 466.932  19
   0  -5  -6 16913.7 474.654  27
   0  -5  -6 15596.6 463.848  26
   0  -5  -6 14867.5 447.739  24
   0  -5  -6 16676.6 474.816  23
   0  -5  -6 16521.5 474.614  25
   0  -5  -6 16521.9 472.959  22
   0  -5  -6 14473.2 448.761  21
   0  -5  -6 14385.5 461.703  35
   0  -5  -6 16244.1 474.364  18
   0  -5  -6 15443.5 451.266  17
   0  -5  -6 15739.0 477.266  33
   0  -5  -6 14122.5 458.005  31
   0  -5  -6 16831.0 472.307  30
   0  -5  -7-44.0920 175.801  29
   0  -5  -7 31.4230 137.974  28
   0  -5  -7-28.2776 113.392  30
   0  -5  -7 32.6379 99.8034  15
   0  -5  -7-2.10702 129.858  27
   0  -5  -7 5.30313 143.751  26
   0  -5  -7 6.09197 117.312  24
   0  -5  -7 117.806 142.501  22
   0  -5  -7 15.2851 98.7072  20
   0  -5  -7 36.4385 149.524  19
   0  -5  -7-7.60279 116.430  17
   0  -5  -7 20.7271 112.296  18
   0  -5  -7-1.79447 136.791  32
   0  -5  -7-13.3515 100.021  31
   0  -5  -7 45.6905 101.539  35
   0  -5  -7-1.36675 103.393  34
   0  -5  -8 263.412 131.905  24
   0  -5  -8 415.745 150.306  32
   0  -5  -8 248.830 106.936  31
   0  -5  -8 353.947 117.714  34
   0  -5  -8 282.761 113.638  35
   0  -5  -8 153.941 111.921  20
   0  -5  -8 357.386 145.074  27
   0  -5  -8 275.032 150.094  28
   0  -5  -8 339.860 124.923  30
   0  -5  -8 368.614 186.591  29
   0  -5  -8 332.641 132.598  17
   0  -5  -8 420.041 131.643  18
   0  -5  -9 1650.34 146.671  34
   0  -5  -9 1579.32 153.037  35
   0  -5  -9 1248.70 145.886  20
   0  -5  -9 2025.85 178.979  27
   0  -5  -9 1949.14 163.052  30
   0  -5  -9 1239.71 137.516  31
   0  -5  -9 2106.75 187.602  28
   0  -5  -9 1906.93 217.818  29
   0  -5  -9 2052.21 167.448  17
   0  -5  -9 2111.88 170.879  18
   0  -5 -10 4011.79 229.206  35
   0  -5 -10 5598.71 242.147  30
   0  -5 -10 5598.07 247.284  18
   0  -5 -10 5496.65 240.718  17
   0  -5 -10 5849.34 259.186  27
   0  -5 -10 3581.51 212.486  20
   0  -5 -10 5361.39 276.853  29
   0  -5 -10 5821.06 262.762  28
   0  -5 -11 23115.0 646.190  30
   0  -5 -11 23595.6 657.105  18
   0  -5 -11 23967.2 638.453  17
   0  -5 -11 23349.4 656.898  29
   0  -5 -11 25292.0 663.593  27
   0  -5 -12 9613.16 345.134  28
   0  -5 -12 9835.42 363.477  29
   0  -5 -12 10195.0 345.058  27
   0  -5 -12 9469.08 338.105  30
   0  -5 -13 1171.23 174.041  29
   0  -5 -13 1016.17 137.585  28
   0  -5 -13 1286.07 136.133  27
   0  -5 -13 1269.30 125.471  30
   0  -5 -14 483.712 104.032  27
   0  -5 -14 585.763 109.937  28
   0  -6  18 391.591 126.692  14
   0   6 -18 354.375 81.5720  30
   0   6 -17 100.862 98.7792  27
   0  -6  17 30.3428 156.070  37
   0  -6  17 28.5972 147.615  14
   0   6 -17 10.7629 89.5629  18
   0  -6  17 114.884 145.258  12
   0   6 -17 6.71303 89.8326  30
   0   6 -17-26.6578 102.095  28
   0   6 -16 923.642 120.804  18
   0   6 -16 1079.35 127.043  30
   0   6 -16 847.907 132.436  28
   0   6 -16 1104.12 128.451  27
   0  -6  16 701.363 194.939  37
   0  -6  16 920.084 190.965  14
   0  -6  16 836.102 181.914  12
   0   6 -15 1011.38 130.812  18
   0  -6  15 947.186 207.472  12
   0   6 -15 931.792 131.844  30
   0  -6  15 627.358 202.641  37
   0   6 -15 1007.98 138.710  27
   0  -6  14 3510.17 287.882  14
   0   6 -14 3495.86 195.971  30
   0  -6  14 3193.03 261.558  12
   0   6 -14 3502.99 196.949  18
   0   6 -13 910.183 135.067  18
   0  -6  13 1000.47 272.379  36
   0  -6  13 756.601 231.273  11
   0  -6  13 739.907 196.114  12
   0   6 -12 4260.41 200.716   4
   0  -6  12 3188.33 258.374  11
   0   6 -12 3777.29 193.984  18
   0  -6  12 3744.58 307.080  36
   0  -6  12 3359.63 242.077  12
   0  -6  11 165.890 217.503  36
   0   6 -11 346.377 96.6662   7
   0   6 -11 299.262 124.319   4
   0  -6  11 215.079 185.744  11
   0  -6  11 253.672 152.014  12
   0  -6  10 1897.23 178.184  12
   0   6 -10 2745.37 148.463   8
   0   6 -10 2437.31 130.341   7
   0  -6  10 2091.88 203.480  11
   0  -6  10 2484.81 235.894  36
   0   6 -10 2585.43 144.103   4
   0   6  -9 2450.98 133.470   8
   0   6  -9 2438.11 123.984   7
   0  -6   9 2129.75 193.166  11
   0  -6   8 18449.1 571.409  12
   0   6  -8 20501.1 535.927   8
   0  -6   8 19069.4 576.292  11
   0   6  -8 20113.5 535.834   4
   0  -6   7 9434.88 320.770  12
   0   6  -7 10199.6 288.450   8
   0  -6   7 9590.46 344.951  10
   0   6  -7 10118.5 287.213   4
   0  -6   6 21539.8 628.119  12
   0  -6   6 22901.9 632.786  11
   0  -6   6 23100.2 644.720  10
   0   6  -6 23207.9 600.761   4
   0  -6   5 2362.32 140.294  12
   0  -6   5 2631.02 161.460  11
   0  -6   5 2715.05 177.470  10
   0   6  -5 2735.20 112.776   8
   0  -6   5 2662.04 187.311  36
   0   6  -5 2806.98 111.818   4
   0   6  -4 873.429 75.9678   4
   0  -6   4 894.328 70.2005  21
   0  -6   4 798.961 126.943  10
   0  -6   4 980.429 117.268  11
   0  -6   4 749.232 143.418  36
   0  -6   4 916.737 82.4265  31
   0  -6   4 730.891 91.5234  12
   0   6  -4 886.721 77.9379   8
   0  -6   4 900.228 69.3598  20
   0  -6   3 25143.8 678.690  36
   0   6  -3 24195.6 649.652   8
   0  -6   3 27330.0 669.220  31
   0  -6   3 26659.3 666.334  12
   0  -6   3 24837.8 666.422  24
   0  -6   3 25516.6 655.081  21
   0  -6   3 26136.7 667.570  11
   0  -6   3 26433.1 660.158  20
   0   6  -3 24129.2 649.647   4
   0  -6   2 8104.53 231.638  34
   0  -6   2 8465.51 236.339  31
   0   6  -2 7726.17 216.246   8
   0  -6   2 6807.41 211.793  15
   0  -6   2 6841.33 218.260  16
   0  -6   2 8391.48 224.569  12
   0  -6   2 7866.19 245.820  24
   0  -6   2 7888.53 224.254  21
   0  -6   2 8558.36 229.071  20
   0  -6   2 7988.69 231.884  11
   0  -6   2 7079.48 214.951  37
   0  -6   1 729.542 155.548  29
   0  -6   1 721.928 70.2108  15
   0  -6   1 567.660 81.3295  16
   0  -6   1 290.417 41.7225  37
   0  -6   1 691.991 90.4463  31
   0  -6   1 797.896 120.423  24
   0  -6   1 728.917 126.433  23
   0  -6   1 763.299 86.4721  21
   0  -6   1 846.222 93.9085  34
   0  -6   1 815.213 101.208  17
   0  -6   1 823.869 125.625  33
   0  -6   1 760.516 81.9694  20
   0  -6   1 868.455 134.432  19
   0  -6   0 12891.3 394.960  29
   0  -6   0 12406.8 359.295  15
   0  -6   0 12604.3 380.891  19
   0  -6   0 12585.9 364.975  20
   0  -6   0 12088.8 372.144  27
   0  -6   0 13776.4 385.443  25
   0  -6   0 13752.1 369.770  26
   0  -6   0 12399.7 383.985  23
   0  -6   0 14031.3 373.790  24
   0  -6   0 12116.6 386.101  22
   0  -6   0 13412.1 363.868  34
   0  -6   0 13350.1 369.737  17
   0  -6   0 13288.2 382.048  33
   0  -6   0 12748.2 367.581  31
   0  -6  -1 219.527 123.696  28
   0  -6  -1 217.460 163.002  29
   0  -6  -1 255.143 108.270  16
   0  -6  -1 250.203 87.1802  15
   0  -6  -1 267.894 104.596  21
   0  -6  -1 251.256 92.1978  20
   0  -6  -1 342.011 140.923  19
   0  -6  -1 199.749 109.218  27
   0  -6  -1 359.566 126.502  26
   0  -6  -1 410.007 116.015  24
   0  -6  -1 265.595 133.648  25
   0  -6  -1 257.517 140.241  23
   0  -6  -1 226.914 133.743  22
   0  -6  -1 171.505 96.5562  35
   0  -6  -1 285.408 114.853  17
   0  -6  -1 303.939 98.5615  34
   0  -6  -1 263.799 139.831  33
   0  -6  -1 263.195 134.017  32
   0  -6  -1 289.196 93.2339  31
   0  -6  -2 7316.98 275.260  28
   0  -6  -2 8012.81 291.876  29
   0  -6  -2 7858.19 254.595  15
   0  -6  -2 8691.54 265.782  16
   0  -6  -2 7668.44 256.603  20
   0  -6  -2 8004.31 277.892  19
   0  -6  -2 8473.06 268.591  26
   0  -6  -2 8001.71 270.186  27
   0  -6  -2 8572.86 280.177  25
   0  -6  -2 8373.91 261.216  24
   0  -6  -2 7958.50 258.251  21
   0  -6  -2 7731.70 280.025  22
   0  -6  -2 7910.72 264.500  35
   0  -6  -2 8617.89 264.852  17
   0  -6  -2 8545.53 283.405  33
   0  -6  -2 8175.63 253.596  34
   0  -6  -2 7264.60 256.426  31
   0  -6  -2 7780.35 275.559  32
   0  -6  -3 29383.2 819.312  29
   0  -6  -3 31025.8 808.394  15
   0  -6  -3 33324.7 809.306  16
   0  -6  -3 29401.7 809.180  19
   0  -6  -3 28311.1 804.635  20
   0  -6  -3 29289.5 798.268  24
   0  -6  -3 30371.8 817.004  23
   0  -6  -3 30521.7 801.627  21
   0  -6  -3 30243.2 817.888  22
   0  -6  -3 29482.7 813.487  35
   0  -6  -3 31500.1 805.457  17
   0  -6  -3 30517.7 818.362  27
   0  -6  -3 30562.5 805.394  26
   0  -6  -3 31190.0 818.895  25
   0  -6  -3 29744.6 794.517  34
   0  -6  -3 29120.4 809.820  32
   0  -6  -3 29408.1 812.958  30
   0  -6  -4 20628.1 571.445  30
   0  -6  -4 17860.7 559.759  31
   0  -6  -4 21820.7 569.742  15
   0  -6  -4 21208.9 577.405  23
   0  -6  -4 20704.5 557.196  21
   0  -6  -4 18708.5 566.897  35
   0  -6  -4 19192.2 572.426  18
   0  -6  -4 19477.5 564.049  32
   0  -6  -4 19915.9 547.870  34
   0  -6  -4 21335.4 578.356  33
   0  -6  -4 20301.5 575.793  28
   0  -6  -5 3174.48 212.461  29
   0  -6  -5 3513.08 187.491  28
   0  -6  -5 3412.17 170.512  15
   0  -6  -5 3004.24 169.162  20
   0  -6  -5 3311.13 188.861  19
   0  -6  -5 3475.63 189.864  25
   0  -6  -5 3375.86 183.299  26
   0  -6  -5 3788.30 191.943  27
   0  -6  -5 2685.74 153.899  24
   0  -6  -5 3288.40 191.315  23
   0  -6  -5 3515.68 188.517  22
   0  -6  -5 3064.42 158.480  21
   0  -6  -5 2874.53 163.571  35
   0  -6  -5 3061.64 171.448  18
   0  -6  -5 3515.06 170.673  17
   0  -6  -5 3417.99 197.433  33
   0  -6  -5 2604.88 157.585  31
   0  -6  -5 3191.47 169.865  30
   0  -6  -6 7953.02 320.217  29
   0  -6  -6 8735.43 307.864  28
   0  -6  -6 8260.03 294.825  15
   0  -6  -6 7311.71 289.996  20
   0  -6  -6 8417.78 300.728  19
   0  -6  -6 9383.93 314.845  27
   0  -6  -6 7988.69 295.011  26
   0  -6  -6 8854.21 305.937  25
   0  -6  -6 7533.88 275.767  24
   0  -6  -6 8662.47 305.262  23
   0  -6  -6 7493.66 276.953  21
   0  -6  -6 8662.22 304.187  22
   0  -6  -6 7244.23 286.237  35
   0  -6  -6 7555.64 269.093  34
   0  -6  -6 8462.75 299.155  18
   0  -6  -6 8525.19 286.364  17
   0  -6  -6 8724.18 312.747  33
   0  -6  -6 8163.08 293.611  32
   0  -6  -6 8723.86 297.964  30
   0  -6  -6 6955.26 286.167  31
   0  -6  -7 379.153 125.668  30
   0  -6  -7 348.199 153.922  28
   0  -6  -7 380.269 193.237  29
   0  -6  -7 325.701 120.394  15
   0  -6  -7 288.631 124.438  20
   0  -6  -7 315.558 134.391  24
   0  -6  -7 293.209 154.190  22
   0  -6  -7 262.502 121.900  31
   0  -6  -7 404.254 152.054  32
   0  -6  -7 314.854 164.985  19
   0  -6  -7 425.480 130.686  18
   0  -6  -7 380.072 135.959  17
   0  -6  -7 235.304 116.878  35
   0  -6  -7 330.569 159.183  26
   0  -6  -7 441.827 155.574  27
   0  -6  -7 327.647 122.458  34
   0  -6  -8 583.576 163.053  27
   0  -6  -8 225.977 143.599  24
   0  -6  -8 283.891 128.101  31
   0  -6  -8 338.001 156.388  32
   0  -6  -8 403.281 140.077  34
   0  -6  -8 446.802 138.924  18
   0  -6  -8 317.695 140.320  17
   0  -6  -8 287.005 125.308  35
   0  -6  -8 269.329 125.438  20
   0  -6  -8 394.695 133.613  30
   0  -6  -8 335.917 162.723  28
   0  -6  -8 404.500 202.475  29
   0  -6  -9 434.323 123.044  31
   0  -6  -9 756.689 154.000  17
   0  -6  -9 651.843 138.321  34
   0  -6  -9 783.770 145.490  30
   0  -6  -9 846.280 173.376  28
   0  -6  -9 830.110 210.813  29
   0  -6  -9 934.897 151.016  18
   0  -6  -9 920.371 166.962  27
   0  -6  -9 626.365 134.579  20
   0  -6 -10 3393.93 214.252  28
   0  -6 -10 3257.03 246.176  29
   0  -6 -10 3553.63 209.921  27
   0  -6 -10 3209.29 195.853  17
   0  -6 -10 3224.05 193.359  30
   0  -6 -11 5560.49 239.612  30
   0  -6 -11 5377.24 277.016  29
   0  -6 -11 5359.89 250.904  28
   0  -6 -11 5704.23 248.660  27
   0  -6 -12 132.867 175.184  29
   0  -6 -12 207.343 130.579  28
   0  -6 -12 306.454 124.364  27
   0  -6 -13 562.212 151.504  29
   0  -6 -13 576.894 108.215  27
   0  -7  18 100.872 116.161  12
   0  -7  18-50.1700 125.928  14
   0   7 -18 93.8315 74.5328  30
   0   7 -17 38.6190 97.8759  28
   0   7 -17 20.0630 91.2703  30
   0   7 -17-66.8858 90.3181  18
   0  -7  17-130.673 155.560  12
   0  -7  17-54.5575 156.749  14
   0  -7  17 274.418 157.196  37
   0   7 -17 52.0102 96.9145  27
   0   7 -16 147.649 107.034  30
   0   7 -16 183.747 103.036  18
   0  -7  16 387.862 176.147  12
   0  -7  16 254.369 179.078  14
   0  -7  16 108.951 175.178  37
   0   7 -16 184.792 111.933  27
   0   7 -15 906.497 130.780  30
   0   7 -15 898.732 128.333  18
   0  -7  15 839.310 208.250  12
   0  -7  15 931.267 206.401  37
   0   7 -15 880.724 136.318  27
   0  -7  14-7.98625 193.528  12
   0  -7  14 89.8611 205.136  14
   0   7 -14 87.0472 116.315  30
   0   7 -14 16.7258 111.884  18
   0  -7  13 1241.69 245.636  11
   0  -7  13 1198.71 285.491  36
   0   7 -13 1379.36 165.289   4
   0  -7  13 1252.49 210.346  12
   0   7 -12 31.4392 107.122   7
   0  -7  12 30.1034 212.015  11
   0  -7  12-40.1816 254.066  36
   0   7 -12 15.3450 138.599   4
   0  -7  12 73.7586 173.148  12
   0   7 -11 676.598 133.341   8
   0   7 -11 528.537 101.670   7
   0  -7  11 554.238 190.561  11
   0  -7  11 397.018 234.437  36
   0   7 -11 604.060 124.690   4
   0  -7  11 532.041 160.858  12
   0   7 -10 917.461 123.472   8
   0   7 -10 928.083 100.814   7
   0  -7  10 867.048 220.171  36
   0  -7  10 824.754 156.729  12
   0   7 -10 902.146 116.865   4
   0  -7  10 768.615 181.225  11
   0  -7   9 4002.51 231.344  11
   0  -7   9 5501.67 270.436  36
   0   7  -9 4699.00 173.691   7
   0   7  -9 4884.64 177.906   8
   0   7  -9 4640.92 174.874   4
   0  -7   9 4041.63 219.888  12
   0   7  -8 20925.5 557.363   8
   0  -7   8 19769.6 599.546  11
   0  -7   7 2354.87 184.789  11
   0  -7   7 2806.84 219.108  36
   0   7  -7 2751.20 125.624   8
   0  -7   7 2394.63 163.198  12
   0   7  -7 2800.00 123.079   4
   0  -7   6 2474.14 200.567  36
   0   7  -6 2211.84 110.638   8
   0   7  -6 2244.56 109.301   4
   0  -7   5 2752.10 148.144  24
   0  -7   5 2228.72 195.680  36
   0  -7   5 2217.45 141.906  12
   0  -7   5 2528.27 163.743  11
   0   7  -5 2842.35 114.356   4
   0  -7   4 213.009 94.7216  31
   0  -7   4 229.348 78.9814  21
   0  -7   4 272.056 122.459  11
   0  -7   4 136.342 163.259  36
   0  -7   4 252.793 120.519  24
   0   7  -4 265.929 79.8994   4
   0  -7   4 233.115 95.7952  12
   0  -7   3 8241.08 249.874  31
   0  -7   3 7351.13 238.504  12
   0  -7   3 8036.97 254.644  24
   0  -7   3 8223.78 230.998  21
   0  -7   3 8661.27 240.701  20
   0  -7   3 6177.57 229.416  37
   0  -7   3 6989.44 247.851  11
   0  -7   2 33578.2 856.666  33
   0  -7   2 32661.9 840.942  34
   0  -7   2 33548.7 858.811  19
   0  -7   2 33280.3 842.514  20
   0  -7   2 32028.4 862.275  23
   0  -7   2 32188.3 846.328  24
   0  -7   2 34692.9 845.515  26
   0  -7   2 32721.5 848.731  31
   0  -7   1 203352. 5482.23  15
   0  -7   1 230109. 5496.64  24
   0  -7   1 216720. 5486.83  21
   0  -7   1 217374. 5492.51  20
   0  -7   1 222471. 5500.14  19
   0  -7   1 225348. 5489.45  34
   0  -7   1 211731. 5496.26  31
   0  -7   1 213194. 5506.14  25
   0  -7   1 231873. 5488.65  26
   0  -7   1 220722. 5499.97  33
   0  -7   0 175.313 170.748  29
   0  -7   0 147.697 102.130  16
   0  -7   0 130.051 116.703  17
   0  -7   0 216.654 86.0031  15
   0  -7   0 68.2738 130.644  24
   0  -7   0 181.566 136.374  25
   0  -7   0 99.0871 139.079  22
   0  -7   0 101.227 147.321  19
   0  -7   0 103.840 91.8957  20
   0  -7   0 126.836 98.7040  21
   0  -7   0 213.215 130.881  26
   0  -7   0 136.895 108.426  34
   0  -7   0 110.081 141.025  33
   0  -7   0 140.430 100.205  31
   0  -7  -1 174.689 170.276  29
   0  -7  -1 294.545 129.372  28
   0  -7  -1 226.732 108.236  16
   0  -7  -1 169.703 86.0811  15
   0  -7  -1 169.469 119.653  17
   0  -7  -1 352.738 137.062  25
   0  -7  -1 347.549 124.303  24
   0  -7  -1 157.632 138.039  22
   0  -7  -1 184.124 144.162  23
   0  -7  -1 263.879 146.623  19
   0  -7  -1 218.486 95.2369  20
   0  -7  -1 236.243 100.142  21
   0  -7  -1 397.047 135.339  26
   0  -7  -1 208.238 111.903  27
   0  -7  -1 181.937 109.706  34
   0  -7  -1 268.531 99.6913  31
   0  -7  -1 245.050 143.155  32
   0  -7  -2 2895.32 153.641  16
   0  -7  -2 3150.26 170.599  26
   0  -7  -2 3127.41 179.229  25
   0  -7  -2 2912.32 183.048  23
   0  -7  -2 2604.14 178.720  22
   0  -7  -2 2777.98 149.173  21
   0  -7  -2 2544.22 146.286  20
   0  -7  -2 2833.87 161.246  17
   0  -7  -2 2599.44 177.158  32
   0  -7  -2 3071.40 184.146  33
   0  -7  -2 2876.52 149.050  34
   0  -7  -3 18040.8 543.594  29
   0  -7  -3 17504.0 535.111  28
   0  -7  -3 19482.1 525.243  15
   0  -7  -3 18194.5 531.757  35
   0  -7  -3 18130.2 512.587  34
   0  -7  -3 19125.8 523.217  17
   0  -7  -3 18618.0 532.488  27
   0  -7  -3 18276.9 515.422  24
   0  -7  -3 19273.4 539.140  23
   0  -7  -3 18622.4 523.596  21
   0  -7  -3 18831.1 531.155  19
   0  -7  -3 17182.8 522.838  20
   0  -7  -3 19391.0 539.702  33
   0  -7  -3 17945.7 528.222  32
   0  -7  -3 18729.8 531.855  30
   0  -7  -3 16163.9 520.299  31
   0  -7  -4 1898.36 164.598  28
   0  -7  -4 1972.70 198.408  29
   0  -7  -4 1885.05 135.341  15
   0  -7  -4 1623.50 139.177  35
   0  -7  -4 1640.97 130.448  34
   0  -7  -4 1832.53 149.509  17
   0  -7  -4 2055.91 157.185  27
   0  -7  -4 1992.78 162.263  26
   0  -7  -4 1935.63 164.873  25
   0  -7  -4 1708.87 139.276  24
   0  -7  -4 1998.65 176.063  23
   0  -7  -4 1864.59 165.396  22
   0  -7  -4 1599.94 139.044  21
   0  -7  -4 1781.26 170.075  19
   0  -7  -4 1661.67 139.221  20
   0  -7  -4 2054.19 177.205  33
   0  -7  -4 1986.90 145.153  30
   0  -7  -4 1608.05 138.009  31
   0  -7  -5 6465.77 263.496  28
   0  -7  -5 6283.17 285.621  29
   0  -7  -5 6040.26 243.712  15
   0  -7  -5 5784.87 227.530  34
   0  -7  -5 5378.50 244.646  35
   0  -7  -5 6182.08 244.013  17
   0  -7  -5 6713.89 258.306  27
   0  -7  -5 6175.36 254.824  26
   0  -7  -5 6358.03 258.110  25
   0  -7  -5 6465.57 262.788  23
   0  -7  -5 5724.43 230.950  24
   0  -7  -5 5740.41 240.421  21
   0  -7  -5 6721.53 261.752  22
   0  -7  -5 5506.70 243.756  20
   0  -7  -5 6249.19 257.470  19
   0  -7  -5 6642.30 270.557  33
   0  -7  -5 6039.59 248.366  32
   0  -7  -5 4943.28 237.610  31
   0  -7  -5 6424.64 248.768  30
   0  -7  -6 8411.09 322.284  28
   0  -7  -6 8857.31 345.422  29
   0  -7  -6 8139.80 308.939  15
   0  -7  -6 9553.04 322.703  27
   0  -7  -6 8441.16 315.018  26
   0  -7  -6 7710.12 293.482  24
   0  -7  -6 8857.41 319.616  25
   0  -7  -6 8994.23 324.135  23
   0  -7  -6 9200.64 321.594  22
   0  -7  -6 7101.42 282.891  34
   0  -7  -6 8443.42 307.351  32
   0  -7  -6 8829.39 331.131  33
   0  -7  -6 8313.09 315.375  19
   0  -7  -6 7452.20 309.087  20
   0  -7  -6 8437.85 302.359  17
   0  -7  -6 6603.97 299.324  31
   0  -7  -6 8911.90 313.895  30
   0  -7  -7 466.553 170.124  26
   0  -7  -7 424.585 156.549  27
   0  -7  -7 458.403 149.406  24
   0  -7  -7 521.384 162.130  22
   0  -7  -7 357.927 173.384  19
   0  -7  -7 329.908 146.276  17
   0  -7  -7 515.342 161.660  32
   0  -7  -7 271.008 142.145  31
   0  -7  -7 249.719 145.978  20
   0  -7  -7 478.698 165.612  28
   0  -7  -7 709.719 213.773  29
   0  -7  -7 486.665 137.064  30
   0  -7  -7 378.847 144.582  34
   0  -7  -8 1518.66 171.858  24
   0  -7  -8 1452.30 161.375  31
   0  -7  -8 1710.19 165.152  30
   0  -7  -8 1408.24 162.365  20
   0  -7  -8 1564.12 180.322  32
   0  -7  -8 1707.56 171.136  17
   0  -7  -8 1887.92 191.087  28
   0  -7  -8 2005.73 231.203  29
   0  -7  -8 1332.42 164.125  34
   0  -7  -8 1948.14 179.417  27
   0  -7  -9 204.545 161.625  28
   0  -7  -9 141.056 207.094  29
   0  -7  -9 320.502 134.189  30
   0  -7  -9 180.669 118.437  31
   0  -7  -9 308.146 128.328  20
   0  -7  -9 85.1395 147.787  27
   0  -7 -10 399.765 156.144  28
   0  -7 -10 288.463 124.186  20
   0  -7 -11 1494.47 159.560  28
   0  -7 -11 1494.57 199.558  29
   0  -7 -11 1612.14 150.020  27
   0  -7 -12 1119.80 168.329  29
   0  -8  18 466.741 136.400  12
   0  -8  18 335.135 137.659  14
   0   8 -18 380.313 78.5998  30
   0   8 -17 134.309 91.9522  30
   0   8 -17 122.730 96.3611  28
   0   8 -17 38.0353 88.2354  18
   0  -8  17-31.8795 155.233  37
   0  -8  17 391.050 165.446  12
   0  -8  17 62.5845 161.949  14
   0   8 -16 119.775 107.871  27
   0  -8  16 63.4687 174.457  12
   0  -8  16 57.2254 182.391  14
   0  -8  16 113.286 177.903  37
   0   8 -16 115.131 101.030  30
   0   8 -16-50.8576 101.064  18
   0  -8  15 939.667 208.270  12
   0  -8  15 892.352 209.949  37
   0   8 -15 807.546 124.221  18
   0   8 -15 843.615 129.391  30
   0   8 -14 616.015 126.500  18
   0  -8  14 887.547 215.640  12
   0  -8  14 815.709 217.895  14
   0  -8  13 890.582 207.304  12
   0   8 -13 1007.43 159.080   4
   0   8 -13 749.043 126.452   7
   0   8 -12-26.0056 107.582   7
   0   8 -12-109.543 140.452   4
   0  -8  12 49.0680 264.944  36
   0  -8  12 146.073 175.698  12
   0  -8  12 9.47871 216.056  11
   0   8 -11 223.653 131.434   8
   0   8 -11 93.0106 96.2769   7
   0   8 -11 187.427 121.597   4
   0  -8  11 236.880 246.264  36
   0  -8  11 71.2806 160.092  12
   0  -8  11 88.8636 192.430  11
   0   8 -10 744.988 101.237   7
   0   8 -10 961.835 121.760   8
   0   8 -10 910.189 115.258   4
   0  -8  10 724.046 237.722  36
   0  -8  10 729.220 185.574  11
   0  -8  10 860.949 156.981  12
   0   8  -9 9326.05 273.854   8
   0   8  -9 9160.60 270.887   4
   0  -8   9 7403.48 315.781  12
   0  -8   9 7823.99 329.699  11
   0  -8   9 9084.16 370.140  36
   0  -8   8 670.761 135.397  12
   0   8  -8 890.232 97.8531   4
   0  -8   8 663.025 160.974  11
   0   8  -8 876.274 98.0915   8
   0  -8   7 6814.79 288.567  36
   0   8  -7 6855.30 203.018   8
   0   8  -6 3577.11 135.802   8
   0   8  -6 3479.58 133.319   4
   0  -8   6 2904.74 168.910  12
   0  -8   6 3015.35 224.354  36
   0  -8   6 2931.93 188.510  11
   0   8  -5 273.927 85.9073   8
   0  -8   5 223.076 172.414  36
   0   8  -5 255.225 80.8039   4
   0  -8   5 243.642 105.591  12
   0  -8   4 673.084 131.932  11
   0  -8   4 605.780 105.800  31
   0   8  -4 712.197 87.8324   4
   0  -8   4 704.961 131.042  24
   0  -8   4 645.895 105.188  12
   0   8  -3 2884.95 121.477   4
   0  -8   3 3108.02 190.387  33
   0  -8   3 2625.92 155.493  31
   0  -8   3 3244.80 201.176  23
   0  -8   3 3055.24 168.772  24
   0  -8   3 3423.04 209.787  19
   0  -8   3 3124.32 148.751  20
   0  -8   2 15891.9 470.880  23
   0  -8   2 15864.8 449.591  24
   0  -8   2 16572.7 473.669  19
   0  -8   2 15998.8 444.057  20
   0  -8   2 15016.0 442.921  34
   0  -8   2 14893.8 430.342  21
   0  -8   2 15525.5 446.106  26
   0  -8   2 14906.8 449.299  31
   0  -8   2 16298.1 464.542  33
   0  -8   1 1871.49 172.658  23
   0  -8   1 2052.09 161.599  24
   0  -8   1 1845.73 119.382  21
   0  -8   1 1533.96 167.700  22
   0  -8   1 1974.02 178.210  19
   0  -8   1 1566.37 127.257  20
   0  -8   1 1923.81 157.415  26
   0  -8   1 1913.78 163.869  25
   0  -8   1 1864.19 138.891  34
   0  -8   1 1542.92 132.594  31
   0  -8   0-1.59999 172.260  29
   0  -8   0-4.45322 100.468  20
   0  -8   0-22.1254 152.714  19
   0  -8   0 29.5572 94.9360  21
   0  -8   0 19.2789 136.006  26
   0  -8   0-35.2578 145.580  23
   0  -8   0 196.264 139.537  24
   0  -8   0-65.8143 136.949  25
   0  -8   0 22.2703 98.3434  16
   0  -8   0 57.4693 83.4875  15
   0  -8   0 45.1443 110.095  34
   0  -8   0 25.3274 142.676  33
   0  -8  -1 354.183 148.426  23
   0  -8  -1 474.452 108.187  21
   0  -8  -1 379.511 140.126  26
   0  -8  -1 328.051 146.133  32
   0  -8  -1 292.749 111.234  31
   0  -8  -1 441.373 115.858  34
   0  -8  -1 388.101 145.976  33
   0  -8  -1 354.802 107.527  16
   0  -8  -2 673.722 182.256  29
   0  -8  -2 568.550 136.669  28
   0  -8  -2 616.559 131.107  17
   0  -8  -2 655.959 105.197  15
   0  -8  -2 720.329 125.542  27
   0  -8  -2 761.668 148.812  25
   0  -8  -2 863.108 136.288  24
   0  -8  -2 628.195 148.986  22
   0  -8  -2 767.854 156.418  23
   0  -8  -2 752.876 115.494  20
   0  -8  -2 667.193 155.614  19
   0  -8  -2 741.975 118.887  21
   0  -8  -2 689.103 157.754  33
   0  -8  -2 555.989 115.660  31
   0  -8  -2 719.509 149.802  32
   0  -8  -3 9489.82 356.893  29
   0  -8  -3 9159.79 338.117  28
   0  -8  -3 9968.47 321.226  15
   0  -8  -3 9222.08 312.103  34
   0  -8  -3 10009.6 328.021  17
   0  -8  -3 9672.32 330.133  27
   0  -8  -3 10052.4 338.808  25
   0  -8  -3 10566.9 331.971  26
   0  -8  -3 10328.0 343.556  23
   0  -8  -3 9752.54 317.443  24
   0  -8  -3 10069.6 341.316  22
   0  -8  -3 9329.59 323.464  21
   0  -8  -3 9687.26 334.628  19
   0  -8  -3 9019.36 324.787  20
   0  -8  -3 9344.22 329.800  32
   0  -8  -3 10220.3 346.289  33
   0  -8  -3 7896.33 319.055  31
   0  -8  -4 6257.38 292.385  29
   0  -8  -4 6008.31 268.306  28
   0  -8  -4 6158.23 244.840  15
   0  -8  -4 5674.34 236.187  34
   0  -8  -4 6519.02 261.217  26
   0  -8  -4 6388.80 257.414  27
   0  -8  -4 6549.24 267.443  25
   0  -8  -4 6097.39 242.023  24
   0  -8  -4 6548.86 271.592  23
   0  -8  -4 6497.27 265.490  22
   0  -8  -4 6002.88 257.680  21
   0  -8  -4 6438.77 253.303  17
   0  -8  -4 6294.93 264.367  19
   0  -8  -4 5389.67 249.790  20
   0  -8  -4 4919.47 243.826  31
   0  -8  -4 5948.98 254.547  32
   0  -8  -4 6605.17 275.198  33
   0  -8  -5 1004.01 153.831  27
   0  -8  -5 1162.62 181.552  26
   0  -8  -5 920.018 153.099  24
   0  -8  -5 1004.88 173.489  25
   0  -8  -5 1120.78 173.507  22
   0  -8  -5 1218.32 181.938  23
   0  -8  -5 1106.20 179.400  19
   0  -8  -5 993.123 151.045  20
   0  -8  -5 843.483 154.780  21
   0  -8  -5 1050.08 188.562  33
   0  -8  -5 967.100 140.449  34
   0  -8  -5 1036.24 158.617  17
   0  -8  -5 1081.67 135.654  15
   0  -8  -5 953.850 162.891  32
   0  -8  -5 849.419 144.515  31
   0  -8  -5 1100.69 218.485  29
   0  -8  -5 996.765 172.850  28
   0  -8  -6 154.491 173.994  26
   0  -8  -6 291.584 148.417  27
   0  -8  -6 47.7166 166.959  25
   0  -8  -6 252.310 152.154  24
   0  -8  -6 33.9950 163.488  22
   0  -8  -6 249.892 176.026  19
   0  -8  -6 132.946 143.656  20
   0  -8  -6 263.899 146.392  34
   0  -8  -6 150.757 149.630  17
   0  -8  -6 246.027 161.100  32
   0  -8  -6-8.30491 140.692  31
   0  -8  -6 129.470 211.473  29
   0  -8  -6 173.596 161.346  28
   0  -8  -7 868.189 158.589  27
   0  -8  -7 688.098 159.354  24
   0  -8  -7 840.239 171.441  22
   0  -8  -7 415.287 153.969  20
   0  -8  -7 651.655 184.391  19
   0  -8  -7 304.193 148.792  31
   0  -8  -7 773.004 169.074  32
   0  -8  -7 756.054 156.773  17
   0  -8  -7 561.863 148.476  34
   0  -8  -7 828.952 226.277  29
   0  -8  -7 849.257 178.252  28
   0  -8  -8 3355.93 222.534  20
   0  -8  -8 5018.12 285.186  29
   0  -8  -8 5006.13 249.135  28
   0  -8  -8 4835.29 234.115  32
   0  -8  -8 2890.92 217.015  31
   0  -8  -8 5080.78 239.370  27
   0  -8  -8 3802.86 220.233  24
   0  -8  -9 5650.67 264.150  28
   0  -8 -10 709.332 193.683  29
   0  -9  18 208.304 130.291  12
   0  -9  18 18.7079 130.188  14
   0   9 -18 81.7172 70.1790  30
   0   9 -17 24.8572 87.8044  18
   0  -9  17 76.2384 161.189  14
   0  -9  17 68.0024 157.837  12
   0   9 -17-90.8945 90.4693  30
   0  -9  16 176.844 176.511  14
   0  -9  16 44.7627 179.009  12
   0   9 -16 131.699 96.5955  18
   0  -9  16 236.403 177.400  37
   0   9 -16 136.724 103.841  30
   0  -9  15 752.210 210.727  14
   0   9 -15 849.467 125.856  30
   0   9 -15 678.568 124.915  18
   0  -9  15 662.167 198.985  37
   0   9 -14 1971.31 152.250   7
   0  -9  14 2604.67 257.945  14
   0   9 -14 2214.49 164.148  18
   0  -9  14 2132.30 242.830  37
   0  -9  14 2293.76 244.371  12
   0   9 -13 347.600 151.843   4
   0  -9  13 249.277 198.323  14
   0  -9  13 351.030 190.441  12
   0   9 -12 239.741 111.966   7
   0   9 -12 329.396 139.687   4
   0  -9  12 307.404 223.557  11
   0  -9  12 266.726 182.601  12
   0  -9  11 122.951 206.775  11
   0  -9  11 319.696 257.420  36
   0   9 -11 160.731 123.229   4
   0   9 -11 131.966 134.958   8
   0   9 -11 83.1771 99.4378   7
   0  -9  11 91.3565 167.562  12
   0  -9  10 190.718 189.497  11
   0  -9  10-8.20058 237.239  36
   0   9 -10 81.9563 110.224   4
   0   9 -10 11.1799 117.239   8
   0   9 -10 52.4342 92.9212   7
   0  -9  10 46.4629 149.116  12
   0  -9   9 1109.09 187.493  11
   0  -9   9 1144.27 160.151  12
   0  -9   9 910.302 234.354  36
   0   9  -9 1461.75 116.534   4
   0   9  -9 1615.59 121.866   8
   0   9  -8 6586.24 210.568   8
   0  -9   8 6453.98 308.612  36
   0  -9   8 5188.57 265.713  11
   0   9  -8 6605.22 209.326   4
   0  -9   8 5321.37 254.357  12
   0   9  -7 1801.05 112.777   4
   0   9  -7 1941.76 113.813   8
   0  -9   6 556.692 118.807  12
   0   9  -6 648.235 90.9396   8
   0  -9   6 489.327 145.670  11
   0  -9   5 424.321 108.990  12
   0   9  -5 649.002 87.8972   8
   0  -9   5 419.781 136.883  11
   0  -9   4 49.1258 153.409  33
   0   9  -4-40.5470 80.9094   4
   0  -9   4 45.4844 167.922  23
   0  -9   4-27.1491 124.565  24
   0  -9   4-57.9856 180.680  19
   0  -9   3 13328.0 400.384  24
   0  -9   3 13871.8 433.080  23
   0  -9   3 14032.3 385.421  21
   0  -9   3 13690.8 421.631  33
   0  -9   2 9008.43 306.191  20
   0  -9   2 9159.20 309.186  34
   0  -9   2 9427.62 334.484  23
   0  -9   2 10124.9 329.965  33
   0  -9   2 9441.74 293.101  21
   0  -9   1 14899.4 438.959  34
   0  -9   1 13314.4 443.656  31
   0  -9   1 13885.5 461.471  22
   0  -9   1 14789.7 429.039  21
   0  -9   1 15570.5 461.961  23
   0  -9   1 16184.3 459.243  33
   0  -9   0 3574.85 189.365  20
   0  -9   0 4067.53 221.471  19
   0  -9   0 4295.46 211.991  24
   0  -9   0 4398.86 219.590  23
   0  -9   0 4132.28 213.893  25
   0  -9   0 3863.23 213.634  22
   0  -9   0 3801.83 179.747  21
   0  -9   0 3755.02 214.153  32
   0  -9   0 3300.79 188.871  31
   0  -9   0 4350.93 216.597  33
   0  -9  -1 1085.43 196.811  29
   0  -9  -1 1229.37 168.081  23
   0  -9  -1 1172.83 162.708  24
   0  -9  -1 1055.55 158.691  25
   0  -9  -1 1114.91 163.375  22
   0  -9  -1 1165.72 172.792  19
   0  -9  -1 872.051 129.283  21
   0  -9  -1 827.419 130.458  20
   0  -9  -1 1415.99 169.320  26
   0  -9  -1 873.482 133.714  34
   0  -9  -1 1066.02 164.761  33
   0  -9  -1 898.552 135.844  31
   0  -9  -2 10262.4 389.358  29
   0  -9  -2 10953.3 349.995  15
   0  -9  -2 11243.4 373.469  23
   0  -9  -2 11058.4 359.804  24
   0  -9  -2 10139.1 354.265  21
   0  -9  -2 11019.0 373.244  22
   0  -9  -2 9898.87 357.921  20
   0  -9  -2 10933.0 369.312  19
   0  -9  -2 9716.16 344.761  34
   0  -9  -2 12212.1 369.035  26
   0  -9  -2 11269.0 371.527  25
   0  -9  -2 11202.5 374.584  33
   0  -9  -2 10721.2 365.542  32
   0  -9  -2 8804.81 353.060  31
   0  -9  -3 8671.76 350.286  29
   0  -9  -3 8665.39 303.286  15
   0  -9  -3 9553.97 326.500  26
   0  -9  -3 9015.82 325.386  25
   0  -9  -3 8800.13 325.994  22
   0  -9  -3 8030.92 310.341  21
   0  -9  -3 7179.30 305.015  20
   0  -9  -3 8827.66 324.943  19
   0  -9  -3 6904.34 304.632  31
   0  -9  -3 8120.31 305.052  24
   0  -9  -3 8732.66 329.158  23
   0  -9  -3 7796.60 296.905  34
   0  -9  -3 8406.41 315.712  32
   0  -9  -3 8490.99 330.377  33
   0  -9  -4 140463. 3382.79  25
   0  -9  -4 147903. 3376.66  26
   0  -9  -4 128578. 3378.71  21
   0  -9  -4 140842. 3381.57  22
   0  -9  -4 136099. 3370.89  19
   0  -9  -4 120422. 3376.99  20
   0  -9  -4 107208. 3368.23  31
   0  -9  -4 119730. 3353.24  34
   0  -9  -4 139580. 3379.93  23
   0  -9  -4 128885. 3360.01  24
   0  -9  -4 136675. 3389.95  29
   0  -9  -4 139325. 3384.96  33
   0  -9  -4 135264. 3366.96  32
   0  -9  -5 10463.6 362.511  26
   0  -9  -5 9874.95 351.701  27
   0  -9  -5 10240.3 356.564  22
   0  -9  -5 7901.71 344.111  20
   0  -9  -5 9668.53 356.956  19
   0  -9  -5 6838.35 339.293  31
   0  -9  -5 7636.46 330.530  34
   0  -9  -5 10223.9 360.704  25
   0  -9  -5 9788.99 359.229  23
   0  -9  -5 8805.79 338.468  24
   0  -9  -5 9667.76 390.694  29
   0  -9  -5 9805.86 346.969  32
   0  -9  -5 10106.0 371.229  33
   0  -9  -6 4284.94 228.007  27
   0  -9  -6 4055.40 234.187  25
   0  -9  -6 3586.64 221.615  24
   0  -9  -6 3858.46 230.639  22
   0  -9  -6 3003.36 211.262  34
   0  -9  -6 4074.45 226.545  32
   0  -9  -6 4145.85 279.823  29
   0  -9  -6 2993.84 218.530  20
   0  -9  -6 4190.63 241.137  19
   0  -9  -6 2680.80 210.510  31
   0  -9  -7 945.204 169.184  32
   0  -9  -7 561.579 148.425  31
   0  -9  -7 780.993 182.908  19
   0  -9  -7 803.173 228.981  29
   0  -9  -7 727.547 158.084  20
   0  -9  -7 683.656 166.291  24
   0  -9  -9 1368.36 208.336  29
   0 -10  18 134.370 127.675  12
   0 -10  18 117.508 125.631  14
   0  10 -17 332.953 89.3633  18
   0 -10  17 305.754 159.614  12
   0 -10  17 379.485 159.701  14
   0  10 -17 422.689 92.3536  30
   0 -10  16 2277.86 221.288  12
   0  10 -16 2163.91 144.864  18
   0 -10  16 2059.44 217.809  37
   0 -10  16 2317.17 224.522  14
   0  10 -16 2249.35 150.336  30
   0  10 -15 3336.30 187.722  18
   0  10 -15 3255.16 174.979   7
   0 -10  15 3985.31 274.295  37
   0  10 -15 3232.25 196.614  38
   0 -10  15 4067.31 273.877  14
   0 -10  14 161.016 191.859  37
   0 -10  14 103.596 188.788  12
   0  10 -14 26.9514 147.449   4
   0  10 -14 57.0707 114.279   7
   0 -10  13 276.140 196.602  37
   0 -10  13 418.309 195.084  12
   0 -10  13 237.946 193.145  14
   0  10 -13 201.363 147.841   4
   0  10 -13 132.011 116.121   7
   0 -10  12 734.837 195.737  12
   0 -10  12 611.300 198.111  14
   0  10 -12 760.392 145.299   4
   0  10 -11 156.733 126.749   4
   0 -10  11 85.5895 210.047  11
   0 -10  11 93.3183 169.051  12
   0  10 -11 190.027 140.378   8
   0  10 -11-13.0995 107.802   7
   0  10 -10 155.927 118.082   4
   0 -10  10 121.374 199.411  11
   0 -10  10-65.8722 161.749  12
   0  10 -10 200.048 124.705   8
   0  10 -10 108.879 100.623   7
   0  10  -9 410.036 110.020   4
   0 -10   9 352.819 186.646  11
   0 -10   9 360.844 153.561  12
   0  10  -9 370.315 99.7542   7
   0  10  -9 454.390 115.927   8
   0  10  -8 2945.32 143.379   4
   0 -10   8 2635.78 189.473  12
   0  10  -8 2983.06 146.529   8
   0  10  -7 5761.20 193.241   4
   0 -10   7 4586.86 249.087  11
   0 -10   7 4596.95 233.892  12
   0  10  -7 5904.07 195.431   8
   0  10  -6 110.200 90.5075   4
   0  10  -6 149.123 93.5783   8
   0 -10   5 2767.67 221.371  23
   0 -10   5 2361.22 221.726  19
   0  10  -5 2419.56 126.518   8
   0 -10   5 2435.93 198.430  33
   0 -10   4 2227.85 221.270  19
   0 -10   4 2193.92 213.392  23
   0 -10   4 2307.09 198.386  33
   0 -10   3 10988.1 369.106  33
   0 -10   3 11284.6 380.302  23
   0 -10   3 10715.4 387.141  19
   0 -10   3 10274.8 372.256  25
   0 -10   2 1264.11 142.608  31
   0 -10   2 1587.42 182.320  33
   0 -10   2 1491.61 184.316  22
   0 -10   2 1613.99 138.685  21
   0 -10   2 1671.55 203.116  19
   0 -10   2 1416.97 179.478  25
   0 -10   2 1656.38 189.964  23
   0 -10   2 1602.93 165.284  24
   0 -10   1 9201.20 313.819  24
   0 -10   1 9293.65 333.545  23
   0 -10   1 8259.69 307.533  34
   0 -10   1 9216.95 330.073  33
   0 -10   1 8333.39 329.010  32
   0 -10   1 7229.64 307.094  31
   0 -10   1 7848.01 303.429  20
   0 -10   1 9299.75 337.585  19
   0 -10   1 8882.82 326.575  25
   0 -10   1 9063.54 334.494  22
   0 -10   1 8502.38 296.187  21
   0 -10   0 376.471 145.876  34
   0 -10   0 433.820 173.029  33
   0 -10   0 427.252 131.035  31
   0 -10   0 368.003 166.476  32
   0 -10   0 497.758 181.329  19
   0 -10   0 358.299 131.675  20
   0 -10   0 429.839 133.618  21
   0 -10   0 555.243 170.509  23
   0 -10   0 418.250 161.596  22
   0 -10   0 487.083 158.962  24
   0 -10   0 512.683 163.571  25
   0 -10  -1 434.859 180.038  33
   0 -10  -1 215.717 145.559  34
   0 -10  -1 318.512 133.533  31
   0 -10  -1 391.917 172.696  32
   0 -10  -1 348.688 137.417  21
   0 -10  -1 493.848 180.588  19
   0 -10  -1 417.707 137.856  20
   0 -10  -1 338.177 160.898  24
   0 -10  -1 284.762 157.697  25
   0 -10  -1 454.943 165.049  22
   0 -10  -1 295.274 170.952  23
   0 -10  -2 1106.41 180.966  22
   0 -10  -2 1229.84 192.577  23
   0 -10  -2 822.666 158.178  31
   0 -10  -2 1199.04 194.139  33
   0 -10  -2 994.012 164.335  34
   0 -10  -2 1246.62 186.122  32
   0 -10  -2 1103.45 161.825  21
   0 -10  -2 842.147 150.288  20
   0 -10  -2 1251.45 193.929  19
   0 -10  -2 1327.77 197.538  26
   0 -10  -2 1094.63 179.618  25
   0 -10  -2 1291.45 180.206  24
   0 -10  -3 2096.14 200.484  24
   0 -10  -3 2464.27 219.186  23
   0 -10  -3 2411.87 208.769  22
   0 -10  -3 1817.01 191.112  34
   0 -10  -3 2386.22 204.839  32
   0 -10  -3 2442.48 223.653  33
   0 -10  -3 2236.77 252.629  29
   0 -10  -3 1817.31 184.744  20
   0 -10  -3 2341.13 216.182  19
   0 -10  -3 1605.13 178.335  31
   0 -10  -3 2320.05 205.748  25
   0 -10  -3 2542.67 225.886  26
   0 -10  -4 37037.8 1039.63  24
   0 -10  -4 40317.3 1051.41  23
   0 -10  -4 40274.8 1049.78  22
   0 -10  -4 32059.8 1025.84  34
   0 -10  -4 40372.7 1059.79  33
   0 -10  -4 40055.3 1038.79  32
   0 -10  -4 41742.5 1052.57  26
   0 -10  -4 40569.2 1052.24  25
   0 -10  -4 30624.0 1040.55  31
   0 -10  -4 32344.3 1041.31  20
   0 -10  -4 38905.1 1043.34  19
   0 -10  -4 40259.6 1068.93  29
   0 -10  -5 34342.1 904.164  22
   0 -10  -5 33447.7 901.228  19
   0 -10  -5 25960.1 895.473  20
   0 -10  -5 33190.0 913.152  33
   0 -10  -5 33747.1 893.445  32
   0 -10  -5 35102.7 907.728  26
   0 -10  -5 33242.4 925.162  29
   0 -10  -5 24205.3 890.312  31
   0 -10  -5 30227.5 891.132  24
   0 -10  -5 33337.6 903.886  23
   0 -10  -5 33917.3 905.583  25
   0 -10  -6 2374.60 214.536  19
   0 -10  -6 1742.58 180.566  20
   0 -10  -6 2130.22 191.938  32
   0 -10  -6 2468.32 196.843  22
   0 -10  -6 1917.84 192.254  24
   0 -10  -6 2115.95 250.282  29
   0 -10  -7 519.933 159.742  32
   0 -10  -7 330.953 160.446  24
   0 -10  -7 377.933 144.987  20
   0 -11  18-113.012 124.047  14
   0 -11  18-66.0650 120.055  12
   0 -11  17 849.336 160.133  14
   0 -11  17 616.000 158.726  12
   0  11 -17 691.330 94.9414  18
   0  11 -17 646.679 93.8191  30
   0  11 -16 55.6569 93.8251  18
   0  11 -16 76.5746 102.813  38
   0 -11  16 189.393 159.232  37
   0  11 -16 61.8658 94.3367  30
   0 -11  16 7.06484 158.759  14
   0 -11  16 55.9777 164.426  12
   0  11 -15 40.8045 100.663  18
   0  11 -15 146.544 111.713   7
   0 -11  15 139.391 173.783  12
   0 -11  15 38.9650 172.848  14
   0  11 -15 72.0075 119.524  38
   0 -11  15-39.8340 175.515  37
   0  11 -15 123.020 113.343   3
   0  11 -14-39.0624 113.606   7
   0 -11  14 110.051 179.304  14
   0 -11  14-100.092 188.775  37
   0 -11  13 1080.25 208.425  37
   0  11 -13 984.670 135.461   7
   0 -11  13 1563.07 216.765  14
   0  11 -13 1611.15 167.957   4
   0 -11  13 1254.04 207.458  12
   0 -11  12 54.0151 178.424  12
   0 -11  12 146.207 181.196  14
   0  11 -12 47.7416 137.604   4
   0 -11  12 174.513 183.440  37
   0  11 -12 31.2652 114.404   7
   0 -11  11 113.868 174.656  14
   0 -11  11 36.0159 173.553  12
   0  11 -11 111.341 131.255   4
   0 -11  11 224.348 174.433  37
   0  11 -11-87.4240 149.623   8
   0 -11  10 301.092 164.863  14
   0 -11  10 103.006 166.094  12
   0  11 -10 14.4070 133.505   8
   0  11 -10 84.0786 106.312   7
   0  11 -10 69.0144 125.912   4
   0 -11   9 9230.65 389.678  12
   0  11  -9 9594.52 333.161   7
   0  11  -9 11923.9 342.259   8
   0  11  -9 11461.1 334.668   4
   0  11  -8 24975.9 643.006   8
   0  11  -8 24090.7 638.186   4
   0 -11   7 2326.61 215.870  33
   0 -11   7 2311.02 238.192  19
   0  11  -7 1956.76 136.575   8
   0  11  -7 2044.58 133.270   4
   0 -11   6 471.564 181.040  33
   0 -11   6 515.084 213.156  19
   0 -11   6 245.749 197.837  23
   0  11  -6 279.751 106.996   8
   0  11  -6 214.888 100.285   4
   0  11  -5 1596.59 121.763   8
   0 -11   5 1630.61 198.988  33
   0 -11   5 1677.88 218.674  23
   0 -11   5 1543.35 229.119  19
   0 -11   4 3171.10 228.926  33
   0 -11   4 3486.07 250.313  23
   0 -11   4 3344.92 253.025  19
   0 -11   4 2757.33 232.142  25
   0 -11   3 3672.60 258.862  22
   0 -11   3 4007.11 247.032  25
   0 -11   3 4457.78 254.449  33
   0 -11   3 4436.45 266.169  23
   0 -11   3 4340.33 225.732  24
   0 -11   3 4683.87 274.639  19
   0 -11   2 2646.60 219.923  22
   0 -11   2 2547.27 178.706  21
   0 -11   2 2298.93 216.901  25
   0 -11   2 2763.24 226.243  33
   0 -11   2 2127.98 178.285  31
   0 -11   2 2782.46 198.271  24
   0 -11   2 3017.43 230.095  23
   0 -11   2 2683.15 242.245  19
   0 -11   1 3597.81 205.734  21
   0 -11   1 3478.94 235.931  22
   0 -11   1 3312.49 233.898  25
   0 -11   1 3566.11 245.105  32
   0 -11   1 2956.65 204.573  31
   0 -11   1 3819.97 242.597  33
   0 -11   1 3845.43 246.372  23
   0 -11   1 3830.05 217.681  24
   0 -11   1 4169.34 261.970  19
   0 -11   1 2890.54 196.017  20
   0 -11   0 79.7333 184.058  23
   0 -11   0 81.0337 171.535  22
   0 -11   0 59.4074 186.542  32
   0 -11   0-14.3521 139.344  31
   0 -11   0 48.9056 186.926  33
   0 -11   0 35.5373 170.698  25
   0 -11   0 16.8610 162.654  24
   0 -11   0 274.671 148.435  21
   0 -11   0 96.6252 200.142  19
   0 -11   0 162.054 139.260  20
   0 -11  -1 707.478 198.461  23
   0 -11  -1 894.377 186.117  22
   0 -11  -1 783.779 199.297  33
   0 -11  -1 598.348 152.623  31
   0 -11  -1 643.759 190.386  32
   0 -11  -1 731.662 174.882  24
   0 -11  -1 760.641 186.098  25
   0 -11  -1 675.579 204.826  19
   0 -11  -1 569.936 155.899  20
   0 -11  -2 77.6062 187.960  23
   0 -11  -2 56.3478 175.365  22
   0 -11  -2 69.0058 195.174  33
   0 -11  -2 2.49763 193.345  19
   0 -11  -2 37.8272 147.416  31
   0 -11  -2-2.37596 180.641  32
   0 -11  -2-26.3065 174.051  25
   0 -11  -2 48.3697 174.661  24
   0 -11  -2-41.3703 143.598  20
   0 -11  -3 18960.1 560.760  22
   0 -11  -3 18879.7 572.077  33
   0 -11  -3 18227.1 552.700  32
   0 -11  -3 18180.0 559.380  25
   0 -11  -3 18513.7 560.243  26
   0 -11  -3 13633.1 549.542  31
   0 -11  -3 19232.9 567.254  23
   0 -11  -3 17271.3 559.100  24
   0 -11  -3 18430.9 560.076  19
   0 -11  -3 14698.7 549.937  20
   0 -11  -4 1263.30 188.038  22
   0 -11  -4 1101.85 210.022  33
   0 -11  -4 1029.98 203.993  19
   0 -11  -4 683.671 163.821  31
   0 -11  -4 1326.26 188.934  32
   0 -11  -4 799.704 195.510  24
   0 -11  -4 1166.65 187.721  25
   0 -11  -4 763.547 165.524  20
   0 -11  -4 1087.99 207.273  26
   0 -11  -5 13328.3 427.800  19
   0 -11  -5 12812.2 420.032  22
   0 -11  -5 13324.7 418.185  32
   0 -11  -6 1289.88 185.227  24
   0 -11  -6 1109.06 167.227  20
   0 -12  18 55.7683 108.223  14
   0 -12  18 115.400 111.338  12
   0  12 -17 227.194 77.7014  30
   0 -12  17 374.962 136.086  14
   0 -12  17 310.774 136.396  12
   0 -12  16 140.094 153.726  12
   0  12 -16 111.765 87.6021  18
   0  12 -16-8.44170 97.7650   7
   0  12 -16 68.8352 100.249  38
   0 -12  16-3.15880 148.154  14
   0  12 -16 82.1110 89.5722  30
   0 -12  15 857.956 177.255  37
   0  12 -15 471.783 133.301  38
   0  12 -15 590.746 112.503  18
   0  12 -15 661.541 117.195   7
   0 -12  15 859.681 179.994  14
   0 -12  15 603.778 176.212  12
   0  12 -15 712.426 118.964   3
   0 -12  14 189.298 169.711  37
   0  12 -14 5.55111 134.378  38
   0 -12  14 175.336 175.258  12
   0 -12  14 104.460 165.648  14
   0  12 -14 54.9817 111.439   7
   0 -12  13 351.768 183.111  12
   0 -12  13 264.697 175.235  14
   0 -12  13 313.362 176.586  37
   0  12 -13 350.546 149.823   4
   0  12 -13 241.896 117.894   7
   0  12 -12 139.388 143.123   4
   0  12 -12 103.469 110.681   7
   0 -12  12-29.7855 167.335  14
   0 -12  12 63.1733 171.636  12
   0  12 -11 26.6789 135.534   4
   0  12 -11 29.0533 109.613   7
   0 -12  11 66.8416 162.204  14
   0 -12  11 36.0936 174.391  12
   0  12 -10 13.2922 131.068   4
   0  12 -10-53.2461 141.448   8
   0 -12  10 20.2595 163.017  12
   0 -12   9 16915.1 491.553  33
   0 -12   9 10934.3 442.241  12
   0  12  -9 10838.7 394.337   7
   0  12  -9 14591.3 408.492   8
   0  12  -9 13914.2 399.442   4
   0 -12   8 18056.0 615.432  23
   0  12  -8 17542.1 500.143   4
   0  12  -8 18737.4 507.625   8
   0 -12   7 483.479 201.654  33
   0 -12   7 348.850 231.549  19
   0 -12   7 234.069 224.388  23
   0  12  -7 247.490 124.735   8
   0  12  -7 159.227 106.041   7
   0  12  -7 294.749 120.529   4
   0 -12   6 111.623 197.801  33
   0 -12   6 476.437 225.822  19
   0 -12   6 213.340 213.161  23
   0  12  -6 385.770 123.302   8
   0  12  -6 244.793 112.139   4
   0 -12   5 67.7880 210.995  23
   0 -12   5 135.403 192.403  25
   0 -12   5 44.2743 192.724  33
   0 -12   5 285.288 221.477  19
   0 -12   4 2000.44 241.118  23
   0 -12   4 1844.18 244.738  19
   0 -12   4 1991.93 226.558  33
   0 -12   4 1505.80 229.197  22
   0 -12   4 1312.41 215.489  25
   0  12  -4 1611.16 133.459   7
   0 -12   3 197.508 221.605  19
   0 -12   3 189.974 204.497  33
   0 -12   3 2.83188 190.464  25
   0 -12   3-38.3227 163.181  24
   0 -12   3 60.5858 197.780  22
   0 -12   3 99.0018 213.203  23
   0 -12   2 1267.54 214.941  22
   0 -12   2 1892.98 251.244  19
   0 -12   2 1762.02 231.734  32
   0 -12   2 1734.69 229.347  33
   0 -12   2 1901.96 235.158  23
   0 -12   2 1746.47 188.899  24
   0 -12   2 1338.94 213.347  25
   0 -12   1 244.496 205.177  33
   0 -12   1 258.192 204.012  32
   0 -12   1-63.5029 144.636  31
   0 -12   1 5.57009 229.632  19
   0 -12   1-70.8136 173.833  24
   0 -12   1-58.3470 187.420  25
   0 -12   1 8.57668 203.166  23
   0 -12   1 81.4447 187.119  22
   0 -12   0 522.491 206.556  33
   0 -12   0 376.198 215.418  19
   0 -12   0 305.627 145.810  20
   0 -12   0 266.131 200.457  32
   0 -12   0 290.766 150.956  31
   0 -12   0 402.199 191.534  25
   0 -12   0 412.674 175.448  24
   0 -12   0 503.816 205.016  23
   0 -12   0 284.362 188.294  22
   0 -12  -1 192.354 207.465  33
   0 -12  -1 481.656 211.145  19
   0 -12  -1 412.360 154.793  20
   0 -12  -1 166.601 151.009  31
   0 -12  -1 493.691 196.709  32
   0 -12  -1 432.095 204.229  23
   0 -12  -1 390.271 191.314  22
   0 -12  -1 506.677 185.340  24
   0 -12  -1 644.393 189.853  25
   0 -12  -2 1586.25 221.435  33
   0 -12  -2 1825.34 208.535  32
   0 -12  -2 1199.84 175.466  20
   0 -12  -2 1789.35 223.697  19
   0 -12  -2 1106.52 177.859  31
   0 -12  -2 1509.65 200.944  25
   0 -12  -2 1729.56 205.352  22
   0 -12  -2 1732.86 208.972  24
   0 -12  -3 9179.54 349.971  19
   0 -12  -3 8237.95 332.752  22
   0 -12  -3 8810.52 334.366  32
   0 -12  -3 8127.01 340.227  24
   0 -12  -3 8360.66 336.428  25
   0 -12  -3 8317.42 340.712  23
   0 -12  -4-43.0517 166.763  25
   0 -12  -4 61.4429 172.478  32
   0 -12  -4 117.131 173.248  23
   0 -12  -5 1992.21 197.005  19
   0 -12  -5 1806.85 181.178  32
   0 -12  -5 1708.85 176.054  22
   0 -12  -5 1332.09 190.844  24
   0 -13  17 871.861 137.940  12
   0 -13  17 1010.10 132.328  14
   0 -13  16 240.061 176.158  23
   0 -13  16 142.108 139.982  12
   0  13 -16 66.6330 80.9864  18
   0  13 -16 186.823 82.8751  30
   0  13 -16 168.030 93.0838   7
   0 -13  16 118.677 133.599  14
   0  13 -16 101.873 95.3620  38
   0  13 -15 91.4136 114.940  38
   0  13 -15 46.6530 90.6110  18
   0  13 -15 19.6886 104.418   3
   0  13 -15-40.7308 101.802   7
   0 -13  15-69.7274 155.534  12
   0 -13  15 90.7913 145.885  14
   0 -13  14 893.211 174.589  14
   0 -13  14 691.318 179.547  12
   0  13 -14 659.283 139.174  38
   0  13 -14 635.330 122.821   7
   0  13 -13 20.5244 110.810   7
   0  13 -13-122.275 144.884   4
   0 -13  13-33.9353 154.936  14
   0 -13  13-25.0544 168.000  12
   0  13 -12 168.732 112.751   7
   0  13 -12 72.0716 142.977   4
   0  13 -11 233.684 116.076   7
   0  13 -11 566.774 142.864   4
   0 -13  11 338.636 167.807  12
   0  13 -10 1399.70 151.257   4
   0 -13  10 1540.40 235.084  33
   0  13 -10 1135.62 161.883   8
   0 -13   9 9909.13 401.688  23
   0 -13   9 9228.33 365.151  33
   0 -13   8 1190.54 258.109  23
   0  13  -8 1077.72 154.644   8
   0  13  -8 1267.26 146.557   4
   0 -13   8 1286.15 227.745  33
   0 -13   7 4786.40 279.775  33
   0 -13   7 5057.41 307.441  19
   0 -13   6 1121.97 246.011  19
   0 -13   6 898.548 214.792  33
   0 -13   6 588.761 226.910  22
   0 -13   6 1183.52 241.418  23
   0 -13   6 645.065 213.894  25
   0  13  -6 637.741 125.022   7
   0 -13   5 1319.74 247.810  19
   0 -13   5 1215.45 220.740  33
   0 -13   5 989.065 239.659  23
   0 -13   5 842.386 230.816  22
   0 -13   5 641.208 213.650  25
   0  13  -5 771.188 125.967   7
   0 -13   4 776.130 219.994  33
   0 -13   4 501.226 208.283  25
   0 -13   4 646.632 216.701  22
   0 -13   4 782.459 234.633  23
   0 -13   4 1157.30 243.784  19
   0 -13   3 339.106 217.349  33
   0 -13   3 234.492 198.969  25
   0 -13   3 206.646 175.267  24
   0 -13   3 57.8351 229.478  23
   0 -13   3 315.890 212.372  22
   0 -13   3 438.716 236.835  19
   0 -13   2 2734.40 258.808  22
   0 -13   2 3842.46 285.383  19
   0 -13   2 3809.07 271.151  33
   0 -13   2 2955.98 261.211  32
   0 -13   2 3367.11 224.724  24
   0 -13   2 3437.19 271.664  23
   0 -13   2 2446.86 249.199  25
   0 -13   1 207.150 201.884  32
   0 -13   1 9.20497 215.393  33
   0 -13   1-95.5636 225.783  19
   0 -13   1 43.1613 214.117  23
   0 -13   1 15.3981 192.834  22
   0 -13   1 133.246 188.277  25
   0 -13   1-71.2741 176.048  24
   0 -13   0 286.579 199.348  32
   0 -13   0 338.249 224.485  19
   0 -13   0 296.185 214.379  33
   0 -13   0 27.8317 145.195  20
   0 -13   0 274.948 194.986  22
   0 -13   0 408.936 185.434  24
   0 -13   0 121.443 187.178  25
   0 -13  -1 321.740 192.435  32
   0 -13  -1 183.308 209.769  19
   0 -13  -1 305.954 184.903  24
   0 -13  -1 113.447 180.672  25
   0 -13  -1 60.4834 201.868  23
   0 -13  -1 138.076 183.168  22
   0 -13  -2 6459.04 320.543  33
   0 -13  -2 7079.76 305.520  32
   0 -13  -2 6912.61 312.329  23
   0 -13  -3 1109.29 187.603  32
   0 -13  -3 990.672 200.130  33
   0 -13  -3 1032.22 181.479  25
   0 -13  -3 722.741 186.991  24
   0 -13  -3 1064.43 203.624  19
   0 -13  -3 1180.41 187.555  23
   0 -13  -3 1154.84 178.052  22
   0 -13  -4 1862.94 200.741  19
   0 -13  -4 1799.14 176.535  22
   0 -13  -4 1947.40 183.493  32
   0 -14  16 240.133 122.628  12
   0  14 -16 17.5215 87.0741  38
   0 -14  16 2.01279 111.175  14
   0  14 -15-31.5201 104.594  38
   0  14 -15 130.505 82.2361  18
   0  14 -15 39.9556 96.8869   7
   0 -14  15 345.245 186.183  23
   0 -14  15 104.059 133.960  12
   0  14 -14 340.662 126.718  38
   0  14 -14 401.865 116.084   3
   0 -14  14 298.441 154.205  12
   0 -14  14 538.330 213.786  23
   0  14 -14 383.840 109.618   7
   0  14 -13 812.829 123.504   7
   0  14 -13 759.125 148.535  38
   0  14 -13 1385.90 152.977   4
   0 -14  13 1481.18 242.403  23
   0 -14  13 994.114 169.512  12
   0  14 -12 174.419 111.428   7
   0  14 -12 8.94597 140.241  38
   0  14 -12 166.195 142.667   4
   0 -14  12 221.474 153.403  12
   0 -14  12 119.540 233.395  23
   0  14 -11 127.993 112.932   7
   0 -14  11 761.792 242.309  23
   0  14 -10 522.151 121.541   7
   0 -14  10 1085.86 253.885  23
   0  14 -10 686.623 160.057  38
   0  14 -10 908.728 147.183   4
   0  14  -9 202.999 115.754   7
   0 -14   9 461.922 212.356  25
   0 -14   9 603.446 240.151  23
   0  14  -9 264.365 151.886  38
   0  14  -9 761.959 143.932   4
   0 -14   8 172.155 206.714  25
   0 -14   8 26.6272 233.693  23
   0  14  -8-64.2376 148.423  38
   0  14  -8 23.4291 111.341   7
   0 -14   8 211.132 210.933  33
   0 -14   7-108.285 201.005  25
   0  14  -7 59.7589 139.443  38
   0 -14   7-133.405 213.236  33
   0  14  -7-35.5285 114.202   7
   0 -14   7 160.315 218.221  22
   0 -14   6 158.557 214.459  22
   0 -14   6 270.870 234.622  19
   0 -14   6 395.545 215.882  33
   0 -14   6-98.0802 201.138  25
   0  14  -6 74.9376 112.854   7
   0 -14   5 473.850 214.727  33
   0 -14   5 264.696 201.631  25
   0 -14   5 196.580 214.535  22
   0 -14   5 273.048 235.161  19
   0 -14   4 3267.53 269.649  22
   0 -14   4 3246.30 265.189  33
   0 -14   4 3601.88 279.069  19
   0 -14   3 294.490 222.945  19
   0 -14   3 54.4472 222.712  23
   0 -14   3 171.034 207.529  22
   0 -14   3 44.7557 194.251  25
   0 -14   2 459.919 227.061  19
   0 -14   2 216.416 199.503  25
   0 -14   2 493.069 188.292  24
   0 -14   2 518.622 206.769  22
   0 -14   2 438.206 224.252  23
   0 -14   1 125.795 208.444  33
   0 -14   1 77.5587 213.000  23
   0 -14   1-86.0423 203.399  22
   0 -14   0 600.113 205.774  33
   0 -14   0 607.559 215.191  19
   0 -14   0 710.885 189.313  25
   0 -14   0 396.747 185.369  24
   0 -14   0 555.649 205.603  23
   0 -14  -1 694.989 205.649  33
   0 -14  -1 796.359 208.088  19
   0 -14  -1 543.129 180.640  25
   0 -14  -1 743.852 184.385  24
   0 -14  -1 642.057 182.619  22
   0 -14  -1 698.729 191.922  23
   0 -14  -2 657.293 176.395  24
   0 -14  -2 403.284 164.515  25
   0 -14  -2 364.862 190.747  33
   0 -14  -2 615.722 167.216  22
   0 -14  -2 388.686 178.640  23
   0 -14  -2 793.026 169.272  32
   0 -14  -2 375.120 197.617  19
   0 -14  -3 563.359 151.577  22
   0 -14  -3 145.970 155.779  24
   0 -14  -3 347.281 175.976  19
   0 -14  -3 656.640 152.591  32
   0  15 -16 280.106 82.2268  38
   0  15 -15 175.675 94.2926  38
   0  15 -14 677.147 112.990   3
   0  15 -14 540.878 119.662  38
   0  15 -14 717.262 108.937   7
   0  15 -13 31.4854 108.567   3
   0 -15  13-42.4368 202.916  23
   0  15 -13-22.4245 118.137  38
   0  15 -13-1.58905 101.219   7
   0 -15  12-122.111 215.802  23
   0 -15  12 156.446 186.414  25
   0  15 -12 89.9093 106.344   7
   0  15 -12-74.7200 126.681  38
   0 -15  11-5.90500 216.908  23
   0 -15  11 41.9726 192.846  25
   0  15 -11 69.0148 136.048   4
   0  15 -11-74.2506 110.975   7
   0  15 -11 5.66902 132.337  38
   0 -15  10 2212.44 239.586  25
   0 -15  10 2643.09 265.630  23
   0  15 -10 1512.12 175.571  38
   0  15 -10 2682.17 170.429   4
   0  15 -10 1462.99 145.209   7
   0 -15   9 1293.01 218.737  25
   0 -15   9 1213.98 239.782  22
   0  15  -9 1027.48 161.776  38
   0  15  -9 843.744 129.860   7
   0 -15   8 521.649 211.980  25
   0 -15   8 653.533 236.988  23
   0 -15   8 962.314 219.351  33
   0  15  -8 545.176 123.450   7
   0 -15   7 1833.05 231.450  33
   0 -15   7 1959.15 254.253  23
   0  15  -7 1152.42 137.266   7
   0 -15   6 911.463 214.270  33
   0 -15   6 559.379 226.792  23
   0 -15   5 249.382 208.029  33
   0 -15   5 143.908 215.706  23
   0 -15   4 13.9187 188.822  25
   0 -15   4 336.051 219.065  19
   0 -15   4 361.083 215.404  23
   0 -15   4-326.812 208.338  33
   0 -15   3 8530.24 357.021  33
   0 -15   3 8462.58 366.974  23
   0 -15   3 9533.41 364.815  19
   0 -15   3 7652.31 357.574  22
   0 -15   3 6771.45 339.723  25
   0 -15   2 3065.79 246.075  33
   0 -15   2 2749.41 240.832  22
   0 -15   2 2718.84 217.107  24
   0 -15   2 3089.92 252.909  23
   0 -15   2 2498.10 223.740  25
   0 -15   2 3129.85 250.213  19
   0 -15   1-93.7014 186.196  22
   0 -15   1 181.365 195.943  23
   0 -15   1 188.443 197.931  19
   0 -15   1 122.281 169.958  25
   0 -15   1 241.609 175.388  24
   0 -15   1 294.951 190.869  33
   0 -15   0 421.394 184.586  23
   0 -15   0 350.120 173.339  22
   0 -15   0 363.322 188.991  19
   0 -15   0 415.105 164.752  25
   0 -15   0 286.046 166.864  24
   0 -15   0 662.087 189.830  33
   0 -15  -1 484.946 158.959  22
   0 -15  -1 573.467 173.796  23
   0 -15  -1 467.580 181.460  19
   0 -15  -1 247.066 161.127  24
   0 -15  -1 334.795 153.834  25
   0 -15  -1 345.037 174.554  33
   0 -15  -2 136.522 140.235  22
   0 -15  -2 114.593 158.794  19
   0 -16  15 206.457 136.721  22
   0  16 -15 73.6843 78.4548  38
   0 -16  14 235.917 158.170  22
   0  16 -14 138.500 92.2662  38
   0 -16  13 243.786 171.485  22
   0 -16  13 376.276 177.480  23
   0  16 -13 81.3859 102.366  38
   0  16 -13 90.5812 91.3878   7
   0  16 -12 491.230 107.406   7
   0  16 -12 574.700 119.029  38
   0 -16  12 718.837 195.184  22
   0  16 -12 350.284 111.654   3
   0 -16  12 837.700 174.493  25
   0 -16  11-120.193 176.559  25
   0  16 -11-103.127 118.708  38
   0 -16  11-147.728 192.869  22
   0 -16  11-30.6959 200.447  23
   0  16 -11-18.6572 103.892   7
   0 -16  10 847.515 192.276  25
   0  16 -10 721.496 128.481  38
   0 -16  10 987.424 214.270  22
   0 -16  10 1068.34 223.757  23
   0  16 -10 586.438 114.957   7
   0 -16   9 800.881 193.637  25
   0  16  -9 444.288 124.077  38
   0  16  -9 589.687 117.544   7
   0 -16   9 952.022 219.808  23
   0 -16   9 826.150 211.740  22
   0  16  -8 192.010 112.896   7
   0 -16   8 375.288 211.391  23
   0 -16   8 309.990 201.712  22
   0 -16   8 65.4114 182.641  25
   0 -16   7 337.294 195.289  33
   0 -16   7 193.030 196.057  22
   0 -16   7-162.509 213.549  23
   0 -16   7 42.7489 182.780  25
   0 -16   6 1407.47 206.158  33
   0 -16   6 952.235 210.790  22
   0 -16   6 1319.97 226.540  23
   0 -16   6 786.837 191.260  25
   0 -16   5 84.7108 186.521  22
   0 -16   5 33.0272 199.898  23
   0 -16   5 2.42726 172.834  25
   0 -16   5 190.761 189.185  33
   0 -16   5-29.1286 203.651  19
   0 -16   4 139.038 196.772  23
   0 -16   4 288.438 184.821  22
   0 -16   4 589.670 192.370  33
   0 -16   4 405.371 203.523  19
   0 -16   4 489.250 171.199  25
   0 -16   3-15.4903 172.810  22
   0 -16   3 23.0578 189.911  23
   0 -16   3 329.658 182.618  33
   0 -16   3-109.987 192.391  19
   0 -16   3 92.7789 160.118  25
   0 -16   2 2.40554 167.504  22
   0 -16   2-110.491 180.073  23
   0 -16   2-83.6282 173.579  33
   0 -16   2-190.862 187.172  19
   0 -16   2 120.068 152.905  24
   0 -16   2 214.160 152.613  25
   0 -16   1 303.098 156.145  22
   0 -16   1 248.528 165.190  23
   0 -16   1 212.204 169.286  33
   0 -16   1 217.849 172.017  19
   0 -16   1 181.372 144.575  25
   0 -16   1 197.653 149.186  24
   0 -16   0 178.640 153.732  23
   0 -16   0 68.0661 141.737  22
   0 -16   0 275.409 155.968  19
   0 -16   0 407.241 131.593  25
   0 -16  -1 883.859 135.060  22
   0 -16  -1 1060.31 150.263  19
   0 -17  14 666.188 134.583  22
   0 -17  13 285.886 144.957  22
   0  17 -13 148.420 83.1294  38
   0 -17  12 86.2086 157.322  22
   0 -17  12 279.960 160.574  23
   0  17 -12 120.710 89.1268  38
   0 -17  11 272.599 165.067  22
   0 -17  11 255.676 171.311  23
   0  17 -11 15.0071 92.4542  38
   0 -17  10 100.977 169.141  22
   0 -17  10-15.0595 177.914  23
   0  17 -10 124.195 92.2837  38
   0 -17   9 104.408 173.276  22
   0 -17   9 112.868 186.143  23
   0 -17   8-21.3208 153.559  25
   0 -17   8 51.5619 174.237  22
   0 -17   8 2.31256 179.983  23
   0 -17   7-21.3944 153.137  25
   0 -17   7-43.8565 170.693  22
   0 -17   7 32.5488 180.380  23
   0 -17   6 627.171 157.341  25
   0 -17   6 441.157 171.673  33
   0 -17   6 363.140 169.700  22
   0 -17   6 564.536 184.593  23
   0 -17   5 306.415 146.671  25
   0 -17   5 397.914 165.411  22
   0 -17   5 532.817 185.500  23
   0 -17   5 594.575 167.531  33
   0 -17   4-80.4075 167.808  23
   0 -17   4-23.5479 153.154  22
   0 -17   4 27.2994 156.262  33
   0 -17   4 27.1333 165.135  19
   0 -17   3 1509.57 177.345  23
   0 -17   3 1393.13 168.068  33
   0 -17   3 1108.62 162.149  22
   0 -17   2 104.406 149.037  19
   0 -17   2 251.351 138.520  33
   0 -17   2 276.379 132.623  22
   0 -17   2-52.0638 143.784  23
   0 -17   1 372.762 136.170  19
   0 -17   1 202.859 121.141  22
   0 -17   1 359.516 132.517  23
   0 -17   0 23.9061 101.472  22
   0 -18  11 291.703 133.250  22
   0 -18  10-146.472 138.770  22
   0 -18   9 84.5949 139.982  22
   0 -18   8 1615.54 175.721  23
   0 -18   8 1040.81 161.994  22
   0 -18   7-223.248 152.845  23
   0 -18   7-56.3604 140.514  22
   0 -18   6 350.656 144.919  23
   0 -18   6 5.12252 132.638  22
   0 -18   5 165.236 126.428  22
   0 -18   4 446.613 123.023  22
   0 -18   3 51.6191 104.041  22
   1 -18   2-15.0175 102.739  25
   1 -18   2 157.883 111.737  22
   1 -18   3 1543.45 150.853  22
   1 -18   3 1674.22 141.420  25
   1 -18   4-136.883 138.510  33
   1 -18   4-23.9390 123.758  25
   1 -18   4 21.8026 132.494  22
   1 -18   5 188.278 146.910  33
   1 -18   5 121.836 130.930  25
   1 -18   5 151.715 141.349  22
   1 -18   5 349.846 152.602  23
   1 -18   6 122.426 150.399  33
   1 -18   6 111.876 137.704  25
   1 -18   6-73.4398 155.599  23
   1 -18   6-47.6854 147.857  22
   1 -18   7 424.547 152.861  33
   1 -18   7 145.404 142.381  25
   1 -18   7 173.460 160.703  23
   1 -18   7 250.866 152.898  22
   1 -18   8 448.035 154.466  33
   1 -18   8 363.854 146.873  25
   1 -18   8 365.854 152.176  22
   1 -18   9 4400.63 225.982  25
   1 -18   9 4619.22 244.755  22
   1 -18  10 1.71043 142.423  22
   1 -18  10-77.2568 132.185  25
   1 -18  11 105.082 135.340  22
   1 -18  11 80.4308 124.052  25
   1 -17  -1 838.337 114.833  22
   1 -17   0-86.0584 121.532  22
   1 -17   0 179.625 116.174  25
   1 -17   0 62.6032 133.051  33
   1 -17   1-92.0348 134.095  22
   1 -17   1-8.64155 143.481  23
   1 -17   1-99.7500 128.603  25
   1 -17   1 78.2263 143.633  33
   1 -17   2 498.035 153.353  22
   1 -17   2 637.821 166.758  23
   1 -17   2 506.276 145.734  25
   1 -17   2 264.476 161.965  33
   1 -17   3 62.8771 168.911  23
   1 -17   3 171.768 159.744  22
   1 -17   3 140.964 150.620  25
   1 -17   3-128.772 169.775  33
   1 -17   4 746.929 180.299  22
   1 -17   4 942.731 190.867  23
   1 -17   4 901.528 172.937  25
   1 -17   4 670.735 180.663  33
   1 -17   5 1398.68 207.119  23
   1 -17   5 1094.19 190.063  22
   1 -17   5 902.234 179.172  25
   1 -17   5 1333.41 196.284  33
   1 -17   6-169.155 178.905  22
   1 -17   6 23.4263 189.465  23
   1 -17   6 32.8879 170.441  25
   1 -17   6 20.6883 181.934  33
   1 -17   7 1486.50 206.295  22
   1 -17   7 1178.42 192.052  25
   1 -17   7 1802.23 215.935  23
   1 -17   7 1660.14 207.027  33
  -1  17  -8 80.1729 113.366   3
   1 -17   8 571.290 192.933  23
   1 -17   8 536.716 190.066  22
   1 -17   8 434.053 183.885  33
   1 -17   8 163.837 173.849  25
   1 -17   9 5957.32 267.803  23
   1 -17   9 4224.18 259.779  22
  -1  17  -9 3649.19 176.235   7
   1 -17   9 5484.19 259.825  33
   1 -17   9 4210.33 249.087  25
  -1  17  -9 3582.33 186.492   3
  -1  17  -9 2665.77 176.725  38
  -1  17 -10 41.4657 97.5713   7
  -1  17 -10 134.543 99.9474  38
   1 -17  10 180.125 173.570  33
  -1  17 -10 3.28017 106.394   3
   1 -17  10 148.664 179.538  23
   1 -17  10 146.004 175.166  22
   1 -17  10 51.7257 166.467  25
   1 -17  11 4278.76 214.996  33
   1 -17  11 2830.01 212.803  25
   1 -17  11 3167.89 224.585  22
  -1  17 -11 2403.61 144.258   7
  -1  17 -11 1548.49 147.814  38
   1 -17  12 2271.86 190.964  22
   1 -17  12 1762.16 182.268  25
   1 -17  13 871.202 151.671  22
  -1  17 -13 478.581 95.9814  38
   1 -17  13 668.863 145.952  25
  -1  17 -14 148.021 75.2076  38
   1 -16  -2 87.4033 123.890  22
   1 -16  -2 264.838 120.334  25
   1 -16  -1 403.124 147.721  22
   1 -16  -1 464.253 158.969  33
   1 -16  -1 614.184 143.101  25
   1 -16   0 1293.07 184.372  33
   1 -16   0 1639.74 178.475  19
   1 -16   0 1218.34 183.893  23
   1 -16   0 982.875 168.716  22
   1 -16   0 1063.09 164.783  25
   1 -16   1 3869.26 244.271  33
   1 -16   1 4080.49 247.650  23
   1 -16   1 3244.60 227.739  25
   1 -16   1 3989.54 236.730  22
   1 -16   2 137.257 172.225  25
   1 -16   2 199.254 183.252  33
   1 -16   2-5.11507 190.228  23
   1 -16   2 241.347 179.678  22
   1 -16   3 14611.2 503.090  33
   1 -16   3 15163.8 510.668  22
   1 -16   4 3095.64 246.829  23
   1 -16   4 2587.23 236.992  22
   1 -16   4 2571.96 236.230  33
   1 -16   5 1163.38 216.627  22
   1 -16   5 1590.81 231.188  23
   1 -16   5 1208.54 216.933  33
   1 -16   5 833.772 206.483  25
   1 -16   6 552.619 208.275  22
   1 -16   6 478.630 214.883  23
   1 -16   6 708.481 206.414  33
   1 -16   6 445.487 198.888  25
   1 -16   7 473.493 207.237  33
   1 -16   7 235.385 194.657  25
   1 -16   7 409.884 219.319  23
   1 -16   7 168.095 204.298  22
  -1  16  -7 177.974 129.535   3
  -1  16  -8 899.774 132.327   7
  -1  16  -8 952.947 142.296  38
   1 -16   8 1385.82 219.447  33
   1 -16   8 1019.01 211.181  25
  -1  16  -8 738.440 142.719   3
   1 -16   8 1113.90 222.732  22
   1 -16   8 1375.79 231.638  23
   1 -16   9 4327.62 275.054  25
   1 -16   9 4170.02 284.930  22
  -1  16  -9 3064.10 183.556   7
   1 -16   9 5252.62 274.051  33
   1 -16   9 5451.28 289.096  23
  -1  16  -9 2795.51 191.734   3
  -1  16  -9 2732.94 198.715  38
  -1  16 -10 510.311 121.084   7
  -1  16 -10 490.586 136.832  38
   1 -16  10 1212.56 208.250  33
   1 -16  10 1016.42 218.118  23
   1 -16  10 532.865 210.576  22
   1 -16  10 769.955 206.437  25
  -1  16 -10 543.701 130.612   3
  -1  16 -11 108.741 103.812   7
  -1  16 -11 180.133 121.882  38
   1 -16  11 358.645 188.250  33
   1 -16  11-87.1912 198.445  23
   1 -16  11 125.800 194.234  22
   1 -16  11 141.250 189.184  25
  -1  16 -11 96.5036 114.519   3
  -1  16 -12 363.095 107.866   7
  -1  16 -12 270.953 125.460  38
   1 -16  12 993.189 184.257  33
   1 -16  12 834.471 195.396  22
   1 -16  12 810.074 186.996  25
  -1  16 -12 398.626 115.292   3
   1 -16  13 216.904 164.935  25
  -1  16 -13 95.3535 97.1668   7
   1 -16  13 293.865 172.827  22
  -1  16 -13 47.9152 111.382  38
   1 -16  14 637.638 161.648  22
  -1  16 -14 279.210 105.213  38
   1 -16  14 570.185 157.033  25
   1 -16  15 1348.90 153.720  25
  -1  16 -15 775.963 101.239  38
   1 -15  -3 1306.34 157.396  25
   1 -15  -3 1350.93 156.018  22
   1 -15  -2 761.903 179.396  19
   1 -15  -2 688.298 160.916  25
   1 -15  -2 659.732 179.604  33
   1 -15  -2 575.990 159.971  22
   1 -15  -1 79.7157 180.718  19
   1 -15  -1 237.610 167.066  25
   1 -15  -1 71.3311 180.791  33
   1 -15  -1 37.3436 181.286  23
   1 -15  -1-39.9291 165.226  22
   1 -15   0 42.3644 190.934  19
   1 -15   0 166.625 180.431  22
   1 -15   0 131.632 192.401  23
   1 -15   0 23.9645 173.517  25
   1 -15   0-57.5922 189.336  33
   1 -15   1 4660.64 276.569  33
   1 -15   1 5210.50 270.063  19
   1 -15   1 4012.14 249.418  24
   1 -15   1 4798.37 284.562  23
   1 -15   1 3781.11 263.578  25
   1 -15   1 4574.27 278.427  22
   1 -15   2 3476.71 265.349  23
   1 -15   2 3471.49 263.142  33
   1 -15   2 2880.81 249.819  25
   1 -15   3 5959.94 319.954  33
   1 -15   3 6704.86 331.098  23
   1 -15   4 4285.07 298.145  22
   1 -15   4 4388.28 288.029  33
   1 -15   5 340.734 217.880  22
   1 -15   5 550.158 223.166  23
   1 -15   5 74.6158 203.206  25
   1 -15   6 129.924 212.624  22
   1 -15   6-55.4103 223.462  23
   1 -15   6-200.714 211.222  25
  -1  15  -6 88.2464 138.369   3
   1 -15   7 185.978 222.222  22
   1 -15   7 373.841 227.121  23
   1 -15   7 118.473 212.304  33
  -1  15  -7 346.220 127.734   7
  -1  15  -7 63.1929 139.561   3
   1 -15   8 166.183 224.921  23
   1 -15   8 108.682 206.952  33
  -1  15  -8 2.01212 126.256   7
  -1  15  -8 48.8413 132.959   3
  -1  15  -9 1116.17 155.898   3
   1 -15   9 2189.22 252.810  23
  -1  15  -9 1296.96 145.937   7
   1 -15   9 1852.32 235.767  33
  -1  15 -10 2156.89 169.040   7
  -1  15 -10 2150.29 177.252   3
  -1  15 -11 9.44236 114.864   7
   1 -15  11 48.7560 209.682  23
   1 -15  11-70.0815 204.930  33
  -1  15 -11 44.4887 120.671   3
  -1  15 -12-73.5497 118.711   3
  -1  15 -12 41.3241 109.121   7
   1 -15  12 77.3316 193.686  33
  -1  15 -13 119.614 119.701  38
  -1  15 -13 83.5423 109.214   3
  -1  15 -13 118.581 104.722   7
   1 -15  13 290.080 179.978  33
  -1  15 -14 1793.05 137.894   3
  -1  15 -14 1538.70 135.288   7
  -1  15 -15 173.631 102.726  38
  -1  15 -16 115.000 75.2577  38
   1 -14  -4 172.626 141.920  25
   1 -14  -4 49.3137 139.829  22
   1 -14  -3 333.217 179.668  33
   1 -14  -3 381.768 160.085  22
   1 -14  -3 472.914 166.203  25
   1 -14  -3 578.693 190.482  19
   1 -14  -2 2597.31 221.740  23
   1 -14  -2 1976.40 223.193  33
   1 -14  -2 2402.51 210.730  22
   1 -14  -2 2493.28 211.290  25
   1 -14  -2 2751.22 234.051  19
   1 -14  -1 335.256 204.079  19
   1 -14  -1 379.497 200.681  33
   1 -14  -1-30.4164 192.321  23
   1 -14  -1-37.9332 186.125  24
   1 -14  -1 89.8566 181.608  25
   1 -14   0 139.937 198.075  22
   1 -14   0-23.7965 207.367  23
   1 -14   0 125.368 191.112  25
   1 -14   1 375.677 201.631  22
   1 -14   1 236.181 219.311  23
   1 -14   1 3.11279 191.990  25
   1 -14   1 269.765 180.106  24
   1 -14   1 36.0753 206.642  19
   1 -14   2 111.507 214.406  33
   1 -14   2 53.6914 200.023  25
   1 -14   2 69.3486 210.544  22
   1 -14   3 6351.00 337.540  22
   1 -14   3 6783.59 331.878  33
   1 -14   4 146.970 216.100  33
   1 -14   4 391.459 208.369  25
   1 -14   4 443.635 220.393  22
   1 -14   4 279.987 229.595  23
   1 -14   5 3016.24 261.558  33
   1 -14   5 3613.43 277.353  23
   1 -14   5 3013.27 271.759  22
   1 -14   6 4565.72 314.607  22
   1 -14   6 3923.28 297.010  25
   1 -14   6 4958.38 295.151  33
  -1  14  -6 4476.49 220.813   7
   1 -14   7 9909.07 450.248  25
  -1  14  -7 10279.0 374.110   7
   1 -14   8 34296.8 837.389  33
  -1  14  -8 23368.7 747.305   7
  -1  14  -9 32879.8 1060.95   7
   1 -14   9 56795.8 1174.98  23
  -1  14 -10 514.669 130.407   7
   1 -14  10 1316.67 249.332  23
   1 -14  11 1017.40 237.132  23
   1 -14  11 1026.29 224.844  33
   1 -14  11 538.377 170.988  12
  -1  14 -11 404.985 134.564   3
  -1  14 -11 405.873 124.272   7
   1 -14  12 198.112 217.371  23
   1 -14  12-3.42889 158.512  12
  -1  14 -12 91.5555 117.291   7
  -1  14 -12 113.493 121.147   3
   1 -14  12 119.656 205.702  33
   1 -14  13 632.331 201.832  33
   1 -14  13 463.297 165.179  12
  -1  14 -13 171.271 113.762   7
  -1  14 -13 259.410 123.591   3
   1 -14  13 475.538 155.893  14
   1 -14  14 606.758 150.122  14
   1 -14  14 556.607 163.732  12
   1 -14  14 786.195 192.124  33
  -1  14 -14 326.899 124.856  38
  -1  14 -14 463.543 118.102   3
  -1  14 -14 431.188 115.426   7
  -1  14 -15 252.045 101.696   7
   1 -14  15 165.748 145.602  12
  -1  14 -15 79.6290 107.630  38
   1 -14  15 311.579 163.308  33
   1 -14  15 284.653 131.270  14
  -1  14 -15 150.282 90.6011  18
  -1  14 -16 517.745 100.582  38
   1 -14  16 1099.35 132.578  14
   1 -13  -5 5227.31 241.545  22
   1 -13  -4 65.1745 156.913  22
   1 -13  -4 170.156 176.685  33
   1 -13  -4 299.478 182.996  19
   1 -13  -4 125.856 172.693  26
   1 -13  -4-106.354 163.561  25
   1 -13  -3 10679.4 382.121  26
   1 -13  -3 10239.0 397.459  33
   1 -13  -3 10787.5 391.858  23
   1 -13  -2 5178.81 280.614  25
   1 -13  -2 5246.39 273.975  26
   1 -13  -2 5680.05 281.160  22
   1 -13  -2 4708.38 278.866  24
   1 -13  -2 5534.32 287.301  23
   1 -13  -1-8.94883 200.259  33
   1 -13  -1 75.9075 187.446  22
   1 -13  -1 95.0253 186.343  24
   1 -13  -1 64.5259 182.342  25
   1 -13  -1-61.0739 203.918  19
   1 -13   0 54.3196 211.974  33
   1 -13   0 209.401 205.690  23
   1 -13   0 110.739 190.196  22
   1 -13   0 30.0197 191.659  25
   1 -13   0 114.752 184.308  24
   1 -13   0 129.550 215.886  19
   1 -13   1 417.154 216.570  33
   1 -13   1 657.430 226.143  19
   1 -13   1 513.410 198.917  25
   1 -13   1 596.625 184.898  24
   1 -13   1 735.307 217.064  23
   1 -13   1 473.878 200.555  22
   1 -13   2 4355.75 298.102  33
   1 -13   2 4773.49 298.309  23
   1 -13   2 4655.54 289.775  22
   1 -13   2 4044.19 284.154  25
   1 -13   3 735.517 233.121  23
   1 -13   3 596.990 215.999  22
   1 -13   3 457.819 219.586  33
   1 -13   3 576.743 215.784  25
   1 -13   4 1131.68 230.092  22
   1 -13   4 1172.42 238.757  23
   1 -13   4 1095.95 221.786  33
   1 -13   4 918.935 224.409  25
  -1  13  -5 453.999 129.197   7
   1 -13   5 262.476 221.129  22
   1 -13   5 416.253 223.400  23
   1 -13   5 265.857 207.548  33
   1 -13   5 116.101 202.299  25
  -1  13  -6 3880.18 206.212   7
   1 -13   6 3603.15 300.759  22
   1 -13   6 4679.21 284.679  33
   1 -13   6 5173.40 301.806  23
   1 -13   7 55482.1 1289.40  23
   1 -13   7 50279.0 1269.51  33
  -1  13  -8 15312.0 484.011   4
   1 -13   8 15959.1 549.586  33
  -1  13  -9 12088.5 378.007   4
  -1  13  -9 9049.35 362.418   7
  -1  13 -10 16448.6 548.841   7
   1 -13  10 15847.1 595.530  12
  -1  13 -11 2040.98 166.371   7
   1 -13  11 2383.25 227.574  12
   1 -13  12 387.062 165.970  14
  -1  13 -12 362.835 130.777   3
  -1  13 -12 348.539 123.578   7
  -1  13 -13 1160.35 139.422   7
  -1  13 -13 1277.77 147.982   3
   1 -13  13 1443.74 194.014  14
   1 -13  13 1278.91 196.268  12
  -1  13 -14 484.160 118.714   7
  -1  13 -14 413.844 122.365   3
   1 -13  14 583.535 173.163  14
   1 -13  14 455.605 172.048  12
  -1  13 -15 439.248 101.332  18
   1 -13  15 476.025 163.888  12
  -1  13 -15 213.721 119.216  38
  -1  13 -15 391.696 111.665   7
  -1  13 -15 293.238 108.572   3
   1 -13  15 700.220 162.151  14
  -1  13 -16 675.192 115.192  38
   1 -13  16 1340.20 161.277  14
  -1  13 -16 1045.63 109.872  18
   1 -13  16 1684.82 179.051  13
   1 -13  16 1202.02 163.201  12
   1 -13  17-10.7543 112.974  14
   1 -12  -5 11496.4 405.099  22
   1 -12  -5 12480.5 412.506  19
   1 -12  -5 11487.2 410.703  25
   1 -12  -5 11510.7 413.058  26
   1 -12  -4 13.4419 172.315  25
   1 -12  -4 220.527 193.009  24
   1 -12  -4 109.197 186.217  19
   1 -12  -4 21.8611 191.899  26
   1 -12  -4 58.8641 151.642  34
   1 -12  -4 41.9384 166.158  22
   1 -12  -4 166.534 180.390  23
   1 -12  -3 17103.0 564.415  24
   1 -12  -3 19211.6 561.048  19
   1 -12  -3 17959.0 557.685  22
   1 -12  -3 17945.8 569.338  33
   1 -12  -3 18503.4 557.518  26
   1 -12  -3 17903.5 561.826  25
   1 -12  -2 5.63032 178.002  25
   1 -12  -2-65.0459 188.441  24
   1 -12  -2-66.2742 176.945  22
   1 -12  -2 8.11662 189.786  23
   1 -12  -2-25.4345 188.466  26
   1 -12  -2 2.20322 150.776  34
   1 -12  -2 91.4288 198.396  33
   1 -12  -2-42.3204 193.778  19
   1 -12  -1 1705.73 205.361  24
   1 -12  -1 1451.91 207.033  22
   1 -12  -1 1690.49 215.865  23
   1 -12  -1 1532.58 205.957  25
   1 -12  -1 1556.88 209.417  26
   1 -12  -1 1475.86 223.475  33
   1 -12  -1 1078.73 170.355  34
   1 -12  -1 1796.05 218.676  19
   1 -12   0 1605.08 197.321  24
   1 -12   0 1645.96 217.440  23
   1 -12   0 1678.85 222.844  19
   1 -12   0 1489.22 206.717  26
   1 -12   0 1395.77 208.168  25
   1 -12   0 1120.77 166.391  34
   1 -12   0 1494.72 220.623  33
   1 -12   0 1465.13 207.556  22
   1 -12   1 8539.26 361.432  22
   1 -12   1 7523.78 312.222  34
   1 -12   1 7662.57 355.126  25
   1 -12   1 9998.54 367.931  19
   1 -12   1 8244.32 366.471  33
   1 -12   1 9047.00 335.003  24
   1 -12   1 9424.48 365.248  23
   1 -12   2 2219.30 196.478  24
   1 -12   2 2343.99 232.693  23
   1 -12   2 1776.79 221.304  25
   1 -12   2 2033.97 225.072  22
   1 -12   2 1929.29 230.231  33
   1 -12   3 441.648 196.430  25
   1 -12   3 460.179 199.897  33
   1 -12   3 551.123 215.232  19
   1 -12   3 463.391 200.902  22
   1 -12   3 602.608 213.127  23
  -1  12  -4 254.461 120.197   7
   1 -12   4 339.980 196.285  25
   1 -12   4 95.6150 187.587  33
   1 -12   4 550.550 207.761  22
   1 -12   4 204.716 210.762  23
   1 -12   5 698.529 218.745  23
  -1  12  -5 652.726 127.383   7
   1 -12   5 841.435 201.600  33
  -1  12  -6 1577.35 144.262   7
   1 -12   6 1731.11 217.523  33
  -1  12  -7 15895.7 445.322   4
   1 -12   7 16585.2 520.938  23
   1 -12   8 728.337 166.197  12
  -1  12  -8 842.494 132.788   7
  -1  12  -8 1317.05 159.455   4
   1 -12   8 1623.11 240.839  23
  -1  12  -9 9699.72 359.344   7
   1 -12   9 9040.24 405.174  12
   1 -12  10 7873.56 372.766  12
   1 -12  10 7845.49 367.117  14
  -1  12 -11 793.948 161.013   4
   1 -12  11 918.575 184.941  14
   1 -12  11 778.411 192.510  12
  -1  12 -11 690.864 134.931   7
   1 -12  12 3064.91 248.257  12
   1 -12  12 3026.81 243.993  14
  -1  12 -12 2611.81 174.756   7
  -1  12 -13 1573.50 149.110   7
   1 -12  13 2042.71 210.343  37
   1 -12  13 1859.80 216.636  14
  -1  12 -13 1555.88 155.099   3
   1 -12  14 6680.34 324.043  14
   1 -12  14 6985.20 315.243  37
   1 -12  14 5923.43 319.195  12
  -1  12 -14 5449.47 242.119   7
  -1  12 -14 5723.95 245.618   3
  -1  12 -15 2896.73 166.867  18
   1 -12  15 2899.18 228.855  12
  -1  12 -15 2447.53 158.093   3
   1 -12  15 2839.87 217.034  37
  -1  12 -15 2451.58 161.596   7
   1 -12  15 2923.68 230.049  14
  -1  12 -16 11.9824 88.3354  18
  -1  12 -16 1.85481 98.5485  38
   1 -12  16-16.1497 152.112  14
  -1  12 -16 230.326 95.5103   7
   1 -12  16 161.869 151.400  12
   1 -12  17 199.381 134.812  12
   1 -12  17 40.4954 145.820  13
   1 -12  17-39.4273 129.478  14
   1 -11  -6 213.285 144.251  34
   1 -11  -5 1933.33 207.634  24
   1 -11  -5 2151.93 204.279  25
   1 -11  -5 2285.35 202.226  22
   1 -11  -5 1608.21 174.971  34
   1 -11  -5 2299.35 190.085  32
   1 -11  -5 2317.08 220.669  26
   1 -11  -5 1995.72 209.989  19
   1 -11  -4 299.803 124.502  15
   1 -11  -4 381.687 175.568  22
   1 -11  -4 387.098 185.689  23
   1 -11  -4 641.265 193.148  19
   1 -11  -4 386.687 197.268  26
   1 -11  -4 362.899 180.212  25
   1 -11  -4 281.186 193.300  24
   1 -11  -4 469.377 197.006  33
   1 -11  -4 363.887 148.363  34
   1 -11  -4 438.524 170.644  32
   1 -11  -3 171.907 119.892  15
   1 -11  -3 181.875 154.996  20
   1 -11  -3 86.7928 182.908  23
   1 -11  -3 284.848 172.600  22
   1 -11  -3 317.212 186.033  19
   1 -11  -3 153.970 172.874  25
   1 -11  -3 465.908 197.333  24
   1 -11  -3 284.307 189.512  26
   1 -11  -3 170.945 142.568  34
   1 -11  -3 241.624 193.353  33
   1 -11  -3 259.163 167.422  32
   1 -11  -2 3491.36 236.915  25
   1 -11  -2 3525.28 245.867  26
   1 -11  -2 3783.10 236.466  22
   1 -11  -2 3436.87 245.996  33
   1 -11  -2 3702.89 240.064  24
   1 -11  -2 3707.03 239.232  23
   1 -11  -2 3931.44 237.080  19
   1 -11  -2 3113.52 195.558  34
   1 -11  -1 234.788 184.061  26
   1 -11  -1 116.920 168.603  22
   1 -11  -1 220.513 180.094  23
   1 -11  -1 177.046 134.406  34
   1 -11  -1 12.8117 182.822  33
   1 -11  -1 53.3551 184.439  19
   1 -11  -1 110.813 142.522  20
   1 -11  -1 140.236 172.135  24
   1 -11  -1 296.021 174.727  25
   1 -11  -1 285.716 126.513  16
   1 -11   0 2316.39 193.683  24
   1 -11   0 2541.43 211.945  23
   1 -11   0 2339.98 214.015  33
   1 -11   0 2051.80 160.148  34
   1 -11   0 2257.98 202.576  22
   1 -11   0 2654.80 214.873  19
   1 -11   0 2176.95 158.065  16
   1 -11   0 2096.20 208.592  25
   1 -11   0 2349.12 206.739  26
   1 -11   1 16196.8 514.926  22
   1 -11   1 14685.1 469.139  34
   1 -11   1 15764.5 515.824  25
   1 -11   1 15633.8 494.865  26
   1 -11   1 16653.6 514.679  23
   1 -11   1 15650.3 487.502  24
   1 -11   1 15939.9 519.063  33
   1 -11   2 536.753 179.681  33
   1 -11   2 542.873 128.976  34
   1 -11   2 498.906 162.038  26
   1 -11   2 741.181 198.449  19
   1 -11   2 314.974 175.828  25
   1 -11   2 713.087 149.631  24
   1 -11   2 615.242 175.904  22
   1 -11   2 548.861 184.413  23
   1 -11   3 12113.8 437.574  33
  -1  11  -3 13685.8 396.018   7
   1 -11   3 11818.1 442.086  25
   1 -11   3 13189.5 449.879  22
   1 -11   3 12288.9 444.126  19
   1 -11   3 13661.5 448.599  23
  -1  11  -4 986.979 122.543   7
   1 -11   4 925.395 185.620  33
   1 -11   4 1220.65 205.227  23
  -1  11  -5 663.949 115.264   7
   1 -11   5 625.778 181.627  33
   1 -11   5 868.127 203.907  23
  -1  11  -6 267.084 138.277   8
  -1  11  -6 290.744 107.177   7
   1 -11   6 262.052 197.165  23
  -1  11  -6 414.729 128.990   4
   1 -11   7 6222.03 335.624  36
  -1  11  -7 7633.75 267.874   7
   1 -11   7 6203.84 294.485  12
   1 -11   7 9113.93 356.046  23
  -1  11  -7 9274.67 278.226   4
   1 -11   8 6999.73 317.481  14
   1 -11   8 7258.44 326.856  12
   1 -11   8 7691.42 368.393  36
   1 -11   9-65.0706 232.195  36
  -1  11  -9 29.9969 137.312   4
  -1  11  -9-10.8186 111.154   7
   1 -11   9 46.9271 149.692  14
   1 -11   9 12.8368 156.126  12
   1 -11  10 324.254 251.905  36
  -1  11 -10 494.354 150.910   4
  -1  11 -10 439.942 122.438   7
   1 -11  10 252.294 168.514  12
   1 -11  10 257.342 163.761  14
   1 -11  11 1252.62 199.561  14
   1 -11  11 1338.32 199.433  12
   1 -11  11 1057.08 277.550  36
  -1  11 -12 4394.04 209.664   7
   1 -11  12 3594.88 339.197  36
   1 -11  12 4252.41 280.844  14
   1 -11  12 4110.91 276.182  12
  -1  11 -13 7930.22 300.284   7
   1 -11  13 8720.31 391.302  12
  -1  11 -13 8210.78 307.065   3
  -1  11 -14 1462.16 145.648   3
  -1  11 -14 1482.92 147.534   7
   1 -11  14 1837.81 223.958  14
   1 -11  15 7063.68 345.942  12
  -1  11 -15 6422.85 258.737   7
   1 -11  15 7613.82 353.131  14
  -1  11 -15 7781.82 277.138  18
   1 -11  15 6560.98 325.135  37
  -1  11 -16 37.0759 92.4944  18
   1 -11  16 181.493 159.221  12
   1 -11  16-50.5857 159.248  14
  -1  11 -17 607.621 92.9712  18
   1 -11  17 495.357 151.468  12
   1 -11  17 638.352 152.640  14
   1 -11  17 892.865 178.339  13
   1 -11  18 709.124 128.684  14
   1 -10  -7 722.987 186.140  26
   1 -10  -7 370.844 137.436  34
   1 -10  -6-12.9370 121.255  15
   1 -10  -6 132.898 145.391  17
   1 -10  -6 71.7967 165.581  24
   1 -10  -6 13.4239 169.725  25
   1 -10  -6 264.628 165.676  22
   1 -10  -6-88.5630 177.940  19
   1 -10  -6 55.1595 183.244  26
   1 -10  -6-9.82760 134.179  34
   1 -10  -6 54.5811 185.867  33
   1 -10  -6 119.808 155.532  32
   1 -10  -5 4527.04 223.667  15
   1 -10  -5 4876.98 251.500  22
   1 -10  -5 3683.56 210.667  34
   1 -10  -5 4256.99 230.420  17
   1 -10  -5 4311.93 248.161  24
   1 -10  -5 5069.01 256.366  23
   1 -10  -5 4711.18 254.036  25
   1 -10  -5 4773.46 256.783  26
   1 -10  -5 3254.59 237.502  20
   1 -10  -5 4921.15 254.704  19
   1 -10  -5 4742.75 235.316  32
   1 -10  -5 4934.64 266.146  33
   1 -10  -4 8225.95 319.410  15
   1 -10  -4 8940.71 346.984  24
   1 -10  -4 9771.51 348.537  23
   1 -10  -4 9445.77 345.710  22
   1 -10  -4 7828.16 312.271  34
   1 -10  -4 8758.94 325.450  17
   1 -10  -4 9114.19 349.502  25
   1 -10  -4 9648.99 350.936  26
   1 -10  -4 9588.35 363.189  33
   1 -10  -4 9534.29 330.363  32
   1 -10  -4 6757.02 334.727  20
   1 -10  -4 9744.04 345.636  19
   1 -10  -3 636.266 138.726  16
   1 -10  -3 546.866 120.408  15
   1 -10  -3 760.821 156.238  20
   1 -10  -3 1072.46 180.970  25
   1 -10  -3 677.503 180.585  24
   1 -10  -3 858.558 174.734  22
   1 -10  -3 840.661 180.725  23
   1 -10  -3 1029.03 183.330  19
   1 -10  -3 618.714 146.600  17
   1 -10  -3 801.771 184.270  26
   1 -10  -3 935.311 191.231  33
   1 -10  -3 652.071 137.235  34
   1 -10  -3 971.080 159.757  32
   1 -10  -2 1510.89 184.777  25
   1 -10  -2 1431.53 186.824  26
   1 -10  -2 1469.18 177.917  22
   1 -10  -2 1404.09 190.783  33
   1 -10  -2 1491.81 163.663  32
   1 -10  -2 1114.40 180.100  19
   1 -10  -2 1204.38 147.122  17
   1 -10  -2 1385.28 186.617  23
   1 -10  -2 1495.20 185.754  24
   1 -10  -2 1091.19 139.914  34
   1 -10  -2 920.520 156.917  20
   1 -10  -2 1390.88 141.054  16
   1 -10  -2 1259.57 128.370  15
   1 -10  -1 1157.55 171.640  25
   1 -10  -1 1403.96 177.375  26
   1 -10  -1 1397.90 169.801  22
   1 -10  -1 1485.02 185.918  33
   1 -10  -1 1085.42 138.596  17
   1 -10  -1 1372.94 178.396  19
   1 -10  -1 813.172 147.690  20
   1 -10  -1 1214.01 129.812  16
   1 -10  -1 1287.04 177.609  24
   1 -10  -1 1373.25 177.633  23
   1 -10  -1 1225.60 134.572  34
   1 -10   0 2731.05 186.127  24
   1 -10   0 3091.76 202.997  23
   1 -10   0 2959.72 205.121  33
   1 -10   0 2838.02 160.123  34
   1 -10   0 2886.71 159.276  16
   1 -10   0 3381.92 207.518  19
   1 -10   0 2466.92 182.827  20
   1 -10   0 3308.04 203.231  26
   1 -10   0 2952.43 203.785  25
   1 -10   0 3194.81 202.835  22
   1 -10   1 6100.31 246.586  24
   1 -10   1 6652.57 270.035  23
   1 -10   1 6599.55 275.236  33
   1 -10   1 5892.07 269.007  22
   1 -10   1 6317.47 223.786  16
   1 -10   1 6343.63 256.678  26
   1 -10   1 6201.87 271.270  25
   1 -10   1 6594.67 271.494  19
   1 -10   2 21116.0 606.130  34
   1 -10   2 23028.3 649.222  33
   1 -10   2 23158.7 648.848  23
   1 -10   2 22486.4 654.434  22
   1 -10   2 22040.3 653.272  25
   1 -10   3 25473.7 703.372  23
   1 -10   3 23425.6 697.701  33
  -1  10  -3 27698.0 670.713   7
   1 -10   3 21658.5 654.077  34
   1 -10   4 3127.14 225.645  23
   1 -10   4 3187.15 214.562  33
  -1  10  -4 3291.03 157.287   7
   1 -10   5 668.575 189.331  23
  -1  10  -5 652.855 105.668   7
  -1  10  -5 720.236 129.403   8
   1 -10   6 280.338 127.122  12
  -1  10  -6 236.048 97.8718   7
  -1  10  -6 221.581 127.666   8
  -1  10  -6 276.440 117.107   4
   1 -10   6 99.9440 180.273  36
   1 -10   7 3815.07 214.775  14
   1 -10   7 3890.48 219.670  12
  -1  10  -7 5652.49 208.239   8
  -1  10  -7 4652.83 190.208   7
  -1  10  -7 5493.42 199.537   4
   1 -10   7 4321.08 259.935  36
   1 -10   8 2150.95 182.247  14
   1 -10   8 2083.85 183.553  12
  -1  10  -8 2656.01 148.793   7
  -1  10  -8 3278.99 165.272   4
   1 -10   8 2849.06 238.986  36
   1 -10   9 5188.91 274.764  14
   1 -10   9 4876.14 271.632  12
  -1  10  -9 5885.82 230.652   7
   1 -10   9 5485.52 316.607  36
   1 -10  10 3698.48 248.052  14
   1 -10  10 4113.34 252.939  12
  -1  10 -10 3947.42 195.335   7
   1 -10  10 4090.98 300.031  36
   1 -10  11 2761.90 236.007  14
   1 -10  11 2893.36 236.283  12
  -1  10 -11 3011.96 178.324   7
   1 -10  11 3036.46 295.563  36
   1 -10  12 5708.38 311.517  12
   1 -10  12 5762.08 319.006  14
   1 -10  12 6073.64 357.615  36
   1 -10  13 1271.46 277.396  36
   1 -10  13 1199.05 214.894  14
   1 -10  13 1278.54 211.138  12
  -1  10 -13 1140.18 143.245   3
  -1  10 -13 911.033 139.240   7
   1 -10  14 1328.50 219.156  12
  -1  10 -14 1154.33 138.629  18
  -1  10 -14 1317.60 142.506   3
  -1  10 -14 1155.70 140.455   7
  -1  10 -15 312.394 118.665   7
   1 -10  15 180.070 189.560  12
  -1  10 -15 386.824 114.753  18
   1 -10  15 190.393 184.540  14
   1 -10  16 552.269 176.871  14
   1 -10  16 509.886 175.463  12
   1 -10  16 393.392 163.581  37
  -1  10 -16 440.153 106.106  18
  -1  10 -17 824.625 102.991  18
   1 -10  17 1103.66 172.623  14
   1 -10  17 895.742 165.798  12
   1 -10  18 930.098 158.207  13
   1 -10  18 1027.34 142.001  14
  -1  10 -18 1109.53 95.2415  28
   1  -9  -9 2200.27 175.261  27
   1  -9  -8-121.363 131.051  34
   1  -9  -8 25.1441 140.955  17
   1  -9  -8-39.4777 141.207  27
   1  -9  -7 820.985 156.155  27
   1  -9  -7 771.523 186.485  26
   1  -9  -7 764.662 177.136  25
   1  -9  -7 887.152 169.433  22
   1  -9  -7 697.239 151.079  17
   1  -9  -7 817.305 224.839  29
   1  -9  -7 629.287 132.467  15
   1  -9  -7 808.251 159.599  32
   1  -9  -7 551.227 134.408  34
   1  -9  -6 8432.35 328.874  15
   1  -9  -6 8274.12 333.750  24
   1  -9  -6 9696.45 355.356  25
   1  -9  -6 9778.84 349.882  22
   1  -9  -6 9572.26 346.089  19
   1  -9  -6 6659.49 341.634  20
   1  -9  -6 9387.31 328.695  17
   1  -9  -6 9779.32 342.064  27
   1  -9  -6 9774.16 351.390  26
   1  -9  -6 9501.33 384.663  29
   1  -9  -6 8017.68 309.967  34
   1  -9  -6 9392.32 330.861  32
   1  -9  -6 9925.14 364.761  33
   1  -9  -5 35996.0 969.145  15
   1  -9  -5 36614.9 973.127  26
   1  -9  -5 37481.9 979.476  27
   1  -9  -5 36190.7 984.338  25
   1  -9  -5 36787.1 980.320  23
   1  -9  -5 33551.6 967.228  24
   1  -9  -5 35478.2 978.182  22
   1  -9  -5 36346.9 971.729  19
   1  -9  -5 36689.3 964.548  17
   1  -9  -5 36539.8 1000.23  29
   1  -9  -5 33017.4 947.408  34
   1  -9  -5 36316.1 987.645  33
   1  -9  -5 35490.4 960.529  32
   1  -9  -4 926.293 156.053  32
   1  -9  -4 464.484 140.522  31
   1  -9  -4 898.322 138.235  16
   1  -9  -4 941.418 123.293  15
   1  -9  -4 1113.67 173.913  25
   1  -9  -4 764.999 160.932  24
   1  -9  -4 1010.72 169.118  22
   1  -9  -4 1029.38 174.189  23
   1  -9  -4 682.801 145.137  20
   1  -9  -4 862.448 218.990  29
   1  -9  -4 967.354 174.589  26
   1  -9  -4 948.520 147.718  27
   1  -9  -4 881.749 145.585  17
   1  -9  -4 872.926 172.100  19
   1  -9  -4 768.204 126.920  34
   1  -9  -4 915.838 182.101  33
   1  -9  -3 1552.20 138.393  16
   1  -9  -3 1592.95 126.909  15
   1  -9  -3 1069.13 148.979  20
   1  -9  -3 1487.93 171.601  22
   1  -9  -3 1413.99 149.324  17
   1  -9  -3 1393.97 169.771  19
   1  -9  -3 1703.73 173.271  26
   1  -9  -3 1489.76 148.261  27
   1  -9  -3 1624.47 175.040  25
   1  -9  -3 1685.26 175.653  23
   1  -9  -3 1514.94 162.836  24
   1  -9  -3 988.303 144.366  31
   1  -9  -3 1508.85 182.439  33
   1  -9  -3 1509.06 154.111  32
   1  -9  -3 1396.20 132.982  34
   1  -9  -2 773.387 101.723  15
   1  -9  -2 642.717 118.089  16
   1  -9  -2 556.461 130.608  20
   1  -9  -2 783.690 152.369  22
   1  -9  -2 763.641 160.996  23
   1  -9  -2 791.705 157.137  19
   1  -9  -2 546.709 125.385  17
   1  -9  -2 874.795 156.111  25
   1  -9  -2 932.965 151.613  24
   1  -9  -2 843.956 156.786  26
   1  -9  -2 821.313 166.289  33
   1  -9  -2 591.032 110.103  34
   1  -9  -2 774.619 133.246  31
   1  -9  -1 270.861 148.522  26
   1  -9  -1 499.464 124.637  20
   1  -9  -1 364.064 147.759  19
   1  -9  -1 363.499 147.322  25
   1  -9  -1 177.441 143.691  24
   1  -9  -1 140.436 148.969  33
   1  -9  -1 160.719 120.279  31
   1  -9  -1 263.727 131.102  32
   1  -9  -1 293.318 142.325  22
   1  -9  -1 215.591 145.983  23
   1  -9  -1 221.984 99.8013  16
   1  -9  -1 305.606 91.6618  15
   1  -9   0 3926.50 205.347  22
   1  -9   0 3934.11 164.681  16
   1  -9   0 3982.82 165.708  34
   1  -9   0 3583.85 191.300  32
   1  -9   0 4247.60 211.849  33
   1  -9   0 3553.44 210.430  25
   1  -9   0 4226.87 206.197  23
   1  -9   1 12851.1 395.181  33
   1  -9   1 13651.4 361.859  34
   1  -9   1 12690.8 391.937  19
   1  -9   1 10811.9 383.938  20
   1  -9   1 11133.9 380.056  32
   1  -9   1 12002.0 375.958  24
   1  -9   1 12838.0 395.299  23
   1  -9   1 12101.3 355.981  16
   1  -9   2 806.254 97.6003  16
   1  -9   2 830.640 157.692  19
   1  -9   2 974.760 157.415  33
   1  -9   2 849.160 157.871  26
   1  -9   2 887.751 158.071  23
   1  -9   2 711.554 131.826  24
  -1   9  -2 964.064 117.301   7
   1  -9   2 932.916 107.494  34
   1  -9   3 10893.0 338.461  34
   1  -9   3 12051.7 380.728  19
   1  -9   3 10942.1 350.058  24
   1  -9   3 12564.2 391.676  23
   1  -9   3 11616.4 385.903  33
   1  -9   4 2094.59 187.375  19
   1  -9   4 1352.53 167.535  36
   1  -9   4 1518.45 136.221  12
  -1   9  -4 2281.77 134.232   4
   1  -9   4 2112.09 192.339  23
  -1   9  -4 2302.72 127.646   7
   1  -9   5 2258.30 150.216  14
   1  -9   5 2294.25 158.414  12
  -1   9  -5 3228.52 143.085   7
   1  -9   5 1888.55 186.616  36
  -1   9  -5 3201.09 144.419   4
  -1   9  -6 14835.2 435.451   7
  -1   9  -6 15793.7 436.417   8
   1  -9   7 11982.1 442.695  14
   1  -9   7 11423.2 440.185  12
  -1   9  -7 14619.6 417.827   7
  -1   9  -7 16821.9 425.700   8
  -1   9  -7 16218.1 418.161   4
   1  -9   7 13879.3 459.194  36
   1  -9   8 1239.49 157.402  14
   1  -9   8 1152.59 153.236  12
  -1   9  -8 1678.61 122.435   7
  -1   9  -8 1712.90 143.411   8
  -1   9  -8 1734.19 137.375   4
   1  -9   8 1969.20 208.372  36
   1  -9   9 2358.61 195.186  14
  -1   9  -9 2669.71 148.826   7
   1  -9   9 2028.64 193.244  12
  -1   9  -9 3143.32 164.801   4
   1  -9   9 2605.82 232.916  36
   1  -9  10 416.688 162.482  12
   1  -9  10 522.527 162.124  14
  -1   9 -10 728.906 141.135   4
   1  -9  10 469.005 221.104  36
  -1   9 -10 444.048 114.326   7
   1  -9  11-7.15407 163.593  12
   1  -9  11 56.1501 163.827  14
  -1   9 -11 48.1467 145.425   4
   1  -9  11-27.6515 227.021  36
  -1   9 -11-59.4534 112.757   7
  -1   9 -12 133.644 123.088   7
   1  -9  12 246.822 184.846  12
   1  -9  12 282.383 184.957  14
   1  -9  12 91.0638 244.260  36
   1  -9  13 13606.1 512.426  14
  -1   9 -13 12645.0 413.519   7
  -1   9 -13 12442.1 413.704   3
   1  -9  13 13026.5 497.656  12
  -1   9 -14 1036.31 138.984  18
  -1   9 -14 972.174 135.997   7
   1  -9  14 1071.79 265.318  36
   1  -9  14 1136.30 215.003  12
   1  -9  15 1356.19 217.979  14
  -1   9 -15 1304.70 138.838  18
   1  -9  16-60.3979 157.100  37
   1  -9  16 86.7637 172.359  14
   1  -9  16 47.4796 171.850  12
  -1   9 -16 47.9768 96.9226  18
   1  -9  17 248.458 159.770  14
   1  -9  17 465.365 156.830  12
  -1   9 -17 377.475 93.5487  18
  -1   9 -18 114.238 84.1527  28
   1  -9  18 172.110 125.999  14
   1  -9  18 62.2236 143.261  13
   1  -8 -11 474.071 123.164  27
   1  -8 -10 90.7883 129.089  17
   1  -8 -10 2.27693 134.776  27
   1  -8  -9 367.524 150.602  27
   1  -8  -9 258.715 205.552  29
   1  -8  -9 244.584 139.411  17
   1  -8  -9 181.082 126.017  34
   1  -8  -8-23.3408 122.754  34
   1  -8  -8-28.2599 208.578  29
   1  -8  -8-13.5318 130.359  30
   1  -8  -8 2.32549 175.812  26
   1  -8  -8 92.0724 148.282  27
   1  -8  -8 113.758 120.033  15
   1  -8  -8 26.5879 139.507  17
   1  -8  -7 15.9252 148.682  32
   1  -8  -7 140.530 119.660  15
   1  -8  -7 94.0977 151.548  24
   1  -8  -7 104.301 170.039  25
   1  -8  -7 215.871 161.945  22
   1  -8  -7-16.4025 155.747  20
   1  -8  -7 107.126 210.705  29
   1  -8  -7 92.3666 129.626  30
   1  -8  -7 61.5293 160.768  28
   1  -8  -7 202.603 170.421  26
   1  -8  -7 176.080 149.518  27
   1  -8  -7 101.168 123.559  34
   1  -8  -7 21.6742 139.471  17
   1  -8  -6 3918.24 204.498  30
   1  -8  -6 2561.22 205.610  31
   1  -8  -6 3533.87 192.445  15
   1  -8  -6 3579.41 205.808  24
   1  -8  -6 4104.23 229.397  25
   1  -8  -6 3800.83 220.362  22
   1  -8  -6 2704.60 212.592  20
   1  -8  -6 3696.26 221.077  19
   1  -8  -6 3797.57 259.373  29
   1  -8  -6 3656.44 222.099  28
   1  -8  -6 3810.43 213.600  27
   1  -8  -6 3938.19 223.001  26
   1  -8  -6 3790.49 204.110  32
   1  -8  -6 3385.13 177.647  34
   1  -8  -6 4049.40 238.581  33
   1  -8  -6 3839.87 197.124  17
   1  -8  -5 1694.10 166.394  31
   1  -8  -5 2333.75 163.504  30
   1  -8  -5 2527.59 161.054  16
   1  -8  -5 2116.18 152.448  15
   1  -8  -5 2434.64 176.598  24
   1  -8  -5 2595.50 192.114  23
   1  -8  -5 2425.63 184.510  22
   1  -8  -5 2423.57 189.517  19
   1  -8  -5 1585.33 169.333  20
   1  -8  -5 2479.73 231.247  29
   1  -8  -5 2566.43 192.001  28
   1  -8  -5 2372.52 187.742  26
   1  -8  -5 2382.00 175.068  27
   1  -8  -5 2683.76 190.348  25
   1  -8  -5 2840.67 203.949  33
   1  -8  -5 2205.22 145.449  34
   1  -8  -5 2414.04 171.971  32
   1  -8  -5 2402.94 160.841  17
   1  -8  -4 716.972 137.484  32
   1  -8  -4 497.601 125.287  31
   1  -8  -4 712.142 124.146  16
   1  -8  -4 770.606 108.697  15
   1  -8  -4 628.057 154.351  25
   1  -8  -4 836.254 138.948  24
   1  -8  -4 824.417 155.217  22
   1  -8  -4 863.920 159.582  23
   1  -8  -4 517.956 128.018  20
   1  -8  -4 617.819 118.948  30
   1  -8  -4 511.161 195.220  29
   1  -8  -4 694.045 153.425  26
   1  -8  -4 709.026 132.117  27
   1  -8  -4 708.214 112.808  34
   1  -8  -4 857.843 165.309  33
   1  -8  -4 659.767 124.922  17
   1  -8  -4 714.765 153.780  19
   1  -8  -3 3097.33 191.568  31
   1  -8  -3 4309.28 185.623  16
   1  -8  -3 4444.86 182.247  15
   1  -8  -3 4411.80 214.718  23
   1  -8  -3 4349.85 197.510  24
   1  -8  -3 4519.82 211.074  22
   1  -8  -3 4276.48 205.797  19
   1  -8  -3 3017.20 191.742  20
   1  -8  -3 4310.16 246.647  29
   1  -8  -3 4929.16 211.393  26
   1  -8  -3 4505.19 217.800  25
   1  -8  -3 4131.07 198.768  27
   1  -8  -3 4112.64 190.947  32
   1  -8  -3 4556.97 222.749  33
   1  -8  -3 4339.93 183.767  17
   1  -8  -2 1901.39 160.728  22
   1  -8  -2 1805.39 147.621  32
   1  -8  -2 1911.48 123.738  34
   1  -8  -2 1915.55 172.908  33
   1  -8  -2 1919.55 198.898  29
   1  -8  -2 1762.14 166.718  25
   1  -8  -2 1932.27 163.783  23
   1  -8  -2 2016.11 125.364  15
   1  -8  -2 2111.14 131.944  16
   1  -8  -2 1446.43 141.730  31
   1  -8  -1 183.936 138.717  23
   1  -8  -1 103.212 111.052  20
   1  -8  -1 44.1825 135.481  19
   1  -8  -1 126.959 104.569  27
   1  -8  -1 116.752 94.3760  34
   1  -8  -1 63.2829 141.004  33
   1  -8  -1 140.863 106.127  17
   1  -8  -1 66.4628 123.143  32
   1  -8  -1 103.806 112.113  31
   1  -8  -1 56.7730 95.0157  16
   1  -8  -1 192.513 85.2883  15
   1  -8   0 860.923 104.451  16
   1  -8   0 730.448 89.8156  15
   1  -8   0 768.173 109.559  17
   1  -8   0 770.866 141.852  22
   1  -8   0 813.166 149.010  23
   1  -8   0 749.582 120.357  20
   1  -8   0 771.349 144.772  19
   1  -8   0 867.873 148.899  26
   1  -8   0 746.133 146.703  25
   1  -8   0 837.140 145.994  24
   1  -8   0 929.529 104.272  34
   1  -8   0 733.968 133.952  32
   1  -8   1 18727.0 528.911  15
   1  -8   1 18361.3 529.741  17
   1  -8   1 17590.0 567.178  25
   1  -8   1 21956.2 558.760  26
   1  -8   1 20725.4 555.590  24
   1  -8   1 20097.3 564.884  22
   1  -8   1 17603.4 557.330  31
   1  -8   1 20915.4 553.800  19
   1  -8   1 19181.7 557.061  20
   1  -8   1 21794.4 533.189  34
   1  -8   2 44952.3 1149.36  34
   1  -8   2 45063.8 1168.31  19
   1  -8   2 45246.1 1178.91  33
   1  -8   2 45209.2 1153.33  16
   1  -8   2 42258.8 1161.10  24
   1  -8   2 41306.9 1152.04  36
   1  -8   3 7612.86 280.159  36
   1  -8   3 8353.77 270.194  24
  -1   8  -3 10952.1 282.468   7
   1  -8   3 7133.95 267.583  12
   1  -8   3 9400.40 297.338  19
   1  -8   3 8964.21 258.403  34
   1  -8   4 4516.16 212.843  19
   1  -8   4 3508.55 195.239  36
   1  -8   4 3511.21 171.264  14
   1  -8   4 3530.19 177.574  12
  -1   8  -4 4837.85 172.152   7
   1  -8   5 475.872 164.202  36
   1  -8   5 462.971 115.335  14
   1  -8   5 426.339 119.513  12
  -1   8  -5 662.197 100.115   7
  -1   8  -5 657.996 119.071   8
  -1   8  -5 785.629 115.134   4
  -1   8  -6 21191.5 543.988   4
  -1   8  -6 20855.5 548.881   7
  -1   8  -6 21862.5 548.800   8
  -1   8  -7 1574.76 113.079   7
  -1   8  -7 1814.18 139.645   8
   1  -8   8 9076.73 314.481  36
   1  -8   8 6170.60 294.915  14
  -1   8  -8 8404.59 264.802   4
   1  -8   8 5996.95 287.500  12
  -1   8  -8 8185.40 260.637   7
  -1   8  -8 8997.66 271.575   8
  -1   8  -9 11832.7 334.758   4
   1  -8   9 11230.0 378.322  36
   1  -8   9 8712.92 365.451  14
   1  -8   9 8120.36 357.135  12
  -1   8  -9 10879.5 326.981   7
   1  -8  10 150.507 200.017  36
  -1   8 -10 9.91224 102.231   7
  -1   8 -10 140.378 132.631   4
   1  -8  10-15.1741 145.157  12
   1  -8  10-3.23103 148.470  14
   1  -8  11 71.3809 217.214  36
  -1   8 -11 45.0762 114.468   7
   1  -8  11-51.5484 170.554  14
   1  -8  11-27.5779 166.749  12
  -1   8 -11-140.808 148.894   4
   1  -8  12 1078.87 208.965  14
   1  -8  12 1045.52 201.143  12
  -1   8 -12 1180.03 139.985   7
   1  -8  12 1193.74 249.391  36
  -1   8 -12 941.284 137.143   3
   1  -8  13 8187.80 379.908  36
   1  -8  13 7227.83 359.466  12
  -1   8 -13 7717.34 300.746  18
   1  -8  13 7352.90 374.557  14
  -1   8 -14 840.953 134.905  18
   1  -8  14 663.347 207.498  12
   1  -8  14 982.436 211.226  14
   1  -8  14 763.180 262.422  36
   1  -8  15 2026.42 239.479  14
  -1   8 -15 2751.30 169.002  18
   1  -8  16 451.170 176.411  12
   1  -8  16 229.441 177.619  14
  -1   8 -16 384.076 106.961  18
   1  -8  17 1150.28 175.046  14
  -1   8 -17 1012.28 110.986  18
  -1   8 -17 1112.39 125.602  28
   1  -8  17 1177.57 171.470  12
   1  -8  18 3443.47 216.993  13
  -1   8 -18 3779.74 154.763  28
   1  -7 -13-18.8174 96.7496  27
   1  -7 -12 1319.74 137.193  27
   1  -7 -11 951.093 143.210  27
   1  -7 -11 780.713 129.167  30
   1  -7 -11 878.017 194.488  29
   1  -7 -11 639.136 138.927  17
   1  -7 -10 387.559 149.802  27
   1  -7 -10 574.150 132.819  30
   1  -7 -10 264.987 198.296  29
   1  -7 -10 352.336 141.191  17
   1  -7 -10 269.692 121.560  34
   1  -7  -9 220.310 123.427  34
   1  -7  -9 70.7054 155.928  28
   1  -7  -9 182.849 206.218  29
   1  -7  -9 91.6380 129.314  30
   1  -7  -9 381.248 157.550  27
   1  -7  -9 89.1802 133.330  17
   1  -7  -9 49.1361 115.445  15
   1  -7  -8 146.285 120.489  15
   1  -7  -8 77.6435 136.173  20
   1  -7  -8 160.304 122.756  34
   1  -7  -8 213.534 170.038  26
   1  -7  -8 141.789 157.571  27
   1  -7  -8 120.083 159.391  28
   1  -7  -8 171.375 131.584  30
   1  -7  -8 209.945 203.654  29
   1  -7  -8 56.9579 136.684  17
   1  -7  -7 1285.53 172.838  28
   1  -7  -7 1420.10 215.686  29
   1  -7  -7 1418.11 141.431  15
   1  -7  -7 1296.77 159.264  24
   1  -7  -7 1331.88 178.650  25
   1  -7  -7 1648.57 175.007  22
   1  -7  -7 1136.03 155.597  20
   1  -7  -7 1331.97 178.343  19
   1  -7  -7 1250.53 128.781  34
   1  -7  -7 1591.29 172.538  27
   1  -7  -7 1339.20 178.183  26
   1  -7  -7 1462.74 150.345  30
   1  -7  -7 1357.87 159.231  32
   1  -7  -7 1004.89 149.722  31
   1  -7  -7 1334.80 146.052  17
   1  -7  -6 2982.30 194.536  28
   1  -7  -6 2782.42 227.839  29
   1  -7  -6 2669.70 161.330  15
   1  -7  -6 2832.07 163.393  16
   1  -7  -6 2465.70 172.577  24
   1  -7  -6 2932.90 197.939  25
   1  -7  -6 2947.33 193.841  22
   1  -7  -6 2224.99 184.640  20
   1  -7  -6 2736.24 190.512  19
   1  -7  -6 2790.53 176.628  32
   1  -7  -6 2760.57 147.020  34
   1  -7  -6 3133.27 207.934  33
   1  -7  -6 3246.37 197.878  27
   1  -7  -6 2970.67 193.121  26
   1  -7  -6 2126.79 181.705  31
   1  -7  -6 3117.05 177.114  30
   1  -7  -6 2922.27 163.622  17
   1  -7  -5 4932.07 232.078  28
   1  -7  -5 5145.83 260.177  29
   1  -7  -5 5057.55 207.247  15
   1  -7  -5 5301.08 206.834  16
   1  -7  -5 5440.93 234.018  23
   1  -7  -5 5163.66 216.003  24
   1  -7  -5 5511.47 233.185  22
   1  -7  -5 4198.54 225.091  20
   1  -7  -5 5052.50 228.666  19
   1  -7  -5 5462.57 242.659  33
   1  -7  -5 4962.53 190.591  34
   1  -7  -5 4978.64 213.582  32
   1  -7  -5 5458.09 235.383  25
   1  -7  -5 5254.69 228.409  26
   1  -7  -5 5489.08 233.612  27
   1  -7  -5 3850.76 218.413  31
   1  -7  -5 5341.29 220.041  30
   1  -7  -5 5149.24 205.787  17
   1  -7  -4 959.792 186.469  29
   1  -7  -4 798.326 144.730  28
   1  -7  -4 726.637 114.922  30
   1  -7  -4 989.693 112.113  16
   1  -7  -4 873.772 106.815  15
   1  -7  -4 895.041 147.299  25
   1  -7  -4 946.358 127.901  24
   1  -7  -4 956.055 149.367  23
   1  -7  -4 882.718 142.322  22
   1  -7  -4 659.226 126.243  20
   1  -7  -4 829.031 152.527  33
   1  -7  -4 884.410 134.830  27
   1  -7  -4 971.021 144.394  26
   1  -7  -4 870.940 143.627  19
   1  -7  -4 837.650 114.844  17
   1  -7  -4 787.395 129.574  32
   1  -7  -4 750.603 122.073  31
   1  -7  -3 8938.70 299.538  30
   1  -7  -3 9858.97 289.910  16
   1  -7  -3 9945.56 319.253  33
   1  -7  -3 8772.56 293.522  32
   1  -7  -3 9721.85 280.216  34
   1  -7  -3 8806.56 311.698  28
   1  -7  -3 9545.01 311.895  23
   1  -7  -2 1655.29 189.810  29
   1  -7  -2 1607.05 119.044  16
   1  -7  -2 1474.13 109.649  15
   1  -7  -2 1772.30 132.774  24
   1  -7  -2 1642.42 154.212  23
   1  -7  -2 1544.04 148.612  22
   1  -7  -2 1609.61 150.405  19
   1  -7  -2 1262.18 131.547  20
   1  -7  -2 1644.39 110.788  34
   1  -7  -2 1545.01 137.966  32
   1  -7  -2 1600.91 147.169  26
   1  -7  -2 1624.31 157.447  25
   1  -7  -2 1460.38 130.656  27
   1  -7  -2 1438.11 122.669  30
   1  -7  -2 1494.73 121.198  17
   1  -7  -1 131.074 175.177  29
   1  -7  -1 118.841 130.790  26
   1  -7  -1 44.1969 102.805  27
   1  -7  -1 24.0869 133.828  25
   1  -7  -1 61.7269 114.321  24
   1  -7  -1 104.259 129.861  22
   1  -7  -1-13.0990 132.600  19
   1  -7  -1 46.4157 106.733  20
   1  -7  -1 73.9324 100.373  17
   1  -7  -1-24.9764 120.523  32
   1  -7  -1 46.3287 112.847  31
   1  -7  -1 56.6633 81.7262  15
   1  -7  -1 62.0829 97.5162  16
   1  -7  -1 103.948 139.980  33
   1  -7  -1 43.6324 89.6092  34
   1  -7   0 2275.41 170.285  25
   1  -7   0 2492.77 169.674  26
   1  -7   0 2702.80 166.437  23
   1  -7   0 2781.47 153.653  24
   1  -7   0 2580.96 165.276  22
   1  -7   0 2348.19 129.138  17
   1  -7   0 2953.22 126.563  34
   1  -7   0 2753.22 168.728  33
   1  -7   0 2373.42 152.857  31
   1  -7   0 2350.20 150.538  32
  -1   7   0 2366.24 124.147   7
   1  -7   0 2487.73 148.745  20
   1  -7   0 2615.86 165.160  19
   1  -7   0 2539.96 134.173  16
   1  -7   0 2219.44 119.110  15
   1  -7   1 77097.7 1864.58  24
   1  -7   1 72260.0 1865.62  23
   1  -7   1 72104.4 1871.70  22
   1  -7   1 74907.5 1859.26  19
   1  -7   1 75667.4 1870.89  20
   1  -7   1 71600.6 1872.74  31
   1  -7   1 72653.1 1850.93  15
   1  -7   1 69600.5 1844.67  36
  -1   7  -1 66844.7 1851.15   7
   1  -7   1 77490.0 1847.73  34
   1  -7   1 76078.1 1869.80  33
   1  -7   2 5111.26 210.455  23
   1  -7   2 5561.67 207.186  24
   1  -7   2 5337.23 204.844  19
   1  -7   2 5001.23 187.222  36
   1  -7   2 4503.19 163.011  15
   1  -7   2 4193.11 164.441  14
   1  -7   2 4587.42 171.013  12
   1  -7   2 5582.63 167.298  34
   1  -7   3 135.982 79.0869  34
   1  -7   3 46.7972 138.867  19
   1  -7   3 140.670 94.8044  12
   1  -7   3 122.140 85.2066  14
   1  -7   3 144.857 133.031  36
   1  -7   3 143.830 113.895  24
   1  -7   4 81.8466 78.3874  34
   1  -7   4 123.537 101.221  14
   1  -7   4 115.590 108.207  12
  -1   7  -4 85.8456 113.430   4
   1  -7   4 110.706 96.0955  16
  -1   7  -4 165.960 100.407   7
   1  -7   4 76.2791 148.381  36
   1  -7   5 974.980 131.547  12
  -1   7  -5 1263.66 123.161   4
   1  -7   5 919.533 129.758  14
  -1   7  -5 1330.95 113.260   7
   1  -7   5 1028.30 163.758  36
   1  -7   6 14093.5 502.296  12
  -1   7  -6 18927.6 488.783   4
   1  -7   6 14526.2 508.095  14
  -1   7  -6 19587.8 492.257   7
  -1   7  -6 19353.6 491.057   8
   1  -7   6 18046.2 508.526  36
  -1   7  -7 49087.2 1207.76   7
  -1   7  -7 50568.8 1207.41   8
   1  -7   7 47769.9 1221.07  36
  -1   7  -7 48404.6 1203.71   4
  -1   7  -8 23916.0 649.461   7
   1  -7   9 29.5748 135.873  14
   1  -7   9-12.3528 128.706  12
  -1   7  -9 160.314 126.120   4
  -1   7  -9 1.45289 97.1516   7
   1  -7   9-44.0383 180.609  36
   1  -7  10 1945.13 194.173  12
   1  -7  10 2039.77 199.297  14
  -1   7 -10 3191.86 176.845   4
  -1   7 -10 3005.17 157.859   7
   1  -7  10 2499.63 231.027  36
  -1   7 -11 713.937 127.587   3
   1  -7  11 279.037 164.675  14
   1  -7  11 403.549 165.095  12
  -1   7 -11 737.945 124.285   7
   1  -7  11 531.987 211.696  36
   1  -7  12 4442.45 280.927  12
   1  -7  12 4694.79 293.067  14
   1  -7  12 5683.80 306.939  36
  -1   7 -12 5252.52 220.504   7
  -1   7 -13 1827.26 159.841  18
   1  -7  13 1819.02 264.185  36
   1  -7  13 1866.72 224.222  12
  -1   7 -13 1854.85 152.606  30
   1  -7  13 1904.19 231.877  14
   1  -7  14 2014.95 227.621  12
   1  -7  14 1641.97 225.068  14
   1  -7  14 1822.36 270.694  36
  -1   7 -14 2054.76 162.901  18
   1  -7  15 411.642 192.711  14
  -1   7 -15 278.539 113.533  18
   1  -7  16 316.757 170.038  12
   1  -7  16 395.574 178.505  14
  -1   7 -16 571.062 111.597  18
   1  -7  17 1625.62 182.421  14
   1  -7  17 1686.70 205.370  13
   1  -7  17 1451.93 165.779  12
  -1   7 -17 1530.55 136.440  28
  -1   7 -17 1634.80 123.585  18
   1  -7  18 100.368 132.250  13
   1  -7  18 92.0459 111.467  14
  -1   7 -18 151.172 90.3082  28
   1  -6 -14 583.605 98.6748  27
   1  -6 -13 52.1814 110.325  27
   1  -6 -12 154.726 123.900  17
   1  -6 -12 230.256 129.955  27
   1  -6 -12 95.0713 129.232  28
   1  -6 -12 178.510 114.985  30
   1  -6 -12 87.2794 180.605  29
   1  -6 -11 770.225 144.865  17
   1  -6 -11 939.621 166.453  27
   1  -6 -11 790.023 155.803  28
   1  -6 -11 862.955 139.526  30
   1  -6 -10 1331.37 152.455  17
   1  -6 -10 1319.52 211.191  29
   1  -6 -10 1183.15 171.036  28
   1  -6 -10 1274.01 171.262  27
   1  -6 -10 1091.78 131.332  34
   1  -6  -9 363.173 118.381  15
   1  -6  -9 183.277 125.068  20
   1  -6  -9 291.086 121.213  34
   1  -6  -9 378.597 154.174  27
   1  -6  -9 352.003 171.837  26
   1  -6  -9 401.544 133.779  17
   1  -6  -9 321.356 200.856  29
   1  -6  -9 368.834 134.288  30
   1  -6  -9 446.032 160.472  28
   1  -6  -8 1681.41 153.289  30
   1  -6  -8 1287.25 131.319  15
   1  -6  -8 1011.00 144.183  20
   1  -6  -8 1203.49 127.593  34
   1  -6  -8 1555.98 168.468  27
   1  -6  -8 1356.37 180.335  26
   1  -6  -8 1321.79 207.249  29
   1  -6  -8 1370.56 167.464  28
   1  -6  -8 1267.06 141.463  17
   1  -6  -8 1590.03 158.722  18
   1  -6  -7 1120.97 195.465  29
   1  -6  -7 1214.53 158.718  28
   1  -6  -7 1098.57 119.097  15
   1  -6  -7 979.642 142.293  24
   1  -6  -7 1246.02 168.498  25
   1  -6  -7 1203.03 158.147  22
   1  -6  -7 766.088 130.422  20
   1  -6  -7 1067.77 111.852  34
   1  -6  -7 1167.26 164.748  26
   1  -6  -7 1329.23 150.991  27
   1  -6  -7 1251.40 136.485  30
   1  -6  -7 1048.14 145.153  32
   1  -6  -7 854.202 125.559  31
   1  -6  -7 1154.28 162.196  19
   1  -6  -7 1291.68 129.030  17
   1  -6  -7 1186.91 135.951  18
   1  -6  -6 12447.6 414.960  29
   1  -6  -6 12891.5 403.162  28
   1  -6  -6 12434.8 377.821  16
   1  -6  -6 13934.2 391.722  15
   1  -6  -6 12079.8 384.619  24
   1  -6  -6 13084.7 407.902  25
   1  -6  -6 12729.9 400.195  22
   1  -6  -6 12437.5 395.540  19
   1  -6  -6 11866.3 401.365  20
   1  -6  -6 12183.6 385.580  32
   1  -6  -6 12359.3 366.081  34
   1  -6  -6 13044.7 409.004  33
   1  -6  -6 13637.2 400.938  27
   1  -6  -6 12656.9 393.496  26
   1  -6  -6 13149.3 398.593  30
   1  -6  -6 10292.2 394.271  31
   1  -6  -6 12546.2 376.223  17
   1  -6  -6 13182.4 404.788  18
   1  -6  -5 778.031 175.178  29
   1  -6  -5 771.248 114.012  30
   1  -6  -5 649.479 135.708  28
   1  -6  -5 715.649 102.646  16
   1  -6  -5 740.490 106.156  15
   1  -6  -5 887.414 145.653  25
   1  -6  -5 740.946 122.972  24
   1  -6  -5 855.164 144.232  23
   1  -6  -5 818.776 141.024  22
   1  -6  -5 576.671 132.058  20
   1  -6  -5 651.553 94.8275  34
   1  -6  -5 664.609 150.841  33
   1  -6  -5 732.600 128.225  27
   1  -6  -5 785.996 140.185  26
   1  -6  -5 691.740 138.895  19
   1  -6  -5 774.906 116.094  18
   1  -6  -5 769.984 110.098  17
   1  -6  -5 677.467 124.799  32
   1  -6  -5 623.216 125.153  31
   1  -6  -4 16948.9 492.419  30
   1  -6  -4 18152.0 479.405  16
   1  -6  -4 16188.3 487.314  19
   1  -6  -4 16181.4 481.431  32
   1  -6  -4 17959.0 472.083  34
   1  -6  -4 16940.5 501.605  33
   1  -6  -4 17621.7 494.717  27
   1  -6  -4 16761.1 507.849  29
   1  -6  -4 17088.7 496.188  23
   1  -6  -3 2506.32 164.305  28
   1  -6  -3 2527.57 197.667  29
   1  -6  -3 2695.56 133.908  16
   1  -6  -3 2984.42 136.681  15
   1  -6  -3 2576.69 144.704  24
   1  -6  -3 2739.63 171.306  23
   1  -6  -3 2837.02 167.253  22
   1  -6  -3 2622.53 161.886  19
   1  -6  -3 2252.37 153.628  20
   1  -6  -3 2459.48 149.992  32
   1  -6  -3 2750.80 177.019  33
   1  -6  -3 2806.40 128.072  34
   1  -6  -3 2651.97 161.332  26
   1  -6  -3 2697.16 155.483  27
   1  -6  -3 2724.61 170.975  25
   1  -6  -3 2087.62 149.584  31
   1  -6  -3 2705.05 136.440  17
   1  -6  -2 1584.70 185.462  29
   1  -6  -2 1436.74 144.995  28
   1  -6  -2 1625.34 109.851  15
   1  -6  -2 1539.29 114.994  16
   1  -6  -2 1481.62 135.068  32
   1  -6  -2 1716.30 108.942  34
   1  -6  -2 1576.47 155.776  33
   1  -6  -2 1419.55 138.777  26
   1  -6  -2 1523.24 133.395  27
   1  -6  -2 1507.90 151.834  25
   1  -6  -2 1696.71 125.535  24
   1  -6  -2 1625.00 146.339  22
   1  -6  -2 1362.22 131.007  20
   1  -6  -2 1572.55 146.722  19
   1  -6  -2 1399.31 117.586  30
   1  -6  -2 1254.34 128.524  31
   1  -6  -2 1634.92 117.183  17
   1  -6  -1 358.238 90.0074  30
   1  -6  -1 346.080 170.768  29
   1  -6  -1 308.909 129.369  26
   1  -6  -1 401.010 104.395  27
   1  -6  -1 391.479 130.948  25
   1  -6  -1 457.018 107.961  24
   1  -6  -1 469.863 125.332  22
   1  -6  -1 349.448 129.177  23
   1  -6  -1 453.950 96.5383  17
   1  -6  -1 441.537 130.587  19
   1  -6  -1 381.593 104.025  20
   1  -6  -1 393.222 137.888  21
   1  -6  -1 396.220 108.597  31
   1  -6  -1 424.461 119.113  32
  -1   6   1 460.416 80.1485   7
   1  -6  -1 388.727 105.578  16
   1  -6  -1 342.113 83.4021  15
   1  -6  -1 409.521 85.9825  34
   1  -6  -1 439.992 132.621  33
   1  -6   0 7049.51 212.046  15
  -1   6   0 6539.50 203.203   7
   1  -6   0 6594.56 228.542  31
   1  -6   0 6548.74 218.123  32
   1  -6   0 6031.51 236.507  25
   1  -6   0 6738.20 214.625  27
   1  -6   0 6597.07 230.740  23
   1  -6   0 7273.42 219.274  24
   1  -6   0 6772.62 233.092  22
   1  -6   0 6643.00 225.912  20
   1  -6   0 6863.22 228.063  19
   1  -6   0 6977.91 203.707  34
   1  -6   0 6724.75 232.743  33
   1  -6   0 6375.00 197.182  36
   1  -6   0 6602.96 204.654  17
   1  -6   1 5643.35 204.203  23
   1  -6   1 6721.25 197.373  24
   1  -6   1 5573.69 172.253  14
   1  -6   1 5540.45 180.652  15
   1  -6   1 5504.86 187.516  16
  -1   6  -1 4537.00 181.331   7
   1  -6   1 5754.53 201.444  31
   1  -6   1 6373.02 200.439  20
   1  -6   1 6391.45 174.894  34
   1  -6   1 5488.60 167.240  13
   1  -6   1 4992.93 180.974  36
   1  -6   2 8987.48 286.683  36
   1  -6   2 10920.2 290.550  12
  -1   6  -2 8308.11 293.312   7
   1  -6   2 10151.1 274.100  34
   1  -6   2 10114.1 285.684  14
   1  -6   2 9687.28 288.166  16
   1  -6   2 10604.8 295.326  19
   1  -6   2 10453.0 304.348  23
   1  -6   2 11538.2 300.169  24
   1  -6   3 17210.1 472.053  24
   1  -6   3 18119.9 457.907  34
   1  -6   3 19274.6 481.976  12
   1  -6   3 20138.9 483.708  14
   1  -6   3 15683.4 469.508  16
   1  -6   3 16438.2 476.841  36
  -1   6  -3 16724.4 489.685   7
   1  -6   4 310.438 133.410  36
  -1   6  -4 283.842 121.979   4
   1  -6   4 256.900 92.9210  16
   1  -6   4 106.752 98.3125  14
   1  -6   4 187.875 100.444  12
   1  -6   4 271.066 63.7560  34
  -1   6  -4 176.015 131.320   8
   1  -6   5 8705.41 306.609  12
  -1   6  -5 10156.7 293.383   4
   1  -6   5 8391.13 312.999  14
  -1   6  -5 10606.6 296.576   7
   1  -6   5 9147.96 306.614  36
  -1   6  -6 50527.5 1235.23   4
  -1   6  -6 49456.1 1236.69   8
   1  -6   6 47885.8 1242.01  36
   1  -6   7 80.7775 113.983  12
  -1   6  -7 79.6675 123.096   4
   1  -6   7 124.861 144.240  11
   1  -6   7 194.290 163.249  36
  -1   6  -7 114.319 100.891   7
  -1   6  -7 167.480 134.247   8
  -1   6  -8 12628.6 336.497   7
   1  -6   8 11699.1 363.655  36
  -1   6  -9 7608.93 250.541   7
  -1   6  -9 7893.19 263.077   4
   1  -6   9 7362.38 286.714  36
   1  -6  10 111.066 139.972  12
   1  -6  10 127.003 142.293  14
  -1   6 -10 144.660 109.750   7
  -1   6 -10 338.402 142.865   4
   1  -6  10 223.995 184.632  36
   1  -6  11 4863.58 287.041  14
   1  -6  11 6244.21 297.497  36
  -1   6 -11 6332.23 232.301   7
   1  -6  11 4643.95 273.021  12
  -1   6 -12 14925.7 447.509  30
   1  -6  12 16386.5 492.374  36
   1  -6  12 11787.7 486.355  12
  -1   6 -12 14625.2 454.337  18
   1  -6  12 11909.3 498.523  14
  -1   6 -13 555.524 126.536  30
   1  -6  13 467.658 196.674  14
   1  -6  13 403.234 187.185  12
   1  -6  13 408.249 240.384  36
   1  -6  14 1500.57 220.947  14
   1  -6  14 1656.39 213.580  12
  -1   6 -14 1461.44 150.732  18
   1  -6  14 1630.79 256.386  36
   1  -6  15 216.056 182.250  14
  -1   6 -15 195.018 112.015  18
   1  -6  16 273.096 165.790  14
  -1   6 -16 223.552 123.234  28
   1  -6  16 333.810 156.492  12
  -1   6 -16 387.349 107.858  18
  -1   6 -17 251.596 94.8139  18
   1  -6  17 369.757 163.610  13
   1  -6  17 152.625 139.924  14
  -1   6 -17 507.799 109.930  28
  -1   6 -18 2777.92 131.854  28
   1  -5 -15 690.142 93.2951  27
   1  -5 -14 22.8392 92.2801  30
   1  -5 -14-75.3611 107.099  27
   1  -5 -13 1177.09 142.726  28
   1  -5 -13 1201.53 130.175  17
   1  -5 -13 1306.53 148.276  27
   1  -5 -13 1294.12 133.269  30
   1  -5 -12 1108.55 140.747  30
   1  -5 -12 1256.91 158.331  28
   1  -5 -11 4416.99 228.408  27
   1  -5 -11 4252.20 211.611  17
   1  -5 -11 4513.57 223.845  18
   1  -5 -11 4297.05 256.021  29
   1  -5 -11 4089.14 225.045  28
   1  -5 -10 1455.24 161.728  18
   1  -5 -10 1706.23 151.215  17
   1  -5 -10 1745.55 159.603  30
   1  -5 -10 1619.75 131.428  34
   1  -5 -10 1649.63 173.334  27
   1  -5 -10 1206.63 137.967  15
   1  -5 -10 1562.71 208.445  29
   1  -5 -10 1513.33 174.664  28
   1  -5  -9 147.628 107.122  34
   1  -5  -9 71.7802 112.589  20
   1  -5  -9 4.16768 190.765  29
   1  -5  -9 146.598 149.756  28
   1  -5  -9 182.538 128.638  30
   1  -5  -9 125.775 141.885  27
   1  -5  -9 45.7091 160.662  26
   1  -5  -9 57.8318 126.100  18
   1  -5  -9 79.6883 121.476  17
   1  -5  -9 80.4302 102.530  15
   1  -5  -8 594.843 100.823  34
   1  -5  -8 366.464 110.871  20
   1  -5  -8 561.460 122.750  30
   1  -5  -8 473.951 180.252  29
   1  -5  -8 635.691 148.564  28
   1  -5  -8 587.794 106.170  15
   1  -5  -8 486.832 156.849  26
   1  -5  -8 626.223 138.857  27
   1  -5  -8 354.766 101.518  31
   1  -5  -8 447.732 116.590  17
   1  -5  -8 603.615 129.151  18
   1  -5  -7 7.80362 124.374  32
   1  -5  -7 28.1596 92.8462  31
   1  -5  -7-39.7226 84.2887  15
   1  -5  -7 17.1658 92.7605  16
   1  -5  -7 73.5846 123.101  27
   1  -5  -7 104.331 138.801  26
   1  -5  -7 106.961 119.962  24
   1  -5  -7-92.3881 142.932  25
   1  -5  -7-40.5904 134.866  22
   1  -5  -7 1.96412 100.716  20
   1  -5  -7 73.1762 167.320  29
   1  -5  -7 28.2961 130.108  28
   1  -5  -7 59.1313 107.344  30
   1  -5  -7 12.4881 86.0054  34
   1  -5  -7 14.9713 109.408  18
   1  -5  -7 47.7335 140.951  19
   1  -5  -7 43.5446 101.964  17
   1  -5  -6 5034.88 198.244  30
   1  -5  -6 4197.58 193.574  31
   1  -5  -6 5010.77 186.810  15
   1  -5  -6 4477.66 177.436  16
   1  -5  -6 4578.66 205.377  26
   1  -5  -6 4894.11 204.224  27
   1  -5  -6 4243.14 191.001  24
   1  -5  -6 4837.78 213.383  25
   1  -5  -6 4914.14 210.671  22
   1  -5  -6 4173.63 194.510  20
   1  -5  -6 4540.61 208.569  19
   1  -5  -6 4621.73 180.692  17
   1  -5  -6 4864.51 201.444  18
   1  -5  -6 4638.52 207.043  28
   1  -5  -6 4485.39 195.852  32
   1  -5  -6 4675.97 170.042  34
   1  -5  -6 4645.60 218.156  33
   1  -5  -6 4245.21 193.287  35
   1  -5  -5 5584.68 207.011  30
   1  -5  -5 5417.73 189.002  16
   1  -5  -5 5364.18 211.513  27
   1  -5  -5 5538.15 223.982  25
   1  -5  -5 5270.54 215.241  26
   1  -5  -5 5562.56 223.133  23
   1  -5  -5 4944.45 201.685  24
   1  -5  -5 5597.02 220.190  22
   1  -5  -5 5175.63 217.905  19
   1  -5  -5 5004.11 213.895  20
   1  -5  -5 5433.71 192.647  17
   1  -5  -5 5452.15 211.705  18
   1  -5  -5 5191.96 234.342  29
   1  -5  -5 5683.15 185.386  34
   1  -5  -5 5001.35 205.072  32
   1  -5  -5 4882.15 205.558  35
   1  -5  -4 1581.32 180.986  29
   1  -5  -4 1639.64 145.091  28
   1  -5  -4 1577.67 107.389  16
   1  -5  -4 1980.31 113.860  15
   1  -5  -4 1579.77 127.086  24
   1  -5  -4 1616.70 146.354  22
   1  -5  -4 1399.58 147.307  20
   1  -5  -4 1606.39 145.506  19
   1  -5  -4 1546.78 127.889  18
   1  -5  -4 1708.02 116.777  17
   1  -5  -4 1527.26 143.181  26
   1  -5  -4 1679.62 133.872  27
   1  -5  -4 1648.37 154.283  25
   1  -5  -4 1484.79 146.378  31
   1  -5  -4 1842.87 158.991  33
   1  -5  -4 1507.12 132.329  32
   1  -5  -4 1705.74 104.472  34
   1  -5  -3 1088.31 170.939  29
   1  -5  -3 988.768 133.114  28
   1  -5  -3 1099.90 99.4621  16
   1  -5  -3 1216.75 102.123  15
   1  -5  -3 1075.75 105.160  17
   1  -5  -3 1015.63 113.063  18
   1  -5  -3 1018.20 129.129  26
   1  -5  -3 1063.00 118.456  27
   1  -5  -3 1001.99 141.751  25
   1  -5  -3 1105.80 141.604  23
   1  -5  -3 1063.69 114.052  24
   1  -5  -3 1065.05 137.777  22
   1  -5  -3 988.254 134.126  20
   1  -5  -3 1064.45 137.159  19
   1  -5  -3 986.848 106.359  30
   1  -5  -3 787.809 118.389  31
   1  -5  -3 1062.26 146.647  33
   1  -5  -3 934.391 125.277  32
   1  -5  -3 1113.17 92.3651  34
   1  -5  -2 1314.46 100.197  30
   1  -5  -2 1080.50 110.740  31
   1  -5  -2 1320.28 95.7156  15
   1  -5  -2 1346.50 97.0711  17
  -1   5   2 1211.96 69.3000   7
   1  -5  -2 1303.63 127.424  28
   1  -5  -2 1238.67 160.729  29
   1  -5  -2 1204.36 123.277  26
   1  -5  -2 1281.10 133.305  25
   1  -5  -2 1282.99 108.298  27
   1  -5  -2 1340.71 106.929  24
   1  -5  -2 1389.85 129.215  23
   1  -5  -2 1358.62 127.342  22
  -1   5   2 777.338 83.8841   3
   1  -5  -2 1266.78 116.028  20
   1  -5  -2 1327.51 126.159  19
   1  -5  -2 1392.50 86.1247  34
   1  -5  -2 1364.65 135.383  33
   1  -5  -2 1385.53 116.235  32
   1  -5  -1 3935.93 188.322  29
   1  -5  -1 3680.89 165.264  25
   1  -5  -1 3567.67 157.522  26
   1  -5  -1 4157.61 149.186  27
   1  -5  -1 3722.48 159.942  23
   1  -5  -1 3929.95 143.461  24
   1  -5  -1 3858.15 161.240  22
   1  -5  -1 4003.40 135.687  17
   1  -5  -1 3841.76 157.659  19
   1  -5  -1 3667.56 151.248  20
   1  -5  -1 3396.89 140.826  30
   1  -5  -1 3383.16 150.683  31
  -1   5   1 4003.77 128.181   7
   1  -5  -1 3691.42 162.778  33
   1  -5  -1 3843.36 129.516  34
   1  -5  -1 3704.00 147.537  32
   1  -5  -1 4083.84 143.392  15
   1  -5  -1 4042.96 145.947  16
   1  -5   0 50192.0 1108.58  34
   1  -5   0 46607.5 1122.71  33
   1  -5   0 34927.2 1094.45  37
   1  -5   0 41768.8 1098.50  36
   1  -5   0 48365.1 1118.04  16
   1  -5   0 46559.0 1118.53  15
  -1   5   0 46417.7 1107.93   7
   1  -5   0 44930.9 1114.12  19
   1  -5   0 44630.4 1125.71  20
   1  -5   0 46720.8 1113.84  27
   1  -5   0 45242.3 1119.40  23
   1  -5   0 49216.3 1113.52  24
   1  -5   0 46963.0 1123.07  22
   1  -5   0 45133.7 1110.04  32
   1  -5   0 44981.4 1129.30  31
   1  -5   0 45592.8 1105.41  14
   1  -5   0 43934.8 1098.90  13
   1  -5   0 41256.9 1097.02   6
   1  -5   1 9361.01 291.004  36
  -1   5  -1 9627.98 295.064   7
   1  -5   1 11429.5 288.450  34
   1  -5   1 10416.8 300.039  16
   1  -5   1 11234.8 293.969  14
   1  -5   1 11006.3 296.546  12
   1  -5   1 11277.2 310.598  20
   1  -5   1 10499.6 306.456  23
   1  -5   1 11990.8 298.531  24
   1  -5   2 14226.6 369.452  34
  -1   5  -2 12162.7 377.581   4
   1  -5   2 16201.8 381.179  24
  -1   5  -2 12477.3 382.639   7
   1  -5   2 14938.4 379.303  36
   1  -5   2 15438.6 386.001  12
   1  -5   2 13329.4 382.589  16
   1  -5   2 15064.8 384.408  14
   1  -5   3 507.597 75.8646  14
  -1   5  -3 481.288 91.9721   4
  -1   5  -3 502.492 99.9568   8
  -1   5  -3 493.969 82.6203   7
   1  -5   3 585.292 84.7737  36
   1  -5   3 637.916 79.0568  12
   1  -5   4 412.900 92.6218  14
  -1   5  -4 460.407 102.495   4
  -1   5  -4 499.015 88.5396   7
  -1   5  -4 628.501 111.494   8
   1  -5   4 600.518 92.2592  36
   1  -5   4 560.361 90.5941  12
   1  -5   5 4595.31 211.876  11
  -1   5  -5 4935.17 189.237   4
  -1   5  -5 4709.19 193.284   8
   1  -5   5 4786.02 200.718  12
   1  -5   6 27183.8 856.527  11
  -1   5  -6 32809.7 847.009   4
  -1   5  -6 35854.5 850.278   7
   1  -5   6 36894.4 850.497  36
   1  -5   6 26826.4 855.384  12
  -1   5  -7 14157.2 396.608   4
  -1   5  -7 14851.8 389.519   7
   1  -5   7 13704.0 399.329  36
   1  -5   8 744.141 160.063  11
  -1   5  -8 1212.20 128.261   7
  -1   5  -8 1322.31 155.888   4
   1  -5   8 1303.94 170.712  36
   1  -5   8 744.718 133.849  12
  -1   5  -9 29.4085 57.6624  35
  -1   5  -9 19.3193 108.358   7
  -1   5 -10 285.972 114.197   7
   1  -5  10 100.667 143.209  14
   1  -5  10 2.60805 138.412  12
   1  -5  10 128.751 178.741  36
  -1   5 -10 144.779 60.8376  35
   1  -5  11 5705.15 280.165  36
  -1   5 -11 5625.89 232.654  18
   1  -5  11 4253.65 257.516  12
  -1   5 -11 5292.17 230.317  30
   1  -5  11 4248.10 266.136  14
   1  -5  12 301.073 179.829  14
   1  -5  12 326.779 175.262  12
  -1   5 -12 374.526 124.265  30
  -1   5 -12 591.733 129.173  18
   1  -5  12 315.339 216.471  36
   1  -5  13 39596.2 969.852  36
  -1   5 -13 38727.3 947.926  30
   1  -5  13 26846.5 965.532  12
   1  -5  13 28363.4 988.320  14
   1  -5  14 20.5882 177.485  14
   1  -5  14 202.770 176.893  12
  -1   5 -14-2.56550 115.816  18
  -1   5 -15 1695.42 150.031  18
  -1   5 -15 1608.10 137.047  30
   1  -5  15 1503.31 204.604  14
   1  -5  16 890.640 163.470  37
  -1   5 -16 1119.80 138.707  28
   1  -5  16 540.117 167.382  14
  -1   5 -16 918.628 122.041  18
  -1   5 -17 1101.21 120.173  28
   1  -5  17 984.382 160.011  13
  -1   5 -17 864.533 107.348  18
  -1   5 -18 1129.57 95.4308  28
   1  -4 -16 206.881 75.3874  27
   1  -4 -15 451.450 106.141  27
   1  -4 -15 420.479 94.1781  30
   1  -4 -14 227.091 128.620  27
   1  -4 -14 212.944 104.578  17
   1  -4 -14 164.994 106.617  30
   1  -4 -13 205.708 134.262  27
   1  -4 -13 197.453 118.475  30
   1  -4 -13 389.768 135.557  28
   1  -4 -13 152.832 117.128  17
   1  -4 -13 199.459 118.784  18
   1  -4 -12 1960.62 178.906  27
   1  -4 -12 1954.49 165.092  30
   1  -4 -12 2291.82 161.170  17
   1  -4 -12 2311.48 171.660  18
   1  -4 -11 699.374 135.072  17
   1  -4 -11 648.680 143.855  18
   1  -4 -11 683.036 153.022  27
   1  -4 -11 672.977 141.019  30
   1  -4 -11 595.169 155.556  28
   1  -4 -11 781.705 192.818  29
   1  -4 -10 1161.41 148.035  30
   1  -4 -10 1228.12 138.539  17
   1  -4 -10 1155.71 146.676  18
   1  -4 -10 749.574 119.969  15
   1  -4 -10 1103.81 113.025  34
   1  -4 -10 1098.53 156.791  27
   1  -4 -10 1086.93 194.955  29
   1  -4 -10 1153.00 164.727  28
   1  -4  -9 350.527 105.470  20
   1  -4  -9 331.189 98.0873  15
   1  -4  -9 437.761 100.616  34
   1  -4  -9 488.630 127.008  18
   1  -4  -9 525.308 117.383  17
   1  -4  -9 339.980 112.851  35
   1  -4  -9 468.142 122.918  30
   1  -4  -9 439.367 173.611  29
   1  -4  -9 432.250 144.381  28
   1  -4  -9 556.796 157.749  26
   1  -4  -9 512.922 140.504  27
   1  -4  -8-19.9982 91.6232  20
   1  -4  -8 88.6118 87.2226  31
   1  -4  -8 35.5142 82.3024  15
   1  -4  -8 72.4260 85.6977  34
   1  -4  -8 106.592 101.968  17
   1  -4  -8 86.7195 112.761  18
   1  -4  -8 74.4647 95.0537  35
   1  -4  -8-8.40777 141.681  26
   1  -4  -8-65.0430 126.192  27
   1  -4  -8 3.69639 129.248  28
   1  -4  -8 18.3466 162.118  29
   1  -4  -8 110.305 110.104  30
   1  -4  -7 5601.25 226.559  26
   1  -4  -7 6092.04 229.621  27
   1  -4  -7 6075.51 236.462  25
   1  -4  -7 6149.21 235.337  22
   1  -4  -7 4901.85 211.619  35
   1  -4  -7 5701.37 204.964  17
   1  -4  -7 6374.37 229.826  18
   1  -4  -7 5848.21 194.424  34
   1  -4  -7 5490.65 219.227  32
   1  -4  -7 5381.59 199.166  16
   1  -4  -7 5980.11 206.888  15
   1  -4  -7 5958.29 222.532  30
   1  -4  -7 4531.97 202.932  31
   1  -4  -7 5962.86 227.245  28
   1  -4  -6 2861.93 189.110  29
   1  -4  -6 2986.88 135.755  16
   1  -4  -6 2957.64 160.112  32
   1  -4  -6 3037.67 129.623  34
   1  -4  -6 3343.57 159.506  18
   1  -4  -6 3012.59 143.077  17
   1  -4  -6 3008.49 167.829  26
   1  -4  -6 3096.32 163.068  27
   1  -4  -6 2717.19 155.453  24
   1  -4  -6 3198.58 175.589  25
   1  -4  -6 3233.07 173.014  22
   1  -4  -6 2663.54 147.226  35
   1  -4  -6 3279.36 156.495  30
   1  -4  -6 2541.25 141.439  31
   1  -4  -6 2833.76 149.342  20
   1  -4  -6 2969.25 174.413  19
   1  -4  -5 4166.55 212.663  29
   1  -4  -5 4453.41 192.443  28
   1  -4  -5 5092.93 170.838  15
   1  -4  -5 4366.22 163.672  16
   1  -4  -5 4626.20 208.315  33
   1  -4  -5 4367.32 186.536  32
   1  -4  -5 4332.76 157.650  34
   1  -4  -5 4785.20 187.622  18
   1  -4  -5 4611.14 169.816  17
   1  -4  -5 4208.71 192.054  26
   1  -4  -5 4524.66 187.887  27
   1  -4  -5 4585.57 201.297  25
   1  -4  -5 4501.78 182.714  24
   1  -4  -5 4520.57 198.625  22
   1  -4  -5 3944.01 178.458  35
   1  -4  -5 4700.00 185.767  31
   1  -4  -5 4867.35 186.896  20
   1  -4  -5 4532.37 197.302  19
   1  -4  -4-8.23841 110.747  31
   1  -4  -4-7.87509 115.557  32
   1  -4  -4 94.0003 78.4228  16
   1  -4  -4 120.160 77.5563  15
   1  -4  -4-1.36070 76.2704  34
   1  -4  -4 3.25055 135.987  33
   1  -4  -4 56.7179 98.4813  18
   1  -4  -4 85.1285 126.948  19
   1  -4  -4-12.8714 89.3522  17
   1  -4  -4 23.9661 115.134  28
   1  -4  -4 35.0225 153.059  29
   1  -4  -4-36.7781 96.2526  30
   1  -4  -4 75.7418 122.753  26
   1  -4  -4 30.6804 108.194  27
   1  -4  -4 67.1192 127.374  25
   1  -4  -4 79.3589 107.286  24
   1  -4  -4 159.733 121.720  22
   1  -4  -4-22.6657 130.048  23
   1  -4  -4 78.2187 107.240  20
   1  -4  -4 57.6901 90.0443  35
  -1   4   4-12.9684 53.3349  37
   1  -4  -3 1601.44 127.475  31
   1  -4  -3 1739.30 104.720  30
   1  -4  -3 1890.22 99.8305  15
   1  -4  -3 1882.76 134.116  33
   1  -4  -3 1645.26 87.0633  34
   1  -4  -3 1728.53 115.247  32
   1  -4  -3 1668.54 150.831  29
   1  -4  -3 1619.65 120.608  28
   1  -4  -3 1745.86 113.130  27
   1  -4  -3 1590.38 117.398  26
   1  -4  -3 1707.18 129.604  25
   1  -4  -3 1761.26 109.264  24
   1  -4  -3 1860.18 131.816  23
   1  -4  -3 1909.55 127.933  22
  -1   4   3 1290.88 68.7966   9
   1  -4  -3 1657.32 124.831  19
   1  -4  -3 1732.78 128.863  20
   1  -4  -3 1630.83 98.4314  17
   1  -4  -2 3741.01 142.684  32
   1  -4  -2 3950.83 158.701  33
   1  -4  -2 3859.14 126.326  34
  -1   4   2 3616.32 112.306   7
   1  -4  -2 3897.67 153.871  28
   1  -4  -2 4004.78 176.063  29
   1  -4  -2 4013.49 142.988  15
   1  -4  -2 4078.84 137.230  16
   1  -4  -2 3515.10 151.394  31
   1  -4  -2 3690.51 137.533  30
   1  -4  -2 3633.92 148.228  26
   1  -4  -2 3966.57 159.146  25
   1  -4  -2 3822.23 141.353  27
   1  -4  -2 3749.37 155.791  23
   1  -4  -2 3893.99 140.146  24
   1  -4  -2 3907.82 155.469  22
  -1   4   2 3674.62 123.576   3
   1  -4  -2 3711.65 150.476  19
   1  -4  -2 3593.81 156.956  20
   1  -4  -2 4001.53 132.331  17
   1  -4  -2 3722.42 143.411  18
   1  -4  -1 8444.34 259.560  31
   1  -4  -1 8420.91 245.167  30
   1  -4  -1 9163.85 250.983  16
  -1   4   1 8960.99 236.611   7
   1  -4  -1 8808.64 257.622  28
   1  -4  -1 8895.34 271.903  29
   1  -4  -1 8632.54 246.502  27
   1  -4  -1 8626.86 260.511  25
   1  -4  -1 8730.75 246.159  24
   1  -4  -1 8363.21 255.199  23
   1  -4  -1 8504.28 256.230  22
   1  -4  -1 8504.06 240.118  17
   1  -4  -1 8502.32 256.914  33
   1  -4  -1 8367.64 245.036  32
   1  -4  -1 9046.31 239.036  34
   1  -4  -1 8184.47 259.202  20
   1  -4  -1 8445.72 251.663  19
   1  -4   0 67942.2 1595.68  34
   1  -4   0 65096.1 1593.45  17
   1  -4   0 64543.9 1600.50  30
   1  -4   0 63362.7 1594.81  32
   1  -4   0 60595.9 1611.49  31
   1  -4   0 66199.6 1604.79  16
   1  -4   0 57636.0 1590.41  37
   1  -4   0 65833.4 1598.19  27
   1  -4   0 67240.6 1598.67  24
   1  -4   0 63181.8 1602.45  23
   1  -4   0 63884.2 1605.28  22
  -1   4   0 64990.2 1596.43   7
   1  -4   0 63755.7 1597.04  14
   1  -4   0 61574.8 1594.00  13
   1  -4   0 61791.5 1610.35  20
   1  -4   0 62923.3 1598.17  19
   1  -4   0 61781.0 1586.59  36
  -1   4  -1 67831.9 1825.46   8
  -1   4  -1 69771.9 1829.02   7
   1  -4   1 76362.7 1832.46  12
   1  -4   1 71709.7 1833.85  16
   1  -4   1 72983.6 1831.61  14
   1  -4   1 78715.3 1827.39  24
   1  -4   1 71459.6 1831.17  23
   1  -4   1 75236.5 1823.28  34
   1  -4   1 70934.0 1820.15  36
   1  -4   2 41641.5 1006.44  14
  -1   4  -2 37328.3 998.925   8
  -1   4  -2 37806.3 1001.40   7
   1  -4   2 40028.5 992.912  36
  -1   4  -2 36035.0 996.603   4
   1  -4   3 1374.21 91.8287  14
   1  -4   3 1661.33 91.1707  12
  -1   4  -3 1507.50 105.055   8
  -1   4  -3 1375.30 88.7614   7
  -1   4  -3 1423.99 99.2938   4
   1  -4   3 1567.93 83.0162  36
   1  -4   4 2462.48 101.256  36
   1  -4   4 2507.60 114.514  12
  -1   4  -4 2053.74 121.496   8
  -1   4  -4 2025.35 106.446   7
   1  -4   4 2562.96 121.995  11
  -1   4  -4 2074.72 116.039   4
   1  -4   5 4843.18 154.769  36
   1  -4   5 4603.14 179.939  12
  -1   4  -5 4226.45 159.879   7
  -1   4  -5 4024.05 167.625   4
   1  -4   5 4597.96 187.031  11
   1  -4   6 75690.1 2111.82  12
   1  -4   6 75740.3 2110.85  11
  -1   4  -6 79047.6 2090.96   4
   1  -4   7 1670.69 149.080  36
   1  -4   7 1083.43 139.791  12
  -1   4  -7 1467.58 122.841   7
   1  -4   7 950.494 166.394  11
  -1   4  -7 1501.97 153.844   4
  -1   4  -8 207.594 105.520   7
   1  -4   8 191.753 122.428  12
  -1   4  -8 168.610 140.428   4
   1  -4   8 328.924 155.128  36
  -1   4  -9 360.841 108.191   7
  -1   4  -9 295.753 63.8225  35
   1  -4  10 1223.56 175.860  14
   1  -4  10 1415.57 166.682  12
  -1   4 -10 1902.14 141.995  18
  -1   4 -10 1923.80 98.1599  35
   1  -4  10 2059.09 196.809  36
  -1   4 -10 1748.46 137.195  30
  -1   4 -11 5827.17 203.419  35
   1  -4  11 6299.71 292.258  36
   1  -4  11 4648.73 274.588  12
   1  -4  11 4779.19 288.241  14
  -1   4 -11 7279.28 256.132  27
  -1   4 -11 6470.66 251.863  30
  -1   4 -11 7006.25 258.923  18
  -1   4 -12 42495.4 1072.57  18
   1  -4  12 28575.4 1067.02  12
   1  -4  12 29902.4 1086.04  14
   1  -4  12 45561.0 1071.71  36
  -1   4 -12 42257.0 1060.69  27
  -1   4 -12 41753.5 1060.49  30
   1  -4  13 3390.60 250.497  12
   1  -4  13 3432.48 261.800  14
  -1   4 -14 31020.1 767.363  29
  -1   4 -14 27794.7 782.967  18
   1  -4  15 250.549 159.154  14
  -1   4 -15 233.799 116.128  18
  -1   4 -15 189.635 106.523  30
  -1   4 -15 110.888 137.101  28
   1  -4  16 143.647 139.764  37
  -1   4 -16 221.519 105.683  18
   1  -4  16 9.32290 165.232  13
  -1   4 -16 185.358 122.450  28
  -1   4 -17 2136.18 135.461  18
  -1   4 -17 2716.75 145.256  28
  -1   4 -18 1671.66 101.449  28
   1  -3 -16 572.252 97.4615  27
   1  -3 -16 456.460 87.9850  30
   1  -3 -15 138.995 120.234  27
   1  -3 -15 212.704 100.316  30
   1  -3 -14 2450.27 173.353  27
   1  -3 -14 2156.81 158.288  30
   1  -3 -14 2527.20 145.703  17
   1  -3 -14 2376.99 162.604  18
   1  -3 -13 1920.50 161.526  30
   1  -3 -13 1879.76 172.524  27
   1  -3 -13 1891.39 168.877  28
   1  -3 -13 1844.28 158.474  18
   1  -3 -12 348.610 144.828  27
   1  -3 -12 360.295 131.508  30
   1  -3 -12 159.972 146.038  28
   1  -3 -12 340.779 119.627  17
   1  -3 -12 248.204 129.752  18
   1  -3 -11 102.086 126.615  30
   1  -3 -11 98.3964 143.528  28
   1  -3 -11 77.6728 102.353  15
   1  -3 -11 192.959 141.276  27
   1  -3 -11 63.8858 120.258  17
   1  -3 -10 440.985 127.437  30
   1  -3 -10 438.557 141.346  28
   1  -3 -10 331.525 173.682  29
   1  -3 -10 288.354 115.943  35
   1  -3 -10 292.684 99.1753  15
   1  -3 -10 540.001 139.263  27
   1  -3 -10 327.901 125.873  18
   1  -3 -10 215.160 117.468  17
   1  -3  -9 468.164 89.7442  34
   1  -3  -9 636.155 121.961  18
   1  -3  -9 541.360 110.954  17
   1  -3  -9 245.934 92.7393  20
   1  -3  -9 523.604 162.288  29
   1  -3  -9 453.404 120.239  30
   1  -3  -9 528.389 133.261  28
   1  -3  -9 321.512 103.652  35
   1  -3  -9 428.086 145.059  26
   1  -3  -9 621.623 133.716  27
   1  -3  -9 492.127 91.2856  15
   1  -3  -8 193.789 81.8430  15
   1  -3  -8 323.195 93.8844  35
   1  -3  -8 391.916 109.362  18
   1  -3  -8 346.068 101.405  17
   1  -3  -8 417.988 107.408  30
   1  -3  -8 362.498 123.827  28
   1  -3  -8 317.690 121.530  27
   1  -3  -8 355.722 139.500  26
   1  -3  -8 232.787 83.6300  34
   1  -3  -7 633.272 89.5067  31
   1  -3  -7 665.350 92.5852  16
   1  -3  -7 618.161 97.3938  35
   1  -3  -7 877.447 111.274  18
   1  -3  -7 504.231 91.5738  20
   1  -3  -7 585.991 150.377  29
   1  -3  -7 800.344 111.452  30
   1  -3  -7 607.523 81.6150  34
   1  -3  -6 9663.46 317.987  29
   1  -3  -6 10262.7 309.903  28
   1  -3  -6 10664.9 295.098  15
   1  -3  -6 9556.39 286.692  16
   1  -3  -6 9185.97 301.269  35
   1  -3  -6 10411.9 309.766  18
   1  -3  -6 9686.94 290.450  17
   1  -3  -6 9553.48 307.112  26
   1  -3  -6 10173.4 311.580  27
   1  -3  -6 9317.65 302.969  24
   1  -3  -6 10147.2 318.264  25
   1  -3  -6 10173.0 317.404  22
   1  -3  -6 9838.21 301.233  20
   1  -3  -6 10148.3 315.811  19
   1  -3  -6 9640.65 296.688  31
   1  -3  -6 9743.64 319.782  33
   1  -3  -6 9498.38 281.541  34
   1  -3  -6 9837.96 306.401  32
   1  -3  -5 43865.5 1114.11  30
   1  -3  -5 47201.2 1113.51  31
   1  -3  -5 47824.6 1106.27  15
   1  -3  -5 41270.4 1095.03  16
   1  -3  -5 39420.5 1109.28  35
   1  -3  -5 42778.6 1098.56  17
   1  -3  -5 43958.6 1113.92  18
   1  -3  -5 41718.5 1110.01  29
   1  -3  -5 43773.1 1110.12  28
   1  -3  -5 41724.5 1105.15  26
   1  -3  -5 43330.9 1115.74  25
   1  -3  -5 43577.2 1113.24  27
   1  -3  -5 41342.1 1105.15  24
   1  -3  -5 44106.5 1115.99  22
   1  -3  -5 48734.2 1116.69  20
   1  -3  -5 42299.0 1110.27  19
  -1   3   5 38971.6 1091.61  37
   1  -3  -5 41381.2 1093.53  34
   1  -3  -5 42412.3 1106.65  32
   1  -3  -5 43545.9 1114.44  33
   1  -3  -4 18749.4 514.289  33
   1  -3  -4 18117.6 495.656  34
   1  -3  -4 18294.9 505.677  32
   1  -3  -4 18433.3 498.980  17
   1  -3  -4 18248.1 509.858  35
   1  -3  -4 18767.7 509.518  30
   1  -3  -4 21667.1 516.852  31
   1  -3  -4 21862.2 508.206  15
   1  -3  -4 18367.0 507.848  28
   1  -3  -4 18173.2 513.353  29
   1  -3  -4 18317.0 505.115  26
   1  -3  -4 19047.1 510.302  27
   1  -3  -4 19074.6 515.777  25
   1  -3  -4 18453.1 505.636  24
   1  -3  -4 18733.3 513.185  23
   1  -3  -4 18923.8 513.349  22
   1  -3  -4 18723.6 510.453  19
   1  -3  -4 22041.1 518.061  20
  -1   3   4 16816.2 490.062  37
  -1   3   4 19235.4 484.379   2
   1  -3  -3 553.150 63.2500  34
   1  -3  -3 563.945 103.916  33
   1  -3  -3 495.013 72.4633  17
   1  -3  -3 603.611 100.380  19
   1  -3  -3 539.497 78.1441  18
   1  -3  -3 474.962 75.3086  35
   1  -3  -3 572.596 119.809  29
   1  -3  -3 553.134 90.7416  28
   1  -3  -3 535.349 66.9017  16
   1  -3  -3 566.613 67.3397  15
  -1   3   3 452.645 54.3295  37
   1  -3  -3 577.929 84.0102  27
   1  -3  -3 501.011 88.6690  26
   1  -3  -3 571.225 101.328  25
   1  -3  -3 537.524 84.5692  24
   1  -3  -3 556.019 104.162  23
   1  -3  -3 564.675 98.4455  22
  -1   3   3 480.866 49.8408   9
   1  -3  -3 542.009 75.7183  30
   1  -3  -3 543.911 88.8985  32
   1  -3  -3 613.008 83.9223  31
   1  -3  -3 671.725 83.6917  20
   1  -3  -2 1414.51 87.0776  18
   1  -3  -2 1305.59 82.1864  17
   1  -3  -2 1465.30 108.494  33
   1  -3  -2 1312.93 95.1749  32
  -1   3   2 1275.76 68.2897   3
   1  -3  -2 1499.58 82.4098  30
   1  -3  -2 1464.41 106.452  31
   1  -3  -2 1493.13 89.0810  16
   1  -3  -2 1507.29 92.9250  15
   1  -3  -2 1385.14 127.905  29
   1  -3  -2 1401.76 97.9205  28
   1  -3  -2 1354.24 103.449  26
   1  -3  -2 1490.84 88.2860  27
   1  -3  -2 1452.70 105.921  25
   1  -3  -2 1483.93 93.5384  24
   1  -3  -2 1447.68 106.389  23
   1  -3  -2 1450.10 106.114  22
   1  -3  -2 1550.84 103.859  20
   1  -3  -2 1407.81 103.707  19
  -1   3   2 1282.78 72.7387   9
  -1   3   2 1200.14 65.1146  37
  -1   3   1 197.136 57.0987   7
  -1   3   1 225.483 68.3826   3
   1  -3  -1 204.702 88.7055  33
   1  -3  -1 121.891 86.3016  31
   1  -3  -1 151.544 84.3341  16
   1  -3  -1 194.540 67.0252  27
   1  -3  -1 222.841 80.6601  24
   1  -3  -1 206.214 90.4015  25
   1  -3  -1 180.625 90.9217  22
   1  -3  -1 151.447 88.9921  23
   1  -3  -1 195.225 88.5537  20
   1  -3  -1 162.844 87.9836  19
   1  -3  -1 154.467 42.7177  37
   1  -3  -1 242.274 58.6359  30
   1  -3  -1 151.053 118.023  29
   1  -3  -1 204.093 83.9183  28
   1  -3  -1 107.280 48.9334  13
   1  -3   0 8449.34 215.768  27
   1  -3   0 8821.80 222.520  24
   1  -3   0 7549.46 224.484  23
   1  -3   0 7495.50 224.519  22
   1  -3   0 7305.96 212.665  37
   1  -3   0 7849.45 213.097  30
  -1   3   0 8317.61 218.462   7
   1  -3   0 7579.83 230.796  16
   1  -3   0 7739.03 216.624  14
   1  -3   0 7194.28 215.265  13
   1  -3   1 84320.6 2062.76  12
  -1   3  -1 78884.0 2057.59   4
   1  -3   1 85858.7 2062.17  14
  -1   3  -1 81955.9 2060.66   7
   1  -3   1 80982.4 2053.92  36
   1  -3   2 988.688 70.8224  12
  -1   3  -2 957.072 98.1740   4
   1  -3   2 867.786 70.6789  14
  -1   3  -2 919.791 79.5642   7
   1  -3   2 968.962 76.8133  36
  -1   3  -3 6325.12 205.881   4
   1  -3   3 6807.35 209.722  14
   1  -3   3 6755.75 194.996  36
  -1   3  -3 6573.25 202.092   7
  -1   3  -4 20559.2 573.427  21
   1  -3   4 31978.1 613.414  12
  -1   3  -4 24151.8 600.042   4
   1  -3   4 29714.9 607.068  11
   1  -3   4 26759.1 592.145  36
  -1   3  -4 25779.6 600.811   7
  -1   3  -5 17515.8 476.092  21
   1  -3   5 23338.5 500.521  36
   1  -3   5 27138.6 532.032  12
  -1   3  -5 21326.2 512.706   4
   1  -3   5 24575.2 522.709  11
  -1   3  -5 21890.0 510.992   7
   1  -3   6 2904.01 129.504  36
   1  -3   6 2853.76 160.841  12
  -1   3  -6 2898.15 158.397   4
  -1   3  -6 2786.88 136.397   7
   1  -3   6 2751.16 166.136  11
   1  -3   7 615.735 140.946  12
   1  -3   7 721.266 161.215  11
   1  -3   7 1051.72 118.286  36
  -1   3  -8 8768.04 259.235   7
   1  -3   8 8961.35 279.513  36
  -1   3  -8 8192.31 258.023   3
  -1   3  -9 1289.42 85.8939  35
   1  -3   9 1144.93 169.549  36
  -1   3  -9 1098.42 116.819  30
  -1   3  -9 1425.30 122.582  18
  -1   3 -10 7527.62 259.864  18
   1  -3  10 4822.56 266.172  12
   1  -3  10 4767.95 281.404  14
   1  -3  10 6972.28 278.339  36
  -1   3 -10 7307.31 220.465  35
  -1   3 -10 6638.77 251.322  30
  -1   3 -10 7019.56 253.524  27
  -1   3 -11 6821.04 253.258  18
   1  -3  11 4059.34 260.061  12
   1  -3  11 4005.06 273.753  14
   1  -3  11 6806.77 285.855  36
  -1   3 -11 6276.16 211.429  35
  -1   3 -11 6754.61 250.827  27
  -1   3 -11 6664.17 247.532  30
  -1   3 -12 983.318 102.278  35
  -1   3 -12 1192.79 156.284  27
  -1   3 -12 1422.33 145.060  30
  -1   3 -12 1078.31 144.492  18
  -1   3 -13 200.333 131.460  18
  -1   3 -13 155.468 172.608  29
   1  -3  13 108.285 168.509  14
  -1   3 -13 154.458 138.363  27
  -1   3 -13 47.7436 123.741  30
  -1   3 -14 16681.2 552.331  28
  -1   3 -14 17006.6 532.451  30
  -1   3 -14 16814.2 541.467  18
  -1   3 -15 1044.65 156.715  28
  -1   3 -15 1288.82 160.619  29
  -1   3 -15 1005.18 126.580  30
  -1   3 -15 994.694 134.969  18
  -1   3 -16 1302.85 140.177  28
  -1   3 -16 1081.95 112.575  30
  -1   3 -16 1217.89 125.103  18
  -1   3 -17 3499.34 155.889  28
  -1   3 -17 2939.51 152.955  18
   1  -2 -17 115.520 72.6419  27
   1  -2 -16 2730.42 152.296  27
   1  -2 -16 2050.11 134.593  30
   1  -2 -15 216.259 108.896  18
   1  -2 -15 96.0160 107.022  30
   1  -2 -15 126.256 122.334  27
   1  -2 -14 378.724 122.736  18
   1  -2 -14 292.994 121.511  30
   1  -2 -14 383.784 139.981  27
   1  -2 -13 52.7953 123.197  18
   1  -2 -13 63.7072 109.964  17
   1  -2 -13 31.0151 124.880  30
   1  -2 -13-29.3267 139.669  27
   1  -2 -12 712.544 121.354  17
   1  -2 -12 557.379 139.679  18
   1  -2 -12 529.576 132.580  30
   1  -2 -12 704.682 150.311  28
   1  -2 -12 633.092 151.875  27
   1  -2 -11 1427.38 159.215  27
   1  -2 -11 1175.32 132.729  35
   1  -2 -11 1521.48 133.841  17
   1  -2 -11 1634.95 149.349  18
   1  -2 -11 1202.97 120.229  15
   1  -2 -11 1353.62 146.323  30
   1  -2 -11 1599.91 158.578  28
   1  -2 -10 2670.65 174.324  27
   1  -2 -10 2946.39 167.936  18
   1  -2 -10 2960.11 154.186  17
   1  -2 -10 2586.64 161.846  35
   1  -2 -10 2270.35 138.568  15
   1  -2 -10 2643.57 166.134  30
   1  -2 -10 2725.31 174.038  28
   1  -2  -9 2202.95 169.926  26
   1  -2  -9 2489.80 163.620  27
   1  -2  -9 2675.13 122.722  34
   1  -2  -9 2702.28 155.138  18
   1  -2  -9 2674.35 140.378  17
   1  -2  -9 2277.36 144.943  35
   1  -2  -9 2455.57 131.310  15
   1  -2  -9 2705.52 158.478  30
   1  -2  -9 2698.96 161.992  28
   1  -2  -8 1972.10 120.816  20
   1  -2  -8 2381.54 112.458  34
   1  -2  -8 2788.91 144.939  18
   1  -2  -8 2168.64 128.197  35
   1  -2  -8 2285.51 118.374  15
   1  -2  -8 2084.05 169.491  29
   1  -2  -8 2656.83 149.008  30
   1  -2  -7 2277.53 152.399  26
   1  -2  -7 2039.46 112.215  31
   1  -2  -7 2229.37 140.460  30
   1  -2  -7 2276.68 114.499  15
   1  -2  -7 2217.54 114.575  16
   1  -2  -7 2125.34 122.728  35
   1  -2  -7 2093.18 122.286  17
   1  -2  -7 2473.72 138.176  18
  -1   2   7 2258.05 136.327  37
   1  -2  -7 2002.56 120.363  20
   1  -2  -7 2178.20 170.917  29
   1  -2  -7 2353.97 148.196  28
   1  -2  -7 2403.99 148.981  27
   1  -2  -7 2189.57 107.357  34
   1  -2  -6 50643.1 1338.92  26
   1  -2  -6 54379.9 1350.65  25
   1  -2  -6 49531.8 1327.12  34
   1  -2  -6 54657.6 1350.36  18
   1  -2  -6 51677.3 1333.10  17
   1  -2  -6 47990.1 1340.93  35
   1  -2  -6 54138.5 1343.87  20
   1  -2  -6 56406.6 1337.92  15
   1  -2  -6 49888.0 1328.46  16
   1  -2  -6 52805.3 1339.01  31
   1  -2  -6 53028.2 1350.81  30
   1  -2  -6 53752.6 1349.71  27
   1  -2  -6 50836.4 1340.88  29
   1  -2  -6 55363.4 1346.28  28
  -1   2   5 18938.9 495.448  37
   1  -2  -5 16493.2 497.866  35
   1  -2  -5 17535.0 493.185  17
   1  -2  -5 17823.5 501.186  32
   1  -2  -5 18112.9 506.915  33
   1  -2  -5 19260.7 498.906  31
   1  -2  -5 18337.9 505.715  30
   1  -2  -5 19921.1 496.401  15
   1  -2  -5 18242.7 501.840  28
   1  -2  -5 17481.4 503.329  29
   1  -2  -5 18324.6 506.225  27
   1  -2  -5 17967.4 499.942  26
   1  -2  -5 17116.7 500.107  24
   1  -2  -5 17931.0 507.716  25
   1  -2  -5 18555.6 508.400  22
  -1   2   5 18982.3 480.376  10
   1  -2  -5 19964.5 502.989  20
  -1   2   5 19927.2 477.319   2
   1  -2  -4 11488.0 327.376  35
   1  -2  -4 11618.5 328.614  18
   1  -2  -4 11096.6 322.221  17
  -1   2   4 10246.1 310.677   6
   1  -2  -4 11619.1 334.526  33
   1  -2  -4 11807.3 329.656  32
   1  -2  -4 13262.4 331.157  31
   1  -2  -4 12301.5 332.465  30
   1  -2  -4 11709.5 328.785  28
   1  -2  -4 11854.6 332.538  27
   1  -2  -4 11412.3 317.445  16
   1  -2  -4 13230.8 325.940  15
   1  -2  -4 11605.4 326.622  26
   1  -2  -4 12198.1 335.599  25
   1  -2  -4 11512.7 329.592  24
   1  -2  -4 11900.9 335.342  22
   1  -2  -4 13803.6 334.335  20
   1  -2  -4 11558.5 333.985  19
  -1   2   4 11580.7 319.650  37
  -1   2   4 12258.8 310.396   2
   1  -2  -3 9023.81 261.611  33
   1  -2  -3 9055.07 257.723  32
   1  -2  -3 8532.49 252.206  17
   1  -2  -3 8914.00 255.095  18
  -1   2   3 8652.90 247.248  37
   1  -2  -3 10264.9 263.674  31
   1  -2  -3 9092.51 257.204  30
   1  -2  -3 8789.35 258.551  27
   1  -2  -3 8838.17 255.762  28
   1  -2  -3 8606.32 265.471  29
   1  -2  -3 8933.37 251.687  16
   1  -2  -3 10210.7 260.293  15
   1  -2  -3 8465.68 255.841  26
   1  -2  -3 8993.87 263.142  25
   1  -2  -3 9203.56 263.586  23
   1  -2  -3 8726.83 259.776  24
   1  -2  -3 8891.32 262.498  22
  -1   2   3 9312.27 240.873   9
   1  -2  -3 9000.17 259.010  35
   1  -2  -3 8788.23 263.358  19
   1  -2  -3 10423.1 264.850  20
  -1   2   2 38912.6 1077.51  37
   1  -2  -2 43937.0 1083.75  18
  -1   2   2 40499.2 1074.91   3
   1  -2  -2 42862.4 1083.05  33
   1  -2  -2 51629.1 1095.21  31
   1  -2  -2 41647.9 1082.09  30
   1  -2  -2 44396.3 1082.26  16
   1  -2  -2 43863.9 1081.73  28
   1  -2  -2 41664.8 1081.84  27
   1  -2  -2 42927.3 1084.87  29
   1  -2  -2 42951.0 1085.63  25
   1  -2  -2 42184.0 1082.31  26
   1  -2  -2 42867.4 1084.63  23
   1  -2  -2 44117.4 1084.43  24
   1  -2  -2 42120.6 1085.34  22
  -1   2   2 41386.7 1077.38   9
   1  -2  -2 41884.1 1083.23  19
   1  -2  -2 53554.5 1097.36  20
   1  -2  -2 42105.4 1068.76   6
   1  -2  -2 42179.1 1071.16   5
   1  -2  -1 492.533 49.5248  30
   1  -2  -1 499.732 67.5408  16
   1  -2  -1 543.779 66.9353  28
   1  -2  -1 501.070 99.4399  29
   1  -2  -1 461.925 53.6515  13
   1  -2  -1 436.186 76.3943  25
   1  -2  -1 554.481 73.3031  24
   1  -2  -1 485.486 81.4163  23
   1  -2  -1 478.028 72.7331  22
   1  -2  -1 511.961 75.4350  19
   1  -2  -1 522.082 73.1797  33
  -1   2   1 487.371 55.0623   7
  -1   2   1 444.434 62.7725   3
   1  -2  -1 380.451 52.8033  37
  -1   2   1 425.619 56.3604  37
   1  -2  -1 450.507 48.8250  38
   1  -2   0 6713.51 192.514  37
   1  -2   0 6803.27 189.922  23
   1  -2   0 6665.54 183.036  30
  -1   2   0 7580.97 198.776   3
   1  -2   0 7116.05 194.425  14
   1  -2   0 7074.84 194.341  13
  -1   2   0 7232.39 194.133   7
  -1   2  -1 129.792 63.0647   7
   1  -2   1 103.022 51.5648  12
  -1   2  -1 38.2394 67.2657   3
   1  -2   1 66.4719 48.6361  14
   1  -2   2 45422.7 1116.81  14
  -1   2  -2 43582.7 1114.56   7
   1  -2   2 45399.2 1114.32  12
   1  -2   2 42084.4 1110.14  36
   1  -2   3 2166.56 93.7871  12
   1  -2   3 2030.74 97.6283  14
  -1   2  -3 2036.55 118.420   4
   1  -2   3 2072.33 100.415  36
  -1   2  -3 1981.13 101.985   7
  -1   2  -4 136.021 79.2511   7
   1  -2   4 177.556 73.7335  36
   1  -2   4 190.519 66.5754  12
  -1   2  -4 95.7347 40.4643  21
  -1   2  -5 22858.5 599.248   3
  -1   2  -5 23371.3 597.053   7
   1  -2   5 23448.6 587.396  36
   1  -2   6 8699.19 249.649  12
  -1   2  -6 7009.49 198.336  21
   1  -2   6 8352.67 224.848  36
  -1   2  -6 6566.89 202.391  20
  -1   2  -6 8272.32 235.172   3
  -1   2  -6 8146.73 234.128   7
  -1   2  -7 3880.99 151.284  35
  -1   2  -7 4113.13 172.257  18
  -1   2  -7 3776.82 167.394  30
   1  -2   7 3982.63 185.484  12
  -1   2  -8 709.008 78.7686  35
   1  -2   8 634.828 136.247  36
  -1   2  -8 480.906 113.878  27
   1  -2   8 455.671 129.625  12
   1  -2   8 501.037 138.477  14
  -1   2  -8 670.427 109.384  18
   1  -2   9 99.0652 155.378  36
  -1   2  -9 206.567 70.9680  35
  -1   2  -9 171.657 100.319  18
  -1   2  -9 162.325 98.4091  30
   1  -2   9 93.8077 126.900  12
   1  -2   9 152.122 138.183  14
   1  -2  10-48.6461 147.521  14
  -1   2 -10 35.1549 71.9206  35
  -1   2 -10 80.7423 115.402  27
  -1   2 -10-1.86955 102.461  30
  -1   2 -10 55.2671 103.080  18
   1  -2  11 334.211 164.485  14
  -1   2 -11 569.732 123.698  18
  -1   2 -11 600.017 92.0567  35
  -1   2 -11 729.264 124.027  30
  -1   2 -11 417.810 133.971  27
  -1   2 -12 52145.5 1330.92  27
  -1   2 -12 51573.2 1331.87  29
  -1   2 -12 49430.5 1337.57  18
  -1   2 -12 47344.2 1302.56  35
  -1   2 -12 49445.2 1329.67  30
  -1   2 -13 474.533 128.560  30
  -1   2 -13 396.239 180.955  29
  -1   2 -13 353.800 154.705  28
  -1   2 -13 194.729 126.346  18
  -1   2 -13 319.977 94.3013  35
  -1   2 -13 521.518 147.940  27
  -1   2 -14 4583.61 229.116  30
  -1   2 -14 5018.23 238.333  18
  -1   2 -15 451.497 124.852  18
  -1   2 -15 619.890 142.954  28
  -1   2 -15 466.554 112.769  30
  -1   2 -15 502.723 153.404  29
  -1   2 -16 996.874 107.347  30
  -1   2 -16 1167.94 124.756  18
  -1   2 -17 1609.41 115.400  28
   1  -1 -17-11.3911 89.3507  27
   1  -1 -17 35.7276 74.0582  30
   1  -1 -16 867.216 122.904  27
   1  -1 -16 689.984 108.063  18
   1  -1 -16 578.338 107.372  30
   1  -1 -15 2311.48 162.676  30
   1  -1 -15 2498.13 175.319  27
   1  -1 -15 2560.46 165.286  18
   1  -1 -14 843.685 152.599  27
   1  -1 -14 1103.64 140.229  18
   1  -1 -14 899.462 138.105  30
   1  -1 -13 44.2884 140.306  27
   1  -1 -13 26.1883 124.914  18
   1  -1 -13 26.1294 124.831  30
   1  -1 -12 1126.23 156.275  27
   1  -1 -12 1186.30 155.401  28
   1  -1 -12 1186.81 121.763  17
   1  -1 -12 1154.26 145.962  30
   1  -1 -11 21.9930 131.737  27
   1  -1 -11-29.4807 93.4100  35
   1  -1 -11 29.1413 132.234  28
   1  -1 -11 44.7327 87.6167  15
   1  -1 -11-143.895 118.520  18
   1  -1 -11 42.6055 101.374  17
   1  -1 -11-16.3958 119.322  30
   1  -1 -10 456.653 130.806  27
   1  -1 -10 513.366 129.130  28
   1  -1 -10 404.038 86.4918  15
   1  -1 -10 545.242 102.529  35
   1  -1 -10 517.718 116.603  30
   1  -1 -10 402.570 113.637  18
   1  -1 -10 480.111 103.369  17
   1  -1  -9 29.4681 66.0523  34
   1  -1  -9-1.78915 100.402  18
   1  -1  -9-6.70361 86.6675  35
  -1   1   9 111.709 125.487  37
   1  -1  -9-33.1386 115.183  27
   1  -1  -9-61.5221 75.3109  15
   1  -1  -9 9.31786 99.7796  30
   1  -1  -9-4.65608 117.722  28
   1  -1  -8 12048.0 356.551  30
   1  -1  -8 11203.0 341.130  35
   1  -1  -8 11222.1 331.900  17
   1  -1  -8 13167.1 354.878  18
   1  -1  -8 11215.8 320.046  34
   1  -1  -8 10020.6 329.084  20
   1  -1  -8 11451.7 349.562  26
   1  -1  -8 11837.8 351.730  28
   1  -1  -7 136.952 124.327  26
   1  -1  -7 190.538 70.4775  31
   1  -1  -7 91.6971 82.6278  16
   1  -1  -7 107.222 71.6791  15
   1  -1  -7 151.690 84.8128  35
   1  -1  -7 183.378 97.6050  18
   1  -1  -7 111.731 91.5746  17
  -1   1   7 171.064 115.241  11
   1  -1  -7 270.378 81.9989  20
   1  -1  -7 164.180 76.2052  34
   1  -1  -7 171.606 114.202  28
   1  -1  -6 829.743 136.980  29
   1  -1  -6 844.400 115.126  28
   1  -1  -6 734.547 74.2897  15
   1  -1  -6 787.472 76.7796  31
   1  -1  -6 782.847 104.052  30
  -1   1   6 823.971 79.4701  10
   1  -1  -6 735.160 86.8614  20
   1  -1  -6 648.325 85.1736  35
   1  -1  -6 723.306 96.6352  17
   1  -1  -6 781.354 118.755  26
   1  -1  -5 8300.55 243.824  18
   1  -1  -5 7731.47 235.788  17
   1  -1  -5 7636.47 235.447  35
   1  -1  -5 8255.27 233.839  31
   1  -1  -5 8411.64 246.742  30
   1  -1  -5 6766.47 223.287  16
   1  -1  -5 8365.33 232.667  15
   1  -1  -5 8159.57 242.639  28
   1  -1  -5 8024.23 242.326  26
   1  -1  -5 8219.44 249.597  25
  -1   1   5 8656.83 225.641  10
   1  -1  -5 8449.41 240.374  20
  -1   1   5 8957.57 222.234   2
   1  -1  -5 7823.93 223.447  38
   1  -1  -4 179.374 60.2486  35
   1  -1  -4 176.495 66.0993  18
   1  -1  -4 190.762 92.7033  33
   1  -1  -4 225.809 72.7696  30
   1  -1  -4 217.063 54.4704  31
   1  -1  -4 179.959 57.8062  15
   1  -1  -4 119.543 58.8449  16
   1  -1  -4 197.361 96.1591  29
   1  -1  -4 166.058 76.4229  28
   1  -1  -4 145.418 82.2734  26
   1  -1  -4 159.987 85.9407  25
   1  -1  -4 220.274 86.4672  22
   1  -1  -4 223.553 63.9967  20
  -1   1   4 172.500 67.4340  37
   1  -1  -4 228.126 54.0287  38
  -1   1   4 203.085 49.2796   2
   1  -1  -3 6141.12 181.187  35
   1  -1  -3 5894.96 187.187  33
  -1   1   3 6351.97 172.291   9
  -1   1   3 5847.57 174.565   6
   1  -1  -3 6196.90 183.936  30
   1  -1  -3 6004.28 180.072  28
   1  -1  -3 5910.70 190.556  29
   1  -1  -3 6094.57 178.673  18
   1  -1  -3 6331.84 179.800  16
   1  -1  -3 5714.43 182.354  26
   1  -1  -3 5865.29 189.031  25
   1  -1  -3 5845.51 178.438   5
   1  -1  -3 6114.44 190.172  22
   1  -1  -3 6763.30 188.887  20
  -1   1   3 6351.59 175.937   2
   1  -1  -3 6592.60 175.912  38
  -1   1   3 5961.88 180.320  37
   1  -1  -2 67463.7 1653.44  28
   1  -1  -2 63709.3 1657.73  25
   1  -1  -2 66344.6 1655.44  18
   1  -1  -2 64586.3 1658.39  22
   1  -1  -2 65975.3 1655.11  33
   1  -1  -2 65956.1 1651.93   6
   1  -1  -2 64762.3 1653.12   5
  -1   1   2 66333.2 1656.60   9
   1  -1  -2 66235.3 1657.21  16
  -1   1   2 65223.8 1658.77  37
   1  -1  -2 68378.9 1657.58  38
   1  -1  -1 374.467 49.9589  37
  -1   1   1 409.555 51.7290  37
   1  -1  -1 396.103 47.6264  38
   1  -1  -1 402.931 39.8711  30
  -1   1   1 370.108 56.2115   3
   1  -1  -1 387.418 51.2724  13
   1  -1  -1 412.543 36.7265  18
  -1   1   1 402.065 54.0463   9
   1  -1  -1 424.538 49.7185  33
  -1   1   0 266.126 53.6887   3
  -1   1   0 251.766 51.4442   7
   1  -1   0 246.507 43.0703  38
   1  -1   0 226.099 50.8581  37
   1  -1   0 280.227 46.3773  14
   1  -1   0 306.702 50.6017  13
  -1   1  -1 56656.5 1438.85   3
   1  -1   1 58728.2 1439.06  14
  -1   1  -1 55179.4 1437.70   7
   1  -1   1 57712.6 1437.19  38
   1  -1   1 57204.4 1437.65  12
  -1   1  -2 109556. 2782.57   3
   1  -1   2 113191. 2782.99  14
   1  -1   2 112871. 2780.80  12
  -1   1  -2 107976. 2781.95   7
  -1   1  -3-18.9677 75.9012  21
  -1   1  -3 19.6603 77.6348   3
   1  -1   3 36.9469 86.2867  36
   1  -1   3 50.8517 61.9148  14
   1  -1   3 34.2040 58.2951  12
  -1   1  -3 3.86418 79.4320  32
  -1   1  -3-9.69813 59.4880  30
  -1   1  -3 39.8470 79.5899   7
   1  -1   4 8312.66 240.442  14
  -1   1  -4 8094.83 235.672   7
  -1   1  -4 7897.79 234.293   3
   1  -1   4 8671.00 233.277  12
  -1   1  -4 7726.06 217.303  21
   1  -1   4 8052.85 229.439  36
  -1   1  -4 7909.52 231.166  30
  -1   1  -4 7797.47 233.876  32
  -1   1  -5 3328.53 132.975  30
   1  -1   5 3400.65 141.266  14
  -1   1  -5 3317.47 133.421   7
  -1   1  -5 3197.39 137.457  27
  -1   1  -5 3495.16 131.341   3
   1  -1   5 3696.41 130.604  12
  -1   1  -5 3206.34 105.537  21
  -1   1  -5 3197.47 106.072  20
  -1   1  -5 3395.94 136.100  18
   1  -1   5 3234.92 124.156  36
  -1   1  -5 3278.31 140.928  32
  -1   1  -6 6153.03 209.795  30
   1  -1   6 6494.76 223.979  14
  -1   1  -6 5998.76 203.558   7
  -1   1  -6 5896.65 213.212  27
  -1   1  -6 6093.92 197.892   3
   1  -1   6 6233.28 209.063  12
  -1   1  -6 5642.58 175.843  21
  -1   1  -6 6449.38 217.805  32
  -1   1  -6 6628.03 214.738  18
   1  -1   6 6313.74 194.849  36
  -1   1  -6 5883.96 196.322  35
  -1   1  -6 5868.11 179.835  20
   1  -1   7 9717.93 313.818  12
  -1   1  -7 9922.49 281.901  20
  -1   1  -7 10205.9 299.518  35
   1  -1   7 10605.6 293.971  36
  -1   1  -7 9866.21 298.071   7
  -1   1  -7 9800.88 279.320  31
  -1   1  -7 10330.2 313.270  30
   1  -1   7 11203.1 333.017  14
  -1   1  -7 10890.7 319.614  18
  -1   1  -7 10118.2 314.048  27
  -1   1  -8 209.871 99.8568  30
  -1   1  -8 309.742 102.872  18
   1  -1   8 176.443 103.469  12
   1  -1   8 155.413 112.436  14
  -1   1  -8 193.223 72.9521  35
   1  -1   8 176.599 118.756  36
  -1   1  -8 154.881 109.461  27
  -1   1  -9 4537.33 190.912  30
  -1   1  -9 4571.15 194.557  18
   1  -1   9 4281.74 212.016  14
  -1   1  -9 4344.25 168.944  35
  -1   1 -10 1133.07 124.955  30
  -1   1 -10 1119.12 128.914  18
   1  -1  10 854.706 148.167  14
  -1   1 -10 1002.18 100.637  35
  -1   1 -10 1059.19 136.402  27
  -1   1 -11 1643.74 146.296  30
  -1   1 -11 1725.25 151.598  18
  -1   1 -11 1663.82 124.416  35
  -1   1 -11 1819.70 160.376  27
  -1   1 -11 1725.13 195.936  29
  -1   1 -12 2269.91 177.180  27
  -1   1 -12 2212.49 191.996  28
  -1   1 -12 2592.39 217.210  29
  -1   1 -12 2076.45 142.390  35
  -1   1 -12 2144.93 164.796  30
  -1   1 -13 1405.36 151.450  18
  -1   1 -13 1579.50 179.447  28
  -1   1 -13 1455.92 201.086  29
  -1   1 -13 1220.51 120.213  35
  -1   1 -13 1589.66 164.210  27
  -1   1 -14 1288.50 147.459  18
  -1   1 -14 1428.68 171.824  28
  -1   1 -14 1495.66 144.087  30
  -1   1 -15 290.750 117.052  27
  -1   1 -15 167.381 104.983  30
  -1   1 -15 239.908 148.777  29
  -1   1 -15 103.822 131.484  28
  -1   1 -15 80.3141 112.040  18
  -1   1 -16 2762.16 144.407  30
  -1   1 -16 3165.60 163.675  18
  -1   1 -17 4372.84 166.341  28
   1   0 -18 580.004 76.3029  27
   1   0 -17 1087.74 104.442  30
   1   0 -17 1369.59 115.897  27
   1   0 -16 1651.69 139.330  30
   1   0 -16 2035.58 151.511  27
   1   0 -16 1840.49 137.721  18
   1   0 -15 1083.01 153.362  27
   1   0 -15 898.334 133.894  30
   1   0 -15 894.574 135.712  18
   1   0 -14 1480.83 155.390  30
   1   0 -14 1478.71 167.863  27
   1   0 -14 1553.85 151.871  18
   1   0 -13 6293.07 270.825  30
   1   0 -13 6660.61 276.746  27
   1   0 -13 6459.56 267.522  18
   1   0 -12 887.080 139.319  30
   1   0 -12 1088.06 155.303  27
   1   0 -12 1095.17 152.477  28
   1   0 -12 1022.50 136.977  18
   1   0 -11 1155.70 108.360  15
   1   0 -11 1339.27 140.046  30
   1   0 -11 1646.07 140.947  18
   1   0 -11 1571.34 119.036  17
   1   0 -11 1392.53 152.525  27
   1   0 -11 1657.53 153.137  28
   1   0 -10 7905.51 285.459  18
   1   0 -10 9178.25 260.374  17
   1   0 -10 7723.78 289.262  27
   1   0 -10 8328.45 285.211  28
   1   0 -10 7370.80 254.961  15
   1   0 -10 8380.55 269.868  35
   1   0 -10 7790.71 286.028  30
  -1   0  10 8833.79 338.220  37
   1   0  -9 6492.01 226.514  18
   1   0  -9 5717.14 212.819  35
   1   0  -9 5932.57 227.684  30
   1   0  -8 688.006 110.601  30
   1   0  -8 711.552 77.0058  34
   1   0  -8 785.885 96.6336  35
  -1   0   8 532.594 164.257  11
  -1   0   8 517.349 135.766  10
   1   0  -8 759.321 104.718  18
   1   0  -8 715.454 99.0577  17
   1   0  -8 610.977 77.4632  15
   1   0  -7 2491.92 156.890  29
   1   0  -7 2515.68 142.611  30
   1   0  -7 2457.47 109.065  15
  -1   0   7 3004.74 145.332  11
  -1   0   7 2802.69 139.165  10
   1   0  -7 2462.00 130.227  17
   1   0  -7 2767.09 137.845  18
   1   0  -7 2453.71 149.132  26
   1   0  -6 48.8758 103.899  26
  -1   0   6 120.383 64.8848   2
  -1   0   6 105.308 73.2936  10
   1   0  -6 54.9539 54.1611  15
   1   0  -6 60.0923 58.8329  16
   1   0  -6 25.2791 73.8835  38
   1   0  -6 57.1697 80.7923  18
   1   0  -6 90.8292 64.5094  35
   1   0  -5 5008.92 169.814  26
  -1   0   5 5654.11 156.864   2
   1   0  -5 5058.35 172.323  29
   1   0  -5 5573.97 172.361  18
   1   0  -5 5245.78 158.696  15
   1   0  -5 4277.63 150.092  16
   1   0  -5 4942.60 159.749  35
  -1   0   5 5725.92 160.440  10
   1   0  -4 11978.5 361.008   8
   1   0  -4 16317.3 374.634  38
  -1   0   4 14606.0 358.338   2
   1   0  -4 13366.4 360.405  35
   1   0  -4 13139.9 355.923  16
   1   0  -4 12858.3 362.651  15
   1   0  -4 13635.7 362.230  26
   1   0  -4 14500.2 367.213  18
   1   0  -3 26416.7 719.183   6
   1   0  -3 26692.4 720.464   5
  -1   0   3 28187.5 726.425  37
  -1   0   3 28438.0 719.142   1
  -1   0   3 27997.3 719.927   2
   1   0  -3 28683.6 721.267  18
   1   0  -3 28194.2 720.355  35
   1   0  -3 27924.7 717.525  16
  -1   0   2 12204.0 323.574  37
   1   0  -2 11556.7 318.741   6
   1   0  -2 11683.7 320.399   5
   1   0  -2 12418.4 314.301  18
  -1   0   2 11825.5 322.107   6
  -1   0   2 12304.6 321.149   9
  -1   0   2 12044.4 320.785   1
  -1   0   2 12072.4 321.143   2
  -1   0   1 73965.6 1950.46   1
  -1   0   1 74879.9 1950.33   9
   1   0  -1 80836.1 1953.39  13
   1   0  -1 77601.2 1950.91   6
   1   0  -1 75561.3 1952.22  37
  -1   0   1 78147.0 1952.60  37
  -1   0   0 2519.75 91.0267   9
  -1   0   0 2586.45 72.2306  18
   1   0   0 2639.11 89.0733  38
   1   0   0 2729.49 92.8289  37
   1   0   0 2691.69 90.0109  14
   1   0   0 2789.81 93.1670  13
  -1   0   0 2498.36 91.9062   3
  -1   0   0 2555.55 93.3324   1
   1   0   1 19982.5 493.786  13
  -1   0  -1 18973.4 480.139  23
  -1   0  -1 18240.8 490.163   3
  -1   0  -1 18493.6 489.766   9
  -1   0  -1 19453.9 484.518  18
   1   0   1 18355.2 487.952  38
  -1   0  -1 18760.6 481.324  30
   1   0   1 19721.2 490.601  14
  -1   0  -2 34459.5 865.747  30
   1   0   2 32875.0 866.893  38
   1   0   2 35270.8 870.776  14
  -1   0  -2 34021.2 868.843   9
  -1   0  -2 34436.0 866.247  27
  -1   0  -2 33307.8 863.076  23
  -1   0  -2 34209.4 875.016  21
  -1   0  -2 34696.5 869.846  32
  -1   0  -2 32701.1 868.655   3
  -1   0  -2 34915.7 869.651  18
   1   0   2 35325.4 867.960  12
  -1   0  -3 1809.55 109.104  32
  -1   0  -3 1812.22 88.1264  30
  -1   0  -3 1711.12 101.723  19
   1   0   3 1925.90 86.7897  14
  -1   0  -3 1910.25 96.6494  27
  -1   0  -3 1613.56 98.3113  17
  -1   0  -3 1929.73 92.0904  18
  -1   0  -3 1851.83 100.687  21
  -1   0  -3 1702.45 89.5429   3
  -1   0  -3 1733.74 88.3688   9
   1   0   3 1941.45 81.7069  12
  -1   0  -4 20016.7 542.059  27
   1   0   4 22479.9 545.204  14
  -1   0  -4 18983.3 538.980  19
   1   0   4 21915.7 537.635  12
  -1   0  -4 24077.9 533.717  34
  -1   0  -4 20359.6 538.838  35
   1   0   4 19933.6 534.282  36
  -1   0  -4 17713.8 534.397  17
  -1   0  -4 21070.8 546.351  18
  -1   0  -4 20178.2 531.422  21
  -1   0  -4 20777.7 542.690  30
  -1   0  -4 20066.3 542.936  32
  -1   0  -4 19830.3 533.954   3
  -1   0  -5 3122.75 137.048  30
   1   0   5 3592.73 134.282  14
  -1   0  -5 3324.98 113.069  20
  -1   0  -5 3132.07 148.767  19
  -1   0  -5 3187.70 142.764  27
   1   0   5 3183.44 125.782  12
  -1   0  -5 3530.23 117.897  34
   1   0   5 3223.67 128.809  36
  -1   0  -5 3026.28 110.657  21
  -1   0  -5 3185.07 122.144   3
  -1   0  -5 2770.34 116.185   9
  -1   0  -5 3199.75 150.819  32
  -1   0  -6 3020.09 154.959  27
   1   0   6 2795.24 134.189  12
  -1   0  -6 2820.50 122.363  24
  -1   0  -6 2706.59 111.935  21
  -1   0  -6 3045.55 164.919  32
  -1   0  -6 3039.92 148.148  17
  -1   0  -6 3017.19 147.240  18
  -1   0  -6 3080.40 115.361  20
  -1   0  -6 2943.50 145.653  30
  -1   0  -6 3068.60 113.859  31
   1   0   6 3231.45 144.096  14
   1   0   6 3120.55 128.303  36
  -1   0  -6 3106.59 120.633  34
  -1   0  -6 2996.79 126.733  35
  -1   0  -7 7228.03 245.409  27
   1   0   7 6922.75 216.635  36
  -1   0  -7 6844.39 223.578  35
  -1   0  -7 7273.83 242.625  18
  -1   0  -7 7282.98 248.994  32
  -1   0  -7 6572.25 209.452  20
   1   0   7 6844.27 241.710  14
  -1   0  -7 6899.09 206.720  31
  -1   0  -8 600.390 108.785  18
  -1   0  -8 500.067 81.3401  35
  -1   0  -8 510.533 108.157  30
  -1   0  -8 453.866 118.625  27
  -1   0  -8 388.027 66.4473  20
   1   0   8 399.347 104.670  14
  -1   0  -9 1373.38 108.001  35
  -1   0  -9 1496.54 139.441  27
  -1   0  -9 1433.18 128.577  30
  -1   0  -9 1559.92 129.825  18
  -1   0 -10 149.267 94.2635  35
  -1   0 -10 126.096 111.517  30
  -1   0 -10 29.5381 134.933  28
  -1   0 -10 28.7981 168.871  29
  -1   0 -10 167.937 127.311  27
  -1   0 -10 150.445 109.490  18
  -1   0 -11 5643.12 242.079  18
  -1   0 -11 5536.41 266.803  29
  -1   0 -11 5144.42 252.707  28
  -1   0 -11 5005.16 216.019  35
  -1   0 -11 5534.80 234.090  30
  -1   0 -11 5199.05 237.593  27
  -1   0 -12 88.4517 121.871  30
  -1   0 -12-106.871 156.693  28
  -1   0 -12-101.811 187.954  29
  -1   0 -12-56.6309 139.645  27
  -1   0 -12 228.164 126.448  18
  -1   0 -13 443.768 104.791  35
  -1   0 -13 439.139 154.914  28
  -1   0 -13 390.183 128.155  30
  -1   0 -13 477.531 188.113  29
  -1   0 -13 541.824 145.077  27
  -1   0 -13 491.700 130.442  18
  -1   0 -14 65.8739 87.9321  35
  -1   0 -14-45.2054 139.870  28
  -1   0 -14 93.6850 165.009  29
  -1   0 -14 70.4519 113.365  30
  -1   0 -14-27.6185 130.757  27
  -1   0 -14 164.882 118.488  18
  -1   0 -15 1907.61 145.199  18
  -1   0 -15 2218.37 158.773  28
  -1   0 -15 2088.58 168.889  29
  -1   0 -15 1667.14 133.412  30
  -1   0 -15 2300.00 151.468  27
  -1   0 -16 1482.98 118.938  18
  -1   0 -16 1822.07 126.747  28
   1   1 -18 359.215 82.2894  27
   1   1 -17 173.226 84.9762  18
   1   1 -17 212.080 91.2083  30
   1   1 -17 47.9021 101.346  27
   1   1 -16 4924.21 212.532  18
   1   1 -16 4996.44 219.424  27
   1   1 -15 6125.70 254.487  18
   1   1 -15 5801.38 257.901  30
   1   1 -14 3437.87 199.280  18
   1   1 -14 3872.22 220.456  27
   1   1 -13 8675.83 330.053  30
   1   1 -13 9277.42 337.819  27
   1   1 -12 18771.2 546.050  30
   1   1 -12 19134.1 544.397  18
   1   1 -12 19136.9 546.406  27
   1   1 -12 19536.2 539.614  28
   1   1 -11 5453.96 234.775  27
   1   1 -11 5711.62 226.391  28
   1   1 -11 5150.68 224.657  30
   1   1 -11 5847.98 224.404  18
   1   1 -10 154.885 101.987  18
  -1  -1  10 151.893 157.497  11
   1   1 -10 116.026 103.173  30
   1   1  -9 3960.30 183.482  30
   1   1  -9 4475.98 179.677  18
   1   1  -9 4652.75 160.128  17
   1   1  -9 3567.97 143.253  15
   1   1  -9 4255.13 157.461  35
  -1  -1   9 3636.94 198.892  10
   1   1  -8 1040.31 78.8026  15
   1   1  -8 1180.76 104.111  17
   1   1  -8 1121.70 112.887  18
  -1  -1   8 938.671 149.664  10
  -1  -1   8 1093.29 177.053  11
   1   1  -7 1775.79 102.016  35
   1   1  -7 1474.88 87.0209  15
  -1  -1   7 2479.40 192.345  36
   1   1  -7 1837.27 122.439  38
   1   1  -7 1832.36 121.248  18
  -1  -1   7 2290.51 137.858  11
  -1  -1   7 2162.05 131.302  10
  -1  -1   6 112.167 74.7819  10
  -1  -1   6 126.292 80.8734  11
   1   1  -6 121.957 61.5598   4
   1   1  -6 106.498 62.8611   8
   1   1  -6 136.642 84.3417  38
   1   1  -6 145.190 76.7330  18
  -1  -1   6 239.969 131.694  36
   1   1  -6 159.991 57.1857  35
   1   1  -6 61.7711 52.1612  16
   1   1  -6 106.626 47.0269  15
   1   1  -5 1902.80 73.8602  16
   1   1  -5 1924.84 79.9972  15
  -1  -1   5 2549.90 93.8608   2
   1   1  -5 2232.10 82.9557  35
  -1  -1   5 2771.69 97.1715  10
  -1  -1   4 5255.95 146.124  10
   1   1  -4 4505.06 165.610   6
   1   1  -4 5459.18 170.087  38
   1   1  -4 4438.80 134.068  35
  -1  -1   4 5057.91 142.767   2
   1   1  -4 4145.64 131.176  16
   1   1  -4 4667.15 169.961   8
  -1  -1   3 471.048 56.8900   2
   1   1  -3 459.900 80.6984   5
   1   1  -3 502.244 71.3092   6
   1   1  -3 505.166 53.2313  16
  -1  -1   3 430.573 68.6658  37
   1   1  -3 548.669 85.0811  38
  -1  -1   2 51587.7 1341.66  37
   1   1  -2 51013.9 1338.62   6
   1   1  -2 50282.3 1338.89   5
  -1  -1   2 52832.2 1338.50   1
  -1  -1   2 51709.0 1337.74   2
   1   1  -1 6852.46 193.613  13
  -1  -1   1 6445.48 189.773   1
  -1  -1   1 6747.46 187.866   2
   1   1  -1 6758.83 195.324   5
   1   1  -1 6852.13 178.847  18
  -1  -1   1 6856.27 192.906  37
   1   1  -1 6774.13 192.097  37
  -1  -1   1 6702.39 190.241   9
   1   1  -1 6858.27 194.691   6
   1   1   0 65871.3 1629.19  13
  -1  -1   0 64390.4 1625.93   9
  -1  -1   0 63651.7 1623.59   2
  -1  -1   0 64039.2 1625.60   1
  -1  -1   0 64747.2 1621.58  33
  -1  -1   0 65672.9 1629.65  37
   1   1   0 65475.6 1629.04  37
  -1  -1   0 62098.5 1620.71  18
  -1  -1   0 63056.9 1621.99  28
  -1  -1  -1 17301.4 449.152  33
  -1  -1  -1 17673.3 444.812  30
  -1  -1  -1 16745.5 443.874  18
   1   1   1 17428.4 446.751  38
   1   1   1 14975.1 449.104  37
  -1  -1  -1 19279.9 449.734  27
  -1  -1  -1 17946.3 446.096  23
  -1  -1  -1 16891.2 444.689   1
  -1  -1  -1 16785.3 444.657   9
  -1  -1  -1 16887.9 448.274  19
   1   1   1 17751.6 450.631  13
   1   1   1 16725.4 446.727  14
  -1  -1  -2 1253.34 71.2542   1
   1   1   2 1197.25 66.9973  38
  -1  -1  -2 1296.65 68.1208  35
  -1  -1  -2 1327.83 100.070  34
  -1  -1  -2 1187.99 75.8684  18
  -1  -1  -2 1154.02 97.0679  17
  -1  -1  -2 1208.89 108.464  32
  -1  -1  -2 1289.71 75.6595  30
   1   1   2 1294.65 70.9172  14
  -1  -1  -2 1254.32 86.8420  27
  -1  -1  -2 1170.60 94.7370  23
  -1  -1  -2 1320.41 88.8239  25
  -1  -1  -2 1209.35 107.168  21
  -1  -1  -2 1242.48 85.1650  22
  -1  -1  -2 1220.21 69.6384   9
  -1  -1  -2 1155.74 103.423  19
   1   1   2 1247.79 82.4043  13
  -1  -1  -3 161.628 94.7763  19
  -1  -1  -3 157.426 51.7076  35
  -1  -1  -3 165.970 67.6449  18
  -1  -1  -3 149.361 79.0703  17
  -1  -1  -3 151.119 77.8599  34
  -1  -1  -3 120.407 97.4450  32
  -1  -1  -3 111.845 51.4611   9
  -1  -1  -3 174.897 67.4067  30
  -1  -1  -3 206.856 78.9189  27
  -1  -1  -3 133.322 65.3292  24
  -1  -1  -3 188.345 81.5443  22
  -1  -1  -3 184.294 90.9624  23
  -1  -1  -3 164.534 68.1693  21
  -1  -1  -3 158.442 55.0314   1
   1   1   3 132.584 52.2244  12
   1   1   3 178.770 56.6685  14
  -1  -1  -4 39373.8 1022.65  32
  -1  -1  -4 35317.2 1013.80  17
  -1  -1  -4 39445.9 1023.93  18
   1   1   4 42427.8 1017.24  14
  -1  -1  -4 40426.1 1017.86  35
   1   1   4 37997.6 1009.48  36
  -1  -1  -4 48432.1 1019.69  34
  -1  -1  -4 40083.1 1022.82  30
  -1  -1  -4 40278.6 1023.23  27
  -1  -1  -4 38020.8 1007.56  24
  -1  -1  -4 39482.1 1012.03  21
  -1  -1  -4 38697.8 1017.34  22
  -1  -1  -4 37591.7 1002.98   9
  -1  -1  -4 45955.1 1017.73  20
  -1  -1  -4 39255.0 1018.70  19
   1   1   4 38129.4 1009.47  12
  -1  -1  -5 17302.3 477.966  27
  -1  -1  -5 16536.8 457.605  24
  -1  -1  -5 17242.6 479.174  32
  -1  -1  -5 15448.6 465.994  17
  -1  -1  -5 17242.7 477.807  18
  -1  -1  -5 20509.9 466.031  20
  -1  -1  -5 17298.1 477.244  19
   1   1   5 17217.1 466.733  14
  -1  -1  -5 19492.4 463.695  34
   1   1   5 16759.9 455.656  36
  -1  -1  -5 16683.1 465.053  35
  -1  -1  -5 17139.2 475.720  30
  -1  -1  -5 19127.2 464.663  31
   1   1   5 14692.8 455.232  12
   1   1   6 19072.6 537.494  14
  -1  -1  -6 20533.1 551.235  27
  -1  -1  -6 18452.0 522.105  21
  -1  -1  -6 21285.3 531.635  20
  -1  -1  -6 20051.5 547.524  19
  -1  -1  -6 18980.6 538.830  17
  -1  -1  -6 20282.3 551.085  18
  -1  -1  -6 18531.1 523.688  24
  -1  -1  -6 22116.8 531.134  31
  -1  -1  -6 20514.8 550.083  30
  -1  -1  -6 20219.8 550.475  32
   1   1   6 19458.9 518.961  36
  -1  -1  -6 18963.3 535.081  35
  -1  -1  -6 20673.5 527.480  34
  -1  -1  -7 15386.7 442.578  20
  -1  -1  -7 14742.7 435.106  21
  -1  -1  -7 17200.4 470.515  32
  -1  -1  -7 16997.5 471.519  27
  -1  -1  -7 15910.0 452.825  35
  -1  -1  -7 16720.6 468.501  30
  -1  -1  -7 16192.5 437.566  31
  -1  -1  -7 16962.2 470.953  18
  -1  -1  -7 17891.6 464.343  17
  -1  -1  -8 666.805 137.491  32
  -1  -1  -8 621.989 111.855  18
  -1  -1  -8 591.485 90.1823  35
  -1  -1  -8 641.149 129.731  28
  -1  -1  -8 546.945 158.458  29
  -1  -1  -8 606.979 110.131  30
  -1  -1  -9 30.3100 124.631  27
  -1  -1  -9 72.7425 107.987  18
  -1  -1  -9 101.925 89.4521  35
  -1  -1  -9 87.7477 107.299  30
  -1  -1  -9 159.671 133.878  28
  -1  -1  -9 19.1264 161.043  29
  -1  -1 -10 7534.77 278.237  30
  -1  -1 -10 7621.13 283.512  27
  -1  -1 -10 7568.05 282.254  18
  -1  -1 -10 7295.64 267.999  35
  -1  -1 -10 7153.28 302.828  29
  -1  -1 -10 7008.61 290.113  28
  -1  -1 -11 1856.86 155.737  30
  -1  -1 -11 1674.16 162.602  27
  -1  -1 -11 1285.85 136.228  35
  -1  -1 -11 1473.00 174.870  28
  -1  -1 -11 1542.70 208.031  29
  -1  -1 -12 966.297 155.902  27
  -1  -1 -12 789.372 138.076  18
  -1  -1 -12 638.833 117.514  35
  -1  -1 -12 844.831 137.297  30
  -1  -1 -12 957.878 165.148  28
  -1  -1 -12 925.296 196.733  29
  -1  -1 -13 527.443 146.044  27
  -1  -1 -13 573.690 133.006  18
  -1  -1 -13 399.937 108.117  35
  -1  -1 -13 406.120 123.594  30
  -1  -1 -13 559.691 193.815  29
  -1  -1 -14 129.268 133.856  27
  -1  -1 -14-72.2387 113.958  18
  -1  -1 -14 131.880 90.6202  35
  -1  -1 -14 225.135 164.504  29
  -1  -1 -14 72.3203 109.183  30
  -1  -1 -14 12.8016 133.302  28
  -1  -1 -15 1287.58 120.155  27
  -1  -1 -15 891.233 109.504  30
  -1  -1 -15 985.462 121.419  18
  -1  -1 -15 1179.87 148.457  29
  -1  -1 -15 1160.56 132.715  28
  -1  -1 -16 617.482 99.8053  28
   1   2 -18 17.8412 80.5787  27
   1   2 -18 67.6251 74.1360  30
   1   2 -17 173.885 105.182  27
   1   2 -17 12.1754 93.0400  30
   1   2 -17 106.478 87.4870  18
   1   2 -16 5623.66 239.410  27
   1   2 -16 5371.11 232.855  30
   1   2 -16 5299.43 226.513  18
   1   2 -15 25.6180 136.355  27
   1   2 -15 98.3586 120.058  30
   1   2 -15-43.3155 113.229  18
   1   2 -14 2696.90 192.148  27
   1   2 -14 2598.21 184.805  30
   1   2 -14 2630.38 177.087  18
   1   2 -13 112208. 2615.62  27
   1   2 -13 112177. 2618.71  30
   1   2 -12 8194.15 280.718  18
   1   2 -12 7415.42 281.455  30
  -1  -2  11 2006.61 197.091  11
   1   2 -11 1810.76 149.449  30
   1   2 -11 2107.52 149.216  18
  -1  -2  10 359.292 166.482  11
  -1  -2  10 334.803 159.735  10
   1   2 -10 401.607 100.908  18
  -1  -2   9 9655.76 351.873  11
  -1  -2   9 9141.99 335.642  10
   1   2  -9 10564.9 295.965  17
   1   2  -9 10610.8 323.620  18
  -1  -2   8 700.601 152.883  10
  -1  -2   8 853.822 180.922  11
   1   2  -8 1007.18 77.0811  35
  -1  -2   8 714.856 213.491  36
   1   2  -8 895.939 107.126  18
   1   2  -8 680.758 65.2178  15
   1   2  -7 2316.54 100.875  35
  -1  -2   7 2535.01 231.405  36
  -1  -2   7 2430.81 150.430  11
  -1  -2   7 2471.57 143.128  10
   1   2  -7 2149.94 98.4378   8
   1   2  -6 720.991 51.3954  15
   1   2  -6 973.922 70.0708   4
  -1  -2   6 1332.28 159.771  36
  -1  -2   6 1088.00 90.4290  10
  -1  -2   6 1025.72 94.5461  11
   1   2  -6 942.094 62.6926  35
  -1  -2   5 1668.45 82.6938  10
   1   2  -5 1079.75 47.0552  16
   1   2  -5 908.658 51.7331  15
   1   2  -5 1308.85 55.3193  35
  -1  -2   5 1770.64 134.504  36
   1   2  -5 1282.24 90.0651   8
  -1  -2   5 1505.37 79.9104   2
   1   2  -4 364.198 89.7307   5
  -1  -2   4 477.722 61.1025   2
   1   2  -4 346.929 28.2010  16
  -1  -2   3 17981.2 439.264  10
  -1  -2   3 17041.0 439.131   2
  -1  -2   3 17012.5 448.475  37
   1   2  -3 15850.3 440.039   6
   1   2  -3 16255.0 441.300   5
  -1  -2   2 226.902 50.2869   2
   1   2  -2 260.036 84.5799  38
  -1  -2   2 220.350 62.5597  37
   1   2  -2 216.978 63.7689   6
   1   2  -2 256.889 71.0815   5
   1   2  -1 72441.1 1815.63   6
   1   2  -1 67862.8 1812.03  37
  -1  -2   1 71503.5 1815.17  37
  -1  -2   1 70705.7 1806.08  33
  -1  -2   1 71079.5 1808.41  28
  -1  -2   1 71299.9 1803.57  35
  -1  -2   1 73234.4 1811.00   1
  -1  -2   1 71493.1 1808.00   2
   1   2  -1 70773.2 1814.08   5
   1   2   0 762.511 67.6915  13
  -1  -2   0 796.134 50.0026  35
  -1  -2   0 606.288 60.1040  18
   1   2   0 694.231 67.7793  37
   1   2   0 982.830 83.0282  38
  -1  -2   0 769.384 81.5461  33
  -1  -2   0 772.576 50.7980   2
  -1  -2   0 738.685 62.4476   1
  -1  -2   0 703.371 74.3938  28
  -1  -2  -1 15988.9 381.753  35
  -1  -2  -1 13633.8 384.078  18
  -1  -2  -1 14408.8 385.786  30
  -1  -2  -1 14478.2 376.540   1
  -1  -2  -1 14269.0 371.076   2
  -1  -2  -1 14349.9 388.433  33
  -1  -2  -1 14193.6 387.171  28
  -1  -2  -1 14859.5 384.381  25
  -1  -2  -1 15229.2 390.694  27
  -1  -2  -1 15666.1 390.493  26
  -1  -2  -1 14643.8 390.133  23
  -1  -2  -1 14077.6 405.134  21
  -1  -2  -1 14847.9 387.735  22
  -1  -2  -1 14340.5 393.199  19
   1   2   1 15327.8 385.409  38
   1   2   1 14809.1 383.904  13
  -1  -2  -2 1628.49 73.5716  35
  -1  -2  -2 1060.69 95.5257  34
  -1  -2  -2 1532.34 98.6662  17
  -1  -2  -2 1407.05 85.4902  18
  -1  -2  -2 1597.79 107.300  33
  -1  -2  -2 1472.36 114.039  32
  -1  -2  -2 1588.33 87.3089  30
  -1  -2  -2 1490.42 65.1408   1
  -1  -2  -2 1516.97 51.1206   2
  -1  -2  -2 1531.31 100.359  28
  -1  -2  -2 1653.33 120.067  29
  -1  -2  -2 1571.45 96.6660  25
  -1  -2  -2 1698.88 100.109  27
  -1  -2  -2 1575.17 109.331  26
  -1  -2  -2 1567.44 106.366  23
  -1  -2  -2 1502.87 100.047  22
  -1  -2  -2 1435.14 100.329  21
  -1  -2  -2 1470.57 111.630  19
   1   2   2 1504.74 70.0915  38
   1   2   2 1474.23 71.2615  14
   1   2   2 1663.49 83.7285  13
  -1  -2  -3 2546.48 138.811  32
  -1  -2  -3 2628.89 135.970  33
  -1  -2  -3 2565.15 114.686  18
  -1  -2  -3 2384.37 120.844  17
   1   2   3 2438.33 87.5514  38
  -1  -2  -3 2607.84 115.150  30
  -1  -2  -3 2488.79 125.931  28
   1   2   3 2481.10 96.7164  14
  -1  -2  -3 2763.62 123.785  27
  -1  -2  -3 2533.09 134.352  26
  -1  -2  -3 2612.05 132.544  23
  -1  -2  -3 2451.86 122.824  25
  -1  -2  -3 2369.72 107.913  24
  -1  -2  -3 2600.60 111.417  21
  -1  -2  -3 2501.25 122.474  22
  -1  -2  -3 1795.62 116.718  34
  -1  -2  -3 2625.58 101.475  35
  -1  -2  -3 3100.89 105.624  20
  -1  -2  -3 2631.62 135.912  19
   1   2   3 2633.18 109.866  13
  -1  -2  -4 3312.42 119.481  31
  -1  -2  -4 2883.58 136.820  30
   1   2   4 2820.08 113.333  14
  -1  -2  -4 2808.79 149.352  28
  -1  -2  -4 2991.44 169.850  29
  -1  -2  -4 3070.04 159.280  19
  -1  -2  -4 2872.24 145.762  27
  -1  -2  -4 2875.23 143.843  25
  -1  -2  -4 2873.29 151.666  23
  -1  -2  -4 2815.06 127.676  24
  -1  -2  -4 2783.42 144.955  22
  -1  -2  -4 2855.36 160.916  32
  -1  -2  -4 2727.98 139.347  17
   1   2   4 2559.45 130.266  36
  -1  -2  -4 2798.24 146.816  34
   1   2   4 2792.20 131.597  13
  -1  -2  -5 33486.1 870.299  27
  -1  -2  -5 31289.9 849.013  24
  -1  -2  -5 30891.8 847.507  21
  -1  -2  -5 32728.2 862.883  22
  -1  -2  -5 32001.2 867.382  32
  -1  -2  -5 29703.4 857.213  17
  -1  -2  -5 32785.1 869.741  18
  -1  -2  -5 38523.6 863.636  34
  -1  -2  -5 32453.4 858.830  35
   1   2   5 30811.0 840.386  36
  -1  -2  -5 37775.3 861.084  20
  -1  -2  -5 32784.9 865.464  19
  -1  -2  -5 32111.8 870.586  29
  -1  -2  -5 32470.6 870.772  28
  -1  -2  -5 36561.8 857.762  31
  -1  -2  -5 33435.3 869.025  30
  -1  -2  -6 7994.41 265.367  27
  -1  -2  -6 6984.00 234.695  24
  -1  -2  -6 7085.49 229.531  21
  -1  -2  -6 8141.69 235.389  31
  -1  -2  -6 7826.80 239.939  34
  -1  -2  -6 7737.11 242.927  35
  -1  -2  -6 6991.08 249.927  17
  -1  -2  -6 7623.30 258.067  18
  -1  -2  -6 7813.22 267.873  32
  -1  -2  -6 7892.84 268.320  19
  -1  -2  -6 7863.33 238.239  20
  -1  -2  -6 7625.40 276.683  29
  -1  -2  -7 2502.55 144.035  30
  -1  -2  -7 2265.22 120.668  34
  -1  -2  -7 2195.17 123.498  35
  -1  -2  -7 2491.69 143.882  18
  -1  -2  -7 2390.37 164.017  32
  -1  -2  -7 2425.61 161.918  28
  -1  -2  -7 2099.23 111.700  21
  -1  -2  -8 707.292 130.975  27
  -1  -2  -8 413.907 73.5856  31
  -1  -2  -8 713.486 143.842  32
  -1  -2  -8 656.067 97.9245  35
  -1  -2  -8 702.073 116.266  30
  -1  -2  -8 688.128 140.152  28
  -1  -2  -8 605.547 167.935  29
  -1  -2  -8 617.855 116.827  18
  -1  -2  -8 570.114 132.310  17
  -1  -2  -8 414.028 82.4660  20
  -1  -2  -8 464.502 89.8195  21
  -1  -2  -9-49.6849 128.552  27
  -1  -2  -9-22.7354 145.428  32
  -1  -2  -9 15.8428 95.5350  35
  -1  -2  -9-2.19161 137.008  28
  -1  -2  -9-2.16526 111.559  30
  -1  -2  -9 7.66263 173.253  29
  -1  -2  -9-24.4300 123.960  17
  -1  -2  -9 116.190 117.518  18
  -1  -2  -9 29.5836 82.0062  20
  -1  -2 -10 5163.12 266.144  29
  -1  -2 -10 5137.42 246.040  28
  -1  -2 -10 5265.33 236.086  18
  -1  -2 -10 5308.65 238.962  27
  -1  -2 -10 4748.85 219.109  35
  -1  -2 -10 5354.65 230.700  30
  -1  -2 -11 2596.64 181.101  18
  -1  -2 -11 2508.79 187.793  27
  -1  -2 -11 2347.30 221.568  29
  -1  -2 -11 2626.72 194.386  28
  -1  -2 -11 2366.75 169.540  30
  -1  -2 -12 1175.49 205.144  29
  -1  -2 -12 948.169 137.484  30
  -1  -2 -12 1040.30 162.777  28
  -1  -2 -12 713.511 128.466  35
  -1  -2 -12 870.608 140.622  18
  -1  -2 -12 1154.11 161.379  27
  -1  -2 -13 540.798 181.932  29
  -1  -2 -13 510.270 121.081  30
  -1  -2 -13 522.426 149.571  28
  -1  -2 -13 434.674 112.045  35
  -1  -2 -13 481.626 126.467  18
  -1  -2 -13 596.272 147.115  27
  -1  -2 -14 828.148 168.518  29
  -1  -2 -14 799.182 138.570  28
  -1  -2 -14 880.615 115.117  30
  -1  -2 -14 469.769 101.556  35
  -1  -2 -14 776.957 128.198  27
  -1  -2 -14 810.823 120.687  18
  -1  -2 -15 1417.35 111.110  27
  -1  -2 -15 1703.97 145.291  29
  -1  -2 -15 1622.97 132.355  28
  -1  -2 -15 1401.90 120.827  18
   1   3 -18 377.407 83.6205  30
   1   3 -18 537.477 93.1709  27
   1   3 -17 39.8823 105.541  27
   1   3 -17 152.913 89.1831  18
   1   3 -17 153.245 97.6651  30
   1   3 -16 253.610 124.501  27
   1   3 -16 274.628 108.678  18
   1   3 -16 367.401 114.694  30
   1   3 -15 2583.39 182.457  30
   1   3 -15 2972.39 176.092  18
   1   3 -15 2991.76 193.469  27
  -1  -3  14 1879.78 243.940  37
   1   3 -14 2442.68 179.579  30
  -1  -3  14 1969.61 206.930  12
   1   3 -14 2610.72 173.160  18
   1   3 -14 2423.48 187.028  27
   1   3 -13 17290.3 515.018  18
   1   3 -13 17921.0 520.963  30
  -1  -3  12 1266.00 213.648  37
  -1  -3  12 1890.57 215.959  11
   1   3 -12 1568.83 153.451  30
   1   3 -12 1735.33 147.623  18
  -1  -3  11 1848.56 205.072  10
  -1  -3  11 1685.68 198.512  11
   1   3 -11 1490.69 136.551  18
  -1  -3  10 13769.1 438.018  11
   1   3 -10 13471.8 416.465  18
  -1  -3   9 7372.79 303.173  11
   1   3  -9 7902.74 263.817  18
   1   3  -9 8078.37 236.187  17
  -1  -3   8 525.465 161.806  10
   1   3  -8 706.158 84.7675   4
  -1  -3   8 686.066 203.724  36
  -1  -3   7 39723.0 879.926  11
  -1  -3   7 35336.0 871.303  10
   1   3  -7 35064.5 833.849  35
   1   3  -7 30085.4 833.515   4
  -1  -3   7 31792.7 889.481  36
   1   3  -7 30285.3 833.544   8
  -1  -3   6 10780.3 255.987  11
  -1  -3   6 10436.4 253.557  10
   1   3  -6 8728.39 216.624  35
  -1  -3   6 10169.5 311.323  36
   1   3  -6 8784.70 228.453   8
   1   3  -6 8714.42 227.368   4
  -1  -3   5 36025.3 835.286  10
  -1  -3   5 36600.6 836.638  11
   1   3  -4 7492.68 233.485   5
   1   3  -4 7407.54 232.812   6
  -1  -3   4 8681.04 233.598   2
  -1  -3   4 9011.30 232.254  10
  -1  -3   3 1641.21 93.3209  37
  -1  -3   3 1729.63 83.0160   2
   1   3  -3 1670.95 92.3856   5
   1   3  -2 51125.4 1323.91   5
   1   3  -2 51715.7 1324.64   6
  -1  -3   2 55376.9 1320.66  10
  -1  -3   2 51149.1 1320.21  33
  -1  -3   2 50161.2 1327.70  37
  -1  -3   2 54577.9 1322.94   2
  -1  -3   2 52082.8 1313.02  35
  -1  -3   1 3238.03 96.6531  35
  -1  -3   1 2961.51 112.813  37
  -1  -3   1 2947.55 164.601  21
   1   3  -1 3208.57 118.757   5
   1   3  -1 2786.06 115.334   6
  -1  -3   1 2771.46 120.567  33
  -1  -3   1 3058.75 101.622   2
  -1  -3   1 2815.76 119.091  28
  -1  -3   1 3159.96 100.569  10
  -1  -3   0 9434.30 245.894  35
  -1  -3   0 8613.14 257.068  33
   1   3   0 8553.64 258.302   6
  -1  -3   0 9010.35 263.315  29
  -1  -3   0 8917.77 257.112  28
  -1  -3   0 9219.54 241.037   2
  -1  -3   0 9152.47 255.418  25
  -1  -3   0 8729.18 264.538  23
  -1  -3   0 8284.62 278.037  21
  -1  -3   0 8953.52 237.792  10
   1   3   0 9024.23 256.221   5
  -1  -3  -1 800.165 60.2888  35
  -1  -3  -1 608.852 73.8930  18
  -1  -3  -1 705.862 76.2157  30
   1   3   1 808.770 72.6900  38
  -1  -3  -1 729.882 86.5389  28
  -1  -3  -1 731.200 111.339  29
  -1  -3  -1 646.856 108.125  19
  -1  -3  -1 762.116 63.2121  20
  -1  -3  -1 729.742 87.0815  27
  -1  -3  -1 760.367 88.8254  25
  -1  -3  -1 706.552 105.335  23
  -1  -3  -1 663.526 101.624  21
  -1  -3  -1 728.477 96.7026  22
  -1  -3  -1 522.885 89.6910  34
  -1  -3  -1 749.555 97.9224  33
  -1  -3  -1 737.172 44.0085   2
   1   3   1 735.351 62.7644  13
  -1  -3  -2 6901.83 226.759  33
  -1  -3  -2 6900.67 219.884  17
  -1  -3  -2 6498.89 216.141  18
  -1  -3  -2 7192.96 232.377  29
  -1  -3  -2 7042.20 220.727  28
  -1  -3  -2 7490.54 209.646  35
  -1  -3  -2 5626.42 212.624  34
  -1  -3  -2 6880.73 218.006  30
  -1  -3  -2 7798.73 228.548  27
  -1  -3  -2 7443.59 224.548  26
  -1  -3  -2 7319.17 219.664  25
  -1  -3  -2 6623.43 212.435  24
  -1  -3  -2 7330.18 227.546  23
  -1  -3  -2 6865.91 224.307  22
  -1  -3  -2 7120.66 221.951  21
  -1  -3  -2 8209.98 211.792  20
  -1  -3  -2 6627.37 228.644  19
   1   3   2 6774.86 198.729  38
   1   3   2 7091.15 202.448  13
  -1  -3  -3 1811.82 140.618  33
  -1  -3  -3 1965.71 127.348  17
  -1  -3  -3 2140.81 157.244  29
  -1  -3  -3 1955.06 131.371  28
  -1  -3  -3 1396.25 117.258  34
  -1  -3  -3 1899.99 118.494  30
  -1  -3  -3 2195.20 97.8366  31
  -1  -3  -3 1886.90 146.801  32
  -1  -3  -3 2025.15 126.225  25
  -1  -3  -3 2040.03 132.202  27
  -1  -3  -3 1819.79 136.562  26
  -1  -3  -3 1899.86 142.852  23
  -1  -3  -3 1898.18 116.626  24
  -1  -3  -3 1961.91 132.938  22
  -1  -3  -3 1959.46 147.534  19
  -1  -3  -3 2408.93 107.187  20
   1   3   3 1816.89 75.6344  38
   1   3   3 1828.50 96.0887  13
  -1  -3  -4 22222.8 613.204  29
  -1  -3  -4 22290.4 608.952  28
  -1  -3  -4 23457.6 599.041  35
  -1  -3  -4 18223.3 596.726  34
  -1  -3  -4 21431.6 599.722  17
  -1  -3  -4 21909.5 606.039  18
  -1  -3  -4 21859.4 603.446  25
  -1  -3  -4 22095.3 608.637  23
  -1  -3  -4 21425.7 591.025  24
  -1  -3  -4 22202.6 592.213  21
  -1  -3  -4 22573.9 604.445  22
  -1  -3  -4 26595.6 606.106  20
  -1  -3  -4 22743.4 608.306  19
  -1  -3  -4 23067.8 610.625  27
  -1  -3  -4 20876.1 603.409  26
  -1  -3  -4 22095.3 611.398  32
  -1  -3  -4 21500.2 609.496  33
  -1  -3  -4 22542.4 607.725  30
  -1  -3  -4 25120.0 596.584  31
  -1  -3  -5 570.886 130.175  28
  -1  -3  -5 561.338 159.626  29
  -1  -3  -5 578.141 89.9244  35
  -1  -3  -5 498.799 105.852  18
  -1  -3  -5 544.264 140.348  19
  -1  -3  -5 510.954 117.272  17
  -1  -3  -5 473.157 104.662  24
  -1  -3  -5 522.740 127.622  22
  -1  -3  -5 564.817 89.3334  20
  -1  -3  -5 421.864 85.8484  21
  -1  -3  -5 719.805 124.250  27
  -1  -3  -5 586.799 81.2336  31
  -1  -3  -5 514.497 137.075  32
  -1  -3  -5 496.922 120.926  34
  -1  -3  -6-16.5602 97.6320  24
  -1  -3  -6 67.9500 119.415  22
  -1  -3  -6 67.6272 83.2914  35
  -1  -3  -6 22.2226 99.7713  18
  -1  -3  -6 46.4872 138.497  19
  -1  -3  -6 16.6815 76.9953  21
  -1  -3  -6 21.7513 99.4049  34
  -1  -3  -6 79.1625 125.545  28
  -1  -3  -6 28.3409 102.578  30
  -1  -3  -6-5.82564 129.486  32
  -1  -3  -7 3005.68 170.192  27
  -1  -3  -7 2527.39 139.744  35
  -1  -3  -7 2588.98 138.234  34
  -1  -3  -7 2512.21 129.879  20
  -1  -3  -7 2712.53 181.978  19
  -1  -3  -7 2567.80 158.337  17
  -1  -3  -7 2788.36 156.345  18
  -1  -3  -7 2265.15 123.171  21
  -1  -3  -7 2938.41 159.392  30
  -1  -3  -7 2185.36 118.608  31
  -1  -3  -7 2762.96 197.059  29
  -1  -3  -7 2701.46 171.587  28
  -1  -3  -8 211.660 98.9509  35
  -1  -3  -8 231.640 115.242  18
  -1  -3  -8 272.896 132.713  17
  -1  -3  -8 186.179 85.2712  20
  -1  -3  -8 237.703 96.1431  21
  -1  -3  -8 355.188 146.399  32
  -1  -3  -8 309.572 82.6657  31
  -1  -3  -8 405.213 134.833  27
  -1  -3  -8 359.833 139.171  28
  -1  -3  -8 319.442 117.268  30
  -1  -3  -8 297.324 172.982  29
  -1  -3  -9 2065.11 149.727  35
  -1  -3  -9 2566.13 178.675  17
  -1  -3  -9 2390.47 169.219  18
  -1  -3  -9 2365.91 187.274  32
  -1  -3  -9 1732.24 128.254  31
  -1  -3  -9 2549.06 167.185  30
  -1  -3  -9 1850.24 133.647  20
  -1  -3  -9 2596.34 182.040  27
  -1  -3  -9 2333.78 181.838  28
  -1  -3  -9 2369.11 213.237  29
  -1  -3 -10 2329.61 167.232  30
  -1  -3 -10 2332.66 222.565  29
  -1  -3 -10 2172.46 189.583  28
  -1  -3 -10 2290.18 182.278  27
  -1  -3 -11-28.8205 114.463  35
  -1  -3 -11 200.278 152.378  27
  -1  -3 -11 58.9179 194.335  29
  -1  -3 -11 100.402 150.962  28
  -1  -3 -11 69.5194 129.678  18
  -1  -3 -12 965.775 136.223  35
  -1  -3 -12 1288.96 141.620  30
  -1  -3 -12 1006.46 162.957  28
  -1  -3 -12 1341.30 150.860  18
  -1  -3 -13 492.858 111.823  35
  -1  -3 -13 916.131 137.202  27
  -1  -3 -13 714.467 126.367  18
  -1  -3 -13 758.437 177.371  29
  -1  -3 -13 598.089 143.439  28
  -1  -3 -13 810.105 121.243  30
  -1  -3 -14 218.892 107.721  27
  -1  -3 -14-21.3541 98.0603  18
  -1  -3 -14 117.617 148.305  29
  -1  -3 -14 77.9202 118.744  28
  -1  -3 -15-15.0858 94.0958  28
   1   4 -18 263.182 83.5706  30
   1   4 -18 249.722 93.3474  27
   1   4 -17 3491.24 178.256  27
   1   4 -17 3615.99 174.230  30
   1   4 -17 3262.64 162.308  18
   1   4 -16 438.594 109.119  18
  -1  -4  16 424.856 188.838  37
  -1  -4  16 322.157 166.284  14
   1   4 -16 364.266 115.505  30
   1   4 -16 449.338 128.228  27
   1   4 -15 2627.62 164.975  18
  -1  -4  15 2062.10 239.492  37
  -1  -4  15 2301.75 213.963  12
   1   4 -15 2468.84 184.030  27
   1   4 -15 2268.88 174.661  30
  -1  -4  14 231.462 178.829  12
  -1  -4  14 134.451 204.621  37
   1   4 -14 119.151 126.578  30
   1   4 -14 245.241 120.921  18
  -1  -4  13 1224.31 220.195  11
  -1  -4  13 1162.26 199.423  12
   1   4 -13 1150.39 148.577  30
  -1  -4  13 1030.92 222.667  37
   1   4 -13 1100.69 139.798  18
  -1  -4  12 103.505 185.299  37
   1   4 -12 61.1921 112.077  18
  -1  -4  12 58.9475 197.310  11
   1   4 -11 380.404 112.766  18
  -1  -4  11 351.138 182.252  11
  -1  -4  11 373.802 191.805  10
   1   4 -11 454.473 117.059   8
  -1  -4  10 9053.28 349.194  11
   1   4 -10 9630.63 282.825   8
  -1  -4   9 531.097 179.232  11
  -1  -4   9 382.351 160.642  10
   1   4  -9 463.930 85.2262   8
  -1  -4   9 408.676 201.747  36
   1   4  -9 505.906 87.6015   4
  -1  -4   8 13221.5 418.987  36
   1   4  -8 12423.8 337.666   8
   1   4  -8 12459.6 337.302   4
  -1  -4   7 84717.0 2036.17  36
  -1  -4   7 83558.7 2035.28  11
   1   4  -7 78814.9 1988.12   4
  -1  -4   6 44631.8 1196.12  36
   1   4  -6 41059.7 1151.41   8
  -1  -4   6 53688.0 1185.02  11
  -1  -4   6 49225.2 1179.63  10
   1   4  -5 75.9530 91.0433   8
  -1  -4   5 108.186 83.1595  10
  -1  -4   5 178.460 92.8693  11
  -1  -4   4 18160.8 520.202  31
   1   4  -4 20409.2 537.081   5
   1   4  -4 20556.3 537.992   6
   1   4  -4 18549.5 533.641   8
  -1  -4   4 25016.5 541.872  10
  -1  -4   4 25746.0 542.495  11
  -1  -4   3 7140.01 186.606  10
  -1  -4   3 7196.30 185.858  11
  -1  -4   3 5537.64 172.078  31
   1   4  -3 6081.07 186.185   6
   1   4  -3 5772.28 186.979   5
  -1  -4   3 5880.03 192.360  37
  -1  -4   2 4606.12 190.070  21
  -1  -4   2 5475.62 153.535  11
  -1  -4   2 5652.31 155.434  10
  -1  -4   2 5020.93 166.885  33
  -1  -4   2 4454.44 159.895  37
   1   4  -2 4914.99 162.194   5
  -1  -4   1 19831.8 566.545  28
  -1  -4   1 19097.3 558.285  37
   1   4  -1 24219.9 589.632  38
  -1  -4   1 22767.8 565.859  25
   1   4  -1 21119.2 559.340   5
  -1  -4   1 19312.4 577.309  21
  -1  -4   1 23557.2 552.153  11
  -1  -4   1 23581.0 554.182  10
  -1  -4   1 20838.0 563.692  33
  -1  -4   1 20664.3 555.857  35
  -1  -4   1 20688.4 559.409  20
  -1  -4   0 1266.79 71.8654  35
  -1  -4   0 1038.09 103.522  34
  -1  -4   0 1120.61 73.9967  31
   1   4   0 1270.31 100.994  38
  -1  -4   0 1223.10 125.160  29
  -1  -4   0 1110.29 99.1176  28
  -1  -4   0 1191.71 74.2791  20
  -1  -4   0 980.927 118.404  19
  -1  -4   0 1161.56 100.964  25
  -1  -4   0 1075.81 114.081  23
  -1  -4   0 1123.15 111.059  21
  -1  -4   0 1128.88 106.122  33
  -1  -4   0 1013.08 72.6038  11
  -1  -4   0 1333.54 70.6189  10
   1   4   0 1227.60 89.5595   5
  -1  -4  -1 43.6095 94.7823  34
  -1  -4  -1-40.2378 104.252  33
  -1  -4  -1 47.6613 76.5966  18
  -1  -4  -1 37.0782 94.5670  28
  -1  -4  -1 33.7571 124.507  29
   1   4   1 76.5900 76.0385  38
  -1  -4  -1 77.6269 90.7847  27
  -1  -4  -1 16.1018 103.419  26
  -1  -4  -1 19.5504 96.4486  25
  -1  -4  -1 23.3441 105.077  22
  -1  -4  -1 33.9818 114.739  23
   1   4   1 19.7034 81.8315   5
  -1  -4  -1 15.9314 61.4585  35
  -1  -4  -1 67.7583 115.853  19
  -1  -4  -1 48.9347 61.4392  20
  -1  -4  -1 54.1020 59.6914  31
  -1  -4  -2 1930.74 153.580  32
  -1  -4  -2 2049.69 125.334  30
  -1  -4  -2 2241.51 104.378  31
  -1  -4  -2 1607.38 126.321  34
  -1  -4  -2 1974.87 135.534  17
  -1  -4  -2 2202.90 134.458  25
  -1  -4  -2 2124.10 137.053  27
  -1  -4  -2 2198.27 143.048  26
  -1  -4  -2 2123.92 152.296  23
  -1  -4  -2 1917.92 127.986  24
  -1  -4  -2 2421.44 133.195  21
  -1  -4  -2 1861.91 141.273  22
  -1  -4  -2 2296.38 112.072  20
  -1  -4  -2 2014.82 155.166  19
  -1  -4  -2 2096.93 161.450  29
  -1  -4  -2 2071.05 133.792  28
   1   4   2 1885.11 91.0647  38
  -1  -4  -2 2110.79 146.702  33
  -1  -4  -3 1462.33 167.807  29
  -1  -4  -3 1463.14 133.070  28
  -1  -4  -3 1107.74 123.552  34
  -1  -4  -3 1585.00 107.344  35
  -1  -4  -3 1370.25 131.268  17
  -1  -4  -3 1344.32 118.890  18
  -1  -4  -3 1534.75 154.512  23
  -1  -4  -3 1484.46 122.849  24
  -1  -4  -3 1725.96 119.502  21
  -1  -4  -3 1418.29 141.499  22
  -1  -4  -3 1477.37 159.623  19
  -1  -4  -3 1632.31 106.475  20
  -1  -4  -3 1489.15 142.257  26
  -1  -4  -3 1546.86 144.200  27
  -1  -4  -3 1489.16 133.138  25
  -1  -4  -3 1484.79 149.376  33
  -1  -4  -3 1504.15 99.5937  31
  -1  -4  -3 1421.29 121.699  30
  -1  -4  -3 1413.13 154.737  32
  -1  -4  -4 14530.3 429.441  28
  -1  -4  -4 14814.6 438.916  29
  -1  -4  -4 15849.9 422.625  35
  -1  -4  -4 14971.7 429.718  18
  -1  -4  -4 14480.8 423.712  17
  -1  -4  -4 14715.4 425.552  25
  -1  -4  -4 14412.6 412.390  24
  -1  -4  -4 15292.7 427.698  22
  -1  -4  -4 14756.5 410.607  21
  -1  -4  -4 15332.6 422.157  20
  -1  -4  -4 14440.4 430.883  19
  -1  -4  -4 15875.1 439.271  27
  -1  -4  -4 14552.4 425.802  26
  -1  -4  -4 14977.0 409.562  31
  -1  -4  -4 14617.3 433.739  33
  -1  -4  -4 14435.4 434.214  32
  -1  -4  -5 2266.13 123.846  21
  -1  -4  -5 2663.85 159.825  22
  -1  -4  -5 2558.41 169.388  32
  -1  -4  -5 2017.08 144.792  34
  -1  -4  -5 2560.46 134.564  35
  -1  -4  -5 2631.49 157.889  25
  -1  -4  -5 2641.07 168.730  23
  -1  -4  -5 2310.17 135.352  24
  -1  -4  -5 2578.80 161.725  28
  -1  -4  -5 2601.83 149.130  30
  -1  -4  -5 2523.72 147.297  18
  -1  -4  -6 3148.30 164.223  30
  -1  -4  -6 2889.66 138.054  31
  -1  -4  -6 2597.56 131.597  21
  -1  -4  -6 3025.03 150.717  35
  -1  -4  -6 2994.23 166.227  34
  -1  -4  -6 3145.67 168.805  18
  -1  -4  -6 2985.75 166.429  17
  -1  -4  -6 3123.67 176.671  28
  -1  -4  -6 3118.34 201.985  29
  -1  -4  -6 3490.19 186.858  27
  -1  -4  -6 2979.50 146.265  20
  -1  -4  -6 3058.55 184.974  19
  -1  -4  -7 75.4615 134.390  27
  -1  -4  -7 42.6637 89.0660  21
  -1  -4  -7 73.4994 88.5515  20
  -1  -4  -7 64.2680 96.1533  35
  -1  -4  -7 26.4677 152.871  19
  -1  -4  -7 56.5108 115.205  18
  -1  -4  -7 100.884 109.570  24
  -1  -4  -7 27.4973 129.404  17
  -1  -4  -7 117.275 142.480  32
  -1  -4  -7 31.3614 82.2442  31
  -1  -4  -7 121.411 116.779  30
  -1  -4  -7 57.8166 135.613  28
  -1  -4  -7 114.037 175.213  29
  -1  -4  -8 4.44203 104.335  35
  -1  -4  -8 24.7983 105.656  21
  -1  -4  -8-12.8314 94.3800  20
  -1  -4  -8 12.5928 123.686  18
  -1  -4  -8-68.1102 166.554  19
  -1  -4  -8 137.218 153.734  32
  -1  -4  -8 38.3177 93.3145  31
  -1  -4  -8 78.1551 136.884  17
  -1  -4  -8 2.36299 142.144  27
  -1  -4  -8 4.69971 119.834  30
  -1  -4  -8-22.8378 143.948  28
  -1  -4  -8 16.8130 184.796  29
  -1  -4  -9 2067.44 162.037  35
  -1  -4  -9 2638.15 180.053  18
  -1  -4  -9 2508.40 195.083  32
  -1  -4  -9 2689.63 175.392  30
  -1  -4  -9 1810.02 143.756  31
  -1  -4  -9 2444.71 224.819  29
  -1  -4  -9 2405.06 192.789  28
  -1  -4  -9 2833.12 199.092  27
  -1  -4  -9 1915.34 151.685  20
  -1  -4 -10 1339.99 137.369  20
  -1  -4 -10 1997.68 169.311  18
  -1  -4 -10 1434.59 148.627  35
  -1  -4 -10 1703.60 175.841  27
  -1  -4 -10 1671.83 215.884  29
  -1  -4 -10 1631.92 181.159  28
  -1  -4 -10 1881.46 161.269  30
  -1  -4 -11 510.167 127.560  35
  -1  -4 -11 618.387 197.795  29
  -1  -4 -11 637.298 132.172  30
  -1  -4 -11 652.838 137.274  18
  -1  -4 -11 661.077 149.062  27
  -1  -4 -12 123.898 112.326  35
  -1  -4 -12 381.406 180.703  29
  -1  -4 -12 278.641 143.954  28
  -1  -4 -12 382.391 118.295  30
  -1  -4 -12 208.821 117.464  18
  -1  -4 -12 413.939 135.519  27
  -1  -4 -13 296.553 114.684  27
  -1  -4 -13 230.023 167.285  29
  -1  -4 -13 346.686 128.964  28
  -1  -4 -14 190.791 137.781  29
  -1  -4 -14 273.951 107.993  28
   1   5 -19 126.264 68.4829  27
  -1  -5  18 1814.44 153.780  14
   1   5 -18 1988.26 126.578  30
   1   5 -17 866.155 118.491  30
   1   5 -17 749.893 105.176  18
  -1  -5  17 814.244 180.055  37
   1   5 -17 1078.48 127.968  27
  -1  -5  17 988.291 158.268  12
  -1  -5  17 803.921 164.612  14
   1   5 -16 42.7022 109.217  30
  -1  -5  16-11.8534 186.740  37
   1   5 -16-85.6557 98.2651  18
   1   5 -16-64.9755 121.383  27
  -1  -5  16-3.73209 171.856  14
  -1  -5  16 32.6189 164.203  12
  -1  -5  15 1568.18 236.285  37
   1   5 -15 1964.77 168.391  30
   1   5 -15 2425.03 159.046  18
   1   5 -15 2153.20 177.027  27
  -1  -5  15 2122.19 243.100  11
  -1  -5  15 2068.73 224.072  12
  -1  -5  14-14.8422 216.730  11
  -1  -5  14 13.2667 204.755  37
   1   5 -14 61.0200 123.880  30
  -1  -5  14 50.7414 175.758  12
   1   5 -14-22.8217 111.617  18
  -1  -5  13 1357.08 235.423  37
   1   5 -13 1680.82 150.804  18
  -1  -5  13 1708.36 214.642  12
  -1  -5  13 2071.72 241.119  11
  -1  -5  12 562.574 205.005  37
  -1  -5  12 715.060 211.570  11
   1   5 -12 604.744 120.518  18
   1   5 -12 1079.44 139.434   8
   1   5 -11 6281.99 216.075   4
  -1  -5  11 6597.65 309.915  10
  -1  -5  11 5901.35 292.941  11
   1   5 -11 6333.89 218.878   8
   1   5 -10 2852.50 131.521   4
  -1  -5  10 2597.50 217.772  11
  -1  -5  10 2854.90 219.261  10
   1   5 -10 2928.39 132.591   8
  -1  -5   9 1491.51 190.978  11
   1   5  -9 1515.79 101.034   8
   1   5  -8 10568.0 291.952   4
  -1  -5   8 10262.1 359.965  11
  -1  -5   8 10064.0 352.191  10
   1   5  -8 10425.9 291.276   8
   1   5  -7 1894.20 101.238   4
   1   5  -7 1971.22 103.529   8
  -1  -5   6 983.965 178.620  11
  -1  -5   6 865.647 155.200  10
  -1  -5   5 16393.3 448.155  21
  -1  -5   5 16741.1 466.562  11
  -1  -5   5 14186.6 450.956  10
   1   5  -5 14641.8 431.480   8
   1   5  -4 30813.1 857.417   8
   1   5  -4 35031.9 863.678   6
  -1  -5   4 35398.4 875.186  21
  -1  -5   4 33522.1 847.705  31
  -1  -5   4 27929.8 845.715  20
  -1  -5   4 37336.2 875.241  10
  -1  -5   4 40815.4 885.340  11
  -1  -5   4 40432.9 880.029  37
  -1  -5   3 565.766 101.556  10
  -1  -5   3 744.261 116.936  11
  -1  -5   3 663.166 115.835  21
  -1  -5   3 483.861 56.0480  31
  -1  -5   3 446.026 57.2572  20
   1   5  -3 594.825 82.5021   6
   1   5  -3 544.893 87.4701   5
   1   5  -2 3101.39 119.032   6
   1   5  -2 3022.94 121.105   5
  -1  -5   2 2668.61 151.278  21
  -1  -5   2 3020.26 111.640  20
  -1  -5   2 3004.09 137.917  33
  -1  -5   2 3007.50 110.477  31
  -1  -5   2 2705.93 116.221  37
  -1  -5   2 2832.53 135.821  10
  -1  -5   2 2910.50 138.623  11
  -1  -5   1 12406.3 378.737  28
  -1  -5   1 13509.6 385.152  29
  -1  -5   1 12037.7 360.600  37
   1   5  -1 16204.1 401.647  38
  -1  -5   1 16174.6 370.619  26
  -1  -5   1 14695.2 380.504  25
  -1  -5   1 13075.3 387.885  23
  -1  -5   1 13916.9 371.269  20
  -1  -5   1 12088.5 359.141  11
  -1  -5   1 11892.2 363.455  10
  -1  -5   1 14101.3 367.455  31
   1   5  -1 13853.1 362.685   5
  -1  -5   1 13498.8 365.229  35
  -1  -5   1 13626.1 378.361  33
  -1  -5   0 306.970 72.8818  35
  -1  -5   0 251.502 126.431  23
  -1  -5   0 257.850 109.802  25
  -1  -5   0 251.695 120.773  22
  -1  -5   0 263.292 77.8206  20
  -1  -5   0 255.285 135.548  19
  -1  -5   0 374.577 72.3552  31
   1   5   0 344.702 100.261  38
  -1  -5   0 347.457 139.005  29
  -1  -5   0 212.692 105.576  28
   1   5   0 339.369 83.9625   5
  -1  -5   0 291.314 121.439  33
  -1  -5   0 342.161 119.407  34
  -1  -5  -1 5937.16 218.343  33
  -1  -5  -1 5604.15 229.390  29
  -1  -5  -1 5251.87 211.045  28
   1   5   1 5190.69 189.271  38
  -1  -5  -1 5270.78 209.871  27
  -1  -5  -1 6130.85 210.662  25
  -1  -5  -1 5329.44 209.754  24
  -1  -5  -1 5662.65 223.389  23
  -1  -5  -1 5267.05 218.903  22
  -1  -5  -1 6190.15 213.107  21
   1   5   1 5988.59 182.669   5
  -1  -5  -1 4743.74 209.290  34
  -1  -5  -1 6000.22 194.417  20
  -1  -5  -1 5227.91 225.804  19
  -1  -5  -1 6358.37 191.482  31
  -1  -5  -2 8031.42 282.114  29
  -1  -5  -2 7553.66 267.858  28
  -1  -5  -2 7740.48 278.890  19
  -1  -5  -2 8398.70 253.619  20
  -1  -5  -2 7949.56 268.785  27
  -1  -5  -2 8385.62 265.551  25
  -1  -5  -2 8528.84 266.206  26
  -1  -5  -2 8054.90 277.373  23
  -1  -5  -2 7912.34 259.796  24
  -1  -5  -2 8324.90 261.768  21
  -1  -5  -2 7980.72 273.592  22
  -1  -5  -2 6876.13 261.845  34
  -1  -5  -2 8084.91 251.591  35
  -1  -5  -2 8162.60 267.621  17
  -1  -5  -2 6983.65 258.626  18
  -1  -5  -2 8222.11 273.723  33
  -1  -5  -2 7485.24 278.552  32
  -1  -5  -2 8149.55 246.907  31
  -1  -5  -3 314.499 158.685  29
  -1  -5  -3 306.210 106.396  30
  -1  -5  -3 327.062 123.423  17
  -1  -5  -3 359.165 91.0851  20
  -1  -5  -3 301.440 100.937  21
  -1  -5  -3 319.457 148.772  19
  -1  -5  -3 317.657 132.146  22
  -1  -5  -3 278.162 89.9018  35
  -1  -5  -3 226.048 100.405  18
  -1  -5  -3 299.025 112.922  24
  -1  -5  -3 274.287 121.223  25
  -1  -5  -3 406.238 134.413  26
  -1  -5  -3 370.338 122.559  27
  -1  -5  -3 255.462 143.923  32
  -1  -5  -3 212.728 116.893  34
  -1  -5  -4 10320.8 320.539  23
  -1  -5  -4 9628.01 308.943  25
  -1  -5  -4 9613.67 291.749  21
  -1  -5  -4 9879.00 311.165  22
  -1  -5  -4 9413.28 319.048  32
  -1  -5  -4 9421.51 316.379  33
  -1  -5  -4 9517.59 298.867  35
  -1  -5  -4 9593.04 310.455  30
  -1  -5  -4 9064.04 287.241  31
  -1  -5  -4 9493.57 309.669  18
  -1  -5  -4 9362.96 313.712  28
  -1  -5  -5 5074.49 220.212  28
  -1  -5  -5 5234.46 241.154  29
  -1  -5  -5 4892.51 224.870  19
  -1  -5  -5 4659.11 197.770  20
  -1  -5  -5 5472.50 217.511  25
  -1  -5  -5 5187.50 225.801  23
  -1  -5  -5 4952.62 196.242  24
  -1  -5  -5 4685.47 185.141  21
  -1  -5  -5 4328.10 205.838  34
  -1  -5  -5 5043.51 201.126  35
  -1  -5  -5 5508.47 226.784  27
  -1  -5  -5 5135.39 213.019  17
  -1  -5  -5 5456.31 214.361  18
  -1  -5  -5 5432.39 215.175  30
  -1  -5  -5 4571.81 184.918  31
  -1  -5  -6 2012.94 198.090  29
  -1  -5  -6 2223.16 171.840  28
  -1  -5  -6 2128.11 179.591  19
  -1  -5  -6 1775.93 135.152  20
  -1  -5  -6 2406.95 176.968  27
  -1  -5  -6 1882.90 138.918  24
  -1  -5  -6 2298.98 165.915  22
  -1  -5  -6 1864.62 125.529  21
  -1  -5  -6 2135.78 173.744  32
  -1  -5  -6 2194.36 154.741  18
  -1  -5  -6 2142.29 158.890  17
  -1  -5  -6 2383.30 157.434  30
  -1  -5  -6 1658.14 127.204  31
  -1  -5  -6 1979.59 138.804  35
  -1  -5  -6 2002.73 163.576  34
  -1  -5  -7 1178.91 164.070  27
  -1  -5  -7 1012.00 134.029  24
  -1  -5  -7 797.119 118.718  21
  -1  -5  -7 760.850 118.678  20
  -1  -5  -7 1203.73 169.387  32
  -1  -5  -7 777.996 114.740  31
  -1  -5  -7 966.099 147.065  17
  -1  -5  -7 1037.81 174.193  19
  -1  -5  -7 992.276 140.497  18
  -1  -5  -7 1137.88 199.256  29
  -1  -5  -7 1197.53 141.403  30
  -1  -5  -7 1156.18 161.729  28
  -1  -5  -7 773.066 124.241  35
  -1  -5  -8-35.3283 114.114  35
  -1  -5  -8 49.2486 115.116  20
  -1  -5  -8-35.9008 118.180  21
  -1  -5  -8 140.578 159.913  32
  -1  -5  -8 29.5497 112.765  31
  -1  -5  -8 21.1308 173.605  19
  -1  -5  -8 37.8780 128.336  18
  -1  -5  -8 73.6182 152.859  27
  -1  -5  -8-5.19665 134.035  24
  -1  -5  -8 112.027 196.969  29
  -1  -5  -8 40.5485 130.619  30
  -1  -5  -8 115.567 154.472  28
  -1  -5  -9 503.076 204.698  29
  -1  -5  -9 628.159 166.346  28
  -1  -5  -9 683.928 143.477  30
  -1  -5  -9 658.209 169.860  32
  -1  -5  -9 529.078 121.113  31
  -1  -5  -9 637.493 131.511  35
  -1  -5  -9 623.501 144.450  18
  -1  -5  -9 475.280 124.234  20
  -1  -5  -9 523.204 155.342  27
  -1  -5 -10 1340.61 214.080  29
  -1  -5 -10 1203.37 173.996  28
  -1  -5 -10 1270.44 148.393  30
  -1  -5 -10 1257.38 154.350  18
  -1  -5 -10 923.210 129.472  20
  -1  -5 -10 946.541 138.917  35
  -1  -5 -10 1382.08 163.605  27
  -1  -5 -11 76.7081 111.975  35
  -1  -5 -11 38.0855 135.453  27
  -1  -5 -11 135.364 102.869  20
  -1  -5 -11 19.9765 189.472  29
  -1  -5 -11 150.420 148.335  28
  -1  -5 -12 85.5210 169.689  29
  -1  -5 -12-101.390 131.510  28
  -1  -5 -12 28.3474 117.296  27
  -1  -5 -13 496.572 151.728  29
  -1  -5 -13 419.032 118.853  28
  -1  -5 -14 279.040 114.066  29
   1   6 -19 2660.67 118.995  27
   1   6 -18 98.8943 91.6004  27
   1   6 -18-57.2332 83.7812  30
  -1  -6  18 28.9984 124.930  14
  -1  -6  18 153.806 118.852  12
   1   6 -17 39.9667 98.0646  30
   1   6 -17 209.505 87.6284  18
   1   6 -17 6.78855 108.691  27
  -1  -6  17 329.086 176.930  37
  -1  -6  17 40.7833 153.136  12
  -1  -6  17 128.787 157.036  14
   1   6 -16 5896.05 246.111  27
   1   6 -16 5145.01 237.805  30
   1   6 -16 5483.87 223.863  18
  -1  -6  16 5600.50 322.075  14
  -1  -6  16 5394.43 296.240  12
  -1  -6  16 5018.18 311.572  37
  -1  -6  15 650.047 216.245  37
   1   6 -15 941.423 123.705  18
  -1  -6  15 713.515 197.348  12
   1   6 -15 881.877 137.160  30
  -1  -6  15 795.342 228.981  11
  -1  -6  14 296.264 208.403  37
   1   6 -14 311.380 112.312  18
  -1  -6  14 224.685 182.977  12
   1   6 -14 297.761 123.567  30
  -1  -6  14 320.754 221.715  11
  -1  -6  13 3853.83 283.212  11
  -1  -6  13 3386.02 284.107  37
   1   6 -13 4394.58 195.546   4
   1   6 -13 3808.53 200.565  18
  -1  -6  13 3843.55 262.015  12
  -1  -6  12 2710.27 244.508  11
   1   6 -12 2525.37 156.538   8
   1   6 -12 2010.48 163.395  38
   1   6 -12 2543.04 151.867   4
   1   6 -12 1977.38 151.771  18
  -1  -6  12 2106.16 209.777  12
   1   6 -11 671.762 109.528   8
  -1  -6  11 770.798 211.992  10
  -1  -6  11 735.687 196.058  11
   1   6 -11 769.794 107.553   4
   1   6 -10 13414.1 381.832   8
  -1  -6  10 14559.5 464.927  10
  -1  -6  10 13129.5 449.075  11
   1   6 -10 13853.8 382.678   4
   1   6  -9 25813.4 675.517   8
  -1  -6   9 25613.6 732.710  11
  -1  -6   9 26132.1 740.318  10
   1   6  -8 1919.31 101.179   8
  -1  -6   8 1754.18 190.517  11
   1   6  -8 1775.22 99.9796   4
   1   6  -7 17381.5 452.134   8
  -1  -6   7 16858.4 508.128  11
   1   6  -7 17079.4 452.122   4
  -1  -6   6 7693.08 266.773  37
   1   6  -6 7394.13 216.178   8
  -1  -6   5 738.948 125.481  37
  -1  -6   5 550.574 147.117  10
  -1  -6   5 471.129 152.775  11
  -1  -6   5 452.016 120.424  21
  -1  -6   4 31.0186 121.806  21
  -1  -6   4-60.9102 133.569  10
  -1  -6   4-32.9957 136.028  11
  -1  -6   4-1.83901 62.8311  31
  -1  -6   4 48.1113 95.7887  37
  -1  -6   4 59.9843 62.2265  20
  -1  -6   3 5997.95 228.665  10
  -1  -6   3 6483.93 225.965  11
  -1  -6   3 5765.57 197.623  20
  -1  -6   3 7672.37 234.809  33
  -1  -6   3 6774.80 199.524  31
   1   6  -3 6445.18 222.884   8
   1   6  -3 6631.73 212.182   5
   1   6  -3 6983.03 214.937   6
  -1  -6   2 39159.2 901.639  25
   1   6  -2 33937.8 880.456   5
   1   6  -2 35156.3 883.481   6
  -1  -6   2 32151.7 880.786  11
  -1  -6   2 32350.3 887.297  10
  -1  -6   2 35045.2 887.828  20
  -1  -6   2 35448.7 900.227  29
  -1  -6   2 30181.8 880.716  37
  -1  -6   2 36273.9 885.561  31
  -1  -6   2 36481.3 898.102  33
  -1  -6   1 1117.56 91.1473  31
   1   6  -1 1178.85 134.912  38
  -1  -6   1 1330.27 135.967  25
  -1  -6   1 1244.47 155.549  23
  -1  -6   1 1236.17 132.918  21
   1   6  -1 1141.26 101.475   5
   1   6  -1 1285.99 102.213   6
  -1  -6   1 1020.17 92.5024  35
  -1  -6   1 1183.18 167.352  29
  -1  -6   1 1119.70 157.434  19
  -1  -6   1 1111.27 97.9583  20
  -1  -6   1 1120.12 140.714  33
  -1  -6   0 12699.4 367.114  31
   1   6   0 12957.8 380.022  38
  -1  -6   0 11597.5 385.485  28
  -1  -6   0 12835.0 394.594  29
  -1  -6   0 13144.5 389.276  24
  -1  -6   0 13117.7 380.906  21
  -1  -6   0 12196.6 393.695  22
   1   6   0 13910.3 359.135   6
  -1  -6   0 12779.8 396.325  19
  -1  -6   0 13607.5 374.984  20
  -1  -6   0 12968.4 387.000  33
  -1  -6   0 13568.2 385.324  25
  -1  -6  -1 717.585 141.249  26
  -1  -6  -1 565.329 137.218  22
  -1  -6  -1 749.584 117.494  21
  -1  -6  -1 559.696 133.796  34
  -1  -6  -1 727.859 142.583  33
  -1  -6  -1 683.293 98.7182  35
  -1  -6  -1 737.706 131.179  25
  -1  -6  -1 740.551 131.107  24
  -1  -6  -1 691.783 97.1032  20
  -1  -6  -1 739.774 151.112  19
  -1  -6  -1 645.990 161.627  29
  -1  -6  -1 608.628 128.308  28
  -1  -6  -1 809.716 87.9720  31
  -1  -6  -2 706.532 139.240  26
  -1  -6  -2 507.240 122.152  27
  -1  -6  -2 655.727 128.803  25
  -1  -6  -2 615.301 124.968  24
  -1  -6  -2 570.034 129.191  34
  -1  -6  -2 567.592 97.4084  35
  -1  -6  -2 482.750 138.843  22
  -1  -6  -2 579.647 146.051  23
  -1  -6  -2 618.858 97.9894  20
  -1  -6  -2 617.398 116.218  21
  -1  -6  -2 520.946 150.264  19
  -1  -6  -2 545.015 150.297  32
  -1  -6  -2 566.403 165.654  29
  -1  -6  -3 3429.98 190.169  23
  -1  -6  -3 3371.09 156.585  21
  -1  -6  -3 3535.66 187.103  33
  -1  -6  -3 3278.84 193.172  32
  -1  -6  -3 2902.97 166.744  34
  -1  -6  -3 3317.30 155.802  35
  -1  -6  -3 2867.14 143.020  31
  -1  -6  -3 2908.91 179.382  28
  -1  -6  -4 36.3079 139.441  26
  -1  -6  -4 153.468 126.982  27
  -1  -6  -4 105.923 115.127  24
  -1  -6  -4 126.483 129.774  25
  -1  -6  -4-1.78311 148.111  23
  -1  -6  -4-3.46253 132.408  22
  -1  -6  -4 38.8858 144.911  33
  -1  -6  -4 7.90138 104.673  18
  -1  -6  -4 79.2989 97.5345  35
  -1  -6  -4 60.2517 93.0735  20
  -1  -6  -4 43.3270 96.6372  21
  -1  -6  -4 109.309 148.271  19
  -1  -6  -4 71.3468 82.8213  31
  -1  -6  -4 61.1011 172.745  29
  -1  -6  -4 45.9179 132.015  28
  -1  -6  -4-45.0526 107.967  30
  -1  -6  -5 3265.04 190.944  27
  -1  -6  -5 3329.85 187.357  25
  -1  -6  -5 3335.73 197.604  23
  -1  -6  -5 3038.71 164.448  24
  -1  -6  -5 2782.89 150.624  21
  -1  -6  -5 3399.67 186.498  22
  -1  -6  -5 3353.49 198.576  32
  -1  -6  -5 3194.40 178.559  18
  -1  -6  -5 2669.63 178.967  34
  -1  -6  -5 2919.84 166.255  35
  -1  -6  -5 3200.20 198.246  19
  -1  -6  -5 2877.34 160.269  20
  -1  -6  -5 3363.53 179.828  30
  -1  -6  -5 2535.07 153.985  31
  -1  -6  -5 3255.59 220.438  29
  -1  -6  -5 3065.36 192.798  28
  -1  -6  -6 3954.66 210.712  27
  -1  -6  -6 3382.69 178.803  24
  -1  -6  -6 3039.55 170.884  21
  -1  -6  -6 3986.84 204.623  22
  -1  -6  -6 3929.11 198.498  30
  -1  -6  -6 2909.40 176.924  31
  -1  -6  -6 3824.67 219.539  19
  -1  -6  -6 3035.38 182.121  20
  -1  -6  -6 3607.72 211.148  32
  -1  -6  -6 3295.95 186.354  35
  -1  -6  -6 3694.32 197.811  18
  -1  -6  -6 3738.96 240.469  29
  -1  -6  -6 3764.34 216.490  28
  -1  -6  -7-28.0420 132.958  24
  -1  -6  -7 68.8164 126.135  31
  -1  -6  -7-8.84724 161.242  32
  -1  -6  -7-99.1666 124.541  20
  -1  -6  -7-37.5022 118.791  21
  -1  -6  -7 130.930 173.163  19
  -1  -6  -7 54.0863 130.106  18
  -1  -6  -7-33.8105 118.946  35
  -1  -6  -7 164.401 149.877  27
  -1  -6  -7-21.0309 198.890  29
  -1  -6  -7-115.550 159.820  28
  -1  -6  -7-48.8567 128.057  30
  -1  -6  -8 562.772 208.725  29
  -1  -6  -8 745.453 143.577  30
  -1  -6  -8 670.142 175.629  28
  -1  -6  -8 560.201 132.048  20
  -1  -6  -8 675.686 148.800  18
  -1  -6  -8 529.058 179.320  19
  -1  -6  -8 405.241 145.981  24
  -1  -6  -8 608.899 172.385  32
  -1  -6  -8 372.745 131.755  31
  -1  -6  -8 725.795 158.860  27
  -1  -6  -9 2636.88 236.947  29
  -1  -6  -9 2948.31 206.269  28
  -1  -6  -9 2044.05 169.564  20
  -1  -6  -9 1871.75 162.209  31
  -1  -6  -9 2085.94 168.806  35
  -1  -6  -9 2677.29 200.614  32
  -1  -6  -9 2903.72 193.878  27
  -1  -6 -10 282.090 153.645  28
  -1  -6 -10 198.994 108.769  31
  -1  -6 -10 166.482 114.552  20
  -1  -6 -11 63.9428 179.121  29
  -1  -6 -11 59.4575 135.881  28
  -1  -6 -11 48.3385 123.632  27
  -1  -6 -11-22.4491 99.9265  20
  -1  -6 -12 164.488 155.180  29
  -1  -6 -12 374.237 123.031  28
  -1  -6 -13 93.5504 128.600  29
   1   7 -19 1194.62 89.9730  27
  -1  -7  18 154.023 132.246  14
  -1  -7  18 167.401 128.520  12
   1   7 -18 245.951 92.0014  27
   1   7 -18 178.000 85.5599  30
   1   7 -17 538.734 105.488  30
  -1  -7  17 424.968 186.697  37
  -1  -7  17 602.990 170.899  14
  -1  -7  17 625.998 166.780  12
   1   7 -17 381.078 112.587  27
   1   7 -17 450.639 93.2913  18
   1   7 -16 299.610 100.935  18
  -1  -7  16 132.062 190.401  37
  -1  -7  16 397.983 182.465  12
  -1  -7  16 339.554 189.472  14
   1   7 -16 222.442 113.449  30
   1   7 -15 206.354 120.400  30
  -1  -7  15 529.942 230.079  11
  -1  -7  15 296.635 204.663  37
  -1  -7  15 398.135 188.981  12
   1   7 -15 188.310 104.108  18
  -1  -7  14 54.8571 183.201  12
   1   7 -14 136.904 107.388  18
  -1  -7  14 133.624 226.072  11
  -1  -7  14-53.9931 201.866  37
   1   7 -14 158.037 142.513   4
   1   7 -13 1524.96 146.618   4
   1   7 -13 1503.78 156.136   8
  -1  -7  13 1236.58 240.522  11
  -1  -7  13 1354.68 205.773  12
  -1  -7  13 958.811 220.808  37
   1   7 -13 1031.98 147.091  38
   1   7 -12 15705.2 424.387   4
   1   7 -12 15949.1 427.419   8
   1   7 -12 13067.3 415.851   7
  -1  -7  12 14807.4 505.982  11
  -1  -7  12 13567.8 494.723  12
   1   7 -12 12964.3 456.272  38
  -1  -7  11 3055.38 242.794  11
  -1  -7  11 3030.11 265.452  10
   1   7 -11 3241.93 153.460   8
   1   7 -11 3326.15 151.416   4
  -1  -7  10 4261.81 264.476  10
  -1  -7  10 3921.85 242.818  11
   1   7 -10 4249.83 162.271   8
   1   7 -10 4325.35 162.269   4
  -1  -7  10 3521.44 238.827  37
  -1  -7   9 1269.16 191.274  10
  -1  -7   9 1244.18 183.272  11
   1   7  -9 1161.80 96.1520   8
   1   7  -9 1183.21 95.8856   4
  -1  -7   9 1087.34 163.987  37
  -1  -7   8 684.710 164.510  11
   1   7  -8 850.359 86.2278   8
  -1  -7   8 683.562 141.214  37
  -1  -7   7 5066.96 237.709  11
   1   7  -7 5255.81 168.975   8
  -1  -7   7 4969.52 226.370  37
   1   7  -6 9683.76 272.861   8
   1   7  -6 9656.71 272.598   4
  -1  -7   6 9212.48 317.403  37
  -1  -7   5 10984.8 355.170  37
  -1  -7   5 11088.1 355.345  11
  -1  -7   5 10485.0 360.628  10
  -1  -7   4 291.977 80.5642  31
  -1  -7   4 387.407 104.117  37
  -1  -7   4 244.952 137.834  10
  -1  -7   4 408.964 127.945  11
  -1  -7   4 400.681 136.735  33
  -1  -7   3 462.350 137.766  33
  -1  -7   3 359.612 84.1548  20
  -1  -7   3 496.287 82.0656  31
  -1  -7   3 372.405 115.002  11
  -1  -7   3 366.598 128.575  10
  -1  -7   3 463.323 118.496  21
  -1  -7   2 68580.8 1589.61  25
   1   7  -2 61911.3 1566.80   6
  -1  -7   2 66237.7 1582.04  21
  -1  -7   2 57751.5 1571.11  20
  -1  -7   2 62627.0 1595.59  19
  -1  -7   2 64568.6 1585.70  33
  -1  -7   2 61072.5 1570.92  31
  -1  -7   2 57711.3 1569.83  10
   1   7  -2 55798.9 1597.69  38
  -1  -7   1 56069.2 1401.25  25
  -1  -7   1 53515.3 1409.93  23
  -1  -7   1 55436.0 1404.57  24
  -1  -7   1 50918.1 1410.94  22
  -1  -7   1 56259.3 1396.61  21
  -1  -7   1 56130.5 1412.29  19
  -1  -7   1 52508.4 1392.60  20
  -1  -7   1 51952.4 1387.80  31
   1   7  -1 50114.7 1405.11  38
  -1  -7   1 56360.2 1402.03  33
  -1  -7   1 52369.7 1400.60  29
   1   7  -1 55939.7 1378.92   6
  -1  -7   0 2474.22 186.052  29
  -1  -7   0 2296.56 172.791  22
  -1  -7   0 2759.23 149.009  21
  -1  -7   0 2189.58 131.173  35
  -1  -7   0 2718.95 162.050  25
  -1  -7   0 2647.16 174.418  24
  -1  -7   0 2689.09 179.217  23
  -1  -7   0 2873.61 176.516  33
  -1  -7   0 2346.42 133.827  20
  -1  -7   0 2713.32 185.659  19
  -1  -7  -1 371.506 128.480  28
  -1  -7  -1 404.099 108.896  21
  -1  -7  -1 392.115 140.927  22
  -1  -7  -1 519.323 150.011  23
  -1  -7  -1 395.880 94.3524  35
  -1  -7  -1 571.132 143.080  26
  -1  -7  -1 491.619 129.924  25
  -1  -7  -1 385.284 90.1089  31
  -1  -7  -1 417.292 141.627  33
  -1  -7  -2 203.783 146.815  23
  -1  -7  -2 226.697 95.4220  35
  -1  -7  -2 252.684 89.2163  31
  -1  -7  -2 263.561 97.5418  20
  -1  -7  -2 312.983 154.742  19
  -1  -7  -2 74.2082 106.283  21
  -1  -7  -2 261.990 128.706  24
  -1  -7  -2 316.255 144.657  33
  -1  -7  -2 129.415 165.061  29
  -1  -7  -2 131.239 128.569  28
  -1  -7  -3 421.903 174.346  29
  -1  -7  -3 435.203 138.014  28
  -1  -7  -3 482.097 103.696  20
  -1  -7  -3 435.290 116.830  21
  -1  -7  -3 452.434 160.350  19
  -1  -7  -3 382.860 129.938  24
  -1  -7  -3 551.332 137.920  25
  -1  -7  -3 550.808 147.445  22
  -1  -7  -3 543.072 156.075  23
  -1  -7  -3 404.398 105.216  35
  -1  -7  -3 607.876 152.711  26
  -1  -7  -3 480.570 129.247  27
  -1  -7  -3 369.658 134.928  34
  -1  -7  -3 497.165 150.980  33
  -1  -7  -3 458.895 155.255  32
  -1  -7  -3 478.662 99.4919  31
  -1  -7  -4 40.3598 178.716  29
  -1  -7  -4 43.3995 138.038  28
  -1  -7  -4 44.0922 105.453  21
  -1  -7  -4 7.99799 104.749  20
  -1  -7  -4 17.6513 126.729  24
  -1  -7  -4-29.3204 135.427  25
  -1  -7  -4-58.5597 154.001  23
  -1  -7  -4 23.8274 143.548  22
  -1  -7  -4-34.9454 106.013  35
  -1  -7  -4 17.3540 161.427  19
  -1  -7  -4-128.397 103.057  31
  -1  -7  -4 90.9068 154.066  32
  -1  -7  -4-12.9951 130.543  27
  -1  -7  -4 38.2564 154.362  33
  -1  -7  -5 4727.08 239.107  28
  -1  -7  -5 5182.84 270.439  29
  -1  -7  -5 4789.94 244.094  19
  -1  -7  -5 4405.61 215.017  20
  -1  -7  -5 5285.31 235.568  22
  -1  -7  -5 4330.86 210.672  21
  -1  -7  -5 4049.38 215.237  35
  -1  -7  -5 5204.97 238.799  27
  -1  -7  -5 5352.57 235.291  25
  -1  -7  -5 5401.82 247.503  23
  -1  -7  -5 4628.29 211.212  24
  -1  -7  -5 4028.87 212.013  31
  -1  -7  -5 4950.18 240.835  32
  -1  -7  -6 2369.19 200.469  28
  -1  -7  -6 2395.60 236.858  29
  -1  -7  -6 2515.94 211.827  19
  -1  -7  -6 1832.42 172.326  20
  -1  -7  -6 2152.68 168.228  24
  -1  -7  -6 1937.89 168.023  21
  -1  -7  -6 2665.71 191.716  22
  -1  -7  -6 2419.71 197.650  32
  -1  -7  -6 1681.66 163.854  35
  -1  -7  -6 1791.73 167.023  31
  -1  -7  -6 2812.02 195.212  27
  -1  -7  -7 329.604 147.554  24
  -1  -7  -7 534.406 173.317  32
  -1  -7  -7 320.767 135.805  31
  -1  -7  -7 370.906 180.769  19
  -1  -7  -7 360.505 157.420  27
  -1  -7  -7 255.125 161.509  28
  -1  -7  -7 366.132 213.200  29
  -1  -7  -7 217.477 134.608  21
  -1  -7  -7 295.912 135.325  20
  -1  -7  -8 21.7343 132.971  20
  -1  -7  -8 126.688 123.795  35
  -1  -7  -8 126.872 206.796  29
  -1  -7  -8 252.734 165.154  28
  -1  -7  -8 218.970 162.961  32
  -1  -7  -8 150.673 126.035  31
  -1  -7  -8 154.219 150.214  27
  -1  -7  -8 164.390 144.201  24
  -1  -7  -9 366.099 142.794  24
  -1  -7  -9 337.605 122.604  31
  -1  -7  -9 509.708 160.295  28
  -1  -7 -10 1357.91 160.924  28
  -1  -7 -10 1253.90 196.827  29
  -1  -7 -10 805.307 117.849  31
  -1  -7 -10 691.081 123.151  20
  -1  -7 -11 1691.96 147.209  28
  -1  -7 -11 1588.09 180.983  29
  -1  -7 -12-163.949 140.354  29
  -1  -8  19 1548.69 121.104  12
  -1  -8  19 1103.63 127.099  14
   1   8 -18 105.044 88.5231  27
  -1  -8  18 139.124 134.430  14
  -1  -8  18 103.864 131.177  12
   1   8 -18 144.769 85.3735  30
   1   8 -17 1741.42 136.596  30
  -1  -8  17 1873.63 204.204  14
  -1  -8  17 1917.89 201.067  12
   1   8 -17 1620.92 119.018  18
  -1  -8  17 1626.28 214.944  37
   1   8 -17 2074.92 143.893  27
   1   8 -16-59.7501 94.1062  18
  -1  -8  16 47.6026 180.830  12
  -1  -8  16 4.02972 181.422  14
  -1  -8  16 120.866 190.120  37
   1   8 -16-38.8524 108.232  30
  -1  -8  15 94.8253 227.200  11
  -1  -8  15 41.7363 185.527  12
   1   8 -15 188.946 101.456  18
  -1  -8  15 61.6674 197.367  37
   1   8 -14 3014.52 174.020  18
  -1  -8  14 2869.32 277.713  11
  -1  -8  14 2679.40 267.184  37
   1   8 -14 2584.44 184.572  38
  -1  -8  14 3206.98 251.529  12
  -1  -8  13 3194.85 278.515  11
   1   8 -13 3945.56 195.871   8
  -1  -8  13 3018.12 269.928  37
   1   8 -13 3057.31 199.306  38
  -1  -8  13 3329.42 250.874  12
   1   8 -13 3726.45 187.334   4
  -1  -8  12 4722.81 299.864  11
   1   8 -12 5572.45 211.697   8
   1   8 -12 4515.56 195.300   7
  -1  -8  12 4418.19 300.525  37
   1   8 -12 4564.46 235.452  38
  -1  -8  12 4803.08 272.925  12
   1   8 -12 5330.15 206.198   4
  -1  -8  11 507.672 204.591  11
   1   8 -11 512.165 113.404   8
  -1  -8  11 436.354 184.133  37
  -1  -8  11 487.250 164.255  12
   1   8 -11 621.745 109.794   4
  -1  -8  10 4938.98 267.625  11
  -1  -8  10 4820.11 293.230  10
   1   8 -10 5219.68 185.058   8
  -1  -8  10 4212.06 262.766  37
  -1  -8  10 4292.70 247.566  12
   1   8 -10 5460.11 185.831   4
  -1  -8   9 93.4654 144.766  37
   1   8  -9-8.75643 84.6722   4
  -1  -8   9-2.13129 172.443  11
  -1  -8   9-24.6216 184.673  10
   1   8  -9 13.7283 84.9007   8
  -1  -8   8 1187.18 149.952  37
   1   8  -8 1246.65 93.3688   4
  -1  -8   8 1211.01 190.409  10
  -1  -8   8 1081.49 173.295  11
   1   8  -8 1276.50 94.2192   8
  -1  -8   7 255.601 123.396  37
   1   8  -7 282.282 80.0734   4
   1   8  -7 390.323 82.2702   8
  -1  -8   7 363.605 151.275  11
   1   8  -6 10240.3 286.021   8
  -1  -8   6 9247.04 326.514  37
  -1  -8   6 9995.78 332.196  11
   1   8  -5 187.374 89.3581   8
  -1  -8   5 65.0487 94.4175  12
  -1  -8   5 164.033 150.721  33
  -1  -8   5 213.501 149.697  10
  -1  -8   4 15830.2 441.381  33
  -1  -8   4 15454.3 415.242  21
  -1  -8   3 588.426 145.857  33
  -1  -8   3 442.567 88.2982  20
   1   8  -3 567.876 119.841   8
  -1  -8   3 593.199 96.0153  31
  -1  -8   3 696.449 140.273  25
  -1  -8   3 388.602 161.712  23
   1   8  -3 451.734 135.918  38
  -1  -8   3 612.694 113.676  21
  -1  -8   2 644.771 96.1146  20
  -1  -8   2 743.629 115.424  21
  -1  -8   2 687.194 160.023  23
  -1  -8   2 657.599 141.957  25
   1   8  -2 591.077 130.923  38
  -1  -8   1 638.498 153.237  23
  -1  -8   1 683.708 135.968  25
  -1  -8   1 642.475 146.177  33
  -1  -8   1 494.413 98.9272  20
  -1  -8   1 454.259 112.016  21
  -1  -8   0 1885.83 134.027  31
  -1  -8   0 2236.58 187.821  19
  -1  -8   0 2173.65 177.931  23
  -1  -8   0 2203.69 173.167  24
  -1  -8   0 2418.80 172.267  33
  -1  -8   0 2063.89 175.542  22
  -1  -8   0 2079.41 141.195  21
  -1  -8  -1 861.766 154.136  22
  -1  -8  -1 746.204 161.683  23
  -1  -8  -1 874.218 119.665  21
  -1  -8  -1 741.564 108.056  31
  -1  -8  -1 994.411 171.901  19
  -1  -8  -1 811.386 112.964  20
  -1  -8  -1 849.886 154.801  24
  -1  -8  -1 855.333 144.905  25
  -1  -8  -1 764.569 180.442  29
  -1  -8  -1 970.025 160.836  33
  -1  -8  -2 32.1849 145.683  22
  -1  -8  -2 143.114 155.577  23
  -1  -8  -2 40.4432 101.170  20
  -1  -8  -2 127.338 111.699  21
  -1  -8  -2 133.258 163.942  19
  -1  -8  -2-5.86199 103.812  31
  -1  -8  -2 4.09203 158.180  32
  -1  -8  -2 45.8828 138.635  24
  -1  -8  -2 50.8520 137.056  25
  -1  -8  -2 26.7837 137.773  28
  -1  -8  -2 173.720 179.331  29
  -1  -8  -2 193.644 156.298  33
  -1  -8  -3 2991.06 188.314  25
  -1  -8  -3 3300.76 212.778  26
  -1  -8  -3 3178.93 209.271  23
  -1  -8  -3 2791.32 185.084  24
  -1  -8  -3 2512.53 160.563  21
  -1  -8  -3 3082.38 198.172  22
  -1  -8  -3 2108.00 158.909  35
  -1  -8  -3 2441.74 191.669  28
  -1  -8  -3 2899.37 228.692  29
  -1  -8  -3 2894.64 203.241  32
  -1  -8  -3 2996.01 203.263  33
  -1  -8  -3 2251.76 163.513  31
  -1  -8  -3 2918.60 209.171  19
  -1  -8  -3 2399.31 165.440  20
  -1  -8  -4 1686.28 192.899  23
  -1  -8  -4 1691.36 173.138  25
  -1  -8  -4 1434.25 161.683  24
  -1  -8  -4 1633.27 176.764  22
  -1  -8  -4 1203.91 154.964  21
  -1  -8  -4 1178.34 142.943  35
  -1  -8  -4 1236.63 147.389  20
  -1  -8  -4 1483.27 194.743  19
  -1  -8  -4 1024.27 143.426  31
  -1  -8  -4 1667.14 186.812  32
  -1  -8  -4 1663.01 192.744  33
  -1  -8  -4 1358.43 216.129  29
  -1  -8  -4 1285.84 178.833  28
  -1  -8  -5 614.418 183.135  23
  -1  -8  -5 724.400 168.849  22
  -1  -8  -5 449.693 142.401  20
  -1  -8  -5 506.367 148.630  21
  -1  -8  -5 680.072 186.466  19
  -1  -8  -5 471.535 151.136  24
  -1  -8  -5 531.266 167.029  25
  -1  -8  -5 464.290 174.504  32
  -1  -8  -5 421.630 139.025  31
  -1  -8  -5 475.517 216.375  29
  -1  -8  -5 651.419 171.389  28
  -1  -8  -6 4880.12 246.261  32
  -1  -8  -6 3591.51 223.530  31
  -1  -8  -6 4310.22 222.331  24
  -1  -8  -6 3732.71 226.586  20
  -1  -8  -6 4657.71 252.228  19
  -1  -8  -6 3943.90 227.034  21
  -1  -8  -6 5114.61 241.023  22
  -1  -8  -6 4671.07 252.213  28
  -1  -8  -6 5004.21 283.354  29
  -1  -8  -7 8681.57 332.933  28
  -1  -8  -7 9001.74 357.891  29
  -1  -8  -7 6220.02 302.778  31
  -1  -8  -7 7172.79 300.444  24
  -1  -8  -7 7068.61 314.454  20
  -1  -8  -7 8657.92 327.530  19
  -1  -8  -7 9195.37 324.600  32
  -1  -8  -8 5.20374 156.555  28
  -1  -8  -8 103.277 127.935  31
  -1  -8  -8-24.3043 156.261  32
  -1  -8  -9 304.280 124.472  20
  -1  -8  -9 392.334 146.084  28
  -1  -8  -9 500.602 193.499  29
  -1  -8  -9 364.508 120.345  31
  -1  -8 -10 290.326 170.283  29
  -1  -8 -10 158.969 105.780  20
  -1  -9  19 113.022 98.4090  12
  -1  -9  19 128.030 100.016  14
  -1  -9  18 3916.61 218.782  14
   1   9 -18 4256.13 164.582  27
  -1  -9  18 3811.92 214.544  12
   1   9 -17 1070.66 102.187  18
  -1  -9  17 1028.21 196.589  37
   1   9 -17 1385.89 127.187  27
   1   9 -17 1172.50 120.944  30
  -1  -9  17 1147.19 181.037  14
  -1  -9  17 1256.77 179.592  12
   1   9 -16 1160.54 114.895  18
  -1  -9  16 1038.95 216.423  37
   1   9 -16 1235.12 133.763  30
  -1  -9  16 1237.71 205.101  14
  -1  -9  16 1388.70 202.101  12
   1   9 -15 180.671 101.661  18
  -1  -9  15 202.330 196.596  37
  -1  -9  14 5645.69 342.383  37
   1   9 -14 5878.22 265.467  38
   1   9 -14 5561.57 246.346  18
   1   9 -14 5343.97 228.467   7
   1   9 -13 6136.85 243.823   7
  -1  -9  13 6369.94 361.524  37
   1   9 -13 5974.92 283.131  38
  -1  -9  13 7181.30 336.102  12
  -1  -9  13 7004.47 353.585  11
   1   9 -12 468.118 108.995   7
   1   9 -12 940.802 137.570   8
   1   9 -12 481.450 138.555  38
  -1  -9  12 845.110 205.529  37
  -1  -9  12 449.246 223.277  11
   1   9 -12 759.105 125.100   4
  -1  -9  12 543.719 179.237  12
   1   9 -11 1943.69 138.576   8
  -1  -9  11 1614.17 192.189  12
  -1  -9  11 1617.84 225.634  11
   1   9 -11 1801.64 131.906   4
   1   9 -10 772.606 108.196   8
  -1  -9  10 643.193 174.998  37
  -1  -9  10 574.662 159.014  12
  -1  -9  10 568.740 196.644  11
   1   9 -10 845.612 105.956   4
   1   9  -9 1448.29 108.179   8
  -1  -9   9 1120.73 168.498  37
  -1  -9   9 1058.92 161.487  12
  -1  -9   9 1455.04 196.385  11
   1   9  -9 1393.00 105.799   4
   1   9  -8 995.334 96.7379   8
  -1  -9   8 741.792 146.526  37
  -1  -9   8 891.009 143.933  12
  -1  -9   8 903.708 175.222  11
  -1  -9   8 808.796 195.191  10
   1   9  -8 1097.21 96.9415   4
   1   9  -7 1924.31 108.838   8
  -1  -9   7 1649.18 149.230  12
   1   9  -7 1981.02 107.453   4
  -1  -9   7 1762.43 155.853  37
  -1  -9   7 1677.59 198.556  10
  -1  -9   7 1845.32 178.778  11
   1   9  -6 13023.7 366.053   4
  -1  -9   6 12190.4 409.665  11
   1   9  -6 13207.3 366.069   8
  -1  -9   5 9262.32 328.463  33
   1   9  -5 8613.29 259.696   8
  -1  -9   4 15056.7 443.121  33
   1   9  -4 13484.7 381.175   8
  -1  -9   4 13211.2 459.372  19
  -1  -9   4 14399.7 462.673  23
  -1  -9   3 2494.22 142.798  21
  -1  -9   3 2331.35 217.436  19
  -1  -9   3 2065.59 200.753  23
  -1  -9   3 2344.47 179.863  24
  -1  -9   3 2590.63 187.270  33
  -1  -9   2 120.584 105.549  21
  -1  -9   2 72.3846 177.600  19
  -1  -9   2 99.5817 150.764  22
  -1  -9   2 16.3381 150.123  33
  -1  -9   2-34.7592 158.218  23
  -1  -9   2 98.3568 146.100  24
  -1  -9   2 62.6123 100.174  31
  -1  -9   1 572.982 118.007  21
  -1  -9   1 551.757 111.002  20
  -1  -9   1 687.257 182.573  19
  -1  -9   1 808.463 158.895  33
  -1  -9   1 608.729 157.244  22
  -1  -9   1 579.378 164.596  23
  -1  -9   1 609.746 148.258  25
  -1  -9   1 600.875 152.465  24
  -1  -9   1 558.336 113.242  31
  -1  -9   0 526.615 117.790  20
  -1  -9   0 701.035 180.707  19
  -1  -9   0 641.919 121.635  21
  -1  -9   0 633.668 184.641  29
  -1  -9   0 681.062 161.713  33
  -1  -9   0 551.874 157.527  22
  -1  -9   0 650.517 165.661  23
  -1  -9   0 597.337 158.719  24
  -1  -9   0 660.589 149.687  25
  -1  -9   0 468.777 116.278  31
  -1  -9   0 493.998 170.524  32
  -1  -9  -1 947.972 132.738  21
  -1  -9  -1 1208.40 189.458  19
  -1  -9  -1 954.889 129.229  20
  -1  -9  -1 1014.05 201.943  29
  -1  -9  -1 1123.82 176.919  33
  -1  -9  -1 963.039 168.241  22
  -1  -9  -1 938.928 177.342  23
  -1  -9  -1 945.957 170.417  24
  -1  -9  -1 1036.21 160.512  25
  -1  -9  -1 864.622 132.288  31
  -1  -9  -1 960.094 180.876  32
  -1  -9  -2 317.497 123.406  21
  -1  -9  -2 259.849 125.810  20
  -1  -9  -2 294.219 178.686  19
  -1  -9  -2 551.510 201.544  29
  -1  -9  -2 487.156 175.770  33
  -1  -9  -2 456.018 164.515  22
  -1  -9  -2 590.607 177.633  23
  -1  -9  -2 570.308 165.955  24
  -1  -9  -2 472.135 157.091  25
  -1  -9  -2 429.910 176.774  32
  -1  -9  -2 322.007 127.899  31
  -1  -9  -3 6231.10 280.231  23
  -1  -9  -3 5388.97 259.321  24
  -1  -9  -3 6282.64 268.176  22
  -1  -9  -3 5031.45 243.151  21
  -1  -9  -3 5822.98 279.083  19
  -1  -9  -3 4980.24 243.571  20
  -1  -9  -3 5914.05 298.811  29
  -1  -9  -3 5858.85 275.233  32
  -1  -9  -3 6189.65 276.981  33
  -1  -9  -3 4315.73 240.272  31
  -1  -9  -3 6025.11 262.333  25
  -1  -9  -4 1224.55 197.968  23
  -1  -9  -4 1001.29 180.417  22
  -1  -9  -4 684.102 156.297  20
  -1  -9  -4 840.393 198.929  19
  -1  -9  -4 621.185 146.687  31
  -1  -9  -4 1115.55 190.689  32
  -1  -9  -4 854.950 166.663  24
  -1  -9  -4 1102.24 177.082  25
  -1  -9  -4 1103.64 228.673  29
  -1  -9  -5 28157.5 835.268  21
  -1  -9  -5 31596.9 834.643  22
  -1  -9  -5 31677.3 836.221  32
  -1  -9  -5 30670.7 855.652  29
  -1  -9  -5 31716.5 839.233  23
  -1  -9  -5 27295.3 813.215  24
  -1  -9  -5 31437.6 838.427  19
  -1  -9  -5 26517.9 832.871  20
  -1  -9  -5 24501.7 827.663  31
  -1  -9  -6 257.796 171.389  32
  -1  -9  -6 245.846 143.353  31
  -1  -9  -6 242.419 143.374  20
  -1  -9  -6-79.6800 226.628  29
  -1  -9  -6 322.643 184.183  19
  -1  -9  -6 118.567 157.866  24
  -1  -9  -6 278.241 156.219  22
  -1  -9  -7 52.9520 126.748  31
  -1  -9  -7 17.9198 161.101  32
  -1  -9  -8 342.387 195.920  29
  -1  -9  -8 461.307 149.715  32
  -1  -9  -8 90.1764 120.544  31
  -1  -9  -8 275.499 139.395  24
  -1  -9  -8 198.630 129.282  20
  -1  -9  -9 945.023 178.113  29
  -1  -9  -9 486.902 121.967  20
  -1 -10  19 265.482 95.4985  12
  -1 -10  18 1109.67 148.644  12
  -1 -10  18 1067.13 145.901  14
   1  10 -18 1089.15 98.7896  30
   1  10 -18 1203.94 99.1083  27
   1  10 -17 50.6271 73.9885  18
  -1 -10  17 143.203 147.537  12
  -1 -10  17 74.7020 150.042  14
   1  10 -17-29.9042 88.5654  30
  -1 -10  16 1859.72 204.867  12
   1  10 -16 1468.68 120.615  18
  -1 -10  16 1635.82 220.545  37
  -1 -10  16 1878.92 209.476  14
   1  10 -16 1551.35 139.889  30
   1  10 -15 8344.36 263.454   4
  -1 -10  15 6400.42 340.617  37
   1  10 -15 4952.35 249.698  38
   1  10 -15 5738.64 238.690  18
  -1 -10  15 6888.97 327.707  12
   1  10 -15 5453.26 230.233   7
  -1 -10  15 7339.46 348.589  14
   1  10 -14 1326.24 154.057   4
   1  10 -14 759.218 121.630   7
  -1 -10  14 939.144 197.988  12
  -1 -10  14 996.188 236.389  11
   1  10 -14 733.652 144.703  38
  -1 -10  14 671.536 212.208  37
   1  10 -13 472.530 148.252   8
   1  10 -13 179.206 108.178   7
  -1 -10  13 188.349 184.059  12
  -1 -10  13 548.394 206.355  37
   1  10 -13 249.473 138.336  38
   1  10 -13 492.523 137.036   4
   1  10 -12 7027.11 242.437   4
   1  10 -12 7074.05 247.317   8
  -1 -10  12 6074.97 310.679  12
  -1 -10  12 5750.81 328.286  11
  -1 -10  12 5108.60 319.873  37
   1  10 -12 5041.12 271.347  38
   1  10 -11 3454.87 165.969   4
   1  10 -11 3547.68 170.546   8
  -1 -10  11 2944.65 229.369  12
  -1 -10  11 2697.11 257.202  11
  -1 -10  11 2669.81 241.847  37
  -1 -10  10 542.435 162.612  12
   1  10 -10 577.641 109.004   4
   1  10 -10 612.422 112.937   8
  -1 -10  10 455.399 201.430  11
  -1 -10   9 91.9650 143.282  12
   1  10  -9 87.0199 96.8336   4
   1  10  -9 30.0235 100.044   8
  -1 -10   9 17.2714 184.297  11
  -1 -10   8 25090.7 763.423  12
   1  10  -8 27340.6 711.755   4
  -1 -10   8 25071.4 766.233  11
   1  10  -8 28043.8 712.722   8
   1  10  -7 25767.4 663.964   4
   1  10  -7 25453.5 663.949   8
   1  10  -6 8018.13 246.228   4
   1  10  -6 8135.20 247.249   8
  -1 -10   5 688.901 199.466  19
   1  10  -5 517.609 92.2362   8
   1  10  -5 505.111 148.692  38
  -1 -10   5 516.889 189.434  23
  -1 -10   5 346.363 170.491  25
  -1 -10   5 457.500 164.612  24
  -1 -10   5 481.119 176.887  33
   1  10  -5 604.078 92.1996   4
  -1 -10   4 1054.68 180.211  25
  -1 -10   4 1167.70 205.003  23
  -1 -10   4 1089.80 170.330  24
   1  10  -4 1003.57 161.589  38
  -1 -10   4 1272.20 189.806  33
  -1 -10   4 999.795 216.264  19
  -1 -10   3 31.9715 156.562  25
  -1 -10   3-9.71254 177.939  23
  -1 -10   3-12.9031 157.996  24
  -1 -10   3 51.8328 170.879  22
  -1 -10   3 137.938 174.791  33
  -1 -10   3 15.6724 113.360  21
  -1 -10   3-85.7992 196.812  19
  -1 -10   3 5.93521 110.515  31
  -1 -10   2 19.1025 159.679  24
  -1 -10   2 186.331 155.327  25
  -1 -10   2-12.0613 166.253  22
  -1 -10   2 77.3265 176.075  23
  -1 -10   2 19.6924 168.056  33
  -1 -10   2 54.9785 115.949  21
  -1 -10   2 16.8430 193.289  19
  -1 -10   2 2.10228 114.838  31
  -1 -10   1 7693.69 294.123  25
  -1 -10   1 7301.25 309.609  23
  -1 -10   1 7487.08 296.233  24
  -1 -10   1 6897.53 262.420  21
  -1 -10   1 7051.81 302.868  22
  -1 -10   1 7685.52 303.958  33
  -1 -10   1 6462.45 268.111  20
  -1 -10   1 7228.44 324.338  19
  -1 -10   0 3576.29 213.771  25
  -1 -10   0 3019.94 227.848  23
  -1 -10   0 3288.52 218.153  24
  -1 -10   0 2940.14 217.746  22
  -1 -10   0 2846.16 173.929  21
  -1 -10   0 3118.71 242.419  19
  -1 -10   0 2792.59 185.923  20
  -1 -10   0 2933.36 235.862  32
  -1 -10   0 2447.53 185.562  31
  -1 -10   0 3790.36 229.281  33
  -1 -10  -1 83.6227 172.725  24
  -1 -10  -1 68.9544 159.471  25
  -1 -10  -1 223.295 181.161  23
  -1 -10  -1 108.082 168.891  22
  -1 -10  -1 111.100 203.194  29
  -1 -10  -1 135.323 192.978  19
  -1 -10  -1-61.0619 132.912  20
  -1 -10  -1 141.276 132.034  21
  -1 -10  -1 98.8393 131.927  31
  -1 -10  -1 95.5509 186.063  32
  -1 -10  -1 151.321 180.490  33
  -1 -10  -2 124.619 173.501  24
  -1 -10  -2 188.179 163.382  25
  -1 -10  -2 240.313 188.788  23
  -1 -10  -2 232.995 173.094  22
  -1 -10  -2 182.556 214.328  29
  -1 -10  -2 155.774 193.842  19
  -1 -10  -2 172.622 140.938  20
  -1 -10  -2 93.7721 145.187  21
  -1 -10  -2 278.316 188.458  32
  -1 -10  -2 229.647 136.958  31
  -1 -10  -2 385.973 190.766  33
  -1 -10  -3 1955.01 192.879  25
  -1 -10  -3 2056.95 212.129  23
  -1 -10  -3 1629.59 192.492  24
  -1 -10  -3 1553.79 185.418  21
  -1 -10  -3 2046.85 196.265  22
  -1 -10  -3 1875.12 245.112  29
  -1 -10  -3 1931.42 218.703  19
  -1 -10  -3 1619.54 179.792  20
  -1 -10  -3 1360.35 173.692  31
  -1 -10  -3 1860.98 212.328  32
  -1 -10  -3 2268.10 218.476  33
  -1 -10  -4 12235.4 425.110  24
  -1 -10  -4 14076.0 434.489  25
  -1 -10  -4 13859.9 444.133  19
  -1 -10  -4 10975.8 430.290  20
  -1 -10  -4 13788.1 433.928  22
  -1 -10  -4 12033.1 430.391  21
  -1 -10  -4 13210.0 467.662  29
  -1 -10  -4 13783.8 439.092  32
  -1 -10  -4 9674.30 422.642  31
  -1 -10  -5 483.246 167.341  24
  -1 -10  -5 676.496 192.385  19
  -1 -10  -5 633.629 222.944  29
  -1 -10  -5 496.541 147.784  20
  -1 -10  -5 530.527 178.007  32
  -1 -10  -5 691.609 163.643  22
  -1 -10  -6 1170.04 163.677  31
  -1 -10  -6 1885.30 189.049  32
  -1 -10  -6 1976.79 199.890  19
  -1 -10  -6 1186.40 162.196  20
  -1 -10  -6 1551.73 230.769  29
  -1 -10  -6 1518.14 177.215  24
  -1 -10  -7 19.5051 140.596  24
  -1 -10  -7 13.1317 119.025  20
  -1 -10  -7-81.2903 144.098  32
  -1 -10  -7 15.6276 120.037  31
  -1 -10  -8 545.885 122.723  20
  -1 -11  18 2376.95 175.199  12
  -1 -11  18 2611.56 175.381  14
  -1 -11  17 480.396 143.185  12
  -1 -11  17 327.738 140.494  14
   1  11 -17 320.873 91.6136  30
  -1 -11  16 359.930 159.810  14
  -1 -11  16 182.231 158.720  12
   1  11 -16 223.889 101.750  38
  -1 -11  16 268.104 175.809  37
   1  11 -16 300.804 86.4332  18
   1  11 -15 169.799 134.567   4
   1  11 -15-38.7640 110.428  38
  -1 -11  15 3.91937 185.167  37
  -1 -11  15 98.8952 168.953  14
  -1 -11  15 98.9362 170.725  12
   1  11 -15 96.5453 90.5408  18
   1  11 -15-24.0530 104.121   7
  -1 -11  14 1461.89 221.323  37
  -1 -11  14 1777.13 214.421  14
   1  11 -14 1197.90 128.797   7
   1  11 -13 1461.26 158.301   8
   1  11 -13 842.134 122.873   7
  -1 -11  13 1413.52 211.190  37
   1  11 -13 927.362 160.135  38
  -1 -11  13 1009.03 235.348  11
  -1 -11  13 1315.34 203.441  12
   1  11 -13 1363.55 148.855   4
   1  11 -12 6550.89 260.835   7
   1  11 -12 6877.24 315.638  38
  -1 -11  12 7199.52 352.878  37
  -1 -11  12 7517.22 363.125  11
  -1 -11  12 6974.68 339.185  12
   1  11 -11 165.882 127.360   8
   1  11 -11 276.762 148.081  38
  -1 -11  11 153.843 177.741  37
  -1 -11  11 58.9943 212.392  11
  -1 -11  11 313.804 169.073  12
   1  11 -11 262.757 119.310   4
   1  11 -10 2727.80 154.234   8
   1  11 -10 2512.98 198.915  38
  -1 -11  10 2053.28 241.437  11
  -1 -11  10 2247.45 209.112  12
   1  11 -10 2637.92 149.615   4
   1  11  -9 68420.7 1689.95   8
   1  11  -9 62783.2 1757.83  38
  -1 -11   9 60797.1 1746.92  11
  -1 -11   9 62114.1 1747.08  12
   1  11  -9 68840.0 1690.61   4
   1  11  -8 5875.87 211.020   8
   1  11  -8 5580.74 274.267  38
   1  11  -8 6151.66 210.365   4
   1  11  -7 12142.6 443.048  38
   1  11  -7 12441.9 368.814   4
   1  11  -7 12745.7 369.495   8
  -1 -11   6 410.441 217.574  19
  -1 -11   6 321.095 180.187  25
  -1 -11   6 278.132 209.088  23
   1  11  -6 414.330 151.930  38
   1  11  -6 284.896 99.6872   8
   1  11  -6 158.794 95.0215   4
   1  11  -5 4713.86 175.964   4
  -1 -11   5 5355.04 303.847  19
  -1 -11   5 5491.19 276.867  33
  -1 -11   5 5153.95 271.724  25
  -1 -11   5 4987.23 297.589  23
  -1 -11   5 5529.79 259.228  24
   1  11  -5 4687.86 177.577   8
   1  11  -5 4009.24 247.229  38
  -1 -11   4 1993.95 237.709  23
  -1 -11   4 2574.72 208.303  24
   1  11  -4 1624.57 183.047  38
  -1 -11   4 2547.14 227.677  33
  -1 -11   4 2337.04 213.453  25
  -1 -11   4 2300.15 249.786  19
  -1 -11   4 1832.71 227.796  22
  -1 -11   3 960.179 230.927  19
  -1 -11   3 790.610 197.744  22
  -1 -11   3 881.379 213.353  23
  -1 -11   3 1088.43 187.800  25
  -1 -11   3 1118.51 187.547  24
  -1 -11   3 1147.14 209.706  33
  -1 -11   2 447.074 222.515  19
  -1 -11   2 549.113 136.948  21
  -1 -11   2 534.760 198.764  33
  -1 -11   2 258.487 135.706  31
  -1 -11   2 496.327 181.840  24
  -1 -11   2 503.726 177.089  25
  -1 -11   2 573.046 189.025  22
  -1 -11   2 483.119 203.733  23
  -1 -11   1 4248.88 217.467  21
  -1 -11   1 4109.57 260.585  22
  -1 -11   1 3966.20 218.710  20
  -1 -11   1 3861.41 281.125  19
  -1 -11   1 4695.48 265.587  33
  -1 -11   1 4105.92 273.126  32
  -1 -11   1 3540.84 217.750  31
  -1 -11   1 4104.93 267.559  23
  -1 -11   1 4382.34 251.148  24
  -1 -11   1 4637.28 248.825  25
  -1 -11   0-11.2997 145.610  21
  -1 -11   0 111.777 213.318  19
  -1 -11   0 39.4924 141.901  20
  -1 -11   0 163.960 198.816  33
  -1 -11   0 117.493 199.839  32
  -1 -11   0 64.9319 138.961  31
  -1 -11   0 145.491 170.503  25
  -1 -11   0 26.0248 180.077  24
  -1 -11   0 86.3328 192.378  23
  -1 -11   0-29.3513 177.344  22
  -1 -11  -1 8125.66 330.126  22
  -1 -11  -1 6781.70 301.658  21
  -1 -11  -1 8046.10 345.788  19
  -1 -11  -1 6550.59 305.992  20
  -1 -11  -1 8416.34 341.174  33
  -1 -11  -1 8200.60 347.651  32
  -1 -11  -1 5459.76 302.428  31
  -1 -11  -1 8188.26 340.355  23
  -1 -11  -1 7761.58 318.442  24
  -1 -11  -1 7950.14 315.700  25
  -1 -11  -2 4279.82 247.572  21
  -1 -11  -2 4754.58 260.162  22
  -1 -11  -2 4784.81 275.963  19
  -1 -11  -2 4056.45 246.414  20
  -1 -11  -2 4866.16 277.499  32
  -1 -11  -2 5285.18 277.756  33
  -1 -11  -2 3691.34 242.940  31
  -1 -11  -2 5062.08 272.757  23
  -1 -11  -2 4311.70 251.512  24
  -1 -11  -2 5188.91 253.839  25
  -1 -11  -3 1231.56 172.222  20
  -1 -11  -3 1691.16 213.159  19
  -1 -11  -3 1125.93 169.004  31
  -1 -11  -3 1607.37 191.460  22
  -1 -11  -3 1590.29 185.130  21
  -1 -11  -3 1577.03 204.460  23
  -1 -11  -3 1703.39 188.382  25
  -1 -11  -3 1352.05 195.511  24
  -1 -11  -3 1557.74 203.333  32
  -1 -11  -4 150.115 142.043  31
  -1 -11  -4 131.643 171.104  32
  -1 -11  -4-29.0459 172.117  23
  -1 -11  -5 448.558 178.889  19
  -1 -11  -5 124.070 163.428  24
  -1 -11  -5 199.552 137.036  20
  -1 -11  -5 250.945 135.204  31
  -1 -11  -5 293.873 151.894  22
  -1 -11  -6 293.882 149.182  32
  -1 -11  -6 189.956 119.927  31
  -1 -11  -6 219.013 148.698  24
  -1 -11  -6 246.113 159.587  19
  -1 -11  -6 23.0530 120.651  20
  -1 -11  -7 237.702 114.799  20
  -1 -12  18 230.154 102.041  14
  -1 -12  18 141.108 105.325  12
   1  12 -17 358.488 80.9826  38
  -1 -12  17 402.999 131.875  12
  -1 -12  17 463.063 132.031  14
   1  12 -17 424.633 86.3516  30
   1  12 -16 289.435 94.5830   7
  -1 -12  16 345.233 144.657  14
  -1 -12  16 432.999 147.446  12
   1  12 -16 249.393 99.6770  38
  -1 -12  15 322.778 179.786  37
   1  12 -15 214.399 113.024  38
   1  12 -15 382.441 92.1409  18
   1  12 -15 363.192 134.415   4
   1  12 -15 282.978 106.024   7
  -1 -12  15 433.349 158.670  14
  -1 -12  15 393.515 163.644  12
   1  12 -14 207.390 109.443   7
  -1 -12  14 201.600 162.649  14
  -1 -12  14 233.055 167.610  12
   1  12 -14 512.267 137.292   4
   1  12 -14 262.301 127.642  38
  -1 -12  14 568.248 182.606  37
   1  12 -13 4974.12 212.741   8
  -1 -12  13 4163.66 258.948  14
   1  12 -12 3884.34 190.176   8
   1  12 -12 2393.57 164.026   7
  -1 -12  12 3037.06 237.090  12
   1  12 -12 3927.92 186.006   4
   1  12 -12 2774.03 213.048  38
   1  12 -11 203.582 128.602   8
   1  12 -11 178.845 108.136   7
  -1 -12  11 317.724 167.466  12
   1  12 -11 206.715 120.880   4
   1  12 -11 300.503 150.340  38
   1  12 -10 2835.95 159.126   4
   1  12 -10 2449.79 205.184  38
   1  12  -9 69471.8 1793.06   4
   1  12  -9 68012.0 1792.63   8
   1  12  -8 19101.3 548.255   4
   1  12  -8 19209.9 548.259   8
  -1 -12   7 4019.95 300.307  23
   1  12  -7 3560.19 164.051   4
   1  12  -7 3689.24 169.003   8
   1  12  -6 14902.0 431.938   8
   1  12  -6 15211.9 432.115   4
   1  12  -5 1902.20 184.721  38
  -1 -12   5 1903.09 227.684  25
  -1 -12   5 1878.92 250.534  23
  -1 -12   5 1942.56 243.847  22
  -1 -12   5 2445.50 266.935  19
  -1 -12   4 402.280 206.447  33
  -1 -12   4 356.239 194.436  25
  -1 -12   4 193.906 185.149  24
  -1 -12   4 338.480 209.296  22
  -1 -12   4 389.179 224.075  23
  -1 -12   4 69.7213 233.544  19
  -1 -12   3 1414.52 240.720  23
  -1 -12   3 1475.39 227.769  22
  -1 -12   3 1714.08 260.929  19
  -1 -12   3 1615.19 217.974  25
  -1 -12   3 1729.46 208.582  24
  -1 -12   3 2084.22 236.176  33
  -1 -12   2 1334.25 253.439  19
  -1 -12   2 1523.68 236.348  33
  -1 -12   2 971.082 233.098  32
  -1 -12   2 946.292 158.880  31
  -1 -12   2 1312.61 207.121  25
  -1 -12   2 1422.34 205.471  24
  -1 -12   2 1123.48 214.621  22
  -1 -12   2 1228.58 232.012  23
  -1 -12   1 8267.07 333.247  21
  -1 -12   1 8474.02 362.802  22
  -1 -12   1 9017.82 392.053  19
  -1 -12   1 9461.16 374.671  33
  -1 -12   1 8377.59 376.249  32
  -1 -12   1 8855.70 372.414  23
  -1 -12   1 9389.12 345.245  24
  -1 -12   1 9088.43 355.016  25
  -1 -12   0 225.589 147.744  20
  -1 -12   0 466.318 162.134  21
  -1 -12   0 503.894 226.097  19
  -1 -12   0 371.095 213.566  33
  -1 -12   0 285.600 150.742  31
  -1 -12   0 552.407 214.589  32
  -1 -12   0 520.800 182.928  24
  -1 -12   0 345.344 181.826  25
  -1 -12   0 292.296 190.095  22
  -1 -12   0 606.014 215.312  23
  -1 -12  -1 2913.03 219.182  21
  -1 -12  -1 3387.32 233.576  22
  -1 -12  -1 2345.10 210.924  31
  -1 -12  -1 3487.35 257.840  32
  -1 -12  -1 3896.22 262.049  33
  -1 -12  -1 3544.57 267.423  19
  -1 -12  -1 2593.57 207.755  20
  -1 -12  -1 3531.21 252.274  23
  -1 -12  -1 3265.56 226.525  24
  -1 -12  -1 3916.47 234.320  25
  -1 -12  -2-143.134 141.732  20
  -1 -12  -2 222.073 197.907  33
  -1 -12  -2-59.9169 199.166  19
  -1 -12  -2 20.6571 187.441  32
  -1 -12  -2 15.8059 186.571  23
  -1 -12  -2 14.4976 171.740  24
  -1 -12  -3 1610.86 178.648  20
  -1 -12  -3 2713.81 223.760  19
  -1 -12  -3 2849.21 218.054  32
  -1 -12  -3 1713.81 183.720  31
  -1 -12  -3 2761.78 199.966  22
  -1 -12  -3 2119.19 208.182  24
  -1 -12  -3 2530.23 212.548  23
  -1 -12  -4 146.337 131.591  20
  -1 -12  -4 234.484 174.284  19
  -1 -12  -4 114.129 168.397  24
  -1 -12  -4 206.004 165.882  32
  -1 -12  -4 58.8907 127.258  31
  -1 -12  -4 211.061 147.783  22
  -1 -12  -5 1351.50 164.585  32
  -1 -12  -5 1538.13 177.063  19
  -1 -12  -5 1174.54 165.017  24
  -1 -12  -6 190.262 130.213  32
  -1 -13  17 345.494 109.670  14
   1  13 -17 356.812 76.0186  38
  -1 -13  17 380.520 118.006  12
  -1 -13  16 26.8509 129.381  12
  -1 -13  16 227.759 121.940  14
   1  13 -16-61.1022 92.5343  38
  -1 -13  15 721.845 143.548  14
  -1 -13  15 633.837 153.655  12
   1  13 -15 321.889 110.151  38
   1  13 -15 436.916 104.517   7
   1  13 -15 821.950 130.640   4
  -1 -13  14 8.89103 146.472  12
  -1 -13  14 117.115 140.966  14
   1  13 -14 22.8617 116.979  38
   1  13 -14 14.4924 103.056   7
   1  13 -14 162.683 130.217   4
   1  13 -13 3005.26 213.895  38
   1  13 -13 3210.22 177.344   7
   1  13 -12 208.325 106.988   7
   1  13 -12 279.983 141.001   8
  -1 -13  12 238.752 154.527  12
   1  13 -11 1594.19 179.866  38
   1  13 -11 1990.91 148.468   4
   1  13 -11 1980.90 160.022   8
   1  13 -10 2349.24 163.029   7
   1  13 -10 3420.32 179.388   8
  -1 -13  10 4224.81 305.558  23
   1  13 -10 3132.57 169.803   4
  -1 -13  10 5199.08 305.385  19
   1  13 -10 2751.07 216.918  38
   1  13  -9 8493.85 289.597   4
   1  13  -9 9005.53 296.310   8
  -1 -13   8 16525.9 545.462  23
  -1 -13   8 20183.4 554.263  19
   1  13  -8 13545.6 411.874   4
   1  13  -7 84.2319 145.961  38
   1  13  -7-5.78627 110.507   4
  -1 -13   7 365.005 230.376  23
  -1 -13   7 61.5044 244.582  19
  -1 -13   6 1159.12 249.416  23
  -1 -13   6 1163.45 235.154  22
   1  13  -6 979.661 159.997  38
  -1 -13   6 1657.61 259.788  19
  -1 -13   5 1773.57 256.510  23
  -1 -13   5 1290.82 235.207  22
  -1 -13   5 1887.57 265.625  19
  -1 -13   4 354.658 189.278  24
  -1 -13   4 126.997 233.720  19
  -1 -13   4 96.8720 224.291  23
  -1 -13   4 479.275 209.524  22
  -1 -13   3 7483.79 372.141  32
  -1 -13   3 8842.29 365.708  33
  -1 -13   3 8158.36 388.027  19
  -1 -13   3 7153.74 368.571  22
  -1 -13   3 9054.37 342.997  24
  -1 -13   2 4538.01 285.669  33
  -1 -13   2 4031.45 293.809  32
  -1 -13   2 4871.08 307.637  19
  -1 -13   2 3999.24 274.060  22
  -1 -13   2 4765.51 260.892  24
  -1 -13   1 3057.33 260.260  32
  -1 -13   1 3304.56 261.609  23
  -1 -13   1 3152.46 227.169  24
  -1 -13   1 3029.06 247.761  22
  -1 -13   1 3359.11 275.534  19
  -1 -13   0 199.702 222.790  19
  -1 -13   0 667.423 212.435  33
  -1 -13   0-11.0271 206.968  32
  -1 -13   0 78.5495 143.750  31
  -1 -13   0-68.7157 205.233  23
  -1 -13  -1 194.277 137.105  31
  -1 -13  -1 112.037 201.055  33
  -1 -13  -1-191.026 211.368  19
  -1 -13  -1-43.7211 169.197  25
  -1 -13  -1-129.135 177.085  24
  -1 -13  -1-30.3363 132.991  20
  -1 -13  -1-134.562 187.167  23
  -1 -13  -1-20.2859 167.702  22
  -1 -13  -2 44.5330 174.768  32
  -1 -13  -2 223.238 191.035  19
  -1 -13  -2 145.280 135.569  20
  -1 -13  -2 244.361 175.485  23
  -1 -13  -2 158.585 158.442  22
  -1 -13  -2 115.658 165.243  24
  -1 -13  -3 1164.14 177.631  32
  -1 -13  -3 910.908 171.117  24
  -1 -13  -3 1395.28 188.917  19
  -1 -13  -3 1174.38 160.642  22
  -1 -13  -4 172.510 146.333  24
  -1 -13  -4 427.721 159.450  19
  -1 -13  -4 502.768 150.193  32
  -1 -13  -5 3423.04 178.906  32
   1  14 -16 130.104 83.1276  38
  -1 -14  16 168.470 108.118  12
  -1 -14  16 423.830 162.468  23
   1  14 -15-9.09369 89.7697   7
  -1 -14  15 15.7866 179.795  23
   1  14 -15 36.3501 94.1652  38
  -1 -14  15 22.0233 119.935  12
  -1 -14  14 1147.60 152.688  12
   1  14 -14 862.142 128.933  38
   1  14 -14 1357.86 139.576   4
   1  14 -14 980.636 115.016   7
  -1 -14  13 1333.68 160.952  12
   1  14 -13 1172.92 127.032   7
   1  14 -13 1135.71 144.825  38
   1  14 -12 523.595 113.461   7
   1  14 -12 869.768 136.054   4
   1  14 -12 532.205 136.314  38
  -1 -14  11 298.159 234.269  23
   1  14 -11 447.270 138.328   8
   1  14 -11 202.935 105.235   7
   1  14 -11 474.767 128.456   4
  -1 -14  11 576.998 234.721  19
   1  14 -11 211.149 132.375  38
   1  14 -10 119.885 130.076   8
   1  14 -10 31.6382 102.655   7
  -1 -14  10 122.532 239.173  19
  -1 -14  10-270.119 231.522  23
  -1 -14   9 4840.31 310.602  23
   1  14  -9 4256.50 193.790   8
  -1 -14   8-105.680 223.432  22
   1  14  -8 385.461 129.189   8
   1  14  -8 245.721 108.928   7
  -1 -14   8 288.887 240.868  19
  -1 -14   8 9.89452 232.101  23
   1  14  -8 193.055 140.992  38
   1  14  -7 9846.42 349.612   7
   1  14  -7 8997.20 382.336  38
   1  14  -6 2113.32 147.391   7
  -1 -14   6 3281.08 283.817  19
  -1 -14   6 3298.07 274.669  23
  -1 -14   6 2404.75 256.477  22
  -1 -14   5 2325.84 267.989  19
  -1 -14   5 2771.36 257.989  32
  -1 -14   5 2155.72 255.927  23
  -1 -14   5 2100.09 246.797  22
  -1 -14   4 7016.74 343.644  19
  -1 -14   4 6120.65 328.551  32
  -1 -14   4 6392.83 332.857  23
  -1 -14   3 3260.79 261.561  32
  -1 -14   3 2746.04 258.639  23
  -1 -14   2 3579.17 258.689  22
  -1 -14   2 4006.01 241.366  24
  -1 -14   2 4075.67 275.692  23
  -1 -14   2 4084.99 264.424  33
  -1 -14   2 3841.54 271.696  32
  -1 -14   1 1273.98 227.526  19
  -1 -14   1 1003.93 183.548  24
  -1 -14   1 1195.02 203.869  33
  -1 -14   1 974.530 202.338  22
  -1 -14   1 1078.33 216.520  23
  -1 -14   0 2410.66 213.307  32
  -1 -14   0 2259.41 218.347  33
  -1 -14   0 1931.83 197.421  24
  -1 -14   0 1945.55 219.974  23
  -1 -14   0 2263.60 229.288  19
  -1 -14   0 1899.53 200.991  22
  -1 -14  -1 255.160 160.366  24
  -1 -14  -1 262.158 183.094  19
  -1 -14  -1 148.026 167.394  32
  -1 -14  -1 273.691 173.927  23
  -1 -14  -1 124.974 155.284  22
  -1 -14  -2 564.591 155.648  24
  -1 -14  -2 692.670 177.857  19
  -1 -14  -2 664.180 158.355  32
  -1 -14  -2 852.865 163.729  23
  -1 -14  -2 600.586 145.601  22
  -1 -14  -3 702.471 157.614  19
  -1 -14  -3 370.403 137.529  24
  -1 -14  -3 457.901 139.587  32
   1  15 -16 1131.06 96.5045  38
   1  15 -15 192.429 89.3025  38
  -1 -15  15 407.791 162.155  23
   1  15 -14 52.0345 97.2615  38
  -1 -15  14 82.3665 177.082  23
   1  15 -14 32.3001 89.2525   7
  -1 -15  13-19.8464 199.091  23
   1  15 -13-6.55881 104.079  38
   1  15 -13-139.469 119.965   4
   1  15 -13-19.9847 92.6103   7
  -1 -15  12 1810.59 236.736  23
   1  15 -12 962.043 140.192  38
   1  15 -12 1852.73 143.965   4
   1  15 -12 1094.08 120.029   7
  -1 -15  11 189.930 211.922  23
   1  15 -11 33.6246 100.676   7
   1  15 -11 161.174 121.139  38
   1  15 -11 121.420 126.434   4
  -1 -15  10 120.662 217.485  19
  -1 -15  10 50.9060 217.489  23
   1  15 -10 72.9024 102.066   7
  -1 -15  10 96.2532 201.344  22
   1  15 -10-60.4248 125.209   4
   1  15 -10 132.443 120.820  38
   1  15  -9 1023.84 143.632  38
   1  15  -9 906.535 121.712   7
  -1 -15   9 1209.77 224.954  22
   1  15  -9 1405.12 136.251   4
   1  15  -8 168.965 103.143   7
  -1 -15   8 351.706 229.620  19
   1  15  -8 93.8087 120.348  38
  -1 -15   8 239.992 206.041  22
  -1 -15   8 92.1955 218.508  23
  -1 -15   7 7652.51 333.805  19
  -1 -15   7 6613.76 322.081  23
  -1 -15   7 5276.07 307.336  22
  -1 -15   6 164.513 196.762  22
  -1 -15   6 199.955 209.807  23
  -1 -15   6 120.555 227.315  19
  -1 -15   5 1708.72 230.300  23
  -1 -15   5 1479.05 217.185  22
  -1 -15   5 1694.60 223.358  32
  -1 -15   5 1894.51 245.426  19
  -1 -15   4 75.5008 187.562  22
  -1 -15   4 314.186 204.036  23
  -1 -15   4 465.765 202.614  32
  -1 -15   4 310.093 214.771  19
  -1 -15   3 10402.3 381.481  32
  -1 -15   3 9063.36 380.354  22
  -1 -15   3 9581.85 389.589  23
  -1 -15   3 10199.0 362.116  24
  -1 -15   3 10634.8 395.468  19
  -1 -15   2 537.577 173.696  22
  -1 -15   2 565.002 193.127  23
  -1 -15   2 467.715 200.808  19
  -1 -15   2 480.978 169.535  24
  -1 -15   2 578.426 181.155  32
  -1 -15   1 1786.55 183.740  32
  -1 -15   1 1341.00 180.868  24
  -1 -15   1 1971.15 205.181  19
  -1 -15   1 1687.67 197.789  23
  -1 -15   1 1563.36 182.074  22
  -1 -15   0-61.9185 149.148  24
  -1 -15   0 104.542 168.286  19
  -1 -15   0 172.338 151.367  32
  -1 -15   0 32.9355 157.624  23
  -1 -15   0 52.5258 145.336  22
  -1 -15  -1 657.213 149.325  24
  -1 -15  -1 1066.11 164.586  19
  -1 -15  -1 1177.28 148.868  32
  -1 -15  -1 939.486 158.261  23
  -1 -15  -1 937.789 141.947  22
  -1 -15  -2 738.122 121.699  32
  -1 -15  -2 973.705 143.394  19
  -1 -16  15 4126.56 220.798  22
   1  16 -14-17.8110 82.0458  38
  -1 -16  14 27.2547 142.916  22
  -1 -16  13 1664.48 193.179  22
   1  16 -13 1267.37 122.573  38
   1  16 -12 367.009 95.6367   7
  -1 -16  12 763.861 184.389  22
  -1 -16  12 717.097 192.079  23
   1  16 -12 398.165 106.422  38
   1  16 -11 41.4583 93.0001   7
  -1 -16  11-147.743 179.601  22
  -1 -16  11 177.255 191.439  23
   1  16 -11 117.129 112.727   4
   1  16 -11 90.1211 101.682  38
   1  16 -10 8.13943 101.126  38
  -1 -16  10 312.435 198.391  19
   1  16 -10-29.9957 93.1912   7
  -1 -16  10 141.329 180.380  22
  -1 -16  10 275.831 195.895  23
  -1 -16   9 1395.27 210.973  22
   1  16  -9 1001.76 122.754  38
   1  16  -9 1048.76 115.669   7
  -1 -16   8 1697.23 224.987  19
   1  16  -8 866.615 109.887   7
  -1 -16   8 1196.73 201.486  22
  -1 -16   8 1386.67 213.840  23
  -1 -16   7 3126.18 246.037  23
  -1 -16   7 3618.28 254.157  19
  -1 -16   6-80.4654 199.900  19
  -1 -16   6 12.5063 172.459  22
  -1 -16   6-184.341 188.106  23
  -1 -16   5 100.417 194.365  19
  -1 -16   5 167.660 169.887  22
  -1 -16   5 328.193 182.699  23
  -1 -16   4 686.300 192.128  19
  -1 -16   4 396.201 169.151  22
  -1 -16   4 465.854 183.403  23
  -1 -16   3 4175.81 212.754  24
  -1 -16   3 4165.99 239.443  23
  -1 -16   3 3666.17 222.451  22
  -1 -16   3 4399.80 221.083  32
  -1 -16   2 659.542 145.137  24
  -1 -16   2 677.462 171.328  19
  -1 -16   2 974.327 147.428  32
  -1 -16   2 550.081 147.879  22
  -1 -16   2 562.624 162.107  23
  -1 -16   1 3079.79 183.509  24
  -1 -16   1 3508.98 195.812  23
  -1 -16   1 2803.76 177.485  22
  -1 -16   1 3885.32 202.676  19
  -1 -16   0 314.993 135.650  19
  -1 -16   0 317.439 124.849  24
  -1 -16   0 260.843 115.836  22
  -1 -16  -1 652.560 116.605  19
  -1 -17  13 1154.62 153.346  22
   1  17 -12 281.643 76.0940  38
  -1 -17  12 397.303 147.256  22
   1  17 -11 114.182 73.7888  38
  -1 -17  11 86.4955 147.091  22
  -1 -17  11 208.299 154.406  23
   1  17 -10 338.360 78.8156  38
  -1 -17  10 578.381 163.013  22
  -1 -17  10 590.128 171.657  23
  -1 -17   9 3162.50 216.326  23
  -1 -17   9 2258.46 202.611  22
  -1 -17   8 775.315 166.560  22
  -1 -17   8 1040.27 180.581  23
  -1 -17   7 19.0233 164.147  19
  -1 -17   7 149.069 163.398  23
  -1 -17   7 13.8392 150.550  22
  -1 -17   6 367.585 165.210  19
  -1 -17   6 116.837 144.282  22
  -1 -17   6 3.91005 161.860  23
  -1 -17   5 261.190 160.789  19
  -1 -17   5 225.026 141.669  22
  -1 -17   5 251.292 156.543  23
  -1 -17   4 71.7715 146.299  19
  -1 -17   4 34.7671 130.053  22
  -1 -17   4 117.049 143.133  23
  -1 -17   3 64.1098 136.294  19
  -1 -17   3 157.475 116.710  22
  -1 -17   2 1513.88 140.196  19
  -1 -18   9 906.354 136.304  22
  -1 -18   8-137.190 118.932  22
  -1 -18   7 460.229 121.573  22
   2 -18   1-55.2819 101.724  25
   2 -18   2 126.257 116.980  22
   2 -18   2-11.2408 113.742  25
   2 -18   3 53.9019 136.977  33
   2 -18   3-58.2935 125.315  22
   2 -18   3-115.943 125.294  25
   2 -18   4 404.753 150.387  33
   2 -18   4 164.676 135.511  22
   2 -18   4 366.483 135.986  25
   2 -18   5 946.037 165.273  33
   2 -18   5 683.369 155.032  22
   2 -18   5 823.744 154.080  25
   2 -18   6 299.923 159.128  33
   2 -18   6 186.184 148.879  22
   2 -18   6 433.307 152.517  25
   2 -18   7 1497.39 179.102  33
   2 -18   7 1473.14 166.495  22
   2 -18   7 1159.93 167.410  25
   2 -18   8 843.804 168.609  33
   2 -18   8 1018.50 155.034  22
   2 -18   8 783.248 160.278  25
   2 -18   9 34.3779 151.606  33
   2 -18   9 236.609 136.764  22
   2 -18   9-115.751 146.381  25
   2 -18  10-49.7247 140.593  25
   2 -18  11-33.8066 128.615  25
   2 -17  -1 539.291 117.372  22
   2 -17  -1 491.513 118.053  25
   2 -17   0 325.771 142.904  33
   2 -17   0 449.660 132.178  22
   2 -17   0 231.556 128.460  25
   2 -17   1-147.619 153.509  33
   2 -17   1 46.8426 135.387  25
   2 -17   1 115.043 139.910  22
   2 -17   2 4258.78 233.475  25
   2 -17   2 4326.04 246.472  33
   2 -17   2 4347.63 236.337  22
   2 -17   3 6.64487 164.456  33
   2 -17   3 281.298 162.839  23
   2 -17   3 196.264 160.501  22
   2 -17   3 38.3100 156.458  25
   2 -17   4 648.990 184.664  33
   2 -17   4 476.064 171.156  22
   2 -17   4 859.852 177.459  23
   2 -17   4 345.259 169.650  25
   2 -17   5 1628.76 205.762  33
   2 -17   5 1563.32 199.198  22
   2 -17   5 1471.94 193.045  25
   2 -17   6-217.544 186.894  33
   2 -17   6-133.473 174.483  22
   2 -17   6-62.4978 173.267  25
   2 -17   7 917.763 200.805  33
   2 -17   7 1043.19 189.256  25
   2 -17   7 1089.59 191.189  22
   2 -17   8 187.515 182.531  33
  -2  17  -8 349.378 116.498   3
   2 -17   8 170.357 175.721  25
   2 -17   8 498.844 176.555  22
  -2  17  -9 1117.28 136.321  38
   2 -17   9 2727.11 217.288  33
   2 -17   9 2456.67 215.360  25
  -2  17  -9 1996.49 140.617   7
   2 -17   9 2637.39 209.491  22
  -2  17  -9 1667.23 144.349   3
  -2  17 -10 334.112 109.445  38
  -2  17 -10 449.248 107.727   7
   2 -17  10 810.642 172.888  22
   2 -17  10 645.287 183.018  33
   2 -17  10 421.850 178.063  25
   2 -17  11 977.311 173.760  33
   2 -17  11 814.038 162.489  22
   2 -17  11 638.853 171.292  25
   2 -17  12 204.090 149.940  25
   2 -17  12 209.349 151.534  33
  -2  17 -12 6.72596 95.6460  38
   2 -17  13 826.839 151.319  25
  -2  17 -13 360.713 94.5017  38
   2 -16  -2-144.269 149.111  33
   2 -16  -2 89.0064 132.149  22
   2 -16  -2 8.87725 129.978  25
   2 -16  -1 241.187 156.016  33
   2 -16  -1 107.238 145.334  22
   2 -16  -1-44.9993 143.840  25
   2 -16   0 11.5841 167.526  33
   2 -16   0 269.578 168.202  23
   2 -16   0-22.4340 158.063  22
   2 -16   0-2.27461 157.214  25
   2 -16   1-2.47727 178.887  33
   2 -16   1-26.7342 171.057  22
   2 -16   1 203.748 177.803  23
   2 -16   1 156.581 165.095  25
   2 -16   2 83.1502 186.411  33
   2 -16   2 206.900 181.573  22
   2 -16   2 292.292 184.218  23
   2 -16   2 125.346 175.744  25
   2 -16   3 362.911 193.465  33
   2 -16   3 223.055 190.698  22
   2 -16   3 478.165 197.358  23
   2 -16   3 221.703 182.508  25
   2 -16   4 800.262 206.589  33
   2 -16   4 597.644 196.665  22
   2 -16   4 659.470 196.794  25
   2 -16   5-53.3518 196.909  33
   2 -16   5 92.4341 190.403  22
   2 -16   5 320.812 198.105  23
   2 -16   5-67.1153 190.721  25
   2 -16   6-11.3513 197.172  33
   2 -16   6 77.1418 193.346  25
   2 -16   6 144.345 194.624  22
   2 -16   7 6025.94 314.787  33
   2 -16   7 5683.04 309.566  25
   2 -16   7 6307.73 311.030  22
   2 -16   8 1586.89 220.585  33
  -2  16  -8 903.575 153.288   3
  -2  16  -8 933.099 143.479   7
   2 -16   8 1626.43 221.254  22
   2 -16   8 1296.53 223.239  25
   2 -16   9 99.0016 194.962  33
  -2  16  -9-60.4336 126.665   3
  -2  16  -9 108.637 122.019   7
   2 -16   9-13.2004 191.909  22
   2 -16   9-173.048 195.404  25
   2 -16  10 387.091 195.528  33
  -2  16 -10 309.768 125.913   3
  -2  16 -10 383.600 121.113   7
   2 -16  10 580.737 193.370  22
   2 -16  10 554.465 197.693  25
   2 -16  11 1359.02 204.725  33
  -2  16 -11 593.742 126.519   3
  -2  16 -11 704.938 121.451   7
   2 -16  11 1321.35 195.951  22
   2 -16  11 1067.03 199.380  25
  -2  16 -12-45.0318 99.8493   7
  -2  16 -12 5.02808 104.801   3
   2 -16  12 31.8515 171.995  25
   2 -16  12-10.7823 170.038  33
   2 -16  13-6.46590 159.973  25
   2 -16  13-12.9420 157.113  33
  -2  16 -13-75.1167 93.9023   7
  -2  16 -14 190.617 95.8074  38
   2 -16  14 370.359 148.164  25
   2 -16  15 907.549 143.661  25
   2 -15  -3 155.743 141.360  26
   2 -15  -3-25.1214 156.725  33
   2 -15  -3 90.0645 143.852  22
   2 -15  -3 34.8239 142.412  25
   2 -15  -2 930.207 162.094  26
   2 -15  -2 598.420 178.396  33
   2 -15  -2 838.727 166.669  22
   2 -15  -2 525.852 162.711  25
   2 -15  -1 301.053 161.717  26
   2 -15  -1 126.360 186.433  33
   2 -15  -1 114.312 183.962  23
   2 -15  -1 221.695 173.979  22
   2 -15  -1 118.267 170.898  25
   2 -15   0 1006.43 177.126  26
   2 -15   0 913.923 203.623  33
   2 -15   0 1115.79 207.413  23
   2 -15   0 881.184 191.361  22
   2 -15   0 842.279 196.491  25
   2 -15   1 2399.30 235.422  25
   2 -15   1 2559.99 241.595  22
   2 -15   1 3210.70 246.451  23
   2 -15   1 2700.19 240.750  33
   2 -15   2 4456.23 273.151  23
   2 -15   2 3735.13 269.886  33
   2 -15   3 303.579 210.845  23
   2 -15   3-98.8723 207.012  33
   2 -15   4 1390.35 224.673  23
   2 -15   4 711.675 219.378  33
   2 -15   5 1265.91 223.940  23
   2 -15   5 772.979 222.470  33
   2 -15   5 710.428 219.419  25
   2 -15   6 1695.61 236.921  33
   2 -15   6 1317.69 239.571  25
  -2  15  -6 1636.57 181.534   3
  -2  15  -7 1104.93 170.422   3
   2 -15   7 1507.50 232.805  33
  -2  15  -7 1160.56 156.282   7
   2 -15   8 9573.19 384.928  33
  -2  15  -8 7670.53 304.509   7
  -2  15  -8 7195.04 316.334   3
   2 -15   8 9071.57 388.095  22
   2 -15   9 4374.35 280.669  33
   2 -15   9 3667.44 279.457  25
  -2  15  -9 2739.63 191.710   7
  -2  15  -9 2942.61 203.702   3
   2 -15   9 4145.28 284.750  22
  -2  15 -10-95.3748 130.448   7
   2 -15  10 147.865 206.806  33
   2 -15  10 262.978 206.221  22
  -2  15 -10-39.1881 129.397   3
  -2  15 -11 65.4757 118.082   7
   2 -15  11 192.741 200.956  33
   2 -15  11 285.743 198.087  22
  -2  15 -11 101.624 123.097   3
  -2  15 -12 449.366 125.649   3
   2 -15  12 764.226 201.959  33
  -2  15 -12 441.436 119.815   7
  -2  15 -13-1.71557 106.158   3
  -2  15 -13-62.0500 104.174   7
   2 -15  13 31.5191 178.034  33
  -2  15 -14 1427.64 127.786   7
   2 -15  14 3393.11 207.640  33
  -2  15 -15-21.8387 89.2962  38
   2 -14  -4 1423.59 165.958  22
   2 -14  -4 1231.66 170.046  25
   2 -14  -4 1340.19 179.722  33
   2 -14  -4 1450.19 172.983  26
   2 -14  -3 1546.09 182.512  22
   2 -14  -3 1340.20 180.270  25
   2 -14  -3 1519.87 196.680  33
   2 -14  -3 1259.76 184.190  26
   2 -14  -2 1681.08 195.395  22
   2 -14  -2 2013.16 208.371  23
   2 -14  -2 1665.08 211.373  33
   2 -14  -2 1530.68 197.833  25
   2 -14  -2 1719.59 192.484  26
   2 -14  -1 756.030 199.081  23
   2 -14  -1 513.504 201.078  33
   2 -14  -1 766.022 183.806  26
   2 -14   0-72.9401 190.257  25
   2 -14   0 85.5068 188.479  22
   2 -14   0 107.128 202.754  23
   2 -14   1 25.1980 197.448  25
   2 -14   1 21.4962 193.909  22
   2 -14   1-32.5681 214.116  23
   2 -14   1-23.7005 179.937  26
   2 -14   2 296.393 208.285  22
   2 -14   2 313.432 218.881  33
   2 -14   2 401.830 205.396  25
   2 -14   3 299.038 211.156  22
   2 -14   3 382.209 218.614  33
   2 -14   3 335.908 209.233  25
   2 -14   4 45.0989 209.119  22
   2 -14   4 122.959 207.663  25
   2 -14   4 54.9689 206.978  33
   2 -14   5 1736.02 242.376  22
  -2  14  -5 1265.26 186.495   3
   2 -14   5 1141.01 232.428  25
   2 -14   5 1259.77 234.401  33
   2 -14   6-40.1951 217.761  33
   2 -14   6-35.1614 209.085  22
  -2  14  -6 119.326 156.007   3
   2 -14   6-81.1698 209.081  25
  -2  14  -6 20.7539 141.852   7
   2 -14   7 338.110 220.955  22
   2 -14   7 555.932 223.772  33
  -2  14  -7 434.485 143.966   7
  -2  14  -7 498.879 156.855   3
   2 -14   8 217.717 214.394  22
   2 -14   8 200.929 220.799  33
  -2  14  -8 79.7850 136.078   7
  -2  14  -8-49.6386 142.675   3
  -2  14  -9 1139.52 152.060   7
  -2  14  -9 1074.22 164.512   3
   2 -14   9 1457.14 240.603  22
  -2  14 -10 367.273 129.890   7
  -2  14 -10 129.744 134.227   3
  -2  14 -11 92.0285 125.996   7
  -2  14 -11 246.856 130.791   3
   2 -14  12 717.316 161.937  14
  -2  14 -12 560.192 129.235   7
  -2  14 -12 499.462 133.918   3
  -2  14 -13 3518.74 191.039   7
  -2  14 -13 3235.35 188.871   3
   2 -14  14 1063.74 159.003  14
  -2  14 -14 827.016 118.207   7
  -2  14 -14 991.885 120.155   3
   2 -14  15 31.3948 120.139  14
   2 -13  -6 5197.37 240.370  26
   2 -13  -5 1023.85 177.876  26
   2 -13  -5 577.996 138.490  34
   2 -13  -5 1099.52 159.523  22
   2 -13  -5 1077.08 162.658  25
   2 -13  -4 8570.85 337.866  26
   2 -13  -4 8768.00 345.491  33
   2 -13  -4 9066.89 336.409  22
   2 -13  -4 8095.46 335.155  25
   2 -13  -3 1309.29 204.065  33
   2 -13  -3 1569.70 196.490  23
   2 -13  -2 1115.69 200.277  26
   2 -13  -2 1017.29 195.374  25
   2 -13  -2 763.418 152.118  34
   2 -13  -2 1131.38 187.262  22
   2 -13  -2 1416.99 201.268  23
   2 -13  -1 755.695 139.465  16
   2 -13  -1 934.674 199.204  26
   2 -13  -1 726.598 150.944  34
   2 -13  -1 1096.97 214.800  33
   2 -13  -1 1000.66 203.244  25
   2 -13  -1 1214.50 195.863  22
   2 -13   0 1492.54 206.110  26
   2 -13   0 1623.24 230.943  33
   2 -13   0 1025.98 156.918  34
   2 -13   0 1810.03 223.482  23
   2 -13   0 1243.06 213.102  25
   2 -13   0 1676.94 216.160  22
   2 -13   1-4.35247 181.724  26
   2 -13   1-105.189 212.166  33
   2 -13   1-50.7055 133.132  34
   2 -13   1 76.5153 196.290  25
   2 -13   1 106.552 204.276  23
   2 -13   1-215.669 193.660  22
   2 -13   2 2.10605 180.250  26
   2 -13   2 51.7774 215.648  33
   2 -13   2 34.4596 196.667  25
   2 -13   2 119.949 196.990  22
   2 -13   2 366.216 206.763  23
   2 -13   3-26.6561 179.563  26
   2 -13   3-9.30825 205.792  22
   2 -13   3-124.858 216.497  23
   2 -13   3 3.23395 203.653  25
   2 -13   3 23.7107 210.961  33
   2 -13   4 853.669 221.228  22
   2 -13   4 1101.10 227.981  23
   2 -13   4 671.821 220.181  25
   2 -13   4 735.107 218.200  33
   2 -13   5 2633.87 268.264  25
   2 -13   5 3028.23 270.236  33
  -2  13  -5 3848.64 215.396   7
   2 -13   5 3527.51 276.865  22
   2 -13   5 4537.00 277.115  23
  -2  13  -6 241.654 142.732   7
   2 -13   6 175.194 211.429  33
  -2  13  -6-51.0823 155.923   3
   2 -13   6 367.597 215.625  22
   2 -13   7 2798.20 261.690  33
  -2  13  -7 2326.62 200.482   3
   2 -13   7 2527.53 260.133  22
  -2  13  -8 12432.4 434.977   3
  -2  13  -8 13017.3 422.732   7
  -2  13  -9 2468.94 189.742   3
   2 -13   9 1917.95 259.490  36
  -2  13  -9 2250.06 179.170   7
   2 -13  10 248.251 175.079  12
  -2  13 -10 240.178 140.732   3
   2 -13  10 41.0235 236.099  36
  -2  13 -10 322.487 133.453   7
   2 -13  11-22.4225 236.486  36
  -2  13 -11 112.968 125.070   7
  -2  13 -11 115.932 131.751   3
   2 -13  11-74.6227 176.915  12
   2 -13  11 247.426 161.107  14
  -2  13 -12 15.0534 120.682   7
   2 -13  12 146.852 183.299  13
   2 -13  12-108.239 161.032  14
  -2  13 -12-112.246 129.284   3
   2 -13  12-58.8836 172.690  12
  -2  13 -13 2340.12 170.197   3
   2 -13  13 2710.48 220.879  14
  -2  13 -13 2291.28 168.216   7
  -2  13 -14 69.7112 106.626   3
   2 -13  14 70.6072 169.082  13
   2 -13  14-40.8903 150.048  14
  -2  13 -14 132.850 109.415   7
  -2  13 -15 506.131 101.083  18
  -2  13 -15 520.789 103.892   7
   2 -13  15 726.932 169.408  13
   2 -13  15 677.275 151.671  14
  -2  13 -16 8.44364 83.9740  38
   2 -13  16 135.337 136.557  13
   2 -13  16 155.435 126.004  14
   2 -12  -7 14.9792 118.150  34
   2 -12  -6 443.928 156.578  25
   2 -12  -6 264.154 128.015  34
   2 -12  -6 487.767 175.541  26
   2 -12  -5 20657.5 657.678  34
   2 -12  -5 26473.9 704.119  33
   2 -12  -5 26242.0 696.722  26
   2 -12  -5 22006.5 669.544  15
   2 -12  -4 22905.5 639.344  22
   2 -12  -4 22144.0 643.595  25
   2 -12  -4 22506.2 640.989  26
   2 -12  -3 9438.94 351.651  22
   2 -12  -3 7472.56 311.516  34
   2 -12  -3 10243.4 357.866  19
   2 -12  -3 9417.69 361.868  26
   2 -12  -3 8628.95 354.243  25
   2 -12  -3 9125.39 366.861  33
   2 -12  -3 8622.32 319.766  16
   2 -12  -2 328.935 172.520  22
   2 -12  -2 381.507 188.209  23
   2 -12  -2 149.635 180.592  25
   2 -12  -2 343.224 193.627  26
   2 -12  -2 850.844 197.905  19
   2 -12  -2 380.413 136.462  34
   2 -12  -2 294.493 197.090  33
   2 -12  -2 327.132 133.322  16
   2 -12  -1 719.461 191.442  25
   2 -12  -1 788.614 202.720  33
   2 -12  -1 726.786 140.120  34
   2 -12  -1 662.821 199.247  26
   2 -12  -1 980.622 187.529  22
   2 -12  -1 984.609 195.468  23
   2 -12   0 1545.25 207.260  26
   2 -12   0 1885.57 214.209  25
   2 -12   0 2128.97 210.836  22
   2 -12   0 2194.32 215.441  23
   2 -12   0 1786.51 201.883  24
   2 -12   0 1890.89 222.755  33
   2 -12   0 1436.57 152.165  34
   2 -12   0 1958.73 155.384  16
   2 -12   1 609.246 187.662  22
   2 -12   1 792.358 194.376  23
   2 -12   1 496.907 203.265  33
   2 -12   1 473.112 126.368  34
   2 -12   1 522.585 180.430  26
   2 -12   1 480.026 192.228  25
   2 -12   2 235.263 188.277  22
   2 -12   2 594.992 193.116  23
   2 -12   2 297.040 195.968  33
   2 -12   2 280.644 177.447  26
   2 -12   2 124.845 188.059  25
  -2  12  -3 1399.23 188.673   3
   2 -12   3 1044.91 210.478  33
   2 -12   3 1074.34 212.460  25
   2 -12   3 783.283 190.971  26
   2 -12   3 1050.96 206.904  22
   2 -12   3 1376.45 214.101  23
   2 -12   4 189.121 200.222  22
   2 -12   4-36.9171 204.071  23
  -2  12  -4 56.8943 141.058   7
   2 -12   4 100.021 191.698  33
  -2  12  -4 106.968 162.681   3
   2 -12   4 6.08996 180.811  26
   2 -12   4-92.2759 194.011  25
   2 -12   5 982.878 206.162  33
   2 -12   5 812.151 217.220  22
   2 -12   5 811.982 212.502  23
  -2  12  -5 929.337 152.127   7
  -2  12  -5 936.877 168.402   3
  -2  12  -6 388.065 138.361   7
  -2  12  -6 378.709 155.613   3
  -2  12  -7 1319.88 176.020   3
   2 -12   7 1276.70 227.154  36
  -2  12  -7 1543.92 159.710   7
   2 -12   8 12935.5 493.946  12
   2 -12   8 13467.1 500.019  36
   2 -12   9 1506.29 189.569  14
  -2  12  -9 1710.96 173.360   3
   2 -12   9 1431.23 250.991  36
   2 -12   9 1405.34 199.748  12
   2 -12  10 4807.96 321.065  36
   2 -12  10 4397.77 277.728  12
  -2  12 -10 4701.98 237.321   3
  -2  12 -10 4802.59 230.864   7
   2 -12  10 5020.88 278.243  14
  -2  12 -11 454.591 133.160   7
   2 -12  11 496.457 185.813  12
   2 -12  11 502.395 240.943  36
  -2  12 -11 418.175 139.730   3
   2 -12  11 507.841 179.863  14
   2 -12  12 547.299 188.320  12
   2 -12  12 145.751 241.757  36
  -2  12 -12 396.407 133.915   3
  -2  12 -12 368.991 133.161   7
   2 -12  13 155.409 191.346  13
   2 -12  13-8.08927 171.541  14
  -2  12 -13 71.1177 124.731   3
  -2  12 -13 139.057 124.728   7
   2 -12  13 73.2058 178.172  12
   2 -12  14 65.4096 171.237  12
  -2  12 -14 9.41796 112.720   7
  -2  12 -14 238.589 117.423   3
   2 -12  14 58.6359 187.356  13
   2 -12  14 146.845 169.938  14
  -2  12 -14 120.078 102.720  18
   2 -12  15 1148.63 179.438  14
   2 -12  15 1216.56 197.926  13
  -2  12 -15 1016.76 119.561  18
  -2  12 -15 899.746 117.549   7
   2 -12  16 837.291 172.873  13
   2 -12  16 716.165 154.551  14
  -2  12 -16 739.408 99.4821  18
   2 -12  17 84.3518 114.465  14
   2 -11  -8-16.0714 110.553  34
   2 -11  -7 784.689 124.236  15
   2 -11  -7 901.928 140.118  17
   2 -11  -7 905.439 178.118  26
   2 -11  -6 7889.63 313.657  15
   2 -11  -6 8065.24 300.224  34
   2 -11  -5 21565.6 684.663  34
   2 -11  -5 23533.4 696.966  17
   2 -11  -5 26195.2 732.467  33
   2 -11  -5 25909.3 728.327  25
   2 -11  -5 26747.2 725.566  26
   2 -11  -5 23139.3 704.045  15
   2 -11  -5 27172.9 725.402  22
   2 -11  -4 4296.58 239.405  19
   2 -11  -4 3976.82 230.079  22
   2 -11  -4 3360.84 192.322  34
   2 -11  -4 3345.60 201.391  17
   2 -11  -4 4213.33 237.082  23
   2 -11  -4 3756.99 237.059  25
   2 -11  -4 4109.76 246.080  26
   2 -11  -4 3604.97 248.621  33
   2 -11  -4 3643.94 200.943  16
   2 -11  -4 3114.71 189.583  15
   2 -11  -3 7027.68 284.727  19
   2 -11  -3 6559.35 284.285  22
   2 -11  -3 5495.95 245.168  34
   2 -11  -3 5770.37 249.622  17
   2 -11  -3 6362.39 284.039  23
   2 -11  -3 6578.07 293.791  26
   2 -11  -3 6441.44 291.722  25
   2 -11  -3 6494.38 299.219  33
   2 -11  -3 5333.93 239.986  15
   2 -11  -2 1675.00 191.535  22
   2 -11  -2 1432.15 145.087  34
   2 -11  -2 1721.13 215.473  24
   2 -11  -2 1737.36 197.326  23
   2 -11  -2 1527.47 199.155  25
   2 -11  -2 1527.49 205.423  26
   2 -11  -2 1542.48 137.445  15
   2 -11  -2 1591.21 149.768  16
   2 -11  -2 1645.97 207.490  33
   2 -11  -2 1701.34 196.360  19
   2 -11  -1 2250.47 213.392  26
   2 -11  -1 2080.64 207.523  25
   2 -11  -1 2216.01 216.823  33
   2 -11  -1 2106.04 153.433  34
   2 -11  -1 2514.52 203.038  22
   2 -11  -1 2285.73 213.544  24
   2 -11  -1 2676.02 208.902  23
   2 -11  -1 2330.92 156.516  16
   2 -11  -1 2642.55 204.917  19
   2 -11   0 4816.68 246.802  22
   2 -11   0 4723.89 257.847  33
   2 -11   0 4603.36 195.606  34
   2 -11   0 4885.88 245.383  23
   2 -11   0 4495.39 243.126  24
   2 -11   0 4023.07 243.953  26
   2 -11   0 4459.67 252.989  25
   2 -11   0 4534.33 198.486  16
   2 -11   1 1032.28 176.311  22
   2 -11   1 1251.22 183.186  23
   2 -11   1 1127.63 185.945  33
   2 -11   1 1066.16 120.942  34
   2 -11   1 1048.36 121.886  16
   2 -11   1 1387.60 175.617  24
   2 -11   1 1007.21 184.918  25
   2 -11   1 1064.52 185.195  26
   2 -11   2 1229.92 193.396  33
   2 -11   2 1122.06 183.839  26
   2 -11   2 1162.91 182.354  22
   2 -11   2 1196.05 183.847  23
   2 -11   2 798.845 185.367  25
   2 -11   3 475.953 181.904  33
  -2  11  -3 241.620 170.283   3
   2 -11   3 214.020 176.557  25
  -2  11  -3 421.902 154.697   7
   2 -11   3 362.656 173.561  22
   2 -11   3 408.967 177.506  23
  -2  11  -4 5280.08 264.347   3
   2 -11   4 4354.32 263.666  33
  -2  11  -4 5544.32 242.767   7
   2 -11   4 4743.26 271.168  22
   2 -11   4 4877.56 267.626  23
   2 -11   5 441.094 193.013  23
  -2  11  -5 382.456 136.210   7
   2 -11   6 6629.83 287.366  36
  -2  11  -6 7738.61 273.158   7
   2 -11   7 3634.52 235.420  12
   2 -11   7 4181.03 235.209  14
   2 -11   7 4991.54 262.353  36
  -2  11  -7 5473.03 227.806   7
  -2  11  -8 5288.70 224.990   7
   2 -11   8 3357.26 237.746  12
   2 -11   8 3642.69 235.048  14
   2 -11   8 4501.65 272.276  36
  -2  11  -8 4532.43 228.997   3
   2 -11   9 1958.23 207.532  12
   2 -11   9 2195.37 208.040  14
  -2  11  -9 2806.78 178.634   7
   2 -11   9 2214.89 250.298  36
   2 -11  10 26.6556 165.714  14
   2 -11  10 210.732 168.438  12
  -2  11 -10-63.0853 138.933   3
   2 -11  10-55.5324 224.706  36
   2 -11  11 61.1458 228.772  36
   2 -11  11-4.07634 169.387  14
  -2  11 -11 78.8109 125.866   7
   2 -11  11-47.8408 172.924  12
  -2  11 -11 175.850 134.688   3
   2 -11  12 382.181 240.799  36
   2 -11  12 469.364 185.689  14
  -2  11 -12 490.055 137.688   7
   2 -11  12 661.636 192.373  12
  -2  11 -12 530.826 140.157   3
   2 -11  13-16.3744 235.685  36
  -2  11 -13 177.747 127.397   7
   2 -11  13 120.676 182.720  14
  -2  11 -13 135.931 129.120   3
   2 -11  13 238.990 189.218  12
   2 -11  14 3109.46 274.491  36
  -2  11 -14 2699.19 176.227   7
   2 -11  14 3028.89 248.638  14
   2 -11  14 3084.62 250.052  12
  -2  11 -14 2729.73 170.856   3
  -2  11 -14 3194.58 185.717  18
   2 -11  15 492.953 175.476  12
   2 -11  15 386.634 173.094  14
   2 -11  15 529.357 198.892  13
  -2  11 -15 620.374 110.221  18
   2 -11  16-61.8830 146.894  14
   2 -11  16-6.73497 166.482  13
  -2  11 -16 50.4617 85.1377  18
   2 -11  17 310.860 145.172  13
   2 -11  17 265.494 129.673  14
   2 -10 -10-143.186 105.482  34
   2 -10  -9 1139.04 134.410  17
   2 -10  -9 825.054 122.369  34
   2 -10  -8 1664.10 157.475  17
   2 -10  -8 1475.78 148.703  15
   2 -10  -7 432.646 165.680  25
   2 -10  -7 426.326 177.690  26
   2 -10  -7 309.473 141.884  27
   2 -10  -7 358.742 126.232  34
   2 -10  -7 242.478 137.034  17
   2 -10  -6 4821.70 239.225  22
   2 -10  -6 3662.45 198.457  34
   2 -10  -6 3741.59 204.943  15
   2 -10  -6 4700.98 246.571  25
   2 -10  -6 4643.38 255.768  33
   2 -10  -6 4288.26 246.092  26
   2 -10  -6 4826.85 227.385  27
   2 -10  -6 3974.41 213.961  17
   2 -10  -5 14482.6 444.652  17
   2 -10  -5 15006.1 467.538  22
   2 -10  -5 14817.3 477.194  33
   2 -10  -5 12671.5 427.367  34
   2 -10  -5 14512.6 457.250  27
   2 -10  -5 14381.5 471.446  25
   2 -10  -5 15572.1 472.519  26
   2 -10  -5 13730.5 448.965  16
   2 -10  -5 13642.0 442.952  15
   2 -10  -4 2812.99 219.461  26
   2 -10  -4 2699.79 215.546  25
   2 -10  -4 2735.53 179.661  17
   2 -10  -4 2968.93 209.689  19
   2 -10  -4 2890.68 205.025  22
   2 -10  -4 2715.06 207.753  23
   2 -10  -4 3079.42 228.288  33
   2 -10  -4 2630.08 166.351  34
   2 -10  -4 2680.92 180.079  16
   2 -10  -4 2679.30 165.965  15
   2 -10  -3 38974.7 1048.49  25
   2 -10  -3 39844.3 1035.08  26
   2 -10  -3 36023.6 1010.15  17
   2 -10  -3 39899.4 1026.72  19
   2 -10  -3 39676.6 1053.85  24
   2 -10  -3 37377.4 1031.45  23
   2 -10  -3 38379.8 1043.85  33
   2 -10  -3 36152.7 1004.13  34
   2 -10  -3 37878.6 1019.25  15
   2 -10  -3 36707.2 1014.03  16
   2 -10  -3 37075.3 1034.44  22
   2 -10  -2 1029.74 177.316  26
   2 -10  -2 1176.03 170.849  19
   2 -10  -2 774.854 131.967  17
   2 -10  -2 1008.27 182.440  33
   2 -10  -2 865.751 119.562  34
   2 -10  -2 1067.94 169.596  22
   2 -10  -2 964.604 168.892  23
   2 -10  -2 1001.89 171.942  25
   2 -10  -2 965.346 201.245  24
   2 -10  -2 1066.15 126.473  16
   2 -10  -2 820.928 112.091  15
   2 -10  -1 2256.18 185.138  23
   2 -10  -1 2161.60 205.562  24
   2 -10  -1 2179.30 178.073  19
   2 -10  -1 2155.66 191.870  25
   2 -10  -1 2082.34 187.183  26
   2 -10  -1 1942.49 133.459  15
   2 -10  -1 2173.20 139.860  16
   2 -10  -1 2201.33 180.228  22
   2 -10  -1 2091.43 194.248  33
   2 -10  -1 1968.37 135.731  34
   2 -10   0 559.290 165.319  33
   2 -10   0 621.292 105.484  34
   2 -10   0 606.970 109.541  16
   2 -10   0 677.302 163.334  26
   2 -10   0 550.655 148.651  22
   2 -10   0 481.771 153.905  23
   2 -10   0 621.265 159.020  25
   2 -10   0 637.078 169.751  24
   2 -10   1 32856.4 894.102  33
   2 -10   1 32770.3 858.867  16
   2 -10   1 33302.0 887.775  26
   2 -10   1 31939.9 898.667  25
   2 -10   1 31758.3 889.879  22
   2 -10   1 30276.8 877.256  24
   2 -10   1 32390.5 882.806  23
   2 -10   2 124.512 157.271  33
   2 -10   2 134.499 90.2028  34
   2 -10   2 185.606 106.450  16
   2 -10   2 93.4788 149.028  22
   2 -10   2 261.569 149.009  23
   2 -10   2 252.459 156.735  25
  -2  10  -2 268.585 146.721   3
   2 -10   3 10364.5 330.791  22
  -2  10  -3 7053.39 305.103   7
   2 -10   3 10313.5 325.859  23
   2 -10   3 9773.16 334.763  33
  -2  10  -3 5526.59 317.161   3
   2 -10   4 204.311 164.332  23
  -2  10  -4 140.972 136.392   7
   2 -10   5 7225.72 296.436  23
  -2  10  -5 8030.42 274.753   7
   2 -10   6 1100.38 147.563  14
   2 -10   6 922.882 153.100  12
   2 -10   6 1022.02 181.162  36
  -2  10  -6 1349.26 143.710   7
   2 -10   7 164.832 134.496  14
   2 -10   7 11.5221 136.377  12
   2 -10   7 5.14630 180.263  36
  -2  10  -7 131.107 120.609   7
   2 -10   8 113.339 191.991  36
   2 -10   8 177.278 147.246  12
   2 -10   8-6.12549 140.211  14
  -2  10  -8 51.9822 129.254   3
  -2  10  -8 141.966 123.585   7
   2 -10   9 2466.78 237.481  36
   2 -10   9 2003.03 203.581  12
   2 -10   9 2139.07 200.020  14
  -2  10  -9 2841.85 176.358   7
  -2  10  -9 2688.22 182.964   3
   2 -10  10 207.373 162.280  14
  -2  10 -10 332.640 131.633   7
   2 -10  10 317.780 213.224  36
   2 -10  10 197.971 169.307  12
   2 -10  11 2232.11 255.970  36
   2 -10  11 1867.92 210.377  14
   2 -10  11 1717.74 210.495  12
  -2  10 -11 1988.23 172.318   3
   2 -10  12 119.497 178.027  14
   2 -10  12 159.000 229.169  36
  -2  10 -12 180.304 132.602   7
  -2  10 -12 164.094 132.626   3
   2 -10  12 215.750 185.259  12
   2 -10  13 120.212 232.022  36
   2 -10  13 8.43732 184.143  12
  -2  10 -13 63.6361 129.898   7
  -2  10 -13 289.032 127.371   3
   2 -10  14 2915.81 253.577  14
  -2  10 -14 2675.35 175.956   7
   2 -10  14 2592.56 248.908  12
  -2  10 -14 3350.49 186.306  18
   2 -10  15 537.817 215.925  36
   2 -10  15 538.299 181.294  14
   2 -10  15 347.582 201.485  13
   2 -10  15 404.597 176.734  12
  -2  10 -15 362.037 109.027  18
  -2  10 -16 949.968 110.444  18
   2 -10  16 951.471 178.909  14
   2 -10  16 1019.83 196.640  13
   2 -10  17 101.067 147.652  13
   2 -10  17-40.3483 137.364  14
   2  -9 -11 138.800 100.945  34
   2  -9 -10 50.3091 105.678  34
   2  -9 -10 205.258 118.275  17
   2  -9 -10 13.6086 120.542  27
   2  -9  -9 1093.91 144.721  17
   2  -9  -9 818.912 132.563  15
   2  -9  -9 1328.03 156.080  27
   2  -9  -9 1228.87 178.069  26
   2  -9  -8 3742.95 209.699  27
   2  -9  -8 3642.42 229.000  26
   2  -9  -8 3159.70 177.787  34
   2  -9  -8 3511.62 194.154  17
   2  -9  -7 379.311 121.722  15
   2  -9  -7 600.525 170.967  25
   2  -9  -7 293.093 142.811  17
   2  -9  -7 518.325 120.862  34
   2  -9  -7 406.583 176.658  26
   2  -9  -7 571.691 149.071  27
   2  -9  -6 2147.73 201.538  26
   2  -9  -6 2249.56 178.908  27
   2  -9  -6 2241.47 190.420  22
   2  -9  -6 2136.65 197.224  25
   2  -9  -6 2224.57 164.670  17
   2  -9  -6 1916.55 146.180  34
   2  -9  -6 1992.11 204.458  33
   2  -9  -6 1951.92 153.756  15
   2  -9  -5 657.272 172.019  26
   2  -9  -5 464.263 142.731  27
   2  -9  -5 387.188 115.503  34
   2  -9  -5 533.868 181.840  33
   2  -9  -5 464.362 159.695  22
   2  -9  -5 473.682 167.169  25
   2  -9  -5 611.252 165.642  19
   2  -9  -5 395.254 131.317  17
   2  -9  -5 420.490 131.406  16
   2  -9  -5 422.541 116.771  15
   2  -9  -4 9664.36 338.384  27
   2  -9  -4 10311.5 360.164  25
   2  -9  -4 10690.4 355.024  26
   2  -9  -4 10172.4 361.613  33
   2  -9  -4 9421.17 312.413  34
   2  -9  -4 10247.4 346.266  19
   2  -9  -4 10107.2 347.475  22
   2  -9  -4 9601.29 319.958  17
   2  -9  -4 9806.45 351.666  24
   2  -9  -4 10041.6 348.640  23
   2  -9  -4 9697.79 329.296  15
   2  -9  -4 9708.20 330.681  16
   2  -9  -3 65.3747 107.541  16
   2  -9  -3-24.5727 91.9274  15
   2  -9  -3 104.212 148.819  19
   2  -9  -3 88.7439 111.182  17
   2  -9  -3 151.585 143.645  22
   2  -9  -3-1.92526 144.407  23
   2  -9  -3-59.6595 154.430  26
   2  -9  -3 58.5053 116.918  27
   2  -9  -3 29.5908 99.4767  34
   2  -9  -3 12.6527 155.905  33
   2  -9  -3 103.016 151.757  24
   2  -9  -3 79.7246 152.716  25
   2  -9  -2 575.160 108.366  16
   2  -9  -2 528.636 96.9449  15
   2  -9  -2 676.468 145.562  19
   2  -9  -2 590.075 110.915  17
   2  -9  -2 679.050 154.503  25
   2  -9  -2 689.553 165.456  24
   2  -9  -2 537.892 151.615  26
   2  -9  -2 615.624 145.489  22
   2  -9  -2 748.567 151.539  23
   2  -9  -2 724.917 157.744  33
   2  -9  -2 519.715 101.072  34
   2  -9  -1-79.9576 146.938  33
   2  -9  -1-85.9489 151.316  26
   2  -9  -1 90.4127 139.974  25
   2  -9  -1 95.4313 172.265  24
   2  -9  -1-61.8221 86.8784  15
   2  -9  -1 49.8800 99.4578  16
   2  -9  -1-25.3936 134.470  22
   2  -9  -1 57.7314 138.755  23
   2  -9   0 30052.3 785.252  34
   2  -9   0 29364.6 818.214  33
   2  -9   0 30786.8 817.717  26
   2  -9   0 28854.8 825.859  25
   2  -9   0 31450.5 800.079  16
   2  -9   0 28771.1 808.642  23
   2  -9   0 28627.8 814.149  22
   2  -9   1 929.194 147.749  23
  -2   9  -1 707.463 139.997   3
   2  -9   1 927.155 95.8477  34
   2  -9   1 921.887 153.685  33
   2  -9   1 1014.34 116.588  16
   2  -9   1 797.691 152.750  25
   2  -9   1 928.852 153.848  24
   2  -9   2 6944.95 210.977  34
   2  -9   2 6943.48 273.235  33
   2  -9   2 7418.15 257.638  23
   2  -9   2 6993.96 233.743  16
  -2   9  -3 2156.27 167.959   7
   2  -9   3 2637.98 145.512  16
   2  -9   3 2414.16 178.811  22
   2  -9   3 2629.26 178.965  23
   2  -9   4 311.381 141.252  36
  -2   9  -4 430.388 155.684   7
   2  -9   4 538.298 153.165  23
   2  -9   5 1995.20 162.254  14
  -2   9  -5 2892.78 181.471   7
   2  -9   6 1429.02 152.076  14
   2  -9   6 1113.19 158.303  12
   2  -9   6 1493.32 177.161  36
   2  -9   7-30.2174 134.920  12
   2  -9   7 78.4522 125.586  14
  -2   9  -7 123.174 121.022   7
   2  -9   7 173.174 164.744  36
   2  -9   8 2956.14 217.079  36
   2  -9   8 1969.40 189.864  12
   2  -9   8 2204.55 189.802  14
  -2   9  -8 3212.07 175.681   7
  -2   9  -8 3142.72 185.234   3
  -2   9  -9 232.814 130.932   3
   2  -9   9 110.826 149.862  12
   2  -9   9 45.8742 140.571  14
  -2   9  -9 253.558 127.400   7
   2  -9   9 476.282 199.179  36
   2  -9  10 1329.83 191.831  12
   2  -9  10 1990.29 230.471  36
   2  -9  10 1482.12 194.475  14
  -2   9 -10 1968.25 161.250   7
  -2   9 -10 1782.44 166.987   3
   2  -9  11 2145.03 227.862  14
  -2   9 -11 3426.32 194.218   7
   2  -9  11 3440.95 264.397  36
   2  -9  11 2526.29 232.210  12
   2  -9  12 368.499 187.613  12
   2  -9  12 471.645 227.547  36
  -2   9 -12 380.968 140.264   7
   2  -9  12 402.195 187.269  14
  -2   9 -12 435.955 138.955   3
   2  -9  13 344.888 193.321  12
   2  -9  13 507.277 195.776  14
  -2   9 -13 480.976 135.689   7
   2  -9  13 448.662 230.278  36
  -2   9 -13 400.267 123.652  18
   2  -9  14 196.751 192.477  14
  -2   9 -14 202.615 122.175   7
  -2   9 -14 587.286 121.508  18
   2  -9  15-61.5584 208.816  13
   2  -9  15 223.727 176.668  14
  -2   9 -15 52.6707 102.423  18
   2  -9  15-61.3299 177.033  12
   2  -9  15-11.8965 209.942  36
   2  -9  16 152.268 159.282  14
   2  -9  16 67.6996 180.808  13
  -2   9 -16-46.5998 91.6216  18
  -2   9 -17 224.528 99.2068  28
   2  -9  17 176.754 134.699  14
   2  -9  17 280.249 155.999  13
   2  -8 -12 1214.48 121.066  27
   2  -8 -12 1089.75 119.001  17
   2  -8 -11 1337.18 124.805  34
   2  -8 -11 1676.87 142.832  17
   2  -8 -11 1740.50 148.188  27
   2  -8 -10 344.324 126.841  17
   2  -8 -10 348.792 135.458  27
   2  -8 -10 269.338 114.816  15
   2  -8  -9 3725.43 201.483  30
   2  -8  -9 3463.00 194.643  17
   2  -8  -9 3282.56 175.332  34
   2  -8  -9 3863.83 213.808  27
   2  -8  -9 3576.42 227.396  26
   2  -8  -8 78.2270 110.323  34
   2  -8  -8 26.3905 115.608  15
   2  -8  -8 156.016 131.178  30
   2  -8  -8-31.5734 176.357  26
   2  -8  -8 24.5322 145.544  27
   2  -8  -8-32.1661 124.369  17
   2  -8  -7 3243.07 215.629  25
   2  -8  -7 3218.42 180.070  17
   2  -8  -7 3024.77 214.600  26
   2  -8  -7 3381.30 206.123  27
   2  -8  -7 3308.95 210.634  22
   2  -8  -7 2795.75 177.737  15
   2  -8  -7 2809.30 163.994  34
   2  -8  -7 3127.80 221.975  33
   2  -8  -7 3326.91 193.223  30
   2  -8  -6 1393.09 140.494  17
   2  -8  -6 1414.24 180.341  26
   2  -8  -6 1769.82 167.413  27
   2  -8  -6 1624.42 181.923  25
   2  -8  -6 1628.70 173.123  22
   2  -8  -6 1479.15 144.144  16
   2  -8  -6 1467.56 140.068  15
   2  -8  -6 1407.10 128.277  34
   2  -8  -6 1440.26 189.112  33
   2  -8  -6 1611.88 151.548  30
   2  -8  -5 1031.81 165.685  25
   2  -8  -5 1067.77 159.232  23
   2  -8  -5 1103.54 157.126  22
   2  -8  -5 1037.35 127.803  17
   2  -8  -5 1099.04 159.043  19
   2  -8  -5 1208.54 150.479  27
   2  -8  -5 1141.82 168.972  26
   2  -8  -5 885.997 123.095  16
   2  -8  -5 978.540 118.809  15
   2  -8  -5 1071.91 132.384  30
   2  -8  -5 825.656 112.914  34
   2  -8  -5 1210.72 176.933  33
   2  -8  -4 4054.60 203.948  24
   2  -8  -4 3896.99 205.854  23
   2  -8  -4 4168.79 205.182  22
   2  -8  -4 3827.77 176.642  17
   2  -8  -4 4049.18 203.027  19
   2  -8  -4 3881.18 177.851  15
   2  -8  -4 3745.27 175.859  16
   2  -8  -4 4162.37 218.765  33
   2  -8  -4 3997.73 169.573  34
   2  -8  -4 4142.31 209.810  26
   2  -8  -4 4037.10 195.382  27
   2  -8  -4 4042.18 214.930  25
   2  -8  -4 3998.04 189.670  30
   2  -8  -3 1029.82 155.783  33
   2  -8  -3 1113.34 107.939  34
   2  -8  -3 898.155 114.011  17
   2  -8  -3 1103.83 146.190  19
   2  -8  -3 1176.62 152.561  26
   2  -8  -3 914.531 123.997  27
   2  -8  -3 1011.84 105.686  15
   2  -8  -3 1049.74 114.639  16
   2  -8  -3 1049.54 153.530  25
   2  -8  -3 1076.75 150.107  24
   2  -8  -3 1174.05 143.548  22
   2  -8  -3 1107.82 149.430  23
   2  -8  -2 626.493 145.497  33
   2  -8  -2 749.901 96.5635  34
   2  -8  -2 615.915 143.740  25
   2  -8  -2 619.015 141.743  26
   2  -8  -2 548.570 111.610  27
   2  -8  -2 683.871 141.254  23
   2  -8  -2 628.469 107.571  16
   2  -8  -2 560.127 96.1008  15
   2  -8  -1 2815.25 139.199  17
   2  -8  -1 3200.14 176.667  23
   2  -8  -1 3375.36 170.758  19
   2  -8  -1 3609.77 142.835  34
   2  -8  -1 3349.24 187.863  33
   2  -8  -1 3026.76 156.793  16
   2  -8   0 1816.67 164.327  25
   2  -8   0 1873.30 152.925  22
  -2   8   0 2082.20 152.702   3
   2  -8   0 2295.78 116.240  34
   2  -8   0 2023.24 163.404  33
   2  -8   0 1960.72 127.437  15
   2  -8   0 2022.27 136.585  16
   2  -8   0 2057.94 144.294  19
   2  -8   0 2050.70 185.142  24
   2  -8   0 2062.57 154.804  23
   2  -8   1 8612.66 297.485  22
   2  -8   1 9295.23 263.506  34
  -2   8  -1 9146.91 289.048   7
   2  -8   1 9091.98 313.094  24
  -2   8  -1 8642.19 306.504   3
   2  -8   2 17530.2 516.984  22
  -2   8  -2 15782.7 522.818   3
  -2   8  -2 17639.8 508.515   7
   2  -8   2 18983.2 478.617  34
   2  -8   2 17923.4 508.721  24
   2  -8   2 16933.2 487.482  36
   2  -8   2 19390.7 502.281  16
   2  -8   3 14625.9 414.899  14
   2  -8   3 14831.0 417.716  23
   2  -8   3 13402.5 403.991  36
  -2   8  -3 13498.1 419.154   7
   2  -8   4 1158.19 130.208  12
   2  -8   4 1547.55 127.235  14
   2  -8   4 1752.52 135.562  16
   2  -8   4 1510.37 157.478  23
  -2   8  -4 1504.39 157.051   7
   2  -8   4 1241.73 154.317  36
  -2   8  -5 5193.01 229.631   7
   2  -8   5 4101.58 205.353  36
  -2   8  -6 12960.6 391.759   7
   2  -8   6 10607.5 391.675  14
   2  -8   7 14166.1 528.140  12
   2  -8   7 14154.9 525.354  14
  -2   8  -7 21985.3 532.856   7
   2  -8   7 19267.0 515.895  36
   2  -8   8 302.299 130.019  14
   2  -8   8 197.195 137.980  12
  -2   8  -8 361.859 133.967   3
  -2   8  -8 429.762 126.206   7
   2  -8   8 481.649 172.631  36
  -2   8  -9 8542.69 298.137   3
  -2   8  -9 9133.27 292.580   7
   2  -8   9 5944.27 303.589  14
   2  -8   9 8340.69 312.598  36
   2  -8   9 5340.33 297.835  12
  -2   8 -10 2627.55 182.873   3
  -2   8 -10 2658.60 173.802   7
   2  -8  10 1657.55 198.884  14
   2  -8  10 2787.99 231.857  36
   2  -8  10 1809.60 200.581  12
  -2   8 -11 2809.83 190.622   3
   2  -8  11 2241.30 222.885  14
   2  -8  11 3210.69 255.970  36
  -2   8 -11 3111.94 191.187   7
   2  -8  11 2277.71 224.127  12
   2  -8  12 106.276 174.901  14
   2  -8  12 151.741 224.136  36
   2  -8  12 80.1433 178.414  12
   2  -8  13 1667.04 220.345  12
   2  -8  13 1387.43 222.427  14
  -2   8 -13 1594.26 158.997   7
   2  -8  13 2235.49 246.781  36
  -2   8 -13 2055.57 164.914  18
   2  -8  14 435.007 195.285  14
   2  -8  14 548.406 222.831  36
  -2   8 -14 516.844 124.939  18
   2  -8  15 772.233 222.136  13
   2  -8  15 840.396 193.978  14
   2  -8  15 667.704 214.775  36
   2  -8  15 844.599 190.374  12
  -2   8 -15 881.853 124.391  18
   2  -8  16 18.7962 180.085  13
   2  -8  16 164.213 158.203  14
  -2   8 -16-51.4760 91.8199  18
   2  -8  17 438.044 141.449  14
   2  -8  17 602.895 161.068  13
  -2   8 -17 477.242 105.256  28
   2  -7 -13 368.545 102.979  17
   2  -7 -13 360.676 104.139  27
   2  -7 -12 8194.65 281.726  17
   2  -7 -12 8268.33 289.688  27
   2  -7 -12 7909.83 285.704  30
   2  -7 -11 8328.16 294.804  17
   2  -7 -11 8530.55 312.638  27
   2  -7 -11 8508.69 307.387  30
   2  -7 -10 1235.62 171.310  27
   2  -7 -10 1372.57 146.942  30
   2  -7 -10 1158.73 143.088  17
   2  -7 -10 960.137 125.898  34
   2  -7  -9 6396.13 247.805  34
   2  -7  -9 7860.90 289.086  30
   2  -7  -9 8067.35 303.708  27
   2  -7  -9 7042.43 298.453  26
   2  -7  -9 6231.76 267.105  15
   2  -7  -9 6933.35 261.314  17
   2  -7  -8 10.3038 107.380  34
   2  -7  -8-58.9861 106.687  15
   2  -7  -8 115.091 167.567  26
   2  -7  -8-12.3718 151.119  27
   2  -7  -8 30.3103 127.735  30
   2  -7  -8 10.0646 121.892  17
   2  -7  -7 1252.63 172.860  25
   2  -7  -7 1328.98 164.271  22
   2  -7  -7 1201.90 120.523  34
   2  -7  -7 1202.56 180.730  33
   2  -7  -7 1258.38 146.465  30
   2  -7  -7 1185.89 174.050  26
   2  -7  -7 1269.03 162.550  27
   2  -7  -7 1172.66 132.783  17
   2  -7  -7 1057.19 128.761  16
   2  -7  -7 1023.78 126.153  15
   2  -7  -7 1069.77 203.401  29
   2  -7  -6 390.544 149.389  25
   2  -7  -6 611.434 142.497  22
   2  -7  -6 411.334 158.802  33
   2  -7  -6 381.297 100.579  34
   2  -7  -6 466.559 109.181  16
   2  -7  -6 433.349 106.559  15
   2  -7  -6 409.025 155.321  26
   2  -7  -6 619.645 139.921  27
   2  -7  -6 538.799 122.966  30
   2  -7  -6 480.728 189.140  29
   2  -7  -6 475.880 113.551  17
   2  -7  -5 3062.54 178.184  27
   2  -7  -5 3189.53 188.601  26
   2  -7  -5 2953.79 188.307  25
   2  -7  -5 3139.74 182.540  22
   2  -7  -5 3056.00 154.239  17
   2  -7  -5 2918.14 179.811  19
   2  -7  -5 2850.61 154.987  15
   2  -7  -5 2936.13 149.592  16
   2  -7  -5 3224.90 199.274  33
   2  -7  -5 2914.78 144.392  34
   2  -7  -5 3318.20 188.224  23
   2  -7  -5 2929.83 163.867  30
   2  -7  -4 1022.90 146.093  26
   2  -7  -4 928.110 136.265  22
   2  -7  -4 1108.16 143.212  23
   2  -7  -4 1094.46 144.583  19
   2  -7  -4 1007.81 112.618  17
   2  -7  -4 1030.48 108.583  16
   2  -7  -4 1238.40 109.925  15
   2  -7  -4 927.740 152.290  33
   2  -7  -4 932.324 120.791  32
   2  -7  -4 1134.62 116.260  30
   2  -7  -4 1167.73 139.532  24
   2  -7  -4 1079.82 150.092  25
   2  -7  -3 43980.0 1179.93  30
   2  -7  -3 43438.5 1163.30  32
   2  -7  -3 44626.3 1186.12  33
   2  -7  -3 46158.2 1162.28  34
   2  -7  -3 43864.3 1179.07  23
   2  -7  -3 47855.6 1183.52  27
   2  -7  -3 47523.5 1182.52  15
   2  -7  -3 45695.3 1173.25  16
   2  -7  -3 42592.4 1172.23  19
   2  -7  -2 15766.0 446.796  24
   2  -7  -2 14864.3 439.942  23
   2  -7  -2 15493.4 419.101  34
   2  -7  -2 15220.9 420.041  17
   2  -7  -2 15023.3 441.639  22
   2  -7  -2 14259.7 443.481  26
   2  -7  -2 14501.5 449.569  25
   2  -7  -2 15121.5 431.708  27
   2  -7  -2 16066.3 436.295  16
   2  -7  -2 14680.0 432.341  19
   2  -7  -1 1744.93 150.199  24
   2  -7  -1 1519.66 139.561  22
   2  -7  -1 1467.46 149.631  33
   2  -7  -1 1470.92 101.197  34
   2  -7  -1 1556.12 108.114  17
   2  -7  -1 1602.68 135.034  19
   2  -7  -1 1361.65 148.399  25
   2  -7  -1 1517.18 113.060  27
   2  -7  -1 1451.44 120.572  15
   2  -7  -1 1639.30 131.040  16
   2  -7   0 8864.92 295.458  23
   2  -7   0 8938.80 299.755  22
  -2   7   0 9887.96 307.822   3
   2  -7   0 9467.45 273.178  34
   2  -7   0 8936.97 305.721  33
   2  -7   0 9153.10 293.825  16
  -2   7   0 9810.09 292.072   7
   2  -7   0 8459.65 309.510  25
   2  -7   1 5925.97 229.435  24
   2  -7   1 5061.91 201.725  23
   2  -7   1 4684.82 203.819  22
   2  -7   1 5384.44 168.839  34
   2  -7   1 5139.16 200.209  16
   2  -7   1 4509.44 181.460  36
   2  -7   1 5197.26 180.071  14
  -2   7  -1 5351.83 216.974   3
   2  -7   2 702.869 130.512  23
   2  -7   2 742.522 125.371  16
   2  -7   2 816.071 79.5685  34
  -2   7  -2 679.605 126.782   7
   2  -7   2 847.597 96.6003  14
   2  -7   2 716.244 98.1334  13
   2  -7   2 802.348 106.867  36
  -2   7  -2 789.635 139.030   3
   2  -7   3 473.427 105.932  12
   2  -7   3 583.680 124.492  23
  -2   7  -3 543.791 126.543   7
   2  -7   3 568.696 69.1051  34
   2  -7   3 678.522 108.256  36
   2  -7   3 642.705 108.353  13
   2  -7   3 726.223 101.183  14
   2  -7   3 596.227 128.280  16
   2  -7   4 4198.41 190.479  12
   2  -7   4 4875.94 195.821  14
   2  -7   4 4179.76 196.965  23
   2  -7   4 5204.71 176.676  36
  -2   7  -4 4580.09 200.984   7
   2  -7   5 2760.04 164.729  14
   2  -7   5 2507.05 165.091  12
  -2   7  -5 2955.17 171.947   7
  -2   7  -6 30718.3 895.440   7
   2  -7   6 34760.7 873.943  36
  -2   7  -7 1995.57 163.871   7
  -2   7  -7 2037.73 176.312   3
   2  -7   8 11818.0 492.436  12
   2  -7   8 12677.0 495.919  14
   2  -7   8 18262.1 486.180  36
  -2   7  -8 18516.0 507.905   3
  -2   7  -8 18760.3 497.859   7
  -2   7  -9 338.419 133.064   7
   2  -7   9 272.309 171.493  36
   2  -7   9 260.173 145.811  14
   2  -7   9 198.864 142.913  12
  -2   7  -9 394.473 139.259   3
  -2   7 -10 1157.61 149.148   7
   2  -7  10 868.154 198.511  36
   2  -7  10 540.235 160.491  14
   2  -7  10 519.536 165.755  12
  -2   7 -10 1109.97 154.360   3
   2  -7  11 514.784 176.279  12
  -2   7 -11 883.352 151.215   7
  -2   7 -11 646.809 147.155   3
   2  -7  11 808.626 213.905  36
   2  -7  11 539.437 176.547  14
   2  -7  12 4100.45 284.491  12
   2  -7  12 4080.37 285.853  14
   2  -7  13 314.714 216.909  36
   2  -7  13 211.302 185.570  14
   2  -7  13 189.195 184.122  12
  -2   7 -13 264.541 125.115  18
   2  -7  14 669.006 216.283  36
   2  -7  14 379.959 196.186  14
   2  -7  14 587.534 190.187  12
  -2   7 -14 446.040 123.913  18
   2  -7  15 252.863 205.977  13
   2  -7  15 447.797 178.984  14
   2  -7  15 323.883 202.354  36
  -2   7 -15 333.159 109.645  18
   2  -7  16 427.160 155.876  14
   2  -7  16 419.800 187.023  13
  -2   7 -16 423.932 122.253  28
  -2   7 -16 451.466 137.652  29
  -2   7 -16 565.653 103.868  18
   2  -7  17 276.136 125.136  14
   2  -7  17 460.220 147.592  13
  -2   7 -17 305.230 100.777  28
   2  -6 -15 1800.67 101.263  27
   2  -6 -14 3388.17 157.379  27
   2  -6 -13 227.658 105.653  30
   2  -6 -13 225.940 110.890  17
   2  -6 -13 356.577 120.851  27
   2  -6 -12 1445.65 142.439  30
   2  -6 -12 1657.40 165.970  27
   2  -6 -12 1548.51 143.269  17
   2  -6 -11 219.906 103.217  34
   2  -6 -11 169.876 124.184  30
   2  -6 -11 165.059 146.727  27
   2  -6 -11 171.365 122.461  17
   2  -6 -10 5841.57 221.812  34
   2  -6 -10 6392.44 269.563  27
   2  -6 -10 5761.34 272.189  26
   2  -6 -10 6034.23 236.854  17
   2  -6  -9 1578.09 131.265  34
   2  -6  -9 1789.40 160.079  30
   2  -6  -9 1411.01 137.749  15
   2  -6  -9 1836.76 174.090  27
   2  -6  -9 1677.05 192.403  26
   2  -6  -9 1698.88 148.209  17
   2  -6  -8 6946.99 240.432  34
   2  -6  -8 7426.71 277.213  30
   2  -6  -8 6964.10 261.077  15
   2  -6  -8 6576.82 254.308  16
   2  -6  -8 6282.22 297.741  29
   2  -6  -8 7129.52 286.001  26
   2  -6  -8 7493.35 280.569  27
   2  -6  -8 6792.99 251.887  17
   2  -6  -7 5556.36 241.115  25
   2  -6  -7 5449.20 232.862  22
   2  -6  -7 4927.91 192.610  34
   2  -6  -7 5250.88 245.342  33
   2  -6  -7 5278.59 222.648  30
   2  -6  -7 4789.59 201.804  16
   2  -6  -7 5408.37 209.457  15
   2  -6  -7 4825.81 225.911  28
   2  -6  -7 4592.66 254.123  29
   2  -6  -7 5084.88 202.462  17
   2  -6  -7 5237.33 229.042  27
   2  -6  -7 5237.29 234.731  26
   2  -6  -6 1844.32 158.140  22
   2  -6  -6 1686.87 113.736  34
   2  -6  -6 1904.18 169.243  33
   2  -6  -6 1859.05 138.315  30
   2  -6  -6 1689.13 118.866  16
   2  -6  -6 1779.04 123.573  15
   2  -6  -6 1704.46 151.628  28
   2  -6  -6 1599.56 190.800  29
   2  -6  -6 1693.50 164.897  26
   2  -6  -6 1953.60 151.437  27
   2  -6  -6 1960.91 164.750  25
   2  -6  -6 1676.07 127.239  17
   2  -6  -5 116.501 133.543  25
   2  -6  -5 122.554 123.417  22
   2  -6  -5 151.141 144.485  33
   2  -6  -5 111.830 109.603  32
   2  -6  -5 163.673 87.2766  15
   2  -6  -5 73.9740 85.6381  16
   2  -6  -5 92.9672 96.9124  30
   2  -6  -5 192.663 135.870  19
   2  -6  -5 97.5775 97.4956  17
   2  -6  -5 154.299 134.085  26
   2  -6  -4 74.0030 125.699  23
   2  -6  -4-14.5828 78.5450  34
   2  -6  -4 64.2656 105.740  32
   2  -6  -4 88.2830 166.538  29
   2  -6  -4 55.9179 95.0810  30
   2  -6  -4 26.6967 90.6893  16
   2  -6  -4 11.7042 91.1266  15
   2  -6  -4-2.67266 107.261  27
   2  -6  -4 99.1590 130.172  19
   2  -6  -3 24326.2 686.850  22
   2  -6  -3 24367.7 679.135  19
   2  -6  -3 25760.9 669.781  17
   2  -6  -3 24507.3 684.598  26
   2  -6  -3 25600.3 681.146  27
   2  -6  -3 24963.7 693.263  25
   2  -6  -3 27301.9 682.170  16
   2  -6  -3 24626.9 669.832  32
   2  -6  -3 25124.4 690.171  33
   2  -6  -3 25716.6 667.460  34
   2  -6  -3 25797.9 688.539  24
   2  -6  -2 801.809 106.192  32
   2  -6  -2 778.196 97.9068  30
   2  -6  -2 932.456 131.830  19
   2  -6  -2 866.830 132.714  24
   2  -6  -2 818.253 135.984  25
   2  -6  -2 804.793 128.125  22
   2  -6  -2 903.758 134.779  23
   2  -6  -2 767.219 101.585  17
   2  -6  -2 857.019 90.9109  34
   2  -6  -2 683.204 138.626  33
   2  -6  -2 862.444 111.143  27
   2  -6  -2 797.565 138.149  26
  -2   6   2 730.754 105.219   9
   2  -6  -2 806.693 111.406  15
   2  -6  -2 816.359 116.215  16
   2  -6  -1 7707.70 276.057  25
   2  -6  -1 7869.14 250.207  27
   2  -6  -1 8103.30 265.946  23
   2  -6  -1 8042.83 266.145  22
   2  -6  -1 8244.57 259.175  19
  -2   6   1 8516.34 250.855   7
   2  -6  -1 7566.50 271.809  33
   2  -6  -1 8106.11 243.007  34
   2  -6  -1 8170.84 243.751  17
   2  -6  -1 7976.55 266.855  16
   2  -6   0 1251.85 86.7628  13
   2  -6   0 1526.21 141.373  24
   2  -6   0 1128.11 126.866  23
   2  -6   0 1063.28 127.256  22
   2  -6   0 1047.13 78.8913  36
   2  -6   0 1188.29 91.7337  17
  -2   6   0 1299.66 123.598   7
   2  -6   0 1208.64 90.7631  34
   2  -6   0 1064.58 136.137  33
   2  -6   0 1170.47 125.732  16
   2  -6   1 1372.20 128.678  22
   2  -6   1 1649.37 91.5302  34
   2  -6   1 1550.02 92.8848  36
   2  -6   1 1542.20 128.216  23
   2  -6   1 1717.24 105.663  14
   2  -6   1 1631.68 106.446  13
  -2   6  -1 1496.70 143.675   3
  -2   6  -1 1645.89 131.419   7
   2  -6   2 16139.2 422.415  36
   2  -6   2 14643.9 436.802  23
   2  -6   2 16956.6 446.145  14
   2  -6   2 15101.9 447.400  13
   2  -6   2 16332.6 418.371  34
  -2   6  -2 15735.1 461.497   3
   2  -6   3 145.089 107.919  23
   2  -6   3 135.109 55.5984  34
  -2   6  -3 90.4762 126.461   3
  -2   6  -3 132.720 117.576   7
   2  -6   3 150.388 96.0113  12
   2  -6   3 155.206 90.7514  36
   2  -6   3 171.464 92.2715  14
  -2   6  -4 279.933 129.187   3
   2  -6   4 426.653 106.515  12
  -2   6  -4 444.191 121.206   7
   2  -6   4 465.061 102.239  14
   2  -6   4 403.377 97.7161  36
  -2   6  -5 27352.6 765.195   7
   2  -6   5 28922.6 780.043  14
   2  -6   5 28096.2 774.940  12
   2  -6   6 2491.22 131.884  36
  -2   6  -6 2502.14 155.427   7
  -2   6  -6 2107.23 161.083   3
   2  -6   6 2089.41 163.478  12
  -2   6  -7 9484.19 308.288   7
  -2   6  -7 9552.96 317.345   3
  -2   6  -8 56.8776 130.208   3
  -2   6  -8 31.6491 122.941   7
   2  -6   8 23.5789 148.384  12
   2  -6   8 189.189 143.710  14
   2  -6   8 139.442 125.691  36
   2  -6   9 4830.98 236.088  36
  -2   6  -9 5557.15 225.366   7
   2  -6   9 3347.63 233.003  14
   2  -6   9 3394.84 234.210  12
  -2   6  -9 5119.39 225.749   3
  -2   6 -10 3430.44 145.064  35
   2  -6  10 3137.45 226.269  36
   2  -6  10 2550.97 215.541  12
   2  -6  10 2435.54 213.182  14
  -2   6 -10 4180.53 208.881   7
  -2   6 -10 3617.64 201.183   3
  -2   6 -11 2.22111 139.078   7
   2  -6  11-3.61582 163.223  12
   2  -6  11 92.8368 164.865  14
   2  -6  11 101.932 197.914  36
  -2   6 -11 44.6534 74.0607  35
  -2   6 -11 16.8907 119.076  18
   2  -6  12 13336.3 541.203  14
   2  -6  12 12914.9 528.235  12
   2  -6  13 1540.92 212.364  12
[truncated: 523,964 more chars]
