# Supplementary material for: Spring‐Like Behavior in [8]Helicene Diimides: How Helical Pitch Governs Optical Anisotropy and Electronic Conjugation
Source: Angew Chem Int Ed Engl. 2025 Jul 7;64(34):e202508779. doi: 10.1002/anie.202508779 (PMC12363639; doi:10.1002/anie.202508779)
Supplement: Supplementary file 2 — Supporting information [file ANIE-64-e202508779-s002.zip › C3-8HDI_KR1159_FrSa_a.cif]

data_KR1159_FrSa_a
_publ_requested_journal          J.Am.Chem.Soc.

_publ_contact_author_name        'Dr. Princekumar Ravat'
_publ_contact_author_address     
;
 Institut f\"ur Organische Chemie
 Universit\"at W\"urzburg
 Am Hubland
 97074 W\"urzburg, Germany
;
_publ_contact_author_email       princekumar.ravat@uni-wuerzburg.de
_publ_contact_author_phone       +49-931-31-81583
loop_
_publ_author_name
_publ_author_address
'Braunschweig, Holger'
;
 Institut f\"ur Anorganische Chemie
 Universit\"at W\"urzburg
 Am Hubland
 97074 W\"urzburg, Germany
;
'Radacki, Krzysztof'
;
 Institut f\"ur Anorganische Chemie
 Universit\"at W\"urzburg
 Am Hubland
 97074 W\"urzburg, Germany
;
'Ravat, Princekumar'
;
 Institut f\"ur Organische Chemie
 Universit\"at W\"urzburg
 Am Hubland
 97074 W\"urzburg, Germany
;
'Saal, Fridolin'
;
 Institut f\"ur Organische Chemie
 Universit\"at W\"urzburg
 Am Hubland
 97074 W\"urzburg, Germany
;
'Brancaccio, Vincenzo'
;
 Institut f\"ur Organische Chemie
 Universit\"at W\"urzburg
 Am Hubland
 97074 W\"urzburg, Germany
;
_publ_contact_author_id_orcid    0000-0002-7553-9188
loop_
_publ_author_id_orcid
0000-0002-7238-0407
0000-0003-3088-6327
0000-0002-7553-9188
?

_publ_section_references         
;
 SHELXT - Integrated space-group and crystal-structure determination, G. M. Sheldrick, Acta Cryst. (2015) A71, 3-8
 Crystal structure refinement with SHELXL, G. M. Sheldrick, Acta Cryst. (2015) C71, 3-8
;

_audit_creation_method           'CIF-fill 1.5e (K.Radacki, 2005-23)'
_audit_creation_date             2024-08-26
_audit_update_record             
;
 2024-08-26    CrysAlisPro 1.171.43.128a (Rigaku OD, 2024)
 2024-08-26    SHELXL-2019/2
;
_shelx_SHELXL_version_number     2019/2
_chemical_formula_moiety         '2(C41 H22 N2 O4), C H Cl3'
_chemical_formula_sum            'C83 H45 Cl3 N4 O8'
_chemical_formula_weight         1332.58
loop_
_atom_type_symbol
_atom_type_description
_atom_type_scat_dispersion_real
_atom_type_scat_dispersion_imag
_atom_type_scat_source
C C 0.0181 0.0091 'International Tables Vol C Tables 4.2.6.8 and 6.1.1.4'
H H 0.0000 0.0000 'International Tables Vol C Tables 4.2.6.8 and 6.1.1.4'
N N 0.0311 0.0180 'International Tables Vol C Tables 4.2.6.8 and 6.1.1.4'
O O 0.0492 0.0322 'International Tables Vol C Tables 4.2.6.8 and 6.1.1.4'
Cl Cl 0.3639 0.7018 'International Tables Vol C Tables 4.2.6.8 and 6.1.1.4'

_space_group_crystal_system      tetragonal
_space_group_IT_number           92
_space_group_name_H-M_alt        'P 41 21 2'
_space_group_name_Hall           'P 4abw 2nw'
_shelx_space_group_comment       
;
 The symmetry employed for this shelxl refinement is uniquely defined by the 
 following loop, which should always be used as a source of symmetry 
 information in preference to the above space-group names. They are only 
 intended as comments.
;
loop_
_space_group_symop_operation_xyz
'x, y, z'
'-x, -y, z+1/2'
'-y+1/2, x+1/2, z+1/4'
'y+1/2, -x+1/2, z+3/4'
'-x+1/2, y+1/2, -z+1/4'
'x+1/2, -y+1/2, -z+3/4'
'y, x, -z'
'-y, -x, -z+1/2'


_cell_length_a                   15.180(14)
_cell_length_b                   15.180(14)
_cell_length_c                   25.88(2)
_cell_angle_alpha                90
_cell_angle_beta                 90
_cell_angle_gamma                90
_cell_volume                     5964(12)
_cell_formula_units_Z            4
_cell_measurement_temperature    100(2)
_cell_measurement_reflns_used    42812
_cell_measurement_theta_min      2.8320
_cell_measurement_theta_max      71.9200
_cell_special_details            
;
 Uncertainties of the unit cell parameters were calculated as standard 
 deviations on 26 cells obtained from subsets of all reflections. These sets 
 of reflections were based on runs in experiment.
;

_exptl_crystal_description       block
_exptl_crystal_colour            yellow
_exptl_crystal_density_diffrn    1.484
_exptl_crystal_F_000             2744
_exptl_crystal_size_max          0.210
_exptl_crystal_size_mid          0.140
_exptl_crystal_size_min          0.120
_exptl_absorpt_coefficient_mu    1.968
_exptl_absorpt_correction_type   gaussian
_exptl_absorpt_correction_T_min  0.721
_exptl_absorpt_correction_T_max  1.000
_exptl_absorpt_process_details   
;
 CrysAlisPro 1.171.43.128a (Rigaku Oxford Diffraction, 2024) Numerical 
 absorption correction based on gaussian integration over a multifaceted 
 crystal model Empirical absorption correction using spherical harmonics, 
 implemented in SCALE3 ABSPACK scaling algorithm.
;
_exptl_crystal_preparation       
;
 Crystals were grown at RT from saturated solution in chloroform and 
 methanol. For data collection the crystal was immersed in a film of 
 perfluoropolyether oil, mounted on a polyimide loop and transferred to 
 stream of cold nitrogen (Oxford Cryostream 800).
;
loop_
_exptl_crystal_face_index_h
_exptl_crystal_face_index_k
_exptl_crystal_face_index_l
_exptl_crystal_face_perp_dist
0 -1 -1 0.0563
0 1 1 0.0619
-1 -1 1 0.0754
1 -1 -1 0.0741
-1 1 1 0.0780
-1 1 0 0.0734
1 -1 0 0.0775
0 1 -1 0.0734
0 -1 1 0.0726
1 0 -1 0.0721
-1 0 1 0.0788
-1 0 -1 0.0525
1 0 1 0.0708
0 0 -1 0.0944
0 0 1 0.1185

_shelx_estimated_absorpt_T_min   0.683
_shelx_estimated_absorpt_T_max   0.798
_diffrn_ambient_temperature      100(2)
_diffrn_ambient_environment      N~2~
_diffrn_radiation_probe          x-ray
_diffrn_radiation_wavelength     1.54184
_diffrn_radiation_type           CuK\a
_diffrn_radiation_xray_symbol    K-L~2,3~
_diffrn_radiation_monochromator  'multi-layer mirror'
_diffrn_source                   'rotating-anode X-ray tube'
_diffrn_source_type              'PhotonJet-R X-ray Source'
_diffrn_measurement_device       'four-circle diffractometer'
_diffrn_measurement_device_type  'Rigaku XtaLAB Synergy-R'
_diffrn_measurement_method       '\w scans'
_diffrn_measurement_details      
;
 List of Runs (angles in degrees, time in seconds):
 --------------------------------------------------------------------------
  1  \w   -116.00 -69.00   0.50    0.10    --  -70.00 -22.00-113.05   94
  2  \w   -107.00 -62.00   0.50    0.10    --  -58.00 -22.00 -77.44   90
  3  \w   -123.00 -78.00   0.50    0.10    --  -74.00 -22.00 -34.95   90
  4  \w   -126.00 -80.00   0.50    0.10    --  -78.50 -22.00-111.27   92
  5  \w   -127.00 -82.00   0.50    0.10    --  -78.50 -22.00-132.02   90
  6  \w   -127.00 -82.00   0.50    0.10    --  -78.50 -21.00-118.40   90
  7  \w   -100.00 -54.00   0.50    0.10    --  -62.00 -21.00-110.82   92
  8  \w   -127.00 -82.00   0.50    0.10    --  -78.50 -22.00 -36.99   90
  9  \w   -116.00 -68.00   0.50    0.10    --  -70.00 -22.00  -0.34   96
 10  \w   -126.00 -81.00   0.50    0.10    --  -78.50 -16.00 -25.58   90
 11  \w   -119.00 -74.00   0.50    0.10    --  -70.00 -22.00 121.97   90
 12  \w   -117.00 -72.00   0.50    0.10    --  -74.00 -20.00 154.42   90
 13  \w   -112.00 -66.00   0.50    0.10    --  -78.50 -17.00  94.60   92
 14  \w   -102.00 -37.00   0.50    0.10    --  -78.50 129.00  32.95  130
 15  \w    -72.00 -26.00   0.50    0.10    --  -69.75 126.00  30.00   92
 16  \w    -69.00 -24.00   0.50    0.10    --  -60.27 126.00  30.00   90
 17  \w    -84.00 -38.00   0.50    0.10    --  -69.75 120.00 -88.00   92
 18  \w    -95.00 -50.00   0.50    0.10    --  -75.18 120.00 -88.00   90
 19  \w    -88.00 -40.00   0.50    0.10    --  -75.18 112.00-120.00   96
 20  \w    -80.00 -34.00   0.50    0.10    --  -75.18 112.00-150.00   92
 21  \w    -71.00 -25.00   0.50    0.10    --  -60.27 120.00 -88.00   92
 22  \w     41.00  87.00   0.50    0.10    --   58.93  15.00 -60.00   92
 23  \w     47.00  93.00   0.50    0.10    --   76.88-120.00-172.00   92
 24  \w     29.00  74.00   0.50    0.10    --   71.60-120.00-172.00   90
 25  \w     21.00  67.00   0.50    0.10    --   58.93-120.00-172.00   92
 26  \w     20.00  65.00   0.50    0.10    --   58.93-126.00 -90.00   90
;
_diffrn_orient_matrix_type       
;
 CrysAlisPro convention (1999,Acta A55,543-557)
;
_diffrn_orient_matrix_UB_11      -0.0558754000
_diffrn_orient_matrix_UB_12      0.0658664000
_diffrn_orient_matrix_UB_13      -0.0312524000
_diffrn_orient_matrix_UB_21      0.0354714000
_diffrn_orient_matrix_UB_22      0.0761737000
_diffrn_orient_matrix_UB_23      0.0333767000
_diffrn_orient_matrix_UB_31      0.0769103000
_diffrn_orient_matrix_UB_32      0.0127354000
_diffrn_orient_matrix_UB_33      -0.0381147000
_diffrn_detector                 HPA
_diffrn_detector_type            'HyPix Arc150'
_diffrn_detector_area_resol_mean 10.0
_diffrn_reflns_number            60515
_diffrn_reflns_av_unetI/netI     0.0112
_diffrn_reflns_av_R_equivalents  0.0276
_diffrn_reflns_limit_h_min       -16
_diffrn_reflns_limit_h_max       18
_diffrn_reflns_limit_k_min       -18
_diffrn_reflns_limit_k_max       17
_diffrn_reflns_limit_l_min       -31
_diffrn_reflns_limit_l_max       30
_diffrn_reflns_theta_min         3.375
_diffrn_reflns_theta_max         72.078
_diffrn_reflns_theta_full        67.684
_diffrn_measured_fraction_theta_max 0.990
_diffrn_measured_fraction_theta_full 0.999
_diffrn_reflns_Laue_measured_fraction_max 0.990
_diffrn_reflns_Laue_measured_fraction_full 0.999
_diffrn_reflns_point_group_measured_fraction_max 0.980
_diffrn_reflns_point_group_measured_fraction_full 0.999
_reflns_number_total             5765
_reflns_number_gt                5639
_reflns_threshold_expression     'I > 2\s(I)'
_reflns_Friedel_coverage         0.716
_reflns_Friedel_fraction_max     0.967
_reflns_Friedel_fraction_full    1.000
_reflns_special_details          
;
 Reflections were merged by SHELXL according to the crystal class for the 
 calculation of statistics and refinement. _reflns_Friedel_fraction is 
 defined as the number of unique Friedel pairs measured divided by the number 
 that would be possible theoretically, ignoring centric projections and 
 systematic absences.
;

_computing_data_collection       
;
 CrysAlisPro system (CCD 43.128a 64-bit (release 20-06-2024))
;
_computing_cell_refinement       'CrysAlisPro 1.171.43.128a (Rigaku OD, 2024)'
_computing_data_reduction        'CrysAlisPro 1.171.43.128a (Rigaku OD, 2024)'
_computing_structure_solution    "SHELXT 2014/5 (Sheldrick, 2014)'"
_computing_structure_refinement  'SHELXL-2019/2 (Sheldrick, 2019)'
_computing_molecular_graphics    'ShelXLe (Huebschle et all, 2011)'
_computing_publication_material  'SHELXL-2019/2 (Sheldrick, 2019)'

_refine_special_details          
;
 Solvent molecule (chloroform) was disordered. The respective C-Cl and Cl-Cl 
 distances were restrained during refinement to the same value to keep 
 C3V-symmetry. The isotropic atomic displacement parameters of all atoms in 
 both fragments were refined using a common free variable
;
_refine_ls_structure_factor_coef Fsqd
_refine_ls_matrix_type           full
_refine_ls_weighting_scheme      calc
_refine_ls_weighting_details     
;
 w=1/[\s^2^(Fo^2^)+(0.0574P)^2^+4.4922P] where P=(Fo^2^+2Fc^2^)/3
;
_atom_sites_solution_primary     dual
_atom_sites_solution_secondary   difmap
_atom_sites_solution_hydrogens   geom
_refine_ls_hydrogen_treatment    constr
_refine_ls_extinction_method     none
_refine_ls_extinction_coef       .
_refine_ls_abs_structure_details 
;
 Flack x determined using 2326 quotients [(I+)-(I-)]/[(I+)+(I-)] (Parsons, 
 Flack and Wagner, Acta Cryst. B69 (2013) 249-259).
;
_refine_ls_abs_structure_Flack   0.019(5)
_chemical_absolute_configuration unk
_refine_ls_number_reflns         5765
_refine_ls_number_parameters     450
_refine_ls_number_restraints     30
_refine_ls_R_factor_all          0.0438
_refine_ls_R_factor_gt           0.0431
_refine_ls_wR_factor_ref         0.1115
_refine_ls_wR_factor_gt          0.1110
_refine_ls_goodness_of_fit_ref   1.029
_refine_ls_restrained_S_all      1.054
_refine_ls_shift/su_max          0.000
_refine_ls_shift/su_mean         0.000
_refine_diff_density_max         0.696
_refine_diff_density_min         -0.504
_refine_diff_density_rms         0.048
_geom_special_details            
;
 All esds (except the esd in the dihedral angle between two l.s. planes)
 are estimated using the full covariance matrix.  The cell esds are taken
 into account individually in the estimation of esds in distances, angles
 and torsion angles; correlations between esds in cell parameters are only
 used when they are defined by crystal symmetry.  An approximate (isotropic)
 treatment of cell esds is used for estimating esds involving l.s. planes.
;

loop_
_atom_site_label
_atom_site_type_symbol
_atom_site_fract_x
_atom_site_fract_y
_atom_site_fract_z
_atom_site_U_iso_or_equiv
_atom_site_adp_type
_atom_site_occupancy
_atom_site_site_symmetry_order
_atom_site_calc_flag
_atom_site_refinement_flags_posn
_atom_site_refinement_flags_adp
_atom_site_refinement_flags_occupancy
_atom_site_disorder_assembly
_atom_site_disorder_group
C1 C 1.00978(19) 0.35078(19) 0.58107(10) 0.0215(6) Uani 1 1 d . . . . .
H1 H 1.072239 0.349788 0.583297 0.026 Uiso 1 1 calc R U . . .
C9 C 1.0055(2) 0.67022(18) 0.61442(11) 0.0239(6) Uani 1 1 d . . . . .
H9 H 0.974559 0.724353 0.611291 0.029 Uiso 1 1 calc R U . . .
C10 C 1.0924(2) 0.67032(19) 0.62574(11) 0.0259(6) Uani 1 1 d . . . . .
H10 H 1.124117 0.724287 0.625400 0.031 Uiso 1 1 calc R U . . .
C2 C 0.9656(2) 0.27636(19) 0.56507(11) 0.0250(6) Uani 1 1 d . . . . .
H2 H 0.997940 0.225148 0.555862 0.030 Uiso 1 1 calc R U . . .
C11 C 1.1374(2) 0.5903(2) 0.63823(10) 0.0244(6) Uani 1 1 d . . . . .
C12 C 1.2288(2) 0.5909(2) 0.65131(12) 0.0286(7) Uani 1 1 d . . . . .
H12 H 1.260697 0.644805 0.651095 0.034 Uiso 1 1 calc R U . . .
C13 C 1.2703(2) 0.5147(2) 0.66407(12) 0.0300(7) Uani 1 1 d . . . . .
H13 H 1.332511 0.514253 0.668029 0.036 Uiso 1 1 calc R U . . .
C14 C 1.2221(2) 0.4355(2) 0.67157(11) 0.0248(6) Uani 1 1 d . . . . .
C15 C 1.2661(2) 0.3554(2) 0.68452(11) 0.0265(6) Uani 1 1 d . . . . .
H15 H 1.328134 0.355166 0.689151 0.032 Uiso 1 1 calc R U . . .
C16 C 1.2196(2) 0.2795(2) 0.69026(11) 0.0252(6) Uani 1 1 d . . . . .
H16 H 1.250051 0.225120 0.693371 0.030 Uiso 1 1 calc R U . . .
C17 C 1.1257(2) 0.2807(2) 0.69168(10) 0.0228(6) Uani 1 1 d . . . . .
C18 C 1.0781(2) 0.20100(19) 0.69858(11) 0.0245(6) Uani 1 1 d . . . . .
H18 H 1.109173 0.147117 0.702575 0.029 Uiso 1 1 calc R U . . .
C19 C 0.9889(2) 0.20096(18) 0.69954(10) 0.0232(6) Uani 1 1 d . . . . .
H19 H 0.957531 0.146786 0.699398 0.028 Uiso 1 1 calc R U . . .
C20 C 0.94198(19) 0.28252(18) 0.70078(10) 0.0199(6) Uani 1 1 d . . . . .
C21 C 0.84804(19) 0.28115(18) 0.70118(10) 0.0197(5) Uani 1 1 d . . . . .
H21 H 0.817807 0.226384 0.700126 0.024 Uiso 1 1 calc R U . . .
C22 C 0.80124(19) 0.35772(18) 0.70306(10) 0.0186(5) Uani 1 1 d . . . . .
C23 C 0.84534(19) 0.43899(17) 0.71293(9) 0.0180(5) Uani 1 1 d . . . . .
C24 C 0.79519(19) 0.51556(18) 0.72255(10) 0.0197(5) Uani 1 1 d . . . . .
C25 C 0.83668(19) 0.59306(18) 0.73634(10) 0.0212(6) Uani 1 1 d . . . . .
H25 H 0.803121 0.645051 0.741814 0.025 Uiso 1 1 calc R U . . .
C26 C 0.9280(2) 0.59472(18) 0.74219(10) 0.0222(6) Uani 1 1 d . . . . .
H26 H 0.956022 0.647004 0.753866 0.027 Uiso 1 1 calc R U . . .
C27 C 0.97786(19) 0.52132(18) 0.73120(10) 0.0204(5) Uani 1 1 d . . . . .
H27 H 1.040013 0.523957 0.735190 0.024 Uiso 1 1 calc R U . . .
C28 C 0.93851(19) 0.44210(18) 0.71409(9) 0.0187(5) Uani 1 1 d . . . . .
C29 C 0.98822(19) 0.36346(18) 0.70015(10) 0.0197(5) Uani 1 1 d . . . . .
C30 C 1.08024(19) 0.36201(18) 0.68604(10) 0.0202(6) Uani 1 1 d . . . . .
C31 C 1.12934(19) 0.43557(19) 0.66528(10) 0.0213(6) Uani 1 1 d . . . . .
C32 C 1.09025(19) 0.50989(18) 0.63840(10) 0.0205(5) Uani 1 1 d . . . . .
C33 C 1.00536(19) 0.50808(18) 0.61365(9) 0.0198(5) Uani 1 1 d . . . . .
C34 C 0.96369(19) 0.42884(18) 0.59428(10) 0.0202(6) Uani 1 1 d . . . . .
C35 C 0.7291(2) 0.35091(18) 0.56895(10) 0.0212(6) Uani 1 1 d . . . . .
C36 C 0.72881(19) 0.51252(18) 0.57982(10) 0.0202(5) Uani 1 1 d . . . . .
C37 C 0.70558(19) 0.35550(18) 0.69499(10) 0.0193(5) Uani 1 1 d . . . . .
C38 C 0.69843(19) 0.51428(18) 0.71590(10) 0.0198(6) Uani 1 1 d . . . . .
C39 C 0.58918(19) 0.43221(19) 0.58190(11) 0.0230(6) Uani 1 1 d . . . . .
H39A H 0.567498 0.370707 0.581428 0.028 Uiso 1 1 calc R U . . .
H39B H 0.567192 0.461583 0.550273 0.028 Uiso 1 1 calc R U . . .
C40 C 0.55037(18) 0.47911(19) 0.62908(10) 0.0229(6) Uani 1 1 d . . . . .
H40A H 0.574043 0.539861 0.629840 0.028 Uiso 1 1 calc R U . . .
H40B H 0.485865 0.483661 0.624102 0.028 Uiso 1 1 calc R U . . .
C41 C 0.56703(19) 0.43728(19) 0.68192(10) 0.0221(6) Uani 1 1 d . . . . .
H41A H 0.533216 0.470198 0.708329 0.027 Uiso 1 1 calc R U . . .
H41B H 0.544576 0.376057 0.681465 0.027 Uiso 1 1 calc R U . . .
O47 O 0.65134(13) 0.57739(13) 0.72432(8) 0.0249(4) Uani 1 1 d . . . . .
O46 O 0.66544(13) 0.28819(13) 0.68488(8) 0.0245(4) Uani 1 1 d . . . . .
O45 O 0.68627(13) 0.58015(13) 0.57544(8) 0.0270(5) Uani 1 1 d . . . . .
O44 O 0.68678(14) 0.28553(14) 0.55864(8) 0.0285(5) Uani 1 1 d . . . . .
N43 N 0.66069(15) 0.43597(15) 0.69714(9) 0.0195(5) Uani 1 1 d . . . . .
N42 N 0.68612(15) 0.43100(15) 0.58035(9) 0.0203(5) Uani 1 1 d . . . . .
C3 C 0.8734(2) 0.27542(19) 0.56223(10) 0.0243(6) Uani 1 1 d . . . . .
H3 H 0.843078 0.222492 0.553962 0.029 Uiso 1 1 calc R U . . .
C4 C 0.82692(19) 0.35185(18) 0.57153(10) 0.0207(6) Uani 1 1 d . . . . .
C5 C 0.87186(18) 0.43028(18) 0.58494(9) 0.0178(5) Uani 1 1 d . . . . .
C6 C 0.82480(19) 0.51137(18) 0.58719(10) 0.0191(5) Uani 1 1 d . . . . .
C7 C 0.86909(19) 0.58888(18) 0.59436(10) 0.0201(6) Uani 1 1 d . . . . .
H7 H 0.838791 0.643295 0.590766 0.024 Uiso 1 1 calc R U . . .
C8 C 0.96016(19) 0.58855(18) 0.60715(10) 0.0205(6) Uani 1 1 d . . . . .
C1_1 C 1.3858(6) 0.2989(6) 0.5105(4) 0.0658(6) Uiso 0.328(2) 1 d D U P A -1
H1_1 H 1.424298 0.262748 0.533650 0.079 Uiso 0.328(2) 1 calc R U P A -1
Cl2_1 Cl 1.3007(3) 0.2314(3) 0.49124(15) 0.0658(6) Uiso 0.328(2) 1 d D U P A -1
Cl3_1 Cl 1.4505(3) 0.3305(3) 0.45861(15) 0.0658(6) Uiso 0.328(2) 1 d D U P A -1
Cl4_1 Cl 1.3512(3) 0.3883(3) 0.54656(15) 0.0658(6) Uiso 0.328(2) 1 d D U P A -1
C1_2 C 1.3509(8) 0.3254(7) 0.5135(5) 0.0658(6) Uiso 0.172(2) 1 d D U P A -2
H1_2 H 1.386924 0.291219 0.538852 0.079 Uiso 0.172(2) 1 calc R U P A -2
Cl2_2 Cl 1.3026(5) 0.4132(5) 0.5461(3) 0.0658(6) Uiso 0.172(2) 1 d D U P A -2
Cl3_2 Cl 1.4203(5) 0.3612(5) 0.4645(3) 0.0658(6) Uiso 0.172(2) 1 d D U P A -2
Cl4_2 Cl 1.2687(6) 0.2570(6) 0.4903(3) 0.0658(6) Uiso 0.172(2) 1 d D U P A -2

loop_
_atom_site_aniso_label
_atom_site_aniso_U_11
_atom_site_aniso_U_22
_atom_site_aniso_U_33
_atom_site_aniso_U_23
_atom_site_aniso_U_13
_atom_site_aniso_U_12
C1 0.0264(14) 0.0255(14) 0.0127(12) -0.0002(10) -0.0019(11) 0.0064(12)
C9 0.0315(16) 0.0195(13) 0.0206(14) 0.0019(11) 0.0026(12) -0.0013(12)
C10 0.0319(16) 0.0220(14) 0.0237(14) 0.0020(11) 0.0017(12) -0.0082(12)
C2 0.0344(16) 0.0220(14) 0.0187(13) -0.0029(11) -0.0020(12) 0.0085(12)
C11 0.0269(15) 0.0292(15) 0.0170(13) 0.0011(11) 0.0036(11) -0.0031(12)
C12 0.0264(15) 0.0317(16) 0.0277(15) -0.0002(13) 0.0018(12) -0.0062(13)
C13 0.0226(15) 0.0414(18) 0.0260(14) -0.0019(13) 0.0008(12) 0.0000(13)
C14 0.0245(14) 0.0319(16) 0.0179(13) -0.0029(12) 0.0010(11) 0.0023(12)
C15 0.0229(14) 0.0379(17) 0.0186(14) -0.0030(12) -0.0010(11) 0.0046(12)
C16 0.0264(15) 0.0311(16) 0.0182(13) -0.0032(12) -0.0037(11) 0.0079(12)
C17 0.0269(15) 0.0280(15) 0.0133(12) -0.0018(11) -0.0041(11) 0.0046(12)
C18 0.0319(16) 0.0223(14) 0.0192(13) -0.0013(11) -0.0033(11) 0.0074(12)
C19 0.0333(16) 0.0189(13) 0.0175(13) -0.0007(10) -0.0038(11) 0.0045(12)
C20 0.0280(15) 0.0179(13) 0.0138(12) 0.0000(10) -0.0008(11) 0.0026(11)
C21 0.0281(14) 0.0156(12) 0.0154(12) 0.0001(10) -0.0010(10) 0.0002(11)
C22 0.0258(14) 0.0176(13) 0.0126(12) 0.0013(10) 0.0010(10) 0.0009(11)
C23 0.0277(14) 0.0170(13) 0.0094(11) -0.0007(10) 0.0008(10) 0.0013(11)
C24 0.0274(14) 0.0190(13) 0.0127(12) 0.0000(10) 0.0025(10) 0.0004(11)
C25 0.0319(15) 0.0163(13) 0.0155(12) -0.0004(10) 0.0040(11) 0.0002(11)
C26 0.0335(15) 0.0179(13) 0.0154(12) -0.0025(10) 0.0005(11) -0.0052(11)
C27 0.0273(14) 0.0214(13) 0.0125(12) 0.0008(10) 0.0014(10) -0.0014(11)
C28 0.0257(14) 0.0188(13) 0.0117(11) 0.0018(10) -0.0006(10) -0.0006(11)
C29 0.0265(14) 0.0208(13) 0.0119(12) 0.0006(10) -0.0024(10) 0.0024(11)
C30 0.0245(14) 0.0228(13) 0.0132(12) -0.0007(10) -0.0024(10) 0.0033(11)
C31 0.0229(14) 0.0259(14) 0.0150(12) -0.0038(11) -0.0006(10) 0.0009(11)
C32 0.0246(14) 0.0227(13) 0.0143(11) -0.0009(10) 0.0032(10) 0.0003(11)
C33 0.0255(14) 0.0222(13) 0.0118(12) 0.0000(10) 0.0030(10) 0.0008(11)
C34 0.0282(15) 0.0208(13) 0.0117(11) 0.0006(10) 0.0010(10) 0.0007(11)
C35 0.0320(15) 0.0172(13) 0.0144(12) -0.0013(10) 0.0005(11) 0.0010(11)
C36 0.0271(14) 0.0170(13) 0.0166(12) 0.0020(10) 0.0012(11) 0.0008(11)
C37 0.0286(14) 0.0172(13) 0.0123(11) 0.0011(10) 0.0020(11) 0.0017(11)
C38 0.0291(15) 0.0160(13) 0.0143(12) 0.0021(10) 0.0039(10) 0.0001(11)
C39 0.0235(14) 0.0232(14) 0.0222(13) -0.0007(11) -0.0011(11) -0.0014(11)
C40 0.0236(14) 0.0235(14) 0.0216(13) 0.0028(11) 0.0001(11) 0.0030(11)
C41 0.0233(14) 0.0220(13) 0.0211(13) 0.0009(11) 0.0022(11) 0.0020(11)
O47 0.0281(11) 0.0185(10) 0.0280(10) -0.0005(8) 0.0048(8) 0.0033(8)
O46 0.0278(11) 0.0179(10) 0.0279(10) -0.0015(8) -0.0005(8) -0.0016(8)
O45 0.0272(11) 0.0206(10) 0.0330(11) 0.0051(8) -0.0004(9) 0.0016(8)
O44 0.0321(11) 0.0215(10) 0.0320(11) -0.0051(9) -0.0012(9) -0.0035(9)
N43 0.0228(12) 0.0172(11) 0.0184(11) 0.0022(9) 0.0014(9) 0.0005(9)
N42 0.0237(12) 0.0199(11) 0.0173(10) -0.0001(9) -0.0004(9) -0.0003(9)
C3 0.0369(16) 0.0188(13) 0.0172(13) -0.0025(11) -0.0048(12) 0.0015(12)
C4 0.0304(15) 0.0185(13) 0.0131(12) 0.0005(10) -0.0020(11) 0.0005(11)
C5 0.0272(14) 0.0176(13) 0.0085(11) 0.0005(9) 0.0001(10) 0.0011(11)
C6 0.0261(14) 0.0194(13) 0.0119(12) 0.0018(10) 0.0018(10) 0.0020(11)
C7 0.0269(14) 0.0163(13) 0.0170(12) 0.0018(10) 0.0019(10) 0.0035(11)
C8 0.0283(15) 0.0203(14) 0.0129(12) 0.0010(10) 0.0010(10) -0.0023(11)

loop_
_geom_bond_atom_site_label_1
_geom_bond_atom_site_label_2
_geom_bond_distance
_geom_bond_site_symmetry_2
_geom_bond_publ_flag
C1 C2 1.378(4) . ?
C1 C34 1.418(4) . ?
C1 H1 0.9500 . ?
C9 C10 1.352(5) . ?
C9 C8 1.430(4) . ?
C9 H9 0.9500 . ?
C10 C11 1.431(4) . ?
C10 H10 0.9500 . ?
C2 C3 1.402(5) . ?
C2 H2 0.9500 . ?
C11 C32 1.415(4) . ?
C11 C12 1.429(4) . ?
C12 C13 1.359(5) . ?
C12 H12 0.9500 . ?
C13 C14 1.420(5) . ?
C13 H13 0.9500 . ?
C14 C31 1.417(4) . ?
C14 C15 1.427(5) . ?
C15 C16 1.359(5) . ?
C15 H15 0.9500 . ?
C16 C17 1.426(4) . ?
C16 H16 0.9500 . ?
C17 C18 1.420(4) . ?
C17 C30 1.422(4) . ?
C18 C19 1.355(5) . ?
C18 H18 0.9500 . ?
C19 C20 1.428(4) . ?
C19 H19 0.9500 . ?
C20 C29 1.415(4) . ?
C20 C21 1.426(4) . ?
C21 C22 1.363(4) . ?
C21 H21 0.9500 . ?
C22 C23 1.427(4) . ?
C22 C37 1.467(4) . ?
C23 C24 1.412(4) . ?
C23 C28 1.415(4) . ?
C24 C25 1.381(4) . ?
C24 C38 1.479(4) . ?
C25 C26 1.394(4) . ?
C25 H25 0.9500 . ?
C26 C27 1.377(4) . ?
C26 H26 0.9500 . ?
C27 C28 1.414(4) . ?
C27 H27 0.9500 . ?
C28 C29 1.457(4) . ?
C29 C30 1.444(4) . ?
C30 C31 1.446(4) . ?
C31 C32 1.452(4) . ?
C32 C33 1.439(4) . ?
C33 C8 1.411(4) . ?
C33 C34 1.449(4) . ?
C34 C5 1.415(4) . ?
C35 O44 1.212(4) . ?
C35 N42 1.411(4) . ?
C35 C4 1.486(4) . ?
C36 O45 1.218(4) . ?
C36 N42 1.397(4) . ?
C36 C6 1.470(4) . ?
C37 O46 1.218(4) . ?
C37 N43 1.400(4) . ?
C38 O47 1.215(4) . ?
C38 N43 1.406(4) . ?
C39 N42 1.472(4) . ?
C39 C40 1.531(4) . ?
C39 H39A 0.9900 . ?
C39 H39B 0.9900 . ?
C40 C41 1.529(4) . ?
C40 H40A 0.9900 . ?
C40 H40B 0.9900 . ?
C41 N43 1.475(4) . ?
C41 H41A 0.9900 . ?
C41 H41B 0.9900 . ?
C3 C4 1.379(4) . ?
C3 H3 0.9500 . ?
C4 C5 1.415(4) . ?
C5 C6 1.424(4) . ?
C6 C7 1.368(4) . ?
C7 C8 1.421(4) . ?
C7 H7 0.9500 . ?
C1_1 Cl2_1 1.722(6) . ?
C1_1 Cl4_1 1.728(6) . ?
C1_1 Cl3_1 1.732(6) . ?
C1_1 H1_1 1.0000 . ?
C1_2 Cl4_2 1.731(7) . ?
C1_2 Cl3_2 1.735(7) . ?
C1_2 Cl2_2 1.739(7) . ?
C1_2 H1_2 1.0000 . ?

loop_
_geom_angle_atom_site_label_1
_geom_angle_atom_site_label_2
_geom_angle_atom_site_label_3
_geom_angle
_geom_angle_site_symmetry_1
_geom_angle_site_symmetry_3
_geom_angle_publ_flag
C2 C1 C34 121.2(3) . . ?
C2 C1 H1 119.4 . . ?
C34 C1 H1 119.4 . . ?
C10 C9 C8 120.0(3) . . ?
C10 C9 H9 120.0 . . ?
C8 C9 H9 120.0 . . ?
C9 C10 C11 120.9(3) . . ?
C9 C10 H10 119.5 . . ?
C11 C10 H10 119.5 . . ?
C1 C2 C3 120.7(3) . . ?
C1 C2 H2 119.7 . . ?
C3 C2 H2 119.7 . . ?
C32 C11 C12 119.8(3) . . ?
C32 C11 C10 119.5(3) . . ?
C12 C11 C10 120.7(3) . . ?
C13 C12 C11 120.1(3) . . ?
C13 C12 H12 120.0 . . ?
C11 C12 H12 120.0 . . ?
C12 C13 C14 121.0(3) . . ?
C12 C13 H13 119.5 . . ?
C14 C13 H13 119.5 . . ?
C31 C14 C13 119.7(3) . . ?
C31 C14 C15 119.5(3) . . ?
C13 C14 C15 120.8(3) . . ?
C16 C15 C14 120.4(3) . . ?
C16 C15 H15 119.8 . . ?
C14 C15 H15 119.8 . . ?
C15 C16 C17 120.8(3) . . ?
C15 C16 H16 119.6 . . ?
C17 C16 H16 119.6 . . ?
C18 C17 C30 120.4(3) . . ?
C18 C17 C16 120.1(3) . . ?
C30 C17 C16 119.5(3) . . ?
C19 C18 C17 120.8(3) . . ?
C19 C18 H18 119.6 . . ?
C17 C18 H18 119.6 . . ?
C18 C19 C20 119.9(3) . . ?
C18 C19 H19 120.1 . . ?
C20 C19 H19 120.1 . . ?
C29 C20 C21 120.6(3) . . ?
C29 C20 C19 120.3(3) . . ?
C21 C20 C19 119.1(3) . . ?
C22 C21 C20 120.6(3) . . ?
C22 C21 H21 119.7 . . ?
C20 C21 H21 119.7 . . ?
C21 C22 C23 119.9(3) . . ?
C21 C22 C37 119.4(3) . . ?
C23 C22 C37 120.6(2) . . ?
C24 C23 C28 120.5(2) . . ?
C24 C23 C22 119.4(3) . . ?
C28 C23 C22 120.1(3) . . ?
C25 C24 C23 120.1(3) . . ?
C25 C24 C38 119.6(3) . . ?
C23 C24 C38 120.3(2) . . ?
C24 C25 C26 119.8(3) . . ?
C24 C25 H25 120.1 . . ?
C26 C25 H25 120.1 . . ?
C27 C26 C25 120.6(3) . . ?
C27 C26 H26 119.7 . . ?
C25 C26 H26 119.7 . . ?
C26 C27 C28 121.4(3) . . ?
C26 C27 H27 119.3 . . ?
C28 C27 H27 119.3 . . ?
C27 C28 C23 117.2(2) . . ?
C27 C28 C29 123.7(3) . . ?
C23 C28 C29 119.0(2) . . ?
C20 C29 C30 118.0(3) . . ?
C20 C29 C28 116.8(3) . . ?
C30 C29 C28 125.2(3) . . ?
C17 C30 C29 117.2(3) . . ?
C17 C30 C31 117.3(3) . . ?
C29 C30 C31 125.5(3) . . ?
C14 C31 C30 118.0(3) . . ?
C14 C31 C32 117.5(3) . . ?
C30 C31 C32 124.6(3) . . ?
C11 C32 C33 117.9(3) . . ?
C11 C32 C31 117.7(3) . . ?
C33 C32 C31 124.3(3) . . ?
C8 C33 C32 118.2(2) . . ?
C8 C33 C34 117.7(3) . . ?
C32 C33 C34 124.1(2) . . ?
C5 C34 C1 117.2(3) . . ?
C5 C34 C33 118.5(3) . . ?
C1 C34 C33 124.2(3) . . ?
O44 C35 N42 120.4(3) . . ?
O44 C35 C4 123.2(3) . . ?
N42 C35 C4 116.4(2) . . ?
O45 C36 N42 120.1(3) . . ?
O45 C36 C6 123.2(3) . . ?
N42 C36 C6 116.6(2) . . ?
O46 C37 N43 119.8(3) . . ?
O46 C37 C22 123.0(3) . . ?
N43 C37 C22 117.1(2) . . ?
O47 C38 N43 119.3(3) . . ?
O47 C38 C24 123.6(3) . . ?
N43 C38 C24 117.1(2) . . ?
N42 C39 C40 114.3(2) . . ?
N42 C39 H39A 108.7 . . ?
C40 C39 H39A 108.7 . . ?
N42 C39 H39B 108.7 . . ?
C40 C39 H39B 108.7 . . ?
H39A C39 H39B 107.6 . . ?
C41 C40 C39 117.2(2) . . ?
C41 C40 H40A 108.0 . . ?
C39 C40 H40A 108.0 . . ?
C41 C40 H40B 108.0 . . ?
C39 C40 H40B 108.0 . . ?
H40A C40 H40B 107.2 . . ?
N43 C41 C40 113.8(2) . . ?
N43 C41 H41A 108.8 . . ?
C40 C41 H41A 108.8 . . ?
N43 C41 H41B 108.8 . . ?
C40 C41 H41B 108.8 . . ?
H41A C41 H41B 107.7 . . ?
C37 N43 C38 123.6(2) . . ?
C37 N43 C41 118.1(2) . . ?
C38 N43 C41 118.3(2) . . ?
C36 N42 C35 123.1(2) . . ?
C36 N42 C39 116.9(2) . . ?
C35 N42 C39 118.6(2) . . ?
C4 C3 C2 119.5(3) . . ?
C4 C3 H3 120.2 . . ?
C2 C3 H3 120.2 . . ?
C3 C4 C5 120.3(3) . . ?
C3 C4 C35 119.7(3) . . ?
C5 C4 C35 120.0(3) . . ?
C34 C5 C4 120.2(3) . . ?
C34 C5 C6 120.0(3) . . ?
C4 C5 C6 119.7(3) . . ?
C7 C6 C5 120.2(3) . . ?
C7 C6 C36 119.7(3) . . ?
C5 C6 C36 120.1(3) . . ?
C6 C7 C8 120.4(3) . . ?
C6 C7 H7 119.8 . . ?
C8 C7 H7 119.8 . . ?
C33 C8 C7 120.2(3) . . ?
C33 C8 C9 120.0(3) . . ?
C7 C8 C9 119.7(3) . . ?
Cl2_1 C1_1 Cl4_1 113.3(5) . . ?
Cl2_1 C1_1 Cl3_1 111.4(5) . . ?
Cl4_1 C1_1 Cl3_1 111.9(5) . . ?
Cl2_1 C1_1 H1_1 106.6 . . ?
Cl4_1 C1_1 H1_1 106.6 . . ?
Cl3_1 C1_1 H1_1 106.6 . . ?
Cl4_2 C1_2 Cl3_2 111.8(6) . . ?
Cl4_2 C1_2 Cl2_2 108.9(6) . . ?
Cl3_2 C1_2 Cl2_2 111.8(6) . . ?
Cl4_2 C1_2 H1_2 108.1 . . ?
Cl3_2 C1_2 H1_2 108.1 . . ?
Cl2_2 C1_2 H1_2 108.1 . . ?

loop_
_geom_torsion_atom_site_label_1
_geom_torsion_atom_site_label_2
_geom_torsion_atom_site_label_3
_geom_torsion_atom_site_label_4
_geom_torsion
_geom_torsion_site_symmetry_1
_geom_torsion_site_symmetry_2
_geom_torsion_site_symmetry_3
_geom_torsion_site_symmetry_4
_geom_torsion_publ_flag
C8 C9 C10 C11 -9.4(4) . . . . ?
C34 C1 C2 C3 -1.1(4) . . . . ?
C9 C10 C11 C32 0.4(4) . . . . ?
C9 C10 C11 C12 -178.6(3) . . . . ?
C32 C11 C12 C13 -0.2(4) . . . . ?
C10 C11 C12 C13 178.7(3) . . . . ?
C11 C12 C13 C14 -8.7(5) . . . . ?
C12 C13 C14 C31 0.5(4) . . . . ?
C12 C13 C14 C15 179.4(3) . . . . ?
C31 C14 C15 C16 0.7(4) . . . . ?
C13 C14 C15 C16 -178.2(3) . . . . ?
C14 C15 C16 C17 -10.1(4) . . . . ?
C15 C16 C17 C18 -178.9(3) . . . . ?
C15 C16 C17 C30 1.2(4) . . . . ?
C30 C17 C18 C19 0.5(4) . . . . ?
C16 C17 C18 C19 -179.4(3) . . . . ?
C17 C18 C19 C20 -8.7(4) . . . . ?
C18 C19 C20 C29 1.0(4) . . . . ?
C18 C19 C20 C21 179.3(3) . . . . ?
C29 C20 C21 C22 -2.7(4) . . . . ?
C19 C20 C21 C22 179.1(2) . . . . ?
C20 C21 C22 C23 -10.0(4) . . . . ?
C20 C21 C22 C37 170.2(2) . . . . ?
C21 C22 C23 C24 -170.5(2) . . . . ?
C37 C22 C23 C24 9.4(4) . . . . ?
C21 C22 C23 C28 8.2(4) . . . . ?
C37 C22 C23 C28 -171.9(2) . . . . ?
C28 C23 C24 C25 -4.0(4) . . . . ?
C22 C23 C24 C25 174.7(2) . . . . ?
C28 C23 C24 C38 173.5(2) . . . . ?
C22 C23 C24 C38 -7.8(4) . . . . ?
C23 C24 C25 C26 -1.9(4) . . . . ?
C38 C24 C25 C26 -179.4(2) . . . . ?
C24 C25 C26 C27 4.1(4) . . . . ?
C25 C26 C27 C28 -0.5(4) . . . . ?
C26 C27 C28 C23 -5.2(4) . . . . ?
C26 C27 C28 C29 177.7(2) . . . . ?
C24 C23 C28 C27 7.4(4) . . . . ?
C22 C23 C28 C27 -171.3(2) . . . . ?
C24 C23 C28 C29 -175.4(2) . . . . ?
C22 C23 C28 C29 5.9(4) . . . . ?
C21 C20 C29 C30 -163.8(2) . . . . ?
C19 C20 C29 C30 14.4(4) . . . . ?
C21 C20 C29 C28 16.4(4) . . . . ?
C19 C20 C29 C28 -165.4(2) . . . . ?
C27 C28 C29 C20 159.2(2) . . . . ?
C23 C28 C29 C20 -17.8(3) . . . . ?
C27 C28 C29 C30 -20.6(4) . . . . ?
C23 C28 C29 C30 162.4(2) . . . . ?
C18 C17 C30 C29 14.8(4) . . . . ?
C16 C17 C30 C29 -165.3(2) . . . . ?
C18 C17 C30 C31 -163.4(2) . . . . ?
C16 C17 C30 C31 16.5(4) . . . . ?
C20 C29 C30 C17 -21.9(4) . . . . ?
C28 C29 C30 C17 157.9(2) . . . . ?
C20 C29 C30 C31 156.2(3) . . . . ?
C28 C29 C30 C31 -24.0(4) . . . . ?
C13 C14 C31 C30 -164.0(3) . . . . ?
C15 C14 C31 C30 17.1(4) . . . . ?
C13 C14 C31 C32 15.9(4) . . . . ?
C15 C14 C31 C32 -163.0(2) . . . . ?
C17 C30 C31 C14 -25.4(4) . . . . ?
C29 C30 C31 C14 156.5(3) . . . . ?
C17 C30 C31 C32 154.7(3) . . . . ?
C29 C30 C31 C32 -23.3(4) . . . . ?
C12 C11 C32 C33 -165.6(3) . . . . ?
C10 C11 C32 C33 15.4(4) . . . . ?
C12 C11 C32 C31 16.7(4) . . . . ?
C10 C11 C32 C31 -162.3(2) . . . . ?
C14 C31 C32 C11 -24.2(4) . . . . ?
C30 C31 C32 C11 155.7(3) . . . . ?
C14 C31 C32 C33 158.2(3) . . . . ?
C30 C31 C32 C33 -21.9(4) . . . . ?
C11 C32 C33 C8 -22.1(4) . . . . ?
C31 C32 C33 C8 155.4(2) . . . . ?
C11 C32 C33 C34 157.0(3) . . . . ?
C31 C32 C33 C34 -25.4(4) . . . . ?
C2 C1 C34 C5 -6.8(4) . . . . ?
C2 C1 C34 C33 177.0(3) . . . . ?
C8 C33 C34 C5 -19.3(4) . . . . ?
C32 C33 C34 C5 161.6(2) . . . . ?
C8 C33 C34 C1 156.8(3) . . . . ?
C32 C33 C34 C1 -22.3(4) . . . . ?
C21 C22 C37 O46 -2.5(4) . . . . ?
C23 C22 C37 O46 177.7(2) . . . . ?
C21 C22 C37 N43 -179.8(2) . . . . ?
C23 C22 C37 N43 0.4(4) . . . . ?
C25 C24 C38 O47 -3.7(4) . . . . ?
C23 C24 C38 O47 178.8(2) . . . . ?
C25 C24 C38 N43 174.1(2) . . . . ?
C23 C24 C38 N43 -3.4(4) . . . . ?
N42 C39 C40 C41 -65.6(3) . . . . ?
C39 C40 C41 N43 64.6(3) . . . . ?
O46 C37 N43 C38 170.1(2) . . . . ?
C22 C37 N43 C38 -12.5(4) . . . . ?
O46 C37 N43 C41 -5.9(4) . . . . ?
C22 C37 N43 C41 171.5(2) . . . . ?
O47 C38 N43 C37 -168.1(2) . . . . ?
C24 C38 N43 C37 14.0(4) . . . . ?
O47 C38 N43 C41 7.9(4) . . . . ?
C24 C38 N43 C41 -170.0(2) . . . . ?
C40 C41 N43 C37 -105.6(3) . . . . ?
C40 C41 N43 C38 78.1(3) . . . . ?
O45 C36 N42 C35 159.3(3) . . . . ?
C6 C36 N42 C35 -23.5(4) . . . . ?
O45 C36 N42 C39 -7.3(4) . . . . ?
C6 C36 N42 C39 169.9(2) . . . . ?
O44 C35 N42 C36 -163.5(3) . . . . ?
C4 C35 N42 C36 17.8(4) . . . . ?
O44 C35 N42 C39 2.9(4) . . . . ?
C4 C35 N42 C39 -175.8(2) . . . . ?
C40 C39 N42 C36 -59.5(3) . . . . ?
C40 C39 N42 C35 133.2(3) . . . . ?
C1 C2 C3 C4 5.3(4) . . . . ?
C2 C3 C4 C5 -1.4(4) . . . . ?
C2 C3 C4 C35 -179.5(2) . . . . ?
O44 C35 C4 C3 -0.4(4) . . . . ?
N42 C35 C4 C3 178.3(2) . . . . ?
O44 C35 C4 C5 -178.6(3) . . . . ?
N42 C35 C4 C5 0.1(4) . . . . ?
C1 C34 C5 C4 10.6(4) . . . . ?
C33 C34 C5 C4 -173.0(2) . . . . ?
C1 C34 C5 C6 -167.1(2) . . . . ?
C33 C34 C5 C6 9.3(4) . . . . ?
C3 C4 C5 C34 -6.7(4) . . . . ?
C35 C4 C5 C34 171.4(2) . . . . ?
C3 C4 C5 C6 171.0(2) . . . . ?
C35 C4 C5 C6 -10.8(4) . . . . ?
C34 C5 C6 C7 5.1(4) . . . . ?
C4 C5 C6 C7 -172.6(3) . . . . ?
C34 C5 C6 C36 -177.2(2) . . . . ?
C4 C5 C6 C36 5.0(4) . . . . ?
O45 C36 C6 C7 6.3(4) . . . . ?
N42 C36 C6 C7 -170.8(2) . . . . ?
O45 C36 C6 C5 -171.4(3) . . . . ?
N42 C36 C6 C5 11.5(4) . . . . ?
C5 C6 C7 C8 -9.3(4) . . . . ?
C36 C6 C7 C8 173.1(2) . . . . ?
C32 C33 C8 C7 -165.3(2) . . . . ?
C34 C33 C8 C7 15.6(4) . . . . ?
C32 C33 C8 C9 13.5(4) . . . . ?
C34 C33 C8 C9 -165.7(2) . . . . ?
C6 C7 C8 C33 -1.3(4) . . . . ?
C6 C7 C8 C9 179.9(3) . . . . ?
C10 C9 C8 C33 2.3(4) . . . . ?
C10 C9 C8 C7 -178.9(3) . . . . ?


_shelx_res_file                  
;
TITL KR1159_FrSa_a.res in P4(1)2(1)2
    KR1159_FrSa_a.res
    created by SHELXL-2019/2 at 13:04:08 on 26-Aug-2024
REM Old TITL KR1159_FrSa in P4(1)2(1)2
REM SHELXT solution in P4(1)2(1)2
REM R1 0.146,  Rweak 0.023,  Alpha 0.007,  Orientation as input
REM Flack x =  0.168 ( 0.097 ) from Parsons' quotients
REM Formula found by SHELXT:  C42 N3 O4
CELL  1.54184  15.1798  15.1798  25.8813   90.000   90.000   90.000
ZERR    4.000   0.0143   0.0143   0.0202    0.000    0.000    0.000
rem   Above ESDs are computed as deviation from medium of cell
rem   parameters across all runs (26) as listed in
rem   KR1159_FrSa_latticeperrun.dat
rem   Original ESDs from refinement on all reflections below in REM.
REM ZERR    4.000   0.0001   0.0001   0.0002    0.000    0.000    0.000
LATT -1
SYMM -X, -Y, 1/2+Z
SYMM 1/2-Y, 1/2+X, 1/4+Z
SYMM 1/2+Y, 1/2-X, 3/4+Z
SYMM 1/2-X, 1/2+Y, 1/4-Z
SYMM 1/2+X, 1/2-Y, 3/4-Z
SYMM Y, X, -Z
SYMM -Y, -X, 1/2-Z
SFAC C H N O Cl
UNIT 332 180 16 32 12
TEMP -173
SIZE 0.12 0.14 0.21
L.S. 10
BOND $H
CONF
ACTA
LIST 4
FMAP 2
PLAN 20
WGHT    0.057400    4.492200
FVAR       0.25540   0.65510   0.06580
C1    1    1.009778    0.350785    0.581074    11.00000    0.02642    0.02546 =
         0.01272   -0.00023   -0.00187    0.00642
AFIX  43
H1    2    1.072239    0.349788    0.583297    11.00000   -1.20000
AFIX   0
C9    1    1.005510    0.670221    0.614419    11.00000    0.03154    0.01954 =
         0.02063    0.00192    0.00256   -0.00134
AFIX  43
H9    2    0.974559    0.724353    0.611291    11.00000   -1.20000
AFIX   0
C10   1    1.092440    0.670316    0.625740    11.00000    0.03191    0.02198 =
         0.02374    0.00204    0.00170   -0.00821
AFIX  43
H10   2    1.124117    0.724287    0.625400    11.00000   -1.20000
AFIX   0
C2    1    0.965583    0.276365    0.565071    11.00000    0.03437    0.02200 =
         0.01867   -0.00292   -0.00202    0.00853
AFIX  43
H2    2    0.997940    0.225148    0.555862    11.00000   -1.20000
AFIX   0
C11   1    1.137412    0.590263    0.638229    11.00000    0.02689    0.02918 =
         0.01698    0.00106    0.00364   -0.00310
C12   1    1.228840    0.590938    0.651313    11.00000    0.02640    0.03166 =
         0.02772   -0.00021    0.00181   -0.00616
AFIX  43
H12   2    1.260697    0.644805    0.651095    11.00000   -1.20000
AFIX   0
C13   1    1.270294    0.514655    0.664069    11.00000    0.02262    0.04143 =
         0.02599   -0.00195    0.00079   -0.00003
AFIX  43
H13   2    1.332511    0.514253    0.668029    11.00000   -1.20000
AFIX   0
C14   1    1.222089    0.435519    0.671575    11.00000    0.02452    0.03186 =
         0.01792   -0.00292    0.00105    0.00226
C15   1    1.266051    0.355433    0.684521    11.00000    0.02289    0.03787 =
         0.01860   -0.00301   -0.00096    0.00460
AFIX  43
H15   2    1.328134    0.355166    0.689151    11.00000   -1.20000
AFIX   0
C16   1    1.219615    0.279546    0.690264    11.00000    0.02636    0.03107 =
         0.01823   -0.00325   -0.00375    0.00792
AFIX  43
H16   2    1.250051    0.225120    0.693371    11.00000   -1.20000
AFIX   0
C17   1    1.125682    0.280661    0.691680    11.00000    0.02694    0.02798 =
         0.01335   -0.00177   -0.00415    0.00462
C18   1    1.078086    0.201005    0.698583    11.00000    0.03189    0.02234 =
         0.01916   -0.00128   -0.00328    0.00739
AFIX  43
H18   2    1.109173    0.147117    0.702575    11.00000   -1.20000
AFIX   0
C19   1    0.988865    0.200960    0.699544    11.00000    0.03325    0.01892 =
         0.01750   -0.00070   -0.00382    0.00447
AFIX  43
H19   2    0.957531    0.146786    0.699398    11.00000   -1.20000
AFIX   0
C20   1    0.941984    0.282522    0.700779    11.00000    0.02802    0.01787 =
         0.01377    0.00003   -0.00079    0.00265
C21   1    0.848037    0.281153    0.701180    11.00000    0.02810    0.01556 =
         0.01540    0.00010   -0.00096    0.00024
AFIX  43
H21   2    0.817807    0.226384    0.700126    11.00000   -1.20000
AFIX   0
C22   1    0.801238    0.357723    0.703060    11.00000    0.02577    0.01756 =
         0.01259    0.00128    0.00101    0.00093
C23   1    0.845337    0.438987    0.712928    11.00000    0.02768    0.01697 =
         0.00938   -0.00065    0.00077    0.00125
C24   1    0.795188    0.515565    0.722549    11.00000    0.02736    0.01899 =
         0.01269    0.00003    0.00252    0.00041
C25   1    0.836677    0.593057    0.736336    11.00000    0.03186    0.01632 =
         0.01547   -0.00041    0.00398    0.00021
AFIX  43
H25   2    0.803121    0.645051    0.741814    11.00000   -1.20000
AFIX   0
C26   1    0.927970    0.594724    0.742186    11.00000    0.03347    0.01789 =
         0.01536   -0.00250    0.00046   -0.00520
AFIX  43
H26   2    0.956022    0.647004    0.753866    11.00000   -1.20000
AFIX   0
C27   1    0.977858    0.521316    0.731195    11.00000    0.02732    0.02136 =
         0.01254    0.00084    0.00144   -0.00142
AFIX  43
H27   2    1.040013    0.523957    0.735190    11.00000   -1.20000
AFIX   0
C28   1    0.938509    0.442096    0.714090    11.00000    0.02566    0.01878 =
         0.01170    0.00175   -0.00055   -0.00057
C29   1    0.988215    0.363464    0.700147    11.00000    0.02649    0.02077 =
         0.01187    0.00062   -0.00237    0.00238
C30   1    1.080242    0.362013    0.686043    11.00000    0.02452    0.02285 =
         0.01320   -0.00071   -0.00243    0.00328
C31   1    1.129337    0.435574    0.665276    11.00000    0.02289    0.02592 =
         0.01504   -0.00384   -0.00060    0.00086
C32   1    1.090252    0.509892    0.638403    11.00000    0.02460    0.02268 =
         0.01427   -0.00085    0.00316    0.00031
C33   1    1.005361    0.508079    0.613652    11.00000    0.02552    0.02215 =
         0.01184   -0.00003    0.00304    0.00077
C34   1    0.963691    0.428838    0.594284    11.00000    0.02824    0.02075 =
         0.01165    0.00057    0.00102    0.00069
C35   1    0.729144    0.350909    0.568948    11.00000    0.03203    0.01724 =
         0.01438   -0.00126    0.00053    0.00104
C36   1    0.728815    0.512524    0.579825    11.00000    0.02710    0.01697 =
         0.01658    0.00199    0.00118    0.00081
C37   1    0.705576    0.355498    0.694994    11.00000    0.02857    0.01719 =
         0.01226    0.00107    0.00200    0.00171
C38   1    0.698434    0.514277    0.715898    11.00000    0.02913    0.01596 =
         0.01428    0.00213    0.00388    0.00005
C39   1    0.589181    0.432210    0.581897    11.00000    0.02354    0.02318 =
         0.02217   -0.00067   -0.00111   -0.00139
AFIX  23
H39A  2    0.567498    0.370707    0.581428    11.00000   -1.20000
H39B  2    0.567192    0.461583    0.550273    11.00000   -1.20000
AFIX   0
C40   1    0.550367    0.479105    0.629084    11.00000    0.02363    0.02348 =
         0.02164    0.00280    0.00014    0.00301
AFIX  23
H40A  2    0.574043    0.539861    0.629840    11.00000   -1.20000
H40B  2    0.485865    0.483661    0.624102    11.00000   -1.20000
AFIX   0
C41   1    0.567027    0.437285    0.681923    11.00000    0.02325    0.02198 =
         0.02105    0.00092    0.00216    0.00199
AFIX  23
H41A  2    0.533216    0.470198    0.708329    11.00000   -1.20000
H41B  2    0.544576    0.376057    0.681465    11.00000   -1.20000
AFIX   0
O47   4    0.651337    0.577395    0.724316    11.00000    0.02814    0.01849 =
         0.02799   -0.00050    0.00475    0.00334
O46   4    0.665441    0.288189    0.684881    11.00000    0.02784    0.01786 =
         0.02791   -0.00152   -0.00053   -0.00160
O45   4    0.686273    0.580148    0.575438    11.00000    0.02725    0.02065 =
         0.03304    0.00511   -0.00042    0.00163
O44   4    0.686781    0.285534    0.558642    11.00000    0.03209    0.02148 =
         0.03197   -0.00508   -0.00117   -0.00351
N43   3    0.660694    0.435969    0.697136    11.00000    0.02276    0.01718 =
         0.01841    0.00221    0.00138    0.00047
N42   3    0.686124    0.431000    0.580355    11.00000    0.02371    0.01985 =
         0.01732   -0.00015   -0.00042   -0.00032
C3    1    0.873357    0.275417    0.562231    11.00000    0.03686    0.01884 =
         0.01721   -0.00253   -0.00475    0.00151
AFIX  43
H3    2    0.843078    0.222492    0.553962    11.00000   -1.20000
AFIX   0
C4    1    0.826922    0.351848    0.571526    11.00000    0.03036    0.01849 =
         0.01311    0.00049   -0.00196    0.00049
C5    1    0.871860    0.430278    0.584943    11.00000    0.02719    0.01761 =
         0.00848    0.00048    0.00008    0.00112
C6    1    0.824799    0.511375    0.587193    11.00000    0.02605    0.01943 =
         0.01194    0.00182    0.00176    0.00196
C7    1    0.869090    0.588880    0.594361    11.00000    0.02691    0.01628 =
         0.01700    0.00175    0.00188    0.00345
AFIX  43
H7    2    0.838791    0.643295    0.590766    11.00000   -1.20000
AFIX   0
C8    1    0.960156    0.588553    0.607153    11.00000    0.02826    0.02028 =
         0.01290    0.00099    0.00095   -0.00226
SADI_SOLV 0.005 c1 cl2  c1 cl3  c1 cl4
sadi_SOLV 0.007 cl2 cl3  cl3 cl4  cl4 cl2
PART -1 20.5
RESI 1 SOLV
C1    1    1.385819    0.298876    0.510530    20.50000   31.00000
AFIX  13
H1    2    1.424298    0.262748    0.533650    20.50000   -1.20000
AFIX   0
CL2   5    1.300749    0.231388    0.491243    20.50000   31.00000
CL3   5    1.450475    0.330474    0.458613    20.50000   31.00000
CL4   5    1.351227    0.388272    0.546564    20.50000   31.00000
RESI 0
RESI 2 SOLV
PART -2 -20.5
C1    1    1.350897    0.325446    0.513486   -20.50000   31.00000
AFIX  13
H1    2    1.386924    0.291219    0.538852   -20.50000   -1.20000
AFIX   0
CL2   5    1.302614    0.413231    0.546071   -20.50000   31.00000
CL3   5    1.420271    0.361172    0.464492   -20.50000   31.00000
CL4   5    1.268696    0.257000    0.490263   -20.50000   31.00000
PART 0
RESI 0
HKLF 4


REM  KR1159_FrSa_a.res in P4(1)2(1)2
REM wR2 = 0.1115, GooF = S = 1.029, Restrained GooF = 1.054 for all data
REM R1 = 0.0431 for 5639 Fo > 4sig(Fo) and 0.0438 for all 5765 data
REM 450 parameters refined using 30 restraints

END

WGHT      0.0574      4.4924

REM Highest difference peak  0.696,  deepest hole -0.504,  1-sigma level  0.048
Q1    1   1.2863  0.3677  0.5495  11.00000  0.05    0.70
Q2    1   1.3408  0.2092  0.4920  11.00000  0.05    0.52
Q3    1   1.3540  0.2852  0.5092  11.00000  0.05    0.38
Q4    1   1.4560  0.2944  0.4530  11.00000  0.05    0.38
Q5    1   1.4615  0.3741  0.4665  11.00000  0.05    0.19
Q6    1   0.9165  0.1465  0.7137  11.00000  0.05    0.17
Q7    1   1.1027  0.3236  0.6839  11.00000  0.05    0.16
Q8    1   0.8223  0.4783  0.7177  11.00000  0.05    0.15
Q9    1   0.5848  0.5994  0.6065  11.00000  0.05    0.15
Q10   1   1.0986  0.4013  0.6768  11.00000  0.05    0.14
Q11   1   1.4373  0.4373  0.5000  10.50000  0.05    0.14
Q12   1   1.3851  0.6149  0.7500  10.50000  0.05    0.14
Q13   1   1.0388  0.0964  0.5342  11.00000  0.05    0.13
Q14   1   0.7800  0.6666  0.5543  11.00000  0.05    0.13
Q15   1   1.2311  0.1980  0.7085  11.00000  0.05    0.13
Q16   1   1.1754  0.4259  0.6561  11.00000  0.05    0.13
Q17   1   0.8394  0.3865  0.5829  11.00000  0.05    0.13
Q18   1   1.5264  0.3639  0.4977  11.00000  0.05    0.13
Q19   1   1.2338  0.3235  0.6994  11.00000  0.05    0.13
Q20   1   0.4627  0.4739  0.5187  11.00000  0.05    0.13
;
_shelx_res_checksum              14281

_shelx_hkl_file                  
;
   0   0   2    0.67    0.08
   0   0  -2    0.28    0.07
   0   0  -2    0.28    0.07
   0   0   2    0.56    0.08
   0   0  -2    0.30    0.07
   0   0  -3    0.22    0.11
   0   0  -3    0.04    0.10
   0   0   4  617.24   13.30
   0   0  -4  588.16   13.27
   0   0   5    0.13    0.20
   0   0   5    0.11    0.20
   0   0  -5    0.20    0.16
   0   0   6    0.27    0.24
   0   0   6   -0.14    0.22
   0   0   6    0.33    0.24
   0   0  -6    0.29    0.20
   0   0   7    0.32    0.25
   0   0  -7    0.16    0.20
   0   0   7    0.10    0.23
   0   0   7    0.13    0.23
   0   0  -7   -0.08    0.23
   0   0   9    0.19    0.31
   0   0  -9    0.27    0.23
   0   0   9    0.10    0.24
   0   0   9    0.44    0.30
   0   0  -9    0.07    0.25
   0   0  10    0.13    0.28
   0   0 -10   -0.06    0.25
   0   0 -10   -0.04    0.25
   0   0  11    0.24    0.35
   0   0  11    0.93    0.35
   0   0 -11   -0.14    0.29
   0   0 -11   -0.10    0.27
   0   0 -11    0.10    0.28
   0   0  12  110.58    2.90
   0   0  12  102.90    2.83
   0   0 -12  103.07    2.79
   0   0 -12  106.03    2.75
   0   0  12  107.21    2.89
   0   0 -12  104.26    2.74
   0   0  13    0.03    0.38
   0   0  13    1.03    0.47
   0   0 -13    0.70    0.33
   0   0  13    0.74    0.40
   0   0  13   -0.10    0.39
   0   0  14  306.98    3.16
   0   0  14   21.12    1.13
   0   0  15    0.32    0.40
   0   0  15    0.67    0.45
   0   0  16  859.72   20.01
   0   0 -16  887.89   20.16
   0   0  16  891.18   20.19
   0   0  17    0.33    0.48
   0   0 -17   -0.06    0.47
   0   0  18    0.24    0.49
   0   0 -18    0.60    0.50
   0   0  19    0.26    0.49
   0   0 -19    0.52    0.50
   0   0  20    1.49    0.62
   0   0 -20    2.09    0.68
   0   0  21    0.49    0.59
   0   0 -21    0.30    0.58
   0   0 -22    0.15    0.58
   0   0  22    0.15    0.63
   0   0 -23   -0.08    0.63
   0   0 -23   -0.08    0.60
   0   0  23   -0.83    0.69
   0   0  24   41.61    2.00
   0   0 -24   40.83    2.07
   0   0 -25    0.16    0.62
   0   0 -25   -0.16    0.66
   0   0  25    0.43    0.54
   0   0 -26    0.23    0.61
   0   0 -26    0.15    0.59
   0   0 -27    0.73    0.63
   0   0 -27    0.07    0.57
   0   0 -27    0.51    0.62
   0   0 -28  116.13    3.76
   0   0 -28  120.51    3.81
   0   0 -28  118.46    3.78
   0   0 -29    0.06    0.55
   0   0 -29    1.13    0.57
   0   0 -29   -0.06    0.56
   0   0 -30   -0.05    0.49
   0   0 -30   -0.15    0.49
   0   0 -31    0.34    0.39
   0   0 -31    0.29    0.42
   1   0   0    1.71    0.09
  -1   0   0    1.77    0.10
   1   0  -1 2001.99   43.65
  -1   0   1 1808.45   43.65
   1   0  -1 2060.98   43.66
   1   0  -1 1850.92   43.65
  -1   0   1 1656.51   43.65
   1   0  -1 2033.07   43.65
   1   0  -1 2054.84   43.66
   0   1   1 2103.76   43.65
   0   1   1 2087.43   43.65
   0  -1  -1 1997.28   43.65
   0   1   1 2084.51   43.66
   1   0  -1 2168.76   43.67
   1   0  -1 2136.07   43.67
   0   1   2   28.92    0.73
   1   0  -2   27.33    0.72
   1   0  -2   26.59    0.72
   0   1   2   28.50    0.72
   1   0  -2   26.51    0.72
   1   0  -2   26.58    0.74
   0   1  -2   28.02    0.69
   1   0  -2   27.22    0.75
   0   1  -2   28.74    0.69
   1   0   2   27.23    0.74
  -1   0  -2   26.44    0.73
   0   1   2   26.93    0.72
   1   0  -2   24.49    0.71
   1   0  -2   25.71    0.73
   0  -1  -3   37.53    0.93
   1   0   3   36.85    0.84
   1   0  -3   33.07    0.95
   0   1  -3   36.28    0.92
   0   1  -3   38.55    0.93
   1   0  -3   34.91    0.94
   0   1  -3   36.10    0.93
  -1   0  -3   36.50    0.98
   0  -1  -3   37.72    0.94
   1   0   3   35.34    0.97
   0   1   3   35.43    0.95
   0   1   3   35.53    0.92
   0  -1   3   35.74    0.93
  -1   0   3   34.22    0.86
   0   1   3   36.67    0.94
   1   0  -3   36.02    0.95
   1   0  -3   33.37    0.94
   1   0  -3   34.18    0.94
   0   1   4  901.82   18.95
   1   0  -4  846.85   18.95
  -1   0   4  827.19   18.85
   0  -1  -4  866.95   18.93
  -1   0  -4  870.22   18.96
   1   0   4  846.91   18.98
   1   0  -4  903.42   19.01
  -1   0  -4  905.10   18.99
   0   1  -4  831.45   18.92
   1   0   4  857.55   18.98
   0   1   4  898.78   18.96
   0   1   4  879.51   18.92
   1   0   4  856.76   18.98
   0  -1   4  833.85   18.91
   1   0   4  856.69   18.83
   1   0  -4  813.38   18.95
   0  -1  -4  886.09   18.92
   1   0  -4  838.08   18.95
  -1   0   5    8.28    0.34
   0   1   5    9.67    0.42
   1   0  -5    8.40    0.42
   1   0  -5    8.45    0.32
  -1   0  -5    8.17    0.43
   0  -1  -5    8.74    0.41
  -1   0  -5    9.11    0.43
   0   1   5    8.88    0.39
   0   1   5   10.02    0.45
   1   0   5    7.85    0.43
  -1   0   5    7.87    0.34
   0   1   5    8.60    0.40
   1   0   5    8.76    0.45
   0   1  -5    7.53    0.39
   1   0  -5    8.86    0.46
   0  -1  -5    8.57    0.39
   0   1  -5    8.87    0.40
   1   0   5   10.51    0.47
   0  -1   5    8.79    0.39
   0  -1  -5    9.07    0.40
   1   0  -5    8.34    0.44
   1   0  -5    8.43    0.42
   0   1  -6  115.94    2.79
   1   0  -6  120.43    2.94
   0   1   6  124.86    2.92
  -1   0  -6  121.73    2.96
   0   1  -6  115.15    2.84
   0  -1   6  121.32    2.92
   0  -1  -6  119.23    2.90
  -1   0  -6  123.94    2.93
   1   0  -6  114.18    2.80
   1   0   6  121.81    2.96
  -1   0   6  118.42    2.83
   0   1   6  121.96    2.94
   0   1   6  121.49    2.89
   0   1   6  120.83    2.89
   1   0   6  124.53    2.97
   1   0  -6  127.18    2.99
   0   1  -6  111.65    2.88
   0  -1  -6  122.47    2.89
   0   1  -6  116.51    2.89
   1   0   6  122.41    2.96
   0  -1   6  116.39    2.88
   0  -1  -6  127.77    2.89
   1   0  -6  115.49    2.92
  -1   0   7 2378.54   54.06
   1   0   7 2532.51   54.23
   0  -1   7 2428.34   54.14
   0   1  -7 2410.06   54.10
   1   0  -7 2412.28   54.05
  -1   0  -7 2571.11   54.20
   0  -1  -7 2525.11   54.17
   0  -1   7 2473.79   54.18
  -1   0  -7 2500.42   54.24
   0   1  -7 2349.99   54.15
   1   0   7 2514.85   54.24
   0   1   7 2423.26   54.14
  -1   0   7 2458.73   54.10
   1   0  -7 2589.55   54.27
   0   1  -7 2390.40   54.16
   0  -1  -7 2544.02   54.14
   0   1  -7 2419.93   54.04
   0   1   7 2519.19   54.15
   1   0   7 2534.15   54.24
  -1   0   7 2464.14   54.09
   0   1   7 2543.29   54.21
   0  -1  -7 2530.85   54.13
   0   1   7 2526.30   54.20
  -1   0   8 6515.25  141.24
   1   0   8 6609.61  141.39
   0   1   8 6454.25  141.29
   0   1  -8 6449.37  141.32
   1   0  -8 6589.91  141.43
   1   0   8 6674.16  141.39
   0   1   8 6697.18  141.37
  -1   0   8 6379.54  141.24
   0   1   8 6690.75  141.30
   0  -1  -8 6512.92  141.28
   1   0  -8 6229.14  141.14
   0  -1   8 6523.02  141.28
   1   0   8 6690.80  141.38
  -1   0   8 6323.36  141.20
   0  -1   8 6535.35  141.33
   1   0  -8 6558.87  141.30
   0   1  -8 6356.76  141.17
   1   0  -8 6250.36  141.19
  -1   0  -8 6449.56  141.33
   0  -1  -8 6538.44  141.30
   0   1  -8 6360.06  141.31
   0   1  -8 6307.72  141.24
   0  -1  -8 6650.25  141.27
   0  -1  -9 2412.47   51.52
  -1   0   9 2304.23   51.49
   1   0   9 2416.70   51.66
   0   1   9 2338.92   51.55
   0  -1   9 2347.22   51.60
   0   1   9 2387.29   51.63
   0   1   9 2343.86   51.55
   1   0   9 2386.96   51.65
  -1   0   9 2343.92   51.49
   1   0  -9 2278.42   51.39
   0  -1  -9 2394.72   51.53
   1   0  -9 2348.81   51.44
   0   1  -9 2336.22   51.49
  -1   0  -9 2391.57   51.59
   0  -1  -9 2403.74   51.56
   0   1  -9 2272.09   51.41
   1   0  -9 2334.67   51.54
   1   0   9 2396.62   51.64
  -1   0   9 2286.23   51.46
   0  -1   9 2342.18   51.58
   1   0  -9 2364.73   51.64
   0   1  10  110.47    2.85
   0  -1  10  110.15    2.90
   0   1  10  107.19    2.92
  -1   0  10  109.39    2.79
   1   0  10  109.64    2.93
   0  -1 -10  112.73    2.82
   1   0 -10  106.90    2.69
  -1   0 -10  109.40    2.85
   0   1 -10  108.07    2.71
   1   0 -10  112.07    2.84
  -1   0 -10  115.61    2.89
   0   1 -10  108.63    2.78
   1   0 -10  109.75    2.75
   0  -1 -10  118.20    2.87
   0  -1  10  110.14    2.88
  -1   0  10  106.29    2.75
   1   0  10  111.78    2.92
  -1   0  10  111.67    2.81
   1   0  10  110.55    2.95
   0   1  10  111.80    2.86
   0   1  11  677.60   15.17
  -1   0  11  674.15   15.11
   0  -1  11  660.11   15.23
   1   0  11  681.53   15.27
   0   1  11  662.56   15.16
   0  -1  11  670.01   15.23
   1   0  11  688.32   15.27
  -1   0  11  676.10   15.11
  -1   0 -11  683.38   15.16
   0   1 -11  654.83   15.04
   1   0 -11  658.82   14.98
   0  -1 -11  675.60   15.11
  -1   0 -11  683.95   15.19
   1   0 -11  661.29   15.04
   0   1 -11  681.13   15.09
   0  -1 -11  700.69   15.18
   0   1 -11  663.97   14.99
   1   0 -11  677.75   15.15
   0  -1  11  672.51   15.20
   1   0  11  695.42   15.27
  -1   0  11  662.12   15.06
   1   0 -11  643.65   15.27
   0  -1  12    9.03    0.67
  -1   0  12    8.04    0.58
   0   1  12   11.23    0.67
   1   0  12    8.61    0.67
  -1   0  12    9.35    0.60
   0   1  12   10.31    0.65
   0  -1  12    9.50    0.69
   1   0  12    8.61    0.67
   0   1  12    8.70    0.67
   0  -1 -12    8.49    0.57
  -1   0 -12    8.22    0.60
   0   1 -12    8.31    0.53
   0   1 -12    7.87    0.53
   0  -1 -12    8.71    0.60
  -1   0 -12    8.84    0.61
   1   0 -12    8.84    0.61
   0  -1  12    7.97    0.62
   1   0  12    8.64    0.68
  -1   0  12    7.98    0.55
   1   0 -12    9.88    0.70
   1   0  13   98.45    2.87
  -1   0  13   95.83    2.70
   0   1  13   99.52    2.79
   0  -1  13   98.42    2.84
   0  -1  13   96.86    2.82
   1   0  13   97.16    2.87
  -1   0  13  100.90    2.84
   0   1  13  101.02    2.78
  -1   0  13   98.72    2.71
   0   1  13  105.64    2.90
   1   0  13   99.40    2.94
   0  -1 -13  102.29    2.72
  -1   0 -13   99.47    2.75
  -1   0 -13  100.03    2.78
   0   1 -13   99.09    2.68
   0  -1 -13  101.76    2.77
   1   0 -13   99.84    2.74
   1   0 -13   98.20    2.87
   0  -1  13  102.27    2.82
   1   0  13   99.11    2.84
  -1   0  14   48.34    1.64
   1   0  14   48.71    1.76
   0  -1  14   48.93    1.76
   0   1  14   50.01    1.70
  -1   0 -14   49.34    1.68
   0  -1  14   50.63    1.73
   1   0  14   49.38    1.76
  -1   0 -14   51.13    1.67
   1   0 -14   47.30    1.78
   1   0  14   48.50    1.76
   0   1  14   50.21    1.71
  -1   0  14   49.42    1.64
   0   1  14   50.86    1.79
  -1   0  14   48.02    1.73
   0  -1  14   50.23    1.76
   1   0  14   48.63    1.84
   1   0  15  563.48   13.31
   0  -1  15  571.85   13.25
   0   1 -15  568.18   13.40
   0  -1 -15  634.85   13.48
   1   0 -15  556.34   13.38
   0  -1  15  570.99   13.30
   1   0  15  563.79   13.34
   0   1  15  551.15   13.21
   0   1  15  560.49   13.22
   0  -1  15  574.42   13.30
  -1   0  15  570.50   13.30
   0   1  15  580.38   13.39
   1   0  15  579.08   13.48
   1   0  15  570.09   13.34
   0  -1 -16  148.46    4.18
   0   1 -16  151.19    4.23
   1   0 -16  148.83    4.21
   1   0  16  146.85    4.15
   0  -1  16  151.79    4.12
   0  -1  16  151.53    4.24
   1   0  16  153.39    4.29
  -1   0  16  141.38    4.09
   0   1  16  147.44    4.17
   0   1  17  422.78   10.14
  -1   0  17  416.08   10.06
   1   0  17  407.77   10.20
   0  -1  17  419.65   10.19
   1   0  17  417.05   10.10
   1   0 -17  414.41   10.15
   0   1 -17  397.64   10.13
   0  -1 -17  425.14   10.15
   1   0 -18    4.26    0.66
   0  -1 -18    2.33    0.55
  -1   0 -18    3.51    0.66
   0   1 -18    1.82    0.59
   1   0  18    2.43    0.65
   0  -1  18    1.98    0.59
  -1   0  18    1.70    0.54
   0   1  18    1.58    0.53
   1   0  18    1.96    0.55
   1   0  18    2.68    0.61
   1   0 -19    0.66    0.55
   0  -1  19    0.26    0.55
   0   1  19    1.56    0.60
   1   0  19    0.34    0.54
   0  -1 -19    0.39    0.54
   1   0 -19    0.53    0.56
  -1   0 -19    0.78    0.52
   0   1 -19    0.07    0.56
   1   0  20   39.22    1.94
   0  -1  20   37.55    1.85
   0  -1 -20   40.58    1.90
  -1   0 -20   40.62    1.92
   0   1 -20   41.65    1.94
   1   0 -20   40.86    1.95
   0   1  20   38.69    1.84
   1   0 -20   41.79    1.94
   1   0 -20   40.95    1.96
   0   1  20   39.11    1.90
   0  -1  21   24.87    1.49
   0  -1 -21   23.47    1.49
   1   0 -21   23.00    1.47
   0   1 -21   25.07    1.50
   0   1  21   23.05    1.41
   1   0  21   24.01    1.51
   1   0 -21   25.06    1.51
  -1   0 -21   22.72    1.48
  -1   0  21   21.37    1.37
   0   1  21   25.87    1.52
   1   0 -21   23.56    1.49
   0   1  22  314.61    8.20
   1   0 -22  310.56    8.15
   1   0 -22  306.83    8.22
   0   1 -22  304.57    8.23
   0  -1 -22  308.31    8.21
   0  -1 -23   51.95    2.37
   0   1 -23   52.82    2.38
   1   0 -23   53.40    2.40
   0   1  23   56.44    2.36
   1   0  23   53.89    2.40
   0  -1 -23   50.94    2.37
   1   0  23   49.65    2.31
   0  -1 -23   56.78    2.44
   0   1 -23   52.75    2.35
  -1   0 -23   57.01    2.44
   1   0 -23   55.52    2.42
   1   0  24   53.22    2.36
   1   0 -24   57.56    2.44
  -1   0 -24   54.48    2.41
   0  -1 -24   55.13    2.41
   0   1 -24   52.42    2.39
   0   1  24   53.39    2.31
   0  -1  24   53.41    2.32
   1   0  24   48.53    2.31
   1   0 -25   30.70    1.77
   0  -1 -25   31.37    1.77
   0   1 -25   31.57    1.77
  -1   0 -25   29.14    1.69
   0   1  25   28.78    1.61
   0  -1  25   29.49    1.63
   1   0  25   27.34    1.68
   1   0  25   29.58    1.64
   0   1 -25   29.21    1.71
   1   0 -25   28.27    1.70
  -1   0 -25   28.28    1.67
   0  -1 -25   30.07    1.72
   1   0  26   26.20    1.52
  -1   0 -26   24.41    1.56
   1   0 -26   23.78    1.56
   0   1 -26   26.64    1.57
   0  -1 -26   26.34    1.60
   0   1 -26   24.59    1.55
   1   0 -26   26.36    1.61
   0  -1 -26   25.75    1.58
  -1   0 -26   26.71    1.60
   1   0 -26   23.81    1.56
   0   1 -27    2.11    0.64
   0  -1 -27    1.65    0.62
   1   0 -27    1.82    0.67
  -1   0 -27    1.59    0.65
   0  -1 -27    1.50    0.61
   1   0 -27    2.63    0.75
   0   1 -27    1.82    0.66
  -1   0 -27    1.52    0.64
   0   1 -27    2.62    0.71
   0  -1 -27    2.80    0.66
   1   0 -27    1.97    0.72
   1   0  27    2.33    0.58
   1   0  28    5.02    0.67
   1   0 -28    4.62    0.79
   0  -1 -28    4.47    0.76
   0   1 -28    6.41    0.86
  -1   0 -28    4.06    0.73
   0  -1 -28    4.75    0.76
  -1   0 -28    3.12    0.70
   0   1 -28    4.36    0.78
   1   0 -28    4.49    0.79
   0   1 -28    4.75    0.80
  -1   0 -28    4.13    0.78
   1   0 -28    4.74    0.77
   0  -1 -28    4.61    0.73
   1   0  28    4.24    0.67
   1   0  29    5.57    0.66
   0   1 -29    7.46    0.82
   1   0 -29    7.10    0.83
  -1   0 -29    6.58    0.82
   0  -1 -29    5.70    0.75
   1   0 -29    6.19    0.78
   0  -1 -29    5.52    0.75
   0   1 -29    4.95    0.73
  -1   0 -29    6.33    0.81
  -1   0 -29    6.57    0.78
   1   0 -29    6.36    0.80
   0   1 -29    5.95    0.77
   0  -1 -29    6.32    0.79
   0  -1 -30   90.59    2.85
  -1   0 -30   89.07    2.84
   1   0 -30   90.54    2.86
   0   1 -30   84.51    2.80
   1   0 -30   84.65    2.82
   0   1 -30   86.90    2.83
   0  -1 -30   86.50    2.81
  -1   0 -30   87.34    2.83
   0  -1 -31   17.46    0.99
   1   0 -31   18.63    1.03
   0   1 -31   17.70    1.01
  -1   0 -31   16.79    0.99
  -1   0 -31   18.22    1.01
   1   0 -31   15.44    0.96
   0   1 -31   18.93    1.02
  -1  -1   0 3816.89   82.41
  -1  -1   0 3736.29   82.42
   1   1   1    7.44    0.29
  -1   1   1    8.23    0.27
   1   1  -1    7.98    0.26
   1   1   1    7.70    0.28
   1   1  -1    7.57    0.23
  -1  -1  -1    7.58    0.29
   1  -1  -1    8.40    0.27
   1   1  -1    7.34    0.26
   1   1   1    7.38    0.28
  -1   1   1    7.17    0.27
   1   1  -1    7.31    0.26
   1  -1  -1    8.84    0.28
  -1  -1   1    7.60    0.27
  -1   1   1    7.35    0.26
   1   1  -1    7.66    0.27
   1  -1  -1    8.38    0.28
   1   1  -1    7.53    0.26
   1  -1  -1    8.16    0.27
   1   1   2    2.80    0.20
  -1  -1  -2    2.53    0.19
   1   1  -2    2.51    0.19
   1   1  -2    2.90    0.17
   1  -1  -2    2.66    0.17
  -1   1   2    2.76    0.16
   1  -1  -2    2.70    0.15
   1  -1   2    3.15    0.21
   1   1  -2    2.58    0.17
   1  -1  -2    2.78    0.18
   1   1  -2    2.88    0.21
   1   1  -2    2.70    0.21
   1  -1  -2    2.63    0.17
   1   1  -2    2.37    0.16
   1   1   2    3.52    0.22
   1   1   2    2.91    0.21
  -1   1   2    2.59    0.16
   1   1  -2    2.67    0.17
   1  -1  -2    2.56    0.18
   1  -1  -3   40.73    1.01
   1   1  -3   38.71    1.01
  -1  -1  -3   40.82    1.05
  -1   1   3   38.03    0.96
   1  -1  -3   40.42    1.02
   1   1  -3   37.78    1.01
   1  -1   3   37.15    1.04
   1   1  -3   37.05    1.00
   1   1   3   37.60    1.04
   1   1  -3   37.49    1.00
  -1   1   3   36.26    0.97
   1   1   3   40.26    1.05
   1   1  -3   39.75    1.05
   1  -1   3   37.48    0.91
   1   1  -3   41.56    1.06
   1  -1  -3   41.31    1.07
  -1  -1  -3   39.31    1.04
  -1   1  -3   39.24    1.06
   1  -1  -3   36.00    0.97
   1   1   3   38.83    1.05
   1   1   3   39.49    1.05
   1  -1  -3   39.59    1.06
   1   1  -4  691.19   15.68
   1  -1  -4  733.21   15.69
   1   1  -4  675.75   15.53
  -1  -1  -4  759.92   15.72
   1  -1   4  695.34   15.70
  -1  -1   4  715.45   15.60
   1   1   4  711.26   15.70
  -1   1   4  706.94   15.64
   1  -1  -4  734.99   15.68
   1   1  -4  682.07   15.67
   1   1   4  717.96   15.72
   1   1  -4  688.97   15.65
   1   1   4  702.16   15.71
   1   1  -4  708.66   15.72
   1   1  -4  725.57   15.72
   1  -1  -4  742.86   15.75
   1   1  -4  774.36   15.73
  -1   1  -4  738.00   15.73
  -1  -1  -4  725.51   15.71
   1   1   4  707.88   15.71
   1   1   4  712.84   15.73
  -1   1   4  680.27   15.62
  -1  -1  -4  704.66   15.56
   1  -1  -4  721.89   15.72
   1   1  -5  520.65   12.25
   1  -1  -5  567.96   12.26
  -1  -1  -5  571.38   12.29
   1   1  -5  533.50   12.09
   1   1  -5  530.50   12.14
   1  -1   5  542.47   12.29
   1   1   5  554.69   12.28
  -1  -1   5  543.11   12.15
   1  -1   5  531.24   12.27
   1   1   5  557.00   12.30
  -1   1   5  570.73   12.21
   1   1  -5  545.54   12.25
   1  -1  -5  561.50   12.26
   1   1  -5  548.66   12.21
   1   1   5  560.20   12.28
   1   1  -5  565.12   12.30
   1   1  -5  607.82   12.31
  -1   1  -5  556.67   12.30
  -1  -1  -5  560.63   12.28
   1  -1  -5  566.73   12.30
  -1  -1  -5  551.66   12.12
  -1   1   5  529.01   12.14
   1   1   5  560.25   12.29
  -1   1   5  536.84   12.19
   1   1   5  561.51   12.31
   1  -1  -6  705.62   15.66
   1   1  -6  695.15   15.66
  -1   1   6  707.56   15.60
  -1  -1  -6  733.88   15.68
   1  -1   6  698.48   15.70
   1   1  -6  678.29   15.48
   1   1   6  709.68   15.68
  -1   1   6  676.64   15.53
  -1   1   6  710.76   15.60
   1   1   6  710.45   15.71
   1   1   6  707.13   15.68
   1   1  -6  719.80   15.70
  -1  -1  -6  707.31   15.66
  -1   1  -6  679.15   15.68
   1  -1  -6  697.46   15.55
   1  -1   6  701.06   15.67
  -1  -1   6  691.27   15.54
   1   1   6  711.65   15.67
   1   1  -6  691.68   15.60
  -1  -1  -6  733.58   15.51
   1  -1  -6  731.04   15.69
   1  -1  -6  730.07   15.67
  -1   1  -8 1593.15   35.82
   1   1  -8 1652.68   36.01
   1  -1  -8 1700.93   36.12
   1   1   8 1688.34   36.11
  -1   1   8 1611.62   35.95
   1   1  -8 1601.77   36.12
  -1  -1  -8 1699.55   36.11
  -1  -1   8 1593.31   35.98
   1   1  -8 1613.38   35.89
  -1   1  -8 1651.86   36.07
  -1   1  -8 1629.22   36.13
   1   1   8 1681.23   36.10
   1  -1   8 1658.88   36.13
   1  -1   8 1645.65   36.10
  -1  -1   8 1620.72   35.94
   1   1   8 1680.94   36.12
  -1   1   8 1633.23   35.95
   1  -1   8 1647.79   36.14
   1   1   8 1679.44   36.17
  -1   1   8 1600.69   36.04
   1  -1  -8 1625.63   35.94
  -1  -1  -8 1680.71   36.08
  -1   1   8 1660.44   36.03
   1  -1  -8 1672.02   36.11
   1   1  -8 1561.48   36.08
  -1   1  -9 1458.99   32.47
   1   1  -9 1487.22   32.66
   1  -1  -9 1482.87   32.76
   1   1   9 1514.59   32.79
  -1   1   9 1483.72   32.63
   1   1  -9 1338.80   32.76
  -1  -1  -9 1542.30   32.78
  -1   1  -9 1490.95   32.81
   1   1  -9 1458.90   32.55
  -1   1  -9 1517.10   32.74
   1  -1   9 1509.99   32.81
  -1  -1   9 1472.94   32.66
   1   1   9 1518.26   32.78
  -1  -1   9 1476.93   32.70
  -1   1   9 1490.20   32.72
   1  -1   9 1503.53   32.82
   1   1   9 1543.54   32.80
  -1   1   9 1477.03   32.63
   1   1   9 1448.99   32.83
   1   1  -9 1430.65   32.51
   1  -1  -9 1485.27   32.61
  -1  -1  -9 1533.77   32.76
   1  -1  -9 1539.61   32.80
  -1   1   9 1489.31   32.70
   1   1  -9 1480.49   32.79
  -1   1  10   92.23    2.38
   1  -1  10   89.87    2.55
   1   1  10   92.93    2.53
   1   1 -10   87.54    2.54
   1   1 -10   92.19    2.27
   1  -1 -10   92.79    2.36
  -1  -1 -10   95.99    2.50
   1  -1  10   93.69    2.55
  -1  -1  10   93.28    2.41
   1   1  10   92.31    2.51
   1  -1 -10   94.79    2.52
  -1   1 -10   86.48    2.21
   1   1 -10   95.47    2.41
  -1   1 -10   95.90    2.57
  -1   1 -10   91.48    2.48
  -1  -1 -10   94.17    2.51
   1   1 -10   92.74    2.31
  -1  -1  10   91.07    2.45
  -1   1  10   94.85    2.39
   1   1  10   95.98    2.55
  -1   1  10   91.94    2.46
   1  -1  10   90.92    2.55
  -1  -1  11  432.51    9.89
   1  -1  11  432.53   10.04
   1  -1 -11  438.12    9.81
  -1  -1 -11  441.92    9.96
   1   1 -11  413.00   10.04
   1   1 -11  433.47   10.05
   1  -1 -11  437.37   10.04
  -1   1  11  427.97    9.85
   1  -1  11  435.99   10.06
  -1  -1  11  431.36    9.93
   1   1  11  439.27   10.10
   1   1  11  448.46   10.04
   1  -1  11  430.25   10.06
  -1  -1  11  430.24    9.93
   1   1  11  450.03   10.04
  -1   1  11  427.27    9.85
  -1   1 -11  444.93    9.97
   1   1 -11  416.23    9.75
  -1  -1 -11  437.91    9.99
   1   1 -11  414.73    9.85
   1   1 -12  137.00    3.53
  -1   1 -12  141.02    3.63
  -1  -1 -12  141.70    3.68
  -1  -1 -12  141.67    3.64
   1  -1 -12  139.24    3.47
   1  -1 -12  144.56    3.75
   1   1 -12  142.09    3.73
   1   1  12  148.29    3.74
  -1   1  12  140.68    3.54
   1  -1  12  136.91    3.74
  -1  -1  12  137.56    3.62
   1  -1  12  139.97    3.72
  -1  -1  12  141.47    3.58
  -1  -1  12  141.18    3.62
  -1   1  12  137.43    3.53
   1   1  12  142.90    3.79
   1   1  12  144.55    3.71
   1  -1  12  135.01    3.73
   1  -1 -13  248.99    6.04
  -1  -1 -13  254.66    6.08
  -1   1 -13  248.51    6.03
  -1   1 -13  243.03    5.97
  -1  -1 -13  252.00    6.04
   1  -1 -13  247.47    6.16
   1   1 -13  242.06    6.15
  -1   1  13  241.67    5.92
   1   1  13  253.87    6.13
  -1  -1  13  252.08    6.04
   1  -1  13  253.52    6.17
   1  -1  13  245.98    6.14
  -1  -1  13  244.67    5.96
   1  -1  13  254.45    6.17
  -1  -1  13  239.37    6.00
  -1   1  13  241.13    5.93
   1   1  13  254.51    6.13
  -1   1  13  245.45    6.06
   1   1  13  250.16    6.21
   1  -1 -14  926.30   20.55
   1   1  14  924.37   20.76
  -1   1  14  918.77   20.59
  -1  -1  14  906.08   20.53
   1   1  14  914.45   20.65
   1  -1  14  911.37   20.69
  -1   1 -14  888.50   20.47
  -1  -1 -14  922.60   20.54
  -1   1 -14  886.05   20.50
   1  -1  14  911.75   20.70
  -1  -1  14  905.47   20.53
   1   1  14  909.20   20.65
   1  -1  14  897.13   20.66
   1   1 -14  909.12   20.70
   1  -1 -14  929.01   20.71
   1   1  15 1394.91   30.84
   1   1  15 1387.53   30.74
  -1   1  15 1392.89   30.70
  -1  -1 -15 1352.13   30.57
   1   1  15 1371.76   30.72
   1  -1  15 1331.72   30.75
   1   1 -15 1379.17   30.79
   1  -1 -15 1355.26   30.78
   1  -1  15 1359.20   30.74
  -1  -1  16  138.67    3.93
  -1   1  16  148.71    3.92
   1   1  16  140.49    4.03
   1  -1  16  136.55    3.91
   1  -1  16  135.59    3.91
   1   1  16  135.46    3.88
   1   1 -16  136.48    3.95
   1  -1 -16  132.22    3.93
  -1  -1 -16  138.28    3.83
  -1   1  17  583.27   13.80
   1  -1 -17  590.11   13.94
   1   1 -17  596.36   13.96
   1   1  17  590.98   13.99
   1  -1  17  590.33   14.02
   1   1  17  591.20   13.86
   1  -1  17  582.24   13.89
  -1  -1  17  584.01   13.88
   1   1  18   43.58    1.88
   1  -1  18   41.02    1.77
   1  -1  18   44.02    1.90
  -1  -1  18   41.28    1.78
  -1  -1 -18   40.58    1.82
  -1   1 -18   41.84    1.82
  -1   1  18   39.48    1.70
   1  -1 -18   40.89    1.79
   1   1 -18   40.26    1.84
   1  -1  18   36.45    1.72
  -1   1  18   40.76    1.75
   1   1 -18   36.75    1.74
  -1   1 -19    2.18    0.63
   1  -1 -19    1.90    0.60
   1   1 -19    3.12    0.68
  -1  -1 -19    2.93    0.64
  -1   1  19    1.73    0.56
   1  -1  19    2.02    0.66
   1   1  19    1.62    0.64
  -1  -1  19    3.35    0.66
   1   1 -19    2.26    0.60
   1  -1 -19    1.84    0.59
   1  -1  19    1.65    0.54
   1   1 -20   40.59    1.94
   1  -1 -20   41.95    1.95
  -1   1 -20   43.66    1.97
  -1  -1 -20   41.20    1.93
   1  -1  20   42.56    2.00
   1   1  20   41.50    1.97
   1  -1 -20   41.83    1.94
   1   1 -20   41.15    1.96
  -1   1  20   39.22    1.84
   1  -1 -21   17.77    1.28
   1   1 -21   13.55    1.21
   1   1  21   15.95    1.25
   1  -1  21   15.72    1.27
  -1   1  21   16.19    1.16
   1   1  21   14.57    1.25
  -1   1 -21   16.16    1.23
  -1  -1 -21   16.70    1.26
   1  -1 -21   16.94    1.25
   1   1 -21   17.13    1.31
   1  -1 -22  366.63    9.56
   1   1  22  377.52    9.60
   1  -1 -22  367.97    9.52
   1   1 -22  359.11    9.53
   1  -1  23   23.69    1.54
   1   1  23   26.32    1.59
   1  -1 -23   22.16    1.50
   1   1 -23   22.18    1.51
   1  -1 -23   22.64    1.49
  -1  -1 -23   25.52    1.59
  -1   1 -23   22.83    1.51
   1   1  23   23.69    1.55
   1  -1 -23   22.32    1.55
  -1  -1 -23   23.51    1.57
   1   1 -23   22.43    1.52
   1   1 -24   17.65    1.33
  -1  -1 -24   17.38    1.34
   1  -1 -24   15.20    1.28
  -1   1 -24   16.97    1.29
   1  -1 -24   15.90    1.28
   1  -1  24   15.88    1.30
   1   1  24   15.18    1.26
   1   1  24   15.54    1.24
   1  -1  24   15.19    1.26
   1  -1  25   49.01    2.18
   1   1  25   44.79    2.09
   1  -1 -25   45.71    2.13
   1   1 -25   48.59    2.24
  -1   1 -25   47.79    2.23
   1  -1 -25   49.98    2.26
  -1  -1 -25   49.22    2.24
   1  -1  25   46.43    2.18
   1   1  25   47.22    2.18
   1  -1 -25   47.20    2.21
  -1  -1 -25   46.33    2.20
   1   1 -25   47.11    2.23
  -1   1 -25   46.86    2.19
   1  -1 -26   32.27    1.78
   1   1 -26   29.62    1.75
   1  -1 -26   35.69    1.85
  -1  -1 -26   34.07    1.82
   1   1 -26   33.87    1.80
  -1   1 -26   34.97    1.83
   1  -1  26   29.95    1.68
   1   1  26   30.41    1.67
  -1   1 -26   30.71    1.74
  -1  -1 -26   35.28    1.85
   1   1 -26   31.38    1.76
   1  -1 -26   33.58    1.80
   1   1  27    0.13    0.55
   1   1  27    0.58    0.53
   1  -1  27    0.13    0.50
   1  -1 -27    1.65    0.66
   1  -1 -27    1.01    0.63
  -1  -1 -27    0.57    0.59
  -1   1 -27    0.36    0.60
   1   1 -27   -0.36    0.61
   1   1 -27    0.22    0.60
  -1  -1 -27    1.00    0.62
   1  -1 -27    0.64    0.62
  -1   1 -27    1.30    0.62
   1   1 -27    0.29    0.62
   1   1  28    0.89    0.54
   1  -1 -28    0.72    0.54
   1   1 -28    0.73    0.59
  -1   1 -28    1.26    0.59
  -1  -1 -28    0.91    0.58
   1   1  28    0.78    0.48
  -1  -1 -28    0.72    0.59
  -1   1 -28    0.07    0.54
  -1  -1 -28    0.65    0.58
  -1   1 -28    0.40    0.57
   1  -1 -28    0.53    0.58
   1   1 -28    1.07    0.61
   1   1 -28    1.07    0.61
   1  -1 -28    0.13    0.55
  -1   1 -29   61.18    2.29
  -1  -1 -29   56.05    2.20
   1  -1 -29   57.91    2.25
   1   1 -29   56.39    2.23
  -1   1 -29   61.39    2.29
   1  -1 -29   60.20    2.27
  -1  -1 -29   60.67    2.26
   1   1 -29   59.18    2.27
   1   1  29   53.08    2.02
   1  -1 -29   59.31    2.25
  -1   1 -29   60.09    2.29
  -1  -1 -29   58.02    2.24
   1   1 -29   56.97    2.23
   1  -1 -30   42.52    1.76
  -1   1 -30   42.27    1.76
   1   1 -30   43.00    1.76
  -1  -1 -30   43.89    1.77
   1   1 -30   41.04    1.75
   1  -1 -30   43.47    1.76
  -1  -1 -30   41.36    1.73
  -1   1 -30   40.41    1.72
   1  -1 -31    5.11    0.62
   1   1 -31    4.41    0.59
  -1  -1 -31    4.46    0.59
  -1   1 -31    5.34    0.62
   2   0   0  120.94    2.82
   2   0   0  114.26    2.80
   0   2   0  120.98    2.85
   2   0   0  120.84    2.81
   2   0   0  122.00    2.81
   0   2   1 3560.34   74.09
   2   0  -1 3429.00   74.09
   2   0  -1 3462.36   74.11
   2   0   1 3363.91   74.01
   2   0  -1 3224.13   74.08
   2   0  -1 3606.23   74.09
   2   0  -1 3356.21   74.10
   2   0  -1 3418.53   74.09
   2   0  -1 3311.18   74.08
   2   0  -1 3331.77   74.08
   2   0   1 3415.59   74.07
   0   2   1 3453.83   74.09
  -2   0  -1 3370.49   74.07
   2   0  -1 3216.12   74.09
   0   2   2 1563.84   33.64
   2   0  -2 1541.45   33.65
   2   0   2 1449.42   33.50
   2   0  -2 1559.64   33.65
   2   0  -2 1463.65   33.65
   0   2  -2 1495.93   33.66
   2   0  -2 1556.59   33.64
   2   0  -2 1561.24   33.65
   2   0   2 1524.80   33.66
   2   0  -2 1548.45   33.65
   2   0  -2 1682.85   33.67
   2   0  -2 1550.66   33.64
   2   0  -2 1605.35   33.67
   2   0  -2 1600.72   33.66
   2   0  -2 1546.70   33.66
   2   0   2 1526.36   33.65
  -2   0  -2 1523.09   33.65
   0  -2  -2 1543.73   33.63
   2   0   2 1508.04   33.65
   0   2   2 1521.53   33.64
   2   0  -3  314.05    7.43
   2   0  -3  321.90    7.41
   0   2   3  346.71    7.43
   2   0  -3  321.63    7.41
   0   2   3  339.19    7.41
   2   0  -3  328.78    7.42
   2   0  -3  319.11    7.42
   2   0  -3  334.00    7.41
   2   0   3  331.07    7.44
   2   0  -3  327.93    7.41
   2   0  -3  346.37    7.44
   2   0  -3  327.83    7.41
   0   2  -3  336.87    7.36
   2   0  -3  323.45    7.44
   2   0  -3  324.60    7.45
   0   2  -3  323.15    7.35
   2   0  -3  337.57    7.45
   2   0   3  320.28    7.45
  -2   0  -3  322.87    7.43
   0  -2  -3  330.45    7.40
   2   0   3  322.76    7.44
   0   2   3  340.60    7.42
   2   0  -4 1726.89   40.80
   2   0  -4 1759.01   40.77
  -2   0   4 1779.63   40.58
   0   2   4 1986.97   40.79
   0   2   4 1916.03   40.77
   2   0  -4 1814.00   40.78
   2   0  -4 1763.62   40.77
   2   0  -4 1829.04   40.78
   2   0  -4 1848.63   40.76
   0  -2   4 1855.55   40.76
   2   0   4 1852.30   40.81
   2   0  -4 1887.81   40.80
   2   0  -4 1842.73   40.77
   0   2  -4 1888.09   40.71
   0   2  -4 1993.49   40.72
   2   0  -4 2025.96   40.84
   2   0   4 1855.53   40.81
  -2   0  -4 1861.84   40.81
   0  -2  -4 1883.95   40.75
   2   0   4 1867.27   40.82
   0   2   4 1966.35   40.78
   2   0  -5    3.72    0.36
   0  -2  -5    4.22    0.33
   2   0   5    3.63    0.15
  -2   0   5    4.29    0.21
   0   2   5    4.62    0.36
   2   0  -5    3.81    0.32
   2   0  -5    3.56    0.32
   2   0  -5    3.44    0.35
   2   0  -5    3.48    0.34
   0   2   5    3.99    0.34
   0  -2   5    3.52    0.32
   2   0   5    3.76    0.37
   2   0  -5    2.88    0.33
   0   2  -5    3.76    0.31
   0   2  -5    4.18    0.32
   0   2  -5    3.59    0.31
   2   0  -5    4.72    0.41
   2   0   5    4.23    0.38
   0   2  -5    3.69    0.33
   0  -2  -5    4.02    0.32
  -2   0  -5    4.62    0.38
   2   0   5    4.15    0.39
   0   2   5    3.95    0.36
   2   0  -6  150.21    3.80
   0  -2  -6  171.93    3.75
   2   0   6  150.00    3.52
  -2   0   6  153.60    3.58
   0   2   6  170.79    3.80
  -2   0  -6  158.60    3.83
  -2   0  -6  165.23    3.82
   2   0  -6  161.63    3.80
   2   0  -6  160.19    3.78
   2   0  -6  161.07    3.79
   0   2   6  167.28    3.78
   0  -2   6  157.65    3.75
   2   0   6  161.80    3.84
   2   0  -6  157.98    3.78
   0   2  -6  157.04    3.72
   0   2  -6  138.18    3.68
   2   0  -6  171.59    3.87
   0   2  -6  156.90    3.74
   0  -2  -6  167.35    3.75
  -2   0   6  149.86    3.56
   2   0   6  158.97    3.85
   0   2   6  164.67    3.74
   2   0   6  158.94    3.84
   2   0  -7 8725.82  198.27
  -2   0  -7 9353.98  198.32
  -2   0  -7 9230.20  198.29
   2   0  -7 8979.12  198.26
   2   0  -7 8923.31  198.26
   0   2  -7 8408.89  198.03
   2   0  -7 8399.68  198.28
   0  -2  -7 9999.00  198.23
   0  -2   7 9101.84  198.21
   2   0   7 9266.77  198.33
   0   2  -7 8601.65  198.19
   0  -2  -7 9610.90  198.23
   2   0  -7 8918.35  198.26
   2   0   7 9205.42  198.33
   0   2   7 9339.58  198.20
   2   0  -7 9842.42  198.37
   0   2  -7 9076.14  198.19
   0   2   7 9665.27  198.28
   0   2   7 9567.30  198.27
   2   0   7 9158.85  198.32
  -2   0   7 8800.60  198.03
   0   2  -8 3685.51   86.95
   2   0  -8 3851.22   87.22
   2   0  -8 4001.61   87.19
   0  -2  -8 4332.53   87.16
   2   0   8 3997.21   87.27
   0  -2   8 3832.66   87.14
   0   2  -8 3810.76   87.14
   0  -2  -8 4218.41   87.17
   2   0   8 4060.80   87.28
  -2   0   8 3808.31   86.96
   2   0   8 4097.96   87.29
   0   2   8 4203.43   87.15
  -2   0   8 3876.77   86.97
   2   0  -8 4345.83   87.33
   0   2  -8 3901.00   87.12
   0   2   8 4175.81   87.23
  -2   0  -8 4133.08   87.29
  -2   0  -8 4030.90   87.24
   0   2   8 4163.87   87.22
   2   0  -8 3960.20   87.23
   0   2   9 3281.26   68.91
   2   0   9 3227.50   68.98
  -2   0   9 3050.60   68.64
  -2   0   9 3025.85   68.64
   0   2   9 3237.67   68.83
   2   0   9 3254.02   68.98
   0   2  -9 3047.21   68.81
   2   0  -9 3440.01   69.03
   0  -2  -9 3408.85   68.85
   0   2  -9 3049.83   68.82
   0  -2  -9 3391.37   68.82
   0   2  -9 2789.84   68.59
   2   0  -9 3239.93   68.88
   2   0  -9 3218.64   68.92
  -2   0  -9 3202.38   68.92
   0   2  -9 3113.88   68.73
   0  -2   9 3158.43   68.87
  -2   0   9 3024.47   68.60
   0  -2   9 3185.56   68.83
   2   0   9 3210.36   68.96
   0   2   9 3338.99   68.92
   2   0  10   60.51    1.85
  -2   0  10   54.77    1.56
   0   2  10   60.46    1.72
  -2   0  10   56.75    1.57
   2   0  10   59.02    1.85
   2   0 -10   58.97    1.87
   0   2 -10   61.27    1.73
   0  -2 -10   60.06    1.72
   0  -2 -10   64.01    1.72
   2   0 -10   57.68    1.77
   0   2 -10   52.10    1.49
   0  -2  10   56.39    1.75
  -2   0 -10   57.29    1.79
   0   2 -10   60.58    1.74
   0   2 -10   58.92    1.65
   2   0  10   58.53    1.83
   0  -2  10   57.12    1.71
   0   2  10   60.42    1.80
   0   2  11  215.15    5.19
  -2   0  11  208.38    5.03
   2   0  11  213.25    5.35
   2   0 -11  219.79    5.41
  -2   0 -11  217.06    5.26
   0  -2 -11  221.81    5.20
   0  -2  11  208.98    5.19
   2   0  11  213.34    5.34
   0  -2  11  217.03    5.26
   0  -2 -11  229.51    5.19
   2   0 -11  213.24    5.25
   2   0 -11  215.09    5.32
  -2   0  11  202.72    5.01
   2   0  11  207.68    5.33
   0   2  11  217.21    5.29
  -2   0  11  207.53    5.14
  -2   0 -11  224.92    5.31
   0   2 -11  213.24    5.10
   0   2 -11  216.69    5.22
   0   2 -12   28.46    1.03
  -2   0 -12   28.22    1.17
   0   2  12   26.85    1.17
   2   0  12   28.74    1.24
   0  -2  12   29.90    1.21
   2   0 -12   26.37    1.20
   2   0 -12   28.10    1.14
   0   2  12   30.73    1.14
   2   0  12   27.20    1.21
   0  -2  12   25.94    1.15
   2   0  12   26.55    1.22
   0  -2 -12   29.25    1.11
  -2   0 -12   27.61    1.15
   2   0  13  154.65    4.15
   0   2  13  152.89    3.99
   0  -2  13  150.09    4.08
   0   2  13  162.12    4.11
  -2   0 -13  159.80    4.09
   2   0 -13  156.08    4.04
   2   0 -13  150.18    4.12
   2   0  13  154.27    4.14
   0  -2  13  149.12    4.05
   0  -2  13  148.63    4.07
   2   0  13  156.33    4.23
   2   0  13  158.12    4.17
   0  -2 -13  157.75    3.98
  -2   0 -13  154.89    4.06
   0  -2  14 2328.64   53.38
   0   2  14 2406.69   53.28
   2   0  14 2413.67   53.48
   0   2  14 2452.44   53.41
   0  -2 -14 2441.35   53.44
   0  -2 -14 2424.76   53.24
  -2   0 -14 2438.50   53.34
   2   0 -14 2411.76   53.31
   2   0 -14 2329.62   53.46
   2   0  14 2381.68   53.46
   0  -2  14 2379.60   53.36
   0  -2  14 2344.82   53.38
  -2   0  14 2636.79   53.33
   2   0  14 2328.49   53.47
   2   0  14 2414.66   53.56
   2   0  15   52.31    1.96
   0  -2  15   54.59    1.91
   2   0 -15   53.56    1.99
   0   2  15   53.03    1.94
  -2   0 -15   57.52    1.93
   2   0 -15   51.17    1.98
   0   2  15   53.24    1.83
   0  -2  15   55.56    1.96
   2   0  15   53.01    1.99
  -2   0 -15   54.46    1.87
  -2   0  15   53.20    1.83
   0  -2  15   51.80    1.92
   2   0  15   55.68    2.08
   0  -2 -15   54.75    1.95
   0   2 -15   51.77    1.97
   2   0 -16 1017.35   23.24
   0   2  16 1047.57   23.16
  -2   0 -16 1010.09   23.07
   2   0 -16  995.19   23.21
   0  -2  16 1001.40   23.12
   0   2  16 1037.52   23.22
  -2   0 -16 1001.25   23.01
   2   0  16 1008.44   23.21
   2   0  16 1021.44   23.32
   0  -2 -16 1032.03   23.20
   0   2 -16 1006.93   23.20
   2   0 -17  196.70    5.42
   0   2  17  202.77    5.39
  -2   0 -17  194.61    5.28
   2   0  17  196.31    5.43
   0   2  17  196.14    5.41
   2   0 -17  203.24    5.46
   2   0  17  202.14    5.44
   2   0  17  202.38    5.54
   0   2 -17  205.76    5.44
   0  -2 -17  200.55    5.43
   2   0 -18   48.66    2.01
   0   2  18   44.46    1.92
  -2   0 -18   49.47    1.88
   2   0 -18   46.36    2.01
   2   0  18   42.77    1.92
   0   2  18   45.34    1.96
   2   0 -18   47.30    2.01
   0  -2  18   44.84    1.98
   2   0  18   46.97    2.04
   2   0  18   48.84    2.00
   0   2 -18   49.17    1.99
   0  -2 -18   45.27    1.95
   2   0  19   84.50    2.98
   0   2  19   94.73    3.08
   0  -2 -19   87.71    3.03
   0   2 -19   89.96    3.05
   2   0 -19   86.16    3.05
   0   2  19   85.16    2.95
   2   0 -19   89.13    3.08
   2   0  19   84.92    3.01
   0  -2  19   90.55    3.09
   2   0  19   85.11    3.09
   2   0 -19   83.55    3.02
   0   2  20  126.04    3.95
   2   0  20  118.39    3.88
  -2   0 -20  122.81    3.93
   2   0 -20  119.76    3.92
   0   2  20  120.83    3.86
   2   0 -20  125.25    3.97
   0   2 -20  125.55    3.96
   0  -2 -20  119.32    3.92
   2   0 -20  127.73    3.98
   0  -2  20  124.13    3.96
   2   0  20  127.43    3.94
   2   0  20  126.30    4.04
  -2   0 -21   49.97    2.27
   2   0 -21   52.88    2.31
   0  -2 -21   53.33    2.30
   0   2 -21   54.85    2.37
   2   0 -21   53.09    2.33
   0   2 -21   50.08    2.29
   2   0 -21   53.26    2.31
   0  -2 -21   54.29    2.32
   2   0  21   53.14    2.37
   0  -2  21   51.41    2.25
   2   0  21   55.16    2.28
   0   2  21   53.21    2.30
   2   0 -22  606.44   14.74
   0  -2 -22  623.33   14.82
   0   2 -22  604.74   14.83
   2   0 -22  620.15   14.87
   0   2  22  592.49   14.74
   2   0  22  607.76   14.88
   0   2  23    5.31    0.85
   2   0  23    4.03    0.88
   2   0 -23    6.05    0.94
   0   2 -23    5.44    0.91
   0  -2 -23    4.93    0.85
   2   0 -23    5.32    0.86
   2   0  23    5.18    0.89
   0   2 -23    5.99    0.92
   0  -2 -23    3.74    0.78
  -2   0 -23    5.68    0.89
   2   0 -23    4.72    0.88
   2   0 -24  118.06    4.08
   0  -2 -24  117.98    4.05
   0  -2 -24  125.60    4.09
   0   2 -24  127.57    4.13
   2   0 -24  118.40    4.04
  -2   0 -24  129.36    4.16
   0   2  24  123.17    3.96
   2   0  24  122.23    4.10
   2   0  24  119.24    4.04
   0  -2 -25    5.31    0.91
   0   2  25    6.22    0.84
   0  -2  25    5.88    0.81
   2   0  25    5.01    0.87
   2   0 -25    5.91    0.91
   0  -2 -25    5.40    0.87
  -2   0 -25    6.52    0.91
   0   2 -25    5.70    0.85
   0   2 -25    6.64    0.94
  -2   0 -25    6.37    0.89
   0  -2 -25    5.00    0.84
   2   0 -25    5.09    0.85
   0   2  25    4.60    0.76
   2   0  25    5.02    0.86
   0  -2 -26    0.57    0.61
   2   0  26    0.07    0.59
   0   2 -26    0.61    0.62
   0   2 -26    0.61    0.67
  -2   0 -26   -0.38    0.64
   0  -2 -26   -0.15    0.62
   2   0 -26    0.39    0.66
   0  -2 -26    0.37    0.61
   2   0 -26    0.08    0.69
   2   0 -26   -0.54    0.68
  -2   0 -26    0.46    0.59
   0  -2 -26    0.59    0.65
   0   2 -26    0.08    0.65
   0   2  26    0.91    0.56
   2   0  26    1.48    0.63
   2   0  27   73.41    2.79
   0  -2 -27   79.66    2.89
   0   2 -27   77.67    2.88
   2   0 -27   74.85    2.88
   0  -2 -27   73.81    2.72
   2   0 -27   77.18    2.89
  -2   0 -27   80.89    2.90
   0  -2 -27   78.09    2.87
   0   2 -27   80.35    2.90
   2   0  27   75.02    2.74
  -2   0 -27   78.15    2.87
   0  -2 -27   77.16    2.86
   0   2 -27   79.81    2.90
   2   0 -27   76.46    2.89
   0   2 -28    5.04    0.80
   0  -2 -28    4.77    0.78
   0  -2 -28    5.64    0.82
   2   0 -28    6.00    0.84
   0   2 -28    5.22    0.79
   2   0 -28    5.60    0.81
  -2   0 -28    7.11    0.84
   2   0  28    5.49    0.75
   0   2 -28    5.88    0.82
   0  -2 -28    7.61    0.88
  -2   0 -28    4.77    0.78
   2   0 -28    6.01    0.83
   2   0 -29   21.35    1.30
   0  -2 -29   21.53    1.26
   0   2 -29   22.55    1.30
  -2   0 -29   24.09    1.34
   2   0  29   23.25    1.21
   0   2 -29   22.22    1.30
  -2   0 -29   22.46    1.29
   0  -2 -29   21.94    1.29
   2   0 -29   21.77    1.30
   2   0 -29   21.06    1.29
  -2   0 -29   19.52    1.23
   0  -2 -29   20.49    1.23
   0   2 -29   20.05    1.26
   2   0  29   19.44    1.14
   2   0 -30   19.52    1.16
  -2   0 -30   21.75    1.17
   0  -2 -30   18.17    1.10
   0   2 -30   19.36    1.14
  -2   0 -30   18.46    1.12
   0  -2 -30   18.59    1.10
   0   2 -30   20.72    1.15
   2   0 -30   20.12    1.15
   0  -2 -31    1.21    0.42
   2   0 -31    0.76    0.43
  -2   0 -31    1.24    0.46
   0   2 -31    1.38    0.46
  -1   2 -31    4.44    0.58
   1  -2 -31    4.35    0.57
  -2  -1 -31    4.33    0.55
   2   1 -31    3.42    0.57
  -2  -1 -30   25.87    1.29
   2   1 -30   23.73    1.28
   1  -2 -30   24.08    1.25
  -1   2 -30   25.18    1.28
  -1   2 -30   23.88    1.26
   1  -2 -30   25.74    1.27
  -2  -1 -30   24.35    1.27
   2   1 -30   26.99    1.33
   1   2  29   15.09    0.98
   1   2  29   16.74    0.99
  -2  -1 -29   16.87    1.13
  -1   2 -29   16.26    1.12
   1  -2 -29   15.17    1.10
   2   1 -29   17.55    1.15
   2  -1  29   16.61    1.05
   2   1 -29   20.55    1.24
  -2  -1 -29   18.03    1.15
   1  -2 -29   20.08    1.19
  -1   2 -29   18.04    1.16
  -2  -1 -29   19.92    1.19
   1  -2 -29   16.09    1.10
   2   1 -29   18.63    1.19
  -1   2 -29   17.70    1.16
   2   1 -28   16.65    1.22
  -1   2 -28   15.75    1.16
   1  -2 -28   18.50    1.22
  -2  -1 -28   16.42    1.17
   1   2  28   12.65    0.98
   1  -2 -28   13.23    1.10
   2   1 -28   15.44    1.18
  -1   2 -28   16.68    1.19
  -2  -1 -28   16.54    1.20
   2  -1  28   15.97    1.11
   1   2  28   15.00    1.04
   2   1 -28   16.56    1.21
   1  -2 -28   15.03    1.15
  -1   2 -28   14.77    1.14
   1  -2 -27    5.56    0.85
  -2  -1 -27    6.47    0.86
   1  -2 -27    5.51    0.81
   2   1 -27    6.14    0.88
   2   1 -27    5.55    0.83
  -1   2 -27    7.37    0.87
   1  -2 -27    5.10    0.76
   2  -1  27    6.14    0.78
   1   2  27    4.61    0.76
  -1   2 -27    6.24    0.86
   2   1 -27    5.98    0.90
   1  -2 -27    6.40    0.85
  -2  -1 -27    4.66    0.77
   1   2  27    6.05    0.77
   2  -1  27    7.04    0.86
   1  -2 -26    5.50    0.89
  -2  -1 -26    5.49    0.84
   2   1 -26    5.39    0.85
  -1   2 -26    5.53    0.83
   2   1 -26    7.33    0.93
   1  -2 -26    4.84    0.83
   1  -2 -26    4.24    0.80
   1   2  26    6.85    0.87
   2  -1  26    5.81    0.83
  -2  -1 -26    6.56    0.89
   2   1 -26    6.75    0.93
  -1   2 -26    5.99    0.88
   1  -2 -26    6.22    0.90
   2  -1  26    5.48    0.85
   1   2  26    5.28    0.82
  -1   2 -25   55.87    2.42
   1  -2 -25   53.09    2.37
   2   1 -25   52.11    2.39
  -2  -1 -25   55.42    2.39
   2  -1  25   52.24    2.34
   2  -1  25   56.69    2.41
   1   2  25   51.66    2.34
  -1   2 -25   54.07    2.39
  -2  -1 -25   60.64    2.46
   1  -2 -25   54.34    2.38
   2   1 -25   51.30    2.38
   1  -2 -25   55.23    2.38
   1   2  24   96.34    3.42
   1   2  24   90.85    3.30
   2  -1  24   89.12    3.32
   1  -2 -24   92.55    3.39
   2   1 -24   97.60    3.46
  -2  -1 -24   95.18    3.41
   2   1 -24   99.20    3.45
  -1   2 -24   94.37    3.41
   1  -2 -24   92.37    3.35
   2   1 -23   29.15    1.69
  -1   2 -23   28.84    1.70
   1  -2 -23   31.36    1.77
   1   2  23   31.70    1.78
   1   2  23   29.18    1.68
   2  -1  23   29.22    1.71
   1  -2 -23   29.75    1.80
   2   1 -23   28.00    1.73
  -2  -1 -23   32.98    1.78
   2   1 -23   29.99    1.72
  -1   2 -23   29.79    1.72
   1  -2 -23   29.14    1.73
   1   2  22   89.40    3.26
   1  -2 -22   90.84    3.29
   2   1 -22   94.04    3.33
   2  -1  22   91.63    3.34
   2   1 -21  172.22    5.00
   1  -2 -21  169.93    4.93
   1  -2 -21  159.54    4.87
   2   1 -21  163.82    4.94
   1   2  21  166.57    4.99
   2  -1  21  162.16    4.85
   1   2  21  160.24    4.88
   2  -1  21  151.53    4.92
   2  -1  21  156.91    4.82
  -2  -1 -21  159.42    4.86
  -1   2 -21  160.42    4.90
   1  -2 -20   26.25    1.53
   2   1 -20   23.21    1.46
   1  -2 -20   29.16    1.59
   2   1 -20   25.48    1.52
  -2  -1 -20   24.81    1.48
  -1   2 -20   23.62    1.45
   1   2  20   29.95    1.65
   2  -1  20   22.58    1.41
   2  -1  20   23.87    1.51
   2  -1  20   22.75    1.45
   2   1 -20   24.36    1.46
   2   1 -19   68.05    2.56
   1  -2 -19   66.12    2.52
   1   2  19   66.47    2.55
   1  -2 -19   64.99    2.49
   2   1 -19   63.81    2.52
  -1   2 -19   67.95    2.54
   1   2  19   68.90    2.60
   2  -1  19   68.87    2.56
   2  -1  19   65.25    2.59
   2  -1  19   66.49    2.54
  -1  -2  19   64.04    2.48
   2   1 -19   70.05    2.56
   2   1 -18  133.90    4.03
   1  -2 -18  133.30    4.03
   1   2  18  131.71    4.07
   2  -1  18  131.76    4.01
  -2  -1 -18  131.09    3.89
   1   2  18  137.38    4.04
   2   1 -18  132.89    4.03
   1  -2 -18  141.52    4.08
  -1   2 -18  122.59    3.97
   2  -1  18  130.90    4.01
   2  -1  18  137.34    4.12
  -1  -2  18  130.04    3.96
   2   1 -18  130.49    3.98
   2   1 -17   93.62    3.10
  -2   1  17   95.96    2.95
   2  -1  17   98.20    3.13
  -2  -1 -17   98.30    3.02
   2   1 -17   97.51    3.15
   1  -2 -17  101.99    3.13
   2  -1  17   91.44    3.07
   1   2  17   99.91    3.16
   2   1 -17   90.58    3.06
   2  -1  17   94.29    3.18
   2  -1  17   99.03    3.14
   2   1 -16  530.23   12.95
   1  -2 -16  570.37   12.98
   1   2  16  554.41   13.02
  -2   1  16  536.17   12.78
   1   2  16  541.66   12.86
  -2  -1 -16  545.59   12.88
   2  -1  16  555.19   13.01
   2  -1  16  548.73   13.10
  -2  -1 -16  532.37   12.80
   2   1 -16  564.00   13.02
   2   1 -16  549.43   13.00
   2   1 -15 1008.67   23.35
   1   2  15 1048.07   23.25
   2  -1  15 1003.61   23.36
  -1  -2  15 1001.51   23.19
   1  -2 -15 1051.52   23.34
  -2   1  15  998.04   23.08
   1   2  15 1066.66   23.39
  -2  -1 -15 1019.22   23.20
   2  -1  15 1033.05   23.36
  -2  -1 -15 1035.70   23.26
   1  -2 -15 1025.14   23.20
   2   1 -15 1035.39   23.37
   1   2  14  326.65    7.78
   2  -1  14  318.45    7.90
  -1  -2  14  313.92    7.73
   2   1 -14  317.82    7.86
   2  -1  14  319.41    7.88
   1   2  14  327.63    7.91
  -1  -2  14  310.65    7.72
  -2   1  14  316.70    7.64
   1  -2 -14  332.70    7.87
   2   1 -14  310.54    7.85
  -2  -1 -14  327.44    7.77
  -1   2 -14  324.24    7.67
   2   1 -13   69.99    2.20
   2   1 -13   65.13    2.03
   1  -2 -13   68.29    2.15
   1   2  13   68.36    2.12
   1   2  13   65.72    2.19
  -1  -2  13   65.18    2.08
   2  -1  13   65.33    2.20
   2  -1  13   64.18    2.17
  -1  -2  13   68.06    2.06
  -2  -1 -13   65.66    2.09
   1  -2 -13   68.54    1.97
  -1   2 -13   66.47    2.03
   2  -1  13   67.09    2.23
   1   2  13   68.62    2.14
  -1  -2  13   66.02    2.09
   2   1 -12   69.77    2.12
   2   1 -12   64.60    1.97
   1  -2 -12   68.26    2.08
   1   2  12   65.12    2.04
   2  -1  12   63.31    2.13
   2   1 -12   62.12    2.12
   1  -2 -12   65.36    1.90
  -2  -1 -12   66.28    2.04
  -1  -2  12   63.72    1.97
   2  -1  12   72.69    2.19
   1  -2 -12   67.06    2.04
   1   2  12   66.23    2.04
   1   2  12   64.39    2.10
  -1  -2  12   60.39    1.97
   2  -1  12   63.50    2.13
  -2  -1 -12   64.26    2.04
  -1   2 -12   66.79    1.97
  -1   2 -12   69.12    2.10
   2   1 -11  107.89    2.91
   2   1 -11  112.43    3.03
   1  -2 -11  120.91    3.04
   2   1 -11  109.04    3.07
  -2  -1 -11  104.55    2.97
   1  -2 -11  110.22    2.83
   2  -1  11  109.06    3.05
  -1  -2  11  104.54    2.82
  -1  -2  11  108.38    2.89
   2  -1  11  107.52    3.06
  -2   1  11  108.43    2.73
   1   2  11  110.25    2.97
   1  -2 -11  110.82    2.97
   2  -1  11  109.06    3.06
  -2   1  11  110.23    2.85
   1   2  11  110.25    3.04
   1   2  11  114.29    2.99
  -1   2 -11  108.34    3.00
  -2  -1 -11  107.46    2.99
  -1   2 -11  110.08    2.91
   2   1 -10  261.11    6.36
   1   2  10  275.68    6.43
   2  -1  10  280.23    6.54
  -2   1  10  256.98    6.16
   2   1 -10  271.01    6.53
  -2  -1 -10  276.52    6.44
  -1   2 -10  267.96    6.45
   1  -2 -10  277.56    6.30
   2  -1  10  276.37    6.52
  -1  -2  10  259.50    6.28
   1  -2 -10  291.23    6.47
  -2   1  10  259.38    6.16
  -2   1  10  267.38    6.29
   1   2  10  281.55    6.45
   2  -1  10  271.95    6.53
  -1   2 -10  273.82    6.37
  -2  -1 -10  279.46    6.47
  -1  -2  10  260.81    6.34
   2   1  -9  113.95    2.86
   2   1  -9  106.14    2.90
   1   2   9  112.34    2.94
   1  -2  -9  116.03    2.89
  -2   1   9  109.90    2.75
   2  -1   9  107.91    2.95
  -1  -2   9  107.99    2.76
   1  -2  -9  118.89    2.93
   1   2   9  111.73    2.88
   2  -1   9  111.00    2.96
  -2   1   9  106.82    2.64
   2   1  -9  112.64    2.97
  -2   1   9  105.84    2.64
  -2   1   9  107.48    2.74
   2  -1   9  112.26    2.97
   1   2   9  115.89    2.90
  -2  -1  -9  112.80    2.92
  -1  -2   9  105.84    2.80
  -2  -1  -9  106.93    2.89
   1  -2  -9  114.23    2.78
  -1   2  -9  108.36    2.90
   2   1  -8  561.34   12.91
   2   1  -8  562.99   12.87
  -1  -2   8  560.14   12.79
   2  -1   8  568.92   12.98
  -2   1   8  568.36   12.77
   1  -2  -8  589.20   12.90
   1   2   8  591.40   12.96
  -2  -1  -8  588.58   12.95
   2   1  -8  546.21   12.91
   1  -2  -8  604.12   12.95
   1   2   8  592.44   12.92
  -2   1   8  551.58   12.66
   2   1  -8  587.41   13.01
   1   2   8  592.40   12.97
  -2   1   8  542.17   12.75
   2  -1   8  583.59   13.00
   1   2   8  569.06   12.91
   2   1  -8  575.27   12.93
  -2  -1  -8  563.15   12.93
   1  -2  -8  593.77   12.81
  -1   2  -8  569.44   12.94
   2   1  -7  193.97    4.59
  -2  -1  -7  196.17    4.61
   1  -2  -7  203.48    4.55
   1   2   7  201.96    4.62
  -2   1   7  187.57    4.43
   2   1  -7  188.86    4.58
   2   1  -7  185.79    4.54
  -1  -2   7  188.22    4.47
   2  -1   7  185.06    4.60
   2  -1   7  187.52    4.64
   2   1  -7  183.69    4.57
   2   1  -7  183.44    4.58
   1   2   7  192.50    4.57
   2   1  -7  200.15    4.65
   1  -2  -7  197.25    4.49
  -1   2  -7  187.36    4.59
  -2  -1  -7  186.91    4.59
  -2   1   7  185.65    4.42
   1   2   7  193.86    4.57
   1   2   7  199.12    4.62
   2  -1   7  186.53    4.63
   1  -2  -7  201.93    4.60
   1  -2  -6   44.62    1.28
   2   1  -6   41.32    1.25
   2  -1   6   41.44    1.30
  -2  -1  -6   42.33    1.28
   1   2   6   43.02    1.29
  -2   1   6   40.23    1.11
   1   2   6   43.51    1.29
  -2   1   6   41.01    1.14
   1  -2  -6   45.74    1.24
   2   1  -6   40.62    1.24
   2   1  -6   41.16    1.24
   2  -1   6   42.35    1.29
  -1  -2   6   41.98    1.18
   2   1  -6   40.78    1.27
   2   1  -6   41.45    1.25
   2   1  -6   41.28    1.30
   2   1  -6   42.65    1.31
   2  -1   6   42.64    1.32
  -1   2  -6   41.60    1.29
   1  -2  -6   41.68    1.18
   1   2   6   43.75    1.27
   2   1  -5  654.13   14.66
   1  -2  -5  711.77   14.64
   2  -1   5  669.34   14.73
  -2  -1  -5  681.67   14.71
   1  -2  -5  682.01   14.70
   1  -2  -5  673.40   14.62
   1   2   5  672.22   14.71
  -2   1   5  644.79   14.55
   2   1  -5  639.04   14.66
   2   1  -5  650.70   14.66
   2   1  -5  657.36   14.67
   2  -1   5  657.04   14.72
   2   1  -5  636.71   14.66
   2   1  -5  697.53   14.74
   2   1  -5  670.00   14.72
   2   1  -5  690.54   14.73
  -2   1   5  620.47   14.50
   1   2   5  671.58   14.70
  -1   2  -5  659.37   14.71
   1   2   5  670.37   14.68
  -2   1   5  615.02   14.54
   2   1  -4  655.68   14.76
   2   1  -4  687.41   14.75
   2  -1   4  672.06   14.80
   2   1  -4  651.44   14.76
   1  -2  -4  714.86   14.71
   2   1  -4  648.79   14.76
   2  -1   4  681.28   14.81
  -2  -1  -4  670.35   14.79
   2   1  -4  688.91   14.76
   2   1  -4  662.41   14.75
  -1   2  -4  657.53   14.60
   2   1  -4  689.55   14.81
   2   1  -4  705.37   14.82
  -1   2  -4  651.84   14.60
   2   1  -4  702.20   14.82
   1   2   4  669.94   14.78
  -2   1   4  613.70   14.58
   1   2   4  672.72   14.78
   1  -2  -4  709.97   14.70
   1   2   4  658.61   14.79
  -2   1   4  628.99   14.62
   2   1  -3  944.31   20.99
   1  -2  -3  983.03   20.92
   2   1  -3  936.80   20.98
   2  -1   3  954.89   21.02
  -2  -1  -3  959.60   21.01
   2   1  -3  925.84   20.98
   1   2   3  922.92   21.00
   1  -2  -3 1018.14   20.92
   2   1  -3  938.00   21.00
   2   1  -3  946.69   20.97
   2  -1   3  944.91   21.02
   2   1  -3  922.87   20.97
   2   1  -3  992.20   21.00
   1  -2  -3 1002.12   20.92
   2   1  -3  934.07   20.98
  -1   2  -3  965.85   20.84
  -1   2  -3  970.66   20.84
   2   1  -3  988.88   21.04
   2   1  -3  978.37   21.04
   2   1  -3  996.49   21.04
  -2   1   3  890.85   20.86
   1   2   3  956.56   21.01
  -2   1   3  889.15   20.86
   1   2   3  941.44   21.00
   2   1  -2  219.89    5.10
   1  -2  -2  229.71    5.03
  -2  -1  -2  216.49    5.11
  -1   2  -2  227.23    5.16
   1   2   2  215.69    5.10
   1  -2  -2  245.99    5.03
   2   1  -2  227.75    5.13
   2   1  -2  220.54    5.09
   2  -1   2  221.94    5.13
   2   1  -2  225.45    5.11
   2   1  -2  216.37    5.09
   2   1  -2  212.73    5.08
   1  -2  -2  240.05    5.03
   2   1  -2  231.30    5.15
   2   1  -2  230.97    5.15
   2   1  -2  232.65    5.15
   1   2   2  213.63    5.11
  -2   1   2  216.67    4.99
   2   1  -2  211.20    5.09
   1   2   2  220.43    5.12
   1   2   1  629.95   14.13
   2   1  -1  684.96   14.18
   2  -1   1  630.11   14.14
  -2  -1  -1  622.52   14.12
  -1   2  -1  614.92   14.17
   2   1  -1  678.39   14.15
   2   1  -1  639.70   14.13
   1  -2  -1  686.74   14.05
   2   1  -1  647.54   14.14
   2   1  -1  650.60   14.18
   2   1  -1  669.40   14.19
   2  -1   1  665.27   14.03
   2   1  -1  597.46   14.02
   1   2   1  625.83   14.13
   1  -2  -1  679.44   14.06
   2   1  -1  631.84   14.14
   2   1  -1  627.28   14.14
   1  -2  -1  684.52   14.06
  -2  -1  -1  584.69   14.05
  -1  -2   1  648.39   14.05
  -1   2  -1  656.96   14.18
   2   1  -1  590.48   14.02
   1   2   1  631.70   14.14
   2  -1   0    8.34    0.32
   2  -1   0    6.72    0.32
  -2  -1   0    7.02    0.29
   2   1   0    8.92    0.29
   1   2   0    6.85    0.33
   1   2   0    7.11    0.25
   2  -1   0    7.29    0.31
   2   1   0    7.05    0.29
  -1   2   0    6.86    0.34
   1   2   0    6.63    0.33
  -2  -1   1  663.23   15.10
   1   2  -1  743.86   15.12
   2  -1  -1  680.40   15.14
   2   1   1  668.74   15.19
  -2  -1   1  631.40   15.12
  -1   2   1  709.39   15.21
   1   2  -1  684.61   15.21
   2  -1  -1  777.88   15.23
   2  -1  -1  697.39   15.21
   2  -1  -1  689.71   15.21
   1   2  -1  677.37   15.12
  -2   1  -1  695.88   15.10
   1   2  -1  700.80   15.12
   2  -1  -1  712.86   15.23
  -1  -2  -1  655.82   15.20
  -2  -1   1  679.75   15.12
   2  -1  -1  667.43   15.21
   1   2  -1  706.67   15.12
  -1   2   2  234.58    5.17
   2  -1  -2  210.67    5.04
   2  -1  -2  225.28    5.23
   2  -1  -2  247.36    5.21
   1   2  -2  230.23    5.11
   2  -1  -2  250.30    5.22
  -1   2   2  229.09    5.18
  -1  -2  -2  225.00    5.18
   2  -1  -2  236.23    5.19
   1   2  -2  226.98    5.10
   1  -2   2  236.92    5.22
   2  -1  -2  225.02    5.07
   2  -1  -2  237.73    5.22
   2  -1  -2  236.22    5.20
   1   2  -2  223.36    5.12
   2  -1  -2  243.52    5.20
   1   2  -2  231.88    5.11
   2   1   2  223.73    5.21
   2  -1  -2  226.21    5.20
  -1   2   2  234.57    5.18
   2   1   2  224.28    5.19
   2   1   2  217.22    5.20
  -1  -2  -2  222.12    5.19
   2   1   3  980.13   21.93
   2   1   3  970.09   21.94
   2  -1  -3  938.43   21.75
   2  -1  -3 1039.27   21.92
   2  -1  -3  953.24   21.96
   2  -1  -3 1048.70   21.93
   1   2  -3  999.99   21.85
  -1  -2  -3 1000.45   21.92
  -1   2   3 1021.21   21.89
   2  -1  -3 1059.20   21.93
   2  -1  -3  983.52   21.91
   1   2  -3 1036.44   21.85
   2   1   3  942.30   21.93
   1  -2   3 1013.82   21.94
   2  -1  -3 1006.55   21.91
   1   2  -3  982.63   21.82
   2  -1  -3 1016.18   21.91
   1   2  -3  961.16   21.84
   1   2  -3 1017.71   21.93
   1   2  -3 1018.96   21.93
   1   2  -3 1003.96   21.91
   2  -1  -3 1044.65   21.95
  -1   2   3 1007.29   21.89
  -2   1  -3 1020.56   21.98
  -1  -2  -3  954.35   21.91
   2   1   3  942.52   21.93
   2  -1  -4  610.33   13.78
   2  -1  -4  642.73   13.74
   1   2  -4  619.55   13.68
   2  -1  -4  639.46   13.74
   2  -1  -4  635.25   13.74
  -1  -2  -4  633.70   13.74
  -1   2   4  613.82   13.67
  -1   2   4  658.90   13.73
   1   2  -4  574.82   13.65
   2  -1  -4  631.44   13.72
   2   1   4  592.38   13.75
   1  -2   4  627.95   13.75
   1   2  -4  604.40   13.63
   2  -1  -4  618.05   13.72
   1   2  -4  636.25   13.74
   1   2  -4  598.75   13.72
   1   2  -4  609.51   13.72
   2  -1  -4  642.40   13.79
   2   1   4  589.28   13.76
   2   1   4  610.19   13.76
  -2   1  -4  643.24   13.80
  -1  -2  -4  612.77   13.74
   1   2  -4  602.83   13.61
   2   1   4  597.83   13.77
  -1   2   4  616.12   13.70
   2  -1  -5  672.41   15.05
   2  -1  -5  675.00   15.00
   1   2  -5  652.46   14.95
  -1  -2  -5  702.71   15.02
  -1   2   5  683.88   14.94
   1   2  -5  659.80   14.95
  -1   2   5  702.74   14.98
   1   2  -5  648.77   14.91
   2  -1  -5  664.58   14.98
   1  -2   5  667.81   15.01
   2   1   5  656.48   15.04
  -2  -1   5  667.74   14.81
   1   2  -5  655.88   14.90
   2  -1  -5  675.25   14.99
   1   2  -5  699.79   15.02
   1   2  -5  688.34   15.01
   2  -1  -5  743.85   15.09
   1   2  -5  652.99   14.99
   2   1   5  670.67   15.04
   2   1   5  680.96   15.06
  -1  -2  -5  688.99   15.01
  -2   1  -5  678.45   15.07
   1   2  -5  650.15   14.87
  -1   2   5  692.67   14.97
   2   1   5  671.20   15.04
   2  -1  -6   45.05    1.36
  -1  -2  -6   46.32    1.19
   2  -1  -6   45.56    1.30
  -1  -2  -6   46.66    1.33
  -1   2   6   42.08    1.23
  -1   2   6   44.08    1.28
   1   2  -6   43.70    1.27
   2  -1  -6   44.47    1.30
   1   2  -6   43.70    1.21
   1  -2   6   44.58    1.31
   2   1   6   43.25    1.33
  -2  -1   6   42.71    1.10
   1   2  -6   41.97    1.22
   2  -1  -6   43.29    1.30
   1   2  -6   43.99    1.31
   1   2  -6   43.29    1.31
   2  -1  -6   44.21    1.36
   1   2  -6   42.52    1.29
   2   1   6   46.15    1.36
   2   1   6   44.09    1.35
  -1  -2  -6   45.45    1.31
   1   2  -6   41.75    1.17
  -2   1  -6   45.44    1.36
  -1   2   6   43.46    1.27
   2   1   6   43.42    1.34
   2  -1  -7  210.24    4.91
  -1  -2  -7  206.22    4.68
   2  -1  -7  212.60    4.85
   1   2  -7  195.11    4.60
  -1  -2  -7  220.65    4.87
  -1   2   7  204.62    4.77
   1   2  -7  197.58    4.80
  -1   2   7  210.72    4.82
   1   2  -7  196.33    4.70
   2  -1  -7  208.02    4.84
  -2  -1   7  194.29    4.59
   1  -2   7  205.98    4.84
   2   1   7  207.79    4.88
   1   2  -7  189.46    4.73
   2  -1  -7  207.26    4.84
   1   2  -7  201.07    4.84
   2  -1  -7  220.27    4.97
   1   2  -7  193.85    4.82
  -1  -2  -7  211.52    4.84
  -2   1  -7  194.23    4.88
   1   2  -7  196.51    4.69
   2   1   7  211.04    4.92
   2   1   7  209.34    4.89
   2   1   7  205.68    4.88
  -1   2   7  211.88    4.81
   1   2  -8  517.19   11.98
  -1   2   8  554.40   11.97
   1   2  -8  507.20   11.83
   1   2  -8  520.99   11.74
  -1  -2  -8  550.91   12.01
   1  -2   8  528.62   12.02
  -1  -2  -8  575.21   11.83
   2  -1  -8  536.53   12.04
   1   2  -8  482.99   11.81
   2  -1  -8  535.85   11.99
   1   2  -8  505.00   11.89
   2   1   8  534.30   12.08
   2   1   8  539.87   12.05
  -1   2   8  543.48   11.96
   2   1   8  533.69   12.04
   1   2  -8  479.97   11.96
   2  -1  -8  566.67   12.13
  -1   2   8  552.78   11.93
  -1  -2  -8  553.62   11.99
  -2   1  -8  528.44   12.06
  -2  -1   8  513.53   11.72
   2   1   8  544.61   12.04
  -2  -1   8  518.58   11.77
   1  -2   8  531.38   11.99
   2  -1  -8  545.65   12.00
   1   2  -9   93.69    2.49
   2  -1  -9  100.49    2.68
  -2   1  -9   97.80    2.72
   1  -2   9   96.73    2.68
  -2   1  -9   98.69    2.68
   1   2  -9   97.92    2.52
  -1  -2  -9  107.45    2.69
   1   2  -9  101.26    2.43
  -1  -2  -9  108.23    2.50
   2  -1  -9  102.33    2.72
   2   1   9  102.02    2.73
  -2  -1   9   98.33    2.51
   2   1   9  100.94    2.73
   1   2  -9   92.06    2.63
  -1   2   9  101.84    2.62
   1  -2   9   98.86    2.66
   2   1   9   99.19    2.70
  -2  -1   9   97.19    2.45
  -1  -2  -9  105.50    2.67
   1   2  -9   96.82    2.65
  -1   2   9  102.75    2.63
   1   2 -10  257.67    6.09
   1  -2  10  263.57    6.33
  -2   1 -10  263.76    6.37
  -1  -2 -10  268.91    6.31
   1   2 -10  253.29    6.00
  -2   1 -10  267.25    6.31
  -1  -2 -10  276.55    6.09
   2  -1 -10  266.05    6.34
   1  -2  10  250.67    6.27
   2   1  10  273.98    6.35
  -2  -1  10  249.38    6.04
   2   1  10  272.98    6.37
  -1   2  10  263.19    6.13
   1   2 -10  247.60    6.27
  -1   2  10  261.80    6.23
   2   1  10  272.22    6.40
  -2  -1  10  258.58    6.11
   2   1  10  264.44    6.35
  -1  -2 -10  276.31    6.28
  -1   2  10  275.52    6.27
  -2  -1  11  101.61    2.65
  -1   2  11  101.76    2.65
   2   1  11   98.47    2.85
   1   2 -11  100.85    2.82
  -1  -2 -11  114.44    2.84
  -2   1 -11  104.11    2.89
  -1  -2 -11  108.23    2.83
  -2   1 -11  101.46    2.81
   1  -2  11  100.98    2.87
   2   1  11  106.81    2.94
  -2  -1  11   98.19    2.63
   2   1  11  101.91    2.88
  -1   2  11  104.64    2.79
   1   2 -11   99.18    2.84
  -2  -1  11   97.15    2.57
   1  -2  11  100.51    2.84
   1  -2  11   99.45    2.78
   2   1  11  106.94    2.88
   2  -1 -11  102.79    2.83
   2  -1 -11  101.89    2.83
   1   2 -11   97.52    2.59
   1  -2  12   78.09    2.33
   1   2 -12   74.51    2.31
  -1  -2 -12   74.74    2.28
  -2   1 -12   74.50    2.28
   2   1  12   77.11    2.42
   2   1  12   77.29    2.35
  -2  -1  12   75.45    2.11
   1  -2  12   76.10    2.33
  -2  -1  12   74.57    2.11
   2   1  12   82.88    2.39
   1   2 -12   71.17    2.27
  -1   2  12   78.39    2.24
   2  -1 -12   72.96    2.30
   2  -1 -12   75.25    2.28
  -1  -2 -12   76.52    2.24
  -1   2  13   78.08    2.29
   2   1  13   74.81    2.39
  -1   2  13   75.40    2.33
   1  -2  13   78.19    2.41
  -1  -2 -13   77.20    2.29
  -2   1 -13   72.83    2.30
  -1  -2 -13   78.96    2.36
   1   2 -13   71.99    2.34
   2  -1 -13   78.09    2.39
   2  -1 -13   76.73    2.32
   1  -2  13   77.66    2.38
   1   2 -13   71.29    2.27
   2   1  13   76.90    2.46
   1  -2  13   76.87    2.40
   2   1  13   73.58    2.37
   2  -1 -14  319.72    7.96
   2   1  14  327.67    7.96
  -1   2  14  326.13    7.88
   1  -2  14  318.78    7.94
  -1  -2 -14  330.74    7.82
  -2   1 -14  322.02    7.81
   1   2 -14  315.63    7.82
   1  -2  14  326.69    7.93
   2  -1 -14  319.98    7.84
   2  -1 -14  330.24    7.98
   1   2 -14  320.60    7.93
  -1   2  14  324.69    7.82
   2   1  14  335.84    8.05
   1  -2  14  324.96    7.95
   2   1  14  329.03    7.97
   1   2 -15  968.80   22.73
   1  -2  15 1005.01   22.85
   2  -1 -15 1035.59   22.93
   2  -1 -15  999.01   22.76
  -1   2  15 1004.23   22.81
   1  -2  15  991.70   22.88
   2   1  15 1031.04   22.92
  -1  -2 -15 1001.89   22.71
  -2   1 -15  989.12   22.72
   2   1  15 1050.13   23.02
  -2  -1  15 1008.17   22.73
   1   2 -15 1011.51   22.88
  -1   2  15 1010.90   22.74
   2  -1 -15 1016.31   22.91
  -2   1 -15  979.28   22.74
   2  -1 -16  531.80   12.65
  -2   1 -16  527.86   12.47
   2   1  16  535.71   12.64
   1  -2  16  517.09   12.59
   2   1  16  535.98   12.75
   1   2 -16  526.33   12.62
   2  -1 -16  526.44   12.64
   1  -2  16  526.52   12.57
  -1   2  16  536.61   12.48
  -1   2  16  545.74   12.57
   1   2 -17  106.17    3.32
   2  -1 -17  109.87    3.35
  -1  -2 -17  111.17    3.33
   2   1  17  111.21    3.43
   1  -2  17  103.74    3.29
   2   1  17  106.36    3.33
   2  -1 -17  107.13    3.33
  -1   2  17  105.63    3.19
   2   1  17  102.35    3.31
   1  -2  17  100.57    3.27
  -1   2  17  100.29    3.22
   2  -1 -18  128.87    3.94
   1   2 -18  131.93    3.96
  -1  -2 -18  129.54    3.92
   1  -2  18  126.66    3.88
   2   1  18  129.80    3.92
   2   1  18  130.23    4.01
   2  -1 -18  123.07    3.90
  -1   2  18  126.90    3.78
   2   1  18  136.26    3.96
  -1   2  18  130.15    3.86
   1  -2  18  127.34    3.90
   2  -1 -19   67.10    2.55
   1   2 -19   66.93    2.56
   1  -2  19   66.56    2.58
   1  -2  19   66.71    2.51
  -1  -2 -19   66.19    2.52
   2  -1 -19   67.14    2.55
   1   2 -19   65.13    2.53
   2   1  19   66.54    2.59
   1  -2  19   62.75    2.45
   2   1  19   66.77    2.53
  -1   2  19   68.94    2.47
   1   2 -20   24.06    1.48
   2  -1 -20   22.53    1.43
  -2   1 -20   21.87    1.45
  -1  -2 -20   23.85    1.43
   1  -2  20   26.97    1.56
   2  -1 -20   23.88    1.52
   2  -1 -20   23.92    1.45
   1   2 -20   23.60    1.45
   2   1  20   24.28    1.49
  -1   2  20   24.67    1.39
   2   1  20   23.69    1.44
   1   2 -21  155.14    4.72
   2  -1 -21  150.39    4.69
  -1  -2 -21  155.11    4.71
  -2   1 -21  148.88    4.69
   1  -2  21  151.72    4.74
   1   2 -21  167.78    4.80
   2  -1 -21  154.59    4.72
   2   1  21  151.01    4.77
   2  -1 -21  156.09    4.79
  -1   2  21  148.99    4.53
   2   1  21  158.20    4.85
   2  -1 -22   91.79    3.31
   1   2 -22   92.82    3.29
   2  -1 -22   89.39    3.27
   1  -2  22   85.20    3.23
   2   1  22   87.02    3.25
   2  -1 -23   25.30    1.60
  -1  -2 -23   23.79    1.56
   1   2 -23   25.44    1.59
  -2   1 -23   26.80    1.62
  -1  -2 -23   26.65    1.62
   2  -1 -23   23.11    1.55
   1   2 -23   27.14    1.64
   2   1  23   20.11    1.53
   2  -1 -23   23.94    1.54
   2  -1 -23   23.72    1.58
   1  -2  23   23.99    1.53
   2   1  23   23.36    1.55
   2  -1 -24   87.29    3.21
   1   2 -24   84.34    3.19
  -2   1 -24   81.89    3.15
  -1  -2 -24   85.84    3.16
   1  -2  24   86.29    3.15
   2   1  24   83.07    3.15
   2   1  24   88.53    3.25
   2  -1 -24   80.37    3.16
   2  -1 -24   81.00    3.10
   2   1  25   60.81    2.55
   1  -2  25   56.68    2.43
  -2   1 -25   57.77    2.49
   1   2 -25   59.70    2.51
   2  -1 -25   58.88    2.48
  -1  -2 -25   57.90    2.44
   1   2 -25   54.32    2.43
   2  -1 -25   61.31    2.51
  -1  -2 -25   58.27    2.45
  -2   1 -25   54.73    2.44
   2  -1 -25   52.46    2.34
  -1  -2 -25   58.32    2.44
   1  -2  25   58.51    2.42
   2   1  25   56.59    2.44
   2   1  26    4.60    0.78
   1  -2  26    5.50    0.83
   2   1  26    5.05    0.86
  -1  -2 -26    4.43    0.80
   1   2 -26    5.16    0.88
  -2   1 -26    5.36    0.89
   2  -1 -26    4.02    0.80
  -1  -2 -26    5.51    0.84
   2  -1 -26    5.20    0.80
  -1  -2 -26    5.89    0.85
   2  -1 -26    4.18    0.80
   1   2 -26    6.41    0.90
   2  -1 -26    5.18    0.86
   1   2 -26    6.10    0.89
  -2   1 -26    4.89    0.85
   2   1  27    4.47    0.72
   2   1  27    4.71    0.77
   1  -2  27    6.20    0.79
  -1  -2 -27    5.36    0.81
   1   2 -27    3.64    0.75
   1   2 -27    4.66    0.81
   2  -1 -27    5.76    0.84
   2  -1 -27    6.13    0.90
  -1  -2 -27    5.94    0.87
  -2   1 -27    4.36    0.81
   2  -1 -27    4.62    0.82
  -1  -2 -27    4.55    0.78
   1   2 -27    4.85    0.83
  -2   1 -27    5.81    0.86
   2   1  28   14.89    1.07
   1   2 -28   15.15    1.15
  -1  -2 -28   14.12    1.10
   2  -1 -28   13.66    1.11
   2  -1 -28   14.79    1.15
   1   2 -28   15.24    1.14
  -1  -2 -28   14.96    1.12
  -2   1 -28   12.65    1.04
   2   1  28   13.18    1.03
  -2   1 -28   11.76    1.04
  -1  -2 -28   13.78    1.10
   2  -1 -28   11.78    1.05
   1   2 -28   10.69    1.03
   2   1  29   16.05    1.03
   1   2 -29   17.96    1.20
   2  -1 -29   17.68    1.18
  -1  -2 -29   19.13    1.19
  -2   1 -29   19.03    1.21
   2  -1 -29   16.83    1.14
   1   2 -29   17.58    1.18
  -2   1 -29   20.00    1.22
  -1  -2 -29   19.23    1.18
   2   1  29   15.82    1.04
  -1  -2 -29   18.83    1.18
  -2   1 -29   20.17    1.23
   2  -1 -29   19.56    1.22
   1   2 -29   16.24    1.14
  -1  -2 -30   23.82    1.22
   1   2 -30   23.81    1.24
  -2   1 -30   24.56    1.27
   2  -1 -30   23.06    1.23
   2   1  30   19.63    1.06
  -1  -2 -30   24.86    1.25
  -2   1 -30   24.96    1.26
   1   2 -30   22.96    1.24
   2  -1 -30   25.63    1.28
  -1  -2 -31    5.56    0.58
  -2   1 -31    4.33    0.58
   2  -1 -31    4.55    0.57
   1   2 -31    4.29    0.58
   2  -2   0  107.67    2.51
  -2   2   0  106.51    2.53
   2   2   0   99.70    2.46
  -2  -2   0  100.28    2.48
  -2   2   0  111.83    2.54
   2   2   0  101.89    2.47
  -2  -2   0  104.00    2.46
   2  -2   0  112.15    2.46
   2   2   0  101.02    2.46
   2  -2  -1  622.42   13.73
   2   2  -1  632.54   13.72
  -2  -2  -1  616.45   13.74
   2   2  -1  582.51   13.66
   2   2   1  597.77   13.73
  -2   2   1  661.86   13.76
  -2   2  -1  622.43   13.80
   2  -2   1  631.74   13.78
   2  -2  -1  640.34   13.73
   2   2  -1  632.90   13.72
   2   2  -1  627.71   13.72
   2  -2  -1  626.08   13.72
   2   2   1  608.33   13.74
  -2   2   1  653.59   13.75
  -2  -2  -1  593.05   13.75
   2   2  -1  622.79   13.73
   2  -2  -1  608.21   13.73
   2   2   1  604.19   13.73
   2   2  -1  603.40   13.70
  -2   2   1  655.63   13.74
   2   2   1  612.30   13.76
   2   2  -2  786.13   17.67
   2  -2  -2  883.90   17.71
  -2  -2  -2  782.72   17.71
   2   2   2  785.21   17.74
  -2   2   2  817.85   17.66
   2  -2  -2  818.51   17.69
   2   2  -2  763.88   17.67
   2   2  -2  750.05   17.56
   2   2   2  753.06   17.71
   2   2  -2  798.87   17.67
   2  -2   2  814.66   17.75
   2   2  -2  799.02   17.68
   2  -2  -2  826.83   17.68
   2   2  -2  810.27   17.70
   2  -2  -2  825.10   17.68
   2   2  -2  787.80   17.67
   2   2  -2  835.31   17.79
   2   2  -2  839.80   17.79
  -2   2   2  806.86   17.67
  -2  -2  -2  779.39   17.73
   2   2  -2  792.37   17.67
   2  -2  -2  877.03   17.71
   2   2   2  783.61   17.72
  -2   2   3    0.23    0.19
  -2   2   3    0.52    0.19
   2   2  -3    0.17    0.19
   2  -2  -3    0.11    0.20
   2  -2  -3    0.22    0.20
   2   2  -3    0.22    0.20
  -2  -2  -3    0.32    0.23
   2   2  -3    0.09    0.10
   2  -2  -3    0.16    0.20
   2   2  -3    0.08    0.19
   2  -2  -3    0.29    0.22
   2   2  -3    0.08    0.22
   2   2  -3    0.04    0.22
   2  -2  -3    0.24    0.21
   2   2  -3    0.27    0.23
   2   2  -3   -0.05    0.24
   2  -2  -3    0.28    0.20
   2   2  -3   -0.11    0.31
   2   2  -3    0.40    0.32
   2   2  -3    0.27    0.30
  -2   2   3    0.40    0.19
  -2   2   3    0.19    0.20
   2   2   3    0.01    0.24
  -2  -2  -3    0.51    0.25
   2  -2   3    1.14    0.29
   2   2   4   12.89    0.61
  -2   2   4   13.42    0.51
   2  -2  -4   15.13    0.65
   2  -2  -4   13.50    0.54
   2   2  -4   14.01    0.55
   2  -2  -4   14.64    0.55
   2   2  -4   13.61    0.54
  -2  -2  -4   13.19    0.59
  -2   2   4   13.45    0.51
   2   2   4   13.11    0.60
   2   2  -4   14.13    0.59
   2   2  -4   12.26    0.54
   2  -2  -4   14.79    0.56
   2  -2   4   14.75    0.63
   2  -2  -4   13.48    0.56
   2   2  -4   12.01    0.55
   2   2  -4   13.83    0.56
   2   2  -4   12.32    0.54
   2  -2  -4   14.13    0.55
   2   2  -4   12.37    0.63
   2   2  -4   13.63    0.64
   2   2  -4   15.01    0.65
  -2   2   4   13.37    0.51
  -2  -2  -4   13.00    0.59
  -2   2  -4   12.87    0.63
   2   2   4   12.84    0.60
   2  -2  -5  402.98    9.06
   2   2  -5  383.07    8.95
   2  -2  -5  427.17    8.98
  -2  -2  -5  401.84    9.02
   2   2   5  394.06    9.03
  -2   2   5  383.14    8.89
   2   2   5  383.26    9.01
   2   2  -5  382.59    8.95
   2  -2  -5  421.31    8.97
   2   2  -5  388.30    8.96
   2  -2   5  395.74    9.04
   2   2  -5  394.58    8.93
   2   2  -5  376.96    8.95
   2  -2  -5  409.17    8.96
   2   2  -5  405.19    9.05
   2   2  -5  388.11    9.03
   2   2  -5  404.26    9.04
   2   2   5  399.98    9.03
  -2   2  -5  411.57    9.08
  -2  -2  -5  405.43    9.03
  -2   2   5  386.98    8.89
   2   2   5  389.99    9.02
  -2  -2  -6   56.96    1.25
   2  -2  -6   58.76    1.59
   2  -2  -6   49.79    1.45
   2   2  -6   52.53    1.46
  -2  -2  -6   53.06    1.50
  -2   2   6   48.45    1.33
   2   2  -6   46.44    1.19
   2   2   6   49.89    1.51
  -2   2   6   53.89    1.42
   2  -2  -6   52.42    1.46
   2   2  -6   49.19    1.43
   2   2  -6   45.41    1.43
   2  -2   6   49.91    1.51
   2   2  -6   48.57    1.43
   2  -2  -6   49.68    1.45
   2   2  -6   48.03    1.44
   2   2  -6   51.71    1.53
   2   2  -6   51.49    1.52
   2   2  -6   52.20    1.52
   2   2   6   53.73    1.54
   2   2   6   50.81    1.50
  -2   2  -6   51.03    1.54
  -2  -2  -6   52.60    1.52
   2   2   6   50.42    1.50
  -2   2   6   51.07    1.39
   2  -2  -7   46.98    1.38
  -2  -2  -7   40.11    1.00
   2  -2  -7   38.95    1.24
   2   2  -7   36.66    1.23
  -2  -2  -7   38.56    1.29
   2  -2   7   39.12    1.31
  -2   2   7   40.27    1.14
  -2   2   7   38.80    1.18
   2   2   7   36.20    1.29
   2  -2  -7   42.45    1.26
   2   2  -7   38.76    1.23
   2   2  -7   36.50    1.19
   2  -2   7   37.08    1.29
  -2  -2   7   39.01    1.10
   2   2  -7   36.79    1.20
   2  -2  -7   39.59    1.24
   2   2  -7   39.73    1.24
   2   2  -7   39.93    1.31
   2   2  -7   40.75    1.31
   2   2  -7   39.83    1.30
   2   2   7   41.87    1.32
   2   2   7   40.82    1.30
  -2   2  -7   37.43    1.31
  -2  -2  -7   40.76    1.29
   2   2   7   39.48    1.30
  -2   2   7   39.57    1.17
   2  -2  -8 1258.81   27.13
  -2  -2  -8 1234.91   26.71
   2   2  -8 1198.65   27.03
   2  -2  -8 1308.32   27.05
  -2   2   8 1240.89   26.95
  -2   2   8 1189.83   26.88
  -2   2  -8 1161.56   27.10
  -2  -2  -8 1228.86   27.07
   2  -2  -8 1263.70   27.03
   2   2  -8 1178.71   26.95
   2   2  -8 1229.69   27.03
   2   2  -8 1171.22   26.97
   2  -2   8 1205.52   27.08
  -2  -2   8 1174.43   26.83
   2  -2  -8 1222.08   27.02
   2   2  -8 1209.86   27.02
   2   2  -8 1229.76   27.11
   2   2  -8 1250.01   27.11
   2  -2   8 1204.75   27.11
  -2  -2  -8 1239.07   27.08
   2   2   8 1240.03   27.09
  -2   2   8 1190.63   26.94
   2   2   8 1228.65   27.08
  -2   2   9   69.09    1.90
  -2   2   9   67.06    1.85
  -2  -2   9   66.76    1.82
  -2  -2  -9   74.77    2.04
   2  -2   9   68.62    2.05
   2  -2  -9   68.36    1.98
   2   2  -9   64.80    1.88
  -2  -2   9   66.83    1.78
   2  -2   9   67.29    2.01
   2   2  -9   66.20    1.93
   2  -2  -9   66.88    1.97
  -2   2   9   64.99    1.88
   2   2   9   69.47    2.03
   2   2  -9   67.45    2.03
  -2   2  -9   63.93    2.02
  -2  -2  -9   71.64    2.01
   2  -2  -9   72.51    2.06
   2   2   9   71.11    2.05
  -2   2  10  167.81    4.18
  -2   2  10  171.77    4.15
  -2  -2  10  167.32    4.10
  -2  -2 -10  169.29    4.30
   2   2 -10  160.21    4.15
  -2  -2  10  163.53    4.04
   2  -2  10  170.02    4.33
   2  -2  10  167.64    4.35
   2   2 -10  170.50    4.25
   2  -2 -10  171.32    4.30
  -2   2  10  171.25    4.20
   2   2  10  177.26    4.35
   2   2 -10  162.70    4.33
  -2   2 -10  170.36    4.35
  -2  -2 -10  174.64    4.31
   2  -2 -10  190.32    4.41
   2  -2  10  169.60    4.37
   2   2  10  173.82    4.34
   2   2  10  173.92    4.39
   2   2 -11  393.15    9.28
   2   2 -11  392.06    9.45
   2  -2 -11  418.26    9.48
   2  -2  11  409.39    9.52
  -2  -2  11  396.04    9.23
  -2   2 -11  401.42    9.50
  -2   2 -11  405.45    9.42
  -2  -2 -11  397.30    9.45
  -2   2  11  405.66    9.29
   2   2 -11  395.18    9.39
   2  -2 -11  402.17    9.44
   2   2  11  418.00    9.50
  -2   2  11  405.13    9.34
   2   2 -11  380.16    9.47
  -2  -2 -11  413.85    9.44
   2   2  11  417.97    9.50
   2  -2  11  394.82    9.50
   2   2  11  417.11    9.55
  -2   2  11  399.67    9.31
   2   2 -12   54.00    1.85
   2  -2 -12   58.01    1.87
   2   2 -12   53.57    1.70
   2  -2  12   55.01    1.90
  -2   2 -12   56.10    1.93
  -2   2 -12   58.20    1.85
  -2  -2 -12   58.73    1.87
   2   2 -12   53.79    1.81
   2  -2  12   57.95    1.95
  -2  -2  12   53.04    1.72
   2   2  12   55.75    1.93
   2   2  12   59.73    1.91
   2  -2  12   53.25    1.90
   2   2  12   53.92    1.85
   2   2 -12   51.58    1.86
  -2  -2 -12   55.10    1.84
   2  -2 -12   56.00    1.88
  -2   2  12   54.94    1.73
   2  -2 -13    3.33    0.52
   2   2 -13    2.56    0.52
  -2   2  13    1.90    0.39
   2   2  13    2.32    0.54
  -2   2 -13    1.68    0.50
  -2   2 -13    4.21    0.54
   2   2 -13    1.52    0.46
   2   2 -13    1.91    0.48
   2  -2 -13    1.94    0.47
   2   2  13    2.12    0.52
   2  -2  13    2.73    0.58
  -2   2  13    2.16    0.44
   2   2 -13    2.38    0.53
  -2  -2 -13    3.53    0.52
   2  -2 -13    2.49    0.54
   2  -2  13    2.86    0.59
   2   2  13    2.73    0.52
   2   2 -14 1212.62   27.39
   2  -2 -14 1247.65   27.38
   2  -2 -14 1199.39   27.31
   2  -2  14 1183.02   27.39
   2   2 -14 1178.18   27.37
   2  -2 -14 1190.22   27.35
   2  -2  14 1214.05   27.43
  -2   2  14 1214.61   27.23
   2   2  14 1234.91   27.38
   2   2 -14 1182.92   27.40
   2   2  14 1260.67   27.47
  -2   2  14 1213.28   27.15
  -2  -2 -14 1221.67   27.29
   2   2 -14 1220.19   27.28
  -2  -2 -14 1236.22   27.35
   2   2 -15 1598.17   36.82
   2  -2  15 1610.26   36.95
   2   2 -15 1595.60   36.96
   2  -2 -15 1680.54   36.95
  -2  -2 -15 1670.54   36.84
   2   2 -15 1647.21   36.98
   2  -2 -15 1693.46   36.96
  -2   2  15 1648.62   36.78
   2   2  15 1669.95   36.94
  -2  -2 -15 1672.61   36.91
  -2   2 -15 1609.45   36.79
   2   2  15 1692.29   37.05
   2  -2  15 1666.92   37.00
   2  -2  16  612.78   14.56
   2   2  16  639.93   14.64
   2  -2 -16  627.51   14.54
   2   2 -16  614.65   14.56
   2  -2  16  590.91   14.54
  -2   2  16  624.83   14.37
  -2  -2 -16  620.08   14.49
   2  -2 -16  604.05   14.41
   2   2 -16  604.89   14.55
   2  -2 -16  636.22   14.55
   2  -2  17   28.61    1.47
  -2  -2 -17   25.21    1.26
   2  -2  17   28.98    1.45
   2  -2 -17   26.93    1.42
   2   2 -17   27.14    1.41
   2   2 -17   26.43    1.41
   2  -2 -17   26.93    1.41
   2  -2  17   23.74    1.38
   2   2  17   23.26    1.34
  -2   2  17   25.73    1.26
   2   2  17   26.62    1.44
   2   2  18   30.86    1.62
   2  -2  18   31.14    1.58
   2  -2  18   32.56    1.67
   2  -2  18   32.14    1.61
   2   2 -18   31.24    1.60
   2  -2 -18   31.84    1.58
  -2   2  18   30.82    1.45
   2   2  18   31.16    1.57
   2  -2  18   30.64    1.59
   2   2  18   30.59    1.63
   2  -2 -18   31.14    1.57
   2   2 -18   32.64    1.63
   2  -2  19   20.50    1.34
   2   2  19   22.11    1.43
   2   2  19   21.46    1.41
   2  -2  19   20.66    1.29
   2   2 -19   18.46    1.32
   2  -2 -19   21.70    1.34
  -2  -2 -19   24.70    1.37
   2  -2  19   20.49    1.35
   2  -2  19   23.13    1.46
   2   2 -19   18.51    1.32
   2  -2 -19   22.08    1.35
   2  -2  20   24.77    1.53
   2  -2  20   22.72    1.43
  -2  -2 -20   25.41    1.48
  -2   2 -20   27.70    1.55
   2   2 -20   22.70    1.49
   2  -2 -20   26.92    1.52
   2   2  20   26.71    1.60
   2  -2  20   22.87    1.46
   2   2 -20   26.29    1.53
   2  -2 -20   28.10    1.56
   2   2  20   24.84    1.54
   2  -2  21   12.09    1.07
  -2  -2 -21   11.51    1.09
   2   2 -21   13.60    1.15
   2  -2 -21   10.04    1.05
   2  -2  21   11.16    1.05
   2   2  21   11.98    1.16
   2   2 -21   11.98    1.11
  -2   2 -21    9.57    1.02
   2  -2 -21   12.65    1.13
   2  -2 -21   10.66    1.19
   2   2  22    4.86    0.86
   2  -2  22    3.19    0.82
   2   2 -22    2.60    0.76
  -2  -2 -22    4.65    0.86
  -2   2 -22    3.84    0.85
   2  -2 -22    3.17    0.76
   2   2 -22    4.43    0.84
   2  -2 -22    4.19    0.82
   2  -2 -22    3.89    0.85
   2  -2 -22    4.07    0.95
   2  -2  23  108.63    3.79
  -2   2 -23  109.73    3.76
  -2  -2 -23  116.24    3.79
   2   2 -23  106.19    3.78
   2  -2 -23  108.29    3.77
   2   2  23  111.75    3.79
   2   2  23  109.10    3.84
   2  -2 -23  105.24    3.79
   2  -2 -23  112.84    3.83
   2   2 -23  108.82    3.78
   2   2 -23  107.59    3.76
   2  -2 -23  115.64    3.83
  -2  -2 -24  271.15    7.32
   2  -2 -24  260.82    7.27
   2   2 -24  250.28    7.28
   2   2  24  274.01    7.35
   2   2  24  256.67    7.32
   2  -2  24  262.25    7.28
   2   2 -24  255.44    7.30
  -2  -2 -24  280.83    7.37
  -2   2 -24  266.97    7.35
   2  -2 -24  279.66    7.36
   2  -2 -24  267.09    7.34
   2  -2 -24  262.71    7.34
   2   2 -24  268.19    7.37
   2  -2  25   -0.23    0.60
   2   2  25    0.07    0.57
   2  -2 -25    0.46    0.70
   2   2  25    0.71    0.62
   2  -2 -25    0.39    0.60
  -2   2 -25   -0.08    0.55
   2   2 -25   -0.08    0.62
  -2  -2 -25    1.15    0.63
   2   2 -25    0.56    0.63
   2  -2 -25    0.47    0.66
  -2  -2 -25    0.46    0.54
  -2   2 -25    0.86    0.61
   2   2 -25   -0.64    0.68
   2  -2 -25    0.85    0.64
  -2   2 -26   17.84    1.31
   2  -2 -26   16.92    1.28
  -2  -2 -26   17.50    1.26
   2   2 -26   15.89    1.28
   2   2  26   15.88    1.23
   2  -2  26   19.32    1.31
   2   2 -26   17.98    1.34
   2  -2 -26   16.02    1.24
   2  -2 -26   17.62    1.33
   2  -2  26   16.34    1.21
   2   2  26   16.40    1.21
   2  -2 -26   17.88    1.32
   2   2 -26   14.22    1.23
  -2   2 -26   17.32    1.28
  -2  -2 -26   16.95    1.26
  -2  -2 -27   17.98    1.24
   2  -2 -27   16.68    1.21
   2   2 -27   15.56    1.20
  -2   2 -27   15.58    1.20
   2  -2  27   13.95    1.09
   2   2  27   15.25    1.13
   2  -2  27   17.48    1.20
   2   2  27   13.75    1.12
   2   2 -27   16.33    1.23
   2  -2 -27   13.58    1.09
   2  -2 -27   15.15    1.19
   2  -2 -27   14.68    1.17
  -2   2 -27   17.57    1.24
   2   2 -27   15.30    1.23
  -2  -2 -27   19.88    1.29
  -2  -2 -28    3.69    0.68
   2   2 -28    2.82    0.70
  -2   2 -28    3.17    0.68
   2  -2 -28    4.00    0.74
   2  -2  28    3.84    0.66
   2   2  28    3.72    0.65
   2   2  28    3.78    0.68
   2   2 -28    3.33    0.72
   2  -2 -28    1.99    0.64
  -2  -2 -28    3.81    0.73
   2   2 -28    3.66    0.74
  -2   2 -28    3.86    0.71
   2  -2 -28    4.11    0.72
  -2  -2 -28    2.08    0.62
   2  -2 -28    3.20    0.60
   2   2 -29   94.04    3.03
  -2  -2 -29   97.83    3.02
   2  -2 -29   96.62    3.03
  -2   2 -29   96.53    3.04
   2   2 -29   90.09    3.02
  -2  -2 -29   88.22    2.94
   2  -2 -29   88.23    2.96
  -2   2 -29   87.43    2.97
   2   2  29   90.07    2.88
   2   2  29   90.15    2.88
  -2  -2 -29   98.14    3.03
   2   2 -29   91.33    3.01
  -2   2 -29   92.90    3.02
   2  -2 -29   92.37    2.99
   2   2  30    0.91    0.40
  -2   2 -30    0.52    0.44
   2   2 -30   -0.09    0.46
   2  -2 -30    0.23    0.45
   2   2 -30   -0.14    0.49
  -2   2 -30   -0.24    0.47
  -2  -2 -30    0.36    0.44
  -2  -2 -30   -0.05    0.45
   2  -2 -30    0.50    0.47
   2  -2 -31    2.69    0.48
   2   2 -31    2.10    0.48
  -2  -2 -31    3.30    0.49
  -2   2 -31    2.10    0.48
   3   0   0    0.13    0.20
   3   0   0    0.34    0.22
   3   0   0    0.64    0.23
  -3   0   0    0.46    0.20
   3   0   0    0.11    0.19
   3   0   0    0.20    0.21
   3   0   0    0.16    0.20
   0   3   0    0.06    0.24
   3   0   0    0.17    0.18
   0   3   0    0.23    0.25
   0   3   0    0.24    0.24
   0   3   0    0.38    0.27
   3   0   0   -0.01    0.14
   3   0  -1  145.30    3.47
   3   0   1  156.19    3.58
   3   0  -1  153.30    3.64
   3   0   1  153.92    3.52
   3   0  -1  151.02    3.59
   0   3  -1  151.03    3.64
   3   0  -1  146.66    3.41
   0   3   1  152.01    3.62
   0   3   1  153.82    3.61
   0   3  -1  155.05    3.64
   0   3  -1  158.46    3.65
   3   0   1  169.76    3.59
   3   0  -1  156.10    3.61
   3   0   1  152.38    3.57
   3   0  -1  159.89    3.61
   3   0  -1  153.69    3.62
   3   0  -1  152.55    3.58
   3   0   1  160.96    3.55
   3   0   1  157.24    3.55
   3   0  -1  147.88    3.58
   3   0  -1  149.54    3.59
   0   3  -1  146.58    3.64
   0   3   1  155.41    3.63
   0   3   1  150.61    3.61
  -3   0  -1  147.99    3.57
   3   0   1  152.90    3.57
   3   0   2  776.70   17.25
   3   0  -2  751.73   17.27
   3   0   2  758.92   17.11
   3   0  -2  782.31   17.29
   3   0  -2  788.23   17.29
   0   3   2  793.08   17.27
   0   3  -2  781.75   17.30
   0   3   2  805.41   17.27
   0  -3  -2  763.05   17.05
   3   0  -2  774.54   17.27
   3   0   2  793.10   17.27
   3   0  -2  877.84   17.30
   3   0  -2  791.00   17.27
   3   0  -2  776.44   17.27
   3   0  -2  760.81   17.27
   3   0  -2  768.83   17.27
   3   0  -2  788.01   17.28
   0   3   2  781.60   17.27
   0   3  -2  757.22   17.31
  -3   0  -2  771.74   17.26
   3   0   2  779.48   17.25
   3   0   3  284.68    6.58
   3   0   3  274.79    6.34
   3   0  -3  275.32    6.57
   3   0  -3  280.74    6.59
   3   0  -3  284.99    6.58
   0   3  -3  284.81    6.60
   0   3   3  304.14    6.59
   3   0  -3  276.39    6.57
   0   3   3  295.44    6.57
   3   0  -3  294.44    6.57
   3   0  -3  284.62    6.57
   3   0  -3  277.79    6.57
   3   0  -3  307.69    6.60
   3   0   3  292.05    6.59
   3   0  -3  284.63    6.57
   3   0  -3  299.39    6.60
   3   0  -3  302.82    6.60
   3   0  -3  277.58    6.58
   0   3   3  289.09    6.56
  -3   0  -3  283.02    6.57
   3   0   3  292.74    6.58
   3   0  -4  101.53    2.45
   3   0  -4   96.37    2.46
   3   0   4   84.54    2.12
   3   0  -4  101.38    2.45
   0   3   4  105.92    2.46
   0   3   4  100.92    2.42
   0   3   4  102.38    2.42
   3   0  -4  101.36    2.45
   3   0  -4   96.92    2.45
   3   0  -4   93.76    2.44
   3   0   4  101.61    2.47
   3   0  -4   97.45    2.43
   3   0  -4  102.79    2.46
   3   0  -4   92.48    2.42
   3   0  -4  105.97    2.48
   3   0  -4  105.97    2.49
   0   3  -4  100.32    2.35
   0   3  -4   98.61    2.35
   3   0  -4   97.94    2.47
   0   3  -4   95.32    2.32
   3   0   4  101.95    2.47
   0  -3  -4  101.59    2.41
  -3   0  -4  103.86    2.47
   3   0   4  101.94    2.46
   0   3   4  106.39    2.44
  -3   0   4   89.49    2.12
   3   0  -5   37.30    1.20
   3   0  -5   38.78    1.24
   0   3   5   41.44    1.24
   3   0  -5   38.92    1.21
  -3   0   5   38.05    0.94
   0   3   5   39.39    1.18
   3   0  -5   38.39    1.21
   3   0  -5   36.55    1.22
   3   0  -5   40.30    1.21
   0  -3   5   38.73    1.20
   3   0   5   41.09    1.27
   3   0  -5   40.04    1.22
   3   0  -5   39.54    1.24
   3   0  -5   40.31    1.22
   0   3  -5   39.14    1.13
   0   3  -5   37.91    1.12
   0   3  -5   40.63    1.12
   3   0  -5   42.70    1.27
  -3   0   5   36.61    0.92
   3   0   5   40.16    1.26
   0  -3  -5   39.02    1.18
  -3   0  -5   40.12    1.24
  -3   0   5   37.33    0.95
   3   0   5   38.84    1.24
   0   3   5   40.80    1.21
   3   0  -6  110.95    2.87
   3   0  -6  108.94    2.83
   3   0  -6  110.86    2.84
   0   3   6  114.62    2.81
   0   3   6  119.44    2.85
  -3   0   6  111.64    2.53
   3   0  -6  108.47    2.81
   3   0  -6  112.26    2.84
   0  -3   6  114.09    2.80
   3   0   6  117.61    2.90
   3   0  -6  111.72    2.82
   0   3  -6  109.20    2.57
   3   0  -6  112.61    2.86
   3   0  -6  109.52    2.82
   0   3  -6  111.15    2.73
   0   3  -6  108.78    2.73
   0   3  -6  103.48    2.70
   3   0  -6  117.54    2.90
   3   0   6  109.00    2.87
  -3   0   6  102.14    2.53
  -3   0  -6  109.29    2.87
   0  -3  -6  115.13    2.80
   0   3  -6  109.78    2.78
   0   3   6  115.99    2.83
   3   0   6  111.83    2.88
   3   0  -7  170.20    4.21
   0  -3  -7  184.94    4.11
   3   0  -7  169.77    4.16
  -3   0  -7  178.52    4.20
  -3   0  -7  169.02    4.21
   0   3   7  179.62    4.14
  -3   0   7  164.82    3.83
   0   3   7  183.33    4.19
   3   0  -7  173.15    4.18
   3   0  -7  166.45    4.15
   3   0   7  172.95    4.23
   0  -3   7  166.43    4.10
   3   0  -7  170.58    4.19
   0   3  -7  166.55    3.90
   3   0  -7  162.00    4.14
   0   3  -7  159.24    4.03
   0   3  -7  155.31    4.02
   0   3  -7  161.49    4.01
   3   0  -7  185.49    4.25
   0   3  -7  167.91    4.09
   0  -3  -7  183.63    4.13
   3   0   7  171.37    4.21
  -3   0   7  159.99    3.87
   0   3   7  181.32    4.16
   3   0   7  171.98    4.21
   3   0  -8  450.87   10.40
   0   3   8  466.20   10.42
   3   0  -8  449.89   10.45
   0  -3  -8  504.81   10.36
   3   0  -8  451.24   10.39
   3   0  -8  459.85   10.40
   3   0  -8  453.86   10.44
   0   3  -8  433.57   10.13
   0  -3  -8  487.35   10.35
   0   3  -8  446.46   10.31
   3   0  -8  439.45   10.38
   3   0   8  457.03   10.47
   0   3   8  477.49   10.40
   3   0  -8  451.28   10.48
   0   3  -8  445.19   10.25
   3   0   8  461.73   10.46
   0  -3   8  453.34   10.35
  -3   0  -8  444.96   10.46
  -3   0  -8  455.07   10.43
   0   3   8  464.31   10.37
   3   0   8  454.46   10.47
  -3   0   8  420.22   10.10
   0   3  -9    3.64    0.42
  -3   0  -9    4.67    0.53
  -3   0  -9    6.47    0.56
   3   0  -9    3.44    0.44
   0   3   9    3.95    0.48
   0  -3  -9    4.68    0.43
   3   0   9    4.40    0.52
   0  -3   9    4.33    0.44
   0   3  -9    5.48    0.39
   3   0  -9    3.71    0.53
   3   0  -9    4.02    0.47
   3   0  -9    3.18    0.45
   3   0   9    3.87    0.53
   3   0  -9    3.93    0.53
   0   3  -9    3.74    0.39
   0   3   9    4.10    0.48
   0  -3  -9    4.80    0.46
  -3   0   9    6.93    0.38
   3   0   9    4.21    0.52
   3   0 -10  233.31    5.74
   3   0 -10  232.20    5.70
   3   0  10  232.80    5.77
   0  -3  10  228.42    5.62
   0  -3  10  234.19    5.66
  -3   0 -10  241.07    5.76
   0  -3 -10  251.73    5.62
   3   0 -10  230.31    5.76
   0   3 -10  219.04    5.44
   3   0 -10  225.60    5.71
   3   0  10  230.91    5.77
   3   0 -10  258.73    5.86
   0   3 -10  233.06    5.55
   3   0 -10  226.49    5.71
   0   3 -10  231.93    5.60
   0  -3 -10  252.35    5.65
  -3   0  10  219.25    5.41
   3   0  10  236.26    5.78
   0  -3 -11   10.11    0.64
   3   0 -11    9.65    0.69
   3   0 -11    8.99    0.71
   3   0  11    9.21    0.74
   0  -3  11    8.31    0.61
   0   3 -11    8.31    0.61
   0   3 -11    8.55    0.54
   0  -3  11    8.61    0.68
  -3   0 -11    9.74    0.72
   0   3 -11    8.04    0.54
   3   0 -11    9.20    0.77
   3   0 -11    8.70    0.71
   3   0  11    9.83    0.78
   0   3  11    9.40    0.68
   0   3 -11    8.03    0.58
   3   0 -11    9.65    0.77
   0   3  11    9.97    0.67
   3   0  11    9.30    0.75
  -3   0  11    9.17    0.53
   0  -3 -11   10.00    0.63
   3   0 -12   66.47    2.16
   0  -3  12   65.39    2.08
   3   0  12   65.08    2.22
   0   3 -12   64.13    2.06
  -3   0 -12   66.42    2.19
   0  -3  12   63.43    2.11
   3   0 -12   66.43    2.25
   3   0  12   67.12    2.22
   0   3  12   70.95    2.18
   3   0  12   66.85    2.23
   3   0 -12   71.98    2.33
   0  -3 -12   74.64    2.12
   0   3  12   65.86    2.17
   0  -3 -12   73.29    2.07
   0   3  12   71.20    2.15
   3   0 -13  682.70   15.86
   3   0 -13  685.83   15.78
   3   0  13  666.93   15.88
   0  -3  13  675.24   15.69
   0  -3  13  671.30   15.76
   0  -3 -13  708.61   15.80
   3   0 -13  675.46   15.92
   0   3  13  704.81   15.85
   3   0  13  678.15   15.90
   0   3  13  690.98   15.79
   0  -3 -13  725.54   15.73
  -3   0 -13  678.94   15.80
   0  -3 -13  719.41   15.64
   3   0 -13  684.29   15.86
   3   0  13  679.43   15.94
   3   0  13  659.13   15.88
   0  -3  14  146.63    4.05
   3   0  14  151.26    4.18
   3   0 -14  144.89    4.04
   3   0 -14  150.17    4.15
   3   0 -14  147.98    4.15
   0   3  14  155.94    4.15
   3   0  14  149.05    4.17
   0   3  14  149.55    4.08
  -3   0 -14  150.71    4.12
   0  -3 -14  157.97    4.01
  -3   0 -14  149.33    4.09
   0   3 -14  141.35    4.07
   0  -3 -14  151.64    4.08
   3   0  14  153.87    4.27
   0  -3  14  146.38    4.09
   3   0 -15    7.77    0.80
   0  -3  15    6.28    0.68
   3   0 -15    7.74    0.79
   0  -3  15    6.60    0.71
   0   3  15    8.42    0.75
   0   3  15    7.82    0.70
  -3   0 -15    6.71    0.69
   0   3 -15    6.53    0.69
   3   0 -15    8.67    0.81
  -3   0 -15    6.52    0.69
   0  -3 -15    7.83    0.65
   3   0  15    9.45    0.88
   3   0  15    7.66    0.79
   0  -3 -15    7.91    0.71
   3   0 -16  135.81    4.03
   3   0  16  137.62    4.05
   0   3  16  140.53    3.99
   0   3  16  138.90    3.93
  -3   0 -16  136.88    3.96
   3   0 -16  132.52    4.00
   3   0 -16  138.46    4.08
   0  -3 -16  146.06    4.01
   0   3 -16  132.19    3.96
   0  -3  16  138.41    3.95
   3   0  16  136.03    4.11
   3   0  16  136.03    4.04
   3   0 -17    0.78    0.54
   0  -3  17    0.78    0.50
   3   0  17    0.67    0.51
   3   0  17    0.59    0.58
   0   3  17    0.81    0.50
   0   3  17    1.43    0.55
   3   0 -17    1.02    0.57
   0   3 -17    0.29    0.49
   0  -3 -17    1.11    0.48
  -3   0 -17    1.41    0.50
   3   0 -17    1.06    0.61
  -3   0 -17    1.30    0.53
   0  -3  17    0.77    0.53
   3   0  17    0.92    0.58
   3   0  18    4.42    0.75
   0   3  18    5.05    0.69
   3   0  18    5.26    0.80
  -3   0 -18    7.51    0.77
   0   3  18    5.61    0.77
   3   0 -18    4.48    0.74
   3   0  18    5.54    0.78
   0   3 -18    5.42    0.74
   0  -3 -18    6.03    0.75
   3   0 -18    4.79    0.77
   3   0 -19   50.40    2.15
   0  -3 -19   52.31    2.11
   3   0  19   50.19    2.16
   0   3  19   47.25    2.09
   0   3  19   50.13    2.08
  -3   0 -19   46.39    2.00
   3   0 -19   51.23    2.19
   3   0 -19   49.82    2.14
   0   3 -19   52.06    2.15
   3   0  19   49.87    2.15
   3   0  19   51.08    2.23
   3   0  20    1.73    0.69
   0  -3  20    1.03    0.64
   0   3  20    1.49    0.57
   0  -3 -20    1.94    0.61
   0   3 -20    2.93    0.70
   3   0 -20    0.44    0.58
   0   3  20    2.51    0.64
   3   0 -20    2.16    0.79
   0  -3 -20    2.70    0.68
   3   0 -20    2.28    0.69
   3   0 -20    1.70    0.71
   3   0  20    1.86    0.68
   3   0  20    2.65    0.72
   0  -3 -21    3.78    0.73
   0   3 -21    4.89    0.84
  -3   0 -21    4.53    0.86
   3   0 -21    5.62    0.88
   0   3  21    6.47    0.91
   0  -3 -21    2.54    0.68
   3   0 -21    6.18    0.90
   0   3 -21    4.59    0.79
   3   0 -21    5.26    0.90
   0  -3  21    3.26    0.77
   3   0 -21    4.73    0.87
   3   0  21    3.53    0.79
   3   0  22   93.53    3.31
  -3   0 -22   92.72    3.38
   3   0 -22   94.06    3.40
   3   0 -22   95.34    3.34
   3   0  22   98.13    3.47
   0  -3 -22   94.29    3.35
   0   3 -22   92.74    3.36
   3   0 -22   89.15    3.34
   0  -3  22   94.73    3.34
   0  -3 -22   93.91    3.34
   3   0 -22  101.02    3.46
   0   3 -22   88.11    3.31
   3   0  23   60.86    2.62
   0   3  23   60.97    2.47
   3   0  23   55.03    2.52
   0   3  23   59.64    2.45
  -3   0 -23   61.09    2.57
   3   0 -23   57.74    2.52
   3   0 -23   55.28    2.41
   0   3 -23   55.62    2.46
   0  -3 -23   63.59    2.52
   3   0 -23   57.01    2.54
   0  -3  23   55.00    2.41
   0  -3 -23   61.87    2.49
   0   3 -23   56.53    2.48
   3   0 -23   56.40    2.50
   0   3  24    1.45    0.67
   3   0  24   -0.33    0.67
   0  -3 -24    0.23    0.62
   0   3 -24    0.24    0.58
   3   0 -24   -0.25    0.67
   3   0 -24   -0.33    0.70
   0   3  24   -0.07    0.60
   3   0  24   -0.57    0.74
   0   3 -24   -0.08    0.59
   3   0 -24   -0.24    0.69
   0  -3 -24    0.15    0.59
  -3   0 -24    0.64    0.65
  -3   0 -25   39.81    1.99
   0  -3 -25   40.77    1.96
   0   3 -25   41.09    2.00
   3   0 -25   41.43    2.07
   0  -3 -25   38.26    2.00
   3   0 -25   38.10    1.98
   0   3 -25   38.56    1.96
   3   0 -25   39.59    2.02
   0  -3 -25   43.35    2.01
   0   3  25   39.71    1.91
   3   0  25   37.51    1.96
   0   3  25   40.29    1.89
   3   0  25   38.68    2.00
  -3   0 -26  202.88    5.84
   3   0 -26  208.92    5.93
   0  -3 -26  208.69    5.82
   0   3 -26  211.79    5.88
   0   3  26  192.77    5.60
   0  -3 -26  203.78    5.85
   0   3 -26  202.51    5.82
   3   0 -26  204.84    5.89
   0  -3 -26  207.12    5.80
   3   0 -26  205.70    5.90
   0  -3 -26  208.82    5.84
  -3   0 -26  208.70    5.87
   0   3 -26  210.70    5.89
   3   0  26  203.72    5.85
   0   3  26  194.48    5.62
   3   0  26  199.25    5.78
   0  -3 -27    7.98    0.89
   3   0 -27    6.30    0.91
  -3   0 -27    7.87    0.94
   0   3 -27    7.62    0.90
   3   0  27    7.48    0.91
   0   3 -27    5.71    0.81
   0  -3 -27    7.93    0.89
  -3   0 -27    7.00    0.88
   0   3 -27    7.44    0.90
   3   0 -27    6.94    0.97
   0  -3 -27    8.41    0.86
   3   0  27    6.45    0.85
   0   3  27    6.33    0.76
   3   0 -27    8.65    1.01
   0  -3 -27    6.63    0.88
   0   3  27    6.48    0.77
   0  -3 -28   71.28    2.49
   0  -3 -28   70.64    2.56
   3   0 -28   72.74    2.66
   0   3 -28   69.50    2.57
   3   0  28   66.51    2.51
   3   0 -28   69.18    2.61
   0   3 -28   72.56    2.60
  -3   0 -28   68.87    2.60
   0  -3 -28   72.11    2.58
   0  -3 -28   75.12    2.60
   0   3 -28   69.48    2.57
  -3   0 -28   70.29    2.61
   3   0 -28   67.08    2.58
   3   0  28   67.43    2.47
   0   3 -29   35.61    1.65
   3   0 -29   38.97    1.73
   0  -3 -29   39.27    1.67
   3   0  29   35.73    1.60
   0   3 -29   40.48    1.71
   3   0 -29   39.19    1.73
   0  -3 -29   40.93    1.71
  -3   0 -29   34.91    1.67
   3   0  29   35.55    1.58
   0   3 -29   37.80    1.67
   3   0 -29   35.38    1.68
   0  -3 -29   36.53    1.64
  -3   0 -29   39.16    1.71
   3   0 -30    1.76    0.54
  -3   0 -30    0.90    0.46
  -3   0 -30    2.12    0.54
   0  -3 -30    2.22    0.51
   0  -3 -30    1.96    0.53
   0   3 -30    1.99    0.51
   3   0 -30    2.14    0.57
   0   3 -30    2.04    0.55
   3   0  30    2.15    0.48
   3   0 -31   40.16    1.52
  -3   0 -31   39.43    1.53
   3   1 -31   47.33    1.75
  -3  -1 -31   54.78    1.80
   3   1 -30   17.82    1.05
   1  -3 -30   14.95    0.96
  -3  -1 -30   16.76    1.02
  -1   3 -30   15.89    0.98
  -3  -1 -30   16.61    1.02
  -1   3 -30   17.62    1.02
   1  -3 -30   14.64    0.95
   3   1 -30   15.13    1.01
   1   3  29  171.94    4.90
   1   3  29  177.94    4.92
  -3  -1 -29  196.08    5.20
  -1   3 -29  190.83    5.16
   1  -3 -29  196.22    5.15
   3   1 -29  194.62    5.22
  -3  -1 -29  192.61    5.20
   1  -3 -29  194.69    5.15
  -1   3 -29  196.05    5.19
   3   1 -29  200.34    5.25
  -3  -1 -29  190.45    5.18
   1  -3 -29  180.24    5.09
  -1   3 -29  187.71    5.14
   3  -1  29  189.46    5.08
   1   3  28   17.38    1.11
   3  -1  28   16.58    1.10
   1   3  28   15.88    1.07
  -1   3 -28   16.29    1.15
   1  -3 -28   16.56    1.16
  -3  -1 -28   17.67    1.21
   3   1 -28   17.38    1.20
   1  -3 -28   17.04    1.16
  -3  -1 -28   19.93    1.25
  -1   3 -28   17.45    1.18
   3   1 -28   17.42    1.21
   3  -1  28   17.54    1.16
   3   1 -28   16.98    1.19
   1  -3 -28   15.77    1.11
   1  -3 -28   16.67    1.18
  -1   3 -28   18.51    1.23
   1   3  28   17.03    1.08
  -3  -1 -27    6.62    0.86
  -1   3 -27    8.04    0.89
   1  -3 -27    7.07    0.88
   3   1 -27    6.72    0.94
   1   3  27    7.96    0.87
   3  -1  27    8.73    0.90
  -3  -1 -27    7.09    0.89
   1  -3 -27    8.51    0.94
   1  -3 -27    7.54    0.91
   3   1 -27    8.42    0.96
   3   1 -27    7.70    0.94
  -1   3 -27    8.33    0.93
  -1   3 -27    5.99    0.85
   3  -1  27    9.12    0.93
   1   3  27    8.14    0.87
   1  -3 -27    7.51    0.89
  -1   3 -26   -0.22    0.58
   1  -3 -26   -0.07    0.67
   1  -3 -26    0.29    0.57
   3   1 -26   -0.15    0.65
  -3  -1 -26    0.67    0.56
   3   1 -26    0.30    0.58
   1  -3 -26    0.29    0.66
   1   3  26    0.48    0.59
   3  -1  26   -0.07    0.55
  -1   3 -26   -0.15    0.61
   3   1 -26   -0.08    0.58
  -3  -1 -26    0.15    0.54
   1  -3 -26    0.21    0.59
   1   3  26    0.14    0.59
   3  -1  26    0.67    0.62
  -1   3 -25    9.33    1.05
   3   1 -25    9.45    1.08
   1  -3 -25   10.06    1.03
  -3  -1 -25   10.27    1.07
   3  -1  25    9.93    1.04
   1   3  25    8.82    1.02
   3   1 -25    9.03    1.05
   3   1 -25    9.49    1.06
  -1   3 -25    8.17    0.99
   1  -3 -25   10.42    1.03
   1   3  25    9.75    1.00
   1  -3 -25    9.22    0.99
   1  -3 -25    8.20    1.07
   3  -1  25    8.24    1.00
  -3  -1 -24   85.75    3.19
  -1   3 -24   86.93    3.19
   3   1 -24   85.43    3.25
   1  -3 -24   87.01    3.18
   3   1 -24   87.80    3.26
  -1   3 -24   88.96    3.22
   1  -3 -24   85.21    3.16
   1   3  24   83.18    3.07
   3  -1  24   84.75    3.21
   1   3  24   87.65    3.20
   1   3  24   90.13    3.22
   1  -3 -24   88.44    3.30
   1  -3 -24   87.57    3.16
   3   1 -24   80.46    3.16
  -3  -1 -23  154.06    4.65
   1  -3 -23  144.45    4.56
   3   1 -23  145.37    4.66
  -1   3 -23  147.80    4.61
   3   1 -23  140.85    4.61
  -1   3 -23  150.25    4.62
   1  -3 -23  147.38    4.57
   3  -1  23  143.80    4.66
   1   3  23  145.83    4.52
   1   3  23  148.68    4.65
   3  -1  23  138.94    4.49
   3   1 -23  146.20    4.66
   1  -3 -23  149.23    4.74
   1   3  22    5.88    0.89
   3  -1  22    6.16    0.99
   3   1 -22    7.43    0.96
   1  -3 -22    7.34    0.95
  -3  -1 -22    6.12    0.90
  -1   3 -22    8.15    0.94
   3  -1  22    7.13    0.90
   3  -1  22    7.06    0.93
   1  -3 -22    6.44    0.90
   3   1 -22    6.43    0.96
   3   1 -22    8.78    1.07
   1   3  21  313.02    8.28
   3  -1  21  305.98    8.18
  -1   3 -21  301.60    8.19
   3   1 -21  313.45    8.25
   1  -3 -21  316.53    8.22
   1  -3 -21  316.91    8.21
   3  -1  21  305.14    8.19
   3   1 -21  312.57    8.25
   3   1 -21  306.16    8.09
   3  -1  20   15.50    1.22
   1   3  20   14.11    1.23
   1  -3 -20   19.49    1.28
   3   1 -20   14.75    1.19
   1   3  20   16.59    1.24
  -1   3 -20   15.83    1.22
   3  -1  20   16.33    1.29
   3  -1  20   15.55    1.23
   3   1 -20   14.73    1.19
   1  -3 -20   16.94    1.23
   3   1 -20   17.36    1.28
   3   1 -20   16.63    1.22
   3   1 -19    3.32    0.69
  -3  -1 -19    4.29    0.69
   3   1 -19    3.98    0.75
   1  -3 -19    4.15    0.73
   3  -1  19    3.67    0.75
   1   3  19    4.63    0.77
   1   3  19    3.82    0.68
   3  -1  19    4.74    0.80
   3   1 -19    3.62    0.74
  -1   3 -19    4.10    0.69
   1  -3 -19    3.75    0.70
   3  -1  19    5.26    0.77
   3   1 -18  161.51    4.69
   3  -1  18  163.31    4.75
  -3  -1 -18  153.78    4.60
   1   3  18  165.96    4.72
   3   1 -18  167.28    4.76
   1  -3 -18  165.28    4.69
   1   3  18  162.35    4.76
   3  -1  18  159.73    4.76
  -3  -1 -18  161.50    4.57
  -1   3 -18  159.82    4.70
   1  -3 -18  173.09    4.73
   3   1 -18  168.33    4.78
   3  -1  18  160.43    4.74
   3  -1  18  153.48    4.79
   3   1 -17    2.49    0.59
  -1   3 -17    2.90    0.60
   1  -3 -17    3.24    0.60
   3  -1  17    3.04    0.65
   3   1 -17    2.56    0.60
   1  -3 -17    3.02    0.59
   3  -1  17    1.60    0.58
  -3  -1 -17    2.02    0.52
   3  -1  17    3.18    0.69
   1   3  17    1.93    0.53
  -3  -1 -17    2.51    0.53
   1   3  17    2.80    0.65
   3  -1  17    2.28    0.63
   3   1 -17    3.16    0.66
   3   1 -16  403.01    9.90
   3  -1  16  401.26    9.94
   1   3  16  415.24    9.95
   3   1 -16  402.47    9.90
   1  -3 -16  419.81    9.85
   3  -1  16  397.80    9.92
  -3  -1 -16  403.52    9.84
   3  -1  16  401.26    9.93
   3  -1  16  392.27    9.97
   3   1 -16  390.67    9.86
   1   3  16  410.60    9.89
   3   1 -15  600.17   14.06
  -1  -3  15  592.19   13.90
   1   3  15  605.73   14.07
   3   1 -15  599.52   14.07
   1  -3 -15  622.85   14.01
   1   3  15  626.30   14.06
  -3  -1 -15  593.54   13.99
   3   1 -15  549.82   13.97
  -1  -3  15  586.87   13.89
   3  -1  15  598.04   14.09
  -3  -1 -14  481.79   11.32
   1   3  14  489.88   11.35
   3   1 -14  467.48   11.19
   3   1 -14  495.86   11.40
   1  -3 -14  488.88   11.29
   3  -1  14  473.64   11.39
   3   1 -14  472.74   11.36
   3  -1  14  458.15   11.38
   1   3  14  497.85   11.39
   3   1 -14  457.69   11.41
  -3  -1 -14  475.92   11.29
  -1  -3  14  468.83   11.22
   1  -3 -14  482.68   11.23
   3   1 -13   15.68    0.96
   3   1 -13   16.08    0.89
   3  -1  13   14.83    0.97
  -1  -3  13   15.67    0.88
   1  -3 -13   15.99    0.90
   1   3  13   18.38    0.98
   3   1 -13   16.98    1.00
   3   1 -13   17.05    0.99
   1   3  13   15.37    0.97
   3  -1  13   16.49    1.01
   3   1 -13   14.36    0.99
  -3  -1 -13   16.61    0.95
   1  -3 -13   16.07    0.89
  -1   3 -13   17.13    0.94
  -1   3 -13   15.02    0.81
   3   1 -12   98.17    2.96
   3  -1  12   99.37    3.00
  -1  -3  12  102.03    2.79
   1  -3 -12  106.60    2.91
   1   3  12  102.34    2.96
  -3  -1 -12  104.24    2.96
  -3   1  12  101.06    2.74
   1   3  12  109.19    3.01
   3  -1  12  104.89    3.04
   3   1 -12  105.52    3.08
  -1  -3  12  100.70    2.84
  -1   3 -12  101.71    2.81
  -1   3 -12  101.76    2.93
   3   1 -12   99.35    2.96
   3   1 -12  101.65    2.89
   3  -1  12  104.03    3.03
  -3  -1 -11  244.57    6.17
  -1  -3  11  241.08    6.04
   1   3  11  262.12    6.19
  -3   1  11  239.45    5.86
   1   3  11  253.23    6.21
   1  -3 -11  265.21    6.13
   3   1 -11  258.59    6.19
   3   1 -11  248.02    6.11
   3  -1  11  247.86    6.24
  -1  -3  11  245.54    5.99
   3   1 -11  245.48    6.17
   3   1 -11  263.28    6.20
  -3   1  11  247.25    5.94
   3  -1  11  250.00    6.24
   1   3  11  259.47    6.21
   3   1 -11  246.31    6.25
  -1   3 -11  246.35    6.13
  -3  -1 -11  252.27    6.16
   3  -1  11  248.46    6.24
   1  -3 -11  271.48    6.18
   3   1 -10  632.31   14.40
  -3  -1 -10  636.00   14.42
   1   3  10  650.38   14.42
  -3   1  10  610.69   14.08
  -3   1  10  619.66   14.09
   3   1 -10  636.21   14.40
   3   1 -10  625.84   14.34
  -1  -3  10  632.01   14.24
   3  -1  10  649.02   14.47
   3   1 -10  621.93   14.40
   3   1 -10  634.53   14.39
  -3   1  10  617.55   14.15
   3  -1  10  632.38   14.47
   3   1 -10  646.59   14.50
  -3  -1 -10  618.54   14.39
  -1   3 -10  605.10   14.35
   3  -1  10  628.81   14.47
   1  -3 -10  696.20   14.42
   3   1  -9   30.79    1.19
  -3  -1  -9   33.48    1.23
  -3   1   9   31.22    0.97
   1  -3  -9   33.35    1.13
   1   3   9   34.05    1.24
  -3   1   9   33.72    1.00
   3   1  -9   32.11    1.19
   3  -1   9   32.07    1.26
  -1  -3   9   30.76    1.09
   3   1  -9   28.87    1.18
   3   1  -9   31.08    1.19
   3  -1   9   29.62    1.24
  -3   1   9   31.70    1.02
   3   1  -9   33.85    1.29
  -1   3  -9   30.51    1.19
  -3  -1  -9   32.31    1.21
   3  -1   9   30.48    1.24
   1  -3  -9   34.50    1.22
   3   1  -8   75.06    2.19
  -3  -1  -8   77.03    2.24
  -3   1   8   74.19    1.93
   1   3   8   80.44    2.26
  -3   1   8   83.20    2.00
   1  -3  -8   83.91    2.14
   3   1  -8   76.65    2.19
   3   1  -8   78.76    2.20
   3  -1   8   80.13    2.27
  -1  -3   8   78.45    2.11
   3   1  -8   79.74    2.22
   3   1  -8   75.53    2.19
   3  -1   8   78.90    2.27
   1   3   8   77.62    2.22
  -3   1   8   76.84    2.00
   3   1  -8   81.46    2.29
  -1   3  -8   76.61    1.97
  -1   3  -8   78.61    2.21
   3  -1   8   78.80    2.26
   1  -3  -8   81.12    2.21
   1  -3  -7  617.76   13.14
   3   1  -7  569.82   13.09
  -3  -1  -7  590.20   13.15
  -3   1   7  545.11   12.80
   1   3   7  598.02   13.13
   1   3   7  657.13   13.19
   1  -3  -7  608.80   13.01
  -3   1   7  575.92   12.87
   3   1  -7  563.12   13.09
   3   1  -7  595.47   13.10
  -1  -3   7  581.44   13.02
   3  -1   7  573.55   13.17
   3   1  -7  588.23   13.11
   3   1  -7  580.02   13.11
   3   1  -7  584.74   13.10
   3   1  -7  596.29   13.18
   3   1  -7  614.59   13.20
  -1   3  -7  547.91   12.85
   3  -1   7  578.33   13.17
  -1   3  -7  571.26   13.13
  -3   1   7  560.25   12.87
   1   3   7  590.42   13.14
   3  -1   7  573.96   13.17
   1  -3  -6  812.49   17.35
   3   1  -6  778.56   17.34
   3   1  -6  759.23   17.33
  -3  -1  -6  802.55   17.37
   1   3   6  803.47   17.36
  -3   1   6  723.00   17.02
  -3   1   6  768.09   17.12
   1   3   6  841.28   17.39
   1  -3  -6  812.19   17.22
   3   1  -6  771.96   17.33
   3   1  -6  784.20   17.32
   3  -1   6  787.60   17.40
  -1  -3   6  771.76   17.26
   3   1  -6  772.59   17.34
   3   1  -6  783.09   17.33
   3   1  -6  780.39   17.32
   3   1  -6  810.08   17.41
   3   1  -6  794.43   17.41
  -1   3  -6  731.16   17.11
   3   1  -6  798.20   17.40
   3  -1   6  777.27   17.38
  -1   3  -6  784.39   17.37
  -3   1   6  757.01   17.09
   1   3   6  827.47   17.37
  -3   1   5   68.92    1.74
   1   3   5   75.35    1.98
   3   1  -5   72.41    1.95
   3   1  -5   72.78    1.96
  -3  -1  -5   70.64    1.99
  -3  -1  -5   75.05    2.01
   3   1  -5   71.40    1.95
   1   3   5   78.13    2.02
   1  -3  -5   76.77    1.85
   3   1  -5   73.36    1.97
   3   1  -5   73.30    1.96
   3   1  -5   73.03    1.97
   3   1  -5   70.82    1.96
   3  -1   5   75.34    2.01
   3  -1   5   74.64    2.02
   3   1  -5   72.35    1.96
  -1   3  -5   68.02    1.77
   3   1  -5   76.60    2.05
   3   1  -5   75.80    2.03
  -1   3  -5   71.75    1.78
   3   1  -5   73.03    2.03
   3  -1   5   76.34    2.02
  -3   1   5   70.15    1.74
   1   3   5   77.26    1.99
  -3   1   4  689.59   15.74
   1   3   4  723.48   16.00
   3   1  -4  721.84   15.99
   1  -3  -4  758.96   15.85
   3   1  -4  715.09   15.99
  -3  -1  -4  731.24   16.00
  -3  -1  -4  720.03   16.01
   3  -1   4  720.59   16.02
   3   1  -4  728.66   15.99
   1   3   4  742.73   16.01
   3   1  -4  716.95   15.99
   3   1  -4  716.94   15.97
   1  -3  -4  735.06   15.84
   3  -1   4  723.61   16.03
   3   1  -4  705.66   15.97
   3   1  -4  752.42   15.99
   3   1  -4  735.62   15.98
   1  -3  -4  734.35   15.84
   3   1  -4  712.17   16.04
   3   1  -4  713.90   16.04
  -1   3  -4  714.06   15.80
  -1   3  -4  680.49   15.79
   3   1  -4  728.71   16.04
   3  -1   4  724.11   16.01
  -3   1   4  681.03   15.74
   1   3   4  740.31   16.01
   3   1  -3   59.18    1.60
  -3  -1  -3   54.75    1.35
   3   1  -3   56.52    1.59
   1  -3  -3   59.55    1.44
  -3  -1  -3   58.39    1.59
  -3  -1  -3   58.99    1.58
   3  -1   3   57.64    1.60
  -1   3  -3   54.53    1.65
   3   1  -3   58.45    1.58
   1   3   3   59.98    1.60
   3   1  -3   57.54    1.59
   1  -3  -3   56.95    1.43
   3   1  -3   57.60    1.60
   3  -1   3   64.48    1.45
   3  -1   3   58.45    1.61
   3   1  -3   60.63    1.60
   3   1  -3   54.85    1.59
   1  -3  -3   59.90    1.44
   3   1  -3   55.19    1.59
   3   1  -3   59.90    1.63
   3  -1   3   58.80    1.36
   3   1  -3   58.60    1.63
   3  -1   3   57.25    1.36
   3   1  -3   52.50    1.61
  -3   1   3   57.17    1.37
   1   3   3   58.66    1.60
   1   3   3   60.34    1.59
   3  -1   3   57.65    1.61
   1   3   3   59.07    1.61
   3   1  -2  789.71   17.51
   3   1  -2  796.05   17.51
  -3  -1  -2  774.39   17.47
   3  -1   2  778.30   17.49
  -3  -1  -2  783.28   17.47
   1   3   2  765.98   17.49
  -1   3  -2  777.63   17.55
   1   3   2  803.73   17.50
   3   1  -2  797.17   17.52
   3  -1   2  770.70   17.37
   1  -3  -2  825.78   17.33
   3  -1   2  771.21   17.51
   3   1  -2  815.04   17.50
   1  -3  -2  807.03   17.32
   3   1  -2  789.71   17.49
   3   1  -2  793.20   17.49
   3  -1   2  748.43   17.30
   3   1  -2  762.54   17.52
   3   1  -2  790.35   17.53
   3  -1   2  812.87   17.31
   3   1  -2  812.90   17.54
   1   3   2  790.39   17.49
   1   3   2  781.23   17.50
   3  -1   2  767.67   17.48
   1  -3  -1 1404.66   30.04
  -3  -1  -1 1346.56   30.19
  -3  -1  -1 1381.63   30.18
   3  -1   1 1345.33   30.20
   1   3   1 1391.31   30.23
  -1   3  -1 1435.92   30.29
   1   3   1 1375.67   30.22
   3   1  -1 1407.60   30.27
   3  -1   1 1377.69   30.16
   3  -1   1 1512.28   30.19
   3   1  -1 1486.06   30.25
   3  -1   1 1376.07   30.22
   3   1  -1 1425.31   30.24
   3  -1   1 1386.21   30.10
   3  -1   1 1318.81   30.09
   3   1  -1 1463.17   30.27
   3   1  -1 1477.54   30.28
   3  -1   1 1364.39   30.19
  -1   3  -1 1437.25   30.29
  -1   3  -1 1430.43   30.29
   1   3   1 1352.48   30.24
   3   1  -1 1261.27   30.03
   1   3   1 1381.32   30.23
   1  -3  -1 1396.86   30.04
   3   1  -1 1406.68   30.26
   1   3   1 1384.52   30.23
   3   1  -1 1280.93   30.02
   1  -3   0  172.07    4.07
  -1   3   0  196.15    4.31
  -1   3   0  184.71    4.30
   1   3   0  183.40    4.27
   1   3   0  189.06    4.27
   3   1   0  180.94    4.16
  -1   3   0  195.34    4.30
   3  -1   0  181.01    4.20
  -3  -1   0  186.32    4.17
   3  -1   0  184.60    4.23
  -1  -3   0  172.48    4.05
   3  -1   0  206.37    4.26
   3  -1   0  188.94    4.23
   3   1   0  194.49    4.29
   3  -1   0  184.62    4.18
   3   1   0  195.49    4.29
   3  -1   0  189.87    4.19
   3  -1   0  185.87    4.26
   1  -3   0  174.51    4.07
   1   3   0  180.19    4.06
   1   3   0  184.92    4.26
  -1   3   0  194.00    4.30
   3  -1   0  184.22    4.19
   3   1   0  179.05    4.12
   1   3  -1 1441.83   31.44
  -1   3   1 1427.00   31.44
   3   1   1 1385.26   31.36
   1   3  -1 1488.51   31.24
   3  -1  -1 1303.87   31.43
   3  -1  -1 1461.90   31.46
   1   3  -1 1429.35   31.43
  -1   3   1 1482.34   31.45
   1   3  -1 1380.79   31.44
   3  -1  -1 1388.80   31.41
   3  -1  -1 1505.59   31.43
   3  -1  -1 1394.86   31.34
   1   3  -1 1528.35   31.25
   3  -1  -1 1381.02   31.42
   3   1   1 1390.71   31.40
   3  -1  -1 1446.85   31.39
  -1   3   1 1457.56   31.45
   1   3  -1 1414.49   31.43
  -1   3   1 1441.88   31.45
  -1  -3  -1 1340.04   31.40
   3   1   1 1390.30   31.40
   3  -1  -1 1377.51   31.29
  -1   3   2  792.69   17.24
  -3  -1   2  710.15   17.04
   3  -1  -2  754.52   17.27
   3  -1  -2  810.52   17.28
   3  -1  -2  777.86   17.26
   1   3  -2  780.32   17.24
  -1   3   2  817.78   17.24
  -3  -1   2  749.91   17.04
   1   3  -2  788.78   17.07
   3  -1  -2  781.84   17.24
   3  -1  -2  760.44   17.10
   3  -1  -2  771.76   17.24
   1   3  -2  835.80   17.09
   3  -1  -2  794.20   17.25
   3  -1  -2  792.09   17.24
   3   1   2  771.81   17.24
   3  -1  -2  804.58   17.24
  -1   3   2  793.35   17.25
  -1   3   2  812.90   17.25
   1   3  -2  782.20   17.25
  -1  -3  -2  748.11   17.22
  -3   1  -2  794.36   17.30
   3   1   2  773.47   17.24
   1   3  -2  788.06   17.26
   3   1   2  774.41   17.20
  -1   3   3   56.94    1.49
  -3  -1   3   51.10    1.28
   3  -1  -3   56.63    1.54
   3  -1  -3   56.53    1.55
   1   3  -3   58.28    1.37
   3  -1  -3   55.74    1.53
  -3  -1   3   54.23    1.27
   1   3  -3   56.46    1.51
  -1   3   3   57.56    1.49
   3  -1  -3   49.87    1.49
   1   3  -3   56.39    1.36
   3  -1  -3   57.10    1.51
   3  -1  -3   56.28    1.52
   1  -3   3   52.37    1.52
   3   1   3   51.61    1.51
   3  -1  -3   56.91    1.54
   3  -1  -3   56.17    1.51
   1   3  -3   59.31    1.37
   1   3  -3   54.89    1.51
   3  -1  -3   55.00    1.50
   3   1   3   54.74    1.51
  -3  -1   3   48.50    1.23
   3  -1  -3   54.52    1.50
  -1   3   3   58.49    1.50
   1   3  -3   54.18    1.51
   3   1   3   54.87    1.52
   3   1   3   55.03    1.49
  -1  -3  -3   54.21    1.49
  -3   1  -3   56.79    1.56
   3   1   4  732.89   16.78
   3   1   4  749.43   16.77
   3  -1  -4  739.26   16.82
   3  -1  -4  752.45   16.77
   3  -1  -4  772.44   16.78
  -1   3   4  765.42   16.73
   1   3  -4  744.29   16.75
   3  -1  -4  767.21   16.78
  -1   3   4  777.47   16.74
   3  -1  -4  734.62   16.77
   3  -1  -4  765.63   16.75
   1   3  -4  701.10   16.61
   3  -1  -4  747.59   16.76
   3  -1  -4  741.98   16.79
   1   3  -4  760.93   16.59
   3   1   4  747.04   16.79
   1  -3   4  774.01   16.78
   3  -1  -4  771.27   16.77
   1   3  -4  746.69   16.74
   1   3  -4  751.45   16.75
   3  -1  -4  748.96   16.79
   1   3  -4  761.14   16.73
  -1   3   4  769.48   16.73
  -1  -3  -4  752.45   16.75
  -3   1  -4  770.85   16.82
   3   1   4  742.65   16.78
   3  -1  -5   66.34    1.92
   3  -1  -5   71.35    1.89
   1   3  -5   65.97    1.74
  -1   3   5   73.20    1.87
  -1   3   5   69.36    1.82
   3  -1  -5   65.81    1.86
   3  -1  -5   68.18    1.86
   3  -1  -5   67.12    1.84
   3  -1  -5   66.68    1.86
   3   1   5   70.01    1.90
   1  -3   5   65.99    1.86
   3  -1  -5   69.05    1.85
   3  -1  -5   67.69    1.90
   1   3  -5   68.48    1.69
   3  -1  -5   66.44    1.84
   1   3  -5   66.89    1.84
   1   3  -5   64.17    1.83
   3  -1  -5   70.16    1.91
   1   3  -5   67.15    1.82
   3   1   5   67.34    1.89
   3   1   5   67.80    1.90
  -3   1  -5   68.52    1.91
  -1  -3  -5   66.26    1.85
  -1   3   5   70.89    1.83
   3   1   5   63.78    1.87
   3  -1  -6  815.06   17.86
   1   3  -6  763.23   17.66
  -1   3   6  865.60   17.79
  -1   3   6  826.51   17.71
   3  -1  -6  798.64   17.79
   3  -1  -6  787.25   17.78
   3  -1  -6  827.13   17.78
   3  -1  -6  824.03   17.80
  -3  -1   6  785.84   17.45
   1  -3   6  804.89   17.79
   3   1   6  781.50   17.82
   3  -1  -6  817.06   17.78
   1   3  -6  724.91   17.56
   3  -1  -6  796.26   17.77
   1   3  -6  800.14   17.76
   1   3  -6  789.05   17.75
   3  -1  -6  816.07   17.85
   1   3  -6  764.72   17.73
   3   1   6  806.03   17.83
   3   1   6  784.02   17.82
  -3   1  -6  812.40   17.85
  -1  -3  -6  835.33   17.78
   1   3  -6  788.82   17.63
  -1   3   6  819.71   17.75
   3   1   6  783.51   17.82
   3  -1  -7  581.51   13.50
  -1  -3  -7  635.03   13.31
   1   3  -7  617.23   13.36
  -1   3   7  632.06   13.44
  -1   3   7  613.05   13.37
   3  -1  -7  604.85   13.45
   3  -1  -7  605.74   13.43
   3  -1  -7  609.27   13.47
   3   1   7  591.15   13.50
   1  -3   7  613.48   13.46
  -3  -1   7  564.25   13.06
   3  -1  -7  611.74   13.44
   1   3  -7  564.74   13.23
   3  -1  -7  613.84   13.44
   1   3  -7  582.14   13.41
   1   3  -7  588.60   13.42
   3  -1  -7  618.88   13.53
   1   3  -7  549.92   13.37
   3   1   7  606.98   13.51
   3   1   7  599.04   13.50
  -3   1  -7  590.34   13.50
   1   3  -7  574.66   13.27
  -1  -3  -7  637.65   13.45
   3   1   7  588.74   13.50
  -1   3   7  618.49   13.41
  -1  -3  -8   76.57    1.89
   3  -1  -8   68.00    2.07
   3  -1  -8   70.06    2.03
  -1   3   8   72.50    1.95
   1   3  -8   70.70    1.95
  -1   3   8   76.67    2.02
   3  -1  -8   74.14    2.04
   3  -1  -8   67.92    2.03
   3   1   8   70.05    2.07
   1  -3   8   68.95    2.02
   1   3  -8   66.43    1.84
   3  -1  -8   70.76    2.02
   1   3  -8   68.14    1.99
   1   3  -8   66.00    1.99
   3  -1  -8   72.41    2.11
   1   3  -8   65.87    1.98
  -3   1  -8   71.36    2.09
   1   3  -8   66.08    1.85
  -1  -3  -8   73.82    2.03
   3   1   8   67.89    2.07
  -1   3   8   73.03    1.99
   3   1   8   67.57    2.07
   3  -1  -9   32.94    1.24
   1   3  -9   33.40    0.99
   3  -1  -9   34.22    1.33
  -1  -3  -9   36.48    1.11
   1   3  -9   32.81    1.17
  -1   3   9   35.50    1.24
   3  -1  -9   33.16    1.26
   1   3  -9   34.07    1.10
   3   1   9   35.19    1.30
   1  -3   9   33.49    1.23
   3  -1  -9   34.00    1.24
   3   1   9   35.19    1.32
  -1   3   9   34.62    1.22
   3  -1  -9   36.38    1.35
   1   3  -9   33.07    1.21
  -1   3   9   34.22    1.17
  -3   1  -9   31.78    1.28
   1   3  -9   33.08    1.09
  -1  -3  -9   37.45    1.25
   3   1   9   32.71    1.29
  -3  -1   9   32.35    0.98
   3   1   9   31.51    1.28
  -1   3  10  693.67   15.31
  -3   1 -10  689.06   15.42
   1  -3  10  670.09   15.34
   1   3 -10  651.40   15.10
  -3   1 -10  668.42   15.33
  -1  -3 -10  735.98   15.12
   3  -1 -10  661.22   15.31
   3  -1 -10  672.83   15.32
   1   3 -10  647.58   15.10
   3   1  10  677.87   15.39
   1  -3  10  649.39   15.28
   3  -1 -10  675.85   15.32
  -1   3  10  676.02   15.28
   3   1  10  667.39   15.38
   3  -1 -10  681.84   15.45
   1   3 -10  619.30   15.23
   3  -1 -10  675.85   15.33
  -1  -3 -10  700.37   15.30
   3   1  10  681.54   15.42
   3   1  10  684.22   15.40
   1   3 -11  237.35    5.86
   3  -1 -11  231.95    5.96
  -1  -3 -11  250.07    5.66
   3  -1 -11  244.87    5.92
   3  -1 -11  242.92    5.92
   3   1  11  249.43    5.99
   1  -3  11  234.62    5.86
  -1  -3 -11  257.76    5.89
   1   3 -11  229.93    5.69
   3  -1 -11  236.82    5.91
   3   1  11  242.78    5.98
   1   3 -11  235.20    5.84
  -3   1 -11  237.03    5.91
   1  -3  11  234.71    5.91
  -3   1 -11  238.74    6.00
   1   3 -11  226.61    5.68
  -1   3  11  237.06    5.79
   3   1  11  245.51    5.99
   3   1  11  242.80    6.02
   1   3 -12   82.95    2.48
   3   1  12   95.15    2.81
   3   1  12   92.31    2.76
   3   1  12   93.87    2.76
  -1   3  12   93.77    2.67
   1   3 -12   88.76    2.63
  -1   3  12   93.45    2.61
  -1  -3 -12   94.98    2.65
   1  -3  12   86.44    2.63
   1   3 -12   89.43    2.65
  -1   3  12   93.57    2.65
   1  -3  12   89.98    2.69
  -3   1 -12   89.46    2.69
  -3   1 -12   91.46    2.77
   3  -1 -12   91.54    2.71
   3  -1 -12   90.52    2.70
   3  -1 -13   13.90    0.91
   3  -1 -13   15.40    0.90
  -1   3  13   13.23    0.83
   1   3 -13   12.71    0.83
   3  -1 -13   13.82    0.91
  -1   3  13   14.35    0.87
   3   1  13   13.09    0.93
   1   3 -13   13.92    0.84
  -1   3  13   15.10    0.84
  -1  -3 -13   12.91    0.79
   1  -3  13   11.96    0.81
   1  -3  13   12.06    0.84
   1  -3  13   13.64    0.92
   3   1  13   11.57    0.92
   1  -3  14  481.93   11.67
   3  -1 -14  490.31   11.66
   3  -1 -14  482.78   11.68
  -1   3  14  499.36   11.65
   3   1  14  488.09   11.76
  -1   3  14  509.48   11.59
  -3   1 -14  496.56   11.69
  -1  -3 -14  507.29   11.60
   3  -1 -14  484.37   11.69
   1   3 -14  481.17   11.65
   3   1  14  516.52   11.84
   1  -3  15  582.97   13.81
   3  -1 -15  592.97   13.85
  -1   3  15  611.62   13.79
  -1   3  15  594.91   13.69
  -3   1 -15  583.38   13.79
  -3   1 -15  572.86   13.73
  -1  -3 -15  601.92   13.70
   3   1  15  591.49   13.95
   1  -3  15  564.47   13.81
   3   1  15  596.38   13.90
   3  -1 -15  588.09   13.85
   1   3 -15  577.59   13.80
  -1   3  16  414.41    9.86
   3   1  16  397.14    9.95
  -1   3  16  425.25    9.80
  -3   1 -16  405.23    9.85
   3  -1 -16  388.56   10.02
   3  -1 -16  413.75    9.96
   1   3 -16  404.00    9.88
   3  -1 -16  393.94    9.80
   3  -1 -16  411.62    9.94
   3   1  16  410.13   10.04
   3   1  16  401.63    9.97
   1  -3  16  391.75    9.88
  -1  -3 -17    1.79    0.51
   1   3 -17    0.64    0.49
   3  -1 -17    1.38    0.59
   1  -3  17    1.35    0.51
   3   1  17    2.01    0.57
   1  -3  17    1.53    0.56
  -1   3  17    1.73    0.47
   3   1  17    1.71    0.61
  -3   1 -17    1.13    0.49
   3  -1 -17    2.16    0.68
   3  -1 -17    1.11    0.49
   3  -1 -17    1.51    0.59
  -1   3  17    1.99    0.57
   3   1  17    1.10    0.54
   1  -3  17    1.57    0.53
   1  -3  18  181.02    4.98
   3   1  18  172.27    4.99
  -1   3  18  172.02    4.86
  -1  -3 -18  180.72    4.97
  -3   1 -18  168.91    4.83
   1   3 -18  175.27    4.97
   3  -1 -18  169.34    4.99
   3   1  18  173.60    5.07
   1  -3  18  172.07    4.93
   3   1  18  168.39    4.99
   3  -1 -18  172.98    5.00
   1   3 -18  177.13    4.97
   3  -1 -18  176.07    5.12
   3   1  19    3.27    0.73
  -1   3  19    2.70    0.57
   1   3 -19    2.58    0.64
   3  -1 -19    3.53    0.71
  -1  -3 -19    3.30    0.67
   1   3 -19    2.98    0.69
   3  -1 -19    3.52    0.71
   3   1  19    3.42    0.75
   1  -3  19    3.32    0.68
   1  -3  19    3.31    0.68
   3  -1 -19    3.31    0.76
   3   1  20   14.23    1.21
  -1  -3 -20   14.94    1.16
   1   3 -20   11.88    1.06
   3  -1 -20   12.99    1.16
   3  -1 -20   12.59    1.14
   1   3 -20   12.68    1.08
  -1   3  20   15.41    1.14
   1  -3  20   12.41    1.04
   3   1  20   14.08    1.14
   1  -3  20   12.54    1.04
   1  -3  20   14.84    1.21
   3  -1 -20   12.81    1.14
   3  -1 -20   12.94    1.24
   1   3 -21  309.64    8.12
  -1  -3 -21  308.54    8.04
  -1   3  21  303.16    7.93
   3   1  21  309.02    8.08
   3  -1 -21  313.15    8.18
   3  -1 -21  303.97    8.17
   3  -1 -21  301.54    8.14
   1   3 -21  287.83    8.02
   3  -1 -22    6.94    0.96
   3  -1 -22    7.26    0.97
   1   3 -22    7.13    0.94
  -1  -3 -22    6.85    0.90
   3  -1 -22    6.73    0.96
  -3   1 -22    5.42    0.85
  -1  -3 -22    5.56    0.85
   1   3 -22    6.17    0.93
   3  -1 -22    5.15    0.92
  -1   3  22    5.58    0.79
   3   1  22    6.27    0.94
   1  -3  22    6.50    0.93
   3   1  23  150.45    4.87
  -3   1 -23  157.43    4.89
   3  -1 -23  147.02    4.81
   1   3 -23  151.91    4.80
  -1  -3 -23  154.87    4.78
   3  -1 -23  156.53    4.86
   1   3 -23  165.32    4.89
  -1  -3 -23  160.89    4.81
   3   1  23  161.61    4.95
   1  -3  23  158.18    4.85
   3  -1 -23  162.14    4.89
   3  -1 -23  151.56    4.83
   3   1  24   76.54    3.01
  -3   1 -24   75.45    2.99
   3  -1 -24   85.37    3.08
   1   3 -24   72.87    2.94
  -1  -3 -24   80.94    2.96
  -1  -3 -24   78.83    2.94
   1   3 -24   71.73    2.91
   3  -1 -24   82.81    3.04
   3   1  24   76.48    3.01
   1  -3  24   72.49    2.89
   3  -1 -24   75.18    2.99
   1   3 -24   79.92    3.01
  -1  -3 -25    9.86    1.03
   3  -1 -25    8.28    1.02
   3  -1 -25   10.43    1.10
   1   3 -25   11.69    1.08
   1  -3  25   11.25    1.09
   3   1  25   10.39    1.05
   3  -1 -25   10.76    1.11
  -3   1 -25   11.07    1.09
   1   3 -25    9.42    1.04
  -1  -3 -25   10.67    1.08
   3   1  25   11.63    1.14
   1   3 -25   12.12    1.13
   3  -1 -25   11.25    1.07
   3  -1 -26    0.60    0.68
   1   3 -26   -0.15    0.60
   1   3 -26   -0.15    0.60
   3  -1 -26    1.43    0.72
  -3   1 -26    0.23    0.59
  -1  -3 -26    0.07    0.55
   3   1  26   -0.07    0.56
  -1  -3 -26    0.21    0.55
  -3   1 -26    1.13    0.67
   1   3 -26   -0.37    0.63
   3  -1 -26   -0.15    0.64
   3   1  26    0.52    0.63
   1  -3  26   -0.28    0.57
   3  -1 -26    1.10    0.63
  -1  -3 -26    0.15    0.65
   1   3 -27    6.13    0.83
   3  -1 -27    6.22    0.88
  -3   1 -27    6.91    0.89
  -1  -3 -27    8.24    0.89
   1   3 -27    7.69    0.95
   3  -1 -27    7.88    0.94
  -1  -3 -27    7.24    0.85
   3   1  27    6.43    0.80
   1   3 -27    7.21    0.88
   3  -1 -27    8.17    0.95
  -3   1 -27    8.07    0.93
  -1  -3 -27    6.34    0.81
  -1  -3 -27    6.56    0.85
   3  -1 -27    6.54    0.77
   1  -3  27    8.20    0.85
   3   1  27    8.35    0.95
  -1  -3 -28   19.94    1.23
   1   3 -28   20.02    1.27
   3  -1 -28   17.59    1.23
  -3   1 -28   19.34    1.27
  -3   1 -28   17.97    1.22
   3  -1 -28   17.96    1.22
  -1  -3 -28   18.27    1.19
   1   3 -28   18.01    1.23
   3   1  28   16.41    1.09
   3   1  28   18.04    1.18
   3  -1 -28   19.01    1.27
   1   3 -28   18.95    1.24
  -1  -3 -28   17.06    1.18
  -1  -3 -28   18.23    1.15
   3   1  28   18.46    1.18
  -1  -3 -29  201.71    5.29
   1   3 -29  191.95    5.29
  -3   1 -29  197.25    5.33
   3  -1 -29  190.21    5.31
  -3   1 -29  191.62    5.31
   1   3 -29  192.59    5.29
  -1  -3 -29  203.56    5.30
   3   1  29  190.17    5.20
   3   1  29  182.76    5.17
   3  -1 -29  195.75    5.34
   1   3 -29  204.03    5.36
  -1  -3 -29  208.40    5.33
   1   3 -30   14.33    0.94
  -3   1 -30   16.21    0.99
   3  -1 -30   13.58    0.94
  -1  -3 -30   13.97    0.91
   3   1  30   12.69    0.83
   1   3 -30   14.74    0.95
  -1  -3 -30   14.75    0.93
  -3   1 -30   13.61    0.94
   3  -1 -30   14.34    0.97
  -3   1 -31   53.63    1.82
   3  -1 -31   52.07    1.81
  -2   3 -30   14.91    0.94
  -3  -2 -30   14.53    0.92
   2  -3 -30   14.38    0.91
   3   2 -30   15.76    0.98
   2   3  30   11.44    0.79
   2   3  30   12.84    0.79
   2  -3 -30   16.26    0.92
  -3  -2 -30   15.71    0.95
   3   2 -30   14.93    0.98
  -2   3 -30   15.77    0.95
  -2   3 -29   16.12    1.04
  -3  -2 -29   17.83    1.09
   2  -3 -29   14.51    1.02
   3   2 -29   18.43    1.13
   2   3  29   14.75    0.97
  -2   3 -29   15.34    1.04
   2  -3 -29   15.14    1.04
  -3  -2 -29   14.41    1.01
   2  -3 -29   16.78    1.06
  -3  -2 -29   16.59    1.07
   3   2 -29   16.31    1.09
  -2   3 -29   15.19    1.06
   2   3  29   16.43    1.01
   3  -2  28   28.91    1.44
   2   3  28   26.74    1.39
  -2   3 -28   25.60    1.42
   2  -3 -28   24.15    1.39
  -3  -2 -28   26.82    1.43
   3   2 -28   24.35    1.44
   3  -2  28   23.20    1.32
   2   3  28   24.64    1.34
   2  -3 -28   27.63    1.46
   2  -3 -28   24.81    1.36
   3   2 -28   23.17    1.42
  -2   3 -28   27.86    1.45
   2  -3 -28   24.79    1.40
   3   2 -28   25.71    1.46
  -2   3 -28   26.80    1.44
  -3  -2 -28   24.59    1.39
   2   3  28   24.32    1.34
   2   3  27   31.46    1.63
  -2   3 -27   32.49    1.69
   3   2 -27   33.47    1.73
   2  -3 -27   31.10    1.66
  -3  -2 -27   32.85    1.69
  -2   3 -27   32.00    1.67
   3   2 -27   35.63    1.78
  -3  -2 -27   34.67    1.71
   2  -3 -27   33.47    1.71
   3  -2  27   33.25    1.67
   2   3  27   34.61    1.69
   3  -2  27   31.02    1.66
   2  -3 -27   33.11    1.71
   3   2 -27   31.42    1.70
   2  -3 -27   31.50    1.63
   3   2 -26   49.51    2.28
   2  -3 -26   53.07    2.28
  -2   3 -26   53.33    2.30
  -3  -2 -26   55.17    2.30
   2  -3 -26   50.89    2.24
   3   2 -26   54.82    2.35
  -3  -2 -26   53.74    2.27
  -2   3 -26   50.08    2.25
   3  -2  26   57.44    2.32
   2   3  26   50.76    2.23
   2   3  26   46.71    2.18
   3  -2  26   52.94    2.29
   2  -3 -26   49.39    2.21
   2  -3 -26   51.23    2.27
   3   2 -26   49.53    2.26
  -2   3 -25   38.08    1.94
   3   2 -25   41.39    2.03
  -3  -2 -25   42.12    2.00
   2  -3 -25   42.38    2.03
   3  -2  25   36.83    1.95
   2   3  25   40.46    1.93
   2   3  25   34.72    1.91
   3   2 -25   43.55    2.06
   2  -3 -25   37.36    1.95
  -2   3 -25   40.60    1.99
  -3  -2 -25   40.15    1.97
   2   3  25   39.77    2.01
   2  -3 -25   40.59    2.03
   2  -3 -25   40.12    1.96
   3   2 -25   37.75    1.97
  -2   3 -24   77.64    2.93
   3   2 -24   73.64    2.93
   2  -3 -24   79.97    2.97
  -3  -2 -24   81.16    2.97
   2   3  24   74.71    2.91
  -2   3 -24   78.61    2.94
   2  -3 -24   69.30    2.84
   3   2 -24   72.12    2.92
   2   3  24   74.55    2.98
   3  -2  24   76.61    2.96
   2  -3 -23   57.04    2.42
  -2   3 -23   57.99    2.48
   3   2 -23   57.45    2.49
  -3  -2 -23   58.60    2.46
   2   3  23   58.09    2.47
   3  -2  23   59.04    2.43
   3  -2  23   54.88    2.46
   2   3  23   58.14    2.54
   3  -2  23   54.45    2.38
   2  -3 -23   53.03    2.52
   3   2 -23   53.84    2.44
   2  -3 -23   54.15    2.40
   2   3  22  119.47    4.20
   3  -2  22  129.63    4.16
   2  -3 -22  132.43    4.21
   3   2 -22  125.24    4.21
  -2   3 -22  127.28    4.18
  -3  -2 -22  131.88    4.22
   3   2 -22  129.55    4.26
   2  -3 -22  131.66    4.21
   2   3  22  135.40    4.29
   3  -2  22  130.60    4.30
   3  -2  22  131.17    4.19
   3   2 -22  130.26    4.28
   2  -3 -22  129.42    4.17
   2  -3 -22  128.19    4.36
   2   3  21  231.38    6.68
   3  -2  21  230.10    6.57
   3   2 -21  238.57    6.67
   2  -3 -21  240.35    6.60
   3  -2  21  236.48    6.58
   3   2 -21  239.26    6.67
   2  -3 -21  242.97    6.65
   2   3  20   17.45    1.33
   3  -2  20   17.85    1.31
   2   3  20   17.29    1.31
   2  -3 -20   18.15    1.29
   3   2 -20   17.13    1.31
  -2   3 -20   18.61    1.28
   2  -3 -20   17.62    1.29
   3   2 -20   14.94    1.27
   3   2 -20   15.88    1.26
   3  -2  20   14.96    1.28
   3  -2  20   15.44    1.22
   3   2 -19   98.29    3.35
   3  -2  19   98.02    3.33
   2   3  19   99.11    3.41
   3  -2  19   95.33    3.31
   2   3  19   98.67    3.38
   3  -2  19   93.93    3.29
   3  -2  19   98.24    3.41
  -2   3 -19   95.06    3.27
   2  -3 -19  106.77    3.40
   3   2 -19   96.62    3.32
  -3  -2 -19   96.06    3.17
   3   2 -19   94.04    3.31
   2  -3 -19  102.47    3.35
   2   3  18   19.95    1.34
   3  -2  18   22.17    1.38
   3   2 -18   23.49    1.30
   3  -2  18   20.84    1.31
   2  -3 -18   22.17    1.32
   2  -3 -18   21.12    1.26
   3   2 -18   20.22    1.34
   3  -2  18   21.09    1.39
   3  -2  18   20.41    1.34
   2   3  18   23.09    1.40
   3   2 -18   23.89    1.41
   2  -3 -18   22.92    1.36
  -3  -2 -18   21.00    1.23
   2  -3 -17   52.03    2.05
   3   2 -17   48.98    2.09
   2   3  17   51.45    2.12
   3  -2  17   52.12    2.13
  -3  -2 -17   47.87    2.00
   3  -2  17   51.40    2.11
   2   3  17   54.22    2.15
   3   2 -17   50.38    2.11
   2  -3 -17   52.80    2.06
   2  -3 -17   50.97    1.99
   3  -2  17   50.15    2.08
   3   2 -17   48.62    1.97
  -3  -2 -17   48.75    1.97
   2  -3 -16   71.57    2.42
   3   2 -16   70.92    2.46
   3  -2  16   66.23    2.46
   2   3  16   67.48    2.48
  -3  -2 -16   68.26    2.39
   3  -2  16   66.59    2.47
   2   3  16   70.75    2.49
   2  -3 -16   66.87    2.36
   2  -3 -16   69.67    2.40
   3   2 -16   67.42    2.43
   3  -2  16   63.72    2.43
  -3  -2 -16   64.22    2.32
   3   2 -16   63.37    2.32
   2   3  15   82.72    2.74
   3   2 -15   78.88    2.67
   2  -3 -15   81.58    2.63
  -3  -2 -15   81.79    2.67
   2   3  15   84.27    2.75
   3   2 -15   76.34    2.65
   2  -3 -15   82.01    2.64
   3  -2  15   79.82    2.74
  -3  -2 -14  117.66    3.42
   3   2 -14  111.57    3.34
   3  -2  14  118.49    3.51
   3   2 -14  120.49    3.48
   2  -3 -14  117.22    3.40
   3   2 -14  118.89    3.46
   2  -3 -14  118.16    3.41
   2   3  14  123.42    3.53
  -3  -2 -14  119.62    3.42
   2   3  14  122.02    3.51
   3  -2  14  115.72    3.51
   2  -3 -14  124.52    3.46
   2  -3 -13   79.90    2.40
   3   2 -13   73.99    2.41
   3   2 -13   70.95    2.25
   3  -2  13   70.93    2.44
   2   3  13   73.16    2.43
   3   2 -13   75.82    2.35
   2  -3 -13   77.46    2.38
   3   2 -13   76.73    2.43
   2   3  13   78.35    2.48
   3  -2  13   74.34    2.46
   3   2 -13   69.49    2.43
  -3  -2 -13   71.53    2.36
   2  -3 -13   73.35    2.40
  -2   3 -13   74.47    2.41
  -3  -2 -13   73.65    2.39
  -2   3 -13   72.81    2.31
   3   2 -12  170.99    4.52
   3   2 -12  169.51    4.64
   2  -3 -12  185.45    4.63
   3  -2  12  175.69    4.72
  -3   2  12  178.50    4.43
   2   3  12  186.00    4.73
   3   2 -12  174.74    4.59
   2  -3 -12  183.80    4.71
  -3   2  12  178.78    4.46
   3  -2  12  178.47    4.75
   2   3  12  181.81    4.66
   2   3  12  185.71    4.74
   3   2 -12  182.77    4.77
   3  -2  12  178.81    4.74
  -2   3 -12  179.59    4.59
  -2   3 -12  173.40    4.68
  -3  -2 -12  175.99    4.66
  -2  -3  11   14.14    0.76
  -3  -2 -11   15.62    0.90
   2   3  11   14.21    0.91
  -3   2  11   15.61    0.75
   2  -3 -11   16.60    0.87
   3   2 -11   15.70    0.89
   3   2 -11   15.11    0.84
  -2  -3  11   14.51    0.71
   3  -2  11   15.22    0.95
   3   2 -11   16.58    0.88
   3   2 -11   15.38    0.89
   2  -3 -11   15.79    0.87
   2   3  11   15.81    0.95
   2   3  11   16.68    0.90
   3  -2  11   16.23    0.98
  -3   2  11   17.23    0.79
   3   2 -11   18.55    1.01
  -2   3 -11   16.14    0.93
  -3  -2 -11   14.87    0.89
   3  -2  11   15.71    0.96
   2  -3 -11   15.03    0.92
  -3   2  10  146.02    3.56
  -3  -2 -10  141.78    3.76
  -3   2  10  138.60    3.46
   2   3  10  147.48    3.80
   3   2 -10  135.41    3.71
   3   2 -10  141.26    3.67
   3  -2  10  145.25    3.83
  -2  -3  10  146.52    3.54
   3   2 -10  141.14    3.69
   3   2 -10  136.48    3.71
   2  -3 -10  150.97    3.70
  -3   2  10  144.42    3.56
   2   3  10  141.30    3.74
   2   3  10  144.44    3.80
   3   2 -10  140.72    3.83
   3  -2  10  140.96    3.82
   3   2 -10  139.18    3.72
  -2   3 -10  137.62    3.77
  -3  -2 -10  138.08    3.73
   3   2  -9   79.91    2.26
  -3   2   9   78.94    2.09
  -3   2   9   75.28    1.99
   2   3   9   78.51    2.29
   2  -3  -9   79.40    2.33
   3   2  -9   73.85    2.19
   2  -3  -9   76.30    2.18
   3   2  -9   72.01    2.19
   3  -2   9   80.07    2.31
  -2  -3   9   77.34    2.08
   3  -2   9   76.67    2.32
   3   2  -9   82.45    2.28
   2  -3  -9   77.50    2.19
   2   3   9   80.61    2.28
  -3   2   9   77.35    2.09
   3   2  -9   78.61    2.33
   3  -2   9   77.26    2.33
  -3  -2  -9   81.34    2.29
  -2   3  -9   75.45    2.29
  -3  -2  -9   72.82    2.24
   3  -2   8    4.31    0.53
  -3   2   8    2.55    0.26
  -3  -2  -8    6.29    0.53
   3  -2   8    4.53    0.53
  -2   3  -8    2.70    0.43
   2  -3  -8    3.59    0.47
   2   3   8    3.11    0.46
  -3   2   8    2.87    0.31
   3   2  -8    2.46    0.41
   3   2  -8    1.83    0.39
   2  -3  -8    2.62    0.36
   3   2  -8    2.83    0.40
   3   2  -8    2.86    0.41
  -2  -3   8    2.86    0.33
   3   2  -8    2.45    0.40
   2  -3  -8    2.85    0.36
   3   2  -8    2.78    0.45
   3   2  -8    3.21    0.47
   3   2  -8    3.04    0.47
   2   3   8    3.42    0.47
  -3  -2  -8    4.09    0.46
  -3   2   8    3.00    0.33
   3  -2   8    2.67    0.47
   3   2  -7   38.73    1.27
   2  -3  -7   42.19    1.24
  -3  -2  -7   36.71    1.30
   3  -2   7   36.87    1.34
   2  -3  -7   40.73    1.35
  -3   2   7   38.56    1.16
   2   3   7   37.09    1.31
   2  -3  -7   39.39    1.21
   3   2  -7   37.99    1.26
   3   2  -7   39.05    1.26
   3   2  -7   41.41    1.28
   3   2  -7   38.01    1.26
  -2  -3   7   37.26    1.17
   3  -2   7   38.52    1.33
   3   2  -7   38.72    1.26
   2  -3  -7   39.83    1.22
   3   2  -7   39.38    1.35
   3   2  -7   41.31    1.38
   3   2  -7   39.38    1.36
  -3   2   7   36.21    1.12
  -2   3  -7   38.11    1.35
  -3  -2  -7   35.29    1.29
   2   3   7   40.64    1.33
  -3   2   7   36.70    1.12
  -3   2   6  500.70   11.68
   2   3   6  520.56   11.92
   2  -3  -6  536.51   11.95
   2  -3  -6  567.34   11.82
   3   2  -6  509.60   11.84
   3  -2   6  538.77   11.95
  -3  -2  -6  522.84   11.90
   2   3   6  514.80   11.92
   3   2  -6  530.88   11.85
   3   2  -6  517.23   11.86
   2  -3  -6  532.96   11.78
   3  -2   6  536.98   11.94
   3   2  -6  517.65   11.83
   3   2  -6  517.92   11.85
   2  -3  -6  526.41   11.78
   3   2  -6  521.69   11.84
   3   2  -6  518.31   11.95
   3   2  -6  501.34   11.94
   3   2  -6  524.11   11.94
  -3   2   6  510.37   11.68
  -3  -2  -6  515.83   11.91
  -2   3  -6  549.48   11.98
   2   3   6  543.40   11.92
  -3  -2  -5  152.91    3.86
   3   2  -5  151.05    3.79
   3   2  -5  160.53    3.81
   2  -3  -5  171.99    3.76
   3  -2   5  158.31    3.89
  -3  -2  -5  152.10    3.83
  -3   2   5  151.98    3.65
   2   3   5  155.90    3.84
   3   2  -5  153.56    3.79
   3   2  -5  155.31    3.83
   2  -3  -5  160.18    3.73
   3  -2   5  162.47    3.88
   3   2  -5  155.48    3.78
   3   2  -5  152.74    3.79
   2  -3  -5  162.17    3.74
   3   2  -5  149.88    3.78
   2  -3  -5  168.57    3.75
   3   2  -5  156.41    3.90
   3   2  -5  155.17    3.89
   3   2  -5  153.45    3.88
  -3   2   5  149.91    3.65
   2   3   5  154.93    3.85
  -3   2   5  156.01    3.65
   2   3   5  156.94    3.86
  -3   2   4  159.47    3.75
   2   3   4  159.00    3.94
   3   2  -4  158.82    3.88
   2  -3  -4  170.88    3.83
   2  -3  -4  173.30    3.83
   3   2  -4  159.54    3.89
  -3  -2  -4  166.04    3.93
  -3   2   4  155.77    3.74
   2   3   4  157.93    3.93
   3   2  -4  156.55    3.88
   3   2  -4  162.76    3.94
   3   2  -4  166.05    3.89
   2  -3  -4  171.17    3.83
   3  -2   4  164.53    3.96
   3   2  -4  156.86    3.88
   2  -3  -4  171.23    3.83
   3   2  -4  155.59    3.88
   2  -3  -4  168.98    3.82
   3   2  -4  159.72    3.88
   3   2  -4  164.98    3.99
   3   2  -4  166.07    3.99
   3   2  -4  156.86    3.98
  -3   2   4  158.60    3.76
  -3   2   4  154.94    3.75
  -3  -2  -4  162.74    3.94
   2   3   4  163.13    3.93
   2   3   3  266.83    6.31
  -3   2   3  263.45    6.14
   3   2  -3  270.09    6.27
   2  -3  -3  292.98    6.21
   3   2  -3  267.80    6.27
   2  -3  -3  289.43    6.20
   2  -3  -3  282.81    6.19
  -3  -2  -3  269.97    6.29
  -2   3  -3  255.72    6.37
  -3   2   3  267.04    6.14
   3   2  -3  265.40    6.26
   2   3   3  260.19    6.29
   2  -3  -3  280.91    6.19
   3  -2   3  270.23    6.09
   3  -2   3  275.80    6.33
   3   2  -3  264.95    6.27
   3   2  -3  276.18    6.27
   2  -3  -3  273.35    6.18
   2  -3  -3  289.47    6.19
   3   2  -3  270.72    6.26
   3   2  -3  274.60    6.37
   3   2  -3  274.52    6.36
   3   2  -3  277.65    6.36
  -3  -2  -3  267.48    6.30
   2   3   3  260.24    6.28
  -3   2   3  269.31    6.15
  -3   2   3  267.41    6.17
   2   3   2   52.59    1.56
   3   2  -2   57.90    1.57
   2  -3  -2   59.68    1.48
   2  -3  -2   59.09    1.48
   3   2  -2   54.95    1.55
  -3  -2  -2   55.05    1.56
  -3   2   2   57.98    1.51
  -2   3  -2   56.37    1.68
   2   3   2   57.80    1.56
   2  -3  -2   57.87    1.47
   3  -2   2   55.80    1.44
   3  -2   2   59.71    1.61
   3   2  -2   58.95    1.58
   3   2  -2   55.68    1.55
   3   2  -2   56.95    1.55
   2  -3  -2   58.17    1.47
   2  -3  -2   57.28    1.47
   3   2  -2   59.82    1.66
   3   2  -2   59.42    1.66
  -3   2   2   58.61    1.49
  -3  -2  -2   60.84    1.60
  -3   2   2   58.91    1.48
   2   3   2   56.23    1.57
   2   3   1  164.09    4.04
  -3  -2  -1  172.37    4.05
   2   3   1  169.74    4.08
  -3   2   1  179.19    4.04
  -2   3  -1  182.83    4.16
   3  -2   1  174.67    4.00
   3  -2   1  179.33    4.00
   3   2  -1  174.06    4.08
   2  -3  -1  183.70    3.99
   2  -3  -1  169.11    3.97
   3   2  -1  176.24    4.16
   3   2  -1  176.59    4.07
  -3  -2  -1  169.88    4.07
  -2   3  -1  170.54    4.14
   3   2  -1  165.03    3.96
   2   3   1  166.37    4.08
  -3   2   1  182.00    4.03
   3  -2   1  178.09    4.09
   2   3   1  169.35    4.06
   3   2  -1  165.40    3.95
   2  -3  -1  173.94    3.98
   3   2  -1  172.63    4.08
   3  -2   0   21.35    0.73
  -2   3   0   21.17    0.80
   3   2   0   20.28    0.66
  -3   2   0   21.44    0.76
   2   3   0   21.18    0.73
   2  -3   0   23.32    0.67
   2   3   0   22.27    0.66
   2  -3   0   21.00    0.67
   3  -2   0   24.17    0.73
   2   3   0   20.76    0.70
   3   2   0   21.97    0.69
  -2   3   0   22.53    0.79
  -3  -2   0   20.31    0.71
  -2  -3   0   20.89    0.71
   3   2   0   20.26    0.67
  -2   3   0   22.13    0.80
   2   3   0   21.20    0.75
   2   3   0   20.92    0.73
  -3  -2   0   21.98    0.69
   3   2   0   19.69    0.66
   2   3   0   21.44    0.75
   2   3  -1  183.92    4.27
   3  -2  -1  191.21    4.40
   3   2   1  177.45    4.33
   2   3  -1  184.19    4.30
  -3  -2   1  181.36    4.26
   2   3  -1  181.52    4.27
   3  -2  -1  197.09    4.40
   3  -2  -1  189.52    4.33
   2  -3   1  191.83    4.42
  -2   3   1  201.28    4.42
   2   3  -1  184.64    4.34
  -2   3   1  194.07    4.39
  -3   2  -1  180.18    4.39
   2   3  -1  182.57    4.36
   3  -2  -1  194.12    4.36
   2   3  -1  192.97    4.28
   3  -2  -1  192.58    4.37
   3   2   1  184.46    4.32
   3  -2  -1  194.95    4.33
  -2   3   1  186.90    4.40
   2   3  -1  182.88    4.36
  -2  -3  -1  179.09    4.36
  -3  -2   1  187.07    4.30
   3   2   1  182.00    4.35
  -2   3   1  193.23    4.39
   2   3  -1  186.29    4.36
   2   3  -2   59.62    1.48
   3  -2  -2   59.83    1.60
   2   3  -2   57.90    1.47
   3  -2  -2   58.26    1.59
  -3  -2   2   55.62    1.40
  -2  -3  -2   58.40    1.56
   2   3  -2   58.21    1.47
   3   2   2   55.17    1.55
   2   3  -2   56.00    1.46
   2  -3   2   62.54    1.64
   3  -2  -2   58.80    1.48
   2   3  -2   57.07    1.56
  -2   3   2   57.37    1.56
   2   3  -2   58.63    1.54
   3  -2  -2   60.61    1.60
   2   3  -2   56.57    1.48
   3  -2  -2   55.43    1.55
   2   3  -2   58.99    1.48
   3  -2  -2   56.03    1.55
   3   2   2   59.89    1.55
   3  -2  -2   60.01    1.56
  -2   3   2   60.04    1.58
   2   3  -2   56.79    1.55
  -2   3   2   59.57    1.57
  -2   3   2   59.37    1.56
   3   2   2   56.10    1.56
  -2  -3  -2   56.73    1.57
  -2   3   3  285.44    6.42
   3   2   3  272.08    6.46
   3  -2  -3  278.40    6.53
   3  -2  -3  289.27    6.48
   2   3  -3  274.29    6.35
   2   3  -3  284.57    6.36
   3  -2  -3  302.27    6.49
  -2  -3  -3  266.08    6.45
   2   3  -3  283.38    6.40
  -2   3   3  279.76    6.42
   3  -2  -3  289.82    6.47
   2   3  -3  282.93    6.36
   3  -2  -3  275.11    6.29
   2  -3   3  277.57    6.51
   2   3  -3  277.96    6.36
   3  -2  -3  284.12    6.45
   3  -2  -3  287.44    6.49
   3  -2  -3  275.50    6.44
   2   3  -3  283.99    6.37
   2   3  -3  283.85    6.52
   2   3  -3  286.25    6.53
   3  -2  -3  291.84    6.48
  -2   3   3  282.04    6.43
  -2   3   3  283.60    6.43
   2   3  -3  270.69    6.42
  -2  -3  -3  273.46    6.48
   3   2   3  275.15    6.44
   3   2   3  269.66    6.49
  -2   3   4  154.09    3.53
   3   2   4  149.16    3.60
   3  -2  -4  144.75    3.64
   3  -2  -4  153.20    3.59
   3  -2  -4  156.23    3.59
   2   3  -4  137.59    3.47
  -2  -3  -4  146.17    3.58
   2   3  -4  146.10    3.51
  -2   3   4  147.66    3.51
   3  -2  -4  147.65    3.58
   3  -2  -4  150.42    3.56
   2   3  -4  146.19    3.48
   3  -2  -4  141.78    3.34
   2  -3   4  148.14    3.63
   2   3  -4  148.28    3.48
   3  -2  -4  148.28    3.55
   2   3  -4  143.78    3.48
   2   3  -4  138.71    3.47
   3  -2  -4  147.33    3.55
   2   3  -4  145.87    3.62
   2   3  -4  146.95    3.63
   3  -2  -4  150.87    3.61
   2   3  -4  152.05    3.62
  -2   3   4  148.20    3.53
  -2   3   4  149.30    3.52
  -2  -3  -4  143.84    3.59
  -3   2  -4  153.67    3.68
   3   2   4  140.49    3.61
   3   2   5  165.81    4.13
  -2   3   5  169.89    4.01
   3   2   5  164.17    4.10
   3  -2  -5  168.17    4.17
   3  -2  -5  181.92    4.10
   2   3  -5  170.12    4.00
   3  -2  -5  181.74    4.10
   3  -2  -5  175.65    4.09
  -2   3   5  168.05    4.02
  -2  -3  -5  167.00    4.09
   3  -2  -5  174.51    4.07
   2   3  -5  170.46    3.99
   2  -3   5  170.21    4.13
   3  -2  -5  165.15    3.78
   3  -2  -5  171.88    4.06
   2   3  -5  160.30    3.96
   2   3  -5  167.58    3.99
   3  -2  -5  172.64    4.07
   2   3  -5  159.91    4.11
   2   3  -5  163.60    4.12
   2   3  -5  163.69    4.10
   3  -2  -5  182.98    4.15
  -2   3   5  170.49    4.01
   2   3  -5  162.18    3.84
  -2  -3  -5  165.89    4.11
  -3   2  -5  176.48    4.19
   3   2   5  160.61    4.13
   3   2   6  481.36   11.01
   3   2   6  490.86   11.01
   3  -2  -6  499.30   11.06
   3  -2  -6  533.81   10.99
   2   3  -6  506.64   10.90
   3  -2  -6  529.26   10.98
  -2  -3  -6  508.99   10.99
  -2   3   6  486.77   10.87
  -2   3   6  504.66   10.92
   2   3  -6  485.87   10.87
   3  -2  -6  507.21   10.95
   2  -3   6  497.90   11.02
   3  -2  -6  440.32   10.55
   3  -2  -6  510.54   10.96
   2   3  -6  467.01   10.81
   3  -2  -6  499.41   10.95
   2   3  -6  477.64   10.87
   2   3  -6  494.57   11.00
   2   3  -6  483.80   10.99
   3  -2  -6  499.35   11.05
   2   3  -6  504.42   11.01
  -2   3   6  501.54   10.88
  -2  -3  -6  506.14   11.00
   2   3  -6  464.04   10.68
  -3   2  -6  509.26   11.07
   3   2   6  478.94   11.00
  -2   3   7   34.75    1.12
   3  -2  -7   36.39    1.18
   2   3  -7   35.29    1.13
  -2  -3  -7   34.26    1.19
   2   3  -7   31.14    0.81
   3  -2  -7   34.43    1.25
  -2  -3  -7   35.02    0.98
  -2   3   7   34.97    1.16
   2   3  -7   32.76    1.10
   3  -2  -7   34.98    1.17
   2   3  -7   35.43    1.08
   3  -2  -7   33.08    1.15
   2  -3   7   34.98    1.22
  -3  -2   7   34.21    0.96
   2   3  -7   33.92    1.11
   3  -2  -7   32.58    1.16
   2   3  -7   34.74    1.21
   2   3  -7   34.56    1.22
   3  -2  -7   37.95    1.28
   2   3  -7   34.96    1.21
   3   2   7   33.40    1.22
  -2  -3  -7   36.55    1.21
  -3   2  -7   35.40    1.27
   2   3  -7   32.26    0.93
  -2   3   7   34.36    1.11
   3   2   7   34.36    1.23
  -2   3   8    5.09    0.45
  -2   3   8    5.39    0.41
   3  -2  -8    6.01    0.51
   2   3  -8    6.08    0.33
  -2  -3  -8    5.61    0.52
  -2  -3  -8    5.75    0.34
   3  -2  -8    5.43    0.56
  -2   3   8    5.73    0.47
   2   3  -8    6.04    0.49
   3  -2  -8    5.51    0.48
   3  -2  -8    5.44    0.50
   2   3  -8    6.14    0.43
  -2  -3  -8    6.04    0.52
  -3   2  -8    5.31    0.55
   2   3  -8    6.35    0.50
   3  -2  -8    5.28    0.49
   2   3  -8    5.32    0.54
   2   3  -8    5.94    0.55
   2   3  -8    6.38    0.54
  -3  -2   8    5.42    0.32
   2  -3   8    4.87    0.52
   3   2   8    5.71    0.57
  -2   3   8    5.67    0.46
   3   2   8    5.31    0.55
  -2   3   9   76.18    2.09
   3  -2  -9   75.94    2.24
  -2  -3  -9   82.44    2.27
   2  -3   9   77.47    2.29
  -3  -2   9   74.98    1.96
  -2   3   9   79.95    2.18
  -3  -2   9   71.32    1.91
   2  -3   9   79.62    2.29
  -2  -3  -9   81.09    1.94
   2   3  -9   71.74    2.08
   3  -2  -9   80.07    2.24
   2   3  -9   74.98    2.18
   2   3  -9   76.61    2.28
   2   3  -9   68.12    2.21
  -2  -3  -9   79.44    2.25
  -3   2  -9   76.44    2.30
   3   2   9   81.87    2.34
   3   2   9   75.87    2.29
  -2   3   9   80.67    2.17
   3   2   9   75.12    2.27
  -2  -3 -10  163.98    3.76
  -2   3  10  159.65    4.05
  -2  -3 -10  164.26    4.16
   2  -3  10  167.27    4.21
   3  -2 -10  156.74    4.13
   2   3 -10  157.03    3.97
   2  -3  10  156.01    4.15
  -2  -3 -10  163.43    4.13
  -3   2 -10  160.13    4.21
   3  -2 -10  156.91    4.10
   2   3 -10  155.80    4.07
   3   2  10  162.03    4.20
  -2   3  10  165.54    4.05
   2   3 -10  144.33    4.11
   2   3 -10  153.92    4.06
   3  -2 -10  159.56    4.11
  -2   3  10  166.67    3.99
   3   2  10  161.81    4.20
   3   2  10  156.44    4.19
   3  -2 -11   19.88    0.98
   2   3 -11   20.06    0.96
   3  -2 -11   19.45    1.00
   2  -3  11   18.85    0.99
  -2   3  11   18.63    0.89
   2   3 -11   17.50    0.85
   2   3 -11   17.36    0.93
   3  -2 -11   18.46    0.95
   3   2  11   19.03    1.01
   2   3 -11   19.10    0.98
  -2  -3 -11   17.30    0.93
  -3   2 -11   18.99    1.03
   3  -2 -11   20.08    1.04
   3   2  11   19.19    1.02
   3   2  11   18.28    1.04
  -3   2 -11   16.73    0.95
   2  -3  11   18.83    1.00
  -2  -3 -11   20.24    0.98
   3  -2 -12  184.58    4.66
   2   3 -12  172.34    4.59
   3  -2 -12  176.56    4.61
   2  -3  12  176.93    4.67
   2  -3  12  173.53    4.63
   3  -2 -12  175.95    4.69
   2   3 -12  171.30    4.45
   3   2  12  179.15    4.70
   2  -3  12  181.18    4.71
   3   2  12  181.25    4.74
  -2   3  12  179.20    4.52
   3   2  12  173.42    4.67
   2   3 -12  171.03    4.62
  -2   3  12  180.03    4.45
  -3   2 -12  173.56    4.63
  -3   2 -12  175.52    4.71
  -2  -3 -12  184.94    4.62
  -2  -3 -13   72.84    2.34
   3  -2 -13   72.06    2.37
  -2   3  13   68.99    2.21
   2   3 -13   71.77    2.29
   3  -2 -13   68.21    2.27
  -2   3  13   74.24    2.24
   3   2  13   70.82    2.35
   2   3 -13   69.94    2.33
  -2   3  13   69.15    2.14
   3  -2 -13   70.03    2.29
   2   3 -13   75.36    2.32
   3  -2 -13   71.30    2.31
   2  -3  13   68.16    2.33
   2   3 -13   70.07    2.17
  -2  -3 -13   72.66    2.28
   3   2  13   70.10    2.38
  -2  -3 -14  107.22    3.14
   2  -3  14  104.22    3.24
   3   2  14  109.61    3.26
  -2   3  14  111.08    3.10
   2   3 -14  103.31    3.17
  -3   2 -14  110.26    3.19
   3  -2 -14  110.28    3.21
   2   3 -14  102.47    3.16
   2   3 -14  105.20    3.17
   3  -2 -14  107.48    3.19
   2  -3  14  102.29    3.20
   3   2  14  103.07    3.22
   3   2  14  117.18    3.35
   2  -3  14  103.39    3.25
  -2   3  14  106.69    3.01
  -2   3  15   73.61    2.36
   2   3 -15   73.21    2.46
  -3   2 -15   70.46    2.42
   3   2  15   72.01    2.54
   3  -2 -15   72.78    2.46
   2   3 -15   72.41    2.45
   3  -2 -15   67.89    2.40
   3  -2 -15   73.28    2.47
   2   3 -15   75.27    2.47
   2  -3  15   71.34    2.50
   3  -2 -16   65.84    2.39
   3  -2 -16   68.22    2.43
   2   3 -16   73.82    2.48
  -2  -3 -16   69.63    2.36
  -3   2 -16   69.60    2.39
   2  -3  16   65.63    2.43
   2  -3  16   67.52    2.46
   3   2  16   69.99    2.47
  -2   3  16   66.43    2.30
   2   3 -16   68.47    2.42
   3  -2 -16   69.97    2.45
   3   2  16   68.18    2.53
   2  -3  16   72.75    2.51
   3  -2 -17   54.33    2.11
   3  -2 -17   53.30    2.07
   2   3 -17   53.16    2.10
   3   2  17   52.68    2.12
  -2   3  17   49.53    1.94
   2  -3  17   52.86    2.13
  -2  -3 -17   50.64    1.99
  -3   2 -17   50.24    1.98
   2  -3  17   50.53    2.10
   3  -2 -17   53.52    2.11
   2   3 -17   52.96    2.10
   3   2  17   51.78    2.18
   2  -3  17   48.63    2.07
   3   2  18   18.47    1.25
  -2   3  18   18.72    1.14
   2  -3  18   19.05    1.29
  -2  -3 -18   19.35    1.18
   2  -3  18   19.34    1.27
   2   3 -18   19.29    1.28
   3  -2 -18   17.90    1.21
   3   2  18   18.38    1.28
   2  -3  18   17.90    1.23
   3  -2 -18   17.91    1.16
   3  -2 -18   18.08    1.21
   2   3 -18   18.25    1.22
   3  -2 -18   17.55    1.31
   3  -2 -19  101.20    3.40
   3  -2 -19  101.92    3.56
   2  -3  19   97.73    3.36
  -2  -3 -19  103.36    3.40
   2  -3  19   99.39    3.38
   2   3 -19   99.20    3.42
   3  -2 -19  105.10    3.44
   2  -3  19  104.69    3.44
   3   2  19  104.79    3.55
   3   2  19   98.46    3.45
   3  -2 -19  107.92    3.47
   2   3 -19  101.65    3.44
   3  -2 -20   15.54    1.26
   3  -2 -20   16.55    1.35
   2  -3  20   17.85    1.24
   2  -3  20   17.05    1.27
   2  -3  20   18.35    1.35
   3  -2 -20   17.37    1.28
   2   3 -20   17.02    1.26
   3   2  20   17.70    1.34
   2  -3  20   15.46    1.25
   3   2  20   17.57    1.32
  -2  -3 -20   14.78    1.16
   3  -2 -20   18.02    1.28
   2   3 -20   14.20    1.23
   3   2  21  227.11    6.54
   2  -3  21  223.35    6.33
   3  -2 -21  219.09    6.40
   3  -2 -21  234.61    6.56
   3  -2 -21  228.57    6.45
   2   3 -21  239.93    6.46
   2  -3  21  227.31    6.36
   2   3 -22  137.18    4.32
   3  -2 -22  131.09    4.29
   3  -2 -22  134.01    4.37
   2  -3  22  132.27    4.31
   2   3 -22  131.03    4.29
   3  -2 -22  136.54    4.32
   3   2  22  125.36    4.32
   2  -3  22  127.65    4.16
  -3   2 -22  128.08    4.26
  -2  -3 -22  135.95    4.22
   3   2  22  125.33    4.30
   3  -2 -22  135.69    4.29
   2   3 -22  137.42    4.33
   2  -3  23   57.05    2.54
   3   2  23   62.31    2.62
  -3   2 -23   64.79    2.61
   3   2  23   58.24    2.60
   3  -2 -23   65.45    2.69
   2   3 -23   63.05    2.60
   3  -2 -23   59.22    2.57
  -2  -3 -23   62.89    2.58
   2   3 -23   63.63    2.62
   3  -2 -23   59.62    2.58
   3  -2 -24   73.94    2.90
   2  -3  24   75.08    2.90
   2   3 -24   74.03    2.92
   3  -2 -24   73.17    2.88
  -2  -3 -24   70.16    2.79
   3   2  24   72.72    2.94
   3   2  24   78.09    2.94
  -3   2 -24   69.05    2.82
  -2  -3 -24   73.87    2.83
   2   3 -24   72.82    2.88
   3  -2 -24   75.20    2.91
   2  -3  25   40.54    1.97
   3   2  25   40.06    2.01
   3  -2 -25   38.52    1.99
  -2  -3 -25   41.74    1.98
  -3   2 -25   38.57    1.96
   2   3 -25   41.19    2.02
  -2  -3 -25   40.46    1.97
   3  -2 -25   36.79    1.94
   2   3 -25   39.20    1.99
   3   2  25   41.25    2.01
   2   3 -25   39.72    2.02
   3  -2 -25   39.87    2.00
   3  -2 -25   39.50    1.98
   3   2  26   56.93    2.41
  -3   2 -26   60.01    2.44
   3  -2 -26   57.15    2.42
   2   3 -26   57.19    2.42
  -2  -3 -26   58.67    2.38
   2   3 -26   58.36    2.42
   3  -2 -26   56.33    2.40
  -3   2 -26   57.75    2.39
  -2  -3 -26   56.00    2.33
   3   2  26   56.47    2.34
   2  -3  26   55.31    2.32
   3  -2 -26   58.03    2.43
   3  -2 -26   53.68    2.30
  -2  -3 -26   53.79    2.35
   2   3 -26   58.61    2.43
   3   2  27   33.40    1.71
   2  -3  27   35.57    1.72
  -3   2 -27   34.14    1.75
   3  -2 -27   35.81    1.78
  -2  -3 -27   32.90    1.68
   2   3 -27   34.13    1.76
  -2  -3 -27   34.58    1.70
   3  -2 -27   36.49    1.80
  -3   2 -27   33.65    1.73
   2   3 -27   34.12    1.76
   3   2  27   32.48    1.65
   2  -3  27   33.72    1.66
   3   2  27   35.72    1.72
   2   3 -27   37.58    1.82
   3  -2 -27   34.41    1.66
   3  -2 -27   34.68    1.76
  -2  -3 -27   33.47    1.69
   2  -3  28   22.25    1.28
   3   2  28   22.17    1.31
  -3   2 -28   24.90    1.40
  -2  -3 -28   26.09    1.38
   2   3 -28   24.25    1.38
   3  -2 -28   24.54    1.40
  -2  -3 -28   23.82    1.35
   3  -2 -28   22.71    1.37
  -3   2 -28   24.82    1.40
   2   3 -28   24.77    1.40
   3   2  28   24.20    1.34
   3  -2 -28   22.42    1.24
   2   3 -28   22.20    1.35
  -2  -3 -28   24.86    1.37
   3  -2 -28   23.87    1.37
  -3   2 -29   17.21    1.10
   2   3 -29   15.52    1.07
   3  -2 -29   16.96    1.09
   2   3 -29   15.14    1.04
  -2  -3 -29   15.51    1.01
  -3   2 -29   16.48    1.09
   3   2  29   15.07    1.01
  -2  -3 -29   17.72    1.07
  -3   2 -29   13.94    1.03
   3  -2 -29   16.01    1.09
   2   3 -29   15.60    1.07
  -2  -3 -30   12.81    0.85
  -3   2 -30   12.53    0.89
   2   3 -30   12.65    0.90
   3   2  30   12.56    0.81
   3  -2 -30   12.98    0.89
  -3   2 -30   13.61    0.93
   2   3 -30   12.56    0.89
  -2  -3 -30   12.46    0.86
   3  -2 -30   12.24    0.88
   3  -3   0   49.85    1.28
  -3   3   0   48.73    1.42
   3   3   0   45.84    1.31
   3   3   0   49.61    1.32
   3  -3   0   48.76    1.32
   3   3   0   45.98    1.29
   3  -3   0   48.43    1.36
   3   3   0   46.58    1.31
   3   3   0   45.80    1.32
   3   3   0   45.04    1.30
  -3  -3   0   44.99    1.31
  -3  -3   0   45.31    1.28
   3  -3   1    7.36    0.36
   3  -3  -1    6.82    0.46
   3   3  -1    6.50    0.41
   3   3   1    6.73    0.41
  -3   3  -1    6.53    0.54
  -3   3   1    9.27    0.52
   3   3  -1    6.93    0.41
   3  -3  -1    7.74    0.42
   3  -3   1    7.36    0.47
   3  -3  -1    7.23    0.42
   3   3  -1    6.76    0.36
   3   3   1    6.36    0.40
  -3  -3  -1    7.18    0.40
   3   3   1    6.64    0.42
   3   3  -1    6.98    0.40
   3   3  -1    6.71    0.37
  -3   3   1    7.03    0.46
   3   3   1    6.56    0.42
   3   3  -1    7.85    0.43
   3  -3  -1    7.57    0.41
   3   3  -1    6.47    0.40
  -3  -3  -1    7.37    0.43
  -3  -3   1    7.95    0.40
   3   3  -2    0.17    0.21
   3  -3  -2    0.53    0.22
   3  -3  -2    0.08    0.21
   3   3  -2    0.46    0.22
  -3  -3  -2    0.83    0.26
  -3  -3  -2    0.70    0.26
  -3  -3   2    0.22    0.18
   3   3  -2    0.39    0.22
   3   3   2    0.46    0.26
   3   3  -2    0.34    0.17
   3  -3  -2    0.47    0.22
   3  -3  -2    0.13    0.30
   3   3  -2    0.46    0.25
  -3   3   2    0.15    0.24
   3   3  -2    0.40    0.26
   3  -3  -2    0.41    0.23
   3   3  -2    0.32    0.38
   3   3  -2    0.16    0.38
   3   3   2    0.30    0.26
   3   3  -2    0.19    0.23
  -3   3   2    0.13    0.25
   3   3  -2    0.33    0.23
  -3   3   2    0.23    0.26
  -3   3  -2    0.45    0.42
   3   3  -2    0.32    0.25
  -3   3   2    0.23    0.25
   3   3   2    0.35    0.26
   3   3   2    0.26    0.23
   3  -3   2    0.38    0.31
  -3   3   3    0.83    0.26
   3   3   3    0.61    0.30
   3   3  -3    1.34    0.24
   3  -3  -3    0.98    0.26
   3  -3  -3    0.92    0.26
   3   3  -3    1.19    0.25
  -3  -3  -3    1.38    0.31
   3   3   3    0.98    0.28
   3  -3  -3    0.91    0.24
   3   3  -3    1.16    0.16
   3   3  -3    1.08    0.24
   3   3  -3    1.03    0.23
  -3   3   3    1.29    0.27
   3  -3  -3    1.26    0.22
   3  -3  -3    1.01    0.27
   3   3  -3    0.73    0.27
   3   3  -3    0.63    0.25
   3  -3  -3    0.93    0.27
   3   3  -3    0.70    0.38
   3   3  -3    0.77    0.36
  -3   3   3    0.80    0.25
  -3   3   3    1.02    0.26
   3   3   3    0.95    0.26
   3   3  -3    0.99    0.25
  -3  -3  -3    1.39    0.30
   3  -3   3    0.85    0.31
  -3   3   4  354.69    8.05
   3   3   4  349.48    8.19
   3  -3  -4  363.26    8.12
   3   3  -4  356.24    8.09
   3   3  -4  350.42    8.08
   3  -3  -4  379.42    8.13
   3   3  -4  343.51    8.08
  -3  -3  -4  349.99    8.16
  -3   3   4  352.35    8.04
   3  -3  -4  376.92    8.12
   3   3  -4  336.89    7.84
   3   3   4  341.44    8.15
   3   3  -4  355.44    8.09
   3  -3   4  365.51    8.22
   3  -3  -4  355.24    7.98
   3   3  -4  354.30    8.09
   3   3  -4  366.44    8.11
   3  -3  -4  382.01    8.11
   3  -3  -4  354.08    8.08
   3   3  -4  352.11    8.09
   3   3  -4  364.15    8.25
   3   3  -4  363.23    8.25
   3   3  -4  344.85    8.22
  -3   3   4  351.61    8.06
  -3  -3  -4  353.24    8.19
   3   3   4  346.21    8.16
  -3   3   5    0.23    0.23
   3   3   5    0.12    0.31
  -3   3   5    0.41    0.23
   3  -3  -5    0.61    0.35
   3  -3  -5    0.35    0.24
   3   3  -5    1.68    0.30
  -3   3  -5    0.15    0.37
  -3  -3  -5    0.31    0.28
   3   3   5    0.32    0.30
   3   3  -5    1.81    0.29
   3  -3  -5    0.38    0.25
   3   3  -5    0.43    0.26
   3  -3  -5    0.27    0.26
   3   3  -5    0.27    0.27
   3  -3  -5    0.96    0.26
   3  -3  -5    0.51    0.26
   3   3  -5    0.39    0.27
   3   3  -5    0.35    0.26
   3   3  -5    0.03    0.33
   3   3  -5   -0.05    0.36
   3   3  -5    0.87    0.36
   3   3   5    0.28    0.29
  -3   3   5    0.59    0.25
  -3   3   5   -0.02    0.24
  -3  -3  -5    0.22    0.31
   3  -3   5    0.29    0.31
  -3   3   6   27.35    0.94
   3  -3  -6   28.23    1.13
   3  -3  -6   30.29    1.01
   3   3  -6   26.43    0.98
  -3  -3  -6   26.99    1.04
  -3   3   6   26.17    0.92
   3   3   6   25.72    1.06
   3   3  -6   27.55    0.98
   3  -3  -6   29.68    1.00
   3  -3   6   27.83    1.09
   3   3  -6   28.26    1.00
   3  -3  -6   28.61    1.00
   3   3  -6   27.12    0.98
   3  -3  -6   28.36    1.00
   3   3  -6   28.12    0.99
   3   3  -6   27.13    1.09
   3   3  -6   27.25    1.10
   3   3  -6   27.46    1.11
  -3   3   6   29.60    0.96
  -3   3   6   27.68    0.93
  -3   3  -6   29.34    1.16
  -3  -3  -6   27.39    1.07
   3   3   6   27.46    1.06
  -3   3   7    4.69    0.40
  -3  -3  -7    4.25    0.24
   3  -3  -7    5.73    0.56
   3  -3  -7    5.41    0.47
   3   3  -7    4.69    0.45
  -3  -3  -7    4.84    0.52
   3  -3   7    4.77    0.53
  -3   3   7    4.53    0.39
  -3   3   7    5.14    0.42
   3   3   7    4.91    0.51
   3   3  -7    4.47    0.45
   3  -3  -7    4.31    0.43
   3  -3   7    4.87    0.52
   3  -3  -7    4.80    0.44
   3   3  -7    4.88    0.46
   3   3  -7    4.57    0.41
   3   3  -7    4.75    0.46
   3  -3  -7    4.78    0.44
   3   3  -7    4.83    0.52
   3   3  -7    4.51    0.53
   3   3  -7    4.68    0.53
  -3   3   7    4.95    0.40
  -3   3  -7    5.21    0.55
  -3  -3  -7    6.04    0.54
   3   3   7    5.55    0.51
  -3   3   8   83.82    2.24
   3   3   8   85.88    2.44
  -3  -3  -8   80.46    1.93
   3  -3  -8   92.50    2.38
   3   3  -8   81.18    2.34
  -3  -3  -8   80.72    2.39
   3  -3   8   82.47    2.46
  -3   3   8   85.44    2.25
  -3   3   8   82.67    2.27
   3  -3  -8   84.28    2.32
   3  -3  -8   86.29    2.33
   3   3  -8   81.89    2.34
   3   3  -8   82.91    2.46
   3   3   8   82.55    2.43
   3   3  -8   86.15    2.47
  -3   3   8   81.96    2.22
   3   3  -8   83.28    2.28
   3  -3  -8   83.01    2.32
   3   3  -8   76.34    2.30
   3  -3   8   87.99    2.46
  -3  -3   8   84.26    2.18
  -3  -3  -8   99.32    2.49
  -3   3  -8   88.19    2.51
  -3  -3  -9    0.67    0.44
  -3   3  -9    0.64    0.44
   3   3   9    0.79    0.46
  -3   3   9    1.29    0.35
   3   3  -9    0.86    0.38
   3  -3  -9    0.66    0.36
   3   3  -9    1.73    0.40
   3  -3  -9    0.60    0.36
   3   3   9    1.38    0.46
   3  -3   9    0.92    0.45
  -3  -3   9    1.25    0.29
   3   3  -9    0.51    0.43
   3   3  -9    1.62    0.49
  -3   3   9    0.79    0.33
   3   3   9    1.54    0.47
  -3  -3  -9    1.92    0.49
  -3   3   9    0.94    0.33
   3  -3  -9    0.99    0.38
   3   3  -9    0.75    0.38
   3   3 -10   96.65    2.81
   3  -3 -10  107.80    2.84
   3  -3  10  102.18    2.92
  -3  -3 -10  100.29    2.87
   3  -3  10  100.13    2.93
   3  -3 -10   97.93    2.79
   3   3 -10   98.34    2.74
   3   3 -10   99.49    2.83
   3  -3 -10   99.34    2.80
   3   3  10  100.68    2.90
  -3   3  10   98.33    2.68
   3   3 -10   97.25    2.92
  -3  -3 -10  100.37    2.87
  -3   3 -10  101.79    2.95
  -3   3  10  101.33    2.70
   3   3  10  101.32    2.94
   3  -3 -10  104.33    2.96
  -3   3  10  101.24    2.73
  -3   3  11  114.61    3.10
   3  -3 -11  114.20    3.17
   3   3 -11  113.21    3.20
   3  -3  11  115.70    3.32
  -3   3  11  114.97    3.06
   3   3  11  121.94    3.33
   3   3 -11  116.06    3.12
   3  -3 -11  116.06    3.19
  -3   3  11  112.43    3.06
   3   3  11  116.19    3.28
   3   3 -11  109.66    3.29
  -3   3 -11  111.99    3.29
  -3  -3 -11  118.18    3.25
   3  -3 -11  113.38    3.30
   3  -3  11  119.80    3.35
   3   3 -12   31.81    1.37
   3  -3 -12   33.15    1.35
   3  -3  12   34.19    1.47
   3   3  12   33.70    1.45
  -3   3  12   34.76    1.27
  -3  -3 -12   33.20    1.40
   3   3  12   32.59    1.40
   3   3 -12   29.84    1.42
  -3  -3 -12   31.06    1.36
  -3   3 -12   31.85    1.44
   3  -3 -12   34.99    1.51
   3   3 -12   32.41    1.29
   3  -3 -13  170.46    4.52
   3   3 -13  168.20    4.53
   3  -3  13  165.84    4.61
  -3   3  13  165.80    4.34
   3   3  13  175.36    4.65
  -3  -3 -13  166.71    4.56
   3  -3 -13  172.42    4.53
   3   3 -13  171.22    4.55
   3   3  13  172.58    4.59
   3   3  13  170.89    4.64
  -3   3  13  173.20    4.37
   3  -3  13  172.00    4.66
   3   3 -13  158.13    4.58
  -3  -3 -13  170.25    4.53
   3  -3 -13  172.01    4.62
   3   3 -13  165.45    4.38
   3  -3  13  159.14    4.60
   3   3 -14   15.88    0.91
   3  -3 -14   15.89    0.99
   3   3 -14   14.39    0.99
   3   3  14   15.68    1.04
  -3   3  14   15.81    0.88
   3   3 -14   15.49    1.04
   3   3 -14   16.15    1.01
   3  -3 -14   19.62    1.10
   3  -3 -14   15.59    0.97
  -3   3 -14   15.10    1.03
  -3  -3 -14   16.01    1.02
  -3   3 -14   13.89    0.93
   3   3  14   16.60    1.07
   3  -3  14   14.54    1.04
   3  -3 -14   16.74    1.07
   3   3  15   15.17    1.10
   3  -3  15   13.15    1.02
  -3   3 -15   14.61    1.04
  -3  -3 -15   14.91    1.02
  -3   3 -15   14.40    0.98
   3  -3  15   16.27    1.10
   3   3  15   16.82    1.11
   3  -3 -15   15.36    1.02
   3   3 -15   13.32    1.00
   3  -3 -15   14.91    0.98
   3   3 -15   15.89    1.04
   3  -3 -15   14.73    0.99
   3  -3  15   13.96    1.04
  -3  -3 -15   14.43    0.98
   3  -3  16   46.38    1.97
   3   3 -16   46.99    1.94
   3  -3 -16   43.69    1.87
   3  -3 -16   50.39    1.95
   3   3 -16   48.55    1.96
   3  -3 -16   47.80    1.93
   3  -3  16   49.79    2.05
   3   3  16   46.01    2.00
   3   3 -16   46.26    2.00
   3  -3  16   45.62    2.00
  -3  -3 -16   52.40    1.95
   3   3  16   47.68    2.03
  -3   3 -16   44.43    1.85
   3  -3  17   15.09    1.16
   3   3  17   16.84    1.20
   3  -3  17   14.15    1.12
   3   3  17   15.97    1.16
   3  -3 -17   14.01    1.08
   3  -3  17   14.09    1.11
   3   3 -17   16.75    1.16
   3  -3 -17   13.97    1.07
   3  -3 -17   15.97    1.12
   3  -3 -17   16.30    1.14
   3   3 -17   14.54    1.11
  -3  -3 -17   15.45    1.07
   3   3  18   32.30    1.76
   3  -3  18   33.87    1.75
   3  -3  18   36.35    1.78
   3   3  18   35.28    1.82
   3  -3 -18   37.26    1.77
   3   3 -18   34.40    1.75
   3  -3  18   35.77    1.77
   3   3 -18   35.85    1.77
   3  -3 -18   34.10    1.73
   3  -3 -18   34.94    1.69
   3   3 -18   31.17    1.69
   3  -3 -18   36.83    1.77
  -3  -3 -18   37.62    1.70
   3  -3  19  308.17    7.98
   3   3  19  308.54    8.06
   3  -3  19  300.42    7.95
   3   3  19  308.73    8.06
   3  -3 -19  285.35    8.05
   3   3 -19  297.92    7.96
   3  -3 -19  306.33    7.95
   3  -3  19  296.72    7.90
   3   3 -19  300.22    7.94
   3  -3 -19  304.01    7.92
   3  -3 -19  293.61    7.80
   3  -3 -19  306.37    7.92
   3   3 -19  302.14    7.93
  -3  -3 -19  295.55    7.75
   3  -3 -20    6.73    1.05
   3  -3  20    6.44    0.88
   3   3  20    5.99    0.89
   3  -3  20    5.55    0.86
   3   3 -20    6.11    0.91
   3  -3 -20    6.19    0.85
   3   3 -20    7.15    0.95
   3  -3 -20    7.66    0.95
   3  -3  20    7.48    0.93
  -3  -3 -20    6.26    0.84
   3  -3 -20    6.67    0.95
   3   3 -20    5.18    0.88
   3   3  20    5.89    0.97
   3  -3  21  144.27    4.62
   3   3  21  149.63    4.73
   3  -3  21  148.60    4.68
   3  -3  21  157.89    4.81
   3  -3 -21  154.24    4.69
   3   3 -21  154.25    4.72
   3  -3 -21  150.31    4.66
   3   3 -21  152.85    4.70
   3  -3 -21  147.68    4.80
   3  -3  21  146.96    4.61
   3   3  22  212.04    6.06
  -3   3 -22  217.26    6.02
  -3  -3 -22  203.69    5.90
   3  -3 -22  210.83    6.00
   3   3 -22  197.46    5.96
   3  -3  22  210.69    6.09
   3  -3  22  198.54    5.90
   3  -3  22  207.16    5.94
   3   3  22  205.26    6.09
   3   3 -22  206.34    6.01
   3  -3 -22  215.38    6.03
   3   3 -22  205.38    6.00
   3  -3 -22  204.44    5.95
   3  -3 -22  205.52    6.11
  -3  -3 -23   28.66    1.67
  -3   3 -23   30.28    1.73
   3   3  23   30.13    1.83
   3  -3  23   32.87    1.76
   3   3  23   29.87    1.76
   3  -3  23   31.77    1.82
   3  -3  23   32.82    1.77
   3  -3 -23   34.02    1.90
   3  -3 -23   29.40    1.76
   3   3 -23   34.35    1.85
   3   3 -23   31.16    1.76
   3  -3 -23   29.94    1.75
   3  -3  24    0.07    0.62
   3  -3  24    0.65    0.66
   3   3  24    0.08    0.62
   3   3  24    0.33    0.60
   3  -3 -24    0.85    0.69
   3   3 -24    0.72    0.71
  -3   3 -24   -0.08    0.68
   3  -3 -24    0.70    0.66
  -3  -3 -24    0.45    0.62
   3   3 -24   -0.08    0.67
  -3   3 -25   37.83    1.92
   3  -3 -25   38.79    1.95
   3   3 -25   39.41    1.96
  -3  -3 -25   37.52    1.87
   3   3  25   36.37    1.91
   3   3  25   37.56    1.90
   3   3  25   34.17    1.88
   3  -3  25   38.13    1.92
  -3  -3 -25   36.84    1.85
   3  -3 -25   39.98    1.96
   3   3 -25   35.83    1.89
  -3   3 -25   37.60    1.91
   3   3 -25   39.24    1.99
   3  -3 -25   37.55    1.91
   3  -3 -25   32.59    1.85
   3   3  26   38.46    1.89
   3  -3  26   37.69    1.86
   3   3  26   35.87    1.83
  -3  -3 -26   37.25    1.84
   3   3 -26   37.36    1.89
   3  -3 -26   38.53    1.89
  -3   3 -26   38.53    1.87
   3  -3 -26   36.96    1.84
   3   3 -26   39.62    1.93
   3  -3 -26   38.56    1.89
  -3   3 -26   35.84    1.83
  -3  -3 -26   39.15    1.87
   3  -3 -26   37.30    1.86
   3   3 -26   41.99    1.99
  -3  -3 -27   73.46    2.70
   3  -3 -27   77.99    2.78
  -3   3 -27   78.58    2.80
   3   3 -27   75.62    2.79
   3   3  27   76.24    2.76
   3  -3  27   75.25    2.72
   3  -3  27   74.36    2.75
   3  -3 -27   75.57    2.72
   3   3 -27   79.62    2.83
  -3  -3 -27   69.47    2.62
   3  -3 -27   78.89    2.80
  -3   3 -27   80.46    2.82
   3  -3 -27   76.26    2.76
   3   3 -27   75.51    2.78
  -3  -3 -27   79.23    2.76
   3   3  27   76.80    2.79
   3   3  28    6.02    0.75
   3  -3  28    5.68    0.74
   3   3  28    6.24    0.77
   3  -3  28    6.36    0.75
   3  -3 -28    6.98    0.78
   3   3 -28    7.75    0.84
   3  -3 -28    5.39    0.75
   3   3 -28    6.27    0.77
   3  -3 -28    6.53    0.78
  -3   3 -28    6.80    0.80
  -3  -3 -28    5.33    0.72
   3   3 -28    5.29    0.75
  -3  -3 -28    5.92    0.75
  -3   3 -28    5.14    0.72
   3   3  29    5.13    0.64
  -3  -3 -29    6.60    0.72
  -3   3 -29    6.02    0.73
   3   3 -29    6.89    0.76
   3  -3 -29    6.10    0.70
  -3  -3 -29    6.63    0.71
  -3   3 -29    7.51    0.77
   3   3 -29    7.35    0.76
   3  -3 -29    8.07    0.77
   3  -3 -29    6.06    0.65
   3   3  29    6.22    0.68
   3   3  30   73.62    2.30
   3   3  30   75.35    2.31
  -3   3 -30   73.70    2.40
  -3  -3 -30   77.19    2.36
   3   3 -30   75.55    2.41
   3  -3 -30   77.25    2.38
   0   4   0   45.15    1.40
   0   4   0   45.14    1.39
   4   0   0   47.72    1.33
   4   0   0   48.41    1.36
   4   0   0   46.31    1.30
   0   4   0   47.71    1.41
   4   0   0   49.82    1.38
   4   0   0   45.79    1.27
   4   0   0   46.23    1.33
   4   0   0   47.18    1.34
   4   0   0   46.52    1.35
   0   4   0   44.84    1.39
   4   0   0   45.92    1.28
   4   0   0   47.67    1.21
  -4   0   0   46.47    1.31
   4   0  -1  307.83    7.11
   4   0   1  318.46    7.21
   4   0   1  316.19    7.14
   4   0  -1  324.91    7.32
   4   0  -1  316.28    7.25
   4   0   1  298.25    7.15
   0   4   1  315.40    7.28
   4   0  -1  306.67    7.01
   0   4  -1  312.91    7.30
   0   4  -1  320.99    7.32
   0   4  -1  315.71    7.31
   0   4   1  319.51    7.29
   4   0   1  325.90    7.23
   4   0  -1  321.96    7.27
   4   0  -1  301.93    7.11
   4   0   1  315.59    7.22
   4   0  -1  342.42    7.29
   4   0  -1  332.79    7.29
   4   0   1  335.84    7.20
   4   0   1  327.73    7.20
   4   0  -1  318.67    7.25
   4   0  -1  321.52    7.25
   4   0  -1  325.19    7.26
   4   0   1  316.46    7.21
   0   4  -1  316.68    7.31
   0   4   1  307.47    7.28
  -4   0  -1  306.23    7.22
  -4   0   1  315.84    7.15
   4   0   1  316.13    7.20
   0   4   2    0.44    0.31
   0  -4   2    0.09    0.10
   4   0   2    0.46    0.21
   4   0  -2   -0.02    0.26
   4   0  -2    0.61    0.32
   4   0  -2    0.52    0.33
   0   4   2    0.26    0.08
   0   4  -2    0.78    0.43
  -4   0  -2   -0.04    0.30
  -4   0   2    0.36    0.20
   0   4  -2    0.10    0.09
   0  -4  -2    0.24    0.08
   4   0   2    0.25    0.29
   4   0  -2    0.28    0.31
   4   0  -2    0.17    0.30
   0   4  -2    0.19    0.10
   0  -4  -2    0.22    0.08
   4   0  -2    0.02    0.35
   4   0   2   -0.03    0.29
   4   0  -2    0.56    0.31
   4   0   2    0.52    0.31
   4   0  -2    0.32    0.32
   4   0  -2    0.37    0.32
   4   0   2    0.24    0.30
   0   4   2    0.17    0.27
   0   4  -2    0.26    0.47
   0   4   2    0.02    0.28
   0   4   2    0.06    0.29
   0   4  -2    0.13    0.45
   4   0   2    0.19    0.30
   4   0   3  146.98    3.54
   4   0   3  131.84    3.31
   4   0  -3  142.23    3.58
   4   0  -3  144.54    3.57
   4   0  -3  144.92    3.59
   0   4  -3  141.65    3.61
   0   4   3  160.15    3.59
   0   4   3  164.98    3.59
   0   4  -3  139.08    3.28
   0  -4  -3  141.45    3.26
   4   0  -3  141.21    3.55
   4   0   3  150.55    3.56
   4   0  -3  156.86    3.58
   4   0  -3  147.01    3.56
   4   0  -3  138.30    3.54
   4   0   3  142.83    3.41
   4   0  -3  145.28    3.57
   4   0  -3  142.24    3.57
   4   0  -3  144.28    3.56
   0   4  -3  150.03    3.63
   0   4   3  153.67    3.57
  -4   0  -3  145.59    3.55
   4   0   3  145.80    3.54
   4   0   4   11.34    0.60
   4   0  -4   11.09    0.62
   4   0  -4   11.19    0.63
   4   0   4   11.60    0.37
   4   0  -4   11.28    0.62
   0   4   4   11.63    0.60
   0   4  -4   11.81    0.67
   4   0  -4   11.15    0.61
   0  -4  -4   11.33    0.41
   0   4   4   12.10    0.62
   0   4   4   11.56    0.61
   4   0  -4   12.59    0.63
   4   0  -4   11.42    0.62
   4   0  -4   10.94    0.63
   4   0   4   11.68    0.62
   0   4  -4   11.30    0.55
   4   0  -4   12.61    0.65
   0   4  -4   11.69    0.57
   4   0  -4   12.11    0.64
   4   0  -4   10.76    0.61
   4   0  -4   11.97    0.63
   0   4   4   11.79    0.61
  -4   0  -4   11.63    0.61
   4   0   4   10.65    0.59
   4   0   5  545.97   12.47
   4   0  -5  550.62   12.48
   0   4   5  565.32   12.44
   4   0  -5  517.73   12.46
   4   0  -5  553.53   12.47
   0   4   5  578.12   12.47
   4   0  -5  550.61   12.47
   0  -4  -5  536.18   12.19
   4   0  -5  555.10   12.46
   4   0  -5  543.24   12.43
   4   0  -5  548.98   12.45
   4   0  -5  552.17   12.45
   4   0   5  553.72   12.49
   4   0  -5  549.51   12.44
   0   4  -5  540.42   12.33
   4   0  -5  549.05   12.48
   0   4  -5  563.94   12.33
   0   4  -5  538.97   12.30
   4   0  -5  530.87   12.47
   0   4   5  556.86   12.44
  -4   0  -5  559.90   12.47
   4   0   5  555.40   12.47
   4   0   6  148.25    3.59
   4   0  -6  138.86    3.56
   4   0  -6  146.07    3.56
   4   0  -6  145.99    3.55
   0   4   6  147.54    3.53
  -4   0   6  130.19    3.09
   0   4   6  157.54    3.57
  -4   0   6  141.72    3.11
   4   0  -6  143.07    3.55
   4   0  -6  145.25    3.53
   4   0  -6  147.43    3.55
   0  -4   6  143.23    3.50
   4   0   6  148.64    3.59
   4   0  -6  156.79    3.58
   4   0  -6  144.18    3.53
   4   0  -6  150.67    3.55
   0   4  -6  138.83    3.39
   0   4  -6  141.74    3.40
   0   4  -6  132.23    3.35
   4   0  -6  140.55    3.57
  -4   0   6  124.92    3.07
  -4   0  -6  152.09    3.58
   4   0   6  149.77    3.58
   0   4   6  150.61    3.53
   4   0  -7  118.14    3.02
   4   0  -7  116.15    2.97
   4   0  -7  113.69    2.96
  -4   0  -7  114.41    2.98
  -4   0  -7  119.73    3.02
   0   4   7  119.84    2.92
   0   4   7  124.49    2.95
   0   4   7  130.95    3.01
  -4   0   7  112.84    2.48
   4   0  -7  118.96    2.97
   4   0   7  119.29    3.03
   0  -4   7  113.90    2.92
   0   4  -7  114.39    2.55
   4   0  -7  122.72    3.00
   4   0  -7  115.35    2.96
   4   0  -7  114.55    2.97
   0   4  -7  109.78    2.80
   0   4  -7  112.81    2.82
   4   0  -7  122.20    3.03
   0   4  -7  116.84    2.79
   4   0   7  117.41    3.01
   0   4  -7  117.86    2.90
   4   0   7  122.31    3.04
   0   4   7  122.39    2.96
  -4   0   7  107.62    2.53
   0  -4  -8   50.60    1.55
   4   0  -8   48.55    1.60
  -4   0  -8   60.12    1.74
  -4   0  -8   50.39    1.64
  -4   0   8   44.60    1.18
   0   4   8   52.81    1.63
   0  -4   8   49.70    1.56
   4   0   8   48.69    1.66
   4   0  -8   45.40    1.58
   4   0  -8   47.19    1.62
   4   0  -8   48.38    1.62
   0   4  -8   47.11    1.47
   0   4  -8   44.81    1.46
   4   0  -8   49.49    1.67
   0   4  -8   47.34    1.44
   0   4  -8   47.83    1.52
   0  -4  -8   50.86    1.55
   4   0   8   48.71    1.66
  -4   0   8   45.35    1.24
   4   0   8   48.92    1.65
   0   4   8   51.02    1.59
   4   0  -9  115.33    3.33
   0  -4  -9  134.49    3.28
  -4   0  -9  122.71    3.38
  -4   0  -9  128.07    3.38
   4   0  -9  124.18    3.34
   4   0  -9  123.55    3.34
   4   0  -9  121.62    3.34
   4   0  -9  126.01    3.38
   4   0   9  127.10    3.41
   0  -4   9  120.60    3.27
   4   0  -9  118.05    3.32
   4   0   9  121.96    3.39
  -4   0   9  117.06    2.95
   4   0  -9  131.01    3.44
   0   4  -9  126.06    3.15
   0   4   9  125.33    3.29
   0  -4  -9  137.65    3.31
   0   4  -9  121.03    3.23
   4   0   9  124.37    3.40
   4   0 -10  139.53    3.78
  -4   0 -10  143.14    3.82
  -4   0 -10  136.26    3.83
   0  -4 -10  148.74    3.69
   4   0 -10  137.46    3.77
   4   0 -10  140.47    3.77
   4   0  10  142.07    3.84
   0  -4  10  140.73    3.70
   0   4  10  145.22    3.79
   4   0 -10  131.20    3.79
   4   0 -10  141.67    3.78
   4   0 -10  141.92    3.78
   0   4  10  143.59    3.76
   4   0  10  144.16    3.86
   4   0 -10  144.52    3.88
   0   4 -10  138.43    3.56
   0   4  10  146.16    3.73
   0   4 -10  138.28    3.64
   0  -4 -10  155.24    3.73
   4   0  10  131.89    3.81
   0   4  11   39.38    1.53
   0  -4 -11   43.32    1.45
   0  -4 -11   43.53    1.47
   4   0 -11   40.58    1.55
   4   0 -11   41.19    1.55
   4   0 -11   38.93    1.52
   4   0 -11   38.34    1.59
   0  -4  11   39.98    1.48
   4   0  11   40.23    1.60
   4   0  11   37.43    1.60
   4   0  11   44.59    1.65
   0   4  11   43.17    1.54
   4   0  11   41.37    1.62
   0   4 -11   38.33    1.35
   4   0 -11   43.26    1.65
   0   4  11   41.27    1.49
   4   0 -11   37.73    1.52
   0   4 -11   37.80    1.42
   0  -4 -11   47.87    1.54
   4   0 -12   10.09    0.78
   0  -4 -12   10.57    0.71
   0   4  12   10.14    0.80
   0   4 -12    9.95    0.70
   0  -4 -12   12.09    0.73
   4   0 -12    9.33    0.77
   4   0 -12   10.41    0.80
   0  -4  12   10.38    0.74
   4   0  12    9.86    0.82
   0  -4 -12   10.83    0.73
   0   4 -12    8.93    0.65
   4   0 -12    8.69    0.80
   4   0 -12   10.35    0.81
   4   0  12   10.30    0.84
   0   4  12    9.98    0.75
   4   0 -12   10.14    0.84
   0  -4  12    9.97    0.76
   0   4  12    8.66    0.70
   4   0 -12   10.54    0.80
   4   0  12   10.36    0.83
   4   0 -13   13.84    0.91
   4   0 -13   14.24    0.97
   0   4 -13   12.91    0.84
   0  -4 -13   14.42    0.85
   0   4  13   15.04    0.93
  -4   0 -13   12.89    0.90
   4   0  13   16.85    1.06
   0  -4  13   13.88    0.87
   4   0 -13   14.61    0.96
   0   4  13   14.73    0.92
   4   0  13   16.23    1.02
   4   0 -13   12.83    0.97
  -4   0 -13   14.33    0.96
   0  -4  13   14.96    0.92
   4   0  13   14.18    1.01
   0   4  13   16.93    0.93
   4   0 -14   29.50    1.45
   4   0 -14   28.64    1.38
   0  -4  14   30.14    1.35
   4   0 -14   26.74    1.37
   4   0 -14   29.88    1.41
   0   4  14   29.91    1.36
   0   4  14   27.29    1.29
  -4   0 -14   30.55    1.40
   0  -4 -14   30.88    1.31
   0   4 -14   27.89    1.29
   4   0  14   31.20    1.46
   4   0  14   26.09    1.41
   4   0 -15    2.35    0.57
   4   0 -15    2.10    0.59
   0  -4  15    2.35    0.52
   4   0  15    3.18    0.64
   4   0  15    1.84    0.59
   0   4  15    2.60    0.53
   4   0  15    2.03    0.62
  -4   0 -15    2.25    0.53
   0  -4 -15    3.12    0.51
   0   4 -15    2.27    0.49
   4   0 -15    2.50    0.58
   0   4  15    2.93    0.56
   4   0 -15    2.20    0.59
   4   0 -15    1.92    0.56
   0  -4  15    2.28    0.57
   4   0  15    2.24    0.60
   4   0 -16   17.04    1.15
   0   4  16   16.57    1.10
   4   0  16   18.19    1.20
   0  -4  16   16.58    1.10
   0   4  16   17.30    1.08
  -4   0 -16   16.39    1.09
   4   0 -16   18.65    1.19
   4   0 -16   17.18    1.10
  -4   0 -16   17.81    1.09
   4   0 -16   17.05    1.20
   4   0 -16   18.11    1.21
   0  -4 -16   17.82    1.06
   0   4 -16   17.64    1.09
   4   0  16   19.07    1.25
   4   0  16   17.60    1.19
   0  -4  16   17.36    1.11
   4   0 -17  311.78    7.85
   4   0  17  293.35    7.84
   0   4  17  308.58    7.76
   0  -4  17  297.91    7.73
   0   4  17  299.24    7.69
  -4   0 -17  295.75    7.73
   4   0 -17  293.34    7.65
   4   0 -17  302.15    7.82
  -4   0 -17  301.69    7.72
   4   0 -17  305.08    7.88
   4   0 -17  307.06    7.84
   0  -4 -17  316.49    7.74
   0   4 -17  299.60    7.72
   4   0  17  302.02    7.88
   4   0  17  303.41    7.91
   0  -4  17  304.84    7.74
   4   0 -18    3.84    0.74
   4   0 -18    3.63    0.76
   0  -4  18    4.43    0.68
   4   0  18    2.84    0.71
   4   0  18    2.72    0.70
   0   4  18    3.07    0.63
   0   4  18    3.76    0.68
   0   4 -18    3.21    0.64
   4   0 -18    3.27    0.73
   0  -4 -18    3.21    0.60
  -4   0 -18    4.55    0.69
   4   0 -18    4.23    0.76
  -4   0 -18    2.96    0.61
   4   0  18    2.50    0.68
   0  -4  18    3.77    0.67
   0   4  19  194.30    5.54
   4   0  19  196.76    5.60
   0   4  19  195.84    5.45
  -4   0 -19  192.24    5.47
   0  -4 -19  206.73    5.52
   4   0 -19  187.09    5.57
   0   4 -19  192.01    5.51
  -4   0 -19  188.53    5.38
   4   0 -19  186.85    5.58
   0  -4 -19  201.89    5.50
   4   0  19  190.54    5.59
   4   0  19  198.25    5.68
   4   0 -19  200.18    5.61
   4   0 -19  197.74    5.66
   0   4  20   15.84    1.23
   0   4  20   17.37    1.25
  -4   0 -20   17.33    1.23
   0  -4 -20   17.50    1.26
   0   4 -20   17.83    1.30
   4   0 -20   20.05    1.39
   0  -4 -20   18.34    1.27
   4   0 -20   20.12    1.40
   0   4 -20   19.61    1.31
   4   0  20   18.54    1.38
   4   0  20   21.38    1.40
   0   4  20   16.69    1.28
   4   0  20   19.73    1.40
   4   0 -20   20.24    1.37
   4   0 -20   20.05    1.41
  -4   0 -21  346.26    9.13
   0   4  21  354.16    9.25
   4   0  21  351.31    9.44
   0   4 -21  365.81    9.34
   0  -4 -21  376.67    9.28
   4   0 -21  356.62    9.40
   4   0  21  355.53    9.34
   0   4  21  364.32    9.32
   4   0 -21  360.09    9.39
   4   0 -21  365.28    9.34
   4   0 -22   12.70    1.18
   4   0 -22   14.86    1.27
   0   4 -22   12.90    1.18
   4   0 -22   13.74    1.23
   0  -4 -22   12.40    1.13
   4   0  22   12.70    1.22
   0   4  22   13.75    1.13
   4   0 -22   12.46    1.18
   0   4 -22   13.01    1.19
   0  -4 -22   12.80    1.14
   4   0  22   10.36    1.08
   0   4  22   12.75    1.12
   0  -4  22   13.16    1.17
   4   0  23  164.59    5.09
  -4   0 -23  162.02    5.02
   0   4 -23  156.99    4.92
   0  -4 -23  178.70    5.01
   4   0 -23  152.74    4.98
   0  -4  23  161.75    4.93
   4   0 -23  161.13    5.04
   4   0 -23  166.26    4.91
   4   0  23  167.09    5.14
   4   0  23  158.06    4.93
   0   4  23  168.36    4.94
   0  -4 -24    9.33    1.00
   4   0 -24    8.44    1.00
  -4   0 -24    7.62    0.98
   0   4 -24    6.73    0.91
   0  -4 -24    8.55    0.96
   4   0 -24    9.21    1.05
   0   4 -24    6.52    0.88
   4   0  24    8.99    1.05
   0   4  24    5.33    0.85
   4   0  24    8.32    1.04
   0   4  24    6.53    0.88
   4   0  25  256.36    7.11
   0   4  25  265.77    6.97
   4   0  25  251.05    7.06
   0   4  25  254.13    6.92
   0  -4 -25  257.59    6.98
   4   0 -25  252.33    7.10
   0   4 -25  250.99    7.00
   0   4  25  254.46    6.91
   4   0 -25  251.25    7.11
   0  -4 -25  264.61    7.02
   0   4 -25  269.01    7.10
  -4   0 -25  256.03    7.12
   0  -4 -25  266.87    7.22
   4   0 -25  247.94    7.11
   0   4 -25  262.58    7.05
   4   0 -25  259.57    6.90
   0  -4 -25  259.90    7.01
   0  -4 -26    1.12    0.73
   0   4  26    1.04    0.55
   4   0  26    0.89    0.63
   4   0 -26    1.12    0.66
   0  -4 -26    1.87    0.65
   0   4 -26    1.47    0.66
   4   0 -26    0.90    0.65
   0   4 -26    1.26    0.63
   0  -4 -26    2.48    0.68
   0   4  26    0.43    0.57
   4   0  26    1.72    0.63
  -4   0 -26    1.33    0.59
   0   4 -26    2.03    0.67
   0  -4 -26    1.40    0.61
   4   0 -26    1.57    0.70
   0   4  26    1.61    0.58
   0   4  27   34.87    1.63
   4   0  27   35.23    1.76
   0   4  27   34.58    1.62
  -4   0 -27   37.62    1.82
   0  -4 -27   38.38    1.77
   0   4 -27   37.67    1.80
   4   0 -27   40.50    1.89
   0  -4 -27   39.98    1.79
  -4   0 -27   40.72    1.87
   4   0 -27   34.55    1.80
   0   4 -27   38.08    1.80
   4   0  27   37.07    1.81
   0  -4 -27   40.02    1.85
   4   0 -27   38.72    1.88
   0  -4 -27   37.88    1.76
   0   4 -27   36.65    1.78
   0  -4 -28    0.71    0.50
  -4   0 -28    0.67    0.54
   0   4 -28    0.75    0.57
   4   0  28    0.52    0.51
   4   0 -28    0.86    0.61
   0   4 -28    0.63    0.53
   4   0 -28    0.92    0.64
   0  -4 -28    0.65    0.51
   0   4 -28    0.86    0.56
   0  -4 -28    0.81    0.50
  -4   0 -28    0.67    0.52
   4   0  28   -0.17    0.47
   0  -4 -28    0.28    0.53
  -4   0 -29    5.07    0.70
   4   0  29    5.84    0.68
   0  -4 -29    5.97    0.69
   4   0 -29    5.08    0.71
   0   4 -29    6.14    0.71
   0   4 -29    6.29    0.71
   0  -4 -29    6.69    0.69
   4   0 -29    5.51    0.73
  -4   0 -29    6.56    0.74
   0  -4 -29    5.72    0.67
   4   0  29    4.41    0.63
  -4   0 -30   52.83    1.87
   4   0 -30   48.06    1.83
   4   0 -30   46.14    1.81
   0  -4 -30   51.62    1.76
   0   4 -30   47.24    1.76
  -4   0 -30   51.55    1.86
   4   1 -30   30.31    1.37
   4   1 -30   28.99    1.36
  -4  -1 -30   31.73    1.37
  -1   4 -30   30.51    1.33
  -4  -1 -30   33.76    1.41
   1  -4 -30   30.72    1.29
   1   4  29   20.21    1.09
  -4  -1 -29   26.27    1.32
   1   4  29   22.64    1.13
   1  -4 -29   26.81    1.26
  -4  -1 -29   23.48    1.27
  -1   4 -29   24.78    1.27
   4   1 -29   24.55    1.32
  -1   4 -29   24.72    1.27
   4   1 -29   26.22    1.34
   1  -4 -29   25.97    1.25
   1  -4 -29   24.19    1.22
   1   4  29   22.55    1.13
   1   4  28   32.13    1.49
   4  -1  28   30.32    1.51
   1   4  28   29.50    1.45
  -1   4 -28   31.18    1.55
  -4  -1 -28   33.68    1.59
   1  -4 -28   33.42    1.55
   1   4  28   27.25    1.40
  -1   4 -28   34.60    1.60
   1  -4 -28   32.16    1.53
   4   1 -28   32.03    1.61
  -4  -1 -28   33.78    1.61
   4  -1  28   30.12    1.54
   4   1 -28   32.64    1.62
   1  -4 -28   34.03    1.55
   1  -4 -28   33.45    1.58
  -1   4 -28   33.82    1.59
   4  -1  27   40.24    1.86
   1   4  27   38.60    1.80
   1   4  27   39.08    1.79
  -4  -1 -27   39.58    1.86
  -1   4 -27   41.42    1.87
   4   1 -27   39.22    1.90
   1  -4 -27   41.39    1.84
   1  -4 -27   40.69    1.84
  -1   4 -27   38.68    1.83
   4   1 -27   39.23    1.91
   1  -4 -27   42.18    1.92
   4  -1  27   40.72    1.90
   1   4  27   41.07    1.82
   1  -4 -27   41.27    1.84
  -1   4 -27   41.14    1.87
   4   1 -27   39.19    1.89
  -4  -1 -27   40.69    1.92
   4   1 -26    5.58    0.89
  -4  -1 -26    4.85    0.80
   1  -4 -26    4.68    0.75
  -1   4 -26    6.54    0.85
   4  -1  26    5.17    0.85
   1   4  26    5.64    0.83
   1  -4 -26    5.33    0.89
   1   4  26    6.59    0.85
   4  -1  26    6.62    0.89
   1   4  26    5.80    0.79
   1  -4 -26    6.03    0.83
  -1   4 -26    5.03    0.80
   4   1 -26    5.80    0.89
   1  -4 -26    5.01    0.76
   4   1 -26    5.15    0.85
  -1   4 -26    4.86    0.83
   1  -4 -25    5.65    0.96
   4   1 -25    8.11    0.99
   4   1 -25    6.24    0.95
  -1   4 -25    7.83    0.97
   1  -4 -25    6.97    0.91
   1  -4 -25    7.48    0.92
   4   1 -25    6.60    0.92
  -4  -1 -25    8.64    0.99
  -1   4 -25    7.02    0.95
   1  -4 -25    7.59    0.91
   1   4  25    7.25    0.94
   4  -1  25    8.08    0.98
   1   4  25    5.61    0.85
   4  -1  25    7.37    0.97
   4   1 -24   51.57    2.37
   1  -4 -24   56.18    2.31
  -1   4 -24   47.79    2.25
   1  -4 -24   52.76    2.28
  -1   4 -24   52.64    2.32
   4   1 -24   53.18    2.38
   4  -1  24   49.42    2.36
   1   4  24   49.29    2.30
   1   4  24   53.68    2.34
   4  -1  24   53.97    2.30
  -4  -1 -24   52.25    2.32
   1  -4 -23   19.52    1.38
   4   1 -23   22.35    1.52
  -1   4 -23   21.10    1.42
  -4  -1 -23   21.08    1.44
   4  -1  23   20.85    1.47
   4  -1  23   20.41    1.43
   1   4  23   22.80    1.53
   1  -4 -23   23.04    1.49
   4   1 -23   22.47    1.55
   1   4  22   75.44    2.93
   4  -1  22   72.11    2.85
  -1   4 -22   78.08    2.90
   4   1 -22   77.49    2.97
   1  -4 -22   72.34    2.82
   1   4  22   70.09    2.77
   1   4  22   73.10    2.89
   1  -4 -22   72.41    2.81
   4   1 -22   75.70    2.96
  -1   4 -22   74.65    2.85
  -4  -1 -22   73.59    2.87
   4   1 -22   72.69    2.94
   4   1 -22   69.94    2.72
   4  -1  22   68.69    2.88
   4  -1  22   73.93    2.87
   4   1 -21  132.50    4.04
   4   1 -21  124.84    4.15
   4   1 -21  130.40    4.21
   1  -4 -21  123.17    4.01
   4  -1  21  122.04    4.17
   4  -1  21  120.13    4.08
   1   4  21  127.77    4.12
   4  -1  21  121.23    4.08
   4   1 -20  138.44    4.33
   4   1 -20  132.81    4.19
  -1   4 -20  136.61    4.24
   1   4  20  138.19    4.26
   4  -1  20  131.76    4.27
   1   4  20  137.24    4.32
  -4  -1 -20  131.83    4.18
   4  -1  20  129.47    4.34
   4  -1  20  138.16    4.33
   4   1 -20  134.82    4.32
   1  -4 -20  142.64    4.25
   1  -4 -20  146.18    4.27
   4   1 -20  131.90    4.28
  -4  -1 -20  127.70    4.08
   4   1 -19   86.15    3.10
   4   1 -19   94.23    3.26
  -1   4 -19   89.09    3.13
   1   4  19   88.83    3.14
   1   4  19   94.41    3.22
   4  -1  19   89.71    3.21
  -4  -1 -19   87.84    3.12
   4  -1  19   89.08    3.20
   4  -1  19   91.54    3.29
   4   1 -19   86.12    3.17
   1  -4 -19   91.49    3.15
   1  -4 -19   96.89    3.19
   4   1 -19   92.11    3.22
  -4  -1 -19   92.45    3.09
   4   1 -18   13.49    1.12
   4   1 -18   11.31    1.03
  -1   4 -18   11.45    0.99
   1   4  18   15.64    1.12
   4   1 -18   12.86    1.09
   1  -4 -18   13.06    1.03
   1   4  18   11.43    1.05
   4  -1  18   14.43    1.14
  -4  -1 -18   15.39    1.11
   4  -1  18   14.59    1.14
   4  -1  18   14.22    1.15
   1  -4 -18   14.46    1.05
   4   1 -18   14.20    1.13
   1  -4 -18   13.42    1.05
  -4  -1 -18   13.96    1.05
   4   1 -17   34.46    1.68
   4   1 -17   35.05    1.71
   4  -1  17   35.81    1.73
  -1   4 -17   33.57    1.61
   1   4  17   32.33    1.61
   4   1 -17   32.55    1.67
   1  -4 -17   35.57    1.63
   4  -1  17   33.26    1.71
   1   4  17   33.48    1.67
  -4  -1 -17   32.90    1.62
   4  -1  17   35.55    1.78
   4  -1  17   32.87    1.70
   4   1 -17   32.65    1.68
   1  -4 -17   37.27    1.64
  -4  -1 -17   32.59    1.60
   4   1 -16   92.38    3.07
   4   1 -16   91.13    3.05
   4  -1  16   90.75    3.08
  -1   4 -16   90.49    2.98
   4   1 -16   97.79    3.10
   1  -4 -16   94.98    2.99
   1   4  16   96.12    3.09
   4  -1  16   90.06    3.07
   1   4  16   98.03    3.05
   4  -1  16   93.00    3.11
   4  -1  16   87.49    3.11
  -4  -1 -16   88.60    2.99
   4   1 -16   92.96    3.07
   1  -4 -16   99.53    3.02
  -4  -1 -16   94.38    3.02
   4   1 -15   86.20    2.81
   4   1 -15   81.44    2.75
   4  -1  15   85.17    2.83
   4   1 -15   87.26    2.82
   1  -4 -15   85.24    2.70
   4  -1  15   77.99    2.79
   1   4  15   85.72    2.78
   4   1 -15   81.26    2.87
   4  -1  15   84.16    2.86
   4  -1  15   80.97    2.81
   1   4  15   84.36    2.75
  -4  -1 -15   83.17    2.76
   1  -4 -15   87.54    2.71
   4   1 -15   84.96    2.80
  -4  -1 -15   79.17    2.72
   4   1 -14   61.34    2.22
   1   4  14   67.31    2.28
   1   4  14   66.54    2.24
   4  -1  14   60.49    2.28
  -4  -1 -14   63.16    2.25
  -1  -4  14   60.44    2.10
   1  -4 -14   71.14    2.20
   4   1 -14   65.12    2.26
   4   1 -14   57.65    2.17
   4   1 -14   61.06    2.24
   1  -4 -14   63.65    2.13
  -4  -1 -13  188.84    5.12
  -1  -4  13  186.23    4.97
   4   1 -13  197.93    5.07
   4   1 -13  193.83    5.14
   1  -4 -13  202.54    5.03
   1   4  13  204.66    5.12
  -1  -4  13  185.43    4.90
   4  -1  13  191.12    5.19
   4   1 -13  196.18    5.14
   4  -1  13  186.14    5.17
   1   4  13  208.36    5.18
   4   1 -13  188.79    5.22
  -4  -1 -13  189.26    5.10
  -1   4 -13  189.74    5.05
   4  -1  13  179.46    5.14
   1  -4 -13  221.79    5.12
   1   4  12   40.09    1.58
  -1  -4  12   39.20    1.46
  -4  -1 -12   38.20    1.55
   1  -4 -12   41.20    1.46
   4   1 -12   37.24    1.50
   4   1 -12   36.22    1.53
  -1  -4  12   37.11    1.40
   4  -1  12   39.52    1.60
   1   4  12   38.61    1.51
   4   1 -12   36.88    1.53
   4   1 -12   35.04    1.51
   1   4  12   40.94    1.57
   4  -1  12   37.79    1.58
   4   1 -12   38.99    1.62
  -1   4 -12   35.22    1.45
  -4  -1 -12   37.52    1.52
   1  -4 -12   42.01    1.52
   4   1 -12   39.45    1.54
   4   1 -11   64.49    2.18
   4   1 -11   67.63    2.16
  -1  -4  11   66.82    2.06
   4  -1  11   65.46    2.23
   1   4  11   74.07    2.22
   4   1 -11   69.70    2.22
   4   1 -11   70.70    2.23
  -4  -1 -11   64.66    2.19
  -1   4 -11   64.41    2.13
   4  -1  11   64.92    2.25
   1   4  11   69.77    2.20
   4   1 -11   77.83    2.36
   4   1 -11   68.90    2.22
   1  -4 -11   72.12    2.09
   1   4  11   70.93    2.23
   4  -1  11   64.96    2.25
   4   1 -10   71.37    2.11
  -4  -1 -10   57.45    2.03
   1   4  10   63.80    2.02
   1   4  10   67.41    2.09
   4   1 -10   65.06    2.04
   4   1 -10   60.73    2.03
   4  -1  10   64.09    2.10
  -1  -4  10   63.45    1.92
   4   1 -10   62.69    2.04
   4   1 -10   65.27    2.06
   4   1 -10   60.12    2.03
   1   4  10   64.68    2.06
   4  -1  10   64.44    2.10
   4   1 -10   64.04    2.13
  -1   4 -10   60.59    1.99
  -4  -1 -10   62.35    2.04
   4  -1  10   64.99    2.11
   1  -4 -10   65.06    2.04
   4   1  -9  202.98    5.09
  -4  -1  -9  216.52    5.16
   1   4   9  209.65    5.10
   1   4   9  201.66    5.12
  -4   1   9  200.70    4.72
   1  -4  -9  207.52    4.93
   4   1  -9  199.19    5.08
   4   1  -9  196.07    5.08
  -1  -4   9  203.40    4.99
   4  -1   9  202.64    5.16
   4   1  -9  203.27    5.09
   4   1  -9  205.01    5.10
   4   1  -9  208.39    5.11
  -4   1   9  197.53    4.72
   4  -1   9  206.60    5.16
   4   1  -9  209.86    5.19
  -1   4  -9  205.77    5.09
   4  -1   9  202.75    5.15
   1  -4  -9  207.87    5.10
   4   1  -8  269.58    6.58
  -4  -1  -8  271.01    6.61
  -4   1   8  259.43    6.20
   1   4   8  281.60    6.58
  -4   1   8  269.05    6.23
   4   1  -8  276.78    6.58
   1  -4  -8  294.74    6.42
   4  -1   8  279.74    6.65
  -1  -4   8  280.33    6.50
   4   1  -8  275.14    6.57
   4   1  -8  277.14    6.57
   4   1  -8  285.77    6.59
  -4   1   8  264.19    6.20
   4  -1   8  277.25    6.64
   4   1  -8  277.10    6.65
  -1   4  -8  266.16    6.24
  -1   4  -8  270.50    6.58
   4  -1   8  282.32    6.65
   1  -4  -8  299.05    6.61
  -1   4  -7   41.02    1.35
   4   1  -7   35.38    1.30
   4   1  -7   38.76    1.32
  -4  -1  -7   38.83    1.34
  -4   1   7   34.74    0.98
  -4   1   7   36.46    1.03
   1   4   7   40.66    1.35
   4   1  -7   37.43    1.30
   1  -4  -7   39.49    1.16
   4   1  -7   38.92    1.31
   4   1  -7   35.92    1.30
   4  -1   7   37.72    1.36
  -1  -4   7   38.52    1.26
   4   1  -7   38.69    1.31
  -1   4  -7   35.68    1.09
  -1   4  -7   33.86    1.07
   4   1  -7   36.57    1.35
   4   1  -7   35.31    1.33
  -1   4  -7   38.91    1.06
  -4   1   7   35.01    0.99
   4  -1   7   36.98    1.35
   1   4   7   38.36    1.32
   4  -1   7   36.35    1.36
  -4   1   6  207.00    4.89
   1   4   6  223.49    5.28
   1   4   6  230.28    5.27
   4   1  -6  215.11    5.27
   4   1  -6  218.52    5.26
  -4  -1  -6  231.39    5.31
  -4  -1  -6  222.31    5.29
   4   1  -6  222.40    5.27
   1   4   6  231.99    5.31
   1  -4  -6  226.12    5.06
   4   1  -6  224.01    5.28
   4   1  -6  216.65    5.26
   4   1  -6  219.00    5.26
   4   1  -6  221.18    5.26
   4  -1   6  219.14    5.32
   1  -4  -6  231.50    5.07
   4   1  -6  216.74    5.27
  -1   4  -6  211.11    5.02
   4   1  -6  223.64    5.34
  -1   4  -6  203.31    5.01
   4   1  -6  221.85    5.32
  -1   4  -6  216.58    4.98
   4   1  -6  226.26    5.33
   4  -1   6  221.17    5.30
  -4   1   6  208.06    4.88
   1   4   6  226.16    5.29
   4  -1   6  215.25    5.29
   4   1  -5    7.98    0.51
   4   1  -5    8.02    0.51
  -4  -1  -5    5.92    0.49
  -4  -1  -5    5.14    0.46
   4   1  -5    7.71    0.50
   1   4   5    5.58    0.47
   1  -4  -5    4.92    0.31
   4   1  -5    4.40    0.46
   4  -1   5    4.04    0.46
   4   1  -5    4.60    0.45
   4   1  -5    3.81    0.44
   4   1  -5    4.20    0.44
   1  -4  -5    5.52    0.32
   4   1  -5    4.87    0.49
   4  -1   5    4.62    0.24
   4   1  -5    4.41    0.47
   4  -1   5    4.52    0.24
  -1   4  -5    4.79    0.33
   4   1  -5    4.57    0.48
  -1   4  -5    4.46    0.32
   4   1  -5    5.18    0.52
   1   4   5    4.98    0.46
  -4   1   5    4.98    0.22
   4  -1   5    4.48    0.47
   4  -1   5    5.24    0.49
   1   4   5    5.08    0.46
   1   4   4   26.13    0.93
   4  -1   4   22.97    0.72
   4   1  -4   22.63    0.93
   4   1  -4   23.97    0.93
  -4  -1  -4   24.51    0.91
  -4  -1  -4   23.58    0.91
  -1   4  -4   23.82    1.00
   1   4   4   24.39    0.92
   4   1  -4   22.16    0.91
   4   1  -4   24.41    0.94
   1  -4  -4   26.60    0.74
   4  -1   4   23.97    0.94
   4   1  -4   24.79    0.92
   1  -4  -4   25.30    0.74
   4   1  -4   23.25    0.91
  -1   4  -4   24.05    0.78
   1  -4  -4   23.43    0.73
   4   1  -4   24.06    0.92
   4   1  -4   23.87    0.96
   4   1  -4   25.02    0.97
  -1   4  -4   22.44    0.77
   4  -1   4   23.81    0.67
   4  -1   4   24.04    0.67
   4   1  -4   25.29    0.97
   4  -1   4   25.18    0.94
   1   4   4   24.82    0.93
   4  -1   4   25.65    0.94
   1   4   3  226.54    5.30
   4   1  -3  218.78    5.30
   4  -1   3  209.19    5.10
   4   1  -3  218.10    5.30
  -4  -1  -3  219.37    5.27
  -4  -1  -3  224.68    5.27
  -1   4  -3  221.69    5.38
   1   4   3  224.58    5.30
   1   4   3  228.16    5.30
   4  -1   3  220.14    5.12
   1  -4  -3  220.28    5.04
   4   1  -3  229.00    5.32
   4  -1   3  220.53    5.30
   4   1  -3  219.49    5.29
   1  -4  -3  234.04    5.05
   4   1  -3  229.39    5.30
   4   1  -3  231.81    5.31
   1  -4  -3  232.45    5.05
   4   1  -3  229.39    5.34
   4  -1   3  208.24    5.03
   4   1  -3  231.83    5.35
   4  -1   3  227.12    5.04
   4   1  -3  228.76    5.34
   4  -1   3  223.18    5.29
   1   4   3  231.13    5.31
   4  -1   3  225.43    5.28
   1   4   2   83.26    2.22
   4  -1   2   82.80    2.11
   4   1  -2   83.01    2.24
   4   1  -2   82.72    2.23
  -4  -1  -2   80.15    2.19
  -4  -1  -2   79.33    2.15
  -1   4  -2   83.02    2.30
   1   4   2   85.70    2.23
   1   4   2   85.32    2.23
   4  -1   2   92.16    2.12
   4   1  -2   84.26    2.23
   4   1  -2   87.22    2.23
   4  -1   2   83.86    2.21
   1  -4  -2   86.72    1.96
   4   1  -2   83.37    2.24
   4   1  -2   84.16    2.24
   4  -1   2   82.17    2.02
   4   1  -2   87.33    2.26
   4  -1   2   80.11    2.02
   4  -1   2   81.99    2.05
   4   1  -2   80.33    2.23
   4  -1   2   86.86    2.20
   1   4   2   86.06    2.23
  -1   4  -2   82.79    2.30
   1   4   2   86.09    2.23
   4  -1   2   82.72    2.19
  -1   4  -1   38.36    1.24
   1   4   1   38.16    1.17
   1   4   1   37.61    1.17
   4   1  -1   34.92    0.89
   4  -1   1   36.51    1.11
   4   1  -1   38.43    1.19
   1   4   1   35.44    0.86
  -4  -1  -1   37.03    1.08
   4  -1   1   35.90    1.09
   4   1  -1   39.73    1.20
   4  -1   1   35.84    1.13
   4   1  -1   37.10    1.17
   4   1  -1   37.23    1.17
   4   1  -1   37.84    1.20
   4  -1   1   35.18    1.03
   4   1  -1   37.19    1.20
   4  -1   1   36.28    1.04
   4  -1   1   38.92    1.06
   4   1  -1   39.22    1.21
   1   4   1   37.60    1.17
   4   1  -1   34.93    0.90
   1   4   1   37.96    1.19
  -1   4  -1   37.03    1.23
   4  -1   1   37.73    1.12
   4  -1   1   37.53    1.12
  -1   4  -1   37.32    1.23
  -1   4   0  534.45   11.67
  -1   4   0  520.26   11.66
   1   4   0  519.30   11.64
   1  -4   0  526.38   11.31
   4  -1   0  513.37   11.59
  -1   4   0  489.32   11.30
   4  -1   0  546.17   11.59
   4  -1   0  518.21   11.54
   4   1   0  501.35   11.46
  -1   4   0  530.16   11.66
   1   4   0  503.59   11.64
   4  -1   0  572.16   11.62
   4  -1   0  517.82   11.51
   4   1   0  508.36   11.41
   4  -1   0  520.79   11.52
   4  -1   0  514.06   11.52
   4   1   0  525.74   11.64
   4   1   0  531.93   11.65
   4  -1   0  507.86   11.53
  -1   4   0  535.01   11.67
   1   4   0  516.66   11.65
   1   4   0  539.10   11.64
   4  -1   0  515.16   11.52
  -4  -1   0  514.15   11.50
   4  -1  -1   34.16    0.96
   4   1   1   34.18    1.01
   1   4  -1   35.73    1.15
  -1   4   1   37.08    1.14
   4  -1  -1   33.49    1.13
   4  -1  -1   35.01    1.12
   1   4  -1   34.79    1.14
   1   4  -1   34.88    1.17
  -1   4   1   34.52    1.13
  -1   4   1   32.83    1.11
  -1  -4  -1   33.84    0.81
   4  -1  -1   33.40    1.09
   4  -1  -1   35.70    1.11
   4  -1  -1   35.94    0.99
   4   1   1   35.06    1.14
   4  -1  -1   35.90    1.13
   4   1   1   35.38    1.13
   4  -1  -1   36.79    1.08
   4  -1  -1   34.26    1.06
   1   4  -1   35.99    1.15
  -1   4   1   35.13    1.14
  -4   1  -1   35.43    1.16
  -4  -1   1   35.34    0.96
   4   1   1   33.39    1.07
   4  -1  -2   78.88    2.16
   4  -1  -2   82.18    2.18
   4  -1  -2   75.75    2.15
  -1   4   2   82.41    2.14
   1   4  -2   80.58    2.15
   4  -1  -2   81.13    2.13
  -1   4   2   83.16    2.15
   4  -1  -2   86.29    2.15
   4  -1  -2   80.76    2.14
   1   4  -2   82.42    1.88
   4   1   2   83.38    2.12
   4  -1  -2   80.66    2.10
   1   4  -2   81.23    2.18
  -1   4   2   78.55    2.14
  -4   1  -2   83.52    2.19
  -4  -1   2   78.27    1.89
   4  -1  -2   77.20    1.90
   4   1   2   80.20    2.07
   4   1   2   78.00    2.12
   1   4  -2   77.65    2.18
   4  -1  -3  220.66    5.12
   4  -1  -3  216.98    5.12
   4  -1  -3  218.56    5.11
   1   4  -3  219.61    5.09
  -1   4   3  218.54    5.07
  -1   4   3  222.28    5.08
  -4  -1   3  206.89    4.77
   4  -1  -3  211.81    5.07
   1   4  -3  218.96    4.83
   4   1   3  219.11    5.08
   1   4  -3  222.98    4.84
   4  -1  -3  219.56    5.08
   1   4  -3  210.17    4.83
   4  -1  -3  215.45    5.08
   4  -1  -3  213.13    5.07
   4   1   3  217.81    5.08
   4  -1  -3  210.42    5.05
  -1   4   3  223.55    5.08
   1   4  -3  206.21    5.10
  -1   4   3  229.43    5.09
   4   1   3  219.91    5.09
   4   1   3  216.58    5.03
  -4  -1   3  197.49    4.75
  -1  -4  -3  208.22    5.04
  -4   1  -3  221.09    5.12
   4   1   4   22.02    0.86
   4   1   4   22.69    0.89
  -4  -1   4   20.29    0.56
  -1   4   4   22.54    0.86
   4  -1  -4   23.35    0.90
   4  -1  -4   21.39    0.92
   4  -1  -4   22.62    0.90
   1   4  -4   23.05    0.89
  -1   4   4   22.14    0.84
   4  -1  -4   22.63    0.88
   1   4  -4   23.44    0.70
   4  -1  -4   22.54    0.88
   1  -4   4   21.60    0.89
   4   1   4   23.03    0.89
   4  -1  -4   23.31    0.91
   4  -1  -4   21.60    0.87
   4  -1  -4   21.11    0.89
   1   4  -4   21.61    0.69
   1   4  -4   22.17    0.87
   1   4  -4   20.67    0.85
   4  -1  -4   23.06    0.88
  -1   4   4   24.74    0.88
  -1   4   4   23.81    0.88
  -4   1  -4   21.85    0.90
  -1  -4  -4   22.18    0.86
   4   1   4   22.67    0.90
   4   1   5    3.75    0.43
  -4  -1   5    3.29    0.16
   4   1   5    3.33    0.42
  -1   4   5    4.47    0.41
   4  -1  -5    3.69    0.46
   4  -1  -5    4.35    0.44
   4  -1  -5    4.58    0.44
  -4   1  -5    3.98    0.45
  -1   4   5    3.81    0.41
  -1   4   5    3.45    0.40
   4  -1  -5    4.19    0.43
   4  -1  -5    3.69    0.43
   1   4  -5    3.54    0.29
   4  -1  -5    3.85    0.43
   4  -1  -5    3.92    0.46
   4   1   5    3.76    0.43
   1  -4   5    4.29    0.43
   4  -1  -5    3.34    0.44
   1   4  -5    3.53    0.29
   4  -1  -5    3.68    0.44
   1   4  -5    3.56    0.41
   1   4  -5    3.77    0.42
   1   4  -5    3.11    0.39
   4  -1  -5    3.25    0.41
  -1   4   5    3.64    0.40
  -1  -4  -5    3.29    0.41
   4   1   5    3.33    0.42
   4   1   6  211.74    5.31
   4   1   6  220.53    5.33
   4  -1  -6  225.25    5.31
   4  -1  -6  224.21    5.33
  -1   4   6  229.18    5.26
   4  -1  -6  227.22    5.32
   4  -1  -6  213.86    5.38
  -1   4   6  234.24    5.32
   1   4  -6  215.65    5.10
   4  -1  -6  226.39    5.32
   4  -1  -6  221.19    5.29
   4  -1  -6  215.44    5.28
   1   4  -6  207.52    4.99
   4  -1  -6  221.32    5.33
   1  -4   6  218.42    5.29
   4   1   6  220.52    5.33
   4  -1  -6  211.36    5.30
   1   4  -6  216.19    5.24
   1   4  -6  211.65    5.23
   4  -1  -6  230.56    5.35
   1   4  -6  210.42    5.21
  -1   4   6  224.56    5.25
  -4   1  -6  210.45    5.33
  -1  -4  -6  226.85    5.29
   4   1   6  221.37    5.34
   4   1   7   51.47    1.69
   4  -1  -7   51.24    1.67
   4  -1  -7   53.84    1.67
  -1   4   7   55.06    1.62
   4  -1  -7   55.76    1.74
   1   4  -7   51.11    1.49
  -1   4   7   54.01    1.64
   4  -1  -7   52.60    1.66
   1   4  -7   48.16    1.36
   4  -1  -7   51.29    1.69
   4  -1  -7   52.16    1.64
   4   1   7   49.62    1.66
   1  -4   7   52.96    1.66
   4  -1  -7   51.86    1.63
   1   4  -7   52.62    1.61
   1   4  -7   50.41    1.59
   4  -1  -7   54.85    1.71
   1   4  -7   47.49    1.55
  -1   4   7   51.64    1.60
  -1  -4  -7   55.06    1.64
  -4   1  -7   48.72    1.68
   1   4  -7   51.56    1.50
   4   1   7   53.75    1.71
  -1  -4  -8  299.64    6.57
   1   4  -8  273.52    6.55
  -1   4   8  301.51    6.73
  -1   4   8  293.89    6.67
   4  -1  -8  282.10    6.73
   4  -1  -8  276.39    6.71
   4   1   8  283.27    6.78
   1  -4   8  279.39    6.70
   4  -1  -8  274.61    6.76
   4  -1  -8  286.43    6.71
   1   4  -8  260.81    6.36
   4  -1  -8  289.38    6.71
   1   4  -8  271.81    6.63
   1   4  -8  260.45    6.61
   1   4  -8  244.85    6.56
   4  -1  -8  292.47    6.80
   4   1   8  285.01    6.76
   4   1   8  285.55    6.78
   1   4  -8  275.48    6.51
  -1  -4  -8  299.07    6.71
  -4   1  -8  283.37    6.78
  -1   4   8  290.35    6.67
   4   1   8  285.48    6.78
  -1  -4  -9  206.86    4.70
   4  -1  -9  185.99    4.91
   4  -1  -9  202.68    4.89
  -1   4   9  204.43    4.82
   1   4  -9  187.56    4.70
   4  -1  -9  198.17    4.86
   4  -1  -9  195.23    4.88
   1  -4   9  194.43    4.84
   4   1   9  199.57    4.93
   4  -1  -9  194.05    4.84
   4  -1  -9  189.38    4.93
   1   4  -9  190.94    4.52
   4  -1  -9  194.63    4.84
   1   4  -9  177.14    4.75
   1   4  -9  176.24    4.75
   4  -1  -9  184.31    4.90
   1   4  -9  193.53    4.77
   1   4  -9  186.01    4.62
  -4   1  -9  193.07    4.92
  -1  -4  -9  201.18    4.83
   4   1   9  189.39    4.93
   4   1   9  193.91    4.91
   4   1   9  193.44    4.90
   4  -1 -10   61.36    2.03
  -4   1 -10   63.81    2.10
  -4   1 -10   65.12    2.08
  -1  -4 -10   71.82    1.90
   4  -1 -10   58.65    2.10
  -1   4  10   66.48    2.03
   4  -1 -10   60.41    2.02
   4  -1 -10   63.58    2.06
   4  -1 -10   61.10    2.11
   4  -1 -10   63.00    2.03
   1  -4  10   59.75    2.01
   4   1  10   62.22    2.09
   4  -1 -10   61.96    2.03
   4   1  10   64.10    2.09
   4  -1 -10   63.98    2.13
   1   4 -10   61.29    1.94
  -1   4  10   65.49    1.95
  -1  -4 -10   67.61    2.03
   1   4 -10   59.34    1.81
   4   1  10   66.42    2.12
   4   1  10   62.78    2.11
   1   4 -11   68.39    2.20
  -1   4  11   76.96    2.31
  -4   1 -11   74.44    2.39
   1  -4  11   72.90    2.32
   4  -1 -11   72.44    2.38
  -1  -4 -11   80.86    2.12
   4  -1 -11   73.44    2.32
   4  -1 -11   71.41    2.31
   4  -1 -11   73.20    2.40
   4  -1 -11   70.42    2.29
   4   1  11   71.58    2.38
   1  -4  11   72.50    2.27
   4   1  11   71.41    2.37
   4   1  11   70.03    2.37
  -1   4  11   78.72    2.30
   4   1  11   71.99    2.38
   4  -1 -11   76.26    2.43
   1   4 -11   72.88    2.22
  -1   4  11   76.47    2.23
  -1  -4 -11   74.56    2.27
   4  -1 -11   74.33    2.33
   1   4 -12   37.19    1.44
  -1   4  12   38.12    1.48
   1  -4  12   38.13    1.52
   4  -1 -12   37.65    1.52
   4  -1 -12   36.42    1.59
   4  -1 -12   36.78    1.51
   4  -1 -12   37.97    1.51
  -1   4  12   38.43    1.49
   4   1  12   39.33    1.61
   1   4 -12   33.27    1.37
  -1   4  12   39.00    1.43
   1  -4  12   33.32    1.43
  -1  -4 -12   41.62    1.50
   4  -1 -12   38.95    1.52
   4  -1 -12   37.25    1.52
   4   1  12   37.78    1.59
   4  -1 -13  185.21    5.09
  -1   4  13  193.46    5.08
   1   4 -13  191.57    5.01
  -1  -4 -13  203.45    5.06
   4  -1 -13  194.39    5.14
  -1   4  13  202.25    5.07
   4   1  13  199.07    5.20
   1   4 -13  180.61    4.93
   1  -4  13  187.05    5.08
  -4   1 -13  187.64    5.11
   4   1  13  197.79    5.22
  -1   4  13  208.00    5.02
   4  -1 -14   57.98    2.08
   4  -1 -14   54.04    2.12
   1  -4  14   55.77    2.04
   1  -4  14   54.13    1.98
   4  -1 -14   53.58    2.04
   1   4 -14   54.16    1.96
  -1   4  14   58.54    2.00
  -1   4  14   57.49    1.95
  -4   1 -14   55.07    2.07
  -1  -4 -14   56.64    1.97
   4   1  14   56.93    2.13
   4   1  14   53.88    2.10
   1  -4  14   55.95    2.06
   4  -1 -14   53.57    2.06
  -1   4  14   53.96    2.00
   4  -1 -15   86.91    2.86
   4  -1 -15   86.15    2.95
   4  -1 -15   89.66    2.86
   1   4 -15   83.94    2.76
   4  -1 -15   84.40    2.79
   4  -1 -15   85.51    2.83
   4   1  15   83.28    2.87
  -1   4  15   88.13    2.78
  -1   4  15   92.03    2.74
  -4   1 -15   89.44    2.86
  -1  -4 -15   90.04    2.75
   4   1  15   83.15    2.88
   4   1  15   87.92    2.93
   1  -4  15   81.99    2.83
   4  -1 -16   97.96    3.22
   4  -1 -16   94.43    3.11
   1  -4  16   90.50    3.02
   1   4 -16   94.91    3.02
   4  -1 -16   94.39    3.08
   4  -1 -16   89.00    3.00
   1   4 -16   98.10    3.05
   4  -1 -16   94.25    3.09
   4   1  16   89.92    3.11
   1  -4  16   93.05    3.08
  -1   4  16   98.42    3.02
  -1   4  16   96.41    2.94
  -4   1 -16   91.77    3.04
  -1  -4 -16  102.10    3.00
  -4   1 -16   88.84    2.99
  -1  -4 -16   97.35    2.99
   1  -4  16   91.23    3.06
   4   1  16   90.55    3.13
   4   1  16   95.17    3.15
   4  -1 -17   36.10    1.70
   4  -1 -17   31.86    1.72
   1  -4  17   31.04    1.55
   4  -1 -17   33.66    1.64
   1   4 -17   33.19    1.61
   4  -1 -17   31.92    1.55
   4  -1 -17   32.93    1.64
   1   4 -17   28.33    1.52
  -1   4  17   32.07    1.55
   4   1  17   31.78    1.63
   1  -4  17   33.09    1.62
  -1   4  17   31.14    1.48
  -4   1 -17   33.40    1.59
  -4   1 -17   37.37    1.63
  -1  -4 -17   31.40    1.53
   4   1  17   31.68    1.65
   4   1  17   33.31    1.70
   1  -4  17   31.73    1.61
   4  -1 -18   19.57    1.38
   4  -1 -18   19.93    1.34
   1  -4  18   20.69    1.28
   1   4 -18   21.47    1.32
   4  -1 -18   21.35    1.36
   1  -4  18   22.02    1.35
   4   1  18   19.12    1.32
  -1   4  18   20.15    1.26
  -1   4  18   22.02    1.28
  -4   1 -18   21.09    1.29
   4  -1 -18   20.46    1.25
   1   4 -18   20.31    1.29
   4  -1 -18   18.06    1.29
  -4   1 -18   18.17    1.18
   4   1  18   20.50    1.39
   4   1  18   20.98    1.35
   1  -4  18   19.36    1.28
  -1  -4 -18   20.22    1.24
   4  -1 -19   97.80    3.39
   4  -1 -19   92.77    3.32
  -1   4  19   98.72    3.23
   4   1  19   93.96    3.37
  -4   1 -19   89.65    3.16
   4  -1 -19   93.13    3.33
   1   4 -19   95.95    3.25
   4   1  19   95.24    3.31
   1  -4  19   95.74    3.26
  -1   4  19  100.83    3.23
   4  -1 -19   97.93    3.38
   1   4 -19   94.11    3.24
   1  -4  19   95.53    3.24
  -1  -4 -19   97.93    3.21
   1  -4  20  134.09    4.18
  -1   4  20  139.33    4.16
   4   1  20  136.77    4.31
  -4   1 -20  132.25    4.09
   4  -1 -20  134.38    4.29
   4  -1 -20  136.93    4.33
  -1  -4 -20  135.78    4.19
   1   4 -20  135.02    4.23
   4  -1 -20  132.02    4.26
   1  -4  20  125.37    4.11
   4  -1 -20  129.55    4.25
   1   4 -20  137.36    4.24
   4   1  20  126.66    4.26
  -1   4  20  132.18    4.10
   4  -1 -21  118.60    3.96
   4  -1 -21  121.00    3.99
   4   1  21  120.81    3.95
  -1   4  21  118.35    3.80
   4  -1 -21  119.53    3.99
  -1  -4 -21  119.43    3.84
   1   4 -21  113.95    3.85
  -1   4  21  114.02    3.78
   4   1  21  127.57    4.11
   4   1  22   66.41    2.82
  -1   4  22   66.31    2.60
  -1   4  22   67.77    2.64
   4  -1 -22   67.55    2.78
   4  -1 -22   72.18    2.86
   4  -1 -22   72.34    2.83
   1   4 -22   68.04    2.73
  -1  -4 -22   74.32    2.75
   4   1  22   69.05    2.86
   1  -4  22   73.09    2.85
  -1  -4 -22   73.42    2.75
   4  -1 -22   65.70    2.77
   1   4 -22   66.86    2.72
  -4   1 -23   23.76    1.54
   1   4 -23   20.55    1.44
   4  -1 -23   21.63    1.48
   4  -1 -23   21.05    1.50
   4   1  23   18.55    1.44
   1  -4  23   22.37    1.50
   4   1  23   23.11    1.53
   4  -1 -23   22.49    1.54
   1   4 -23   24.85    1.53
  -1  -4 -23   22.90    1.47
   4   1  24   50.59    2.35
  -4   1 -24   52.66    2.38
   1   4 -24   52.48    2.36
   4  -1 -24   52.06    2.37
  -1  -4 -24   56.60    2.33
   4   1  24   53.31    2.42
   1  -4  24   54.55    2.36
   4  -1 -24   53.57    2.40
   1   4 -24   50.89    2.33
  -1  -4 -24   54.93    2.31
   4  -1 -25    7.61    0.92
  -4   1 -25    7.30    0.91
  -1  -4 -25    7.29    0.90
   1   4 -25    6.01    0.88
   4  -1 -25    7.16    0.99
   4  -1 -25    6.02    0.91
   4  -1 -25    5.46    0.89
  -1  -4 -25    5.12    0.81
   1   4 -25    6.80    0.88
   1   4 -25    7.03    0.91
   4   1  25    7.36    0.95
   1  -4  25    6.07    0.88
   4   1  25    5.69    0.86
  -1  -4 -26    5.17    0.91
   4  -1 -26    4.75    0.75
  -1  -4 -26    6.27    0.80
  -4   1 -26    4.34    0.82
   4  -1 -26    4.42    0.83
   1   4 -26    5.19    0.84
   1   4 -26    5.36    0.83
   1   4 -26    4.85    0.80
  -1  -4 -26    5.73    0.75
  -1  -4 -26    4.76    0.76
   4  -1 -26    5.07    0.86
   4  -1 -26    4.94    0.90
   4   1  26    5.37    0.87
   1  -4  26    4.32    0.70
   4   1  26    5.24    0.78
   1   4 -27   38.06    1.80
   4  -1 -27   38.45    1.84
  -1  -4 -27   34.23    1.75
  -1  -4 -27   38.96    1.77
   4  -1 -27   35.12    1.64
   1   4 -27   37.16    1.77
  -1  -4 -27   37.67    1.76
   4  -1 -27   36.66    1.83
  -4   1 -27   37.18    1.81
   1  -4  27   41.77    1.78
   4   1  27   33.53    1.76
   1   4 -27   37.42    1.78
  -1  -4 -27   39.01    1.77
   4  -1 -27   35.44    1.81
  -4   1 -27   37.44    1.81
   4   1  27   34.96    1.72
  -1  -4 -28   35.02    1.56
  -1  -4 -28   32.57    1.56
   4  -1 -28   32.41    1.62
   1   4 -28   32.84    1.58
  -4   1 -28   34.37    1.65
  -1  -4 -28   29.83    1.49
   1   4 -28   32.99    1.59
   4   1  28   33.72    1.60
   4   1  28   32.26    1.54
   4   1  28   32.30    1.56
   1   4 -28   30.58    1.55
  -1  -4 -28   34.27    1.56
  -4   1 -28   32.50    1.62
   4  -1 -28   30.07    1.59
  -4   1 -29   22.89    1.29
   4   1  29   25.15    1.27
   4  -1 -29   22.76    1.31
   1   4 -29   25.33    1.30
  -1  -4 -29   27.20    1.29
   4  -1 -29   26.73    1.37
  -4   1 -29   25.50    1.33
  -1  -4 -29   28.49    1.30
   1   4 -29   27.23    1.35
  -4   1 -30   31.62    1.39
   4  -1 -30   31.50    1.40
   4  -1 -30   33.29    1.42
  -4   1 -30   31.10    1.40
  -1  -4 -30   31.19    1.30
   1   4 -30   33.71    1.37
   4   2 -30   16.36    0.95
   4   2 -30   13.65    0.90
  -2   4 -30   11.89    0.83
  -4  -2 -30   15.36    0.89
   2   4  30   13.19    0.76
   2   4  29    7.24    0.70
   2  -4 -29    8.45    0.76
  -2   4 -29    7.59    0.76
   2  -4 -29    6.93    0.73
  -4  -2 -29    8.47    0.77
  -2   4 -29    8.85    0.79
   4   2 -29    8.45    0.82
   4   2 -29    7.21    0.78
   2  -4 -29    9.05    0.77
   2   4  29    8.07    0.73
   2   4  29    8.12    0.72
   2   4  28  106.68    3.30
   4  -2  28  101.98    3.29
   2   4  28  103.67    3.28
  -2   4 -28  107.14    3.33
   4   2 -28  106.29    3.40
   2  -4 -28  114.88    3.35
  -4  -2 -28  107.48    3.36
   2   4  28   99.34    3.25
  -2   4 -28  112.37    3.36
   4   2 -28  105.78    3.40
   2  -4 -28  109.86    3.33
   2  -4 -28  107.16    3.30
   4  -2  28  105.40    3.34
  -2   4 -28  101.72    3.29
   2  -4 -28  100.65    3.25
  -4  -2 -28  107.95    3.36
   2   4  27    1.18    0.52
   4  -2  27    1.65    0.59
   4   2 -27    1.54    0.67
   4   2 -27    2.08    0.72
  -2   4 -27    2.01    0.65
  -4  -2 -27    1.85    0.61
   2  -4 -27    1.75    0.59
  -2   4 -27    1.88    0.63
   2  -4 -27    1.75    0.60
   4  -2  27    2.15    0.68
   2   4  27    1.49    0.58
   2  -4 -27    1.73    0.67
   2   4  27    1.43    0.60
   4   2 -27    1.82    0.68
  -4  -2 -27    1.79    0.58
  -2   4 -27    1.94    0.62
   2  -4 -27    1.39    0.61
   2  -4 -26    7.37    0.90
   4   2 -26    6.74    0.90
  -4  -2 -26    6.98    0.87
   4   2 -26    7.26    0.94
  -2   4 -26    7.35    0.86
   2  -4 -26    7.64    0.93
   2   4  26    5.83    0.85
   4  -2  26    6.55    0.85
   2  -4 -26    7.32    0.94
   2  -4 -26    6.84    0.88
  -2   4 -26    7.10    0.86
  -4  -2 -26    5.82    0.83
   4   2 -26    6.30    0.89
   4  -2  26    6.98    0.91
   2   4  26    6.11    0.84
   2   4  25    0.60    0.59
   2   4  25    0.38    0.57
   4  -2  25    0.62    0.64
   4  -2  25    0.34    0.57
   2  -4 -25   -0.32    0.76
   4   2 -25   -0.08    0.67
  -4  -2 -25    0.37    0.59
  -2   4 -25    1.10    0.63
   2  -4 -25   -0.28    0.63
  -2   4 -25   -0.15    0.55
   2  -4 -25   -0.07    0.61
   4   2 -25   -0.08    0.63
   2  -4 -25   -0.21    0.67
   4   2 -25    0.54    0.68
  -4  -2 -24  105.72    3.63
   2   4  24  107.17    3.68
   4  -2  24  108.10    3.73
   2   4  24  103.61    3.67
   4  -2  24  101.25    3.55
   4   2 -24  106.85    3.71
   2  -4 -24  107.72    3.59
  -2   4 -24  107.00    3.61
  -2   4 -24  102.08    3.58
   2  -4 -24  107.32    3.57
   4   2 -24  103.03    3.69
  -4  -2 -23   73.71    2.90
   2   4  23   72.29    2.90
   4  -2  23   71.37    2.89
   2   4  23   75.61    2.99
   4   2 -23   79.36    3.03
   2  -4 -23   76.13    3.08
   2  -4 -23   79.66    2.95
   4  -2  23   75.26    2.90
   4  -2  23   79.09    3.08
  -2   4 -23   73.05    2.91
   4   2 -23   75.89    2.98
   2  -4 -23   79.48    2.92
   2  -4 -22   68.00    2.61
   4   2 -22   64.99    2.66
  -2   4 -22   60.98    2.56
  -4  -2 -22   63.22    2.59
   2   4  22   61.08    2.60
   2  -4 -22   63.82    2.57
   2  -4 -22   58.92    2.68
   4   2 -22   63.34    2.66
   2   4  22   57.95    2.62
   4  -2  22   60.72    2.60
   4  -2  22   63.47    2.63
   4  -2  22   65.33    2.73
   2  -4 -22   64.10    2.57
   4   2 -22   61.72    2.63
   2   4  21   24.64    1.56
   4  -2  21   22.04    1.51
   4   2 -21   22.98    1.53
   2  -4 -21   25.78    1.54
   4  -2  21   23.37    1.54
   4  -2  21   21.99    1.55
   4   2 -21   22.04    1.53
   2  -4 -21   24.72    1.52
   2  -4 -20   31.42    1.70
   4   2 -20   29.17    1.73
   4  -2  20   30.37    1.70
   2   4  20   28.24    1.69
  -4  -2 -20   28.21    1.56
  -2   4 -20   30.78    1.66
   2  -4 -20   29.75    1.65
   4   2 -20   27.73    1.69
   2   4  20   28.22    1.69
   4   2 -20   32.15    1.80
   2  -4 -20   27.68    1.61
   4  -2  20   30.41    1.69
   4   2 -19    2.02    0.65
   4  -2  19    1.02    0.63
   4  -2  19    1.03    0.65
   2   4  19    1.52    0.65
   4   2 -19    1.63    0.70
   4   2 -19    1.04    0.70
   2  -4 -19    1.68    0.60
   4  -2  19    1.71    0.70
  -4  -2 -19    1.43    0.57
   2  -4 -19    1.10    0.63
  -2   4 -19    1.44    0.60
   2  -4 -19    1.21    0.63
   4   2 -19    1.77    0.69
   4  -2  19    1.49    0.68
   2   4  19    1.28    0.62
   4   2 -18    4.41    0.72
   4  -2  18    5.39    0.81
  -4  -2 -18    3.58    0.69
   4  -2  18    5.06    0.84
   2   4  18    4.52    0.75
   2  -4 -18    3.99    0.70
   4   2 -18    5.74    0.83
   4   2 -18    4.42    0.80
   4  -2  18    6.04    0.88
  -4  -2 -18    5.24    0.72
   2  -4 -18    4.26    0.72
   2  -4 -18    4.79    0.70
  -2   4 -18    5.67    0.77
   4   2 -18    4.37    0.81
   4  -2  18    4.35    0.78
   2   4  18    4.68    0.80
   2  -4 -17   21.32    1.27
   4   2 -17   20.98    1.31
   2   4  17   21.30    1.35
   4  -2  17   21.67    1.37
   2   4  17   19.44    1.27
  -4  -2 -17   20.57    1.24
  -4  -2 -17   21.40    1.28
   2  -4 -17   21.79    1.30
   2  -4 -17   23.54    1.32
   4   2 -17   22.56    1.35
   4  -2  17   20.77    1.37
   4   2 -17   21.20    1.34
   4   2 -17   21.20    1.26
   4  -2  17   20.56    1.35
   4  -2  17   22.20    1.39
   4   2 -16   83.65    2.90
   4   2 -16   79.44    2.75
   4  -2  16   84.78    2.92
   4   2 -16   84.28    2.88
   2  -4 -16   88.16    2.82
   4   2 -16   83.87    2.88
   2  -4 -16   91.40    2.86
   4  -2  16   81.86    2.92
   2   4  16   85.20    2.92
   4   2 -16   77.85    2.91
  -4  -2 -16   81.57    2.80
  -4  -2 -16   85.21    2.86
   2   4  16   87.86    2.89
   4  -2  16   80.80    2.90
   2   4  15  143.05    4.20
   4   2 -15  153.18    4.26
   4   2 -15  143.96    4.11
   4  -2  15  142.97    4.24
   4   2 -15  150.97    4.24
   2  -4 -15  147.89    4.11
   2   4  15  148.54    4.24
   4  -2  15  143.18    4.26
   4   2 -15  136.38    4.26
  -4  -2 -15  139.20    4.15
  -2   4 -15  144.90    4.17
  -4  -2 -15  137.34    4.15
   2  -4 -15  155.47    4.14
   4   2 -15  146.42    4.21
   2  -4 -15  147.80    4.16
   4  -2  15  143.59    4.27
   4  -2  14   69.37    2.54
   2   4  14   80.63    2.58
   2   4  14   77.25    2.56
   2  -4 -14   78.88    2.53
  -2   4 -14   64.99    2.43
  -4  -2 -14   70.72    2.48
   4   2 -14   74.37    2.54
   2  -4 -14   76.35    2.44
   4   2 -14   73.06    2.52
   4   2 -14   74.45    2.53
   2  -4 -14   78.03    2.46
   4  -2  14   73.59    2.56
   2   4  13   65.79    2.21
   4   2 -13   59.15    2.17
   2  -4 -13   62.42    2.10
   4   2 -13   63.00    2.13
   4   2 -13   66.22    2.24
   2  -4 -13   68.48    2.15
   2   4  13   61.22    2.21
   4   2 -13   61.02    2.27
  -4  -2 -13   61.92    2.18
  -4  -2 -13   63.73    2.20
   2  -4 -13   66.12    2.21
   4  -2  13   61.49    2.25
  -4  -2 -12  232.60    5.96
  -2  -4  12  224.17    5.74
   2  -4 -12  250.12    5.87
   4   2 -12  228.62    5.87
   4   2 -12  236.52    5.97
   4  -2  12  237.64    6.05
   4   2 -12  226.70    5.86
   4   2 -12  232.45    5.96
   4  -2  12  237.18    6.06
   2   4  12  234.69    5.99
   4   2 -12  233.75    6.08
  -2   4 -12  224.51    5.95
  -4  -2 -12  234.95    5.96
   2  -4 -12  239.52    5.99
   2   4  12  239.91    5.98
   2   4  11   20.20    1.09
   2   4  11   22.55    1.11
   4   2 -11   22.21    1.07
   4   2 -11   18.22    1.01
   2  -4 -11   20.96    0.97
   4   2 -11   19.70    1.05
  -2  -4  11   20.52    0.92
   4  -2  11   21.63    1.17
   4   2 -11   20.89    1.10
   4   2 -11   20.70    1.06
   2  -4 -11   23.44    1.01
   4  -2  11   22.33    1.16
   2   4  11   22.22    1.11
   4   2 -11   21.80    1.15
  -4  -2 -11   18.45    1.04
  -2   4 -11   19.66    1.07
   2  -4 -11   23.04    1.12
   4  -2  11   21.86    1.15
   2  -4 -10   47.17    1.65
   4   2 -10   41.66    1.58
  -4  -2 -10   44.85    1.64
  -2   4 -10   44.78    1.65
  -4   2  10   45.98    1.38
   2   4  10   43.47    1.64
   4   2 -10   43.41    1.57
   4   2 -10   43.99    1.60
   4   2 -10   40.60    1.55
   4   2 -10   45.77    1.64
  -2  -4  10   45.14    1.46
   4  -2  10   43.44    1.66
   4   2 -10   42.49    1.61
   2  -4 -10   45.63    1.50
   4  -2  10   45.94    1.69
   2   4  10   47.14    1.65
   4   2 -10   46.58    1.72
   4  -2  10   45.97    1.69
   2   4  10   43.81    1.64
  -4   2  10   44.94    1.36
  -4   2  10   42.57    1.33
  -4   2   9  137.59    3.45
   2   4   9  146.97    3.80
  -4  -2  -9  149.65    3.80
  -2   4  -9  140.23    3.80
   4   2  -9  138.06    3.73
  -4  -2  -9  141.93    3.77
  -4   2   9  141.54    3.49
   2   4   9  141.91    3.80
   4   2  -9  144.14    3.74
   4   2  -9  140.70    3.74
   4  -2   9  147.41    3.84
  -2  -4   9  137.21    3.59
   4   2  -9  142.95    3.71
   4   2  -9  135.15    3.73
   4   2  -9  136.76    3.74
   2  -4  -9  151.57    3.63
   4   2  -9  146.22    3.86
   4   2  -9  139.97    3.84
   4  -2   9  144.55    3.83
  -4   2   9  135.70    3.43
   4  -2   9  151.87    3.86
   2   4   9  143.06    3.80
   2   4   8   40.37    1.43
  -4   2   8   36.26    1.12
   2  -4  -8   38.07    1.42
   4   2  -8   39.68    1.38
  -4  -2  -8   36.24    1.38
  -4   2   8   37.55    1.13
  -4   2   8   38.63    1.18
   2  -4  -8   39.40    1.27
   4   2  -8   39.48    1.39
   4  -2   8   41.18    1.48
  -2  -4   8   38.42    1.29
   4   2  -8   36.88    1.37
   4   2  -8   37.35    1.34
   4   2  -8   34.27    1.36
   2  -4  -8   37.33    1.25
   4   2  -8   41.78    1.51
   4   2  -8   38.26    1.46
   4   2  -8   37.90    1.45
  -4   2   8   37.96    1.13
  -4  -2  -8   36.91    1.40
  -2   4  -8   39.03    1.45
   4  -2   8   40.29    1.45
  -4   2   7  435.70   10.02
   2   4   7  441.17   10.37
   2  -4  -7  461.08   10.40
   4   2  -7  448.12   10.32
   4   2  -7  447.39   10.32
  -4  -2  -7  452.11   10.36
  -4   2   7  442.55   10.02
  -4   2   7  437.47   10.10
   4   2  -7  446.00   10.34
   2  -4  -7  444.39   10.16
   4  -2   7  455.99   10.41
   4  -2   7  448.43   10.40
   4   2  -7  444.77   10.30
   2  -4  -7  450.09   10.17
   4   2  -7  445.05   10.32
   2  -4  -7  474.81   10.19
   4   2  -7  444.52   10.32
   4   2  -7  457.14   10.44
   4   2  -7  457.91   10.43
  -4   2   7  443.58   10.04
  -4   2   7  434.21   10.02
   4  -2   7  455.19   10.41
  -4  -2  -7  447.18   10.36
  -2   4  -7  466.05   10.45
  -4   2   6   33.52    0.98
  -4  -2  -6   31.82    1.21
   4   2  -6   33.24    1.20
   2  -4  -6   37.06    1.10
   4   2  -6   33.57    1.20
  -4  -2  -6   33.11    1.23
  -4   2   6   33.68    0.97
   2   4   6   33.23    1.24
   4   2  -6   32.11    1.19
   2  -4  -6   35.43    1.08
   4   2  -6   32.43    1.22
   4  -2   6   35.15    1.27
   2  -4  -6   34.18    1.08
   4   2  -6   34.84    1.21
   4   2  -6   33.30    1.19
   4   2  -6   33.50    1.20
   2  -4  -6   34.54    1.08
   4   2  -6   33.08    1.27
   4   2  -6   35.12    1.29
   4   2  -6   33.38    1.27
   4  -2   6   34.17    1.24
  -4   2   6   32.69    0.99
   2   4   6   33.88    1.24
  -4   2   5   11.42    0.45
   2   4   5   11.73    0.65
   4   2  -5   10.87    0.61
   4   2  -5    9.94    0.60
   2  -4  -5   12.50    0.53
  -4  -2  -5   11.18    0.64
   4  -2   5   12.39    0.68
  -4   2   5   11.95    0.45
   2   4   5   11.82    0.66
   4   2  -5   11.42    0.63
   2  -4  -5   12.40    0.53
   4   2  -5   10.70    0.63
   4   2  -5   11.36    0.66
   2  -4  -5   12.41    0.54
   4   2  -5   11.77    0.65
   4   2  -5   11.70    0.64
   2  -4  -5   12.95    0.54
   4   2  -5   11.61    0.65
  -2   4  -5   10.73    0.38
  -2   4  -5   11.04    0.38
   4   2  -5   11.81    0.71
   4   2  -5   11.21    0.70
   4   2  -5   11.19    0.68
  -4   2   5   11.04    0.48
  -4   2   5   11.08    0.46
  -4  -2  -5   10.33    0.64
   2   4   5   10.88    0.64
  -4   2   4  283.02    6.52
   2   4   4  286.67    6.78
   4   2  -4  292.07    6.78
   2  -4  -4  296.07    6.60
   4   2  -4  285.16    6.77
   4  -2   4  291.18    6.81
  -4  -2  -4  291.78    6.80
  -4   2   4  280.60    6.52
  -4   2   4  286.31    6.57
   4   2  -4  287.67    6.77
   2   4   4  296.06    6.81
   4   2  -4  295.79    6.83
   2  -4  -4  297.68    6.61
   4  -2   4  313.23    6.53
   4  -2   4  301.41    6.84
   4   2  -4  282.38    6.76
   2  -4  -4  303.52    6.61
   4   2  -4  290.07    6.78
   2  -4  -4  318.36    6.62
   4   2  -4  289.82    6.78
  -2   4  -4  268.06    6.47
  -2   4  -4  274.69    6.47
   4   2  -4  294.30    6.86
   4   2  -4  291.70    6.86
   4   2  -4  304.16    6.87
  -4   2   4  285.55    6.54
  -4  -2  -4  292.25    6.81
   2   4   4  290.55    6.79
   4   2  -3  362.44    8.71
   4   2  -3  371.74    8.72
   2  -4  -3  393.39    8.53
   2  -4  -3  399.20    8.53
  -4  -2  -3  377.10    8.71
   4  -2   3  382.21    8.73
  -4   2   3  383.76    8.54
   2   4   3  379.40    8.73
  -2   4  -3  356.31    8.82
   2   4   3  392.11    8.74
   4  -2   3  390.06    8.52
   4  -2   3  384.42    8.75
   4   2  -3  395.08    8.72
   2  -4  -3  374.83    8.52
   2  -4  -3  356.77    8.51
   4   2  -3  373.70    8.72
   4   2  -3  363.10    8.70
   4   2  -3  391.90    8.81
   4   2  -3  390.98    8.81
   4   2  -3  378.87    8.79
  -4   2   3  380.21    8.51
   2   4   3  366.90    8.72
  -4  -2  -3  385.19    8.73
   2   4   3  377.15    8.72
   2  -4  -2   10.77    0.42
   4   2  -2   12.17    0.59
   4   2  -2   10.83    0.56
   2  -4  -2    9.45    0.40
  -4  -2  -2   10.01    0.53
   4  -2   2   10.32    0.56
   2  -4  -2   10.27    0.41
   2   4   2    9.85    0.54
   4  -2   2   10.17    0.46
  -2   4  -2    9.17    0.65
   2   4   2    9.80    0.55
  -4   2   2   10.18    0.47
   4  -2   2    9.00    0.54
   4   2  -2    9.28    0.54
   2  -4  -2   11.03    0.42
   4   2  -2   10.35    0.62
   4   2  -2   10.39    0.63
   4   2  -2   10.06    0.63
   2   4   2    9.16    0.55
   2   4   2   10.03    0.56
  -4  -2  -2    9.89    0.55
   2  -4  -1  546.68   12.73
   4   2  -1  577.03   12.96
  -4  -2  -1  576.91   12.89
   4  -2   1  571.78   12.90
   2   4   1  575.83   12.95
  -2   4  -1  590.82   13.02
  -4   2   1  560.25   12.83
   2  -4  -1  574.65   12.73
   2   4   1  585.56   12.92
   4  -2   1  552.02   12.84
   4  -2   1  583.60   12.93
   4  -2   1  609.64   12.86
   4   2  -1  545.55   12.71
   2   4   1  581.37   12.95
   4   2  -1  608.21   13.03
   4   2  -1  600.91   13.03
   4  -2   1  576.91   12.75
  -4  -2  -1  583.47   12.91
  -2   4  -1  586.50   13.02
   2   4   1  582.73   12.96
   2   4   1  576.34   12.95
   4   2  -1  544.34   12.73
   2  -4  -1  597.04   12.74
   2   4   1  596.24   12.73
   4   2  -1  585.81   12.96
   2  -4   0    4.65    0.27
   2   4   0    4.45    0.25
   4   2   0    4.23    0.41
   2  -4   0    4.59    0.27
   2   4   0    4.84    0.26
  -4  -2   0    4.95    0.35
  -2   4   0    4.76    0.46
   2   4   0    5.13    0.42
   2   4   0    5.35    0.38
   4  -2   0    4.70    0.36
   4  -2   0    5.02    0.39
   4  -2   0    4.69    0.38
   4   2   0    4.99    0.49
   2   4   0    4.46    0.42
   4   2   0    4.59    0.30
   4  -2   0    5.05    0.33
   2   4   0    5.12    0.42
   4   2   0    4.97    0.30
  -2   4   0    4.97    0.46
  -4  -2   0    4.65    0.35
  -2   4   0    4.82    0.46
   4  -2  -1  595.85   13.29
   2   4  -1  581.92   13.05
  -4  -2   1  586.80   13.14
   2   4  -1  595.42   13.28
  -2   4   1  607.56   13.30
   2   4  -1  590.21   13.25
  -2   4   1  606.05   13.32
   2   4  -1  596.30   13.20
   2   4  -1  561.42   13.05
   4  -2  -1  597.52   13.26
   4  -2  -1  596.20   13.19
   4  -2  -1  592.33   13.23
   2   4  -1  580.97   13.27
  -2   4   1  613.36   13.30
   4   2   1  578.80   13.20
   4   2   1  577.14   13.15
   4  -2  -1  596.06   13.20
  -4  -2   1  585.96   13.17
  -2  -4  -1  575.03   13.24
   2   4  -1  587.21   13.27
  -2   4   1  600.76   13.31
   4  -2  -1  628.53   13.32
   2   4  -1  612.69   13.06
   4  -2  -1  583.24   13.30
   4  -2  -2    8.94    0.56
   4  -2  -2    9.34    0.54
  -4  -2   2   10.19    0.40
   2   4  -2    9.57    0.54
   2   4  -2    9.88    0.57
  -2   4   2    8.43    0.53
  -2   4   2    9.83    0.55
   2   4  -2    9.57    0.39
   2   4  -2    9.92    0.39
   4  -2  -2    9.84    0.55
   4  -2  -2    9.33    0.52
   2  -4   2   10.11    0.58
   4  -2  -2    9.88    0.44
   4  -2  -2   10.18    0.55
   4  -2  -2    8.95    0.54
   2   4  -2    9.27    0.40
   4   2   2    9.23    0.47
   4  -2  -2    9.73    0.51
   2   4  -2    9.60    0.56
  -2   4   2    8.63    0.53
  -4  -2   2    8.86    0.41
  -2  -4  -2    9.42    0.53
  -2   4   2    8.85    0.54
   4   2   2    9.22    0.51
   4  -2  -3  381.56    8.80
   4  -2  -3  381.22    8.86
   2   4  -3  387.54    8.60
   4  -2  -3  384.92    8.82
   2   4  -3  384.75    8.75
  -2   4   3  389.82    8.77
  -4  -2   3  378.52    8.49
   4  -2  -3  391.49    8.80
   4  -2  -3  406.28    8.81
   2   4  -3  391.66    8.61
   2  -4   3  401.78    8.84
   4  -2  -3  380.24    8.58
   4  -2  -3  395.66    8.78
   4  -2  -3  386.77    8.78
   2   4  -3  385.45    8.61
   2   4  -3  387.14    8.85
   4   2   3  389.24    8.82
   4   2   3  381.44    8.73
   4  -2  -3  385.23    8.77
  -2   4   3  383.32    8.78
   2   4  -3  381.27    8.77
  -4   2  -3  400.91    8.91
  -2  -4  -3  390.99    8.80
   4   2   3  377.00    8.77
   4  -2  -3  353.46    8.47
  -2   4   3  405.14    8.78
   4  -2  -4  269.23    6.44
   4  -2  -4  287.67    6.87
   4  -2  -4  299.72    6.83
   2   4  -4  291.61    6.62
   4  -2  -4  288.93    6.82
   2   4  -4  295.71    6.76
  -2   4   4  299.02    6.77
   4   2   4  289.95    6.80
  -2   4   4  296.07    6.77
   4  -2  -4  287.15    6.82
   4  -2  -4  298.09    6.84
   2   4  -4  301.63    6.63
   4  -2  -4  283.98    6.52
   2  -4   4  302.01    6.85
   2   4  -4  289.46    6.62
   4  -2  -4  307.03    6.84
   4  -2  -4  299.10    6.80
   4  -2  -4  309.80    6.81
   2   4  -4  288.61    6.62
   2   4  -4  292.94    6.84
   2   4  -4  287.97    6.83
   4  -2  -4  292.87    6.81
  -2   4   4  299.70    6.78
  -2   4   4  296.40    6.77
  -4   2  -4  309.74    6.93
  -2  -4  -4  290.55    6.80
   4   2   4  294.61    6.84
   4   2   5   12.14    0.71
   4  -2  -5   12.64    0.67
   4  -2  -5   12.86    0.72
   4  -2  -5   14.26    0.70
   2   4  -5   14.16    0.57
  -2   4   5   13.17    0.63
   4   2   5   11.68    0.66
  -2   4   5   13.06    0.64
   4  -2  -5   12.99    0.67
   4  -2  -5   13.47    0.70
   2   4  -5   12.93    0.56
   4  -2  -5   12.52    0.66
   2  -4   5   11.77    0.68
   2   4  -5   13.18    0.57
   4  -2  -5   13.97    0.73
   4  -2  -5   12.61    0.68
   2   4  -5   11.02    0.54
   4  -2  -5   11.95    0.65
   2   4  -5   12.41    0.69
   2   4  -5   12.88    0.69
   4  -2  -5   12.78    0.70
   2   4  -5   12.01    0.68
  -2   4   5   13.19    0.65
  -2   4   5   12.53    0.63
  -2  -4  -5   11.72    0.66
  -4   2  -5   13.80    0.77
   4   2   5   13.40    0.73
   4   2   6   30.63    1.17
   4  -2  -6   27.47    1.17
   4  -2  -6   31.72    1.13
   4  -2  -6   30.16    1.11
   4  -2  -6   30.39    1.11
  -2   4   6   29.66    1.04
  -2   4   6   29.87    1.06
  -2   4   6   30.29    1.09
   4  -2  -6   29.22    1.12
   2   4  -6   27.54    0.96
   4  -2  -6   29.91    1.11
   2  -4   6   29.32    1.15
   2   4  -6   29.77    0.98
   4  -2  -6   35.20    1.21
   4  -2  -6   28.66    1.10
   2   4  -6   26.58    0.93
   4  -2  -6   30.64    1.12
   2   4  -6   27.73    0.97
   2   4  -6   28.57    1.12
   2   4  -6   29.08    1.13
   4  -2  -6   31.03    1.15
   2   4  -6   29.22    1.12
  -2   4   6   30.63    1.06
  -4   2  -6   29.78    1.18
   2   4  -6   28.35    0.90
  -2  -4  -6   28.85    1.10
   4   2   6   28.54    1.16
   2   4  -7  419.34    9.86
  -2  -4  -7  447.33   10.19
  -4   2  -7  451.81   10.27
   4  -2  -7  456.98   10.19
   4  -2  -7  469.03   10.23
  -2   4   7  451.10   10.10
  -2   4   7  455.34   10.10
  -2   4   7  454.81   10.16
   4  -2  -7  446.49   10.20
   2   4  -7  411.17    9.98
   2  -4   7  439.61   10.20
   4  -2  -7  443.74   10.24
   2   4  -7  416.45    9.92
   4  -2  -7  455.01   10.17
   4  -2  -7  435.20   10.14
   2   4  -7  435.27   10.02
   2   4  -7  427.56   10.17
   2   4  -7  433.74   10.18
   2   4  -7  432.06   10.16
   4  -2  -7  456.10   10.24
   4   2   7  439.31   10.23
  -2   4   7  449.78   10.09
   4   2   7  446.32   10.24
   4   2   8   25.49    1.13
   4   2   8   25.51    1.13
  -2  -4  -8   26.31    0.91
   4  -2  -8   27.58    1.12
  -2   4   8   26.85    1.04
  -2   4   8   26.26    1.06
   4  -2  -8   27.35    1.14
   2   4  -8   26.60    1.00
   2  -4   8   26.97    1.15
  -4   2  -8   25.27    1.16
  -2  -4  -8   28.13    1.13
   2   4  -8   24.63    0.91
   4  -2  -8   25.26    1.08
   4  -2  -8   25.38    1.18
   4  -2  -8   23.12    1.07
   2   4  -8   25.94    1.01
   2   4  -8   26.75    1.12
   2   4  -8   27.21    1.13
   2   4  -8   24.21    1.09
   4  -2  -8   27.06    1.16
  -2   4   8   28.28    1.07
  -2   4   8   27.21    1.04
   4   2   8   27.13    1.15
   4   2   9  145.02    3.84
   4   2   9  143.03    3.86
   4  -2  -9  145.28    3.80
   4  -2  -9  140.04    3.87
  -2  -4  -9  148.72    3.49
  -2   4   9  145.59    3.68
   4  -2  -9  147.84    3.82
   4  -2  -9  138.46    3.74
   4  -2  -9  138.80    3.75
   4  -2  -9  136.42    3.84
   2   4  -9  142.73    3.53
   2  -4   9  139.02    3.78
   4  -2  -9  141.76    3.77
   2   4  -9  137.39    3.66
   2   4  -9  145.08    3.81
   4  -2  -9  148.24    3.87
   2   4  -9  132.05    3.73
  -2   4   9  141.74    3.69
  -4   2  -9  148.93    3.88
  -2  -4  -9  143.41    3.77
   4   2   9  143.65    3.86
   4  -2 -10   43.94    1.71
   4  -2 -10   49.59    1.67
  -2   4  10   46.08    1.58
   2  -4  10   44.98    1.69
   4  -2 -10   43.86    1.67
   2   4 -10   46.90    1.57
   4  -2 -10   45.25    1.64
   2  -4  10   48.28    1.69
   4  -2 -10   43.72    1.72
   2   4 -10   42.72    1.40
   4  -2 -10   45.77    1.63
   2   4 -10   44.34    1.54
   4  -2 -10   44.70    1.64
   2   4 -10   46.75    1.67
   2   4 -10   42.47    1.60
  -4   2 -10   46.15    1.72
  -2  -4 -10   50.58    1.67
   4   2  10   49.93    1.75
   4   2  10   45.93    1.70
   4   2  10   47.50    1.72
   4  -2 -11   25.80    1.15
  -2   4  11   24.18    1.08
   4  -2 -11   21.78    1.19
   4  -2 -11   22.14    1.10
   4  -2 -11   23.29    1.22
   2   4 -11   23.45    1.06
   4   2  11   26.16    1.26
  -2   4  11   23.49    1.06
   2   4 -11   20.77    1.10
  -2   4  11   22.93    1.05
  -2  -4 -11   22.37    1.12
  -4   2 -11   24.75    1.21
   2  -4  11   24.65    1.18
   4  -2 -11   22.71    1.13
   2   4 -11   24.48    1.08
   4  -2 -11   22.22    1.11
   4   2  11   24.13    1.22
   4   2  11   23.12    1.21
   4  -2 -12  240.33    6.14
   2   4 -12  247.63    6.03
   4  -2 -12  240.28    6.07
   2  -4  12  240.42    6.15
  -4   2 -12  233.34    6.11
   4  -2 -12  240.99    6.20
   4  -2 -12  239.37    6.08
   4   2  12  241.66    6.18
  -2   4  12  258.04    6.04
   2   4 -12  224.10    6.04
  -2   4  12  250.24    6.06
  -2  -4 -12  237.91    6.06
   4   2  12  236.05    6.20
   2   4 -13   74.77    2.41
   4  -2 -13   76.11    2.46
   2  -4  13   73.07    2.45
   2  -4  13   77.71    2.53
  -4   2 -13   76.76    2.59
  -4   2 -13   75.22    2.48
   4  -2 -13   73.31    2.53
   4  -2 -13   69.30    2.54
   4  -2 -13   77.08    2.47
   2   4 -13   74.39    2.40
  -2   4  13   81.39    2.41
   2   4 -13   70.26    2.40
  -2  -4 -13   73.33    2.40
  -2   4  13   75.30    2.38
   4   2  13   77.78    2.56
   4   2  13   72.26    2.51
   4  -2 -14   77.22    2.56
   4  -2 -14   73.97    2.67
   2  -4  14   75.75    2.53
  -2   4  14   77.01    2.47
   2   4 -14   76.52    2.52
   4  -2 -14   80.88    2.58
  -2   4  14   81.00    2.48
   2   4 -14   73.65    2.50
  -4   2 -14   75.92    2.63
  -4   2 -14   79.60    2.60
  -2   4  14   79.06    2.46
   2   4 -14   78.89    2.53
   4  -2 -14   72.21    2.55
   4  -2 -14   74.44    2.52
   2  -4  14   76.33    2.61
   4   2  14   76.31    2.63
   4   2  14   76.70    2.66
   4  -2 -15  145.10    4.35
   4  -2 -15  147.28    4.22
   2  -4  15  140.64    4.21
   2   4 -15  145.01    4.14
   4  -2 -15  142.44    4.21
   4  -2 -15  147.99    4.22
   4  -2 -15  145.01    4.21
   2   4 -15  147.08    4.16
  -2   4  15  157.91    4.13
   4   2  15  149.53    4.30
   2   4 -15  143.17    4.15
   4   2  15  142.24    4.29
  -2   4  15  147.99    4.10
  -4   2 -15  145.48    4.21
  -2  -4 -15  146.48    4.14
   2  -4  15  144.74    4.28
   4  -2 -16   97.03    3.16
   2   4 -16   99.44    3.15
  -2   4  16  102.29    3.07
   4   2  16   99.03    3.25
   2  -4  16   97.82    3.22
  -2   4  16   98.07    3.04
   4   2  16  103.71    3.31
  -4   2 -16   98.83    3.17
   4  -2 -16   96.05    3.15
   2   4 -16   91.65    3.10
   4  -2 -16   98.90    3.18
   2  -4  16   97.62    3.18
   4  -2 -16   98.25    3.18
   4  -2 -16   93.52    3.30
  -2  -4 -16   93.92    3.04
   2  -4  16   98.97    3.23
   4  -2 -17   21.29    1.34
   2   4 -17   24.09    1.36
  -2   4  17   22.62    1.23
   2  -4  17   22.73    1.39
   4   2  17   23.06    1.39
  -2   4  17   20.85    1.23
   4   2  17   21.75    1.40
  -4   2 -17   22.14    1.29
   4  -2 -17   20.77    1.31
   4  -2 -17   23.72    1.37
   2   4 -17   21.57    1.31
   2  -4  17   22.80    1.35
   4  -2 -17   22.08    1.35
   4  -2 -17   22.60    1.46
  -4   2 -17   20.03    1.25
  -2  -4 -17   24.38    1.28
   2  -4  17   24.21    1.43
  -4   2 -18    4.42    0.70
  -2  -4 -18    5.35    0.71
  -2  -4 -18    5.02    0.72
   4  -2 -18    5.32    0.77
   2   4 -18    5.88    0.77
   2  -4  18    5.12    0.78
   4   2  18    5.15    0.81
   2  -4  18    4.39    0.75
  -2   4  18    5.16    0.73
   4   2  18    6.88    0.92
  -4   2 -18    5.30    0.71
   4  -2 -18    5.50    0.95
   4  -2 -18    4.97    0.78
   4  -2 -18    5.97    0.84
   2   4 -18    5.77    0.77
   4  -2 -18    5.99    0.84
  -2   4  18    6.28    0.73
   2  -4  18    5.11    0.79
  -2  -4 -19    0.46    0.58
   2   4 -19    0.90    0.57
   4  -2 -19    1.23    0.64
   2  -4  19    0.21    0.58
   4  -2 -19   -0.15    0.70
   2   4 -19    0.98    0.63
   4  -2 -19    1.31    0.68
   2  -4  19    1.08    0.64
   4   2  19    0.86    0.66
  -2   4  19    1.23    0.54
  -4   2 -19    1.09    0.55
   4   2  19    1.26    0.67
   2  -4  19    0.79    0.62
   4  -2 -19    0.39    0.71
   4  -2 -19    0.92    0.59
   4  -2 -20   28.05    1.71
   4  -2 -20   24.20    1.58
   2  -4  20   29.07    1.59
  -2  -4 -20   26.64    1.54
   2   4 -20   27.25    1.59
   4  -2 -20   27.19    1.60
   4   2  20   31.01    1.74
   2  -4  20   24.72    1.56
   2  -4  20   30.05    1.67
   2   4 -20   24.89    1.54
   4  -2 -20   29.52    1.67
   2   4 -21   24.81    1.52
   4  -2 -21   23.99    1.58
   4  -2 -21   24.73    1.64
   4  -2 -21   22.71    1.54
   2   4 -21   23.57    1.50
   2  -4  21   23.21    1.48
   2  -4  21   22.50    1.47
   2  -4  21   26.10    1.63
   4   2  21   23.85    1.57
   4   2  22   62.76    2.67
  -4   2 -22   66.74    2.67
   2   4 -22   60.13    2.58
   4  -2 -22   60.67    2.60
   4  -2 -22   61.76    2.70
   4  -2 -22   63.07    2.65
  -2  -4 -22   66.24    2.58
   2   4 -22   65.55    2.64
   4   2  22   61.27    2.69
   2  -4  22   61.85    2.55
   2  -4  22   63.62    2.55
   2  -4  22   62.97    2.69
   4  -2 -22   65.18    2.69
   2   4 -22   61.50    2.61
  -4   2 -23   80.98    3.08
   4  -2 -23   81.57    3.12
   2   4 -23   83.39    3.09
   4  -2 -23   83.71    3.15
   4   2  23   80.53    3.14
   2  -4  23   83.65    3.14
   4   2  23   79.72    3.12
   4  -2 -23   79.79    3.10
  -2  -4 -23   78.84    2.95
   2   4 -23   81.44    3.07
   4   2  24  109.75    3.78
  -4   2 -24  103.70    3.70
  -2  -4 -24  113.18    3.69
   4  -2 -24  113.53    3.79
   2   4 -24  108.37    3.73
   4   2  24  105.52    3.80
   2  -4  24  112.36    3.77
   2   4 -24  104.84    3.70
  -2  -4 -24  112.91    3.69
   4  -2 -24  113.10    3.78
   4  -2 -25    0.22    0.66
   4  -2 -25    0.38    0.70
  -4   2 -25    0.61    0.61
  -2  -4 -25    0.49    0.59
   2   4 -25   -0.22    0.59
   4  -2 -25    0.23    0.64
   2   4 -25    0.22    0.60
   4  -2 -25    0.15    0.69
  -2  -4 -25    0.90    0.62
   2   4 -25    0.67    0.61
   4   2  25    0.31    0.62
   2  -4  25    1.19    0.66
   4   2  25   -0.30    0.67
   2   4 -26    9.28    0.98
   4  -2 -26    8.62    0.93
  -4   2 -26    8.99    0.96
   4  -2 -26    7.74    0.95
  -2  -4 -26    7.15    0.87
   2   4 -26    7.81    0.96
   4  -2 -26    7.59    0.92
   4  -2 -26    7.18    0.93
   2   4 -26    7.26    0.92
  -4   2 -26    9.03    0.95
  -2  -4 -26   10.18    0.97
   4   2  26    7.99    0.98
   4   2  26    7.93    0.92
   2  -4  26    8.02    0.89
   4  -2 -27    1.33    0.57
  -2  -4 -27    2.61    0.72
  -4   2 -27    1.26    0.61
  -2  -4 -27    2.48    0.62
   2   4 -27    1.59    0.63
  -4   2 -27    1.32    0.60
  -2  -4 -27    2.00    0.62
   2   4 -27    1.46    0.64
   2   4 -27    2.29    0.67
   4  -2 -27    2.03    0.68
  -2  -4 -27    1.29    0.56
   4  -2 -27    2.23    0.71
   2  -4  27    1.60    0.61
   4   2  27    2.34    0.63
   4   2  27    1.11    0.53
   4   2  27    1.15    0.57
   2  -4  27    2.44    0.63
   4  -2 -28  105.69    3.34
  -2  -4 -28  112.22    3.30
  -2  -4 -28  101.98    3.25
   4  -2 -28  105.11    3.17
   2   4 -28  101.66    3.27
  -4   2 -28  104.10    3.33
   2   4 -28  104.01    3.31
  -2  -4 -28  106.65    3.25
   4   2  28  102.19    3.29
   2  -4  28  100.45    3.20
   4   2  28   99.81    3.26
   2   4 -28  107.40    3.32
  -2  -4 -28  111.55    3.29
  -4   2 -28  104.33    3.34
   4  -2 -28  101.44    3.32
   2   4 -29    8.22    0.81
  -2  -4 -29    8.97    0.76
   4   2  29    8.02    0.75
  -4   2 -29    7.80    0.77
  -2  -4 -29    8.88    0.74
   4  -2 -29    9.41    0.82
   4  -2 -29    9.37    0.82
   2   4 -29    7.84    0.78
  -4   2 -30   14.18    0.92
   4  -2 -30   15.82    0.94
   2   4 -30   14.97    0.90
   4   2  30   14.99    0.87
  -4   2 -30   16.12    0.94
   3   4  30    1.22    0.38
  -4  -3 -30    1.87    0.44
   4   3 -30    2.29    0.46
   3   4  30    2.18    0.43
   3   4  29   54.74    1.92
  -4  -3 -29   53.56    1.92
  -3   4 -29   52.24    1.91
   3  -4 -29   52.95    1.88
  -4  -3 -29   50.92    1.88
   3  -4 -29   52.51    1.88
   4   3 -29   52.45    1.95
  -3   4 -29   50.52    1.89
   3  -4 -29   48.53    1.84
   4   3 -29   52.67    1.95
   3   4  29   54.04    1.92
   3   4  29   51.19    1.89
   3   4  28   81.02    2.71
   3   4  28   77.44    2.68
  -3   4 -28   78.66    2.69
   3  -4 -28   84.85    2.72
   4   3 -28   83.67    2.77
  -4  -3 -28   82.45    2.71
  -4  -3 -28   78.28    2.68
  -3   4 -28   81.30    2.71
  -3   4 -28   78.53    2.69
   3  -4 -28   83.52    2.70
   3  -4 -28   76.89    2.67
   4   3 -28   84.65    2.78
   4  -3  28   79.01    2.71
   3   4  28   80.42    2.70
   3   4  27    7.88    0.86
   4  -3  27    6.02    0.82
   3  -4 -27    6.23    0.81
   3  -4 -27    5.88    0.78
   4   3 -27    6.60    0.83
  -4  -3 -27    6.31    0.79
  -3   4 -27    7.71    0.83
   4   3 -27    7.18    0.91
   3   4  27    6.75    0.82
   4  -3  27    6.14    0.81
   3  -4 -27    5.34    0.80
   3   4  27    7.01    0.84
  -4  -3 -27    7.08    0.80
  -3   4 -27    6.29    0.77
   3   4  26    8.37    0.97
   4   3 -26    6.16    0.89
   4   3 -26    7.15    0.93
  -3   4 -26    5.84    0.83
   3  -4 -26    8.42    0.96
  -4  -3 -26    8.88    0.93
   4  -3  26    8.26    0.95
   3   4  26    8.13    0.94
   3  -4 -26    8.59    0.99
   3  -4 -26    9.95    0.95
   4   3 -26    8.63    1.02
  -4  -3 -26    7.01    0.86
  -3   4 -26    7.21    0.89
   3  -4 -26    6.81    0.89
   4  -3  26    8.25    0.85
   3  -4 -25   40.45    1.94
  -3   4 -25   38.14    1.90
   4   3 -25   41.25    2.01
   3   4  25   39.69    1.98
   4  -3  25   38.17    1.97
   3  -4 -25   41.69    2.06
   3  -4 -25   41.05    1.96
   4   3 -25   39.69    1.98
   4  -3  25   38.76    1.88
   3   4  25   39.31    1.99
   3  -4 -25   38.42    1.91
  -3   4 -25   35.55    1.85
  -4  -3 -25   42.14    1.94
   4   3 -25   42.05    2.03
   3   4  24    2.00    0.76
   4  -3  24    2.04    0.73
   3   4  24    2.26    0.75
   4  -3  24    2.22    0.72
   4   3 -24    1.98    0.73
   3  -4 -24    1.48    0.67
   3  -4 -24    1.11    0.66
   4   3 -24    2.55    0.81
   3  -4 -24    2.36    0.73
  -4  -3 -24    2.74    0.70
  -3   4 -24    1.82    0.63
   4   3 -24    3.24    0.85
   3  -4 -24    2.72    0.85
   3   4  23   48.08    2.32
   3   4  23   52.93    2.39
   4   3 -23   57.25    2.43
   3  -4 -23   54.43    2.35
  -4  -3 -23   51.51    2.30
  -3   4 -23   54.85    2.34
   3   4  23   52.71    2.44
   4  -3  23   50.09    2.31
   3  -4 -23   53.26    2.33
   4   3 -23   52.34    2.37
   4  -3  23   51.17    2.39
   3  -4 -23   57.01    2.51
   3  -4 -23   52.15    2.34
   4   3 -23   52.27    2.38
   3   4  22   89.36    3.36
   3  -4 -22   96.51    3.34
   4   3 -22   89.58    3.35
  -4  -3 -22   90.90    3.29
  -3   4 -22   89.58    3.27
   3   4  22   97.76    3.49
   4  -3  22   95.18    3.37
   3  -4 -22   89.11    3.26
   4   3 -22   96.60    3.43
   4  -3  22   90.32    3.32
   4  -3  22   92.55    3.43
   3  -4 -22   88.35    3.44
   3  -4 -22   88.79    3.25
   4   3 -22   94.76    3.43
   3  -4 -21   82.69    3.12
   3  -4 -21   87.97    3.37
   4   3 -21   90.13    3.26
   4  -3  21   89.73    3.25
  -4  -3 -21   84.57    3.03
   3  -4 -21   86.01    3.13
   4   3 -21   87.43    3.22
  -3   4 -21   80.34    3.09
   4   3 -21   87.34    3.21
   3  -4 -21   88.23    3.16
   4  -3  21   84.36    3.18
   4  -3  21   86.27    3.30
   3   4  21   85.05    3.19
   4  -3  20   82.09    3.07
   3   4  20   83.52    3.14
  -4  -3 -20   80.53    2.94
   3  -4 -20   80.49    3.01
   3  -4 -20   82.95    3.00
   4  -3  20   80.43    3.04
  -3   4 -20   79.40    3.01
   4  -3  20   80.73    3.07
   3  -4 -20   86.26    3.05
   4   3 -20   86.78    3.12
   3  -4 -20   79.03    3.18
   4   3 -20   84.35    3.12
   3  -4 -20   85.85    3.06
   4   3 -19   61.54    2.50
   3  -4 -19   61.50    2.44
  -4  -3 -19   59.00    2.37
   4   3 -19   64.13    2.51
   3  -4 -19   59.02    2.43
   4  -3  19   55.88    2.42
   4   3 -19   57.13    2.45
   3  -4 -19   60.10    2.42
   3  -4 -19   58.52    2.40
   3   4  19   61.07    2.55
   4  -3  19   51.99    2.40
   4  -3  19   55.04    2.44
   4  -3  19   62.78    2.60
   3   4  19   62.83    2.52
   4   3 -18   34.60    1.80
   3  -4 -18   34.37    1.73
   3   4  18   35.17    1.81
   4  -3  18   35.58    1.83
  -4  -3 -18   32.62    1.67
   3  -4 -18   36.31    1.76
   4   3 -18   31.28    1.72
   4  -3  18   33.30    1.76
   3  -4 -18   36.07    1.76
   4   3 -18   35.30    1.80
   3  -4 -18   36.10    1.76
   4  -3  18   33.36    1.79
   3   4  18   37.27    1.85
   4   3 -17  118.15    3.62
   3  -4 -17  112.42    3.50
   4  -3  17  103.43    3.60
   3   4  17  108.90    3.61
  -4  -3 -17  109.78    3.52
   3   4  17  108.19    3.60
  -4  -3 -17  110.76    3.55
   4   3 -17  109.78    3.56
   3  -4 -17  110.48    3.48
   3  -4 -17  107.65    3.53
   4  -3  17  107.95    3.60
   3  -4 -17  111.40    3.52
   4   3 -17  112.14    3.58
   4  -3  17  107.88    3.63
   3  -4 -16  185.91    5.21
   3  -4 -16  184.95    5.11
   4   3 -16  192.02    5.25
   4  -3  16  182.24    5.26
   3  -4 -16  197.23    5.23
   4   3 -16  191.04    5.22
   3  -4 -16  183.84    5.10
   3  -4 -16  191.15    5.15
   4   3 -16  182.20    5.18
   3   4  16  194.37    5.29
   4  -3  16  181.77    5.26
   3   4  16  186.84    5.26
  -4  -3 -16  179.71    5.16
  -3   4 -16  185.24    5.21
  -4  -3 -16  189.43    5.16
   4  -3  16  177.59    5.24
   3  -4 -15  159.54    4.55
   4   3 -15  153.45    4.32
   4   3 -15  158.65    4.50
   3  -4 -15  157.00    4.42
   4  -3  15  155.43    4.56
   4   3 -15  160.48    4.51
   3  -4 -15  157.30    4.41
   3  -4 -15  158.01    4.43
   4   3 -15  163.39    4.53
   4  -3  15  157.40    4.61
   3   4  15  161.06    4.59
   4   3 -15  152.04    4.57
  -4  -3 -15  161.14    4.49
  -4  -3 -15  153.79    4.49
  -3   4 -15  155.76    4.53
  -3   4 -15  155.61    4.39
   4  -3  15  158.45    4.61
   3   4  15  155.25    4.53
   3  -4 -14   87.06    2.80
   4   3 -14   88.68    2.88
   4  -3  14   85.91    2.95
   3  -4 -14   90.41    2.79
   4   3 -14   91.92    2.89
   3   4  14   86.38    2.92
   4  -3  14   89.57    2.98
   3   4  14   94.39    2.96
  -4  -3 -14   90.80    2.90
  -3   4 -14   84.98    2.91
  -4  -3 -14   86.52    2.86
  -3   4 -14   83.90    2.77
   3  -4 -14   90.71    2.80
   4   3 -14   92.31    2.89
   3  -4 -14   89.89    2.94
   4  -3  14   90.66    2.98
   4   3 -13  167.76    4.53
   3  -4 -13  169.74    4.44
   4   3 -13  161.93    4.49
   4   3 -13  168.66    4.53
   3  -4 -13  164.30    4.42
   3   4  13  165.68    4.57
   3   4  13  166.36    4.61
  -3   4 -13  157.41    4.57
  -4  -3 -13  159.28    4.52
   3  -4 -13  170.29    4.63
   4  -3  13  161.43    4.63
   3  -4 -12   99.33    3.00
  -4  -3 -12   92.65    2.91
   4   3 -12   96.29    2.88
   3  -4 -12   98.50    2.82
   4  -3  12   99.52    3.02
   3  -4 -12   91.52    2.79
   4   3 -12   97.32    2.80
   4   3 -12   91.58    2.86
   3   4  12   98.17    2.98
   4  -3  12   95.36    3.01
   4   3 -12   97.13    3.03
   3   4  12   96.45    2.99
   4  -3  12   89.68    2.98
  -4  -3 -12   91.98    2.88
  -4   3  11   48.62    1.57
  -4  -3 -11   47.44    1.76
   3  -4 -11   49.40    1.67
   4   3 -11   46.58    1.73
   3  -4 -11   47.74    1.68
   4   3 -11   46.97    1.73
   4   3 -11   47.06    1.68
   4  -3  11   48.11    1.84
   4   3 -11   47.34    1.72
   3   4  11   49.84    1.80
   4   3 -11   44.85    1.82
  -4  -3 -11   46.90    1.75
  -3   4 -11   46.17    1.79
   3   4  11   47.51    1.78
   3  -4 -11   49.20    1.83
   3   4  10   50.78    1.82
  -4   3  10   47.94    1.54
   3  -4 -10   51.94    1.88
   4   3 -10   50.55    1.74
  -4   3  10   50.31    1.55
  -4   3  10   52.30    1.62
   4   3 -10   50.65    1.76
   3  -4 -10   53.19    1.69
   4  -3  10   50.47    1.88
  -3  -4  10   48.35    1.55
   3  -4 -10   51.31    1.69
   4   3 -10   48.07    1.67
   4   3 -10   49.57    1.75
   3  -4 -10   51.80    1.68
   3   4  10   51.97    1.82
   4   3 -10   52.14    1.88
  -4   3  10   50.69    1.54
   4  -3  10   50.64    1.86
  -4  -3 -10   49.67    1.81
  -3   4 -10   48.81    1.86
   4  -3   9  192.75    4.96
   3   4   9  188.56    4.93
  -4   3   9  190.06    4.59
   3  -4  -9  186.69    4.95
   4   3  -9  190.50    4.80
   4  -3   9  197.53    4.98
  -4  -3  -9  181.06    4.84
  -4   3   9  192.82    4.60
  -4   3   9  193.42    4.67
   3   4   9  187.51    4.91
   4   3  -9  194.94    4.82
   4  -3   9  199.84    4.96
  -3  -4   9  188.05    4.64
   3  -4  -9  199.71    4.75
   4   3  -9  185.32    4.75
   4   3  -9  183.02    4.80
   4   3  -9  181.11    4.79
   3  -4  -9  195.81    4.74
   4   3  -9  183.77    4.96
   4   3  -9  187.58    4.97
   4   3  -9  197.71    4.98
  -4   3   9  191.16    4.61
  -4   3   9  189.84    4.60
  -4  -3  -9  186.72    4.88
  -3   4  -9  193.36    5.00
   3   4   9  188.45    4.90
  -4   3   8  634.96   14.40
   3   4   8  644.47   14.72
   3  -4  -8  650.63   14.78
   4   3  -8  620.42   14.61
   3  -4  -8  694.36   14.59
  -4  -3  -8  629.73   14.67
   4  -3   8  673.69   14.79
  -4   3   8  637.82   14.40
  -4   3   8  645.19   14.49
   3   4   8  635.59   14.71
   3  -4  -8  614.98   14.51
   4  -3   8  646.58   14.75
   3  -4  -8  634.08   14.53
   4   3  -8  640.96   14.62
   4   3  -8  639.48   14.58
   3  -4  -8  616.67   14.51
   4   3  -8  648.18   14.62
   4   3  -8  636.45   14.79
   4   3  -8  645.52   14.78
   4   3  -8  655.06   14.79
  -4   3   8  640.24   14.41
  -4   3   8  651.62   14.43
  -3   4  -8  653.37   14.84
  -4  -3  -8  640.82   14.70
   3   4   8  642.12   14.70
   3  -4  -7    4.20    0.43
  -4  -3  -7    2.35    0.45
  -3   4  -7    3.70    0.58
  -4   3   7    3.92    0.36
   4   3  -7    3.35    0.43
   3  -4  -7    2.73    0.41
   4  -3   7    3.27    0.53
   4   3  -7    2.92    0.44
   3  -4  -7    3.63    0.43
   4   3  -7    3.29    0.48
   3  -4  -7    2.82    0.41
   4   3  -7    3.06    0.48
   4  -3   7    3.82    0.56
   4   3  -7    2.98    0.56
   4   3  -7    3.57    0.56
  -4   3   7    3.37    0.36
  -4   3   7    3.28    0.36
  -4   3   7    3.67    0.36
   3   4   7    3.38    0.50
  -4  -3  -7    3.09    0.53
   3   4   6   93.73    2.58
  -4   3   6   98.39    2.35
   3  -4  -6   95.24    2.64
  -4  -3  -6   76.12    2.07
   4   3  -6   92.84    2.50
   4   3  -6   91.89    2.50
   3  -4  -6  103.12    2.46
   4  -3   6  102.81    2.65
  -4  -3  -6   97.76    2.57
  -4   3   6   98.62    2.35
   3   4   6   87.03    2.53
   3  -4  -6   93.40    2.42
   4   3  -6   94.34    2.51
   4  -3   6   94.53    2.61
   4   3  -6   94.75    2.50
   3  -4  -6   94.49    2.43
   4   3  -6   93.77    2.51
   3  -4  -6   89.03    2.40
   4   3  -6   96.34    2.52
   4   3  -6   93.93    2.65
   4   3  -6  100.17    2.67
  -4   3   6   95.86    2.36
  -4  -3  -6   95.85    2.59
  -3   4  -6  100.14    2.73
   3   4   6   89.89    2.59
  -4   3   5   35.26    1.10
   4   3  -5   37.14    1.23
   4   3  -5   36.91    1.23
   4   3  -5   37.28    1.23
   3  -4  -5   38.71    1.19
  -4  -3  -5   37.23    1.30
   4  -3   5   36.98    1.32
  -4   3   5   37.68    1.12
  -4   3   5   36.71    1.15
   3   4   5   38.37    1.31
   3  -4  -5   34.85    1.16
   4  -3   5   37.22    1.34
   3  -4  -5   37.26    1.18
   4   3  -5   36.20    1.24
   4   3  -5   36.31    1.24
   4   3  -5   37.04    1.24
   3  -4  -5   36.91    1.18
   4   3  -5   35.52    1.36
   4   3  -5   36.06    1.35
  -4   3   5   36.66    1.12
  -4  -3  -5   38.63    1.33
   3   4   5   35.65    1.29
  -4   3   4   38.65    1.17
   3   4   4   39.72    1.33
   4   3  -4   40.15    1.29
   4   3  -4   41.12    1.30
   3  -4  -4   37.52    1.21
   3  -4  -4   41.41    1.23
  -4  -3  -4   41.27    1.33
  -4   3   4   38.02    1.21
  -4   3   4   42.10    1.19
   4   3  -4   39.42    1.29
   3   4   4   38.60    1.33
   4  -3   4   38.99    1.06
   4  -3   4   41.67    1.37
   4   3  -4   41.93    1.32
   3  -4  -4   42.03    1.23
   4   3  -4   40.71    1.30
   3  -4  -4   40.86    1.22
   4   3  -4   40.47    1.31
   4   3  -4   39.24    1.42
   4   3  -4   40.16    1.42
   4   3  -4   38.92    1.41
  -4   3   4   40.76    1.19
  -4  -3  -4   40.70    1.37
   3   4   4   39.43    1.35
   3   4   3   97.58    2.56
   4   3  -3   95.76    2.52
   3  -4  -3   96.06    2.44
  -4  -3  -3   95.79    2.54
   4   3  -3   97.20    2.52
   3  -4  -3   99.60    2.45
   4   3  -3   96.06    2.52
   3   4   3   96.36    2.56
   3  -4  -3   96.93    2.44
   4  -3   3   92.36    2.34
   4  -3   3   98.06    2.60
  -4   3   3   98.82    2.46
   3  -4  -3   94.56    2.42
   4   3  -3   96.01    2.51
   4   3  -3   97.06    2.52
   4   3  -3   98.87    2.68
   4   3  -3   91.28    2.63
   4   3  -3   99.52    2.66
  -4   3   3   96.64    2.41
  -4  -3  -3   98.17    2.58
   4   3  -3   95.20    2.35
   3   4   3   93.49    2.55
  -4   3   3   97.14    2.43
   4   3  -2  248.97    5.70
   3  -4  -2  244.37    5.60
  -4  -3  -2  241.49    5.69
   3   4   2  242.87    5.71
   3  -4  -2  230.96    5.58
   4  -3   2  238.68    5.56
   4   3  -2  234.86    5.54
  -3   4  -2  239.13    5.82
   4   3  -2  238.68    5.49
  -4   3   2  248.97    5.65
   3   4   2  238.51    5.72
   4  -3   2  247.69    5.76
   3  -4  -2  237.00    5.66
   3  -4  -2  249.77    5.59
   4   3  -2  248.60    5.69
   4   3  -2  241.71    5.84
   4   3  -2  247.41    5.84
   4   3  -2  236.34    5.53
  -4   3   2  246.70    5.63
   3   4   2  240.70    5.72
  -4  -3  -2  248.50    5.73
   3  -4  -2  243.58    5.60
   4   3  -2  250.20    5.70
   3   4   2  239.62    5.71
   4   3  -2  238.72    5.54
   3   4   1  338.10    7.73
  -4  -3  -1  329.66    7.71
  -4   3   1  358.78    7.75
   3   4   1  337.62    7.77
   4   3  -1  328.73    7.62
  -3   4  -1  351.91    7.88
   4  -3   1  313.97    7.65
   4  -3   1  342.30    7.64
   3  -4  -1  329.13    7.64
   3   4   1  340.54    7.75
   4   3  -1  328.65    7.62
   4   3  -1  339.17    7.89
   4   3  -1  354.60    7.77
   3   4   1  343.50    7.64
   3  -4  -1  319.38    7.63
   3   4   1  336.35    7.77
   4   3  -1  329.63    7.61
   4   3  -1  328.65    7.57
   3   4   1  340.67    7.75
   3  -4  -1  347.26    7.75
   4  -3   1  343.51    7.79
   3  -4  -1  346.14    7.65
   4   3  -1  344.48    7.76
  -4  -3  -1  341.57    7.76
   3  -4   0 1135.72   24.94
   4  -3   0 1254.66   25.04
   3   4   0 1124.84   25.09
   4   3   0 1098.38   24.99
  -3   4   0 1180.05   25.18
  -4   3   0 1160.86   25.13
   4   3   0 1108.49   24.99
   3   4   0 1132.17   25.09
   3  -4   0 1141.81   24.98
   3   4   0 1085.56   24.96
  -4  -3   0 1107.07   25.01
   4  -3   0 1198.79   25.11
   3  -4   0 1140.10   24.98
   4   3   0 1162.60   25.10
   3   4   0 1129.18   24.97
   3   4   0 1149.71   25.11
   4   3   0 1092.80   24.98
   3   4   0 1098.36   25.09
  -3   4   0 1124.95   25.16
   4   3   0 1119.59   25.00
   4  -3   0 1146.25   25.10
   3  -4   0 1140.21   25.13
   3   4   0 1104.96   25.03
  -4  -3   0 1122.86   25.05
  -3  -4   0 1119.88   25.06
   4  -3  -1  353.36    7.77
   3  -4   1  350.55    7.86
   3   4  -1  343.18    7.79
  -3   4   1  339.04    7.84
   3   4  -1  338.05    7.75
  -4   3  -1  327.84    7.83
   4   3   1  342.76    7.73
   4   3   1  339.74    7.72
   3   4  -1  340.65    7.79
   4  -3  -1  353.77    7.75
   3  -4   1  313.75    7.57
   3   4  -1  318.14    7.66
   4  -3  -1  352.19    7.81
  -4  -3   1  333.71    7.66
   4  -3  -1  356.18    7.81
   3   4  -1  342.48    7.67
   4   3   1  335.48    7.73
  -3   4   1  350.19    7.84
   3   4  -1  344.46    7.78
  -3   4   1  352.64    7.83
   3   4  -1  332.25    7.70
  -4  -3   1  341.42    7.71
  -3  -4  -1  334.12    7.79
   3  -4   2  249.49    5.82
   4  -3  -2  252.25    5.66
   3   4  -2  241.22    5.68
   3   4  -2  242.84    5.72
  -3   4   2  247.41    5.74
  -3   4   2  243.06    5.76
   3   4  -2  244.07    5.62
   3   4  -2  236.07    5.60
   3   4  -2  247.63    5.62
   4  -3  -2  261.74    5.78
   3  -4   2  231.72    5.46
   4  -3  -2  253.60    5.74
   3   4  -2  252.78    5.64
   4  -3  -2  250.80    5.73
   4   3   2  243.68    5.71
   3   4  -2  241.20    5.71
  -3   4   2  246.52    5.75
   4   3   2  241.03    5.75
   3   4  -2  245.56    5.71
   4   3   2  239.04    5.68
   3   4  -2  239.85    5.62
   4  -3  -2  253.92    5.77
  -4  -3   2  236.70    5.59
  -3  -4  -2  247.19    5.77
   3   4  -3  109.72    2.71
   4  -3  -3  108.05    2.82
   4  -3  -3  112.50    2.84
   4  -3  -3  108.50    2.92
   3   4  -3  106.44    2.70
   4  -3  -3  113.51    2.84
   3   4  -3  106.26    2.63
   3   4  -3  106.82    2.70
   4  -3  -3  110.64    2.69
   3  -4   3  115.52    2.91
   4  -3  -3  112.58    2.84
  -3   4   3  113.32    2.81
   3   4  -3  109.04    2.75
  -3   4   3  108.03    2.82
   3   4  -3  111.33    2.73
   3   4  -3  114.41    2.74
   4  -3  -3  109.39    2.81
   3   4  -3  109.25    2.94
   3   4  -3  106.37    2.93
   4   3   3  108.89    2.85
  -3   4   3  113.00    2.80
   3   4  -3  110.15    2.78
  -3   4   3  111.25    2.82
  -4  -3   3  104.43    2.61
  -3  -4  -3  109.34    2.85
   4   3   3  109.89    2.80
  -3   4   4   39.45    1.25
   4   3   4   38.20    1.32
   4  -3  -4   40.04    1.30
   4  -3  -4   39.20    1.40
   3   4  -4   38.52    1.19
   4  -3  -4   40.60    1.31
   3   4  -4   37.78    1.18
  -3  -4  -4   40.04    1.31
   3   4  -4   38.45    1.07
   4  -3  -4   37.13    1.28
   3  -4   4   41.60    1.37
   4  -3  -4   40.63    1.12
   3   4  -4   40.64    1.22
  -3   4   4   40.08    1.25
   4  -3  -4   39.91    1.32
   3   4  -4   40.33    1.22
   4  -3  -4   41.26    1.29
   4  -3  -4   40.24    1.28
   3   4  -4   37.17    1.19
   3   4  -4   37.90    1.38
   3   4  -4   37.41    1.37
   3   4  -4   40.36    1.39
  -3   4   4   41.43    1.30
  -3   4   4   40.05    1.27
  -3  -4  -4   40.36    1.33
   4   3   4   37.56    1.27
  -3   4   5   37.09    1.19
   4  -3  -5   34.64    1.34
   4  -3  -5   35.64    1.23
   4  -3  -5   33.75    1.20
   3   4  -5   34.19    1.12
  -3  -4  -5   35.94    1.25
  -3   4   5   36.54    1.18
   4  -3  -5   34.00    1.21
   3   4  -5   33.53    0.95
   3   4  -5   34.75    1.14
   4  -3  -5   35.47    0.99
   3  -4   5   35.76    1.29
   4  -3  -5   36.18    1.29
   3   4  -5   37.11    1.16
   4  -3  -5   36.01    1.22
   3   4  -5   33.58    1.14
   4  -3  -5   37.88    1.23
   3   4  -5   37.68    1.34
   3   4  -5   37.12    1.34
   3   4  -5   35.19    1.30
  -3   4   5   34.89    1.19
  -4   3  -5   35.25    1.38
  -3  -4  -5   35.94    1.26
   4   3   5   32.90    1.22
  -3  -4  -6   95.20    2.64
  -4   3  -6   97.97    2.76
   3   4  -6   97.28    2.49
   4  -3  -6   89.03    2.57
   4  -3  -6   93.39    2.58
   3   4  -6   89.89    2.20
  -3   4   6   92.90    2.49
   3   4  -6   99.69    2.50
   4  -3  -6   89.80    2.53
   3  -4   6   97.23    2.67
   3   4  -6   93.55    2.49
   3   4  -6   94.40    2.46
   4  -3  -6   92.32    2.55
   4  -3  -6   92.74    2.65
  -3   4   6   97.02    2.52
  -3   4   6   96.57    2.53
   3   4  -6   92.59    2.48
   4  -3  -6   98.88    2.58
   3   4  -6   95.30    2.68
   3   4  -6   96.26    2.67
  -3  -4  -6   91.64    2.62
  -3   4   6   96.71    2.51
   4   3   6   92.74    2.59
  -3  -4  -7    1.66    0.42
  -4   3  -7    1.91    0.50
  -3  -4  -7    1.46    0.43
   3   4  -7    1.46    0.34
  -3   4   7    1.15    0.38
   4  -3  -7    1.26    0.36
   3   4  -7    1.42    0.15
   3   4  -7    1.84    0.39
   3   4  -7    1.68    0.34
   3   4  -7    1.61    0.38
   4  -3  -7    1.10    0.39
   3   4  -7    1.41    0.39
   4  -3  -7    1.69    0.42
   3  -4   7    0.93    0.43
   3   4  -7    0.71    0.46
   3   4  -7    1.81    0.53
  -3   4   7    1.03    0.34
   4   3   7    1.27    0.42
  -3   4   7    2.29    0.39
  -3   4   7    1.49    0.37
  -3   4   7    1.27    0.36
   4   3   8  637.33   14.13
  -3   4   8  619.54   13.91
   4  -3  -8  629.15   14.19
  -3  -4  -8  598.15   13.64
   3   4  -8  602.63   13.92
   4  -3  -8  655.49   14.06
  -3  -4  -8  636.82   14.09
  -3   4   8  622.50   13.99
   3  -4   8  616.55   14.13
  -4   3  -8  651.78   14.24
  -3  -4  -8  632.23   14.09
   3   4  -8  577.08   13.84
   4  -3  -8  625.46   14.00
   3   4  -8  605.04   13.93
   4  -3  -8  601.59   13.98
   3   4  -8  572.91   13.90
   3   4  -8  597.26   14.12
   3   4  -8  619.99   14.13
  -3   4   8  621.01   13.92
  -3   4   8  629.21   13.92
  -3   4   8  619.14   13.93
   4   3   8  591.74   14.05
   4   3   8  618.49   14.12
  -3   4   9  174.88    4.45
   4   3   9  185.73    4.70
   4  -3  -9  193.93    4.61
  -3   4   9  178.54    4.44
   4  -3  -9  182.72    4.72
  -3  -4  -9  180.62    4.61
   3  -4   9  184.17    4.69
   4  -3  -9  179.68    4.53
   3   4  -9  173.50    4.48
   4  -3  -9  176.32    4.53
   3   4  -9  168.91    4.37
   3  -4   9  183.37    4.67
   4  -3  -9  175.69    4.54
   3   4  -9  183.52    4.51
   3   4  -9  179.07    4.67
   3   4  -9  176.96    4.67
   3   4  -9  165.25    4.61
  -3   4   9  174.52    4.45
  -3  -4  -9  180.04    4.62
  -4   3  -9  176.19    4.70
   4   3   9  179.13    4.64
   4   3   9  176.74    4.64
   4  -3 -10   42.92    1.66
   3  -4  10   41.20    1.62
   4  -3 -10   44.31    1.55
   3   4 -10   38.13    1.43
   4  -3 -10   40.72    1.50
  -3   4  10   41.33    1.43
   4  -3 -10   39.66    1.49
   3   4 -10   37.74    1.36
   3   4 -10   38.65    1.45
   3   4 -10   41.51    1.47
   4  -3 -10   38.78    1.50
   3   4 -10   40.68    1.61
   3   4 -10   38.80    1.59
   3   4 -10   36.06    1.55
  -4   3 -10   41.10    1.62
  -3  -4 -10   38.75    1.53
  -3   4  10   41.90    1.44
   4   3  10   39.35    1.60
   4   3  10   40.14    1.60
  -3   4  11   45.38    1.62
  -3  -4 -11   46.39    1.72
   3  -4  11   45.53    1.79
   4  -3 -11   44.91    1.75
   3   4 -11   43.36    1.61
   4  -3 -11   46.91    1.67
  -3   4  11   45.92    1.60
   4  -3 -11   47.75    1.69
   3   4 -11   43.06    1.62
   3   4 -11   43.06    1.52
   4   3  11   49.20    1.80
  -3   4  11   44.78    1.56
   4   3  11   43.65    1.74
   3   4 -11   45.99    1.75
  -3  -4 -11   46.74    1.71
   4  -3 -11   48.37    1.85
   4  -3 -11   48.89    1.72
  -3  -4 -12  115.38    3.30
   3  -4  12  113.11    3.35
  -3   4  12  111.45    3.12
  -3   4  12  119.57    3.18
   4  -3 -12  109.56    3.37
   4  -3 -12  108.18    3.20
   3   4 -12  111.67    3.19
   3  -4  12  111.71    3.33
   3   4 -12  109.26    3.20
   3   4 -12  108.92    3.19
   4  -3 -12  109.84    3.23
   4   3  12  118.08    3.36
   4   3  12  110.78    3.31
   3   4 -12  102.75    3.27
  -3   4  12  111.55    3.11
  -3   4  12  110.51    3.11
   4   3  12  110.08    3.35
  -3  -4 -12  110.57    3.24
   4   3  13  165.04    4.52
  -3   4  13  167.83    4.31
   3   4 -13  156.10    4.36
   4  -3 -13  156.15    4.44
   4  -3 -13  171.71    4.43
   3  -4  13  158.68    4.45
   4  -3 -13  161.90    4.54
   4  -3 -13  151.33    4.36
   3   4 -13  159.24    4.37
   4  -3 -13  159.75    4.40
   4   3  13  166.63    4.51
   3   4 -13  135.53    4.34
  -4   3 -13  164.08    4.53
  -4   3 -13  164.67    4.46
   3  -4  13  154.74    4.50
  -3   4  13  167.51    4.25
   3   4 -14   91.68    2.91
   4  -3 -14   97.04    2.95
   4  -3 -14   89.39    2.98
   3  -4  14   93.10    3.05
   4  -3 -14   92.93    3.04
   3   4 -14   91.75    2.94
   4  -3 -14   92.86    2.93
   3   4 -14   85.19    2.86
   4  -3 -14   91.16    2.92
   4   3  14   93.29    3.04
  -3   4  14   96.93    2.81
  -3  -4 -14   92.50    2.94
  -4   3 -14   93.13    3.05
  -4   3 -14   90.75    2.94
   3  -4  14   90.15    3.04
   4   3  14   96.91    3.07
  -3   4  14   97.44    2.83
   3   4 -15  145.16    4.26
   4  -3 -15  147.23    4.47
   4  -3 -15  156.79    4.33
   3  -4  15  146.85    4.36
   4  -3 -15  146.16    4.31
   4  -3 -15  155.21    4.31
   3   4 -15  142.84    4.24
   3   4 -15  152.72    4.30
   4  -3 -15  145.03    4.27
   3  -4  15  149.66    4.42
   4   3  15  146.36    4.39
   4   3  15  152.37    4.44
  -3   4  15  154.85    4.14
  -3  -4 -15  144.74    4.25
  -4   3 -15  147.01    4.30
  -4   3 -15  151.50    4.42
   4  -3 -15  152.59    4.41
   3  -4  15  152.98    4.43
   3   4 -16  190.97    5.25
   4  -3 -16  196.43    5.26
   4  -3 -16  183.29    5.27
   3  -4  16  185.30    5.31
   3   4 -16  190.02    5.24
   4  -3 -16  193.75    5.27
   4   3  16  191.00    5.39
   3  -4  16  186.29    5.35
   3   4 -16  185.71    5.29
  -3  -4 -16  186.64    5.19
   3  -4  16  194.22    5.38
  -4   3 -16  184.19    5.22
   4  -3 -16  192.19    5.27
   4  -3 -16  186.18    5.44
   3   4 -16  187.77    5.25
   4   3  16  190.09    5.38
   3   4 -17  102.78    3.42
   4  -3 -17  104.60    3.61
   4  -3 -17  112.78    3.51
   3  -4  17  101.16    3.47
   3  -4  17  105.96    3.53
   4   3  17  109.84    3.58
  -3  -4 -17  105.29    3.38
  -4   3 -17  104.74    3.41
   3   4 -17  107.11    3.43
   4  -3 -17  103.46    3.44
   4  -3 -17  103.50    3.41
   3   4 -17  115.90    3.50
   4  -3 -17  109.74    3.48
   4   3  17  106.70    3.58
   3  -4  17  103.91    3.51
   3   4 -18   32.28    1.72
   4  -3 -18   35.64    1.91
   4  -3 -18   35.60    1.78
   3  -4  18   32.30    1.72
   3   4 -18   33.96    1.71
   4  -3 -18   35.22    1.77
   4  -3 -18   35.39    1.76
   4  -3 -18   35.31    1.77
   3   4 -18   34.86    1.74
   3  -4  18   35.32    1.81
   4   3  18   32.56    1.79
  -3  -4 -18   33.45    1.68
  -4   3 -18   32.69    1.64
   4   3  18   36.23    1.84
   3  -4  18   35.41    1.81
   4  -3 -19   60.42    2.46
   3   4 -19   58.68    2.40
   3  -4  19   57.57    2.47
   4   3  19   59.02    2.50
  -3  -4 -19   57.71    2.30
  -3  -4 -19   56.32    2.32
   4  -3 -19   56.90    2.37
   3   4 -19   59.00    2.40
   4  -3 -19   59.03    2.43
   3  -4  19   59.16    2.44
   4  -3 -19   57.50    2.40
   4  -3 -19   57.56    2.58
   3   4 -19   62.17    2.45
   4   3  19   60.97    2.54
   3  -4  19   59.94    2.50
   3  -4  20   82.71    3.18
   4   3  20   84.54    3.22
  -3  -4 -20   86.46    3.02
   3  -4  20   88.05    3.21
   4  -3 -20   91.85    3.22
   4  -3 -20   91.40    3.35
   3   4 -20   95.78    3.26
   3  -4  20   84.32    3.12
   4  -3 -20   80.94    3.13
   3   4 -20   88.78    3.21
   3   4 -20   92.03    3.22
   4  -3 -20   86.16    3.19
   4  -3 -20   85.48    3.07
  -3  -4 -20   83.83    3.06
   3  -4  21   86.91    3.23
  -3  -4 -21   89.28    3.15
   3  -4  21   87.93    3.36
   3  -4  21   90.58    3.29
   4  -3 -21   92.60    3.43
   3   4 -21   89.82    3.25
   4  -3 -21   93.57    3.35
   3  -4  21   90.03    3.22
   4  -3 -21   90.41    3.29
   3   4 -21   90.77    3.29
   4   3  21   88.01    3.32
   3   4 -21   88.25    3.25
   4  -3 -21   91.07    3.28
  -4   3 -22   96.43    3.39
  -3  -4 -22   95.34    3.31
   3  -4  22   95.47    3.49
   3  -4  22   91.84    3.32
   4  -3 -22   94.30    3.42
   3   4 -22   96.26    3.42
   4  -3 -22   91.47    3.48
   4   3  22   91.44    3.43
   3  -4  22   96.33    3.38
   3   4 -22   94.54    3.40
   4  -3 -22   93.31    3.41
   4   3  22   93.15    3.43
   3   4 -22   89.34    3.33
   4  -3 -22   89.14    3.37
  -4   3 -23   56.83    2.39
   3  -4  23   55.10    2.44
   3   4 -23   53.38    2.34
   4  -3 -23   51.78    2.35
   4  -3 -23   54.15    2.40
   4  -3 -23   56.83    2.48
   3   4 -23   52.64    2.35
   4   3  23   52.27    2.41
   3  -4  23   49.90    2.26
   4   3  23   48.20    2.32
  -3  -4 -23   55.87    2.33
   4  -3 -23   48.61    2.30
   3   4 -23   52.43    2.33
   3  -4  24    1.22    0.59
   3   4 -24    2.85    0.77
   4  -3 -24    2.08    0.73
   3   4 -24    1.54    0.73
   4  -3 -24    2.24    0.70
  -3  -4 -24    1.72    0.60
   3  -4  24    1.45    0.74
   4   3  24    2.29    0.71
   4  -3 -24    3.02    0.85
  -4   3 -24    1.70    0.65
  -3  -4 -24    1.36    0.63
   3   4 -24    2.23    0.72
   4  -3 -24    1.54    0.71
   4   3  24    1.55    0.73
   3  -4  25   39.59    1.98
   4  -3 -25   34.95    1.88
   3   4 -25   39.71    1.94
  -3  -4 -25   38.80    1.86
   3   4 -25   42.43    1.98
   4  -3 -25   35.61    1.90
   4  -3 -25   37.98    1.90
   4   3  25   39.78    1.98
   3  -4  25   39.23    1.85
  -4   3 -25   40.79    1.98
   3   4 -25   42.79    1.99
  -3  -4 -25   42.12    1.91
   4  -3 -25   36.66    1.89
   4   3  25   39.45    1.98
   4   3  25   35.87    1.91
  -4   3 -26    7.96    0.91
   4  -3 -26    6.22    0.93
   4  -3 -26    7.12    0.92
   3   4 -26    6.66    0.92
   3   4 -26    6.49    0.92
  -3  -4 -26    7.63    0.84
   4   3  26    7.59    0.91
   3  -4  26    6.87    0.86
   4  -3 -26    8.31    0.94
   4  -3 -26    7.06    0.90
  -4   3 -26    7.37    0.87
  -3  -4 -26    5.83    0.80
   3   4 -26    7.33    0.94
   4   3  26    7.92    0.93
  -3  -4 -27    8.38    0.85
   4  -3 -27    6.56    0.89
   3   4 -27    8.61    0.89
  -4   3 -27    8.60    0.91
   4  -3 -27    9.46    0.93
   3   4 -27    8.87    0.92
   4  -3 -27    9.92    0.93
  -3  -4 -27    8.88    0.92
   4   3  27    8.50    0.88
   3  -4  27    8.80    0.89
   3  -4  27    7.49    0.83
   4   3  27    8.78    0.90
  -3  -4 -27    8.43    0.84
   3   4 -27    8.82    0.92
  -4   3 -27    7.21    0.84
  -4   3 -28   83.17    2.81
  -3  -4 -28   83.61    2.73
   3  -4  28   85.05    2.78
   4   3  28   79.00    2.77
   3   4 -28   86.69    2.82
  -3  -4 -28   88.11    2.76
   4  -3 -28   82.11    2.72
  -3  -4 -28   86.07    2.74
  -4   3 -28   83.73    2.81
   4  -3 -28   84.47    2.80
   3   4 -28   81.03    2.78
   4  -3 -28   88.38    2.83
   4   3  28   84.20    2.80
   4   3  29   53.94    1.91
   3   4 -29   49.18    1.87
  -4   3 -29   49.89    1.89
   3   4 -29   50.24    1.87
   4  -3 -29   53.34    1.91
   4  -3 -29   49.35    1.88
  -3  -4 -29   52.76    1.84
   4   3  29   50.87    1.89
  -4   3 -29   50.28    1.91
  -3  -4 -29   52.20    1.84
   4  -3 -29   49.09    1.78
  -4   3 -30    3.18    0.52
   4  -3 -30    2.11    0.46
   4   3  30    2.50    0.44
   4  -4   0  140.18    3.58
   4   4   0  146.32    3.68
  -4   4   0  148.79    3.79
   4  -4   0  152.80    3.68
   4   4   0  152.43    3.68
   4   4   0  150.35    3.71
   4   4   0  149.09    3.68
  -4  -4   0  147.50    3.70
   4  -4   0  154.73    3.77
   4   4   0  153.64    3.69
   4   4   0  157.01    3.70
   4  -4   0  160.27    3.70
   4   4   0  148.33    3.65
   4  -4   1   91.01    2.27
   4  -4  -1   95.80    2.37
  -4   4  -1   90.68    2.53
   4   4  -1   88.48    2.37
  -4   4   1   92.53    2.47
   4   4   1   90.33    2.40
   4   4  -1   92.70    2.34
   4  -4   1   93.11    2.50
   4  -4  -1   89.65    2.41
   4   4   1   89.84    2.41
   4   4  -1   90.24    2.37
   4  -4  -1   89.58    2.38
   4   4  -1   91.80    2.39
   4   4   1   91.89    2.42
  -4   4   1   92.27    2.44
   4   4  -1   93.13    2.37
   4   4   1   92.21    2.41
  -4  -4   1   89.04    2.35
  -4  -4  -1   91.66    2.43
   4   4   1   95.88    2.40
   4  -4  -1   83.46    2.35
   4   4  -1   91.20    2.38
   4   4  -1   91.86    2.33
   4   4   1   89.11    2.39
   4   4  -2   70.17    1.88
   4   4  -2   73.22    1.99
   4   4   2   71.42    2.04
  -4  -4  -2   74.30    2.06
   4  -4   2   77.87    2.14
   4  -4  -2   74.07    2.00
  -4   4   2   70.99    2.04
   4   4  -2   73.41    1.92
   4   4   2   74.09    2.04
   4   4  -2   70.51    1.97
   4  -4  -2   74.95    2.01
   4   4   2   71.24    2.04
   4   4  -2   74.30    1.98
   4   4  -2   76.27    2.22
  -4   4   2   76.45    2.05
   4   4   2   70.60    2.04
   4   4  -2   72.49    1.96
  -4  -4   2   69.93    1.92
  -4  -4  -2   77.02    2.10
   4   4  -2   73.40    2.00
   4  -4  -2   73.65    2.01
   4   4  -2   76.30    2.01
   4  -4  -2   74.90    2.02
   4   4  -3   19.73    0.77
   4  -4  -3   17.23    0.77
   4   4  -3   19.51    0.77
   4  -4  -3   17.11    0.77
  -4  -4  -3   17.51    0.81
  -4   4   3   17.90    0.80
   4   4  -3   18.67    0.69
   4   4   3   16.87    0.80
   4  -4  -3   17.40    0.77
   4   4  -3   17.68    0.62
   4   4  -3   19.36    0.77
   4  -4   3   18.27    0.66
   4  -4  -3   19.32    0.75
   4  -4   3   21.06    0.91
   4  -4  -3   17.74    0.80
   4  -4  -3   18.76    0.77
   4   4  -3   19.32    0.79
   4   4  -3   18.76    0.95
  -4   4   3   17.35    0.76
  -4   4   3   18.22    0.79
   4   4   3   18.00    0.81
   4   4  -3   17.47    0.73
   4   4   3   18.33    0.82
  -4  -4  -3   18.99    0.86
  -4   4   4   70.60    1.96
   4   4   4   69.28    2.04
   4   4  -4   69.29    1.98
   4  -4  -4   70.59    2.00
   4  -4  -4   69.85    2.01
   4   4  -4   69.06    1.98
  -4  -4  -4   71.81    2.07
  -4   4   4   72.02    2.01
  -4   4   4   71.30    1.97
   4   4  -4   71.96    1.87
   4  -4  -4   69.50    2.00
   4   4   4   69.65    2.06
   4   4  -4   69.15    1.74
   4   4  -4   70.42    1.98
   4  -4   4   72.42    1.79
   4  -4  -4   72.87    1.91
   4  -4   4   69.63    2.13
   4  -4  -4   76.39    2.09
   4   4  -4   69.88    2.01
   4   4  -4   73.55    2.02
   4  -4  -4   72.80    1.99
   4   4  -4   71.06    2.21
   4   4  -4   71.03    2.19
  -4   4   4   72.26    1.99
  -4  -4  -4   73.83    2.12
   4   4   4   70.77    2.07
   4   4  -5   27.46    1.03
   4  -4  -5   26.89    1.02
   4  -4  -5   28.10    1.04
   4   4  -5   27.72    1.03
  -4   4   5   27.58    1.00
   4   4   5   27.80    1.15
  -4  -4  -5   26.13    1.11
   4  -4   5   26.93    1.17
   4  -4  -5   28.09    0.91
   4  -4  -5   26.88    1.12
  -4   4   5   27.50    1.04
  -4   4   5   27.91    1.00
   4   4  -5   26.10    1.04
   4   4  -5   29.26    1.07
   4  -4  -5   27.65    1.03
   4  -4  -5   27.30    1.03
   4   4  -5   26.17    1.20
   4   4  -5   28.21    1.20
  -4   4   5   27.75    1.01
  -4  -4  -5   28.92    1.15
   4   4   5   29.30    1.14
  -4   4   6    3.83    0.42
   4   4   6    2.00    0.50
  -4   4   6    3.81    0.41
   4  -4  -6    3.15    0.43
  -4   4  -6    2.95    0.62
  -4  -4  -6    2.84    0.48
   4  -4  -6    3.39    0.41
   4   4  -6    2.99    0.41
   4  -4  -6    3.12    0.57
  -4   4   6    3.10    0.42
   4   4  -6    2.80    0.44
   4  -4  -6    2.30    0.42
   4  -4  -6    3.41    0.46
   4   4  -6    2.42    0.44
   4   4  -6    2.45    0.54
   4   4  -6    2.17    0.56
   4   4  -6    2.34    0.57
  -4   4   6    4.49    0.46
  -4  -4  -6    3.45    0.54
   4  -4   6    2.42    0.50
   4   4   7   66.63    2.13
  -4   4   7   69.39    1.93
   4  -4  -7   65.61    2.18
   4   4  -7   64.28    1.96
   4  -4  -7   69.55    2.02
  -4  -4  -7   66.82    2.09
   4  -4   7   62.77    2.12
   4  -4  -7   65.65    1.97
   4   4  -7   65.41    2.00
   4   4  -7   60.66    1.94
  -4   4   7   66.86    1.91
   4   4  -7   67.22    2.00
   4  -4  -7   65.85    1.98
   4   4  -7   63.40    2.16
   4   4  -7   65.44    2.17
   4   4  -7   65.52    2.16
  -4   4   7   69.38    1.94
  -4   4  -7   72.21    2.27
  -4  -4  -7   67.18    2.12
   4   4   7   65.88    2.09
   4   4   8  710.36   16.03
  -4   4   8  713.06   15.75
   4  -4  -8  728.78   15.90
   4   4  -8  695.24   15.85
   4  -4   8  717.04   16.09
   4  -4  -8  705.99   16.09
  -4   4   8  660.71   15.80
   4   4  -8  704.38   15.87
  -4  -4  -8  705.68   16.00
  -4   4  -8  709.79   16.18
   4   4  -8  716.60   15.89
   4  -4  -8  671.14   15.83
   4   4  -8  674.49   15.79
   4   4  -8  688.42   15.86
   4  -4  -8  681.18   15.83
   4   4  -8  696.69   16.07
   4   4  -8  710.59   16.10
   4   4  -8  690.06   16.06
  -4   4   8  703.46   15.74
  -4   4   8  707.54   15.77
   4   4   8  694.29   16.00
   4   4   9  126.63    3.51
  -4   4   9  122.59    3.21
   4   4  -9  120.98    3.33
   4  -4  -9  125.08    3.36
  -4   4   9  126.63    3.23
   4  -4   9  122.25    3.51
   4   4  -9  120.91    3.34
   4  -4  -9  128.43    3.35
   4  -4  -9  125.76    3.56
   4   4  -9  118.87    3.32
   4   4  -9  116.19    3.26
   4  -4  -9  121.30    3.31
   4   4  -9  117.25    3.33
   4  -4  -9  122.90    3.31
   4   4  -9  125.59    3.54
   4   4  -9  124.01    3.52
  -4   4   9  126.12    3.23
  -4   4   9  122.80    3.23
  -4  -4  -9  123.50    3.45
  -4   4  -9  127.36    3.62
   4   4   9  120.72    3.45
   4  -4 -10  134.39    3.84
   4  -4 -10  142.53    3.67
   4   4 -10  136.93    3.62
  -4   4  10  133.05    3.48
   4   4 -10  126.82    3.61
   4  -4 -10  128.34    3.58
   4  -4  10  137.33    3.81
  -4  -4 -10  132.67    3.72
   4  -4 -10  135.05    3.61
   4   4 -10  131.86    3.54
   4   4 -10  135.45    3.66
   4   4  10  138.28    3.78
   4   4 -10  132.57    3.81
   4   4 -10  125.37    3.77
   4  -4  10  132.79    3.82
  -4  -4 -10  130.62    3.71
  -4   4  10  134.49    3.49
   4   4  10  132.75    3.77
  -4   4  10  136.08    3.49
  -4   4  10  133.82    3.51
   4  -4  11    7.68    0.79
   4  -4  11    9.87    0.85
  -4  -4 -11    7.76    0.71
   4   4  11    8.55    0.79
   4  -4 -11    8.10    0.83
  -4   4  11    8.36    0.65
   4   4 -11    7.80    0.70
   4  -4 -11    7.79    0.68
   4  -4  11    8.16    0.79
   4   4 -11    9.11    0.67
   4   4 -11    7.73    0.70
   4  -4 -11    7.76    0.69
   4   4 -11    7.57    0.69
   4   4 -11    8.71    0.82
   4   4 -11    8.48    0.82
  -4   4  11    8.49    0.62
  -4  -4 -11    8.26    0.75
   4   4  11    9.57    0.79
   4  -4 -12   19.00    1.07
   4   4 -12   21.87    1.15
   4  -4  12   23.47    1.25
   4  -4 -12   22.77    1.27
   4   4 -12   19.69    1.02
   4   4 -12   21.39    1.14
   4  -4 -12   22.03    1.13
   4   4  12   21.95    1.22
   4   4 -12   19.21    1.18
  -4   4 -12   20.45    1.23
  -4  -4 -12   22.79    1.19
   4  -4  12   23.93    1.29
   4   4  12   24.78    1.29
   4  -4 -13   56.33    2.02
   4   4 -13   59.78    2.09
   4  -4  13   55.92    2.18
   4  -4 -13   58.58    2.19
   4  -4 -13   55.55    2.03
   4   4 -13   58.48    2.08
   4   4  13   59.93    2.18
   4  -4 -13   52.52    1.98
   4   4 -13   57.40    2.07
   4   4  13   57.70    2.17
  -4  -4 -13   53.21    2.08
  -4   4 -13   56.79    2.19
  -4  -4 -13   52.30    2.05
   4  -4  13   56.51    2.21
   4   4  14    5.94    0.78
   4  -4 -14    9.17    0.85
   4   4 -14    6.75    0.75
   4  -4 -14    6.45    0.71
   4  -4  14    7.11    0.82
   4  -4 -14    7.28    0.80
   4  -4 -14    7.59    0.78
   4  -4 -14    8.06    0.77
   4   4 -14    7.14    0.78
   4   4 -14    7.48    0.80
   4  -4  14    6.89    0.82
   4   4 -14    5.56    0.80
   4   4  14    5.95    0.78
  -4  -4 -14    7.06    0.80
  -4   4 -14    6.67    0.75
  -4  -4 -14    6.62    0.74
  -4   4 -14    7.64    0.84
   4  -4  14    7.01    0.88
   4   4  15    4.02    0.71
   4  -4 -15    5.34    0.74
   4   4 -15    4.46    0.68
   4  -4 -15    4.42    0.66
   4  -4  15    4.15    0.75
   4  -4 -15    4.99    0.76
   4  -4 -15    6.46    0.77
   4   4 -15    4.34    0.69
   4  -4 -15    5.13    0.71
   4   4 -15    4.33    0.71
   4  -4  15    5.25    0.79
   4   4 -15    4.10    0.76
   4   4  15    3.80    0.74
  -4   4 -15    5.25    0.80
  -4   4 -15    4.03    0.67
  -4  -4 -15    3.45    0.65
   4  -4  15    5.71    0.80
   4  -4 -16   91.94    3.15
   4   4 -16   92.95    3.11
   4  -4 -16   94.15    3.07
   4  -4  16   88.48    3.17
   4  -4 -16   91.06    3.19
   4   4 -16   91.68    3.09
   4  -4 -16   92.74    3.06
   4  -4 -16   93.20    3.28
   4  -4 -16   93.87    3.08
   4   4 -16   93.34    3.13
   4  -4  16   93.54    3.24
   4   4  16   97.76    3.24
   4   4 -16   85.68    3.14
   4  -4  16   95.62    3.25
  -4   4 -16   88.68    3.05
  -4   4 -16   94.20    3.22
  -4  -4 -16   90.34    3.07
   4   4  16   99.29    3.26
   4  -4 -17   49.61    2.27
   4   4 -17   50.78    2.14
   4  -4 -17   51.93    2.12
   4  -4  17   50.60    2.21
   4  -4 -17   46.94    2.12
   4   4 -17   51.62    2.16
   4  -4 -17   54.22    2.14
   4  -4 -17   47.39    2.05
   4   4 -17   48.25    2.11
   4  -4  17   51.17    2.24
   4   4  17   53.03    2.24
   4   4 -17   42.71    2.10
   4  -4  17   46.53    2.18
   4   4  17   47.81    2.18
  -4   4 -17   48.03    2.04
  -4  -4 -17   48.15    2.06
   4  -4 -18    5.34    0.92
   4  -4  18    5.43    0.86
   4  -4  18    4.88    0.89
   4  -4  18    3.94    0.80
   4   4  18    5.02    0.82
   4  -4 -18    4.96    0.83
   4  -4 -18    5.55    0.82
   4   4 -18    4.54    0.81
   4   4 -18    5.64    0.82
   4  -4 -18    5.17    0.83
   4  -4 -18    4.40    0.75
   4   4 -18    5.41    0.80
   4   4  18    3.06    0.74
  -4  -4 -18    4.30    0.72
   4  -4  19    7.51    0.98
   4  -4  19    8.13    0.96
   4   4  19    8.23    1.02
   4   4 -19    7.98    0.96
   4  -4 -19    8.81    0.95
   4  -4  19    6.97    0.98
  -4  -4 -19    7.95    0.91
   4  -4 -19   10.56    1.17
   4  -4 -19    6.55    0.93
   4   4 -19    6.52    0.93
   4  -4 -19    7.40    0.93
   4   4 -19    6.73    0.93
   4  -4 -19    8.69    0.96
   4   4 -20  121.62    4.02
   4  -4 -20  126.38    3.99
   4  -4  20  121.17    4.02
   4  -4  20  120.19    4.10
   4  -4  20  119.44    4.00
   4   4  20  119.58    4.05
   4  -4 -20  117.04    3.88
   4  -4  20  116.72    3.96
   4  -4 -20  121.39    3.93
   4  -4 -20  120.48    4.15
   4   4 -20  115.81    3.95
  -4  -4 -20  116.24    3.82
   4  -4 -21   19.36    1.40
   4   4 -21   21.41    1.45
   4   4  21   21.17    1.48
   4  -4  21   18.59    1.39
   4  -4  21   18.04    1.39
   4  -4  21   19.47    1.49
   4   4  21   20.75    1.48
  -4  -4 -21   20.34    1.35
  -4   4 -21   19.70    1.37
   4  -4 -21   18.87    1.39
   4   4 -21   19.60    1.40
   4  -4 -21   18.35    1.34
   4  -4  21   20.73    1.45
   4  -4 -21   19.74    1.41
   4  -4 -21   20.94    1.54
   4   4 -21   16.76    1.33
  -4  -4 -21   18.13    1.28
   4   4  22    2.72    0.79
   4  -4  22    3.82    0.81
   4  -4  22    3.87    0.84
   4  -4 -22    3.88    0.87
   4  -4 -22    3.88    0.83
   4   4 -22    3.28    0.81
  -4  -4 -22    2.93    0.70
   4   4 -22    3.66    0.82
  -4   4 -22    3.72    0.76
   4  -4 -22    2.93    0.79
   4  -4  22    4.82    0.85
   4   4  22    3.32    0.80
   4   4  23   80.10    3.08
   4   4  23   81.22    3.08
   4  -4  23   80.27    3.11
   4   4  23   79.84    3.09
   4  -4  23   76.38    2.97
   4   4 -23   78.90    3.00
   4  -4 -23   79.01    3.00
  -4  -4 -23   82.23    2.97
  -4   4 -23   80.97    2.99
   4   4 -23   76.10    2.99
   4  -4 -23   79.23    3.00
   4   4  24   14.39    1.24
   4  -4  24   16.26    1.26
   4  -4  24   13.98    1.26
   4  -4 -24   14.41    1.24
   4  -4 -24   16.53    1.25
   4   4 -24   15.76    1.28
   4  -4  24   15.75    1.24
   4   4  24   16.46    1.30
   4   4 -24   16.14    1.28
   4  -4 -24   14.04    1.19
  -4   4 -24   16.26    1.24
  -4  -4 -24   15.58    1.20
   4   4 -24   15.15    1.28
   4  -4 -24   12.72    1.14
   4  -4 -25   31.41    1.71
   4   4 -25   28.76    1.66
   4  -4 -25   29.72    1.62
   4   4  25   29.51    1.70
   4   4 -25   27.35    1.64
  -4   4 -25   32.84    1.69
  -4  -4 -25   30.28    1.58
   4  -4 -25   30.00    1.63
   4  -4  25   29.95    1.61
   4   4  25   30.30    1.70
  -4  -4 -25   28.18    1.55
  -4   4 -25   27.57    1.60
   4   4 -25   29.41    1.67
   4  -4  25   29.03    1.66
   4  -4  25   28.74    1.56
   4  -4 -26   29.37    1.57
   4   4 -26   28.08    1.55
   4  -4 -26   27.57    1.56
   4  -4  26   26.24    1.53
   4   4  26   29.24    1.61
  -4   4 -26   29.11    1.56
   4   4 -26   29.60    1.61
  -4  -4 -26   28.43    1.50
   4  -4 -26   29.39    1.56
   4  -4  26   29.21    1.48
  -4  -4 -26   29.99    1.52
  -4   4 -26   30.21    1.58
   4   4  26   29.92    1.63
   4   4  27   16.08    1.13
   4   4  27   13.27    1.07
   4  -4 -27   17.02    1.13
   4  -4 -27   14.68    1.07
  -4   4 -27   13.83    1.04
   4   4 -27   12.65    1.04
  -4  -4 -27   14.23    1.01
   4   4  27   13.24    1.05
   4  -4  27   14.82    1.06
   4  -4  27   14.37    1.08
  -4  -4 -27   11.98    0.96
  -4   4 -27   12.81    1.03
   4  -4 -27   13.35    1.04
   4   4 -27   12.51    1.04
   4  -4  28    1.44    0.54
   4   4  28    1.65    0.55
   4   4  28    2.46    0.57
   4  -4 -28    2.30    0.57
   4   4 -28    1.89    0.58
   4  -4 -28    2.40    0.59
  -4  -4 -28    1.61    0.52
  -4   4 -28    2.66    0.60
  -4  -4 -28    2.71    0.54
   4   4 -28    2.70    0.62
   4  -4 -28    1.82    0.52
   4   4  28    2.56    0.55
   4   4  29    9.95    0.75
  -4   4 -29    6.69    0.69
   4   4 -29    8.14    0.75
   4  -4 -29    8.51    0.70
   4   4 -29    7.53    0.71
   4   4  29    8.75    0.72
  -4   4 -29    8.53    0.72
  -4  -4 -29    8.46    0.66
   4  -4 -29    8.78    0.71
   4   4  30    9.44    0.66
   4   4  30   10.05    0.66
   5   0   0    0.20    0.32
  -5   0   0    0.18    0.23
   5   0   0    0.20    0.23
   0   5   0    0.62    0.35
   5   0   0    0.33    0.26
   5   0   0    0.06    0.27
   5   0   0    0.25    0.21
   5   0   0    0.58    0.29
   5   0   0    0.39    0.28
   5   0   0    0.12    0.27
   0   5   0    0.17    0.33
   5   0   0    0.12    0.17
   0   5   0    0.35    0.35
   0   5   0    1.15    0.38
   5   0   0    0.03    0.22
   5   0  -1  324.86    7.55
   0   5   1  334.53    7.91
   5   0   1  328.06    7.75
   5   0  -1  352.98    7.95
   5   0  -1  341.68    7.85
   0   5   1  335.94    7.91
   0   5  -1  332.81    7.93
   5   0   1  364.15    7.86
   5   0  -1  354.49    7.89
   5   0  -1  357.24    7.89
   5   0   1  346.87    7.82
   5   0  -1  333.64    7.68
   5   0   1  337.66    7.79
   5   0  -1  353.19    7.86
   5   0  -1  341.72    7.84
   5   0   1  341.65    7.78
   5   0   1  329.87    7.77
   5   0  -1  334.84    7.84
   5   0   1  356.67    7.82
   0   5  -1  340.79    7.94
   0   5   1  345.97    7.92
   0   5   1  334.95    7.92
   0   5  -1  335.25    7.94
   5   0   1  346.99    7.80
   5   0   1  342.44    7.70
  -5   0  -1  336.44    7.81
  -5   0   1  336.84    7.74
   5   0   2  129.79    3.29
   0   5  -2  128.22    3.41
   5   0   2  134.55    3.22
   5   0  -2  134.58    3.40
   0   5   2  137.53    3.38
   5   0  -2  134.24    3.40
   5   0  -2  130.79    3.34
   5   0   2  122.56    3.15
   0   5   2  123.15    3.35
   0   5  -2  132.31    3.40
   5   0  -2  135.57    3.36
   5   0  -2  137.96    3.37
   5   0   2  136.23    3.32
   5   0  -2  135.95    3.37
   5   0  -2  136.61    3.35
   5   0   2  128.71    3.21
   5   0   2  132.42    3.22
   5   0  -2  137.13    3.34
   5   0   2  134.06    3.25
   5   0  -2  131.46    3.35
   0   5  -2  131.03    3.41
   0   5   2  130.39    3.37
  -5   0  -2  132.57    3.32
  -5   0   2  127.71    3.16
   5   0   2  133.15    3.29
   5   0   3   20.74    0.77
   5   0   3   20.55    0.84
   0   5   3   17.09    0.51
   5   0  -3   21.62    0.88
   5   0   3   19.34    0.65
   5   0  -3   18.92    0.87
   5   0  -3   19.85    0.90
   0   5   3   20.70    0.87
   0   5   3   19.37    0.85
   0   5  -3   19.67    0.92
   0   5  -3   19.30    0.54
   5   0  -3   20.59    0.86
   0  -5  -3   19.71    0.51
   5   0   3   20.84    0.86
   5   0  -3   21.31    0.87
   0  -5  -3   19.25    0.51
   5   0  -3   18.74    0.86
   0   5  -3   18.12    0.53
   5   0   3   20.51    0.73
   5   0   3   19.73    0.72
   5   0  -3   19.64    0.84
   5   0  -3   19.63    0.85
   5   0  -3   19.14    0.85
   0   5   3   18.97    0.86
   0   5   3   19.05    0.87
   0   5  -3   18.47    0.90
  -5   0   3   19.29    0.66
  -5   0  -3   19.65    0.83
   5   0   3   19.84    0.82
   5   0   4   35.59    1.21
   5   0   4   34.55    1.17
   5   0  -4   33.84    1.24
   5   0  -4   32.20    1.23
   5   0  -4   32.88    1.23
   0   5   4   34.87    1.22
   0   5  -4   30.43    1.25
   0   5   4   33.50    1.21
   0   5   4   35.29    1.22
   5   0  -4   33.06    1.23
   0   5  -4   32.28    0.91
   5   0  -4   37.16    1.24
   0  -5  -4   32.74    0.88
   5   0   4   34.64    1.21
   5   0  -4   34.46    1.22
   5   0   4   34.92    1.05
   5   0  -4   32.60    1.21
   0  -5  -4   33.33    0.88
   5   0  -4   31.67    1.21
   5   0   4   31.87    1.03
   5   0  -4   33.39    1.22
   5   0  -4   34.60    1.23
   5   0  -4   35.84    1.24
   0   5   4   35.46    1.22
   0   5   4   31.91    1.20
  -5   0  -4   35.22    1.22
  -5   0   4   33.50    0.95
   5   0   4   33.54    1.19
   5   0   5  153.45    3.79
   5   0   5  149.72    3.83
   5   0  -5  146.52    3.86
   5   0  -5  146.61    3.88
   5   0  -5  147.19    3.86
   0   5   5  157.00    3.83
   0   5  -5  141.51    3.88
  -5   0  -5  149.49    3.84
   0   5   5  157.11    3.87
   0   5  -5  143.81    3.51
   5   0  -5  144.47    3.86
   5   0  -5  150.20    3.83
   0  -5  -5  147.09    3.48
   5   0  -5  155.25    3.85
   5   0   5  154.32    3.87
   5   0  -5  152.03    3.86
   5   0  -5  147.71    3.84
   5   0  -5  154.30    3.87
   0   5  -5  152.21    3.71
   0   5  -5  148.35    3.70
   0   5  -5  146.77    3.66
   5   0  -5  157.52    3.87
   0   5   5  154.89    3.83
   0   5   5  150.01    3.82
   5   0   5  150.94    3.84
  -5   0  -6  278.21    6.55
   5   0  -6  283.09    6.57
   0   5   6  277.54    6.51
   0  -5  -6  270.36    6.18
   5   0  -6  277.05    6.56
  -5   0   6  264.59    6.01
   0   5  -6  259.58    6.21
   5   0  -6  274.38    6.52
   5   0  -6  274.92    6.52
   5   0  -6  285.73    6.53
   5   0   6  278.91    6.56
   0  -5   6  267.82    6.50
   5   0  -6  279.27    6.53
   0   5  -6  263.77    6.35
   0   5  -6  261.64    6.36
   0   5  -6  259.53    6.30
   5   0  -6  276.61    6.55
   5   0   6  280.71    6.57
   0   5   6  281.96    6.50
   5   0   6  282.21    6.55
   5   0  -7    2.46    0.46
  -5   0  -7    1.41    0.44
  -5   0  -7    0.58    0.42
   5   0   7    1.10    0.43
   0   5   7    1.57    0.45
   5   0  -7    3.87    0.53
   0   5  -7    0.95    0.28
   0  -5  -7    1.53    0.28
   5   0   7    0.87    0.45
   0  -5   7    1.36    0.41
   5   0  -7    1.38    0.49
   5   0  -7    1.68    0.47
   5   0  -7    3.85    0.51
   5   0  -7    2.61    0.52
   0   5  -7    1.11    0.36
   0   5  -7    1.58    0.35
   0   5  -7    1.09    0.36
   5   0  -7    0.45    0.45
   5   0   7    0.96    0.45
   5   0  -7    3.52    0.51
   5   0   7    1.02    0.44
   0   5  -8   15.93    0.82
   5   0  -8   15.59    0.89
   5   0  -8   14.76    0.87
  -5   0  -8   16.09    0.92
  -5   0  -8   15.96    0.90
   0   5   8   15.56    0.87
   0   5  -8   16.32    0.72
   0  -5  -8   16.10    0.69
   0   5   8   17.00    0.91
   5   0  -8   14.09    0.88
   5   0  -8   14.95    0.89
   0  -5   8   14.29    0.83
   5   0   8   15.79    0.92
   5   0  -8   14.53    0.89
   5   0  -8   15.15    0.91
   5   0  -8   13.10    0.87
   0   5  -8   15.52    0.77
   0   5  -8   14.62    0.74
   0   5  -8   15.87    0.73
   5   0  -8   15.02    0.92
   0   5   8   15.11    0.86
   5   0   8   15.53    0.93
   5   0   8   15.49    0.92
   5   0   8   15.63    0.89
   5   0  -9  290.74    7.05
  -5   0  -9  285.63    7.09
  -5   0  -9  266.71    7.02
   0   5   9  302.04    7.00
   5   0  -9  276.56    7.01
   5   0  -9  284.47    7.02
   5   0   9  286.88    7.08
   0  -5   9  287.06    6.96
   0   5  -9  277.92    6.78
   0  -5  -9  294.33    6.75
   0   5   9  313.69    7.09
   5   0  -9  285.56    7.02
   5   0  -9  277.78    7.02
   5   0   9  293.24    7.09
   0   5   9  309.41    7.03
   0   5  -9  275.41    6.80
   0   5  -9  270.61    6.79
   5   0  -9  286.31    7.09
   0   5  -9  296.75    6.77
   0   5  -9  277.20    6.90
   0  -5  -9  308.03    6.96
   5   0   9  294.73    7.06
   5   0   9  290.71    7.09
   5   0 -10   72.41    2.37
   5   0 -10   75.28    2.42
   0  -5  10   72.57    2.31
   5   0  10   76.01    2.43
   5   0 -10   72.50    2.38
  -5   0 -10   75.33    2.45
   5   0  10   73.20    2.40
   5   0  10   78.01    2.44
   0   5  10   78.67    2.37
   5   0  10   73.02    2.42
   5   0 -10   75.59    2.46
   0   5 -10   72.59    2.25
   0   5  10   83.85    2.44
   5   0 -10   78.68    2.40
   5   0 -10   79.09    2.41
   0   5 -11  344.18    8.51
   0  -5 -11  391.57    8.53
   0   5  11  378.22    8.77
  -5   0 -11  369.17    8.79
   5   0 -11  366.23    8.77
   5   0 -11  352.95    8.73
   5   0 -11  367.11    8.75
   5   0  11  355.69    8.79
   0  -5  11  355.46    8.66
   5   0 -11  368.32    8.77
   5   0 -11  364.00    8.77
   0   5  11  371.42    8.71
   5   0  11  349.00    8.77
   5   0 -11  366.72    8.83
   0   5  11  339.04    8.63
   0   5 -11  340.88    8.53
   5   0  11  363.24    8.79
   5   0 -12   63.00    2.21
   5   0 -12   64.28    2.24
   5   0  12   61.61    2.26
   5   0 -12   62.06    2.21
   5   0  12   60.76    2.24
   0   5  12   69.26    2.21
   5   0 -12   58.68    2.24
   0   5 -12   66.71    2.08
   0  -5 -12   68.41    2.06
   0   5  12   69.01    2.25
   0   5  12   65.29    2.16
   0   5  12   63.69    2.13
   5   0  12   58.33    2.22
   5   0  12   67.89    2.30
  -5   0 -12   61.92    2.24
   5   0 -13    1.78    0.56
   0  -5  13    1.13    0.44
   0   5  13    2.62    0.54
   0   5  13    1.96    0.50
   5   0 -13    1.60    0.52
   5   0 -13    1.49    0.55
   0  -5  13    2.23    0.52
   0  -5 -13    1.98    0.45
   0   5 -13    1.12    0.42
   5   0 -13    2.19    0.59
  -5   0 -13    1.93    0.52
   0   5  13    1.75    0.48
   5   0  13    3.17    0.64
   0   5  13    1.88    0.49
   5   0  13    0.98    0.51
   5   0 -14  116.92    3.57
   5   0 -14  121.92    3.65
   5   0  14  117.80    3.65
   0  -5  14  114.64    3.45
   0   5 -14  117.59    3.44
   0   5  14  122.38    3.60
   0  -5 -14  123.46    3.43
  -5   0 -14  117.65    3.58
   5   0 -14  118.86    3.62
   0   5  14  130.53    3.60
   5   0  14  116.89    3.63
   5   0 -14  120.99    3.73
   0   5  14  127.31    3.54
   0   5  14  124.41    3.56
  -5   0 -14  116.03    3.60
   5   0 -14  119.40    3.64
   5   0 -14  122.37    3.64
   5   0  14  114.27    3.66
   5   0  14  113.97    3.63
   5   0 -15   58.23    2.27
   5   0 -15   55.78    2.23
   5   0 -15   56.79    2.20
   5   0 -15   56.53    2.25
   5   0 -15   62.53    2.31
   5   0  15   61.31    2.33
   0   5  15   61.99    2.23
   0   5  15   64.74    2.19
   0   5  15   59.68    2.19
  -5   0 -15   58.67    2.23
  -5   0 -15   52.61    2.17
   0   5 -15   55.19    2.09
   0  -5 -15   62.70    2.13
   5   0  15   61.00    2.35
   5   0  15   57.94    2.31
   5   0 -16   12.01    1.07
   5   0 -16   12.88    1.11
   0  -5  16   12.40    0.97
   5   0 -16   12.78    1.09
   5   0  16   15.14    1.13
   0   5  16   13.66    1.02
   0   5  16   14.39    1.01
   0   5  16   14.32    1.02
  -5   0 -16   13.77    1.08
   0  -5 -16   13.77    0.95
   5   0 -16   14.49    1.05
   5   0 -16   13.24    1.08
  -5   0 -16   12.31    0.99
   0   5 -16   14.57    0.99
   5   0  16   16.06    1.16
   0  -5  16   14.13    1.07
   5   0  16   17.08    1.21
   5   0  17   44.99    2.05
   0   5  17   43.73    1.94
   0   5  17   46.91    1.98
  -5   0 -17   40.95    1.94
   0  -5 -17   47.27    1.89
   0   5 -17   44.25    1.88
   5   0 -17   44.98    1.92
   5   0 -17   41.63    1.99
  -5   0 -17   47.95    2.00
   5   0 -17   45.82    2.05
   0  -5 -17   48.22    1.92
   5   0 -17   44.00    2.01
   5   0 -17   41.94    1.99
   5   0  17   45.84    2.07
   5   0  17   45.61    2.07
   0  -5  17   43.65    1.95
   5   0 -18    5.27    0.76
   5   0 -18    5.31    0.89
  -5   0 -18    5.12    0.75
   0  -5  18    5.05    0.77
   5   0  18    5.59    0.84
   0   5  18    4.58    0.74
   5   0  18    5.91    0.85
  -5   0 -18    5.72    0.79
   0   5 -18    3.81    0.69
   0  -5 -18    5.05    0.70
   5   0 -18    4.05    0.83
   5   0 -18    5.81    0.86
   0   5 -18    4.52    0.76
   5   0 -18    4.37    0.80
   0  -5 -18    6.38    0.75
   0   5  18    5.48    0.77
   0  -5  18    4.69    0.78
   5   0  18    5.18    0.85
   5   0 -19    0.59    0.66
  -5   0 -19    1.09    0.58
   0  -5  19    0.55    0.57
   5   0  19   -0.23    0.61
   0   5  19    0.41    0.60
   5   0  19    0.08    0.67
  -5   0 -19    0.21    0.57
   0   5 -19    0.67    0.51
   0  -5 -19    0.32    0.57
   5   0 -19    2.21    0.72
   5   0 -19    1.84    0.68
   5   0 -19    1.15    0.62
   0   5 -19    0.34    0.58
   0  -5 -19    0.26    0.54
   0   5  19    0.76    0.62
   5   0  19    0.62    0.69
   5   0 -20  221.22    6.30
   5   0 -20  225.50    6.28
  -5   0 -20  212.52    6.08
   5   0 -20  224.29    6.32
   0   5 -20  217.72    6.13
   0  -5 -20  231.57    6.16
   0   5  20  219.82    6.17
  -5   0 -20  210.67    6.12
   0   5 -20  214.26    6.11
   0  -5 -20  236.91    6.17
   5   0  20  218.20    6.28
   5   0  20  225.39    6.33
   0   5  20  217.75    6.17
   0   5  21    5.73    0.83
   5   0  21    4.91    0.91
  -5   0 -21    6.07    0.85
   0   5 -21    4.90    0.79
   0  -5 -21    5.47    0.84
   5   0 -21    4.73    0.89
   5   0  21    5.75    0.91
   5   0 -21    5.33    0.91
   0   5 -21    5.35    0.82
   0  -5 -21    5.75    0.83
   5   0 -21    3.93    0.85
   5   0 -21    5.39    0.90
   5   0  22    5.27    0.93
   0  -5  22    6.32    0.92
   0   5  22    6.69    0.90
  -5   0 -22    5.95    0.85
   5   0 -22    5.62    0.93
   0   5 -22    7.06    0.91
   0  -5 -22    7.09    0.88
   0   5  22    5.47    0.84
   5   0 -22    7.07    1.01
   5   0 -22    5.90    0.94
   0   5 -22    6.27    0.89
   0  -5 -22    6.91    0.87
   5   0 -22    6.35    0.93
   5   0  22    7.48    0.98
   5   0 -23    0.15    0.63
   0   5  23   -0.07    0.60
   5   0  23   -0.08    0.60
  -5   0 -23    2.19    0.72
   5   0 -23    1.07    0.70
   0   5 -23    0.37    0.53
   0  -5 -23    0.07    0.55
   0  -5 -23    0.63    0.58
   5   0 -23    0.25    0.75
   5   0 -23    1.08    0.77
   0   5 -23    0.59    0.57
   0  -5 -23    0.35    0.55
   0   5  23    0.59    0.61
   5   0  23    0.67    0.65
   0  -5  23   -0.15    0.54
   0   5  23    0.37    0.59
  -5   0 -24    1.11    0.63
   0   5 -24    1.23    0.64
   0  -5 -24    0.96    0.57
   5   0 -24    0.89    0.68
   5   0  24    0.82    0.68
   0   5  24    1.68    0.63
   0   5 -24    1.52    0.63
   0  -5 -24    1.37    0.60
   5   0 -24    1.46    0.74
   0   5 -24    1.31    0.64
   5   0 -24    1.86    0.74
   0  -5 -24    1.03    0.57
   5   0 -24    0.98    0.67
   0   5  24    1.91    0.67
   5   0  24    0.89    0.68
   5   0  25   55.63    2.40
   5   0  25   52.53    2.38
   0   5  25   58.97    2.30
   0   5  25   51.72    2.23
   0   5 -25   50.90    2.21
   0  -5 -25   55.01    2.24
   5   0 -25   52.60    2.37
   0   5  25   53.70    2.23
   0   5 -25   52.36    2.25
   0  -5 -25   59.65    2.32
   5   0 -25   52.90    2.37
  -5   0 -25   54.48    2.34
   5   0 -25   52.20    2.39
   0  -5 -25   52.43    2.42
   5   0 -25   54.89    2.22
   0  -5 -25   59.64    2.30
   0   5 -25   51.85    2.25
   5   0  26   24.59    1.50
   5   0  26   23.42    1.46
   0   5  26   23.31    1.38
   0   5  26   25.21    1.40
   0  -5 -26   24.86    1.40
   0   5 -26   26.87    1.48
   0   5  26   26.25    1.42
   0   5  26   22.82    1.36
   0   5 -26   25.17    1.43
   0  -5 -26   26.50    1.44
   5   0 -26   24.83    1.54
  -5   0 -26   23.95    1.46
   5   0 -26   24.62    1.53
   0  -5 -26   24.60    1.55
   5   0 -26   20.98    1.28
   0   5 -26   22.95    1.41
   0  -5 -26   25.32    1.40
   5   0  27   40.02    1.84
   0   5  27   36.82    1.66
   0   5  27   34.98    1.62
  -5   0 -27   41.07    1.88
   0  -5 -27   41.87    1.77
   0   5 -27   40.38    1.80
   0   5  27   40.05    1.72
   0  -5 -27   44.22    1.80
   0   5 -27   42.39    1.84
  -5   0 -27   40.04    1.86
   5   0 -27   38.42    1.86
   5   0  27   36.55    1.82
   0  -5 -27   41.74    1.76
   5   0 -27   43.20    1.92
   0  -5 -27   41.51    1.91
   0   5 -27   41.58    1.81
   0   5 -28   22.97    1.26
   0  -5 -28   24.63    1.22
   0  -5 -28   23.65    1.32
   5   0 -28   21.68    1.29
   0   5 -28   23.51    1.25
   5   0 -28   21.76    1.33
   0  -5 -28   21.30    1.17
  -5   0 -28   22.86    1.32
  -5   0 -28   23.36    1.32
   5   0  28   21.72    1.26
   5   0  28   23.51    1.29
   5   0 -29   10.26    0.87
   0   5 -29   10.10    0.78
   5   0 -29   12.56    0.94
  -5   0 -29   11.52    0.89
   0  -5 -29   11.82    0.85
   0  -5 -29   12.03    0.79
   0   5 -29   10.78    0.82
   5   0  29   12.14    0.86
  -5   0 -30    2.69    0.49
   5   0 -30    3.37    0.53
  -5  -1 -30    7.60    0.67
   5   1 -30    7.99    0.70
   1   5  29    2.51    0.46
  -1   5 -29    1.69    0.51
  -1   5 -29    1.98    0.49
   5   1 -29    1.75    0.57
   1  -5 -29    1.36    0.44
   5   1 -29    1.42    0.55
  -5  -1 -29    1.77    0.50
   1   5  29    1.78    0.43
   1  -5 -29    1.51    0.50
   1  -5 -28    5.30    0.77
   1   5  28    4.41    0.62
   5  -1  28    5.61    0.72
  -5  -1 -28    6.39    0.77
  -1   5 -28    5.98    0.72
   5   1 -28    5.08    0.77
   1  -5 -28    6.32    0.68
  -1   5 -28    4.26    0.67
   1  -5 -28    4.98    0.66
  -5  -1 -28    5.43    0.73
   5   1 -28    5.13    0.75
   1   5  28    4.75    0.65
   1   5  28    5.03    0.64
   5  -1  28    5.16    0.71
   1   5  27   15.41    1.08
   5  -1  27   13.64    1.07
   1   5  27   14.65    1.06
  -5  -1 -27   14.53    1.09
   1  -5 -27   17.62    1.11
  -1   5 -27   14.20    1.06
   1   5  27   16.45    1.10
   1   5  27   14.49    1.04
   1  -5 -27   15.98    1.06
  -5  -1 -27   14.81    1.11
  -1   5 -27   15.89    1.10
   5   1 -27   12.25    1.09
   5   1 -27   14.67    1.16
  -1   5 -27   13.13    1.03
   1  -5 -27   14.82    1.05
   1  -5 -27   16.66    1.20
   5  -1  27   14.77    1.13
   5  -1  26   14.87    1.21
   5  -1  26   14.79    1.20
   1   5  26   16.05    1.18
   1   5  26   17.04    1.20
  -5  -1 -26   16.57    1.22
   5   1 -26   15.34    1.23
  -1   5 -26   15.41    1.15
   1  -5 -26   17.34    1.33
   1  -5 -26   19.45    1.23
   1  -5 -26   15.41    1.10
  -1   5 -26   17.29    1.19
   5   1 -26   17.28    1.27
  -1   5 -26   16.42    1.19
   1  -5 -26   16.67    1.15
   1   5  26   17.05    1.18
   5   1 -25    4.55    0.82
  -5  -1 -25    6.05    0.83
  -1   5 -25    5.23    0.81
   1  -5 -25    6.48    0.87
   1   5  25    6.79    0.89
   5  -1  25    7.04    0.96
   1  -5 -25    7.14    1.03
   1   5  25    7.22    0.91
   1   5  25    6.78    0.91
   5  -1  25    6.88    0.95
   1  -5 -25    6.43    0.84
  -1   5 -25    6.29    0.83
   5   1 -25    5.41    0.87
   1  -5 -25    7.20    0.86
   5   1 -25    6.65    0.96
  -1   5 -25    6.26    0.83
  -5  -1 -24   51.05    2.32
   5   1 -24   52.85    2.39
   1  -5 -24   54.31    2.26
   1  -5 -24   51.07    2.44
   1   5  24   54.36    2.35
   5  -1  24   51.21    2.37
   1  -5 -24   54.73    2.27
   5   1 -24   53.75    2.41
  -1   5 -24   52.47    2.26
  -1   5 -24   53.11    2.27
   1  -5 -24   53.41    2.27
   5   1 -24   52.13    2.38
   1   5  24   53.14    2.31
   1   5  23   91.14    3.31
  -5  -1 -23   91.92    3.35
   1  -5 -23   98.13    3.29
   5   1 -23   93.57    3.42
   5   1 -23   92.16    3.39
  -1   5 -23   84.96    3.20
   1  -5 -23  102.61    3.31
   5   1 -23   91.64    3.38
   1  -5 -23   97.96    3.27
  -1   5 -23   87.86    3.23
   5  -1  23   87.94    3.32
   1   5  23   94.31    3.38
   5  -1  23   94.63    3.47
   5  -1  22   32.68    1.82
   1   5  22   32.28    1.79
   1   5  22   31.17    1.76
   1  -5 -22   34.62    1.74
   5   1 -22   30.53    1.80
   5  -1  22   29.70    1.79
   5  -1  22   32.99    1.82
   1  -5 -22   32.38    1.69
  -1   5 -22   32.44    1.73
   5   1 -22   30.83    1.80
   5   1 -22   34.36    1.89
   5   1 -22   29.89    1.68
   1  -5 -22   32.42    1.72
   1  -5 -21   22.65    1.41
   5   1 -21   25.12    1.64
   5   1 -21   23.16    1.45
  -5  -1 -21   18.78    1.39
  -5  -1 -21   21.95    1.39
   1   5  21   24.46    1.53
   1  -5 -21   22.06    1.38
   5   1 -21   22.58    1.57
  -1   5 -21   24.01    1.45
   5  -1  21   21.90    1.52
   5  -1  21   23.32    1.60
   5  -1  21   23.97    1.56
   1  -5 -21   24.75    1.43
  -1   5 -21   20.54    1.37
   5   1 -21   22.44    1.55
   5   1 -20   54.14    2.41
   5   1 -20   56.90    2.35
  -5  -1 -20   52.56    2.33
   1   5  20   58.74    2.44
   5  -1  20   56.68    2.46
  -5  -1 -20   55.38    2.33
   1   5  20   58.97    2.43
   1  -5 -20   59.66    2.36
   5   1 -20   55.17    2.46
  -1   5 -20   50.91    2.28
   1  -5 -20   59.11    2.36
   5  -1  20   54.98    2.45
   5   1 -19   12.47    1.09
   5   1 -19   14.00    1.22
  -5  -1 -19   12.48    1.10
   1   5  19   12.36    1.07
   1   5  19   13.55    1.17
   5  -1  19   12.50    1.16
   1   5  19   13.07    1.16
  -5  -1 -19   11.96    1.06
  -1   5 -19   12.39    1.04
   5   1 -19   13.18    1.20
   1  -5 -19   13.48    1.09
   1  -5 -19   14.92    1.15
   1  -5 -19   13.79    1.09
   5   1 -19   14.65    1.24
   5  -1  19   11.95    1.11
   5  -1  19   10.78    1.14
   5   1 -18   21.00    1.38
   5   1 -18   23.94    1.49
  -5  -1 -18   25.26    1.46
   1   5  18   24.69    1.41
   1   5  18   22.93    1.43
   5   1 -18   24.36    1.49
   1  -5 -18   25.68    1.38
   1   5  18   23.62    1.45
   5  -1  18   23.60    1.50
  -5  -1 -18   21.70    1.38
  -1   5 -18   21.48    1.31
   5   1 -18   21.15    1.41
   1  -5 -18   25.20    1.38
   5  -1  18   21.43    1.47
   5  -1  18   21.95    1.46
   1  -5 -17    2.16    0.57
  -1   5 -17    2.78    0.56
   5   1 -17    2.68    0.69
   5  -1  17    1.81    0.64
  -5  -1 -17    2.64    0.64
   5   1 -17    3.17    0.63
   5   1 -17    2.37    0.66
   5   1 -17    3.32    0.73
   5   1 -17    2.21    0.66
   1  -5 -17    2.51    0.58
   5  -1  17    2.75    0.69
  -5  -1 -17    3.48    0.67
   1   5  17    1.80    0.61
   5  -1  17    2.12    0.70
   1   5  17    2.04    0.55
   5  -1  17    3.61    0.73
   1   5  17    2.82    0.66
   5   1 -16   27.25    1.53
   5   1 -16   28.66    1.51
   5  -1  16   33.14    1.65
  -1   5 -16   28.89    1.42
  -5  -1 -16   25.80    1.46
   5   1 -16   31.07    1.58
   1  -5 -16   32.79    1.46
   1   5  16   29.85    1.54
   5  -1  16   30.09    1.58
   5   1 -16   29.43    1.49
   5   1 -16   29.57    1.55
   1  -5 -16   30.84    1.43
  -5  -1 -16   27.02    1.49
   5  -1  16   29.36    1.57
   5  -1  16   27.41    1.58
  -1  -5  16   30.59    1.50
   1   5  16   28.26    1.47
   1  -5 -15  118.20    3.31
   5   1 -15  109.67    3.47
   5   1 -15  110.77    3.38
   5  -1  15  105.35    3.49
  -1   5 -15  104.60    3.26
  -5  -1 -15  102.50    3.38
   5   1 -15  103.51    3.36
   5   1 -15  104.16    3.43
   5   1 -15  109.36    3.46
   1  -5 -15  116.76    3.30
   1   5  15  113.12    3.44
   5  -1  15  110.73    3.50
   5   1 -15  106.14    3.54
  -5  -1 -15  109.61    3.43
   5  -1  15  104.10    3.48
   5  -1  15  110.00    3.50
   1   5  15  111.97    3.39
   1  -5 -14   68.24    2.20
   5   1 -14   63.22    2.35
   5   1 -14   62.85    2.29
   5  -1  14   58.98    2.35
   5   1 -14   63.58    2.33
   5   1 -14   64.53    2.37
  -5  -1 -14   64.94    2.34
   5   1 -14   67.37    2.39
   1  -5 -14   64.99    2.18
   5  -1  14   61.07    2.37
   1   5  14   71.26    2.38
   5   1 -14   70.01    2.50
   5  -1  14   66.65    2.41
   5  -1  14   63.16    2.40
  -1  -5  14   61.83    2.20
  -5  -1 -14   67.32    2.37
  -1   5 -14   64.45    2.21
   1   5  14   66.96    2.29
   1   5  13  132.81    3.78
   1  -5 -13  132.43    3.55
   5   1 -13  127.07    3.73
   1  -5 -13  137.07    3.69
   5   1 -13  124.13    3.70
   5   1 -13  126.89    3.74
   5   1 -13  121.40    3.70
   1  -5 -13  139.13    3.60
   1   5  13  134.58    3.75
   5  -1  13  121.31    3.75
  -5  -1 -13  123.84    3.73
  -1  -5  13  123.23    3.59
  -1   5 -13  116.16    3.56
   1   5  13  130.28    3.67
   1   5  12  161.86    4.44
  -5  -1 -12  158.15    4.43
   1  -5 -12  162.93    4.20
   5   1 -12  156.24    4.39
   1  -5 -12  174.75    4.39
  -1  -5  12  156.58    4.24
   5   1 -12  157.91    4.40
   1   5  12  167.05    4.42
   5   1 -12  161.10    4.41
   5  -1  12  162.45    4.47
  -5  -1 -12  150.78    4.38
  -1   5 -12  155.24    4.30
   1   5  12  165.17    4.38
   1   5  11  155.77    4.20
  -5  -1 -11  146.00    4.15
   5   1 -11  151.90    4.15
   5   1 -11  154.26    4.15
   1  -5 -11  156.22    3.94
   5  -1  11  149.43    4.20
  -1  -5  11  146.51    4.01
   1  -5 -11  158.01    4.11
   5   1 -11  148.09    4.11
   5   1 -11  155.37    4.17
   1  -5 -11  156.58    3.93
   1   5  11  153.68    4.15
   5  -1  11  152.68    4.20
   5   1 -11  147.58    4.23
   5   1 -11  152.17    4.15
  -5  -1 -11  146.39    4.14
  -1   5 -11  140.09    4.05
   1   5  11  157.20    4.13
   1   5  11  156.69    4.14
   5   1 -10   60.29    2.03
   1  -5 -10   63.68    2.03
   1   5  10   65.52    2.10
   5   1 -10   59.69    2.03
   5   1 -10   56.65    2.01
  -1  -5  10   60.52    1.94
   5  -1  10   58.27    2.07
   5   1 -10   57.45    2.01
   5   1 -10   57.61    2.02
   1  -5 -10   59.74    1.82
   1   5  10   61.02    2.04
   5  -1  10   59.81    2.07
   5   1 -10   61.19    2.12
   5  -1  10   58.38    2.06
   1   5  10   61.62    2.02
  -1   5 -10   59.19    1.99
   1   5   9   78.19    2.35
  -1   5  -9   76.03    2.30
   5   1  -9   72.91    2.29
   1  -5  -9   70.05    2.04
   5   1  -9   73.71    2.29
   5   1  -9   72.29    2.29
   5   1  -9   71.76    2.27
  -1  -5   9   72.26    2.20
   5  -1   9   76.98    2.37
   1  -5  -9   71.72    2.04
   5  -1   9   75.80    2.36
   1   5   9   76.36    2.30
   5   1  -9   69.31    2.35
   1   5   9   75.76    2.28
   5   1  -9   72.57    2.28
   5  -1   9   70.31    2.33
   5   1  -8   81.74    2.41
   5   1  -8   82.01    2.42
  -5  -1  -8   81.80    2.43
  -1   5  -8   78.96    2.41
   1   5   8   84.71    2.46
  -5   1   8   78.42    1.98
   5   1  -8   75.65    2.39
   1  -5  -8   81.23    2.15
   5   1  -8   80.31    2.40
   5  -1   8   80.31    2.45
  -1  -5   8   78.48    2.33
   5   1  -8   79.23    2.39
   5   1  -8   81.59    2.41
   5   1  -8   82.60    2.41
   1  -5  -8   81.54    2.16
  -1   5  -8   79.80    2.11
  -1   5  -8   76.65    2.10
   5   1  -8   80.13    2.47
   1   5   8   76.23    2.41
   5  -1   8   79.90    2.45
   1   5   8   81.01    2.40
   5  -1   8   79.38    2.45
  -5   1   7  276.49    6.24
  -5  -1  -7  286.07    6.69
   5   1  -7  282.39    6.68
   5   1  -7  281.82    6.67
   5   1  -7  270.91    6.66
   1  -5  -7  272.16    6.35
   5   1  -7  277.41    6.66
   5  -1   7  289.18    6.75
   5   1  -7  265.51    6.62
   5   1  -7  277.51    6.65
   5   1  -7  277.83    6.65
   1  -5  -7  276.00    6.35
   5   1  -7  272.66    6.72
  -1   5  -7  275.97    6.36
  -1   5  -7  256.82    6.33
   5   1  -7  269.24    6.71
   1   5   7  274.25    6.65
   5  -1   7  275.28    6.69
   5  -1   7  281.55    6.69
   5  -1   6   62.02    1.57
   5   1  -6   61.94    1.99
  -5  -1  -6   68.49    2.01
  -5  -1  -6   67.16    2.00
   5   1  -6   65.14    2.01
   5   1  -6   64.01    2.00
   1  -5  -6   67.27    1.71
   5  -1   6   66.74    2.03
   5   1  -6   66.06    1.99
   5   1  -6   64.45    1.99
   1  -5  -6   66.49    1.71
   5   1  -6   65.10    2.00
  -1   5  -6   62.56    1.75
   5   1  -6   69.37    2.07
  -1   5  -6   62.78    1.74
   5  -1   6   60.49    1.57
   5   1  -6   66.50    2.06
  -1   5  -6   64.28    1.69
   1   5   6   68.28    1.99
   5  -1   6   66.08    2.01
   5  -1   6   68.66    2.03
   1   5   5   40.47    1.42
   5   1  -5   41.45    1.42
   5  -1   5   39.38    1.10
   5   1  -5   43.03    1.44
  -5  -1  -5   41.54    1.40
  -5  -1  -5   42.29    1.42
   1   5   5   42.79    1.41
   5   1  -5   42.78    1.43
   1   5   5   42.37    1.45
   1  -5  -5   42.50    1.14
   5   1  -5   40.04    1.40
   5  -1   5   42.83    1.45
   1  -5  -5   40.76    1.13
   5   1  -5   43.48    1.43
   5   1  -5   42.41    1.42
   5   1  -5   41.58    1.42
   1  -5  -5   42.33    1.14
  -1   5  -5   38.68    1.21
   5   1  -5   39.30    1.44
   5  -1   5   38.60    1.07
   5  -1   5   38.35    1.06
  -1   5  -5   38.34    1.21
   5   1  -5   44.94    1.48
  -1   5  -5   39.05    1.16
   5  -1   5   41.87    1.43
   1   5   5   40.82    1.40
   5  -1   5   43.28    1.43
   1   5   4  104.42    2.83
   5   1  -4  109.37    2.88
   5  -1   4  104.17    2.57
   5   1  -4  110.71    2.88
  -5  -1  -4  105.80    2.84
  -5  -1  -4  105.13    2.82
  -1   5  -4  103.65    2.93
   1   5   4  106.80    2.85
   1   5   4  108.62    2.86
   5   1  -4  107.31    2.86
   1  -5  -4  108.59    2.51
   5   1  -4  103.81    2.84
   5  -1   4  103.40    2.84
   1  -5  -4  103.80    2.51
   5   1  -4  109.42    2.84
   5   1  -4  111.22    2.86
   1  -5  -4  104.18    2.51
   5   1  -4  105.93    2.84
   5  -1   4  103.21    2.52
   5   1  -4  110.32    2.90
   5  -1   4  108.58    2.53
   5   1  -4  104.55    2.88
   5  -1   4  100.59    2.56
   5   1  -4  114.10    2.91
   5  -1   4  109.60    2.84
   1   5   4  101.72    2.84
   5  -1   4  108.37    2.83
   1   5   3  194.76    4.67
   5  -1   3  177.81    4.44
   5   1  -3  187.85    4.69
   5   1  -3  188.27    4.69
  -5  -1  -3  195.56    4.63
  -5  -1  -3  186.51    4.63
   1   5   3  185.65    4.67
  -1   5  -3  183.55    4.74
   1   5   3  187.82    4.67
   5   1  -3  190.23    4.68
   5  -1   3  192.13    4.64
   5   1  -3  188.71    4.66
   5   1  -3  191.47    4.67
   1  -5  -3  202.79    4.30
   5  -1   3  193.23    4.40
   5  -1   3  184.37    4.38
   5   1  -3  181.52    4.68
   5   1  -3  195.11    4.71
   5   1  -3  191.06    4.70
   5  -1   3  189.78    4.43
   5  -1   3  193.40    4.63
   1   5   3  189.22    4.68
   1   5   3  188.38    4.67
   5  -1   3  187.94    4.62
   1   5   2   80.99    2.20
   5   1  -2   81.53    2.23
   5  -1   2   74.56    2.04
   5   1  -2   77.56    2.20
  -5  -1  -2   78.18    2.14
  -5  -1  -2   76.43    2.11
  -1   5  -2   75.81    2.25
   1   5   2   77.34    2.19
   1   5   2   80.45    2.19
   5  -1   2   77.27    2.06
   5   1  -2   80.42    2.21
   5  -1   2   79.73    2.14
   5   1  -2   84.54    2.20
   5   1  -2   79.10    2.20
   5   1  -2   74.95    2.19
   5  -1   2   79.37    1.98
   5  -1   2   77.52    1.97
   5   1  -2   78.61    2.20
   5   1  -2   75.73    2.19
   5  -1   2   80.58    2.01
   1   5   2   80.20    2.21
  -1   5  -2   75.27    2.25
   1   5   2   76.35    2.20
   5  -1   2   78.85    2.12
   5  -1   2   76.64    2.11
   5   1  -1    8.22    0.55
  -5  -1  -1    7.17    0.44
   5  -1   1    7.08    0.45
   5   1  -1    7.39    0.53
   1   5   1    6.74    0.52
  -1   5  -1    7.20    0.56
   1   5   1    5.81    0.50
   5   1  -1    5.89    0.23
   5  -1   1    6.51    0.45
   5  -1   1    6.42    0.43
   5   1  -1    6.69    0.51
   5   1  -1    6.58    0.50
   5  -1   1    6.73    0.39
   5  -1   1    7.22    0.41
   5  -1   1    6.42    0.40
   5   1  -1    8.91    0.56
   5   1  -1    6.25    0.25
   1   5   1    7.25    0.53
  -1   5  -1    7.75    0.59
   5   1  -1    8.30    0.56
   5  -1   1    7.59    0.47
  -1   5  -1    6.96    0.57
   5  -1   1    6.88    0.43
   5  -1   0   58.14    1.78
   5   1   0   62.09    1.80
   5  -1   0   62.28    1.74
   5  -1   0   64.19    1.73
   5  -1   0   59.45    1.66
   1   5   0   59.53    1.79
  -1   5   0   57.22    1.79
   1   5   0   56.59    1.77
  -1   5   0   58.76    1.80
   5   1   0   59.09    1.57
   1   5   0   60.69    1.79
  -1   5   0   57.75    1.79
   5  -1   0   57.33    1.72
   5  -1   0   61.43    1.64
   5   1   0   59.36    1.50
   5   1   0   61.31    1.76
   5   1   0   61.57    1.76
   5  -1   0   63.50    1.67
   5  -1   0   64.35    1.67
   5   1   0   58.67    1.77
   5  -1   0   64.91    1.69
   1   5   0   59.95    1.79
  -1   5   0   58.98    1.81
  -5   1   0   62.94    1.75
  -5  -1   0   62.09    1.64
   5  -1   0   60.53    1.64
   5  -1  -1    6.98    0.48
   5  -1  -1    6.27    0.51
  -1   5   1    5.77    0.52
   5   1   1    8.24    0.42
   1   5  -1    5.74    0.51
  -1   5   1    5.97    0.51
   1   5  -1    6.17    0.53
  -1   5   1    6.09    0.51
   1   5  -1    5.56    0.52
   5  -1  -1    5.75    0.46
   5  -1  -1    6.77    0.39
   5  -1  -1    6.51    0.48
   5   1   1    6.32    0.45
   5  -1  -1    6.58    0.36
   5  -1  -1    6.06    0.43
   5   1   1    6.81    0.49
   5   1   1    6.12    0.47
   5  -1  -1    5.71    0.43
   1   5  -1    6.57    0.53
  -1   5   1    5.79    0.52
   5  -1  -1    6.18    0.28
   5  -1  -1    6.46    0.36
  -5  -1   1    6.78    0.37
  -5   1  -1    6.81    0.51
   1   5  -2   69.81    2.02
   5  -1  -2   67.35    1.70
   5   1   2   70.31    1.94
   5  -1  -2   67.36    1.99
   5  -1  -2   66.74    1.98
   5  -1  -2   69.38    2.01
   1   5  -2   69.57    2.00
  -1   5   2   70.38    1.99
  -1   5   2   68.00    1.98
   5   1   2   69.68    1.86
  -5  -1   2   68.87    1.71
   5  -1  -2   70.37    1.96
   5  -1  -2   66.35    1.73
   5  -1  -2   69.60    1.96
   5  -1  -2   66.96    1.96
   5   1   2   69.31    1.92
   5   1   2   66.82    1.91
   5  -1  -2   73.66    1.94
  -1   5   2   67.13    1.99
  -1   5   2   67.80    1.99
   1   5  -2   69.39    2.01
  -5   1  -2   71.85    2.00
   5   1   2   69.35    1.92
  -1   5   3  198.29    4.71
   5  -1  -3  199.76    4.76
   5  -1  -3  189.75    4.76
   5  -1  -3  201.57    4.77
  -5  -1   3  190.34    4.34
   5  -1  -3  188.68    4.70
   1   5  -3  191.74    4.74
  -1   5   3  186.49    4.69
   1   5  -3  189.23    4.35
   5  -1  -3  202.28    4.71
   5  -1  -3  191.88    4.71
   1   5  -3  195.40    4.36
   5   1   3  189.09    4.68
   5  -1  -3  184.33    4.65
  -1   5   3  192.25    4.71
   1   5  -3  190.15    4.75
  -5   1  -3  195.31    4.74
   5   1   3  191.39    4.61
   5   1   3  201.09    4.72
  -1   5   4  107.26    2.84
   5  -1  -4  108.94    2.90
   5  -1  -4  104.73    2.88
   5  -1  -4  104.03    2.87
  -5  -1   4  100.47    2.43
   5  -1  -4  107.64    2.88
   5  -1  -4  111.31    2.86
   1   5  -4  107.47    2.53
  -1   5   4  109.94    2.84
   1   5  -4  109.11    2.88
   1   5  -4  105.51    2.53
   5  -1  -4  115.03    2.87
   1   5  -4  107.60    2.83
   5  -1  -4  106.69    2.85
   1   5  -4  101.18    2.53
   5  -1  -4  107.47    2.85
   5   1   4  104.38    2.83
   5  -1  -4  113.78    2.87
  -1   5   4  106.51    2.84
  -1   5   4  112.04    2.86
   5   1   4  108.44    2.79
   5   1   4  115.59    2.89
  -5   1  -4  109.78    2.89
   5   1   5   37.77    1.29
   5   1   5   37.28    1.34
  -1   5   5   37.24    1.30
   5  -1  -5   36.70    1.37
   5  -1  -5   36.21    1.33
   5  -1  -5   38.90    1.36
  -5  -1   5   36.06    0.94
   1   5  -5   35.86    1.33
  -1   5   5   38.47    1.32
   5  -1  -5   36.94    1.34
  -1   5   5   36.88    1.33
   5  -1  -5   40.38    1.35
   1   5  -5   35.43    1.05
   5   1   5   36.15    1.32
   1  -5   5   39.32    1.34
   5  -1  -5   37.48    1.33
   1   5  -5   38.47    1.08
   5  -1  -5   36.78    1.32
   5  -1  -5   39.06    1.34
   1   5  -5   37.05    1.29
   1   5  -5   37.60    1.29
   1   5  -5   35.76    1.25
   5  -1  -5   36.48    1.31
  -1   5   5   38.96    1.33
  -1   5   5   36.06    1.30
  -5   1  -5   36.74    1.35
   5   1   5   38.35    1.33
  -5   1  -6   65.78    2.01
   5  -1  -6   63.79    1.99
  -1   5   6   67.36    1.95
  -1   5   6   70.08    1.96
   5  -1  -6   59.22    1.97
   5  -1  -6   61.13    1.97
   1   5  -6   62.63    1.70
   5   1   6   68.25    2.01
   1  -5   6   67.30    1.99
   5  -1  -6   69.14    2.00
   5  -1  -6   63.06    1.97
   5  -1  -6   62.54    1.98
   1   5  -6   58.80    1.69
   1   5  -6   65.58    1.92
   1   5  -6   62.49    1.91
   1   5  -6   55.15    1.83
   5  -1  -6   65.50    1.98
   5   1   6   68.72    2.04
  -1   5   6   64.77    1.93
   5   1   6   64.50    1.98
   5  -1  -7  267.14    6.52
   5  -1  -7  263.28    6.50
  -1   5   7  275.42    6.44
  -1   5   7  273.02    6.45
   5  -1  -7  261.58    6.47
   1   5  -7  260.49    6.21
   5  -1  -7  272.73    6.50
   1  -5   7  265.21    6.47
   5   1   7  274.41    6.54
   5  -1  -7  273.31    6.49
   5  -1  -7  264.37    6.50
   5  -1  -7  278.39    6.50
   1   5  -7  265.47    6.22
   1   5  -7  266.85    6.41
   1   5  -7  259.73    6.40
   5  -1  -7  269.79    6.52
   1   5  -7  247.70    6.34
   5   1   7  272.58    6.55
   5   1   7  270.04    6.49
  -1  -5  -7  269.86    6.44
  -5   1  -7  261.66    6.53
   5   1   7  276.03    6.54
   5  -1  -8   90.04    2.66
   5  -1  -8   89.01    2.60
   5  -1  -8   89.81    2.61
  -1   5   8   90.22    2.55
  -1   5   8   90.01    2.57
  -1   5   8   93.58    2.55
   5  -1  -8   91.61    2.61
   5  -1  -8   89.18    2.57
   1   5  -8   84.72    2.33
   5  -1  -8   85.93    2.57
   5  -1  -8   91.48    2.63
   1  -5   8   83.66    2.55
   5   1   8   90.27    2.62
   5  -1  -8   88.35    2.57
   1   5  -8   83.15    2.33
   1   5  -8   84.64    2.49
   1   5  -8   82.04    2.48
   1   5  -8   84.86    2.45
   5  -1  -8   84.15    2.61
   5   1   8   85.93    2.60
   5   1   8   88.26    2.61
  -1  -5  -8   90.46    2.55
  -5   1  -8   82.38    2.61
   1   5  -8   87.24    2.40
   5   1   8   89.82    2.63
   5   1   9   73.96    2.37
   5   1   9   75.33    2.38
  -1  -5  -9   78.85    2.18
   5  -1  -9   78.50    2.43
   5  -1  -9   74.96    2.36
  -1   5   9   79.88    2.29
  -1   5   9   80.06    2.34
   5  -1  -9   74.63    2.35
   5  -1  -9   74.79    2.32
   5  -1  -9   73.94    2.37
   5  -1  -9   70.38    2.31
   5   1   9   76.53    2.38
   1  -5   9   72.83    2.31
   1   5  -9   74.80    2.12
   1   5  -9   65.83    2.19
   1   5  -9   70.91    2.24
   5  -1  -9   75.83    2.38
   1   5  -9   68.14    2.17
  -1   5   9   77.92    2.28
   1   5  -9   72.87    2.12
  -1  -5  -9   76.99    2.30
  -5   1  -9   73.76    2.38
   5   1   9   74.37    2.38
   5  -1 -10   69.68    2.25
  -5   1 -10   64.70    2.26
  -1  -5 -10   73.01    2.08
   5  -1 -10   67.96    2.33
  -1   5  10   71.26    2.23
   5  -1 -10   68.80    2.25
   5  -1 -10   67.54    2.24
   5  -1 -10   67.70    2.22
   5  -1 -10   67.99    2.27
   1  -5  10   66.56    2.20
   5   1  10   79.41    2.37
   1   5 -10   63.30    2.11
   5  -1 -10   64.66    2.26
   1   5 -10   63.45    2.07
  -1   5  10   70.48    2.17
  -1  -5 -10   72.56    2.24
   5   1  10   72.17    2.30
   5   1  10   69.42    2.29
  -1   5  11  155.44    4.17
  -5   1 -11  151.62    4.22
   5  -1 -11  154.38    4.23
   5  -1 -11  155.85    4.19
   1   5 -11  140.77    3.95
   5  -1 -11  148.21    4.19
   5  -1 -11  154.03    4.32
   5  -1 -11  149.46    4.16
   5   1  11  156.95    4.27
   5  -1 -11  146.68    4.24
   1   5 -11  154.09    4.03
  -1   5  11  166.70    4.16
  -1  -5 -11  163.04    4.15
   5   1  11  157.99    4.26
   1   5 -12  156.16    4.28
   5  -1 -12  162.77    4.45
  -1   5  12  165.91    4.44
  -5   1 -12  151.03    4.51
   1  -5  12  160.26    4.44
  -5   1 -12  166.03    4.51
   1  -5  12  162.22    4.42
   5  -1 -12  164.47    4.46
  -1   5  12  167.88    4.39
  -1   5  12  168.19    4.40
  -1  -5 -12  175.19    4.43
   5  -1 -12  161.61    4.47
   5   1  12  163.50    4.53
   5   1  12  165.20    4.54
   5  -1 -13  121.85    3.64
   5  -1 -13  121.21    3.71
   1  -5  13  127.91    3.62
  -1   5  13  131.80    3.59
  -1   5  13  130.34    3.58
   1  -5  13  117.53    3.59
  -5   1 -13  125.38    3.68
   1   5 -13  118.83    3.47
   5  -1 -13  120.49    3.62
   5  -1 -13  120.83    3.63
   5  -1 -13  125.65    3.64
   1   5 -13  114.40    3.46
  -1  -5 -13  132.03    3.48
  -1   5  13  128.00    3.62
   5   1  13  124.42    3.71
   5   1  13  126.57    3.75
   5  -1 -14   68.29    2.45
   5  -1 -14   72.33    2.57
   1  -5  14   67.61    2.40
   1   5 -14   69.49    2.33
   5  -1 -14   69.65    2.48
   5  -1 -14   69.68    2.45
   5  -1 -14   69.59    2.47
   1   5 -14   71.42    2.34
  -1   5  14   76.23    2.43
   5   1  14   69.40    2.53
  -1   5  14   70.43    2.40
  -5   1 -14   72.07    2.50
  -1  -5 -14   73.11    2.31
  -1   5  14   72.53    2.44
   5   1  14   67.18    2.52
   5   1  14   66.90    2.50
   5  -1 -15  120.64    3.65
   5  -1 -15  116.64    3.71
   1  -5  15  115.77    3.60
   1  -5  15  119.40    3.57
   5  -1 -15  115.86    3.63
   1   5 -15  110.99    3.45
   5  -1 -15  116.88    3.63
   5  -1 -15  113.40    3.61
   1   5 -15  114.49    3.48
  -1   5  15  127.05    3.58
   5   1  15  116.42    3.67
  -1   5  15  121.56    3.56
  -5   1 -15  113.58    3.61
  -5   1 -15  117.40    3.60
  -1  -5 -15  126.14    3.49
  -1   5  15  116.84    3.57
   5   1  15  117.97    3.70
   5   1  15  126.77    3.77
   5  -1 -16   29.37    1.62
   5  -1 -16   29.09    1.58
   1  -5  16   28.74    1.51
   5  -1 -16   28.48    1.50
   1   5 -16   31.44    1.49
   5  -1 -16   28.82    1.56
   5  -1 -16   33.17    1.64
   1   5 -16   30.84    1.48
  -1   5  16   29.74    1.48
   5   1  16   30.63    1.60
  -1   5  16   29.75    1.49
  -5   1 -16   26.63    1.50
  -5   1 -16   31.80    1.56
  -1  -5 -16   31.18    1.44
   5   1  16   32.30    1.65
   5   1  16   32.23    1.64
   1  -5  16   30.88    1.59
  -5   1 -17    4.22    0.71
   5  -1 -17    4.61    0.86
   5  -1 -17    5.01    0.76
   1  -5  17    5.21    0.76
  -1  -5 -17    6.09    0.70
   1   5 -17    4.78    0.69
   5  -1 -17    4.00    0.78
   5  -1 -17    3.75    0.73
   5  -1 -17    4.85    0.81
   1   5 -17    5.39    0.72
   1  -5  17    4.02    0.73
   5   1  17    4.98    0.80
   5   1  17    3.78    0.74
  -1   5  17    5.34    0.74
  -5   1 -17    3.42    0.68
  -1   5  17    4.94    0.69
   1  -5  17    3.87    0.70
   5   1  17    3.31    0.73
  -1  -5 -18   24.31    1.33
  -5   1 -18   23.29    1.37
   5  -1 -18   19.88    1.38
   1   5 -18   18.30    1.26
   1  -5  18   23.24    1.43
   5   1  18   21.49    1.41
   5   1  18   22.60    1.47
  -1   5  18   21.33    1.31
  -5   1 -18   22.77    1.40
   1   5 -18   23.34    1.39
   5  -1 -18   23.11    1.40
   5  -1 -18   23.50    1.46
   1  -5  18   21.33    1.34
   5  -1 -18   21.73    1.49
   5  -1 -18   20.85    1.43
  -1   5  18   22.42    1.36
   1  -5  18   23.83    1.45
   5   1  18   24.06    1.49
   5  -1 -19   13.28    1.17
   1   5 -19   12.80    1.10
   5   1  19   12.23    1.16
   1  -5  19   13.32    1.12
  -1   5  19   11.78    1.04
   5   1  19   10.66    1.15
  -1   5  19   14.12    1.14
  -1  -5 -19   12.03    1.02
   1   5 -19   14.28    1.13
   5  -1 -19   14.55    1.17
   5  -1 -19   13.52    1.19
  -5   1 -19   13.89    1.10
   5  -1 -19   12.61    1.19
   5  -1 -19   13.25    1.16
  -5   1 -19   13.21    1.09
   1  -5  19   13.72    1.15
   5  -1 -20   60.80    2.57
  -1  -5 -20   68.63    2.50
   1   5 -20   60.52    2.47
   1  -5  20   62.43    2.52
   5   1  20   59.03    2.55
  -1   5  20   60.99    2.46
  -1   5  20   63.71    2.45
   1   5 -20   60.96    2.46
  -1  -5 -20   62.11    2.42
  -5   1 -20   58.22    2.38
   1  -5  20   60.89    2.49
   5  -1 -20   62.15    2.61
   5  -1 -20   66.07    2.65
  -5   1 -20   58.17    2.42
   1  -5  21   20.96    1.39
   5   1  21   20.32    1.45
  -1   5  21   20.28    1.32
  -5   1 -21   17.65    1.26
  -1  -5 -21   16.47    1.23
   1   5 -21   19.29    1.35
   5  -1 -21   20.31    1.45
   5  -1 -21   21.41    1.46
   5  -1 -21   17.82    1.39
  -1   5  21   17.85    1.27
   1   5 -21   18.34    1.34
   5  -1 -21   16.59    1.35
  -1  -5 -21   19.38    1.29
   5   1  22   33.32    1.92
  -1   5  22   33.67    1.73
   5   1  22   32.59    1.85
  -1   5  22   32.34    1.72
   1   5 -22   35.77    1.84
  -1  -5 -22   34.85    1.74
   5  -1 -22   30.51    1.83
  -1   5  22   35.56    1.75
   1   5 -22   32.61    1.79
   5  -1 -22   32.29    1.88
   5  -1 -22   33.71    1.83
   5  -1 -22   32.77    1.88
  -1  -5 -22   30.67    1.68
   1  -5  22   37.01    1.92
   5   1  23   94.89    3.44
  -1   5  23   89.64    3.17
   5   1  23   90.82    3.42
  -5   1 -23   88.99    3.35
   5  -1 -23   91.20    3.41
   1   5 -23   87.62    3.22
  -1  -5 -23   99.70    3.27
  -1   5  23   95.08    3.21
   5  -1 -23   93.08    3.43
   1   5 -23   89.02    3.26
   5  -1 -23   92.17    3.32
   1  -5  23   93.03    3.37
   5  -1 -23   90.91    3.42
   1   5 -23   88.05    3.24
  -1  -5 -23  103.79    3.31
   5   1  24   50.66    2.33
   5   1  24   48.01    2.32
  -5   1 -24   53.66    2.37
  -1  -5 -24   58.40    2.30
   1   5 -24   52.72    2.26
   5  -1 -24   52.97    2.37
   5  -1 -24   48.76    2.34
   1   5 -24   53.97    2.28
   5  -1 -24   48.56    2.24
   1  -5  24   55.57    2.36
  -1  -5 -24   57.72    2.28
   5  -1 -24   50.88    2.34
   1   5 -24   51.70    2.25
   5  -1 -25    6.50    0.95
  -5   1 -25    7.14    0.92
  -1  -5 -25    5.67    0.80
   1   5 -25    5.90    0.85
   5   1  25    5.77    0.89
   5  -1 -25    7.60    0.92
   1  -5  25    7.15    0.89
   5   1  25    6.57    0.91
   1   5 -25    7.40    0.87
  -1  -5 -25    6.20    0.81
   1   5 -25    5.08    0.83
   5  -1 -25    5.81    0.92
   5  -1 -25    6.89    0.97
  -1  -5 -25    7.97    0.86
   5   1  26   19.39    1.33
  -5   1 -26   17.43    1.28
  -1  -5 -26   18.81    1.20
   1   5 -26   19.51    1.28
  -1  -5 -26   20.63    1.27
   1   5 -26   18.94    1.27
   5  -1 -26   17.84    1.32
  -1  -5 -26   19.11    1.39
  -1  -5 -26   18.67    1.21
   5  -1 -26   18.73    1.34
   1   5 -26   16.78    1.21
   5  -1 -26   19.56    1.26
   1  -5  26   17.67    1.23
   5   1  26   19.39    1.32
  -1  -5 -27   16.54    1.08
   1   5 -27   16.19    1.11
  -5   1 -27   13.79    1.12
   5  -1 -27   13.98    1.11
  -5   1 -27   16.55    1.18
  -1  -5 -27   14.14    1.02
   1   5 -27   15.78    1.11
   5  -1 -27   13.73    1.01
  -1  -5 -27   16.58    1.07
  -1  -5 -27   15.05    1.19
   5  -1 -27   16.94    1.18
   1   5 -27   15.63    1.11
   5   1  27   13.89    1.11
   5   1  27   13.41    1.07
  -5   1 -28    5.54    0.73
  -1  -5 -28    4.84    0.70
   5   1  28    4.93    0.69
   5   1  28    4.14    0.68
   5  -1 -28    5.29    0.75
  -1  -5 -28    5.04    0.63
  -1  -5 -28    5.25    0.65
   1   5 -28    5.24    0.69
  -5   1 -28    5.43    0.72
   1   5 -28    5.17    0.70
   5  -1 -28    4.72    0.72
   5   1  29    2.06    0.49
  -1  -5 -29    1.80    0.44
   1   5 -29    2.19    0.47
   5  -1 -29    1.49    0.52
   5  -1 -29    2.15    0.55
  -5   1 -29    1.27    0.50
  -1  -5 -29    3.06    0.56
   5   1  30    9.32    0.68
   5  -1 -30    8.63    0.71
  -5   1 -30    9.43    0.75
  -5  -2 -30    4.54    0.53
   5   2 -30    5.08    0.57
   2   5  29   29.51    1.32
   2  -5 -29   33.56    1.39
  -2   5 -29   32.58    1.35
   2   5  29   28.11    1.30
   5   2 -29   34.65    1.49
   5   2 -29   32.68    1.47
   2  -5 -29   32.26    1.30
  -5  -2 -29   35.40    1.47
   2   5  28   57.86    2.18
   2   5  28   62.48    2.22
  -5  -2 -28   61.97    2.24
   2   5  28   60.44    2.19
   2   5  28   57.22    2.17
   2  -5 -28   62.96    2.26
  -2   5 -28   60.27    2.17
   2  -5 -28   57.53    2.10
   5  -2  28   60.13    2.24
   5   2 -28   65.31    2.33
   5   2 -28   61.49    2.27
  -2   5 -28   63.27    2.20
  -5  -2 -28   61.13    2.24
   2  -5 -28   62.38    2.13
   2   5  27   28.26    1.49
   5  -2  27   27.26    1.49
   2   5  27   29.27    1.48
  -5  -2 -27   28.06    1.50
  -2   5 -27   29.06    1.46
   2  -5 -27   27.60    1.42
   2  -5 -27   30.37    1.59
   2  -5 -27   28.55    1.43
  -2   5 -27   28.42    1.45
   5   2 -27   29.84    1.59
   5   2 -27   29.28    1.56
  -2   5 -27   28.87    1.47
   2  -5 -27   28.35    1.43
  -5  -2 -27   30.80    1.54
   5  -2  27   28.65    1.53
   2   5  27   28.43    1.49
  -5  -2 -26    7.47    0.89
  -2   5 -26    7.44    0.85
   2  -5 -26    5.77    0.80
   5  -2  26    8.28    0.94
   2   5  26    5.67    0.84
   2  -5 -26    6.75    0.92
   2  -5 -26    7.70    0.86
   2  -5 -26    6.83    0.82
   5   2 -26    6.15    0.91
   5   2 -26    6.16    0.91
  -2   5 -26    7.61    0.84
   2   5  26    7.48    0.90
   5  -2  26    7.52    0.94
   2   5  26    7.74    0.89
   2   5  25    3.07    0.74
  -5  -2 -25    3.32    0.72
  -2   5 -25    2.94    0.71
   2  -5 -25    3.52    0.70
   5  -2  25    3.35    0.79
   2   5  25    2.49    0.73
   2  -5 -25    3.37    0.80
   2  -5 -25    3.97    0.74
   2  -5 -25    2.41    0.64
   5   2 -25    2.82    0.78
   5   2 -25    3.05    0.82
  -2   5 -25    2.25    0.69
   2   5  25    2.57    0.74
   5  -2  25    3.16    0.71
  -5  -2 -24   10.80    1.07
   2   5  24   10.78    1.11
   5  -2  24   10.24    1.12
   2  -5 -24   12.17    1.10
   5   2 -24   10.81    1.11
  -2   5 -24   10.28    1.02
   5   2 -24   10.37    1.14
   2  -5 -24   11.97    1.07
   2  -5 -24   11.52    1.23
   2   5  24   12.14    1.16
   5   2 -24   12.87    1.18
  -2   5 -24   10.79    1.03
   2  -5 -24   10.90    1.06
   5  -2  23    6.19    0.97
   2   5  23    7.95    0.97
   2  -5 -23    6.44    0.89
   5   2 -23    8.24    1.05
  -2   5 -23    7.01    0.88
   5  -2  23    7.81    0.96
  -5  -2 -23    6.80    0.93
  -2   5 -23    7.16    0.90
   2  -5 -23    7.97    0.93
   5   2 -23    5.92    0.95
   2   5  23    7.42    0.98
   5   2 -22   25.11    1.65
   2  -5 -22   24.91    1.53
   2   5  22   26.38    1.61
   5  -2  22   24.46    1.56
   5  -2  22   21.66    1.49
   5  -2  22   25.95    1.66
  -2   5 -22   24.12    1.48
   2  -5 -22   23.85    1.50
   5   2 -22   24.26    1.62
  -5  -2 -21   28.67    1.63
   2   5  21   33.81    1.82
   2  -5 -21   32.62    1.73
   5   2 -21   33.89    1.86
   5   2 -21   26.77    1.73
   2  -5 -21   36.91    1.79
   5  -2  21   30.55    1.82
   2   5  21   33.94    1.85
   5  -2  21   31.38    1.83
   5  -2  21   31.08    1.83
  -2   5 -21   32.84    1.72
   2  -5 -21   33.97    1.72
   5   2 -21   35.24    1.88
   2  -5 -20    1.61    0.63
   2  -5 -20    1.52    0.59
   5   2 -20    0.68    0.60
   2  -5 -20    1.74    0.64
   5   2 -20    0.73    0.68
   5   2 -20    0.48    0.65
   2  -5 -20    0.76    0.56
   5  -2  20    0.64    0.65
  -5  -2 -20    0.36    0.58
   5  -2  20    0.25    0.66
   2   5  20    0.71    0.61
   5  -2  20   -0.08    0.74
   2   5  20    0.80    0.63
   5   2 -19   35.16    1.86
   2  -5 -19   33.56    1.67
   5   2 -19   35.28    1.71
   5  -2  19   31.47    1.76
  -2   5 -19   38.98    1.77
  -5  -2 -19   33.89    1.74
   2  -5 -19   33.23    1.70
   5   2 -19   35.20    1.85
   2   5  19   30.59    1.79
   5  -2  19   34.61    1.84
  -5  -2 -19   33.33    1.76
   2  -5 -19   31.02    1.70
   2  -5 -19   35.02    1.70
   5   2 -19   35.82    1.85
   5  -2  19   29.38    1.79
   5  -2  19   34.24    1.85
   2   5  19   32.53    1.80
   2   5  19   32.54    1.76
   2  -5 -18  177.11    5.03
   5   2 -18  183.19    5.25
   5   2 -18  173.30    5.01
   5  -2  18  171.22    5.18
  -2   5 -18  171.45    5.03
  -5  -2 -18  172.63    5.06
   2  -5 -18  181.63    5.04
   5   2 -18  176.44    5.23
   2   5  18  174.81    5.18
   5  -2  18  169.90    5.19
  -5  -2 -18  171.25    5.10
   2  -5 -18  177.91    5.11
   2  -5 -18  188.09    5.07
   5   2 -18  168.19    5.16
   5  -2  18  177.43    5.23
   5  -2  18  165.06    5.20
   2   5  18  181.11    5.17
   2  -5 -17   86.77    2.92
   5   2 -17   85.96    2.94
   5   2 -17   87.97    3.09
   5  -2  17   84.75    3.09
  -2   5 -17   78.54    2.87
   2  -5 -17   94.02    2.98
   5   2 -17   85.19    3.07
   2   5  17   88.57    3.09
   5  -2  17   84.53    3.09
  -5  -2 -17   85.30    2.99
   5  -2  17   84.29    3.10
   5  -2  17   90.03    3.18
  -5  -2 -17   89.06    3.06
   2  -5 -17   89.79    2.94
   5   2 -17   83.20    3.06
   2   5  17   91.52    3.10
   5   2 -16  187.98    5.41
   5   2 -16  203.19    5.63
   5  -2  16  199.72    5.63
   2  -5 -16  209.60    5.42
   5   2 -16  204.81    5.46
   5   2 -16  195.64    5.58
   2  -5 -16  208.84    5.42
   5   2 -16  196.15    5.60
   5  -2  16  201.50    5.65
   2   5  16  212.11    5.63
   5   2 -16  189.69    5.64
   5  -2  16  191.32    5.60
   5  -2  16  194.29    5.63
  -2   5 -16  200.70    5.49
  -5  -2 -16  191.60    5.51
  -5  -2 -16  194.54    5.50
   2   5  16  208.23    5.56
   2  -5 -15  217.64    5.65
   5   2 -15  196.41    5.54
   5   2 -15  215.70    5.73
   5  -2  15  203.96    5.74
   5   2 -15  206.04    5.56
   5   2 -15  198.18    5.64
   2  -5 -15  222.42    5.55
   2  -5 -15  214.75    5.52
   5   2 -15  205.85    5.68
   5  -2  15  206.28    5.73
   2   5  15  203.03    5.65
   5   2 -15  201.19    5.78
   5  -2  15  208.10    5.74
  -5  -2 -15  202.04    5.65
  -2   5 -15  207.82    5.61
  -5  -2 -15  207.20    5.65
   2   5  15  209.46    5.64
   2  -5 -14  124.72    3.58
   5   2 -14  111.95    3.46
   5   2 -14  115.62    3.56
   5  -2  14  119.29    3.66
   5   2 -14  113.11    3.56
   5   2 -14  117.26    3.50
   2  -5 -14  119.11    3.40
   2  -5 -14  120.08    3.40
   5   2 -14  116.68    3.58
   2   5  14  120.63    3.59
   5  -2  14  117.14    3.63
   5   2 -14  111.44    3.64
   5  -2  14  119.01    3.64
  -2   5 -14  108.91    3.47
  -5  -2 -14  109.54    3.51
  -5  -2 -14  117.75    3.57
   2   5  14  116.56    3.55
   2  -5 -13  124.17    3.52
   5   2 -13  127.45    3.73
   5   2 -13  122.55    3.63
   5   2 -13  123.58    3.71
   5  -2  13  122.86    3.77
   2   5  13  129.92    3.75
   5  -2  13  124.52    3.78
  -5  -2 -13  118.37    3.68
   5  -2  13  130.66    3.81
   2  -5 -13  132.36    3.75
   2  -5 -13  129.97    3.55
   5   2 -13  128.63    3.73
   2   5  13  129.66    3.73
   2  -5 -12  127.64    3.43
   5   2 -12  122.75    3.59
   2  -5 -12  129.46    3.64
   5   2 -12  121.34    3.58
   5   2 -12  124.41    3.60
   2   5  12  128.68    3.62
   2   5  12  128.91    3.67
  -5  -2 -12  114.34    3.57
   5   2 -12  117.15    3.55
   5  -2  12  118.56    3.63
   2   5  12  128.68    3.60
   2   5  11   35.87    1.50
  -5  -2 -11   30.42    1.42
   2  -5 -11   35.69    1.48
   5   2 -11   34.79    1.44
   5   2 -11   32.94    1.42
   2  -5 -11   34.32    1.29
   5   2 -11   31.70    1.38
  -2  -5  11   32.27    1.28
   5  -2  11   31.44    1.46
   2  -5 -11   32.45    1.26
   5   2 -11   31.26    1.39
   5  -2  11   31.90    1.48
   2   5  11   33.55    1.43
   5   2 -11   31.99    1.49
   5   2 -11   30.22    1.38
  -5  -2 -11   30.31    1.41
  -2   5 -11   31.64    1.42
   2   5  11   32.89    1.42
   2   5  10  508.37   11.49
  -5  -2 -10  465.87   11.38
   5   2 -10  486.58   11.40
   5   2 -10  485.48   11.39
   5  -2  10  482.90   11.48
  -2  -5  10  486.96   11.22
   2  -5 -10  496.67   11.44
   2  -5 -10  478.00   11.14
   5   2 -10  478.31   11.40
   5   2 -10  466.42   11.31
   2  -5 -10  499.93   11.17
   5  -2  10  487.79   11.47
   2   5  10  493.21   11.44
   5   2 -10  491.56   11.52
   5   2 -10  453.98   11.35
  -2   5 -10  475.97   11.45
  -5  -2 -10  486.57   11.41
   2   5  10  492.91   11.43
   5   2  -9  199.32    5.24
   2  -5  -9  212.18    5.33
  -5   2   9  204.17    4.91
   2   5   9  221.57    5.38
   5   2  -9  206.28    5.27
   5   2  -9  208.55    5.27
   2  -5  -9  213.80    5.06
   5   2  -9  196.12    5.21
   5   2  -9  204.75    5.27
   5  -2   9  210.78    5.36
  -2  -5   9  200.42    5.14
   2  -5  -9  209.35    5.04
   5  -2   9  212.25    5.35
   2   5   9  212.13    5.31
   5   2  -9  211.81    5.39
   5  -2   9  207.34    5.33
   2   5   9  208.04    5.28
  -5  -2  -9  199.99    5.28
  -2   5  -9  206.54    5.37
   2   5   8   24.49    1.11
   2   5   8   20.04    1.05
   5   2  -8   21.71    1.04
   5   2  -8   22.47    1.05
  -5  -2  -8   21.58    1.08
   2  -5  -8   23.04    1.13
   2   5   8   21.61    1.10
  -5   2   8   21.59    0.82
   2  -5  -8   23.49    0.90
   5   2  -8   22.27    1.08
   5   2  -8   22.31    1.08
   5  -2   8   22.56    1.13
  -2  -5   8   20.97    0.99
   5   2  -8   22.02    1.06
   5   2  -8   21.54    1.04
   2  -5  -8   23.52    0.91
   2  -5  -8   23.25    0.90
   5   2  -8   19.30    1.03
   5   2  -8   23.12    1.16
   5   2  -8   21.02    1.13
   5   2  -8   24.48    1.17
   5  -2   8   23.05    1.11
  -5  -2  -8   19.95    1.07
  -2   5  -8   24.78    1.16
   2   5   8   24.08    1.10
   5  -2   8   23.24    1.12
  -5  -2  -7   27.04    1.20
   5   2  -7   28.44    1.20
   5   2  -7   29.45    1.22
  -5  -2  -7   27.00    1.21
   2   5   7   28.50    1.22
   2  -5  -7   29.28    1.01
   5   2  -7   29.39    1.24
   5   2  -7   28.64    1.20
   5  -2   7   30.13    1.26
   5   2  -7   28.32    1.22
   2  -5  -7   29.12    1.01
   5   2  -7   26.92    1.17
   2  -5  -7   30.59    1.02
   5   2  -7   29.60    1.22
   5   2  -7   29.02    1.28
   5   2  -7   30.13    1.29
   5   2  -7   26.75    1.26
   2   5   7   27.25    1.20
   5  -2   7   30.21    1.25
   5  -2   7   30.06    1.25
   2   5   7   30.01    1.23
  -5  -2  -6  164.62    4.17
   5   2  -6  160.87    4.12
  -5  -2  -6  161.63    4.14
  -5   2   6  152.88    3.77
   5   2  -6  157.27    4.11
   2  -5  -6  161.20    3.87
   5   2  -6  160.15    4.15
   5  -2   6  166.87    4.19
   5   2  -6  161.24    4.10
   5   2  -6  159.20    4.11
   2  -5  -6  167.76    3.89
   2  -5  -6  159.15    3.87
   5   2  -6  158.19    4.11
   5   2  -6  160.07    4.21
  -2   5  -6  160.90    3.72
   5   2  -6  168.22    4.25
   5   2  -6  164.15    4.22
   2   5   6  161.91    4.15
   5  -2   6  163.77    4.17
   5  -2   6  162.82    4.16
   2   5   5  113.94    3.09
   5   2  -5  116.31    3.08
   5   2  -5  119.24    3.09
  -5  -2  -5  112.65    3.09
   2   5   5  115.99    3.09
  -5   2   5  113.90    2.75
   5   2  -5  115.99    3.08
   5   2  -5  113.94    3.09
   2  -5  -5  113.98    2.81
   5  -2   5  118.16    3.10
   5   2  -5  111.76    3.05
   2  -5  -5  117.17    2.82
   5   2  -5  116.49    3.07
   5   2  -5  117.96    3.08
   2  -5  -5  120.60    2.83
  -2   5  -5  111.30    2.72
  -2   5  -5  106.99    2.72
   5   2  -5  113.12    3.15
   5   2  -5  118.92    3.16
   5  -2   5  117.83    3.10
  -5  -2  -5  112.02    3.08
   5  -2   5  115.70    3.09
   2   5   4  101.86    2.78
   5   2  -4  102.79    2.78
   2  -5  -4  103.51    2.49
   5   2  -4  101.73    2.77
  -5  -2  -4   99.32    2.75
  -2   5  -4   95.69    2.88
   2   5   4  100.17    2.77
  -5   2   4  101.91    2.49
   5   2  -4  103.18    2.78
   2   5   4  101.90    2.79
   5   2  -4  103.73    2.81
   5  -2   4  105.24    2.78
   5   2  -4   98.92    2.75
   2  -5  -4  104.39    2.51
   2  -5  -4  108.73    2.52
   5   2  -4  100.87    2.76
   5   2  -4  103.69    2.76
   5   2  -4   97.42    2.84
   5   2  -4   99.31    2.84
   2   5   4  102.02    2.78
  -5  -2  -4  103.58    2.78
   5  -2   4   98.81    2.74
   2   5   3   22.40    0.95
   5  -2   3   20.98    0.80
   5   2  -3   21.00    0.91
   2  -5  -3   21.97    0.67
   5   2  -3   22.54    0.94
  -5  -2  -3   21.12    0.89
  -5   2   3   21.00    0.72
   2   5   3   22.28    0.93
  -2   5  -3   20.27    1.01
   2   5   3   20.36    0.89
   5  -2   3   22.63    0.76
   5  -2   3   21.60    0.93
   5  -2   3   21.74    0.90
   5   2  -3   21.77    0.91
   2  -5  -3   20.20    0.67
   5   2  -3   21.68    0.91
   5   2  -3   22.44    1.00
   5   2  -3   20.11    0.96
   5   2  -3   21.38    0.97
   2   5   3   18.92    0.91
  -5  -2  -3   20.16    0.90
   5  -2   3   20.77    0.88
   2   5   2   74.88    2.16
   5  -2   2   75.74    2.05
   5   2  -2   77.11    2.16
   2   5   2   74.16    1.83
   5   2  -2   75.75    2.15
   2  -5  -2   76.33    1.83
   5  -2   2   77.34    2.11
  -5  -2  -2   74.95    2.10
   2   5   2   75.49    2.12
   5  -2   2   78.09    2.01
   2   5   2   75.83    2.15
  -2   5  -2   77.81    2.25
   5  -2   2   75.69    2.13
   5   2  -2   76.22    2.14
   5   2  -2   76.34    2.20
   5   2  -2   79.25    2.22
   5   2  -2   77.18    2.21
   5  -2   2   76.49    1.90
   2   5   2   73.21    2.16
   2   5   2   72.32    2.13
  -5  -2  -2   74.23    2.11
   5  -2   2   75.19    2.09
   2   5   1  212.63    4.90
   2  -5  -1  219.77    4.93
   5   2  -1  220.46    5.29
   5  -2   1  220.31    5.21
   2  -5  -1  211.89    4.92
   5   2  -1  219.34    5.29
   2   5   1  206.71    4.89
  -5  -2  -1  223.82    5.19
   5  -2   1  222.44    5.19
   2   5   1  222.04    5.28
  -2   5  -1  222.99    5.35
   2   5   1  230.60    5.25
   5  -2   1  233.99    5.18
   5  -2   1  220.84    5.22
   5  -2   1  217.01    5.15
   5  -2   1  226.27    5.17
   5   2  -1  226.04    5.34
   5   2  -1  220.80    5.33
   5   2  -1  226.79    5.33
   5  -2   1  230.36    5.07
  -2   5  -1  223.87    5.34
   2   5   1  217.52    5.28
   5   2  -1  214.59    4.95
   5   2  -1  212.18    4.93
   2   5   1  222.52    5.29
  -5  -2  -1  223.83    5.22
   5   2   0   57.73    1.50
   2   5   0   59.74    1.76
   2  -5   0   59.51    1.44
   2   5   0   60.83    1.41
   5  -2   0   59.03    1.76
   5   2   0   61.79    1.77
   5  -2   0   57.18    1.71
   2   5   0   55.80    1.40
   2  -5   0   51.33    1.42
   5  -2   0   60.43    1.66
  -5  -2   0   60.40    1.65
  -2   5   0   62.02    1.82
   2   5   0   59.28    1.77
   5   2   0   56.39    1.50
   2   5   0   59.16    1.70
   5  -2   0   61.50    1.69
   5  -2   0   60.42    1.69
   5  -2   0   63.70    1.69
   5  -2   0   58.84    1.61
   5   2   0   61.41    1.80
   5   2   0   60.62    1.81
   5  -2   0   61.75    1.62
   2   5   0   60.55    1.77
   5   2   0   58.61    1.52
   2   5   0   58.86    1.74
  -2   5   0   61.32    1.81
  -2   5   0   60.39    1.80
   5  -2   0   59.97    1.63
  -5  -2   0   60.13    1.67
   5  -2  -1  222.29    5.16
   5   2   1  216.76    5.22
  -2   5   1  221.88    5.37
[truncated: 1,403,884 more chars]
