# Supplementary material for: Spring‐Like Behavior in [8]Helicene Diimides: How Helical Pitch Governs Optical Anisotropy and Electronic Conjugation
Source: Angew Chem Int Ed Engl. 2025 Jul 7;64(34):e202508779. doi: 10.1002/anie.202508779 (PMC12363639; doi:10.1002/anie.202508779)
Supplement: Supplementary file 2 — Supporting information [file ANIE-64-e202508779-s002.zip › C4-8HDI_KR1155_FrSa_twin1_hklf5.cif]

data_KR1155_FrSa_twin1_hklf5

_publ_contact_author_name         'Dr. Princekumar Ravat'
_publ_contact_author_address
;
 Institut f\"ur Organische Chemie
 Universit\"at W\"urzburg
 Am Hubland
 97074 W\"urzburg, Germany
;
_publ_contact_author_email        princekumar.ravat@uni-wuerzburg.de
_publ_contact_author_phone        +49-931-31-81583
_publ_contact_author_id_orcid     0000-0002-7553-9188
loop_
 _publ_author_name
 _publ_author_address
 _publ_author_id_orcid
  'Braunschweig, Holger'
;
 Institut f\"ur Anorganische Chemie
 Universit\"at W\"urzburg
 Am Hubland
 97074 W\"urzburg, Germany
;
  0000-0002-7238-0407
  'Radacki, Krzysztof'
;
 Institut f\"ur Anorganische Chemie
 Universit\"at W\"urzburg
 Am Hubland
 97074 W\"urzburg, Germany
;
  0000-0003-3088-6327
  'Ravat, Princekumar'
;
 Institut f\"ur Organische Chemie
 Universit\"at W\"urzburg
 Am Hubland
 97074 W\"urzburg, Germany
;
  0000-0002-7553-9188
  'Saal, Fridolin'
;
 Institut f\"ur Anorganische Chemie
 Universit\"at W\"urzburg
 Am Hubland
 97074 W\"urzburg, Germany
;
  ?

_publ_section_references
;
 SHELXT - Integrated space-group and crystal-structure determination, G. M. Sheldrick, Acta Cryst. (2015) A71, 3-8
 Crystal structure refinement with SHELXL, G. M. Sheldrick, Acta Cryst. (2015) C71, 3-8
;

_audit_creation_method            'CIF-fill 1.5c (K.Radacki, 2005-23)'
_audit_creation_date              2024-08-20
_audit_update_record
;
 2024-08-20    CrysAlisPro 1.171.43.123a (Rigaku OD, 2024)
 2024-08-20    SHELXL-2019/2
;
_shelx_SHELXL_version_number      2019/2
_chemical_formula_moiety          'C42 H24 N2 O4, C H Cl3'
_chemical_formula_sum             'C43 H25 Cl3 N2 O4'
_chemical_formula_weight          740.00
loop_
 _atom_type_symbol
 _atom_type_description
 _atom_type_scat_dispersion_real
 _atom_type_scat_dispersion_imag
 _atom_type_scat_source
  C C 0.0181 0.0091 'International Tables Vol C Tables 4.2.6.8 and 6.1.1.4'
  H H 0.0000 0.0000 'International Tables Vol C Tables 4.2.6.8 and 6.1.1.4'
  N N 0.0311 0.0180 'International Tables Vol C Tables 4.2.6.8 and 6.1.1.4'
  O O 0.0492 0.0322 'International Tables Vol C Tables 4.2.6.8 and 6.1.1.4'
  Cl Cl 0.3639 0.7018 'International Tables Vol C Tables 4.2.6.8 and 6.1.1.4'

_space_group_crystal_system       triclinic
_space_group_IT_number            2
_space_group_name_H-M_alt         'P -1'
_space_group_name_Hall            '-P 1'
_shelx_space_group_comment
;
 The symmetry employed for this shelxl refinement is uniquely defined by the 
 following loop, which should always be used as a source of symmetry 
 information in preference to the above space-group names. They are only 
 intended as comments.
;
loop_
 _space_group_symop_operation_xyz
  'x, y, z'
  '-x, -y, -z'


_cell_length_a                    7.209(8)
_cell_length_b                    15.649(19)
_cell_length_c                    15.83(2)
_cell_angle_alpha                 110.60(8)
_cell_angle_beta                  98.76(9)
_cell_angle_gamma                 102.21(7)
_cell_volume                      1583(4)
_cell_formula_units_Z             2
_cell_measurement_temperature     100(2)
_cell_measurement_reflns_used     15649
_cell_measurement_theta_min       2.9820
_cell_measurement_theta_max       71.5860
_cell_special_details
;
 Uncertainties of the unit cell parameters were calculated as standard 
 deviations on 38 cells obtained from subsets of all reflections. These sets 
 of reflections were based on runs in experiment.
;

_exptl_crystal_description        plate
_exptl_crystal_colour             'clear light yellow'
_exptl_crystal_density_diffrn     1.553
_exptl_crystal_F_000              760
_exptl_crystal_size_max           0.404
_exptl_crystal_size_mid           0.074
_exptl_crystal_size_min           0.027
_exptl_absorpt_coefficient_mu     3.053
_exptl_absorpt_correction_type    multi-scan
_exptl_absorpt_correction_T_min   0.60366
_exptl_absorpt_correction_T_max   1.00000
_exptl_absorpt_process_details
;
 CrysAlisPro 1.171.43.123a (Rigaku Oxford Diffraction, 2024) Empirical 
 absorption correction using spherical harmonics, implemented in SCALE3 
 ABSPACK scaling algorithm.
;
_exptl_crystal_preparation
;
 Crystals were grown at RT from saturated solution in chloroform and 
 methanol. For data collection the crystal was immersed in a film of 
 perfluoropolyether oil, mounted on a polyimide loop and transferred to 
 stream of cold nitrogen (Oxford Cryostream 800).
;
loop_
 _exptl_crystal_face_index_h
 _exptl_crystal_face_index_k
 _exptl_crystal_face_index_l
 _exptl_crystal_face_perp_dist
  1 -1 1 0.1726
  0 1 1 0.0257
  1 -1 0 0.1910
  -1 1 0 0.1982
  0 1 0 0.0371
  0 -1 0 0.0358
  0 -1 2 0.0122
  0 1 -2 0.0151
  -1 0 1 0.1869
  3 1 -3 0.1938

_shelx_estimated_absorpt_T_min    0.372
_shelx_estimated_absorpt_T_max    0.922
_diffrn_ambient_temperature       100(2)
_diffrn_ambient_environment       N~2~
_diffrn_radiation_probe           x-ray
_diffrn_radiation_wavelength      1.54184
_diffrn_radiation_type            CuK\a
_diffrn_radiation_xray_symbol     K-L~2,3~
_diffrn_radiation_monochromator   'multi-layer mirror'
_diffrn_source                    'rotating-anode X-ray tube'
_diffrn_source_type               'PhotonJet-R X-ray Source'
_diffrn_measurement_device        'four-circle diffractometer'
_diffrn_measurement_device_type   'Rigaku XtaLAB Synergy-R'
_diffrn_measurement_method        '\w scans'
_diffrn_measurement_details
;
 List of Runs (angles in degrees, time in seconds):
 --------------------------------------------------------------------------
  1  \w   -107.00 -56.00   0.50    2.00    --  -58.00 -22.00 -97.06  102
  2  \w     20.00  83.00   0.50    2.00    --   58.63-126.00   0.00  126
  3  \w     20.00  83.00   0.50    2.00    --   58.63-126.00-150.00  126
  4  \w    -84.00 -16.00   0.50    2.00    --  -60.08 126.00  30.00  136
  5  \w    -84.00 -16.00   0.50    2.00    --  -60.08 126.00-180.00  136
  6  \w   -114.00 -56.00   0.50    2.00    --  -66.00 -19.00  56.10  116
  7  \w    -93.00 -26.00   0.50    2.00    --  -69.45 126.00 -30.00  134
  8  \w    -93.00 -26.00   0.50    2.00    --  -69.45 126.00 120.00  134
  9  \w   -119.00 -68.00   0.50    2.00    --  -70.00 -22.00  92.86  102
 10  \w   -118.00 -62.00   0.50    2.00    --  -70.00 -21.00 -46.47  112
 11  \w   -118.00 -60.00   0.50    2.00    --  -70.00 -19.00-178.98  116
 12  \w   -122.00 -66.00   0.50    2.00    --  -74.00 -20.00-179.98  112
 13  \w   -123.00 -72.00   0.50    2.00    --  -74.00 -22.00  24.26  102
 14  \w   -122.00 -66.00   0.50    2.00    --  -74.00 -21.00-121.08  112
 15  \w    -89.00 -33.00   0.50    2.00    --  -75.18 112.00  60.00  112
 16  \w    -89.00 -33.00   0.50    2.00    --  -75.18 112.00-120.00  112
 17  \w    -89.00 -33.00   0.50    2.00    --  -75.18 112.00 -30.00  112
 18  \w     44.00 124.00   0.50    2.00    --   76.88  15.00  30.00  160
 19  \w   -127.00 -71.00   0.50    2.00    --  -78.50 -21.00  -3.43  112
 20  \w    -97.00 -36.00   0.50    2.00    --  -78.50 118.00 116.37  122
 21  \w    -96.00 -36.00   0.50    2.00    --  -78.50 116.00  30.11  120
 22  \w    -99.00 -35.00   0.50    2.00    --  -78.50 121.00 -22.67  128
 23  \w    -99.00 -35.00   0.50    2.00    --  -78.50 121.00 -63.41  128
 24  \w   -127.00 -76.00   0.50    2.00    --  -78.50 -22.00  15.10  102
 25  \w   -126.00 -62.00   0.50    2.00    --  -78.50 -16.00 123.16  128
 26  \w    -99.00 -35.00   0.50    2.00    --  -78.50 122.00 176.65  128
 27  \w    -95.00 -36.00   0.50    2.00    --  -78.50 114.00  62.49  118
 28  \w   -127.00 -76.00   0.50    2.00    --  -78.50 -22.00-117.26  102
 29  \w   -105.00 -36.00   0.50    2.00    --  -78.50 134.00  60.16  138
 30  \w    -97.00 -36.00   0.50    2.00    --  -78.50 118.00   6.46  122
 31  \w    -96.00 -36.00   0.50    2.00    --  -78.50 116.00 -82.10  120
 32  \w     38.00  98.00   0.50    2.00    --   80.80-117.00 -51.32  120
 33  \w     39.00  98.00   0.50    2.00    --   80.80-115.00 166.83  118
 34  \w     39.00  98.00   0.50    2.00    --   80.80-115.00 -64.36  118
 35  \w     38.00  98.00   0.50    2.00    --   80.80-120.00-137.39  120
 36  \w     17.00  63.00   0.50    2.00    --   14.00  24.00 125.04   92
 37  \w   -107.00 -56.00   0.50    2.00    --  -58.00 -22.00 121.77  102
 38  \w    -93.00 -26.00   0.50    2.00    --  -69.45 126.00-150.00  134
;
_diffrn_orient_matrix_type
;
 CrysAlisPro convention (1999,Acta A55,543-557)
;
_diffrn_orient_matrix_UB_11       0.0319960000
_diffrn_orient_matrix_UB_12      -0.0383289000
_diffrn_orient_matrix_UB_13       0.0767152000
_diffrn_orient_matrix_UB_21      -0.2169741000
_diffrn_orient_matrix_UB_22      -0.0590272000
_diffrn_orient_matrix_UB_23      -0.0328926000
_diffrn_orient_matrix_UB_31       0.0532094000
_diffrn_orient_matrix_UB_32      -0.0842417000
_diffrn_orient_matrix_UB_33      -0.0674596000
_diffrn_detector                  HPA
_diffrn_detector_type             'HyPix Arc150'
_diffrn_detector_area_resol_mean  10.0
_diffrn_reflns_number             12402
_diffrn_reflns_av_unetI/netI      0.0067
_diffrn_reflns_av_R_equivalents   0.0639
_diffrn_reflns_limit_h_min       -8
_diffrn_reflns_limit_h_max        8
_diffrn_reflns_limit_k_min       -19
_diffrn_reflns_limit_k_max        19
_diffrn_reflns_limit_l_min       -19
_diffrn_reflns_limit_l_max        19
_diffrn_reflns_theta_min          3.079
_diffrn_reflns_theta_max          73.069
_diffrn_reflns_theta_full         67.684
_diffrn_measured_fraction_theta_max   0.955
_diffrn_measured_fraction_theta_full    0.991
_diffrn_reflns_Laue_measured_fraction_max     0.955
_diffrn_reflns_Laue_measured_fraction_full    0.991
_diffrn_reflns_point_group_measured_fraction_max    0.955
_diffrn_reflns_point_group_measured_fraction_full     0.991
_reflns_number_total              12402
_reflns_number_gt                 11111
_reflns_threshold_expression      'I > 2\s(I)'
_reflns_Friedel_coverage          0.000
_reflns_Friedel_fraction_max      .
_reflns_Friedel_fraction_full     .
_reflns_special_details
;
 _reflns_Friedel_fraction is defined as the number of unique Friedel pairs 
 measured divided by the number that would be possible theoretically, 
 ignoring centric projections and systematic absences. Completness statistics 
 refer to single and composite reflections containing twin component 1 only.
;

_computing_data_collection
;
 CrysAlisPro system (CCD 43.128a 64-bit (release 20-06-2024))
;
_computing_cell_refinement        'CrysAlisPro 1.171.43.123a (Rigaku OD, 2024)'
_computing_data_reduction         'CrysAlisPro 1.171.43.123a (Rigaku OD, 2024)'
_computing_structure_solution     'SHELXT 2014/5 (Sheldrick, 2014)'
_computing_structure_refinement   'SHELXL-2019/2 (Sheldrick, 2019)'
_computing_molecular_graphics     'ShelXLe (Huebschle et all, 2011)'
_computing_publication_material   'SHELXL-2019/2 (Sheldrick, 2019)'

_twin_special_details
;
 Component 2 rotated by -180\%  around [0.87 -0.40 -0.29] (reciprocal) or 
 [1 0 0] (direct).
;
loop_
 _twin_individual_id
 _twin_individual_mass_fraction_refined
 _oxdiff_twin_reflns_isolated
 _oxdiff_twin_reflns_overlapped
 _twin_individual_twin_lattice_type
 _twin_individual_twin_matrix_11
 _twin_individual_twin_matrix_12
 _twin_individual_twin_matrix_13
 _twin_individual_twin_matrix_21
 _twin_individual_twin_matrix_22
 _twin_individual_twin_matrix_23
 _twin_individual_twin_matrix_31
 _twin_individual_twin_matrix_32
 _twin_individual_twin_matrix_33
  1 0.5634 23603 5899 ref 1.0000  0.0000 0.0000  0.0000  1.0000 0.0000  0.0000  0.0000  1.0000
  2 0.4366 23570 5899 nmt 1.0028 -0.0004 0.0007 -0.9206 -0.9982 0.0000 -0.6692 -0.0003 -0.9998

_twin_formation_mechanism         gt
_twin_dimensionality              triperiodic
_twin_morphology                  polysynthetic

_refine_special_details
;
 Refined as a 2-component twin. The BASF parameter was refined to 47%. 
 Butane-bridge was showing disorder (80:20%). The atomic displacement 
 parameters of disordered atoms were restrained with RIGU keyword in ShelXL 
 input ('enhanced rigid bond' restraint for all bonds in the connectivity 
 list), similarity restraint SIMU and their U~ii~ displacement parameters 
 were restrained with ISOR keyword to approximate isotropic behavior.
;
_refine_ls_structure_factor_coef  Fsqd
_refine_ls_matrix_type            full
_refine_ls_weighting_scheme       calc
_refine_ls_weighting_details
;
 w=1/[\s^2^(Fo^2^)+(0.1399P)^2^+0.8182P] where P=(Fo^2^+2Fc^2^)/3
;
_atom_sites_solution_primary      dual
_atom_sites_solution_secondary    difmap
_atom_sites_solution_hydrogens    geom
_refine_ls_hydrogen_treatment     constr
_refine_ls_extinction_method      none
_refine_ls_extinction_coef        .
_refine_ls_number_reflns          12402
_refine_ls_number_parameters      507
_refine_ls_number_restraints      174
_refine_ls_R_factor_all           0.0733
_refine_ls_R_factor_gt            0.0690
_refine_ls_wR_factor_ref          0.2012
_refine_ls_wR_factor_gt           0.1955
_refine_ls_goodness_of_fit_ref    1.022
_refine_ls_restrained_S_all       1.016
_refine_ls_shift/su_max           0.000
_refine_ls_shift/su_mean          0.000
_refine_diff_density_max          0.731
_refine_diff_density_min         -0.613
_refine_diff_density_rms          0.079
_geom_special_details
;
 All esds (except the esd in the dihedral angle between two l.s. planes)
 are estimated using the full covariance matrix.  The cell esds are taken
 into account individually in the estimation of esds in distances, angles
 and torsion angles; correlations between esds in cell parameters are only
 used when they are defined by crystal symmetry.  An approximate (isotropic)
 treatment of cell esds is used for estimating esds involving l.s. planes.
;

loop_
 _atom_site_label
 _atom_site_type_symbol
 _atom_site_fract_x
 _atom_site_fract_y
 _atom_site_fract_z
 _atom_site_U_iso_or_equiv
 _atom_site_adp_type
 _atom_site_occupancy
 _atom_site_site_symmetry_order
 _atom_site_calc_flag
 _atom_site_refinement_flags_posn
 _atom_site_refinement_flags_adp
 _atom_site_refinement_flags_occupancy
 _atom_site_disorder_assembly
 _atom_site_disorder_group
  C1 C -0.0132(4) 0.08641(19) 0.28945(19) 0.0277(5) Uani 1 1 d . . . . .
  H1 H -0.026796 0.063925 0.337294 0.033 Uiso 1 1 calc R U . . .
  C2 C -0.1087(4) 0.0269(2) 0.1985(2) 0.0313(6) Uani 1 1 d . . . . .
  H2 H -0.187490 -0.035547 0.184520 0.038 Uiso 1 1 calc R U . . .
  C14 C 0.2779(4) 0.0924(2) 0.5442(2) 0.0325(6) Uani 1 1 d . . . . .
  C15 C 0.2524(4) -0.0050(2) 0.5272(2) 0.0363(7) Uani 1 1 d . . . . .
  H15 H 0.245580 -0.025154 0.576933 0.044 Uiso 1 1 calc R U . . .
  C16 C 0.2375(4) -0.0698(2) 0.4410(2) 0.0348(6) Uani 1 1 d . . . . .
  H16 H 0.199786 -0.135901 0.428337 0.042 Uiso 1 1 calc R U . . .
  C17 C 0.2786(4) -0.0390(2) 0.3691(2) 0.0305(6) Uani 1 1 d . . . . .
  C18 C 0.2671(4) -0.1072(2) 0.2793(2) 0.0338(6) Uani 1 1 d . . . . .
  H18 H 0.231820 -0.173132 0.267202 0.041 Uiso 1 1 calc R U . . .
  C19 C 0.3064(4) -0.0783(2) 0.2107(2) 0.0333(6) Uani 1 1 d . . . . .
  H19 H 0.280208 -0.123990 0.148743 0.040 Uiso 1 1 calc R U . . .
  C20 C 0.3866(4) 0.02022(19) 0.23156(19) 0.0271(5) Uani 1 1 d . . . . .
  C21 C 0.4293(4) 0.04898(19) 0.15903(19) 0.0277(5) Uani 1 1 d . . . . .
  H21 H 0.397272 0.002698 0.096967 0.033 Uiso 1 1 calc R U . . .
  C22 C 0.5154(4) 0.14186(19) 0.17760(18) 0.0256(5) Uani 1 1 d . . . . .
  C23 C 0.5881(4) 0.20959(19) 0.27193(18) 0.0241(5) Uani 1 1 d . . . . .
  C24 C 0.7049(4) 0.30186(19) 0.29161(19) 0.0256(5) Uani 1 1 d . . . . .
  C25 C 0.7969(4) 0.36435(19) 0.3823(2) 0.0281(6) Uani 1 1 d . . . . .
  H25 H 0.874833 0.426684 0.395158 0.034 Uiso 1 1 calc R U . . .
  C26 C 0.7747(4) 0.3354(2) 0.45524(19) 0.0296(6) Uani 1 1 d . . . . .
  H26 H 0.844269 0.376897 0.517355 0.036 Uiso 1 1 calc R U . . .
  C27 C 0.6524(4) 0.24710(19) 0.43753(18) 0.0270(5) Uani 1 1 d . . . . .
  H27 H 0.636361 0.229249 0.488050 0.032 Uiso 1 1 calc R U . . .
  C28 C 0.5500(4) 0.18236(19) 0.34542(18) 0.0244(5) Uani 1 1 d . . . . .
  C29 C 0.4208(4) 0.08865(19) 0.32288(18) 0.0256(5) Uani 1 1 d . . . . .
  C30 C 0.3335(4) 0.05958(19) 0.38814(18) 0.0266(5) Uani 1 1 d . . . . .
  C31 C 0.2932(4) 0.1234(2) 0.47062(18) 0.0274(5) Uani 1 1 d . . . . .
  C32 C 0.2643(4) 0.2154(2) 0.48242(19) 0.0288(6) Uani 1 1 d . . . . .
  C33 C 0.2120(4) 0.24499(19) 0.40788(19) 0.0268(5) Uani 1 1 d . . . . .
  C34 C 0.1044(4) 0.18018(19) 0.31335(18) 0.0248(5) Uani 1 1 d . . . . .
  C35 C 0.0284(4) 0.1835(2) 0.0719(2) 0.0340(6) Uani 1 1 d . . . . .
  C36 C 0.2041(4) 0.3468(2) 0.1880(2) 0.0338(6) Uani 1 1 d . . . . .
  C37 C 0.5452(4) 0.1708(2) 0.10014(19) 0.0284(6) Uani 1 1 d . . . . .
  C38 C 0.7322(4) 0.3334(2) 0.21519(19) 0.0272(6) Uani 1 1 d . . . . .
  C39A C 0.1377(7) 0.3038(4) 0.0142(4) 0.0316(10) Uani 0.782(6) 1 d . U P A 1
  H39A H 0.154469 0.372896 0.032810 0.038 Uiso 0.782(6) 1 calc R U P A 1
  H39B H 0.013130 0.269018 -0.034276 0.038 Uiso 0.782(6) 1 calc R U P A 1
  C40A C 0.3062(6) 0.2785(3) -0.0262(3) 0.0334(8) Uani 0.782(6) 1 d . U P A 1
  H40A H 0.284349 0.276768 -0.090195 0.040 Uiso 0.782(6) 1 calc R U P A 1
  H40B H 0.306818 0.213914 -0.030627 0.040 Uiso 0.782(6) 1 calc R U P A 1
  C41A C 0.5079(6) 0.3488(3) 0.0315(3) 0.0330(9) Uani 0.782(6) 1 d . U P A 1
  H41A H 0.551972 0.389568 -0.001544 0.040 Uiso 0.782(6) 1 calc R U P A 1
  H41B H 0.492965 0.390742 0.092021 0.040 Uiso 0.782(6) 1 calc R U P A 1
  C42A C 0.6662(16) 0.3026(5) 0.0499(7) 0.0300(15) Uani 0.782(6) 1 d . U P A 1
  H42A H 0.660402 0.249282 -0.008374 0.036 Uiso 0.782(6) 1 calc R U P A 1
  H42B H 0.796234 0.349873 0.068991 0.036 Uiso 0.782(6) 1 calc R U P A 1
  C39B C 0.171(3) 0.3417(14) 0.0428(13) 0.030(3) Uani 0.218(6) 1 d . U P A 2
  H39C H 0.087453 0.308032 -0.021620 0.036 Uiso 0.218(6) 1 calc R U P A 2
  H39D H 0.135560 0.401216 0.072133 0.036 Uiso 0.218(6) 1 calc R U P A 2
  C40B C 0.3827(19) 0.3670(9) 0.0390(9) 0.031(2) Uani 0.218(6) 1 d . U P A 2
  H40C H 0.402034 0.413282 0.009275 0.037 Uiso 0.218(6) 1 calc R U P A 2
  H40D H 0.465723 0.399204 0.103515 0.037 Uiso 0.218(6) 1 calc R U P A 2
  C41B C 0.453(2) 0.2840(11) -0.0131(10) 0.031(2) Uani 0.218(6) 1 d . U P A 2
  H41C H 0.462000 0.285062 -0.074471 0.037 Uiso 0.218(6) 1 calc R U P A 2
  H41D H 0.352952 0.224296 -0.024505 0.037 Uiso 0.218(6) 1 calc R U P A 2
  C42B C 0.658(6) 0.282(2) 0.038(3) 0.028(3) Uani 0.218(6) 1 d . U P A 2
  H42C H 0.700561 0.230723 -0.004157 0.034 Uiso 0.218(6) 1 calc R U P A 2
  H42D H 0.757105 0.343457 0.054416 0.034 Uiso 0.218(6) 1 calc R U P A 2
  O48 O 0.8255(3) 0.41325(15) 0.22946(15) 0.0348(5) Uani 1 1 d . . . . .
  O47 O 0.4845(3) 0.11533(15) 0.01859(13) 0.0353(5) Uani 1 1 d . . . . .
  O46 O 0.2787(3) 0.42994(16) 0.20382(18) 0.0431(5) Uani 1 1 d . . . . .
  O45 O -0.0405(3) 0.13070(18) -0.00994(15) 0.0441(5) Uani 1 1 d . . . . .
  N44 N 0.6441(3) 0.26598(17) 0.12373(16) 0.0282(5) Uani 1 1 d . . . . .
  N43 N 0.1266(4) 0.2794(2) 0.09653(18) 0.0359(6) Uani 1 1 d . . . . .
  C3 C -0.0902(4) 0.0580(2) 0.1264(2) 0.0319(6) Uani 1 1 d . . . . .
  H3 H -0.148995 0.015577 0.063382 0.038 Uiso 1 1 calc R U . . .
  C4 C 0.0138(4) 0.1504(2) 0.14801(19) 0.0293(6) Uani 1 1 d . . . . .
  C5 C 0.1066(4) 0.21391(19) 0.24164(19) 0.0259(5) Uani 1 1 d . . . . .
  C6 C 0.1929(4) 0.3121(2) 0.2630(2) 0.0292(6) Uani 1 1 d . . . . .
  C7 C 0.2560(4) 0.3754(2) 0.3538(2) 0.0316(6) Uani 1 1 d . . . . .
  H7 H 0.296891 0.441767 0.367917 0.038 Uiso 1 1 calc R U . . .
  C8 C 0.2616(4) 0.3436(2) 0.4276(2) 0.0304(6) Uani 1 1 d . . . . .
  C9 C 0.3184(4) 0.4111(2) 0.5216(2) 0.0359(6) Uani 1 1 d . . . . .
  H9 H 0.354138 0.477302 0.534866 0.043 Uiso 1 1 calc R U . . .
  C10 C 0.3216(5) 0.3812(2) 0.5924(2) 0.0391(7) Uani 1 1 d . . . . .
  H10 H 0.341118 0.426145 0.654127 0.047 Uiso 1 1 calc R U . . .
  C11 C 0.2962(4) 0.2832(2) 0.5751(2) 0.0345(6) Uani 1 1 d . . . . .
  C12 C 0.3072(5) 0.2526(3) 0.6499(2) 0.0413(7) Uani 1 1 d . . . . .
  H12 H 0.330499 0.297902 0.711810 0.050 Uiso 1 1 calc R U . . .
  C13 C 0.2848(5) 0.1596(3) 0.6338(2) 0.0401(7) Uani 1 1 d . . . . .
  H13 H 0.273648 0.138937 0.682957 0.048 Uiso 1 1 calc R U . . .
  C1_1 C 0.0720(5) 0.5787(2) 0.1939(2) 0.0368(7) Uani 1 1 d . . . . .
  H1_1 H 0.065871 0.512026 0.186888 0.044 Uiso 1 1 calc R U . . .
  Cl2_1 Cl -0.16177(13) 0.58012(7) 0.14371(6) 0.0509(3) Uani 1 1 d . . . . .
  Cl3_1 Cl 0.14479(16) 0.65278(6) 0.31292(5) 0.0554(3) Uani 1 1 d . . . . .
  Cl4_1 Cl 0.24217(15) 0.61404(7) 0.13517(7) 0.0557(3) Uani 1 1 d . . . . .

loop_
 _atom_site_aniso_label
 _atom_site_aniso_U_11
 _atom_site_aniso_U_22
 _atom_site_aniso_U_33
 _atom_site_aniso_U_23
 _atom_site_aniso_U_13
 _atom_site_aniso_U_12
  C1 0.0282(12) 0.0322(13) 0.0269(13) 0.0153(11) 0.0072(10) 0.0110(10)
  C2 0.0295(13) 0.0316(14) 0.0341(15) 0.0152(12) 0.0054(11) 0.0090(11)
  C14 0.0282(13) 0.0494(17) 0.0267(13) 0.0221(13) 0.0081(11) 0.0121(12)
  C15 0.0319(14) 0.0541(18) 0.0360(15) 0.0324(14) 0.0101(12) 0.0125(13)
  C16 0.0325(14) 0.0413(16) 0.0396(16) 0.0276(14) 0.0070(12) 0.0097(12)
  C17 0.0292(13) 0.0359(14) 0.0314(14) 0.0200(12) 0.0053(11) 0.0094(11)
  C18 0.0409(15) 0.0273(13) 0.0349(15) 0.0167(12) 0.0041(12) 0.0095(11)
  C19 0.0436(15) 0.0282(14) 0.0274(14) 0.0113(11) 0.0048(12) 0.0111(12)
  C20 0.0297(13) 0.0289(13) 0.0251(13) 0.0131(11) 0.0053(10) 0.0104(10)
  C21 0.0322(13) 0.0307(13) 0.0223(12) 0.0101(11) 0.0075(10) 0.0133(11)
  C22 0.0292(12) 0.0317(13) 0.0213(12) 0.0130(11) 0.0088(10) 0.0134(10)
  C23 0.0256(12) 0.0297(13) 0.0223(12) 0.0124(10) 0.0081(10) 0.0136(10)
  C24 0.0269(12) 0.0309(13) 0.0265(13) 0.0152(11) 0.0106(10) 0.0140(10)
  C25 0.0292(13) 0.0287(13) 0.0299(14) 0.0137(11) 0.0100(11) 0.0101(10)
  C26 0.0326(13) 0.0325(14) 0.0234(13) 0.0106(11) 0.0066(11) 0.0098(11)
  C27 0.0305(13) 0.0330(13) 0.0217(12) 0.0131(11) 0.0095(10) 0.0116(11)
  C28 0.0252(12) 0.0298(13) 0.0223(12) 0.0125(10) 0.0067(10) 0.0118(10)
  C29 0.0287(12) 0.0292(13) 0.0237(12) 0.0138(10) 0.0064(10) 0.0119(10)
  C30 0.0255(12) 0.0332(14) 0.0243(12) 0.0156(11) 0.0045(10) 0.0089(10)
  C31 0.0260(12) 0.0372(14) 0.0222(12) 0.0160(11) 0.0053(10) 0.0088(11)
  C32 0.0269(12) 0.0368(14) 0.0232(13) 0.0120(11) 0.0083(10) 0.0084(11)
  C33 0.0257(12) 0.0323(14) 0.0254(13) 0.0123(11) 0.0096(10) 0.0106(10)
  C34 0.0259(12) 0.0305(13) 0.0255(13) 0.0148(11) 0.0101(10) 0.0140(10)
  C35 0.0318(14) 0.0504(17) 0.0336(15) 0.0263(14) 0.0113(12) 0.0206(13)
  C36 0.0292(13) 0.0433(16) 0.0472(17) 0.0311(14) 0.0170(12) 0.0188(12)
  C37 0.0324(13) 0.0337(14) 0.0264(13) 0.0152(11) 0.0112(11) 0.0157(11)
  C38 0.0268(12) 0.0343(14) 0.0292(14) 0.0184(11) 0.0103(10) 0.0136(11)
  C39A 0.034(2) 0.042(3) 0.033(2) 0.0263(19) 0.0111(17) 0.0169(19)
  C40A 0.0361(18) 0.0425(19) 0.0323(17) 0.0227(15) 0.0115(14) 0.0174(15)
  C41A 0.0368(19) 0.0389(19) 0.0359(18) 0.0240(16) 0.0145(15) 0.0164(15)
  C42A 0.035(2) 0.039(3) 0.030(3) 0.022(3) 0.016(2) 0.017(3)
  C39B 0.030(4) 0.038(5) 0.032(5) 0.024(4) 0.011(4) 0.014(4)
  C40B 0.032(4) 0.040(4) 0.033(4) 0.025(3) 0.013(3) 0.013(3)
  C41B 0.033(4) 0.040(4) 0.031(4) 0.024(3) 0.009(3) 0.012(3)
  C42B 0.031(5) 0.038(6) 0.028(5) 0.025(5) 0.009(4) 0.014(5)
  O48 0.0356(10) 0.0370(11) 0.0376(11) 0.0233(9) 0.0091(9) 0.0074(8)
  O47 0.0481(12) 0.0401(11) 0.0212(10) 0.0134(8) 0.0114(9) 0.0154(9)
  O46 0.0422(12) 0.0442(12) 0.0621(15) 0.0383(12) 0.0186(11) 0.0170(10)
  O45 0.0481(13) 0.0644(15) 0.0268(11) 0.0237(11) 0.0073(9) 0.0218(11)
  N44 0.0331(11) 0.0371(12) 0.0259(11) 0.0200(10) 0.0130(9) 0.0161(10)
  N43 0.0359(12) 0.0551(16) 0.0379(14) 0.0341(12) 0.0166(11) 0.0228(11)
  C3 0.0317(13) 0.0377(15) 0.0250(13) 0.0111(12) 0.0029(11) 0.0126(11)
  C4 0.0309(13) 0.0402(15) 0.0260(13) 0.0186(12) 0.0096(11) 0.0177(11)
  C5 0.0249(12) 0.0319(13) 0.0286(13) 0.0167(11) 0.0100(10) 0.0130(10)
  C6 0.0278(12) 0.0342(14) 0.0348(15) 0.0206(12) 0.0105(11) 0.0135(11)
  C7 0.0310(13) 0.0275(13) 0.0410(16) 0.0164(12) 0.0119(12) 0.0111(11)
  C8 0.0275(13) 0.0322(14) 0.0310(14) 0.0104(12) 0.0087(11) 0.0103(11)
  C9 0.0359(14) 0.0304(14) 0.0351(15) 0.0048(12) 0.0100(12) 0.0102(11)
  C10 0.0390(15) 0.0435(17) 0.0276(14) 0.0039(12) 0.0108(12) 0.0132(13)
  C11 0.0333(14) 0.0452(16) 0.0235(13) 0.0104(12) 0.0088(11) 0.0130(12)
  C12 0.0416(16) 0.060(2) 0.0215(13) 0.0133(13) 0.0100(12) 0.0160(14)
  C13 0.0389(15) 0.062(2) 0.0264(14) 0.0241(14) 0.0111(12) 0.0153(14)
  C1_1 0.0507(17) 0.0355(15) 0.0302(15) 0.0186(12) 0.0121(13) 0.0132(13)
  Cl2_1 0.0581(5) 0.0616(5) 0.0456(5) 0.0322(4) 0.0114(4) 0.0242(4)
  Cl3_1 0.0819(6) 0.0461(5) 0.0285(4) 0.0140(3) 0.0079(4) 0.0042(4)
  Cl4_1 0.0679(6) 0.0658(6) 0.0528(5) 0.0380(4) 0.0311(4) 0.0217(4)

loop_
 _geom_bond_atom_site_label_1
 _geom_bond_atom_site_label_2
 _geom_bond_distance
 _geom_bond_site_symmetry_2
 _geom_bond_publ_flag
  C1 C2 1.377(5) . ?
  C1 C34 1.415(4) . ?
  C1 H1 0.9500 . ?
  C2 C3 1.401(4) . ?
  C2 H2 0.9500 . ?
  C14 C15 1.417(5) . ?
  C14 C31 1.421(4) . ?
  C14 C13 1.422(5) . ?
  C15 C16 1.356(5) . ?
  C15 H15 0.9500 . ?
  C16 C17 1.430(4) . ?
  C16 H16 0.9500 . ?
  C17 C30 1.416(4) . ?
  C17 C18 1.423(5) . ?
  C18 C19 1.358(4) . ?
  C18 H18 0.9500 . ?
  C19 C20 1.424(4) . ?
  C19 H19 0.9500 . ?
  C20 C29 1.410(4) . ?
  C20 C21 1.424(4) . ?
  C21 C22 1.359(4) . ?
  C21 H21 0.9500 . ?
  C22 C23 1.429(4) . ?
  C22 C37 1.478(4) . ?
  C23 C24 1.407(4) . ?
  C23 C28 1.417(4) . ?
  C24 C25 1.380(4) . ?
  C24 C38 1.482(4) . ?
  C25 C26 1.398(4) . ?
  C25 H25 0.9500 . ?
  C26 C27 1.380(4) . ?
  C26 H26 0.9500 . ?
  C27 C28 1.419(4) . ?
  C27 H27 0.9500 . ?
  C28 C29 1.448(4) . ?
  C29 C30 1.442(4) . ?
  C30 C31 1.452(4) . ?
  C31 C32 1.449(4) . ?
  C32 C11 1.424(4) . ?
  C32 C33 1.439(4) . ?
  C33 C8 1.414(4) . ?
  C33 C34 1.454(4) . ?
  C34 C5 1.411(4) . ?
  C35 O45 1.219(4) . ?
  C35 N43 1.400(5) . ?
  C35 C4 1.478(4) . ?
  C36 O46 1.215(4) . ?
  C36 N43 1.396(5) . ?
  C36 C6 1.476(4) . ?
  C37 O47 1.221(4) . ?
  C37 N44 1.395(4) . ?
  C38 O48 1.211(4) . ?
  C38 N44 1.405(4) . ?
  C39A N43 1.490(5) . ?
  C39A C40A 1.518(6) . ?
  C39A H39A 0.9900 . ?
  C39A H39B 0.9900 . ?
  C40A C41A 1.539(6) . ?
  C40A H40A 0.9900 . ?
  C40A H40B 0.9900 . ?
  C41A C42A 1.519(11) . ?
  C41A H41A 0.9900 . ?
  C41A H41B 0.9900 . ?
  C42A N44 1.487(12) . ?
  C42A H42A 0.9900 . ?
  C42A H42B 0.9900 . ?
  C39B C40B 1.51(2) . ?
  C39B N43 1.520(17) . ?
  C39B H39C 0.9900 . ?
  C39B H39D 0.9900 . ?
  C40B C41B 1.507(19) . ?
  C40B H40C 0.9900 . ?
  C40B H40D 0.9900 . ?
  C41B C42B 1.59(4) . ?
  C41B H41C 0.9900 . ?
  C41B H41D 0.9900 . ?
  C42B N44 1.47(4) . ?
  C42B H42C 0.9900 . ?
  C42B H42D 0.9900 . ?
  C3 C4 1.374(5) . ?
  C3 H3 0.9500 . ?
  C4 C5 1.418(5) . ?
  C5 C6 1.424(4) . ?
  C6 C7 1.365(5) . ?
  C7 C8 1.420(4) . ?
  C7 H7 0.9500 . ?
  C8 C9 1.423(5) . ?
  C9 C10 1.355(5) . ?
  C9 H9 0.9500 . ?
  C10 C11 1.426(5) . ?
  C10 H10 0.9500 . ?
  C11 C12 1.422(5) . ?
  C12 C13 1.356(5) . ?
  C12 H12 0.9500 . ?
  C13 H13 0.9500 . ?
  C1_1 Cl3_1 1.754(4) . ?
  C1_1 Cl2_1 1.758(4) . ?
  C1_1 Cl4_1 1.760(4) . ?
  C1_1 H1_1 1.0000 . ?

loop_
 _geom_angle_atom_site_label_1
 _geom_angle_atom_site_label_2
 _geom_angle_atom_site_label_3
 _geom_angle
 _geom_angle_site_symmetry_1
 _geom_angle_site_symmetry_3
 _geom_angle_publ_flag
  C2 C1 C34 121.6(3) . . ?
  C2 C1 H1 119.2 . . ?
  C34 C1 H1 119.2 . . ?
  C1 C2 C3 120.4(3) . . ?
  C1 C2 H2 119.8 . . ?
  C3 C2 H2 119.8 . . ?
  C15 C14 C31 119.7(3) . . ?
  C15 C14 C13 120.9(3) . . ?
  C31 C14 C13 119.4(3) . . ?
  C16 C15 C14 121.0(3) . . ?
  C16 C15 H15 119.5 . . ?
  C14 C15 H15 119.5 . . ?
  C15 C16 C17 120.2(3) . . ?
  C15 C16 H16 119.9 . . ?
  C17 C16 H16 119.9 . . ?
  C30 C17 C18 120.3(3) . . ?
  C30 C17 C16 119.7(3) . . ?
  C18 C17 C16 120.0(3) . . ?
  C19 C18 C17 120.3(3) . . ?
  C19 C18 H18 119.9 . . ?
  C17 C18 H18 119.9 . . ?
  C18 C19 C20 120.2(3) . . ?
  C18 C19 H19 119.9 . . ?
  C20 C19 H19 119.9 . . ?
  C29 C20 C21 120.4(3) . . ?
  C29 C20 C19 120.2(3) . . ?
  C21 C20 C19 119.4(3) . . ?
  C22 C21 C20 120.8(3) . . ?
  C22 C21 H21 119.6 . . ?
  C20 C21 H21 119.6 . . ?
  C21 C22 C23 119.9(3) . . ?
  C21 C22 C37 119.6(3) . . ?
  C23 C22 C37 120.4(3) . . ?
  C24 C23 C28 120.3(3) . . ?
  C24 C23 C22 119.7(3) . . ?
  C28 C23 C22 119.9(3) . . ?
  C25 C24 C23 120.6(3) . . ?
  C25 C24 C38 118.9(3) . . ?
  C23 C24 C38 120.5(3) . . ?
  C24 C25 C26 119.7(3) . . ?
  C24 C25 H25 120.2 . . ?
  C26 C25 H25 120.2 . . ?
  C27 C26 C25 120.4(3) . . ?
  C27 C26 H26 119.8 . . ?
  C25 C26 H26 119.8 . . ?
  C26 C27 C28 121.4(3) . . ?
  C26 C27 H27 119.3 . . ?
  C28 C27 H27 119.3 . . ?
  C23 C28 C27 117.3(3) . . ?
  C23 C28 C29 119.0(3) . . ?
  C27 C28 C29 123.6(3) . . ?
  C20 C29 C30 118.2(3) . . ?
  C20 C29 C28 117.1(3) . . ?
  C30 C29 C28 124.7(3) . . ?
  C17 C30 C29 117.5(3) . . ?
  C17 C30 C31 117.6(3) . . ?
  C29 C30 C31 124.9(3) . . ?
  C14 C31 C32 117.9(3) . . ?
  C14 C31 C30 117.4(3) . . ?
  C32 C31 C30 124.7(2) . . ?
  C11 C32 C33 117.2(3) . . ?
  C11 C32 C31 117.6(3) . . ?
  C33 C32 C31 125.1(3) . . ?
  C8 C33 C32 118.5(3) . . ?
  C8 C33 C34 117.1(3) . . ?
  C32 C33 C34 124.3(3) . . ?
  C5 C34 C1 117.5(3) . . ?
  C5 C34 C33 118.6(3) . . ?
  C1 C34 C33 123.8(3) . . ?
  O45 C35 N43 119.8(3) . . ?
  O45 C35 C4 122.5(3) . . ?
  N43 C35 C4 117.6(3) . . ?
  O46 C36 N43 120.7(3) . . ?
  O46 C36 C6 122.3(3) . . ?
  N43 C36 C6 117.0(3) . . ?
  O47 C37 N44 120.4(3) . . ?
  O47 C37 C22 122.5(3) . . ?
  N44 C37 C22 117.1(3) . . ?
  O48 C38 N44 120.5(3) . . ?
  O48 C38 C24 122.5(3) . . ?
  N44 C38 C24 117.0(3) . . ?
  N43 C39A C40A 111.9(3) . . ?
  N43 C39A H39A 109.2 . . ?
  C40A C39A H39A 109.2 . . ?
  N43 C39A H39B 109.2 . . ?
  C40A C39A H39B 109.2 . . ?
  H39A C39A H39B 107.9 . . ?
  C39A C40A C41A 113.6(4) . . ?
  C39A C40A H40A 108.9 . . ?
  C41A C40A H40A 108.9 . . ?
  C39A C40A H40B 108.9 . . ?
  C41A C40A H40B 108.9 . . ?
  H40A C40A H40B 107.7 . . ?
  C42A C41A C40A 114.9(4) . . ?
  C42A C41A H41A 108.5 . . ?
  C40A C41A H41A 108.5 . . ?
  C42A C41A H41B 108.5 . . ?
  C40A C41A H41B 108.5 . . ?
  H41A C41A H41B 107.5 . . ?
  N44 C42A C41A 112.0(7) . . ?
  N44 C42A H42A 109.2 . . ?
  C41A C42A H42A 109.2 . . ?
  N44 C42A H42B 109.2 . . ?
  C41A C42A H42B 109.2 . . ?
  H42A C42A H42B 107.9 . . ?
  C40B C39B N43 113.8(12) . . ?
  C40B C39B H39C 108.8 . . ?
  N43 C39B H39C 108.8 . . ?
  C40B C39B H39D 108.8 . . ?
  N43 C39B H39D 108.8 . . ?
  H39C C39B H39D 107.7 . . ?
  C41B C40B C39B 115.1(13) . . ?
  C41B C40B H40C 108.5 . . ?
  C39B C40B H40C 108.5 . . ?
  C41B C40B H40D 108.5 . . ?
  C39B C40B H40D 108.5 . . ?
  H40C C40B H40D 107.5 . . ?
  C40B C41B C42B 115.0(16) . . ?
  C40B C41B H41C 108.5 . . ?
  C42B C41B H41C 108.5 . . ?
  C40B C41B H41D 108.5 . . ?
  C42B C41B H41D 108.5 . . ?
  H41C C41B H41D 107.5 . . ?
  N44 C42B C41B 111(3) . . ?
  N44 C42B H42C 109.5 . . ?
  C41B C42B H42C 109.5 . . ?
  N44 C42B H42D 109.5 . . ?
  C41B C42B H42D 109.5 . . ?
  H42C C42B H42D 108.1 . . ?
  C37 N44 C38 124.7(2) . . ?
  C37 N44 C42B 109.6(12) . . ?
  C38 N44 C42B 125.5(12) . . ?
  C37 N44 C42A 120.4(3) . . ?
  C38 N44 C42A 114.9(3) . . ?
  C36 N43 C35 124.6(3) . . ?
  C36 N43 C39A 122.6(3) . . ?
  C35 N43 C39A 112.9(3) . . ?
  C36 N43 C39B 100.6(8) . . ?
  C35 N43 C39B 134.7(8) . . ?
  C4 C3 C2 119.3(3) . . ?
  C4 C3 H3 120.4 . . ?
  C2 C3 H3 120.4 . . ?
  C3 C4 C5 121.0(3) . . ?
  C3 C4 C35 119.0(3) . . ?
  C5 C4 C35 119.9(3) . . ?
  C34 C5 C4 119.7(3) . . ?
  C34 C5 C6 120.5(3) . . ?
  C4 C5 C6 119.7(3) . . ?
  C7 C6 C5 119.5(3) . . ?
  C7 C6 C36 119.7(3) . . ?
  C5 C6 C36 120.7(3) . . ?
  C6 C7 C8 121.0(3) . . ?
  C6 C7 H7 119.5 . . ?
  C8 C7 H7 119.5 . . ?
  C33 C8 C7 120.2(3) . . ?
  C33 C8 C9 119.9(3) . . ?
  C7 C8 C9 119.9(3) . . ?
  C10 C9 C8 120.3(3) . . ?
  C10 C9 H9 119.9 . . ?
  C8 C9 H9 119.9 . . ?
  C9 C10 C11 120.7(3) . . ?
  C9 C10 H10 119.6 . . ?
  C11 C10 H10 119.6 . . ?
  C12 C11 C32 119.5(3) . . ?
  C12 C11 C10 120.6(3) . . ?
  C32 C11 C10 119.9(3) . . ?
  C13 C12 C11 120.7(3) . . ?
  C13 C12 H12 119.6 . . ?
  C11 C12 H12 119.6 . . ?
  C12 C13 C14 120.9(3) . . ?
  C12 C13 H13 119.5 . . ?
  C14 C13 H13 119.5 . . ?
  Cl3_1 C1_1 Cl2_1 110.7(2) . . ?
  Cl3_1 C1_1 Cl4_1 110.7(2) . . ?
  Cl2_1 C1_1 Cl4_1 109.92(18) . . ?
  Cl3_1 C1_1 H1_1 108.5 . . ?
  Cl2_1 C1_1 H1_1 108.5 . . ?
  Cl4_1 C1_1 H1_1 108.5 . . ?

loop_
 _geom_torsion_atom_site_label_1
 _geom_torsion_atom_site_label_2
 _geom_torsion_atom_site_label_3
 _geom_torsion_atom_site_label_4
 _geom_torsion
 _geom_torsion_site_symmetry_1
 _geom_torsion_site_symmetry_2
 _geom_torsion_site_symmetry_3
 _geom_torsion_site_symmetry_4
 _geom_torsion_publ_flag
  C34 C1 C2 C3 0.4(4) . . . . ?
  C31 C14 C15 C16 -1.6(4) . . . . ?
  C13 C14 C15 C16 177.2(3) . . . . ?
  C14 C15 C16 C17 10.1(4) . . . . ?
  C15 C16 C17 C30 -0.4(4) . . . . ?
  C15 C16 C17 C18 178.6(3) . . . . ?
  C30 C17 C18 C19 -0.8(4) . . . . ?
  C16 C17 C18 C19 -179.9(3) . . . . ?
  C17 C18 C19 C20 9.2(4) . . . . ?
  C18 C19 C20 C29 -1.7(4) . . . . ?
  C18 C19 C20 C21 179.1(3) . . . . ?
  C29 C20 C21 C22 4.3(4) . . . . ?
  C19 C20 C21 C22 -176.5(3) . . . . ?
  C20 C21 C22 C23 8.5(4) . . . . ?
  C20 C21 C22 C37 -175.7(2) . . . . ?
  C21 C22 C23 C24 169.6(2) . . . . ?
  C37 C22 C23 C24 -6.2(4) . . . . ?
  C21 C22 C23 C28 -7.5(4) . . . . ?
  C37 C22 C23 C28 176.7(2) . . . . ?
  C28 C23 C24 C25 5.3(4) . . . . ?
  C22 C23 C24 C25 -171.8(2) . . . . ?
  C28 C23 C24 C38 -175.0(2) . . . . ?
  C22 C23 C24 C38 7.9(4) . . . . ?
  C23 C24 C25 C26 0.4(4) . . . . ?
  C38 C24 C25 C26 -179.2(2) . . . . ?
  C24 C25 C26 C27 -3.9(4) . . . . ?
  C25 C26 C27 C28 1.6(4) . . . . ?
  C24 C23 C28 C27 -7.4(4) . . . . ?
  C22 C23 C28 C27 169.7(2) . . . . ?
  C24 C23 C28 C29 176.8(2) . . . . ?
  C22 C23 C28 C29 -6.1(4) . . . . ?
  C26 C27 C28 C23 4.0(4) . . . . ?
  C26 C27 C28 C29 179.6(2) . . . . ?
  C21 C20 C29 C30 165.4(2) . . . . ?
  C19 C20 C29 C30 -13.7(4) . . . . ?
  C21 C20 C29 C28 -17.6(4) . . . . ?
  C19 C20 C29 C28 163.3(2) . . . . ?
  C23 C28 C29 C20 18.3(4) . . . . ?
  C27 C28 C29 C20 -157.3(3) . . . . ?
  C23 C28 C29 C30 -164.9(2) . . . . ?
  C27 C28 C29 C30 19.5(4) . . . . ?
  C18 C17 C30 C29 -14.5(4) . . . . ?
  C16 C17 C30 C29 164.5(2) . . . . ?
  C18 C17 C30 C31 164.0(3) . . . . ?
  C16 C17 C30 C31 -16.9(4) . . . . ?
  C20 C29 C30 C17 21.5(4) . . . . ?
  C28 C29 C30 C17 -155.3(2) . . . . ?
  C20 C29 C30 C31 -156.9(3) . . . . ?
  C28 C29 C30 C31 26.3(4) . . . . ?
  C15 C14 C31 C32 163.1(3) . . . . ?
  C13 C14 C31 C32 -15.8(4) . . . . ?
  C15 C14 C31 C30 -15.8(4) . . . . ?
  C13 C14 C31 C30 165.3(3) . . . . ?
  C17 C30 C31 C14 24.7(4) . . . . ?
  C29 C30 C31 C14 -156.8(3) . . . . ?
  C17 C30 C31 C32 -154.1(3) . . . . ?
  C29 C30 C31 C32 24.3(4) . . . . ?
  C14 C31 C32 C11 23.3(4) . . . . ?
  C30 C31 C32 C11 -157.9(3) . . . . ?
  C14 C31 C32 C33 -158.9(3) . . . . ?
  C30 C31 C32 C33 20.0(4) . . . . ?
  C11 C32 C33 C8 22.2(4) . . . . ?
  C31 C32 C33 C8 -155.6(3) . . . . ?
  C11 C32 C33 C34 -155.5(3) . . . . ?
  C31 C32 C33 C34 26.7(4) . . . . ?
  C2 C1 C34 C5 5.7(4) . . . . ?
  C2 C1 C34 C33 -178.4(2) . . . . ?
  C8 C33 C34 C5 18.7(3) . . . . ?
  C32 C33 C34 C5 -163.5(2) . . . . ?
  C8 C33 C34 C1 -157.1(2) . . . . ?
  C32 C33 C34 C1 20.6(4) . . . . ?
  C21 C22 C37 O47 4.6(4) . . . . ?
  C23 C22 C37 O47 -179.6(2) . . . . ?
  C21 C22 C37 N44 -176.5(2) . . . . ?
  C23 C22 C37 N44 -0.7(4) . . . . ?
  C25 C24 C38 O48 -3.2(4) . . . . ?
  C23 C24 C38 O48 177.2(2) . . . . ?
  C25 C24 C38 N44 176.9(2) . . . . ?
  C23 C24 C38 N44 -2.8(4) . . . . ?
  N43 C39A C40A C41A -76.0(5) . . . . ?
  C39A C40A C41A C42A 133.3(6) . . . . ?
  C40A C41A C42A N44 -76.6(6) . . . . ?
  N43 C39B C40B C41B 64.6(17) . . . . ?
  C39B C40B C41B C42B -134(2) . . . . ?
  C40B C41B C42B N44 67(2) . . . . ?
  O47 C37 N44 C38 -174.9(2) . . . . ?
  C22 C37 N44 C38 6.2(4) . . . . ?
  O47 C37 N44 C42B -0.3(18) . . . . ?
  C22 C37 N44 C42B -179.2(18) . . . . ?
  O47 C37 N44 C42A 3.8(6) . . . . ?
  C22 C37 N44 C42A -175.1(5) . . . . ?
  O48 C38 N44 C37 175.5(2) . . . . ?
  C24 C38 N44 C37 -4.5(4) . . . . ?
  O48 C38 N44 C42B 2(2) . . . . ?
  C24 C38 N44 C42B -178(2) . . . . ?
  O48 C38 N44 C42A -3.3(6) . . . . ?
  C24 C38 N44 C42A 176.7(5) . . . . ?
  C41B C42B N44 C37 74(2) . . . . ?
  C41B C42B N44 C38 -110.9(18) . . . . ?
  C41A C42A N44 C37 95.3(5) . . . . ?
  C41A C42A N44 C38 -85.8(6) . . . . ?
  O46 C36 N43 C35 -176.2(3) . . . . ?
  C6 C36 N43 C35 4.5(4) . . . . ?
  O46 C36 N43 C39A 2.6(4) . . . . ?
  C6 C36 N43 C39A -176.7(3) . . . . ?
  O46 C36 N43 C39B 0.7(8) . . . . ?
  C6 C36 N43 C39B -178.6(7) . . . . ?
  O45 C35 N43 C36 177.3(3) . . . . ?
  C4 C35 N43 C36 -2.9(4) . . . . ?
  O45 C35 N43 C39A -1.6(4) . . . . ?
  C4 C35 N43 C39A 178.2(3) . . . . ?
  O45 C35 N43 C39B 1.6(11) . . . . ?
  C4 C35 N43 C39B -178.7(10) . . . . ?
  C40A C39A N43 C36 98.3(4) . . . . ?
  C40A C39A N43 C35 -82.8(4) . . . . ?
  C40B C39B N43 C36 76.6(13) . . . . ?
  C40B C39B N43 C35 -107.0(13) . . . . ?
  C1 C2 C3 C4 -4.1(4) . . . . ?
  C2 C3 C4 C5 1.6(4) . . . . ?
  C2 C3 C4 C35 -178.4(2) . . . . ?
  O45 C35 C4 C3 -3.6(4) . . . . ?
  N43 C35 C4 C3 176.7(2) . . . . ?
  O45 C35 C4 C5 176.4(3) . . . . ?
  N43 C35 C4 C5 -3.3(4) . . . . ?
  C1 C34 C5 C4 -8.1(4) . . . . ?
  C33 C34 C5 C4 175.8(2) . . . . ?
  C1 C34 C5 C6 168.9(2) . . . . ?
  C33 C34 C5 C6 -7.2(4) . . . . ?
  C3 C4 C5 C34 4.6(4) . . . . ?
  C35 C4 C5 C34 -175.4(2) . . . . ?
  C3 C4 C5 C6 -172.4(2) . . . . ?
  C35 C4 C5 C6 7.6(4) . . . . ?
  C34 C5 C6 C7 -6.6(4) . . . . ?
  C4 C5 C6 C7 170.4(2) . . . . ?
  C34 C5 C6 C36 177.0(2) . . . . ?
  C4 C5 C6 C36 -6.0(4) . . . . ?
  O46 C36 C6 C7 4.4(4) . . . . ?
  N43 C36 C6 C7 -176.3(2) . . . . ?
  O46 C36 C6 C5 -179.2(3) . . . . ?
  N43 C36 C6 C5 0.1(4) . . . . ?
  C5 C6 C7 C8 8.6(4) . . . . ?
  C36 C6 C7 C8 -175.0(2) . . . . ?
  C32 C33 C8 C7 165.0(2) . . . . ?
  C34 C33 C8 C7 -17.1(4) . . . . ?
  C32 C33 C8 C9 -14.7(4) . . . . ?
  C34 C33 C8 C9 163.2(3) . . . . ?
  C6 C7 C8 C33 3.6(4) . . . . ?
  C6 C7 C8 C9 -176.7(3) . . . . ?
  C33 C8 C9 C10 -1.2(4) . . . . ?
  C7 C8 C9 C10 179.1(3) . . . . ?
  C8 C9 C10 C11 9.1(4) . . . . ?
  C33 C32 C11 C12 166.8(3) . . . . ?
  C31 C32 C11 C12 -15.2(4) . . . . ?
  C33 C32 C11 C10 -14.7(4) . . . . ?
  C31 C32 C11 C10 163.2(3) . . . . ?
  C9 C10 C11 C12 177.6(3) . . . . ?
  C9 C10 C11 C32 -0.9(4) . . . . ?
  C32 C11 C12 C13 -1.0(5) . . . . ?
  C10 C11 C12 C13 -179.4(3) . . . . ?
  C11 C12 C13 C14 9.1(5) . . . . ?
  C15 C14 C13 C12 -179.3(3) . . . . ?
  C31 C14 C13 C12 -0.5(4) . . . . ?


_shelx_res_file
;
TITL KR1155_FrSa_twin1_hklf4_a.res in P-1
    KR1155_FrSa_twin1_hklf5.res
    created by SHELXL-2019/2 at 16:44:12 on 20-Aug-2024
REM Old TITL KR1155_FrSa_twin1_hklf4 in P-1
REM SHELXT solution in P-1
REM R1 0.223,  Rweak 0.015,  Alpha 0.044,  Orientation as input
REM Formula found by SHELXT:  C43 N2 O7
CELL  1.54184   7.2091  15.6491  15.8290  110.601   98.760  102.210
ZERR    2.000   0.0084   0.0190   0.0212    0.081    0.087    0.073
rem   Above ESDs are computed as deviation from medium of cell
rem   parameters across all runs (38) as listed in
rem   plots_red\KR1155_FrSa_twin1_latticeperrun.dat
rem   Original ESDs from refinement on all reflections below in REM.
REM ZERR    2.000   0.0002   0.0004   0.0003    0.002    0.002    0.002
LATT  1
SFAC C H N O CL
UNIT 86 50 4 8 6
TEMP -173
SIZE 0.027 0.074 0.404
L.S. 10
BOND $H
CONF
ACTA
LIST 4
FMAP 2
PLAN 20
REM  H   K   L    Theta     I(obs)    I(calc) Sigma(I)   Ratio  SigW(I) RatioW
OMIT 6   1  -7 !  43.98      78.59       0.10     2.07   37.92     6.38  12.31
WGHT    0.139900    0.818200
BASF   0.46878
FVAR       4.92493   0.78170
C1    1   -0.013246    0.086413    0.289449    11.00000    0.02818    0.03223 =
         0.02694    0.01528    0.00725    0.01102
AFIX  43
H1    2   -0.026796    0.063925    0.337294    11.00000   -1.20000
AFIX   0
C2    1   -0.108652    0.026939    0.198500    11.00000    0.02947    0.03156 =
         0.03408    0.01516    0.00538    0.00903
AFIX  43
H2    2   -0.187490   -0.035547    0.184520    11.00000   -1.20000
AFIX   0
C14   1    0.277856    0.092442    0.544250    11.00000    0.02825    0.04935 =
         0.02674    0.02210    0.00807    0.01213
C15   1    0.252380   -0.004958    0.527193    11.00000    0.03189    0.05414 =
         0.03605    0.03240    0.01008    0.01248
AFIX  43
H15   2    0.245580   -0.025154    0.576933    11.00000   -1.20000
AFIX   0
C16   1    0.237549   -0.069807    0.440996    11.00000    0.03251    0.04128 =
         0.03959    0.02763    0.00702    0.00965
AFIX  43
H16   2    0.199786   -0.135901    0.428337    11.00000   -1.20000
AFIX   0
C17   1    0.278608   -0.038964    0.369093    11.00000    0.02921    0.03595 =
         0.03141    0.02001    0.00529    0.00941
C18   1    0.267106   -0.107157    0.279268    11.00000    0.04091    0.02733 =
         0.03489    0.01670    0.00409    0.00946
AFIX  43
H18   2    0.231820   -0.173132    0.267202    11.00000   -1.20000
AFIX   0
C19   1    0.306358   -0.078310    0.210736    11.00000    0.04359    0.02815 =
         0.02737    0.01135    0.00484    0.01114
AFIX  43
H19   2    0.280208   -0.123990    0.148743    11.00000   -1.20000
AFIX   0
C20   1    0.386598    0.020216    0.231555    11.00000    0.02975    0.02893 =
         0.02509    0.01312    0.00530    0.01040
C21   1    0.429314    0.048976    0.159035    11.00000    0.03218    0.03073 =
         0.02230    0.01008    0.00752    0.01330
AFIX  43
H21   2    0.397272    0.002698    0.096967    11.00000   -1.20000
AFIX   0
C22   1    0.515383    0.141859    0.177595    11.00000    0.02918    0.03166 =
         0.02135    0.01305    0.00882    0.01337
C23   1    0.588084    0.209588    0.271928    11.00000    0.02563    0.02974 =
         0.02229    0.01240    0.00809    0.01363
C24   1    0.704914    0.301861    0.291608    11.00000    0.02693    0.03091 =
         0.02647    0.01522    0.01059    0.01405
C25   1    0.796870    0.364354    0.382326    11.00000    0.02923    0.02875 =
         0.02986    0.01374    0.01000    0.01010
AFIX  43
H25   2    0.874833    0.426684    0.395158    11.00000   -1.20000
AFIX   0
C26   1    0.774685    0.335449    0.455237    11.00000    0.03263    0.03251 =
         0.02343    0.01061    0.00660    0.00981
AFIX  43
H26   2    0.844269    0.376897    0.517355    11.00000   -1.20000
AFIX   0
C27   1    0.652357    0.247101    0.437530    11.00000    0.03053    0.03298 =
         0.02169    0.01313    0.00946    0.01158
AFIX  43
H27   2    0.636361    0.229249    0.488050    11.00000   -1.20000
AFIX   0
C28   1    0.549960    0.182360    0.345415    11.00000    0.02524    0.02984 =
         0.02225    0.01248    0.00668    0.01180
C29   1    0.420818    0.088649    0.322884    11.00000    0.02868    0.02923 =
         0.02367    0.01378    0.00644    0.01193
C30   1    0.333471    0.059576    0.388136    11.00000    0.02546    0.03322 =
         0.02429    0.01561    0.00445    0.00887
C31   1    0.293208    0.123437    0.470619    11.00000    0.02604    0.03720 =
         0.02215    0.01605    0.00527    0.00880
C32   1    0.264263    0.215408    0.482423    11.00000    0.02686    0.03683 =
         0.02322    0.01198    0.00828    0.00838
C33   1    0.211994    0.244991    0.407879    11.00000    0.02575    0.03226 =
         0.02537    0.01234    0.00958    0.01059
C34   1    0.104443    0.180179    0.313349    11.00000    0.02590    0.03053 =
         0.02551    0.01480    0.01010    0.01398
C35   1    0.028420    0.183516    0.071896    11.00000    0.03179    0.05045 =
         0.03359    0.02628    0.01131    0.02061
C36   1    0.204073    0.346843    0.187965    11.00000    0.02922    0.04325 =
         0.04719    0.03111    0.01705    0.01882
C37   1    0.545199    0.170769    0.100140    11.00000    0.03243    0.03372 =
         0.02643    0.01524    0.01120    0.01566
C38   1    0.732158    0.333353    0.215193    11.00000    0.02679    0.03434 =
         0.02916    0.01839    0.01029    0.01362
RIGU 0.004 c39a > C42b
SIMU 0.007 c39a > C42b
ISOR 0.012 c39a > C42b
PART 1 21
C39A  1    0.137665    0.303800    0.014162    21.00000    0.03409    0.04166 =
         0.03294    0.02631    0.01111    0.01692
AFIX  23
H39A  2    0.154469    0.372896    0.032810    21.00000   -1.20000
H39B  2    0.013130    0.269018   -0.034276    21.00000   -1.20000
AFIX   0
C40A  1    0.306225    0.278537   -0.026246    21.00000    0.03613    0.04251 =
         0.03234    0.02271    0.01149    0.01741
AFIX  23
H40A  2    0.284349    0.276768   -0.090195    21.00000   -1.20000
H40B  2    0.306818    0.213914   -0.030627    21.00000   -1.20000
AFIX   0
C41A  1    0.507913    0.348799    0.031455    21.00000    0.03679    0.03893 =
         0.03592    0.02402    0.01449    0.01636
AFIX  23
H41A  2    0.551972    0.389568   -0.001544    21.00000   -1.20000
H41B  2    0.492965    0.390742    0.092021    21.00000   -1.20000
AFIX   0
C42A  1    0.666229    0.302596    0.049879    21.00000    0.03480    0.03915 =
         0.02952    0.02232    0.01636    0.01687
AFIX  23
H42A  2    0.660402    0.249282   -0.008374    21.00000   -1.20000
H42B  2    0.796234    0.349873    0.068991    21.00000   -1.20000
AFIX   0
PART 2 -21
C39B  1    0.170879    0.341692    0.042796   -21.00000    0.03023    0.03847 =
         0.03208    0.02364    0.01107    0.01423
AFIX  23
H39C  2    0.087453    0.308032   -0.021620   -21.00000   -1.20000
H39D  2    0.135560    0.401216    0.072133   -21.00000   -1.20000
AFIX   0
C40B  1    0.382717    0.367048    0.038955   -21.00000    0.03237    0.03978 =
         0.03301    0.02502    0.01335    0.01314
AFIX  23
H40C  2    0.402034    0.413282    0.009275   -21.00000   -1.20000
H40D  2    0.465723    0.399204    0.103515   -21.00000   -1.20000
AFIX   0
C41B  1    0.452625    0.284030   -0.013068   -21.00000    0.03313    0.03963 =
         0.03122    0.02437    0.00933    0.01227
AFIX  23
H41C  2    0.462000    0.285062   -0.074471   -21.00000   -1.20000
H41D  2    0.352952    0.224296   -0.024505   -21.00000   -1.20000
AFIX   0
C42B  1    0.657834    0.282108    0.038257   -21.00000    0.03144    0.03817 =
         0.02761    0.02507    0.00901    0.01398
AFIX  23
H42C  2    0.700561    0.230723   -0.004157   -21.00000   -1.20000
H42D  2    0.757105    0.343457    0.054416   -21.00000   -1.20000
AFIX   0
PART 0
O48   4    0.825488    0.413251    0.229464    11.00000    0.03563    0.03704 =
         0.03756    0.02331    0.00912    0.00741
O47   4    0.484542    0.115327    0.018587    11.00000    0.04811    0.04010 =
         0.02123    0.01342    0.01136    0.01536
O46   4    0.278668    0.429938    0.203818    11.00000    0.04217    0.04422 =
         0.06210    0.03830    0.01858    0.01695
O45   4   -0.040511    0.130704   -0.009939    11.00000    0.04809    0.06437 =
         0.02680    0.02367    0.00732    0.02176
N44   3    0.644102    0.265982    0.123730    11.00000    0.03305    0.03713 =
         0.02586    0.02001    0.01301    0.01615
N43   3    0.126589    0.279419    0.096527    11.00000    0.03590    0.05506 =
         0.03789    0.03409    0.01661    0.02280
C3    1   -0.090205    0.057984    0.126447    11.00000    0.03169    0.03774 =
         0.02504    0.01109    0.00294    0.01256
AFIX  43
H3    2   -0.148995    0.015577    0.063382    11.00000   -1.20000
AFIX   0
C4    1    0.013849    0.150438    0.148008    11.00000    0.03089    0.04024 =
         0.02600    0.01863    0.00962    0.01769
C5    1    0.106552    0.213906    0.241642    11.00000    0.02488    0.03192 =
         0.02857    0.01673    0.00998    0.01295
C6    1    0.192851    0.312083    0.262997    11.00000    0.02780    0.03416 =
         0.03479    0.02059    0.01054    0.01353
C7    1    0.256044    0.375410    0.353835    11.00000    0.03096    0.02751 =
         0.04102    0.01642    0.01188    0.01114
AFIX  43
H7    2    0.296891    0.441767    0.367917    11.00000   -1.20000
AFIX   0
C8    1    0.261613    0.343562    0.427561    11.00000    0.02747    0.03224 =
         0.03098    0.01043    0.00870    0.01027
C9    1    0.318379    0.411060    0.521608    11.00000    0.03586    0.03040 =
         0.03515    0.00478    0.00997    0.01020
AFIX  43
H9    2    0.354138    0.477302    0.534866    11.00000   -1.20000
AFIX   0
C10   1    0.321647    0.381240    0.592356    11.00000    0.03898    0.04346 =
         0.02760    0.00392    0.01085    0.01320
AFIX  43
H10   2    0.341118    0.426145    0.654127    11.00000   -1.20000
AFIX   0
C11   1    0.296169    0.283181    0.575061    11.00000    0.03334    0.04522 =
         0.02351    0.01037    0.00875    0.01302
C12   1    0.307194    0.252609    0.649861    11.00000    0.04162    0.05971 =
         0.02154    0.01332    0.00999    0.01603
AFIX  43
H12   2    0.330499    0.297902    0.711810    11.00000   -1.20000
AFIX   0
C13   1    0.284826    0.159576    0.633755    11.00000    0.03894    0.06204 =
         0.02637    0.02414    0.01112    0.01529
AFIX  43
H13   2    0.273648    0.138937    0.682957    11.00000   -1.20000
AFIX   0
RESI 1 SOLV
C1    1    0.071970    0.578673    0.193861    11.00000    0.05072    0.03550 =
         0.03020    0.01859    0.01215    0.01318
AFIX  13
H1    2    0.065871    0.512026    0.186888    11.00000   -1.20000
AFIX   0
CL2   5   -0.161771    0.580118    0.143710    11.00000    0.05814    0.06156 =
         0.04556    0.03220    0.01139    0.02421
CL3   5    0.144793    0.652781    0.312920    11.00000    0.08193    0.04608 =
         0.02846    0.01400    0.00792    0.00423
CL4   5    0.242166    0.614042    0.135166    11.00000    0.06789    0.06583 =
         0.05282    0.03795    0.03111    0.02173
RESI 0

HKLF 5


REM  KR1155_FrSa_twin1_hklf4_a.res in P-1
REM wR2 = 0.2012, GooF = S = 1.022, Restrained GooF = 1.016 for all data
REM R1 = 0.0690 for 11111 Fo > 4sig(Fo) and 0.0733 for all 12402 data
REM 507 parameters refined using 174 restraints

END

WGHT      0.1399      0.8179

REM Highest difference peak  0.731,  deepest hole -0.613,  1-sigma level  0.079
Q1    1   0.2843  0.6562  0.2934  11.00000  0.05    0.73
Q2    1   0.0253  0.5838  0.1231  11.00000  0.05    0.57
Q3    1  -0.1101  0.6469  0.1664  11.00000  0.05    0.54
Q4    1   0.1866  0.7249  0.3291  11.00000  0.05    0.43
Q5    1   0.2255  0.2954  0.4204  11.00000  0.05    0.41
Q6    1   0.2810  0.4736  0.2455  11.00000  0.05    0.40
Q7    1  -0.0981  0.6534  0.2990  11.00000  0.05    0.36
Q8    1   0.2840  0.6851  0.1549  11.00000  0.05    0.34
Q9    1   0.5623  0.1714  0.2220  11.00000  0.05    0.34
Q10   1   0.3373 -0.0265  0.2213  11.00000  0.05    0.32
Q11   1  -0.2090  0.4984  0.1201  11.00000  0.05    0.32
Q12   1   0.3086  0.0084  0.3800  11.00000  0.05    0.31
Q13   1   0.6927  0.2956  0.4436  11.00000  0.05    0.31
Q14   1   0.4972  0.1314  0.3358  11.00000  0.05    0.31
Q15   1   0.2537  0.0462  0.5353  11.00000  0.05    0.29
Q16   1   0.1400  0.2154  0.3597  11.00000  0.05    0.29
Q17   1   0.1809  0.3435  0.3046  11.00000  0.05    0.28
Q18   1   0.4497  0.0556  0.2841  11.00000  0.05    0.27
Q19   1   0.8542  0.4701  0.2659  11.00000  0.05    0.26
Q20   1   0.0125  0.0446  0.2367  11.00000  0.05    0.26
;
_shelx_res_checksum               87313

_shelx_hkl_file
;
   0   0   1 146.545 2.38790  -2
   0   0  -1 146.545 2.38790   1
   0   0   2 16030.9 15.8536  -2
   0   0  -2 16030.9 15.8536   1
   0   0  -3 12479.6 17.2976  -2
   0   0   3 12479.6 17.2976   1
   0   0   4 2175.47 12.9113  -2
   0   0  -4 2175.47 12.9113   1
   0   0   5 7688.89 18.8027  -2
   0   0  -5 7688.89 18.8027   1
   0   0   6 56033.8 44.2574  -2
   0   0  -6 56033.8 44.2574   1
   0   0   7 55782.7 46.9686  -2
   0   0  -7 55782.7 46.9686   1
   0   0   8 2704.88 21.4033  -2
   0   0  -8 2704.88 21.4033   1
   0   0   9 21669.8 88.2638  -2
   0   0  -9 21669.8 88.2638   1
   0   0  10 129.755 22.3688  -2
   0   0 -10 129.755 22.3688   1
   0   0  11 6263.79 44.6966  -2
   0   0 -11 6263.79 44.6966   1
   0   0 -12 9432.37 63.1525  -2
   0   0  12 9432.37 63.1525   1
   0   0  13 3463.76 43.3728  -2
   0   0 -13 3463.76 43.3728   1
   0   0  14 1621.58 33.7351  -2
   0   0 -14 1621.58 33.7351   1
   0   0  15 790.026 22.7152  -2
   0   0 -15 790.026 22.7152   1
   0   0  16 44.4042 17.7917  -2
   0   0 -16 44.4042 17.7917   1
   0   0  17 491.520 28.7775  -2
   0   0 -17 491.520 28.7775   1
   0  -1  18 4512.33 63.9457  -2
   0   1 -18 4512.33 63.9457   1
   0  -1  17 743.968 27.2720  -2
   0   1 -17 743.968 27.2720   1
   0  -1  16 2694.58 31.9346  -2
   0   1 -16 2694.58 31.9346   1
   0  -1  15 650.141 35.3227  -2
   0   1 -15 650.141 35.3227   1
   0  -1  14 1488.47 29.3336  -2
   0   1 -14 1488.47 29.3336   1
   0  -1  13 5669.24 52.8792  -2
   0   1 -13 5669.24 52.8792   1
   0  -1  12 7375.81 57.1408  -2
   0   1 -12 7375.81 57.1408   1
   0   1 -11 38495.5 129.781  -2
   0  -1  11 38495.5 129.781   1
   0   1 -10 2220.31 36.3510  -2
   0  -1  10 2220.31 36.3510   1
   0  -1   9 82.5162 20.9573  -2
   0   1  -9 82.5162 20.9573   1
   0   1  -8 4322.75 25.7651  -2
   0  -1   8 4322.75 25.7651   1
   0  -1   7 9743.03 27.6950  -2
   0   1  -7 9743.03 27.6950   1
   0   1  -6 8812.10 23.1088  -2
   0  -1   6 8812.10 23.1088   1
   0  -1   5 103599. 57.8857  -2
   0   1  -5 103599. 57.8857   1
   0  -1   4 27478.1 29.0410  -2
   0   1  -4 27478.1 29.0410   1
   0  -1   3 58726.1 27.8503  -2
   0   1  -3 58726.1 27.8503   1
   0   1  -2 72478.3 60.9824  -2
   0  -1   2 72478.3 60.9824   1
   0   1  -1 76161.7 73.8048  -2
   0  -1   1 76161.7 73.8048   1
   0  -1   0 4640.52 6.99606  -2
   0   1   0 4640.52 6.99606   1
   0   1   1 344358. 55.3049  -2
   0  -1  -1 344358. 55.3049   1
   0   1   2 1721.12 6.12592  -2
   0  -1  -2 1721.12 6.12592   1
   0   1   3 7119.32 10.8352  -2
   0  -1  -3 7119.32 10.8352   1
   0  -1  -4 20968.1 18.0790  -2
   0   1   4 20968.1 18.0790   1
   0   1   5 78669.2 40.5942  -2
   0  -1  -5 78669.2 40.5942   1
   0   1   6 2938.22 13.2953  -2
   0  -1  -6 2938.22 13.2953   1
   0   1   7 586.449 16.9902  -2
   0  -1  -7 586.449 16.9902   1
   0  -1  -8 6502.16 27.9360  -2
   0   1   8 6502.16 27.9360   1
   0   1   9 41.4572 18.9714  -2
   0  -1  -9 41.4572 18.9714   1
   0  -1 -10 6337.06 53.7454  -2
   0   1  10 6337.06 53.7454   1
   0   1  11 15305.7 60.0585  -2
   0  -1 -11 15305.7 60.0585   1
   0   1  12 1456.40 31.9257  -2
   0  -1 -12 1456.40 31.9257   1
   0   1  13 810.361 33.6863  -2
   0  -1 -13 810.361 33.6863   1
   0   1  14 30.2692 29.3337  -2
   0  -1 -14 30.2692 29.3337   1
   0   1  15 193.356 22.4473  -2
   0  -1 -15 193.356 22.4473   1
   0   1  16 29.8474 22.2357  -2
   0  -1 -16 29.8474 22.2357   1
   0   1  17 4200.15 67.0760  -2
   0  -1 -17 4200.15 67.0760   1
   0  -2  18 20.7291 16.9017  -2
   0   2 -18 20.7291 16.9017   1
   0  -2  17 3690.00 32.3059  -2
   0   2 -17 3690.00 32.3059   1
   0  -2  16 882.164 27.9105  -2
   0   2 -16 882.164 27.9105   1
   0   2 -15 3298.02 48.1286  -2
   0  -2  15 3298.02 48.1286   1
   0   2 -14 455.062 40.2854  -2
   0  -2  14 455.062 40.2854   1
   0  -2  13 36145.1 160.478  -2
   0   2 -13 36145.1 160.478   1
   0   2 -12 104649. 185.299  -2
   0  -2  12 104649. 185.299   1
   0   2 -11 1636.82 38.7886  -2
   0  -2  11 1636.82 38.7886   1
   0   2 -10 3987.18 48.1835  -2
   0  -2  10 3987.18 48.1835   1
   0  -2   9 238.299 28.0118  -2
   0   2  -9 238.299 28.0118   1
   0   2  -8 42668.6 58.8347  -2
   0  -2   8 42668.6 58.8347   1
   0  -2   7 515.775 20.5353  -2
   0   2  -7 515.775 20.5353   1
   0  -2   6 121848. 91.2556  -2
   0   2  -6 121848. 91.2556   1
   0  -2   5 85869.7 59.4417  -2
   0   2  -5 85869.7 59.4417   1
   0  -2   4 5570.72 19.5976  -2
   0   2  -4 5570.72 19.5976   1
   0  -2   3 106545. 46.7961  -2
   0   2  -3 106545. 46.7961   1
   0   2  -2 2807.41 13.2279  -2
   0  -2   2 2807.41 13.2279   1
   0  -2   1 49983.3 31.5881  -2
   0   2  -1 49983.3 31.5881   1
   0   2   0 82092.9 40.3511  -2
   0  -2   0 82092.9 40.3511   1
   0   2   1 76275.9 29.8475  -2
   0  -2  -1 76275.9 29.8475   1
   0   2   2 219689. 47.9259  -2
   0  -2  -2 219689. 47.9259   1
   0   2   3 258069. 62.2364  -2
   0  -2  -3 258069. 62.2364   1
   0   2   4 30017.1 24.0783  -2
   0  -2  -4 30017.1 24.0783   1
   0   2   5 292002. 87.7029  -2
   0  -2  -5 292002. 87.7029   1
   0   2   6 221962. 107.504  -2
   0  -2  -6 221962. 107.504   1
   0   2   7 42965.7 60.4513  -2
   0  -2  -7 42965.7 60.4513   1
   0   2   8 7332.95 37.8264  -2
   0  -2  -8 7332.95 37.8264   1
   0   2   9 1060.82 25.0810  -2
   0  -2  -9 1060.82 25.0810   1
   0   2  10 7337.78 43.2676  -2
   0  -2 -10 7337.78 43.2676   1
   0   2  11 221.623 23.9192  -2
   0  -2 -11 221.623 23.9192   1
   0   2  12 10581.3 60.4309  -2
   0  -2 -12 10581.3 60.4309   1
   0   2  13 314.242 24.6126  -2
   0  -2 -13 314.242 24.6126   1
   0   2  14 1362.17 31.7929  -2
   0  -2 -14 1362.17 31.7929   1
   0   2  15 883.300 27.9644  -2
   0  -2 -15 883.300 27.9644   1
   0   2  16 686.686 24.6760  -2
   0  -2 -16 686.686 24.6760   1
   0  -3  18 18.6500 17.9994  -2
   0   3 -18 18.6500 17.9994   1
   0  -3  17 4872.21 45.1144  -2
   0   3 -17 4872.21 45.1144   1
   0   3 -16 226.849 22.9882  -2
   0  -3  16 226.849 22.9882   1
   0  -3  15 923.635 35.5000  -2
   0   3 -15 923.635 35.5000   1
   0   3 -14 731.966 37.2446  -2
   0  -3  14 731.966 37.2446   1
   0   3 -13 10148.7 112.275  -2
   0  -3  13 10148.7 112.275   1
   0   3 -12 3735.31 51.8408  -2
   0  -3  12 3735.31 51.8408   1
   0   3 -11 16698.7 88.5189  -2
   0  -3  11 16698.7 88.5189   1
   0  -3  10 270.875 21.3411  -2
   0   3 -10 270.875 21.3411   1
   0  -3   9 1176.56 30.4529  -2
   0   3  -9 1176.56 30.4529   1
   0  -3   8 35351.3 75.3499  -2
   0   3  -8 35351.3 75.3499   1
   0  -3   7 26318.5 47.7253  -2
   0   3  -7 26318.5 47.7253   1
   0  -3   6 148706. 109.121  -2
   0   3  -6 148706. 109.121   1
   0  -3   5 3627.41 12.8964  -2
   0   3  -5 3627.41 12.8964   1
   0  -3   4 7654.50 19.5535  -2
   0   3  -4 7654.50 19.5535   1
   0   3  -3 65383.5 55.2761  -2
   0  -3   3 65383.5 55.2761   1
   0   3  -2 44013.7 34.4362  -2
   0  -3   2 44013.7 34.4362   1
   0   3  -1 64383.0 34.5023  -2
   0  -3   1 64383.0 34.5023   1
   0   3   0 214802. 52.6408  -2
   0  -3   0 214802. 52.6408   1
   0   3   1 7960.09 11.8156  -2
   0  -3  -1 7960.09 11.8156   1
   0   3   2 9039.64 13.1325  -2
   0  -3  -2 9039.64 13.1325   1
   0   3   3 27645.8 22.7736  -2
   0  -3  -3 27645.8 22.7736   1
   0   3   4 17760.3 21.1886  -2
   0  -3  -4 17760.3 21.1886   1
   0   3   5 6207.55 19.2945  -2
   0  -3  -5 6207.55 19.2945   1
   0   3   6 142117. 92.8204  -2
   0  -3  -6 142117. 92.8204   1
   0   3   7 97.6484 19.3801  -2
   0  -3  -7 97.6484 19.3801   1
   0   3   8 1213.87 22.7868  -2
   0  -3  -8 1213.87 22.7868   1
   0   3   9 4021.99 34.5651  -2
   0  -3  -9 4021.99 34.5651   1
   0   3  10 907.805 25.1059  -2
   0  -3 -10 907.805 25.1059   1
   0   3  11 10637.6 66.8833  -2
   0  -3 -11 10637.6 66.8833   1
   0   3  12 13253.5 68.3030  -2
   0  -3 -12 13253.5 68.3030   1
   0   3  13 875.588 29.5199  -2
   0  -3 -13 875.588 29.5199   1
   0   3  14 3698.19 39.3100  -2
   0  -3 -14 3698.19 39.3100   1
   0   3  15 141.757 24.1505  -2
   0  -3 -15 141.757 24.1505   1
   0   3  16 2782.58 38.8203  -2
   0  -3 -16 2782.58 38.8203   1
   0  -4  18 3269.02 39.3328  -2
   0   4 -18 3269.02 39.3328   1
   0  -4  17 1233.15 25.7338  -2
   0   4 -17 1233.15 25.7338   1
   0  -4  16 240.375 25.9744  -2
   0   4 -16 240.375 25.9744   1
   0   4 -15 882.110 38.2339  -2
   0  -4  15 882.110 38.2339   1
   0   4 -14 3263.49 52.9414  -2
   0  -4  14 3263.49 52.9414   1
   0  -4  13 29452.8 138.310  -2
   0   4 -13 29452.8 138.310   1
   0  -4  12 3768.38 55.2492  -2
   0   4 -12 3768.38 55.2492   1
   0   4 -11 15506.7 62.9641  -2
   0  -4  11 15506.7 62.9641   1
   0   4 -10 242.545 34.6985  -2
   0  -4  10 242.545 34.6985   1
   0  -4   9 26162.4 78.0324  -2
   0   4  -9 26162.4 78.0324   1
   0  -4   8 71207.5 97.1913  -2
   0   4  -8 71207.5 97.1913   1
   0  -4   7 55493.7 87.2996  -2
   0   4  -7 55493.7 87.2996   1
   0   4  -6 183443. 120.276  -2
   0  -4   6 183443. 120.276   1
   0   4  -5 39790.8 52.3301  -2
   0  -4   5 39790.8 52.3301   1
   0  -4   4 881.363 11.9853  -2
   0   4  -4 881.363 11.9853   1
   0  -4   3 15162.5 23.3629  -2
   0   4  -3 15162.5 23.3629   1
   0   4  -2 113145. 52.5075  -2
   0  -4   2 113145. 52.5075   1
   0   4  -1 703.079 9.74157  -2
   0  -4   1 703.079 9.74157   1
   0   4   0 251789. 60.0930  -2
   0  -4   0 251789. 60.0930   1
   0   4   1 21059.0 18.0338  -2
   0  -4  -1 21059.0 18.0338   1
   0   4   2 22722.3 21.9257  -2
   0  -4  -2 22722.3 21.9257   1
   0   4   3 38890.7 31.9811  -2
   0  -4  -3 38890.7 31.9811   1
   0  -4  -4 9866.58 20.8013  -2
   0   4   4 9866.58 20.8013   1
   0   4   5 7918.76 23.4952  -2
   0  -4  -5 7918.76 23.4952   1
   0   4   6 29618.3 58.3122  -2
   0  -4  -6 29618.3 58.3122   1
   0   4   7 10991.7 40.6527  -2
   0  -4  -7 10991.7 40.6527   1
   0   4   8 10829.4 38.3134  -2
   0  -4  -8 10829.4 38.3134   1
   0   4   9 12904.0 51.2027  -2
   0  -4  -9 12904.0 51.2027   1
   0   4  10 54.1381 24.2444  -2
   0  -4 -10 54.1381 24.2444   1
   0   4  11 117.826 28.6741  -2
   0  -4 -11 117.826 28.6741   1
   0   4  12 1577.90 38.6108  -2
   0  -4 -12 1577.90 38.6108   1
   0   4  13 1099.92 29.5672  -2
   0  -4 -13 1099.92 29.5672   1
   0   4  14 1144.92 25.7088  -2
   0  -4 -14 1144.92 25.7088   1
   0   4  15 1157.72 34.6461  -2
   0  -4 -15 1157.72 34.6461   1
   0  -5  19 296.743 31.4616  -2
   0   5 -19 296.743 31.4616   1
   0   5 -18 4081.49 38.5287  -2
   0  -5  18 4081.49 38.5287   1
   0  -5  17 1608.44 28.2184  -2
   0   5 -17 1608.44 28.2184   1
   0   5 -16 40.9896 27.8167  -2
   0  -5  16 40.9896 27.8167   1
   0   5 -15 130.305 31.8088  -2
   0  -5  15 130.305 31.8088   1
   0   5 -14 3944.83 56.6738  -2
   0  -5  14 3944.83 56.6738   1
   0  -5  13 4827.38 81.2496  -2
   0   5 -13 4827.38 81.2496   1
   0  -5  12 15963.6 67.4258  -2
   0   5 -12 15963.6 67.4258   1
   0  -5  11 7261.48 48.7873  -2
   0   5 -11 7261.48 48.7873   1
   0   5 -10 61.9356 31.2011  -2
   0  -5  10 61.9356 31.2011   1
   0  -5   9 32568.9 89.3054  -2
   0   5  -9 32568.9 89.3054   1
   0   5  -8 61466.3 109.845  -2
   0  -5   8 61466.3 109.845   1
   0   5  -7 230563. 150.838  -2
   0  -5   7 230563. 150.838   1
   0  -5   6 20600.2 49.0890  -2
   0   5  -6 20600.2 49.0890   1
   0   5  -5 4479.12 17.0632  -2
   0  -5   5 4479.12 17.0632   1
   0  -5   4 29336.4 32.8434  -2
   0   5  -4 29336.4 32.8434   1
   0  -5   3 256963. 91.9546  -2
   0   5  -3 256963. 91.9546   1
   0   5  -2 59678.8 38.5633  -2
   0  -5   2 59678.8 38.5633   1
   0  -5   1 428.127 7.83966  -2
   0   5  -1 428.127 7.83966   1
   0   5   0 14336.6 19.4385  -2
   0  -5   0 14336.6 19.4385   1
   0   5   1 11692.6 18.2438  -2
   0  -5  -1 11692.6 18.2438   1
   0   5   2 13588.7 21.5776  -2
   0  -5  -2 13588.7 21.5776   1
   0   5   3 21364.0 27.5856  -2
   0  -5  -3 21364.0 27.5856   1
   0   5   4 64530.8 55.3706  -2
   0  -5  -4 64530.8 55.3706   1
   0   5   5 608.261 15.0679  -2
   0  -5  -5 608.261 15.0679   1
   0   5   6 14293.4 46.1015  -2
   0  -5  -6 14293.4 46.1015   1
   0   5   7 1627.53 23.1167  -2
   0  -5  -7 1627.53 23.1167   1
   0   5   8 4075.80 33.0706  -2
   0  -5  -8 4075.80 33.0706   1
   0   5   9 2404.86 33.6749  -2
   0  -5  -9 2404.86 33.6749   1
   0   5  10 11631.9 63.5330  -2
   0  -5 -10 11631.9 63.5330   1
   0   5  11 10339.9 66.3514  -2
   0  -5 -11 10339.9 66.3514   1
   0   5  12 9201.78 66.7373  -2
   0  -5 -12 9201.78 66.7373   1
   0   5  13 39.4893 17.9664  -2
   0  -5 -13 39.4893 17.9664   1
   0   5  14 177.732 24.0332  -2
   0  -5 -14 177.732 24.0332   1
   0   5  15 3086.10 54.5533  -2
   0  -5 -15 3086.10 54.5533   1
   0  -6  19 12800.1 101.485  -2
   0   6 -19 12800.1 101.485   1
   0  -6  18 193.449 21.2639  -2
   0   6 -18 193.449 21.2639   1
   0   6 -17 16.3135 20.2044  -2
   0  -6  17 16.3135 20.2044   1
   0  -6  16 607.240 34.5708  -2
   0   6 -16 607.240 34.5708   1
   0  -6  15 1912.60 44.6359  -2
   0   6 -15 1912.60 44.6359   1
   0   6 -14 11435.8 75.1469  -2
   0  -6  14 11435.8 75.1469   1
   0  -6  13 5879.77 52.8912  -2
   0   6 -13 5879.77 52.8912   1
   0   6 -12 12309.9 65.5884  -2
   0  -6  12 12309.9 65.5884   1
   0   6 -11 207.437 26.1591  -2
   0  -6  11 207.437 26.1591   1
   0  -6  10 45.3691 22.4301  -2
   0   6 -10 45.3691 22.4301   1
   0   6  -9 2783.81 73.4287  -2
   0  -6   9 2783.81 73.4287   1
   0  -6   8 50029.4 102.122  -2
   0   6  -8 50029.4 102.122   1
   0  -6   7 42708.2 80.1817  -2
   0   6  -7 42708.2 80.1817   1
   0  -6   6 40974.9 67.9281  -2
   0   6  -6 40974.9 67.9281   1
   0  -6   5 593.613 14.0556  -2
   0   6  -5 593.613 14.0556   1
   0   6  -4 3230.75 15.3039  -2
   0  -6   4 3230.75 15.3039   1
   0   6  -3 49391.3 44.6198  -2
   0  -6   3 49391.3 44.6198   1
   0   6  -2 20902.4 26.1737  -2
   0  -6   2 20902.4 26.1737   1
   0  -6   1 1165.80 11.3854  -2
   0   6  -1 1165.80 11.3854   1
   0  -6   0 18958.8 29.1916  -2
   0   6   0 18958.8 29.1916   1
   0  -6  -1 2328.98 12.4162  -2
   0   6   1 2328.98 12.4162   1
   0   6   2 7168.46 18.3752  -2
   0  -6  -2 7168.46 18.3752   1
   0   6   3 48917.5 54.1488  -2
   0  -6  -3 48917.5 54.1488   1
   0   6   4 10847.6 33.5571  -2
   0  -6  -4 10847.6 33.5571   1
   0   6   5 11448.3 38.0692  -2
   0  -6  -5 11448.3 38.0692   1
   0   6   6 4282.15 30.8285  -2
   0  -6  -6 4282.15 30.8285   1
   0   6   7 1388.77 23.3414  -2
   0  -6  -7 1388.77 23.3414   1
   0   6   8 4758.68 38.6025  -2
   0  -6  -8 4758.68 38.6025   1
   0   6   9 624.606 26.2526  -2
   0  -6  -9 624.606 26.2526   1
   0   6  10 3103.64 38.7977  -2
   0  -6 -10 3103.64 38.7977   1
   0   6  11 2827.57 36.0929  -2
   0  -6 -11 2827.57 36.0929   1
   0   6  12 81.4121 20.7175  -2
   0  -6 -12 81.4121 20.7175   1
   0   6  13 906.428 26.3439  -2
   0  -6 -13 906.428 26.3439   1
   0   6  14 1300.85 32.9284  -2
   0  -6 -14 1300.85 32.9284   1
   0  -7  19 646.331 28.8067  -2
   0   7 -19 646.331 28.8067   1
   0  -7  18 557.448 23.7569  -2
   0   7 -18 557.448 23.7569   1
   0   7 -17 164.692 24.2123  -2
   0  -7  17 164.692 24.2123   1
   0  -7  16 183.307 30.1219  -2
   0   7 -16 183.307 30.1219   1
   0  -7  15 6221.92 64.6033  -2
   0   7 -15 6221.92 64.6033   1
   0   7 -14 70.8487 28.6591  -2
   0  -7  14 70.8487 28.6591   1
   0   7 -13 6754.66 57.7155  -2
   0  -7  13 6754.66 57.7155   1
   0  -7  12 76.1865 28.4432  -2
   0   7 -12 76.1865 28.4432   1
   0  -7  11 733.822 29.0041  -2
   0   7 -11 733.822 29.0041   1
   0   7 -10 114.761 25.2189  -2
   0  -7  10 114.761 25.2189   1
   0  -7   9 14069.3 59.2623  -2
   0   7  -9 14069.3 59.2623   1
   0  -7   8 40106.5 98.2449  -2
   0   7  -8 40106.5 98.2449   1
   0  -7   7 2364.76 33.0829  -2
   0   7  -7 2364.76 33.0829   1
   0  -7   6 541.333 24.2308  -2
   0   7  -6 541.333 24.2308   1
   0  -7   5 10361.9 33.1633  -2
   0   7  -5 10361.9 33.1633   1
   0   7  -4 3099.50 17.8783  -2
   0  -7   4 3099.50 17.8783   1
   0  -7   3 25117.2 46.9446  -2
   0   7  -3 25117.2 46.9446   1
   0  -7   2 84670.8 73.5453  -2
   0   7  -2 84670.8 73.5453   1
   0  -7   1 273585. 112.069  -2
   0   7  -1 273585. 112.069   1
   0   7   0 911.194 13.7363  -2
   0  -7   0 911.194 13.7363   1
   0   7   1 3135.45 19.2295  -2
   0  -7  -1 3135.45 19.2295   1
   0   7   2 8307.54 24.9182  -2
   0  -7  -2 8307.54 24.9182   1
   0   7   3 23606.8 49.4473  -2
   0  -7  -3 23606.8 49.4473   1
   0   7   4 5918.14 26.1588  -2
   0  -7  -4 5918.14 26.1588   1
   0   7   5 3868.63 25.5931  -2
   0  -7  -5 3868.63 25.5931   1
   0   7   6 5421.25 34.4385  -2
   0  -7  -6 5421.25 34.4385   1
   0   7   7 46.8991 17.6065  -2
   0  -7  -7 46.8991 17.6065   1
   0   7   8 2448.04 35.2407  -2
   0  -7  -8 2448.04 35.2407   1
   0   7   9 914.171 28.1842  -2
   0  -7  -9 914.171 28.1842   1
   0   7  10 125.628 23.0023  -2
   0  -7 -10 125.628 23.0023   1
   0   7  11 2287.41 36.1556  -2
   0  -7 -11 2287.41 36.1556   1
   0   7  12 360.778 29.4167  -2
   0  -7 -12 360.778 29.4167   1
   0   7  13-6.09008 20.8832  -2
   0  -7 -13-6.09008 20.8832   1
   0  -8  19 1017.42 32.9141  -2
   0   8 -19 1017.42 32.9141   1
   0  -8  18 1281.97 31.3582  -2
   0   8 -18 1281.97 31.3582   1
   0   8 -17 52.5077 22.8460  -2
   0  -8  17 52.5077 22.8460   1
   0   8 -16 1602.88 39.0861  -2
   0  -8  16 1602.88 39.0861   1
   0  -8  15 4748.20 54.1915  -2
   0   8 -15 4748.20 54.1915   1
   0  -8  14 1481.74 34.8690  -2
   0   8 -14 1481.74 34.8690   1
   0  -8  13 501.667 35.6288  -2
   0   8 -13 501.667 35.6288   1
   0  -8  12 377.836 34.8367  -2
   0   8 -12 377.836 34.8367   1
   0   8 -11 16.4369 27.6248  -2
   0  -8  11 16.4369 27.6248   1
   0   8 -10 882.588 30.9939  -2
   0  -8  10 882.588 30.9939   1
   0  -8   9 33103.3 81.0535  -2
   0   8  -9 33103.3 81.0535   1
   0   8  -8 1398.87 27.1075  -2
   0  -8   8 1398.87 27.1075   1
   0  -8   7 9465.40 52.7175  -2
   0   8  -7 9465.40 52.7175   1
   0  -8   6 1293.65 33.7055  -2
   0   8  -6 1293.65 33.7055   1
   0  -8   5 2429.70 33.6766  -2
   0   8  -5 2429.70 33.6766   1
   0  -8   4 4880.82 28.6748  -2
   0   8  -4 4880.82 28.6748   1
   0  -8   3 11970.8 35.8712  -2
   0   8  -3 11970.8 35.8712   1
   0   8  -2 102331. 88.7539  -2
   0  -8   2 102331. 88.7539   1
   0   8  -1 163.418 14.7586  -2
   0  -8   1 163.418 14.7586   1
   0   8   0 1088.31 17.3958  -2
   0  -8   0 1088.31 17.3958   1
   0   8   1 2201.90 19.9762  -2
   0  -8  -1 2201.90 19.9762   1
   0   8   2 7695.27 36.7671  -2
   0  -8  -2 7695.27 36.7671   1
   0   8   3 15563.1 45.3884  -2
   0  -8  -3 15563.1 45.3884   1
   0   8   4 8358.76 37.9056  -2
   0  -8  -4 8358.76 37.9056   1
   0   8   5 3721.74 32.2719  -2
   0  -8  -5 3721.74 32.2719   1
   0   8   6 2142.75 31.7292  -2
   0  -8  -6 2142.75 31.7292   1
   0   8   7 726.214 24.9113  -2
   0  -8  -7 726.214 24.9113   1
   0   8   8 7299.45 49.8688  -2
   0  -8  -8 7299.45 49.8688   1
   0   8   9 10002.5 54.4949  -2
   0  -8  -9 10002.5 54.4949   1
   0   8  10 100.737 26.8285  -2
   0  -8 -10 100.737 26.8285   1
   0   8  11 83.9190 24.8750  -2
   0  -8 -11 83.9190 24.8750   1
   0   8  12 1760.66 33.2497  -2
   0  -8 -12 1760.66 33.2497   1
   0  -9  19 9.24272 23.9075  -2
   0   9 -19 9.24272 23.9075   1
   0  -9  18 393.080 23.7256  -2
   0   9 -18 393.080 23.7256   1
   0  -9  17 124.152 20.9268  -2
   0   9 -17 124.152 20.9268   1
   0  -9  16 326.901 24.6263  -2
   0   9 -16 326.901 24.6263   1
   0  -9  15 1825.32 46.3588  -2
   0   9 -15 1825.32 46.3588   1
   0  -9  14 10352.8 62.5495  -2
   0   9 -14 10352.8 62.5495   1
   0   9 -13 155.988 32.8644  -2
   0  -9  13 155.988 32.8644   1
   0   9 -12 724.113 37.3913  -2
   0  -9  12 724.113 37.3913   1
   0   9 -11 120.693 33.5506  -2
   0  -9  11 120.693 33.5506   1
   0  -9  10 3086.74 42.4942  -2
   0   9 -10 3086.74 42.4942   1
   0  -9   9 7135.06 46.0556  -2
   0   9  -9 7135.06 46.0556   1
   0  -9   8 10313.1 49.5614  -2
   0   9  -8 10313.1 49.5614   1
   0  -9   7 96.3048 22.5531  -2
   0   9  -7 96.3048 22.5531   1
   0   9  -6 216.382 37.3297  -2
   0  -9   6 216.382 37.3297   1
   0  -9   5 107.622 37.8174  -2
   0   9  -5 107.622 37.8174   1
   0  -9   4 902.559 25.4660  -2
   0   9  -4 902.559 25.4660   1
   0   9  -3 41415.1 82.4689  -2
   0  -9   3 41415.1 82.4689   1
   0   9  -2 10433.1 52.0344  -2
   0  -9   2 10433.1 52.0344   1
   0   9  -1 18030.7 60.2185  -2
   0  -9   1 18030.7 60.2185   1
   0   9   0 343.477 18.3033  -2
   0  -9   0 343.477 18.3033   1
   0   9   1 3160.65 26.6924  -2
   0  -9  -1 3160.65 26.6924   1
   0   9   2 23081.7 59.0565  -2
   0  -9  -2 23081.7 59.0565   1
   0   9   3 8080.88 44.0292  -2
   0  -9  -3 8080.88 44.0292   1
   0   9   4 218238. 190.487  -2
   0  -9  -4 218238. 190.487   1
   0   9   5 137.912 23.9493  -2
   0  -9  -5 137.912 23.9493   1
   0   9   6 113.036 24.4844  -2
   0  -9  -6 113.036 24.4844   1
   0   9   7 78.4214 24.6952  -2
   0  -9  -7 78.4214 24.6952   1
   0   9   8 4440.47 49.7065  -2
   0  -9  -8 4440.47 49.7065   1
   0   9   9 273.767 28.5141  -2
   0  -9  -9 273.767 28.5141   1
   0   9  10 755.160 26.9758  -2
   0  -9 -10 755.160 26.9758   1
   0   9  11 164.463 23.9341  -2
   0  -9 -11 164.463 23.9341   1
   0  10 -19 262.027 25.2486  -2
   0 -10  19 262.027 25.2486   1
   0  10 -18 602.986 33.4599  -2
   0 -10  18 602.986 33.4599   1
   0  10 -17 1446.42 32.5565  -2
   0 -10  17 1446.42 32.5565   1
   0  10 -16 6343.13 56.8376  -2
   0 -10  16 6343.13 56.8376   1
   0 -10  15 13061.4 84.1722  -2
   0  10 -15 13061.4 84.1722   1
   0  10 -14 1022.20 35.5090  -2
   0 -10  14 1022.20 35.5090   1
   0 -10  13 290.277 33.1441  -2
   0  10 -13 290.277 33.1441   1
   0  10 -12 110.411 31.1800  -2
   0 -10  12 110.411 31.1800   1
   0 -10  11 661.329 36.0513  -2
   0  10 -11 661.329 36.0513   1
   0 -10  10 307.574 32.5350  -2
   0  10 -10 307.574 32.5350   1
   0 -10   9 254.425 26.8591  -2
   0  10  -9 254.425 26.8591   1
   0  10  -8 5595.19 39.0905  -2
   0 -10   8 5595.19 39.0905   1
   0 -10   7 4245.57 36.9595  -2
   0  10  -7 4245.57 36.9595   1
   0  10  -6 1018.33 26.7167  -2
   0 -10   6 1018.33 26.7167   1
   0 -10   5 15052.2 89.4499  -2
   0  10  -5 15052.2 89.4499   1
   0  10  -4 2671.31 34.1701  -2
   0 -10   4 2671.31 34.1701   1
   0  10  -3 12047.6 47.7531  -2
   0 -10   3 12047.6 47.7531   1
   0 -10   2 2.02677 17.3453  -2
   0  10  -2 2.02677 17.3453   1
   0  10  -1 5881.53 33.7195  -2
   0 -10   1 5881.53 33.7195   1
   0  10   0 175.247 19.0312  -2
   0 -10   0 175.247 19.0312   1
   0  10   1 439.065 21.3526  -2
   0 -10  -1 439.065 21.3526   1
   0  10   2 43.3803 20.6587  -2
   0 -10  -2 43.3803 20.6587   1
   0  10   3 2257.32 35.6293  -2
   0 -10  -3 2257.32 35.6293   1
   0  10   4 79635.3 140.554  -2
   0 -10  -4 79635.3 140.554   1
   0  10   5 46402.7 111.671  -2
   0 -10  -5 46402.7 111.671   1
   0  10   6 4992.20 47.9651  -2
   0 -10  -6 4992.20 47.9651   1
   0  10   7 260.833 26.9473  -2
   0 -10  -7 260.833 26.9473   1
   0  10   8 2812.79 37.1568  -2
   0 -10  -8 2812.79 37.1568   1
   0  10   9 392.572 25.1972  -2
   0 -10  -9 392.572 25.1972   1
   0  10  10 1136.72 27.0625  -2
   0 -10 -10 1136.72 27.0625   1
   0  11 -18 760.404 61.9144  -2
   0 -11  18 760.404 61.9144   1
   0 -11  17 707.030 27.4273  -2
   0  11 -17 707.030 27.4273   1
   0 -11  16 1000.36 35.6047  -2
   0  11 -16 1000.36 35.6047   1
   0  11 -15 493.331 32.2137  -2
   0 -11  15 493.331 32.2137   1
   0 -11  14 97.6219 30.9171  -2
   0  11 -14 97.6219 30.9171   1
   0 -11  13 87.4571 31.3094  -2
   0  11 -13 87.4571 31.3094   1
   0 -11  12 1988.97 39.8920  -2
   0  11 -12 1988.97 39.8920   1
   0 -11  11 43.8956 33.8754  -2
   0  11 -11 43.8956 33.8754   1
   0 -11  10 208.855 28.6705  -2
   0  11 -10 208.855 28.6705   1
   0 -11   9 13290.0 62.0866  -2
   0  11  -9 13290.0 62.0866   1
   0 -11   8 42320.8 96.0581  -2
   0  11  -8 42320.8 96.0581   1
   0 -11   7 1950.40 32.1475  -2
   0  11  -7 1950.40 32.1475   1
   0 -11   6 1037.73 31.3206  -2
   0  11  -6 1037.73 31.3206   1
   0 -11   5 8634.32 44.6866  -2
   0  11  -5 8634.32 44.6866   1
   0 -11   4 6036.98 38.8193  -2
   0  11  -4 6036.98 38.8193   1
   0  11  -3 2096.46 28.2621  -2
   0 -11   3 2096.46 28.2621   1
   0  11  -2 974.806 23.5122  -2
   0 -11   2 974.806 23.5122   1
   0  11  -1 509.219 22.2731  -2
   0 -11   1 509.219 22.2731   1
   0  11   0 20.9796 23.1034  -2
   0 -11   0 20.9796 23.1034   1
   0  11   1 2626.42 33.1903  -2
   0 -11  -1 2626.42 33.1903   1
   0  11   2 2459.84 43.3467  -2
   0 -11  -2 2459.84 43.3467   1
   0  11   3 49572.5 123.485  -2
   0 -11  -3 49572.5 123.485   1
   0  11   4 18116.1 73.1049  -2
   0 -11  -4 18116.1 73.1049   1
   0  11   5 4797.77 71.2521  -2
   0 -11  -5 4797.77 71.2521   1
   0  11   6 712.241 31.2134  -2
   0 -11  -6 712.241 31.2134   1
   0  11   7 4376.01 47.0854  -2
   0 -11  -7 4376.01 47.0854   1
   0  11   8 46.1580 26.0087  -2
   0 -11  -8 46.1580 26.0087   1
   0  11   9 432.223 29.8119  -2
   0 -11  -9 432.223 29.8119   1
   0  12 -18 76.2074 47.2912  -2
   0 -12  18 76.2074 47.2912   1
   0 -12  17 326.064 25.3395  -2
   0  12 -17 326.064 25.3395   1
   0  12 -16 90.3076 28.1455  -2
   0 -12  16 90.3076 28.1455   1
   0  12 -15 772.098 33.0447  -2
   0 -12  15 772.098 33.0447   1
   0  12 -14 534.816 40.8092  -2
   0 -12  14 534.816 40.8092   1
   0 -12  13 60.8643 29.7304  -2
   0  12 -13 60.8643 29.7304   1
   0 -12  12 94.5804 32.9673  -2
   0  12 -12 94.5804 32.9673   1
   0 -12  11 1097.82 38.5718  -2
   0  12 -11 1097.82 38.5718   1
   0 -12  10 3531.23 42.9265  -2
   0  12 -10 3531.23 42.9265   1
   0  12  -9 11515.3 60.1457  -2
   0 -12   9 11515.3 60.1457   1
   0 -12   8 72965.3 149.157  -2
   0  12  -8 72965.3 149.157   1
   0 -12   7 2184.07 38.7042  -2
   0  12  -7 2184.07 38.7042   1
   0 -12   6 4131.71 40.8959  -2
   0  12  -6 4131.71 40.8959   1
   0 -12   5 571.723 26.1189  -2
   0  12  -5 571.723 26.1189   1
   0 -12   4 3204.59 37.8127  -2
   0  12  -4 3204.59 37.8127   1
   0  12  -3 144.009 22.7635  -2
   0 -12   3 144.009 22.7635   1
   0  12  -2 814.594 26.1141  -2
   0 -12   2 814.594 26.1141   1
   0  12  -1 3294.56 38.6196  -2
   0 -12   1 3294.56 38.6196   1
   0  12   0 4201.23 44.1154  -2
   0 -12   0 4201.23 44.1154   1
   0  12   1 1610.27 42.5581  -2
   0 -12  -1 1610.27 42.5581   1
   0  12   2 7273.13 61.8221  -2
   0 -12  -2 7273.13 61.8221   1
   0  12   3 8450.93 63.1342  -2
   0 -12  -3 8450.93 63.1342   1
   0  12   4 230.222 35.7346  -2
   0 -12  -4 230.222 35.7346   1
   0  12   5 1183.40 37.9349  -2
   0 -12  -5 1183.40 37.9349   1
   0  12   6 1569.14 36.2401  -2
   0 -12  -6 1569.14 36.2401   1
   0  12   7 70.7613 26.9209  -2
   0 -12  -7 70.7613 26.9209   1
   0  12   8 338.669 28.4698  -2
   0 -12  -8 338.669 28.4698   1
   0  13 -17 2298.56 78.9425  -2
   0 -13  17 2298.56 78.9425   1
   0  13 -16 56.2115 24.8496  -2
   0 -13  16 56.2115 24.8496   1
   0 -13  15 1072.07 32.2163  -2
   0  13 -15 1072.07 32.2163   1
   0 -13  14 4201.10 47.7708  -2
   0  13 -14 4201.10 47.7708   1
   0  13 -13 91.0870 42.8745  -2
   0 -13  13 91.0870 42.8745   1
   0 -13  12 154.424 30.3379  -2
   0  13 -12 154.424 30.3379   1
   0  13 -11 398.764 33.8744  -2
   0 -13  11 398.764 33.8744   1
   0  13 -10 7832.86 60.0131  -2
   0 -13  10 7832.86 60.0131   1
   0 -13   9 26951.4 98.8604  -2
   0  13  -9 26951.4 98.8604   1
   0 -13   8 730.452 31.5413  -2
   0  13  -8 730.452 31.5413   1
   0 -13   7 1603.79 33.2398  -2
   0  13  -7 1603.79 33.2398   1
   0 -13   6 3185.44 43.9229  -2
   0  13  -6 3185.44 43.9229   1
   0  13  -5 1698.31 36.4435  -2
   0 -13   5 1698.31 36.4435   1
   0  13  -4 100.927 27.2648  -2
   0 -13   4 100.927 27.2648   1
   0  13  -3 190.282 34.8472  -2
   0 -13   3 190.282 34.8472   1
   0  13  -2 4.63870 33.0142  -2
   0 -13   2 4.63870 33.0142   1
   0  13  -1 1619.83 34.0760  -2
   0 -13   1 1619.83 34.0760   1
   0  13   0 9820.13 61.4612  -2
   0 -13   0 9820.13 61.4612   1
   0  13   1 454.938 40.3388  -2
   0 -13  -1 454.938 40.3388   1
   0  13   2 1283.25 67.9095  -2
   0 -13  -2 1283.25 67.9095   1
   0  13   3 50.4746 25.5727  -2
   0 -13  -3 50.4746 25.5727   1
   0  13   4 155.992 25.1132  -2
   0 -13  -4 155.992 25.1132   1
   0  13   5 1093.25 32.8487  -2
   0 -13  -5 1093.25 32.8487   1
   0  13   6 1761.17 34.3578  -2
   0 -13  -6 1761.17 34.3578   1
   0  13   7 46.1903 23.3884  -2
   0 -13  -7 46.1903 23.3884   1
   0 -14  16 41.2771 22.1096  -2
   0  14 -16 41.2771 22.1096   1
   0 -14  15 146.622 23.3329  -2
   0  14 -15 146.622 23.3329   1
   0 -14  14 483.517 28.5776  -2
   0  14 -14 483.517 28.5776   1
   0 -14  13 2693.65 43.7040  -2
   0  14 -13 2693.65 43.7040   1
   0 -14  12 977.514 39.6405  -2
   0  14 -12 977.514 39.6405   1
   0  14 -11 517.470 60.3625  -2
   0 -14  11 517.470 60.3625   1
   0 -14  10 1040.10 36.2801  -2
   0  14 -10 1040.10 36.2801   1
   0  14  -9 3243.50 36.5120  -2
   0 -14   9 3243.50 36.5120   1
   0 -14   8 25.4727 22.7545  -2
   0  14  -8 25.4727 22.7545   1
   0 -14   7 3252.75 51.4075  -2
   0  14  -7 3252.75 51.4075   1
   0  14  -6 254.797 34.3642  -2
   0 -14   6 254.797 34.3642   1
   0  14  -5 104.147 28.3729  -2
   0 -14   5 104.147 28.3729   1
   0  14  -4 15101.2 97.7733  -2
   0 -14   4 15101.2 97.7733   1
   0  14  -3 6846.64 63.0586  -2
   0 -14   3 6846.64 63.0586   1
   0  14  -2 3829.35 47.3185  -2
   0 -14   2 3829.35 47.3185   1
   0  14  -1 1435.20 42.9768  -2
   0 -14   1 1435.20 42.9768   1
   0  14   0 2733.66 60.2201  -2
   0 -14   0 2733.66 60.2201   1
   0  14   1 385.294 34.0395  -2
   0 -14  -1 385.294 34.0395   1
   0  14   2 566.502 33.8568  -2
   0 -14  -2 566.502 33.8568   1
   0  14   3 100.235 24.7000  -2
   0 -14  -3 100.235 24.7000   1
   0  14   4 1579.49 38.3984  -2
   0 -14  -4 1579.49 38.3984   1
   0  14   5 425.128 24.8303  -2
   0 -14  -5 425.128 24.8303   1
   0  14   6 575.835 47.0090  -2
   0 -14  -6 575.835 47.0090   1
   0  15 -16 1684.97 49.6469  -2
   0 -15  16 1684.97 49.6469   1
   0 -15  15 651.245 32.3866  -2
   0  15 -15 651.245 32.3866   1
   0  15 -14 4325.68 53.3522  -2
   0 -15  14 4325.68 53.3522   1
   0 -15  13 118.734 26.7468  -2
   0  15 -13 118.734 26.7468   1
   0 -15  12 604.679 32.1301  -2
   0  15 -12 604.679 32.1301   1
   0  15 -11 362.143 30.7949  -2
   0 -15  11 362.143 30.7949   1
   0 -15  10 1340.74 44.4088  -2
   0  15 -10 1340.74 44.4088   1
   0  15  -9 5323.27 59.7115  -2
   0 -15   9 5323.27 59.7115   1
   0  15  -8 44.2754 72.0699  -2
   0 -15   8 44.2754 72.0699   1
   0  15  -7 1801.27 59.8090  -2
   0 -15   7 1801.27 59.8090   1
   0  15  -6 441.204 48.9883  -2
   0 -15   6 441.204 48.9883   1
   0  15  -5 195.191 69.9121  -2
   0 -15   5 195.191 69.9121   1
   0  15  -4 102.128 70.0037  -2
   0 -15   4 102.128 70.0037   1
   0  15  -3 9156.23 67.3737  -2
   0 -15   3 9156.23 67.3737   1
   0  15  -2 5250.73 49.1805  -2
   0 -15   2 5250.73 49.1805   1
   0  15  -1 289.181 30.6906  -2
   0 -15   1 289.181 30.6906   1
   0  15   0 104.035 30.2597  -2
   0 -15   0 104.035 30.2597   1
   0  15   1 47.4505 27.7753  -2
   0 -15  -1 47.4505 27.7753   1
   0  15   2-6.93232 24.2468  -2
   0 -15  -2-6.93232 24.2468   1
   0  15   3 38.3615 29.7876  -2
   0 -15  -3 38.3615 29.7876   1
   0  15   4 1362.47 33.1784  -2
   0 -15  -4 1362.47 33.1784   1
   0  16 -15 6728.24 57.6463  -2
   0 -16  15 6728.24 57.6463   1
   0  16 -14 292.653 25.9912  -2
   0 -16  14 292.653 25.9912   1
   0  16 -13 981.316 32.1985  -2
   0 -16  13 981.316 32.1985   1
   0  16 -12 260.271 30.6458  -2
   0 -16  12 260.271 30.6458   1
   0  16 -11 82.0392 26.5754  -2
   0 -16  11 82.0392 26.5754   1
   0 -16  10 5718.55 46.3202  -2
   0  16 -10 5718.55 46.3202   1
   0  16  -9 36.7711 23.1560  -2
   0 -16   9 36.7711 23.1560   1
   0  16  -8 1278.38 32.9934  -2
   0 -16   8 1278.38 32.9934   1
   0 -16   7 263.276 28.4184  -2
   0  16  -7 263.276 28.4184   1
   0  16  -6 2831.40 52.8687  -2
   0 -16   6 2831.40 52.8687   1
   0  16  -5 137.185 30.6126  -2
   0 -16   5 137.185 30.6126   1
   0  16  -4 3398.41 46.8085  -2
   0 -16   4 3398.41 46.8085   1
   0  16  -3 916.656 35.2928  -2
   0 -16   3 916.656 35.2928   1
   0  16  -2 1694.01 38.1505  -2
   0 -16   2 1694.01 38.1505   1
   0  16  -1 312.545 37.5871  -2
   0 -16   1 312.545 37.5871   1
   0  16   0 962.871 37.8679  -2
   0 -16   0 962.871 37.8679   1
   0  16   1 349.677 26.4403  -2
   0 -16  -1 349.677 26.4403   1
   0  16   2 719.005 33.6512  -2
   0 -16  -2 719.005 33.6512   1
   0 -17  14 2057.63 38.4210  -2
   0  17 -14 2057.63 38.4210   1
   0  17 -13 898.435 23.9278  -2
   0 -17  13 898.435 23.9278   1
   0 -17  12 292.674 23.2587  -2
   0  17 -12 292.674 23.2587   1
   0  17 -11 136.148 23.8900  -2
   0 -17  11 136.148 23.8900   1
   0  17 -10 120.754 23.1113  -2
   0 -17  10 120.754 23.1113   1
   0  17  -9 39.1252 20.2131  -2
   0 -17   9 39.1252 20.2131   1
   0  17  -8 381.087 28.6986  -2
   0 -17   8 381.087 28.6986   1
   0  17  -7 161.195 33.8933  -2
   0 -17   7 161.195 33.8933   1
   0  17  -6 1099.89 38.6130  -2
   0 -17   6 1099.89 38.6130   1
   0  17  -5 10.9289 29.8341  -2
   0 -17   5 10.9289 29.8341   1
   0  17  -4 3815.68 41.6310  -2
   0 -17   4 3815.68 41.6310   1
   0  17  -3 908.113 44.1469  -2
   0 -17   3 908.113 44.1469   1
   0  17  -2 750.633 41.7935  -2
   0 -17   2 750.633 41.7935   1
   0  17  -1 315.413 35.7128  -2
   0 -17   1 315.413 35.7128   1
   0  17   0 912.276 34.8665  -2
   0 -17   0 912.276 34.8665   1
   0  18 -12 69.2598 39.8966  -2
   0 -18  12 69.2598 39.8966   1
   0  18 -11 195.029 45.2370  -2
   0 -18  11 195.029 45.2370   1
   0  18 -10 210.975 34.9093  -2
   0 -18  10 210.975 34.9093   1
   0  18  -9 1290.37 31.1936  -2
   0 -18   9 1290.37 31.1936   1
   0  18  -8 1734.37 34.6101  -2
   0 -18   8 1734.37 34.6101   1
   0  18  -7 291.944 28.3377  -2
   0 -18   7 291.944 28.3377   1
   0  18  -6 43.4023 31.9057  -2
   0 -18   6 43.4023 31.9057   1
   0  18  -5 421.315 48.9039  -2
   0 -18   5 421.315 48.9039   1
   0  18  -4 1362.20 55.6019  -2
   0 -18   4 1362.20 55.6019   1
   0  18  -3 1424.00 52.8338  -2
   0 -18   3 1424.00 52.8338   1
   1 -19   6 1138.37 36.8277   1
   1 -19   7 296.695 33.2385   1
   1 -19   8 418.481 34.3979   1
   1 -19   9 154.680 32.6389   1
   1 -18   1 767.221 35.3479   1
   1 -18   2 395.602 25.3950   1
   1 -18   3 373.044 21.3777   1
   1 -18   4 654.165 24.2766   1
   1 -18   5 117.731 23.4596   1
   1 -18   6 19.7001 23.0883   1
   1 -18   7 33.2949 19.8222   1
   1 -18   8 218.068 20.3913   1
   1 -18   9 2656.68 58.5211   1
   1  17 -10 2660.37 47.7499  -2
   1 -18   9 2660.37 47.7499   1
   1 -18  10 6.49761 38.9857   1
   1  17 -11 545.172 38.6054  -2
   1 -18  10 545.172 38.6054   1
   1  17 -12 1042.07 31.1375  -2
   1 -18  11 1042.07 31.1375   1
   1 -18  12 1028.01 38.7936   1
   1  17 -13 1960.46 53.8786  -2
   1 -18  12 1960.46 53.8786   1
   1 -17  -1 15.4576 23.5053   1
   1 -17   0 412.542 28.6938   1
   1 -17   1-2.40337 22.5040   1
   1 -17   2 1330.88 25.5113   1
   1 -17   3-17.7065 21.8337   1
   1 -17   4 36.6715 22.7372   1
   1 -17   5 2013.69 30.3584   1
   1 -17   6 165.875 23.9659   1
   1 -17   7 135.859 23.8363   1
   1 -17   8 0.32955 25.3693   1
  -1 -16   9 2794.21 52.5619  -2
  -1  17  -8 2794.21 52.5619   1
   1 -17   9 3182.97 69.2419   1
  -1 -16  10 2991.67 43.5021  -2
  -1  17  -9 2991.67 43.5021   1
   1 -17  10 28.2995 46.1237   1
   1  16 -11 116.285 27.4656  -2
   1 -17  10 116.285 27.4656   1
   1 -17  11 2912.84 63.0426   1
   1  16 -12 2492.12 32.9568  -2
   1 -17  11 2492.12 32.9568   1
   1 -17  12 2122.55 53.9299   1
   1  16 -13 3067.16 32.9559  -2
   1 -17  12 3067.16 32.9559   1
   1 -17  13 12.9327 34.3083   1
   1  16 -14 904.051 29.6268  -2
   1 -17  13 904.051 29.6268   1
   1 -17  14-68.7067 34.7494   1
   1 -16  -3 1659.40 30.3021   1
   1 -16  -2 28.8341 23.0974   1
   1 -16  -1 269.634 23.2885   1
   1 -16   0 1065.57 21.8619   1
   1 -16   1 30.2678 23.6548   1
   1 -16   2 319.336 26.2568   1
   1 -16   3 5172.01 42.0630   1
   1 -16   4 3772.71 33.9868   1
   1 -16   5 1593.93 31.8054   1
   1 -16   6 2305.00 34.2609   1
   1 -16   7 23.2522 29.0107   1
  -1 -15   8 492.178 46.6549  -2
  -1  16  -7 492.178 46.6549   1
   1 -16   8 200.449 33.9539   1
  -1 -15   9 860.848 40.7083  -2
  -1  16  -8 860.848 40.7083   1
   1 -16   9 3916.97 81.3106   1
   1  15 -10 4312.18 42.7832  -2
   1 -16   9 4312.18 42.7832   1
   1 -16  10 386.114 53.9672   1
  -1 -15  11 416.498 32.5173  -2
  -1  16 -10 416.498 32.5173   1
  -1  16 -11 415.727 27.1151   1
  -1 -15  12 1998.74 41.4463  -2
  -1  16 -11 1998.74 41.4463   1
   1 -16  12 351.107 25.6934   1
  -1 -15  13 653.706 35.7872  -2
  -1  16 -12 653.706 35.7872   1
  -1  16 -13-22.6056 19.0035   1
  -1 -15  14 54.5992 37.6864  -2
  -1  16 -13 54.5992 37.6864   1
   1 -16  14 428.265 17.4148   1
   1 -16  15 1743.39 45.2823   1
   1 -15  -5 686.448 28.3463   1
   1 -15  -4 45.9370 19.5258   1
   1 -15  -3 438.860 24.2430   1
   1 -15  -2 616.316 24.5195   1
   1 -15  -1 1070.37 22.2691   1
   1 -15   0 166.792 20.1352   1
   1 -15   1 491.755 21.8632   1
   1 -15   2 2464.78 52.0545   1
   1 -15   3 2951.41 37.0691   1
   1 -15   4 2263.15 35.1951   1
   1 -15   5 16.5213 30.9792   1
   1 -15   6 937.434 35.6175   1
   1 -15   7 418.578 38.8379   1
   1  14  -8 444.983 77.0256  -2
   1 -15   7 444.983 77.0256   1
   1 -15   8 26.4753 57.4200   1
   1  14  -9 7588.02 111.988  -2
   1 -15   8 7588.02 111.988   1
   1  14 -10 5454.50 69.0580  -2
   1 -15   9 5454.50 69.0580   1
  -1  15 -10 2611.22 45.2712   1
  -1 -14  11 3174.97 48.9146  -2
  -1  15 -10 3174.97 48.9146   1
  -1  15 -11-5.92981 29.2284   1
  -1 -14  12 1893.84 44.5457  -2
  -1  15 -11 1893.84 44.5457   1
  -1  15 -12 1535.42 38.1051   1
  -1 -14  13 2396.55 45.0749  -2
  -1  15 -12 2396.55 45.0749   1
  -1  15 -13-7.16871 20.4618   1
   1  14 -14 2828.58 73.3645  -2
   1 -15  13 2828.58 73.3645   1
   1 -15  14 1858.21 23.1948   1
   1 -15  15 1155.59 19.7466   1
  -1  15 -16-0.32404 21.6127   1
   1 -14  -7 45.1372 32.2870   1
   1 -14  -6 260.728 23.4077   1
   1 -14  -5 428.956 19.7393   1
   1 -14  -4 416.327 22.2594   1
   1 -14  -3 580.997 22.8428   1
   1 -14  -2 1557.14 24.7939   1
   1 -14  -1 1326.88 32.7149   1
   1 -14   0 1195.65 26.6605   1
   1 -14   1 318.919 22.3227   1
   1 -14   2 313.978 23.6629   1
   1 -14   3 3672.45 36.0566   1
   1 -14   4 238.278 25.1742   1
   1 -14   5 3306.42 39.1265   1
   1 -14   6 1840.48 34.3757   1
   1 -14   7 665.864 40.9537   1
   1  13  -8 11627.3 80.9622  -2
   1 -14   7 11627.3 80.9622   1
  -1  14  -8 35459.2 151.698   1
  -1 -13   9 45996.1 188.337  -2
  -1  14  -8 45996.1 188.337   1
  -1  14  -9 43037.6 166.058   1
  -1 -13  10 40263.3 125.522  -2
  -1  14  -9 40263.3 125.522   1
  -1  14 -10 736.436 41.1396   1
  -1 -13  11 799.398 36.0982  -2
  -1  14 -10 799.398 36.0982   1
  -1 -13  12 1641.61 58.1329  -2
  -1  14 -11 1641.61 58.1329   1
  -1  14 -12 43.0620 37.2872   1
   1  13 -13 6983.43 104.453  -2
   1 -14  12 6983.43 104.453   1
  -1  14 -13 41.1592 21.9306   1
  -1  14 -14 92.8513 20.5812   1
  -1  14 -15 546.169 23.3888   1
  -1  14 -16 2996.14 35.2634   1
  -1  14 -17 1417.35 31.4630   1
   1 -13  -8-31.5435 34.9999   1
   1 -13  -7 332.951 20.5150   1
   1 -13  -6 40.2039 22.3145   1
   1 -13  -5 592.970 22.2068   1
   1 -13  -4 1093.33 25.8188   1
   1 -13  -3 3754.14 39.5925   1
   1 -13  -2 7815.07 39.5121   1
   1 -13  -1 13.3022 23.8149   1
   1 -13   0 1872.18 27.2187   1
   1 -13   1 3.31626 19.6775   1
   1 -13   2 1660.93 25.4158   1
   1 -13   3 13.0335 23.5252   1
   1 -13   4 1236.85 22.8244   1
   1 -13   5 1263.81 27.5309   1
   1 -13   6 2384.76 48.0267   1
  -1 -12   7 3398.63 74.2227  -2
  -1  13  -6 3398.63 74.2227   1
   1 -13   7 26914.4 93.9065   1
   1  12  -8 29117.3 88.5075  -2
   1 -13   7 29117.3 88.5075   1
  -1  13  -8 6658.24 74.9952   1
  -1 -12   9 128432. 178.117  -2
  -1  13  -8 128432. 178.117   1
  -1  13  -9 27018.3 135.004   1
   1  12 -10 26666.8 91.2868  -2
   1 -13   9 26666.8 91.2868   1
  -1  13 -10 35265.4 156.081   1
  -1 -12  11 35263.5 92.0364  -2
  -1  13 -10 35263.5 92.0364   1
  -1  13 -11 5175.61 55.6156   1
  -1  13 -12 568.105 26.5281   1
  -1  13 -13 367.842 28.2093   1
  -1  13 -14 529.617 21.9964   1
   1 -13  15 1250.27 25.3279   1
  -1  13 -16 4024.12 38.1958   1
  -1  13 -17 63.9502 14.9938   1
   1 -12  -9 3521.29 39.9183   1
   1 -12  -8 36.6209 23.6983   1
   1 -12  -7 993.010 27.8928   1
   1 -12  -6 507.165 24.0199   1
   1 -12  -5 458.932 23.7373   1
   1 -12  -4 1840.10 28.5446   1
   1 -12  -3 7170.08 39.4210   1
   1 -12  -2 1972.19 25.3121   1
   1 -12  -1 2132.95 26.9622   1
   1 -12   0 2192.96 25.1740   1
   1 -12   1 2974.94 26.2575   1
   1 -12   2 466.044 19.3655   1
   1 -12   3 145.221 15.9976   1
   1 -12   4 3692.49 36.1674   1
   1 -12   5 45.9991 32.8920   1
  -1 -11   6 255.919 55.1135  -2
  -1  12  -5 255.919 55.1135   1
  -1  12  -6 553.883 25.0446   1
  -1 -11   7 3874.28 50.1940  -2
  -1  12  -6 3874.28 50.1940   1
  -1  12  -7 3621.48 41.3345   1
  -1 -11   8 4595.22 40.6083  -2
  -1  12  -7 4595.22 40.6083   1
  -1  12  -8 17909.0 107.602   1
  -1 -11   9 94426.5 176.677  -2
  -1  12  -8 94426.5 176.677   1
  -1  12  -9 11811.3 93.5990   1
  -1 -11  10 17551.4 82.3339  -2
  -1  12  -9 17551.4 82.3339   1
  -1  12 -10 23953.8 73.1545   1
   1 -12  11 4584.93 41.5391   1
  -1  12 -12 4517.50 47.1827   1
  -1  12 -13 1270.55 30.3968   1
  -1  12 -14 6872.12 42.5150   1
  -1  12 -15 1545.07 25.5532   1
  -1  12 -16 114.391 20.0525   1
  -1  12 -17 133.034 15.3217   1
   1 -12  18 39.9181 29.4901   1
   1 -11 -10 959.137 21.5121   1
   1 -11  -9 334.107 20.7975   1
   1 -11  -8 3274.44 28.7860   1
   1 -11  -7 5.82760 18.3774   1
   1 -11  -6 645.587 33.5659   1
   1 -11  -5 977.930 22.2158   1
   1 -11  -4 8640.82 36.4784   1
   1 -11  -3 1313.13 23.1657   1
   1 -11  -2 2657.23 24.6061   1
   1 -11  -1 3565.00 25.2338   1
   1 -11   0 1317.38 19.7265   1
   1 -11   1 8904.16 33.8454   1
   1 -11   2 28.2649 13.7396   1
   1 -11   3 11750.5 40.5916   1
   1 -11   4 2802.83 29.2382   1
  -1 -10   5 2906.70 61.0059  -2
  -1  11  -4 2906.70 61.0059   1
  -1  11  -5 2885.38 27.2095   1
  -1 -10   6 6879.48 52.2615  -2
  -1  11  -5 6879.48 52.2615   1
   1 -11   6 1460.16 27.7869   1
  -1 -10   7 36714.1 82.9463  -2
  -1  11  -6 36714.1 82.9463   1
   1 -11   7 5119.20 37.5911   1
  -1 -10   8 23245.4 70.3492  -2
  -1  11  -7 23245.4 70.3492   1
  -1  11  -8 13609.4 57.5331   1
   1  10  -9 17232.8 156.941  -2
   1 -11   8 17232.8 156.941   1
  -1  11  -9 622.167 25.0931   1
   1  10 -10 1277.93 114.296  -2
   1 -11   9 1277.93 114.296   1
  -1  11 -10 387.792 23.5532   1
   1  10 -11 3731.15 134.607  -2
   1 -11  10 3731.15 134.607   1
  -1  11 -11 5761.55 39.2588   1
  -1  11 -12 6365.56 43.7983   1
  -1  11 -13 12397.2 55.8406   1
   1 -11  14 6161.49 70.2941   1
   1 -11  15 15251.2 55.4442   1
  -1  11 -16 563.842 18.7819   1
  -1  11 -17 1191.32 24.9445   1
   1 -11  18 308.320 38.9227   1
   1 -10 -11 21.8455 20.2784   1
   1 -10 -10 517.116 18.9844   1
   1 -10  -9 215.550 20.9956   1
   1 -10  -8 2574.07 32.3259   1
   1 -10  -7 1.34312 23.0735   1
   1 -10  -6 38.6346 19.1227   1
   1 -10  -5 49.5038 17.1266   1
   1 -10  -4 473.381 17.8900   1
   1 -10  -3 18230.2 43.0369   1
   1 -10  -2 4646.65 24.6871   1
   1 -10  -1 4389.99 23.4142   1
   1 -10   0 376.940 14.4203   1
   1 -10   1 3102.88 22.0809   1
   1 -10   2 10944.2 31.6689   1
   1 -10   3 34603.0 71.9520   1
   1 -10   4 3714.43 36.7880   1
  -1  10  -5 761.726 37.9631   1
  -1  10  -6 593.527 18.3124   1
   1   9  -7 5132.74 70.1480  -2
   1 -10   6 5132.74 70.1480   1
  -1  10  -7 5409.64 31.5009   1
   1   9  -8 7194.24 79.7030  -2
   1 -10   7 7194.24 79.7030   1
  -1  10  -8 3830.07 33.2700   1
   1   9  -9 7409.62 86.3112  -2
   1 -10   8 7409.62 86.3112   1
  -1  10  -9 8800.33 44.0718   1
   1   9 -10 10525.1 100.090  -2
   1 -10   9 10525.1 100.090   1
   1 -10  10 7691.83 36.7752   1
   1 -10  11 2854.63 31.4677   1
  -1  10 -12 4945.82 39.3600   1
   1 -10  13 751.264 30.5075   1
  -1  10 -14 1397.68 29.2104   1
   1 -10  15 491.860 21.3679   1
  -1  10 -16 2042.98 25.0472   1
   1 -10  17 1859.91 25.4944   1
   1 -10  18 1485.41 28.9761   1
   1  -9 -12 61.6072 16.3993   1
   1  -9 -11 643.483 21.4175   1
   1  -9 -10 946.682 23.7725   1
   1  -9  -9 1478.91 28.1192   1
   1  -9  -8 28.5590 18.9663   1
   1  -9  -7 216.986 19.3260   1
   1  -9  -6 1907.89 24.0875   1
   1  -9  -5 18578.8 42.1036   1
   1  -9  -4 2020.02 17.3275   1
   1  -9  -3 593.646 12.7975   1
   1  -9  -2 9266.96 26.1528   1
   1  -9  -1 43.8340 12.4015   1
   1  -9   0 1519.70 15.1918   1
   1  -9   1 7155.12 23.9863   1
   1  -9   2 169.804 13.6025   1
   1  -9   3 12214.5 23.2199   1
  -1   9  -4 3588.84 20.0497   1
  -1   9  -5 6905.71 34.2386   1
   1   8  -7 11767.1 114.530  -2
   1  -9   6 11767.1 114.530   1
  -1   9  -7 16336.7 46.9651   1
   1   8  -8 22512.0 104.668  -2
   1  -9   7 22512.0 104.668   1
  -1   9  -8 5203.52 36.0668   1
   1   8  -9 6841.26 80.4421  -2
   1  -9   8 6841.26 80.4421   1
   1  -9   9 4723.97 30.9005   1
   1  -9  10 1466.00 22.9055   1
   1  -9  11 926.529 24.4333   1
  -1   9 -12-2.28984 23.6452   1
  -1   9 -13 23525.0 71.5420   1
   1  -9  14 2658.54 37.4060   1
   1  -9  15 1265.00 29.8570   1
  -1   9 -16 1445.11 20.9598   1
  -1   9 -17 739.051 17.4350   1
  -1   9 -18 18.8923 15.0860   1
   1  -8 -13-7.02673 14.6845   1
   1  -8 -12 45.9718 20.1139   1
   1  -8 -11 88.9404 18.4777   1
   1  -8 -10 47.2980 20.8390   1
   1  -8  -9 1376.31 25.4588   1
   1  -8  -8 2.77450 16.5889   1
   1  -8  -7 597.822 17.0249   1
   1  -8  -6 974.460 15.9444   1
   1  -8  -5 3466.40 18.3294   1
   1  -8  -4 1326.65 13.7243   1
   1  -8  -3 4664.91 18.8665   1
   1  -8  -2 8441.97 24.1566   1
   1  -8  -1 740.571 12.5089   1
   1  -8   0 83.8402 9.82088   1
   1  -8   1 4770.16 14.6321   1
   1  -8   2 41112.1 34.5106   1
   1  -8   3 9851.83 22.6952   1
   1   7  -4 9158.03 85.0191  -2
   1  -8   3 9158.03 85.0191   1
   1  -8   4 88.0120 11.5565   1
   1   7  -5 7144.43 66.1480  -2
   1  -8   4 7144.43 66.1480   1
  -1   8  -5 4507.83 25.6136   1
   1   7  -6 14840.7 115.655  -2
   1  -8   5 14840.7 115.655   1
  -1   8  -6 20413.7 53.8698   1
   1   7  -7 26350.8 143.956  -2
   1  -8   6 26350.8 143.956   1
  -1   8  -7 3002.84 53.8069   1
   1   7  -8 5290.98 71.9870  -2
   1  -8   7 5290.98 71.9870   1
  -1   8  -8 8767.88 36.5585   1
  -1   8  -9 16214.9 46.2178   1
   1  -8  10 2499.31 26.9729   1
  -1   8 -11 2832.31 30.2378   1
   1  -8  12 4769.07 39.2979   1
   1  -8  13 16382.0 60.6905   1
   1  -8  14 2533.78 35.9061   1
  -1   8 -15 3988.40 43.8115   1
   1  -8  16 176.212 17.2207   1
   1  -8  17 888.579 22.5133   1
  -1   8 -18 2076.48 21.7685   1
   1  -7 -14 943.456 23.0281   1
   1  -7 -13 4.93439 15.7696   1
   1  -7 -12 1370.27 26.1694   1
   1  -7 -11-2.89409 18.8499   1
   1  -7 -10 6233.88 38.9544   1
   1  -7  -9 1307.30 20.6319   1
   1  -7  -8 829.773 18.6717   1
   1  -7  -7 272.491 14.0203   1
   1  -7  -6 834.001 13.2849   1
   1  -7  -5 6398.26 19.8399   1
   1  -7  -4 82.9376 9.81079   1
   1  -7  -3 20320.8 31.6060   1
   1  -7  -2 3957.17 13.9011   1
   1  -7  -1 445.273 9.27234   1
   1  -7   0 463.574 9.37876   1
   1  -7   1 100303. 42.0430   1
   1  -7   2 388.245 8.90557   1
   1   6  -3 1807.04 73.5969  -2
   1  -7   2 1807.04 73.5969   1
  -1   7  -3 271.918 10.9251   1
   1   6  -4 419.297 40.3017  -2
   1  -7   3 419.297 40.3017   1
   1  -7   4 207.881 10.3868   1
   1   6  -5 1978.09 58.5837  -2
   1  -7   4 1978.09 58.5837   1
  -1   7  -5 716.537 15.4330   1
   1   6  -6 2892.72 63.9183  -2
   1  -7   5 2892.72 63.9183   1
   1  -7   6 7867.95 27.0808   1
   1   6  -7 24721.2 139.918  -2
   1  -7   6 24721.2 139.918   1
  -1   7  -7 76689.9 93.6654   1
   1  -7   8 48697.5 135.650   1
  -1   7  -9 3232.93 24.4542   1
   1  -7  10 4712.88 31.9545   1
  -1   7 -11 214.169 20.4905   1
  -1   7 -12 2911.27 31.9636   1
   1  -7  13 1516.52 30.4519   1
  -1   7 -14 5134.34 41.5361   1
  -1   7 -15 1482.45 42.8279   1
   1  -7  16 1241.64 27.5910   1
  -1   7 -17 1992.91 27.4533   1
  -1   7 -18 14.6037 13.3397   1
   1  -6 -14 101.187 14.7409   1
   1  -6 -13 413.884 17.8554   1
   1  -6 -12 29.3218 20.4755   1
   1  -6 -11 5768.21 45.6511   1
   1  -6 -10 3748.03 32.9528   1
   1  -6  -9 109.971 17.3293   1
   1  -6  -8 633.952 15.6111   1
   1  -6  -7 10.9168 11.3665   1
   1  -6  -6 10403.8 25.6650   1
   1  -6  -5 1391.48 14.1281   1
   1  -6  -4 20311.5 25.3397   1
   1  -6  -3 7175.51 16.5981   1
   1  -6  -2 39.2740 7.87529   1
   1  -6  -1 820.845 8.61701   1
   1  -6   0 7621.69 11.7842   1
   1  -6   1 9605.02 13.0551   1
   1  -6   2 3286.52 10.6036   1
   1   5  -3 4292.59 28.7505  -2
   1  -6   2 4292.59 28.7505   1
   1  -6   3 23131.2 23.9450   1
   1   5  -4 41973.4 63.4788  -2
   1  -6   3 41973.4 63.4788   1
   1  -6   4 141.645 9.70918   1
   1   5  -5 12769.7 69.6869  -2
   1  -6   4 12769.7 69.6869   1
  -1   6  -5 5555.26 26.3761   1
   1   5  -6 5210.38 64.9363  -2
   1  -6   5 5210.38 64.9363   1
  -1   6  -6 59708.3 70.5174   1
  -1   6  -7 333.203 21.0966   1
  -1   6  -8 32804.1 69.1083   1
   1  -6   9 10864.0 39.1177   1
   1  -6  10 215.022 18.7701   1
  -1   6 -11 8318.63 42.3805   1
  -1   6 -12 12640.6 56.6394   1
  -1   6 -13 19.1700 22.6702   1
  -1   6 -14 6047.16 42.8356   1
  -1   6 -15 26.6108 24.8090   1
  -1   6 -16 1422.20 28.3785   1
  -1   6 -17 250.208 16.2851   1
  -1   6 -18 4797.24 25.7244   1
   1  -5 -15 13.4427 18.8889   1
   1  -5 -14 624.910 17.7241   1
   1  -5 -13 39.7376 17.3239   1
   1  -5 -12 586.627 21.9389   1
   1  -5 -11 15243.2 61.4760   1
   1  -5 -10 32.2726 17.6101   1
   1  -5  -9 136.860 14.9155   1
   1  -5  -8 11.4235 13.3705   1
   1  -5  -7 12.2415 10.5019   1
   1  -5  -6 3298.52 17.7161   1
   1  -5  -5 3163.14 12.9367   1
   1  -5  -4 10105.6 18.2079   1
   1  -5  -3 178.685 8.00474   1
   1  -5  -2 320.801 5.72639   1
   1  -5  -1 1385.32 6.17373   1
   1  -5   0 33119.2 18.1918   1
   1  -5   1 13870.6 13.2602   1
   1   4  -2 16373.5 61.2514  -2
   1  -5   1 16373.5 61.2514   1
   1  -5   2 23297.5 18.1384   1
   1   4  -3 27215.3 45.6101  -2
   1  -5   2 27215.3 45.6101   1
  -1   5  -3 8293.68 12.4985   1
   1   4  -4 25303.3 44.8271  -2
   1  -5   3 25303.3 44.8271   1
   1  -5   4 1785.09 12.1927   1
   1   4  -5 2474.51 45.8123  -2
   1  -5   4 2474.51 45.8123   1
  -1   5  -5 9509.92 30.5693   1
  -1   5  -6 19854.4 44.4886   1
  -1   5  -7 2456.23 26.6356   1
   1  -5   8 6437.96 32.8140   1
  -1   5  -9 1294.84 27.1678   1
  -1   5 -10 54.7869 18.1296   1
   1  -5  11 9192.36 47.7166   1
  -1   5 -12 2319.30 31.2605   1
   1  -5  13 49169.7 117.448   1
   1  -5  14 71.4996 29.9425   1
   1  -5  15 4943.65 49.0313   1
  -1   5 -16 70.5985 20.9686   1
  -1   5 -17 2141.18 20.7238   1
  -1   5 -18 1282.05 19.8783   1
   1  -4 -16 1639.96 24.4030   1
   1  -4 -15 287.506 19.0992   1
   1  -4 -14 196.499 15.3703   1
   1  -4 -13 105.463 20.7621   1
   1  -4 -12 1029.97 22.8826   1
   1  -4 -11 1484.91 22.8475   1
   1  -4 -10 387.420 18.1515   1
   1  -4  -9 207.815 15.2913   1
   1  -4  -8 27.8891 12.2036   1
   1  -4  -7 12208.8 25.3954   1
   1  -4  -6 924.161 10.3157   1
   1  -4  -5 33078.6 27.9462   1
   1  -4  -4 683.645 8.77996   1
   1  -4  -3 136.654 5.74392   1
   1  -4  -2 29.2701 3.78163   1
   1  -4  -1 6537.52 9.25744   1
   1  -4   0 67163.3 24.0010   1
   1  -4   1 69414.6 23.3647   1
   1   3  -2 111903. 114.838  -2
   1  -4   1 111903. 114.838   1
   1  -4   2 73350.4 30.8091   1
   1   3  -3 76458.1 63.3918  -2
   1  -4   2 76458.1 63.3918   1
  -1   4  -3 6516.11 12.1604   1
   1   3  -4 14760.8 54.3943  -2
   1  -4   3 14760.8 54.3943   1
  -1   4  -4 1923.10 17.1262   1
  -1   4  -5 2269.49 20.1417   1
  -1   4  -6 120968. 89.2113   1
  -1   4  -7 5508.26 34.4079   1
  -1   4  -8 1900.00 23.6056   1
  -1   4  -9 161.037 18.6693   1
  -1   4 -10 3550.11 31.2847   1
  -1   4 -11 23147.2 68.3328   1
  -1   4 -12 67528.0 114.094   1
  -1   4 -13 25348.6 105.631   1
  -1   4 -14 38995.3 126.602   1
   1  -4  15 460.340 24.5830   1
   1  -4  16 434.388 17.2508   1
  -1   4 -17 2288.23 19.7066   1
  -1   4 -18 750.855 28.9547   1
   1  -3 -16 306.471 16.8186   1
   1  -3 -15 18.5826 14.6672   1
   1  -3 -14 324.005 19.0951   1
   1  -3 -13 1439.77 26.1380   1
   1  -3 -12 37.6239 18.2448   1
   1  -3 -11 31.8854 16.6402   1
   1  -3 -10 3123.80 25.5819   1
   1  -3  -9-1.96112 13.0069   1
   1  -3  -8 253.509 14.8925   1
   1  -3  -7 598.546 10.0688   1
   1  -3  -6 26918.6 27.2834   1
   1  -3  -5 77360.1 34.3884   1
   1  -3  -4 2537.42 8.29197   1
   1  -3  -3 352.147 5.48408   1
   1  -3  -2 2649.64 6.31208   1
   1  -3  -1 541.103 5.09349   1
   1  -3   0 1938.17 6.27847   1
   1  -3   1 73616.2 24.4145   1
   1  -3   2 6787.37 15.0082   1
   1   2  -3 18058.9 53.6310  -2
   1  -3   2 18058.9 53.6310   1
   1  -3   3 14896.7 19.0757   1
   1  -3   4 39976.3 48.1227   1
  -1   3  -5 17356.7 22.5092   1
   1  -3   6 5308.32 26.3734   1
  -1   3  -7 2700.02 24.8089   1
  -1   3  -8 20084.7 58.1731   1
  -1   3  -9 1243.88 23.4963   1
  -1   3 -10 5505.28 35.3227   1
   1  -3  11 15700.1 76.2876   1
   1  -3  12 2375.26 35.9319   1
  -1   3 -13 6378.70 48.6452   1
  -1   3 -14 17414.0 73.1157   1
  -1   3 -15 1648.56 26.1081   1
  -1   3 -16 1358.30 19.6516   1
  -1   3 -17 4045.63 33.3965   1
  -1   3 -18 1033.86 28.6321   1
   1  -2 -17 1536.90 35.7019   1
   1  -2 -16 429.835 16.8028   1
   1  -2 -15 759.014 19.6723   1
   1  -2 -14 1.63311 23.8210   1
   1  -2 -13 1024.59 24.2355   1
   1  -2 -12 1687.84 26.7835   1
   1  -2 -11 1828.22 22.2855   1
   1  -2 -10 167.311 13.6162   1
   1  -2  -9 5212.12 24.2904   1
   1  -2  -8 50.1704 11.2191   1
   1  -2  -7 913.406 9.69909   1
   1  -2  -6 72926.1 38.8068   1
   1  -2  -5 7624.50 13.1825   1
   1  -2  -4 6923.55 9.77835   1
  -1   2   3 5751.09 8.17646   1
   1  -2  -2 28055.7 14.9018   1
   1  -2  -1 1792.00 4.94275   1
   1  -2   0 7380.71 7.51430   1
   1  -2   1 5513.53 13.2584   1
  -1   2  -2 19792.6 19.1594   1
   1  -2   3 13267.9 29.0623   1
  -1   2  -4 576.767 15.2060   1
  -1   2  -5 40621.0 37.1557   1
   1  -2   6 21232.2 42.9234   1
  -1   2  -7 1553.75 25.6147   1
   1  -2   8 426.189 23.6498   1
  -1   2  -9 84.0545 18.1773   1
   1  -2  10 306.319 27.5991   1
   1  -2  11 3311.96 36.6643   1
  -1   2 -12 71937.3 156.320   1
   1  -2  13 514.343 21.9868   1
   1  -2  14 3771.02 30.0221   1
  -1   2 -15 76.6197 16.0286   1
  -1   2 -16 1568.92 21.1805   1
  -1   2 -17 3546.38 35.4223   1
   1  -1 -17 19.7320 15.3093   1
   1  -1 -16 1016.74 18.8097   1
   1  -1 -15 924.406 21.1800   1
   1  -1 -14 2853.29 30.8356   1
   1  -1 -13 1855.65 27.6800   1
   1  -1 -12 1927.25 27.4904   1
   1  -1 -11 4084.71 29.2822   1
   1  -1 -10 692.204 13.6942   1
   1  -1  -9 322.720 16.0647   1
   1  -1  -8 9733.03 31.6506   1
   1  -1  -7 438.532 10.2546   1
   1  -1  -6 952.918 7.62574   1
   1  -1  -5 14688.1 12.2747   1
   1  -1  -4 245.018 3.70782   1
   1  -1  -3 9380.42 10.2005   1
   1  -1  -2 43725.1 16.1974   1
   1  -1  -1 84.3664 3.03012   1
   1  -1   0 3986.38 9.98871   1
   1  -1   1 60750.0 29.9875   1
  -1   1  -2 167731. 90.4859   1
   1  -1   3 1437.97 19.8564   1
  -1   1  -4 4150.62 27.9587   1
  -1   1  -5 3339.54 14.9509   1
   1  -1   6 2550.12 34.1369   1
  -1   1  -7 5977.78 30.4063   1
   1  -1   8 1053.71 19.5956   1
  -1   1  -9 12024.7 60.6381   1
  -1   1 -10 730.407 19.4705   1
  -1   1 -11 686.084 21.1335   1
   1  -1  12 8614.16 62.8366   1
  -1   1 -13 5666.34 38.4474   1
  -1   1 -14 267.087 21.3084   1
   1  -1  15 19.9733 14.2331   1
   1  -1  16 1470.47 18.3930   1
  -1   1 -17 5306.00 55.0945   1
   1   0 -18 4255.24 44.5973   1
   1   0 -17 1449.12 24.3307   1
   1   0 -16 5101.55 37.3154   1
   1   0 -15 58.4154 23.5588   1
   1   0 -14 791.630 22.6358   1
   1   0 -13 16566.4 60.4095   1
   1   0 -12 929.224 22.6913   1
  -1   0  11 498.621 17.8241   1
   1   0 -10 4276.41 28.4212   1
   1   0  -9 6758.39 27.4782   1
   1   0  -8 264.756 11.3838   1
   1   0  -7 4298.71 12.6665   1
   1   0  -6 92.0610 6.56593   1
   1   0  -5 19624.4 15.0367   1
   1   0  -4 2317.93 6.72073   1
   1   0  -3 43113.8 18.7558   1
   1   0  -2 24267.7 14.4698   1
   1   0  -1 73295.8 28.3805   1
   1   0   0 78.9798 5.74149   1
   1   0   1 2369.16 14.2209   1
   1   0   2 26353.2 39.5150   1
  -1   0  -3 8064.33 26.8795   1
  -1   0  -4 6874.15 18.0763   1
  -1   0  -5 307.509 12.3165   1
  -1   0  -6 91.9965 16.2230   1
  -1   0  -7 1722.66 22.9964   1
  -1   0  -8 712.861 17.7770   1
  -1   0  -9 7875.63 37.6331   1
  -1   0 -10 501.492 19.5252   1
  -1   0 -11 4109.00 32.5931   1
  -1   0 -12 253.931 19.8622   1
  -1   0 -13 205.843 19.4187   1
  -1   0 -14 258.824 19.6960   1
  -1   0 -15 2444.78 23.8492   1
  -1   0 -16 1879.70 23.4508   1
  -1   0 -17 2573.75 38.1013   1
   1   1 -18 1547.64 25.5188   1
   1   1 -17 1532.66 22.6459   1
   1   1 -16 1458.07 25.7626   1
   1   1 -15 5037.79 47.3427   1
   1   1 -14 6952.88 48.3849   1
   1   1 -13 87.1546 32.1799   1
   1   1 -12 43519.2 90.7587   1
   1   1 -11 5579.98 32.6078   1
   1   1 -10 848.711 18.9300   1
   1   1  -9 3277.99 21.2024   1
  -1  -1   8 1453.20 12.0625   1
   1   1  -7 7512.39 17.2299   1
   1   1  -6 33.3643 6.44699   1
   1   1  -5 454.498 6.03925   1
   1   1  -4 728.027 6.42035   1
  -1  -1   3 1163.78 7.50251   1
   1   1  -2 25433.3 17.8136   1
  -1  -1   1 17607.9 20.9002   1
  -1  -1   0 62105.0 42.0567   1
  -1  -1  -1 16864.1 15.7843   1
  -1  -1  -2 3403.45 15.9007   1
  -1  -1  -3 574.374 10.0298   1
  -1  -1  -4 22187.3 25.2153   1
   1   1   5 56118.2 46.9065   1
  -1  -1  -6 11404.5 32.9717   1
   1   1   7 49782.6 76.7811   1
   1   1   8 771.594 23.9306   1
  -1  -1  -9 181.972 16.8735   1
   1   1  10 5551.42 35.0240   1
  -1  -1 -11 214.036 24.3410   1
   1   1  12 410.489 19.3432   1
   1   1  13 284.559 20.0858   1
  -1  -1 -14 9.53093 14.7356   1
  -1  -1 -15 994.572 19.4242   1
  -1  -1 -16 1369.77 24.5113   1
   1   2 -18 219.259 16.5503   1
   1   2 -17 68.3748 16.8514   1
   1   2 -16 2377.75 29.9626   1
   1   2 -15 161.174 20.1758   1
  -1  -2  14 9761.05 49.6763   1
   1   2 -13 148908. 224.332   1
   1   2 -12 140.599 23.3522   1
   1   2 -11 8631.10 39.3323   1
   1   2 -10 780.221 16.0943   1
   1   2  -9 5854.73 25.5727   1
   1   2  -8 968.324 12.5823   1
   1   2  -7 9667.03 21.6597   1
   1   2  -6 441.446 7.76750   1
   1   2  -5 2516.59 10.2882   1
  -1  -2   4 2372.79 11.0721   1
   1   2  -3 9049.93 17.9178   1
   1   2  -2 808.755 7.29178   1
  -1  -2   1 58988.4 36.2112   1
  -1  -2   0 293.961 5.35058   1
  -1  -2  -1 4917.39 11.1272   1
   1   2   2 760.549 7.10836   1
  -1  -2  -3 4237.98 11.7712   1
  -1  -2  -4 7722.32 19.3539   1
  -1  -2  -5 35232.6 39.7664   1
  -1  -2  -6 995.861 17.2038   1
  -1  -2  -7 3100.40 23.2415   1
  -1  -2  -8 23.1981 15.1074   1
   1   2   9 30.8501 16.7335   1
  -1  -2 -10 1835.81 24.4203   1
  -1  -2 -11 5583.76 33.2641   1
   1   2  12 88.5522 16.1214   1
  -1  -2 -13 571.990 21.1502   1
  -1  -2 -14 3658.02 27.1254   1
  -1  -2 -15 1499.15 29.8933   1
   1   3 -19 10.0391 21.9619   1
   1   3 -18 1211.95 22.0729   1
   1   3 -17 47.5356 15.8183   1
  -1  -3  16 53.5689 17.9476   1
   1   3 -15 2830.99 31.1484   1
  -1  -3  14 1314.70 31.1916   1
   1   3 -13 21546.0 88.9451   1
  -1  -3  12 1770.67 30.6237   1
  -1  -3  11 99.3133 21.3995   1
  -1  -3  10 9294.90 34.3978   1
   1   3  -9 6310.51 26.0982   1
   1   3  -8 263.287 13.6700   1
   1   3  -7 32503.2 32.3238   1
  -1  -3   6 14677.2 20.0326   1
  -1  -3   5 20186.4 30.0951   1
  -1  -3   4 6423.44 19.7491   1
  -1  -3   3 870.255 11.6002   1
   1   3  -2 47535.9 29.6727   1
   1   3  -1 118.348 8.83747   1
  -1  -3   0 11404.0 14.5582   1
  -1  -3  -1 1945.92 7.32700   1
  -1  -3  -2 657.845 5.99390   1
  -1  -3  -3 11703.9 16.9011   1
  -1  -3  -4 4447.22 15.4876   1
  -1  -3  -5 3478.75 17.1658   1
   1   3   6 1223.53 14.5977   1
  -1  -3  -7 1812.88 17.3372   1
  -1  -3  -8 63.9485 14.1544   1
  -1  -3  -9 3741.76 25.1882   1
  -1  -3 -10 3086.92 33.0996   1
  -1  -3 -11 2174.39 30.1735   1
  -1  -3 -12 111.492 22.2941   1
  -1  -3 -13 99.7594 15.7679   1
  -1  -3 -14 39.4791 18.4385   1
  -1  -3 -15 125.740 17.4709   1
   1   4 -19 5.58611 24.0038   1
   1   4 -18 373.741 18.6970   1
   1   4 -17 4372.22 28.7650   1
  -1  -4  16 85.1658 18.4662   1
  -1  -4  15 1620.71 31.8546   1
  -1  -4  14-11.1370 24.2955   1
  -1  -4  13 394.612 26.4373   1
   1   4 -12 55.3088 24.2173   1
   1   4 -11 67.1563 17.4559   1
   1   4 -10 8717.05 40.1932   1
   1   4  -9 264.645 16.7854   1
   1   4  -8 17039.9 40.8358   1
  -1  -4   7 145244. 92.6054   1
   1   4  -6 42278.6 48.4485   1
  -1  -4   5 516.460 9.34436   1
   1   4  -4 23217.2 32.9868   1
   1   4  -3 3899.88 20.4178   1
  -1   5  -2 24706.3 68.1524  -2
  -1  -4   3 24706.3 68.1524   1
   1   4  -2 2898.63 11.5288   1
  -1   5  -1 15696.4 54.5749  -2
  -1  -4   2 15696.4 54.5749   1
  -1  -4   1 16405.4 23.6795   1
  -1  -4   0 7330.27 13.6357   1
   1   4   1 3004.78 9.03569   1
  -1  -4  -2 831.975 8.76283   1
   1   4   3 1775.38 14.1250   1
  -1  -4  -4 10577.7 26.3434   1
  -1  -4  -5 425.584 19.2920   1
  -1  -4  -6 440.349 13.7388   1
  -1  -4  -7 3348.22 23.4709   1
  -1  -4  -8 100.856 16.0779   1
  -1  -4  -9 539.203 18.7080   1
  -1  -4 -10 6253.10 38.7564   1
  -1  -4 -11 422.982 20.0573   1
  -1  -4 -12 6300.03 59.2749   1
  -1  -4 -13 0.06060 19.9583   1
  -1  -4 -14 33.6560 15.8623   1
  -1  -4 -15 241.561 21.6087   1
   1   5 -19 464.353 29.7724   1
   1   5 -18 1171.27 20.4093   1
  -1  -5  17 1798.88 22.0207   1
  -1  -5  16 163.548 18.9081   1
  -1  -5  15 1904.87 33.0861   1
   1   5 -14 223.677 23.6407   1
  -1  -5  13 3322.11 38.3119   1
   1   5 -12 425.517 20.9012   1
   1   5 -11 7498.79 33.3401   1
  -1  -5  10 2218.23 25.1195   1
  -1  -5   9 224.199 18.1672   1
  -1  -5   8 15170.3 45.1918   1
  -1  -5   7 1540.01 21.6832   1
   1   5  -6 368.071 18.5667   1
   1   5  -5 18012.1 35.8803   1
   1   5  -4 28106.5 45.9335   1
  -1   6  -3 51886.0 78.4021  -2
  -1  -5   4 51886.0 78.4021   1
   1   5  -3 1180.88 19.6671   1
  -1   6  -2 4294.71 36.2355  -2
  -1  -5   3 4294.71 36.2355   1
   1   5  -2 1463.02 13.2525   1
  -1   6  -1 10331.1 40.9397  -2
  -1  -5   2 10331.1 40.9397   1
   1   5  -1 928.618 11.2991   1
   1   5   0 2026.14 12.7459   1
  -1  -5  -1 512.716 9.16421   1
  -1  -5  -2 353.711 10.5593   1
  -1  -5  -3 3257.07 21.4663   1
  -1  -5  -4 5545.04 25.4041   1
  -1  -5  -5 4029.89 24.9845   1
  -1  -5  -6 1012.89 17.5085   1
  -1  -5  -7 5430.96 30.8514   1
  -1  -5  -8 9.13768 19.2401   1
  -1  -5  -9 588.081 23.1440   1
  -1  -5 -10 6472.67 45.9235   1
  -1  -5 -11 273.113 25.1604   1
  -1  -5 -12 1588.54 29.3681   1
  -1  -5 -13 1309.04 24.8514   1
  -1  -5 -14 9.53508 23.3200   1
   1   6 -19 4137.07 52.2962   1
  -1  -6  18 26.9806 15.0555   1
   1   6 -17 17.1049 15.6208   1
   1   6 -16 5101.30 42.6616   1
   1   6 -15 916.316 28.1002   1
   1   6 -14 406.570 23.1775   1
  -1  -6  13 7080.71 40.3701   1
   1   6 -12 3192.15 27.5485   1
   1   6 -11 2939.67 24.9534   1
  -1  -6  10 15148.8 38.7230   1
  -1  -6   9 26552.5 75.7277   1
  -1  -6   8 1713.71 20.7131   1
  -1  -6   7 19828.5 51.4417   1
   1   6  -6 2706.69 25.9198   1
  -1  -6   5 2404.81 27.9578   1
   1   6  -4 14.7202 13.7882   1
  -1   7  -3 253.253 37.1007  -2
  -1  -6   4 253.253 37.1007   1
   1   6  -3 1264.52 24.6494   1
  -1   7  -2 1964.60 45.3981  -2
  -1  -6   3 1964.60 45.3981   1
   1   6  -2 13275.4 36.9947   1
  -1   7  -1 96712.3 104.503  -2
  -1  -6   2 96712.3 104.503   1
  -1  -6   1 48.9741 11.6443   1
  -1  -6   0 15267.0 24.6103   1
  -1  -6  -1 2820.35 14.1493   1
  -1  -6  -2 39.4812 10.2326   1
  -1  -6  -3 511.765 16.3354   1
  -1  -6  -4 1451.03 24.2657   1
  -1  -6  -5 525.906 17.5007   1
  -1  -6  -6 6816.37 34.1452   1
  -1  -6  -7 6.51024 18.8677   1
  -1  -6  -8 2498.39 27.3378   1
  -1  -6  -9 923.192 25.2909   1
  -1  -6 -10 2287.28 28.2607   1
  -1  -6 -11 14.8327 18.5779   1
  -1  -6 -12 10.2196 19.1931   1
  -1  -6 -13 371.815 21.5999   1
   1   7 -19 3842.63 37.7627   1
   1   7 -18 633.943 20.6991   1
   1   7 -17 615.653 22.1911   1
  -1  -7  16 109.357 21.2876   1
  -1  -7  15 237.235 23.3231   1
   1   7 -14 70.3735 27.1106   1
  -1  -7  13 698.709 29.5606   1
   1   7 -12 17552.6 53.0435   1
  -1  -7  11 6186.19 37.0491   1
   1   7 -10 3059.07 25.5892   1
   1   7  -9 510.147 18.1678   1
  -1  -7   8 3243.83 38.5012   1
   1   7  -7 8840.57 34.8691   1
   1   7  -6 12553.0 57.2845   1
   1   7  -5 9492.23 48.7722   1
  -1   8  -4 13259.9 94.4451  -2
  -1  -7   5 13259.9 94.4451   1
  -1  -7   4 689.952 15.7221   1
  -1   8  -3 8442.52 58.9555  -2
  -1  -7   4 8442.52 58.9555   1
   1   7  -3 82.5032 16.7130   1
  -1   8  -2 30567.7 62.2339  -2
  -1  -7   3 30567.7 62.2339   1
   1   7  -2 34750.7 63.7453   1
  -1   8  -1 46260.5 88.4861  -2
  -1  -7   2 46260.5 88.4861   1
  -1  -7   1 45406.5 51.6798   1
  -1  -7   0 747.412 11.3081   1
  -1  -7  -1 6106.71 27.2692   1
   1   7   2 62.3906 14.7430   1
  -1  -7  -3 414.150 16.6566   1
  -1  -7  -4 14.7224 14.6544   1
  -1  -7  -5 19.5024 16.3453   1
  -1  -7  -6 21.6211 17.9714   1
  -1  -7  -7 74.8145 20.1874   1
  -1  -7  -8 18.0618 19.6061   1
  -1  -7  -9 80.6783 22.2672   1
  -1  -7 -10 200.716 18.8449   1
  -1  -7 -11 18.3411 17.6774   1
  -1  -7 -12 1506.73 30.0023   1
  -1  -8  19 888.744 25.6688   1
  -1  -8  18 291.949 18.8688   1
  -1  -8  17 4683.70 47.0858   1
   1   8 -16 203.376 29.0637   1
   1   8 -15 3166.08 33.7213   1
  -1  -8  14 521.445 30.3842   1
  -1  -8  13 3007.20 31.2494   1
   1   8 -12 5171.56 38.6984   1
   1   8 -11 762.383 22.6347   1
  -1  -8  10 5816.10 32.7705   1
  -1  -8   9 1657.66 22.3118   1
   1   8  -8 6914.43 36.7208   1
  -1   9  -7 21122.8 93.5011  -2
  -1  -8   8 21122.8 93.5011   1
   1   8  -7 378.655 30.7138   1
  -1   9  -6 9161.39 70.1846  -2
  -1  -8   7 9161.39 70.1846   1
   1   8  -6 9792.21 52.9979   1
  -1   9  -5 17109.7 110.707  -2
  -1  -8   6 17109.7 110.707   1
   1   8  -5 53.2863 19.0877   1
   1   8  -4 10744.2 37.2086   1
  -1   9  -3 22983.3 107.105  -2
  -1  -8   4 22983.3 107.105   1
  -1  -8   3 21.1747 13.6569   1
  -1  -8   2 969.110 15.4339   1
  -1  -8   1 39.1566 12.8290   1
  -1  -8   0 7880.45 25.9708   1
   1   8   1 1440.28 19.9351   1
  -1  -8  -2 123.957 16.2334   1
  -1  -8  -3 646.629 17.8934   1
  -1  -8  -4 8099.16 38.2582   1
  -1  -8  -5 1385.71 28.2011   1
  -1  -8  -6 2269.34 28.0356   1
  -1  -8  -7 6109.44 41.5800   1
  -1  -8  -8 94.8789 27.2569   1
  -1  -8  -9 749.918 24.9781   1
  -1  -8 -10 1651.03 26.5937   1
  -1  -8 -11 84.7847 17.9196   1
  -1  -9  19 62.6595 19.2744   1
  -1  -9  18 4329.54 36.1398   1
  -1  -9  17 2062.85 35.4635   1
  -1  -9  16 1369.15 26.7506   1
  -1  -9  15 1329.70 51.8235   1
  -1  -9  14 9634.94 61.6216   1
   1   9 -13 8912.15 44.2952   1
   1   9 -12 843.880 27.8729   1
  -1  -9  11 834.332 23.6777   1
  -1  -9  10 42.2230 19.4903   1
   1   9  -9 3906.99 28.9479   1
   1   9  -8 2012.59 26.9790   1
  -1  10  -7 6520.05 73.4825  -2
  -1  -9   8 6520.05 73.4825   1
   1   9  -7 5209.65 38.3483   1
  -1  10  -6 6866.77 70.7343  -2
  -1  -9   7 6866.77 70.7343   1
   1   9  -6 17970.6 60.4919   1
  -1  10  -5 20876.1 87.1891  -2
  -1  -9   6 20876.1 87.1891   1
   1   9  -5 5840.25 31.3530   1
  -1  10  -4 9537.53 94.2169  -2
  -1  -9   5 9537.53 94.2169   1
  -1  -9   4 5186.50 34.7036   1
  -1  -9   3 1713.99 19.1571   1
  -1  -9   2 1138.95 18.0199   1
   1   9  -1 27.4874 12.1441   1
  -1  -9   0 4451.77 33.7063   1
  -1  -9  -1 899.605 19.6890   1
  -1  -9  -2 1048.35 22.7152   1
  -1  -9  -3 123.681 21.2470   1
  -1  -9  -4 2742.05 38.6738   1
  -1  -9  -5 260.260 22.1492   1
  -1  -9  -6 1064.86 24.4426   1
  -1  -9  -7 1302.12 44.6477   1
  -1  -9  -8 138.949 20.6415   1
  -1  -9  -9 390.700 21.7132   1
  -1  -9 -10 35.6063 15.8862   1
  -1  -9 -11 36.8145 24.1492   1
  -1 -10  19 163.072 19.2258   1
  -1 -10  18 1454.25 28.9472   1
   1  10 -17 43.0034 22.6932   1
  -1 -10  16 558.734 20.8659   1
   1  10 -15 11319.1 55.7430   1
  -1 -10  14 6596.28 47.4441   1
   1  10 -13 1346.16 28.1276   1
   1  10 -12 7626.80 45.9357   1
   1  10 -11 3664.23 32.6274   1
   1  10 -10 1100.02 26.0327   1
  -1  11  -9 1863.49 115.602  -2
  -1 -10  10 1863.49 115.602   1
   1  10  -9 3939.46 35.1453   1
  -1  11  -8 14890.4 103.010  -2
  -1 -10   9 14890.4 103.010   1
   1  10  -8 20614.9 63.0062   1
  -1  11  -7 25026.0 113.444  -2
  -1 -10   8 25026.0 113.444   1
   1  10  -7 33815.6 76.6362   1
  -1  11  -6 40108.4 125.224  -2
  -1 -10   7 40108.4 125.224   1
   1  10  -6 4030.89 30.2385   1
  -1  11  -5 7180.18 101.669  -2
  -1 -10   6 7180.18 101.669   1
   1  10  -5 351.670 16.6764   1
  -1 -10   4 588.319 20.2117   1
   1  10  -3 2646.98 27.2863   1
  -1 -10   2 1039.35 16.3558   1
   1  10  -1 5700.02 33.2497   1
  -1 -10   0 1503.70 28.4077   1
  -1 -10  -1 1315.15 23.9208   1
  -1 -10  -2 555.324 24.4745   1
  -1 -10  -3 3362.37 31.3449   1
  -1 -10  -4 44.8974 25.7272   1
  -1 -10  -5 4661.46 42.5453   1
  -1 -10  -6 1285.99 27.0683   1
  -1 -10  -7 292.847 21.6774   1
  -1 -10  -8 485.847 19.5184   1
  -1 -10  -9 2411.74 30.6291   1
   1  11 -18 3458.89 40.5385   1
  -1 -11  17 123.232 36.1334   1
  -1 -11  16 88.7555 17.6119   1
   1  11 -15 42.7166 21.1698   1
   1  11 -14 5224.97 47.0414   1
  -1 -11  13 1206.23 30.6881   1
  -1 -11  12 9286.24 50.1220   1
   1  11 -11 42.8031 24.0267   1
  -1  12 -10 19385.3 181.030  -2
  -1 -11  11 19385.3 181.030   1
   1  11 -10 6330.74 43.6140   1
  -1  12  -9 16134.6 118.017  -2
  -1 -11  10 16134.6 118.017   1
   1  11  -9 77408.5 121.326   1
  -1  12  -8 97918.8 215.544  -2
  -1 -11   9 97918.8 215.544   1
   1  11  -8 1650.33 25.4821   1
  -1  12  -7 4559.11 81.6286  -2
  -1 -11   8 4559.11 81.6286   1
   1  11  -7 3224.33 28.7552   1
   1  11  -6 101.969 19.2645   1
   1  11  -5 3031.18 30.9192   1
   1  11  -4 3351.97 27.9769   1
  -1 -11   3 2811.85 29.6888   1
   1  11  -2 18.8356 17.3268   1
   1  11  -1 5041.33 31.9128   1
   1  11   0 245.038 23.1128   1
  -1 -11  -1 1830.70 30.8643   1
  -1 -11  -2 2436.14 33.1096   1
  -1 -11  -3 708.960 24.0176   1
  -1 -11  -4 3941.70 62.5008   1
  -1 -11  -5 154.423 23.1486   1
  -1 -11  -6 767.413 23.8078   1
  -1 -11  -7 112.777 21.6566   1
  -1 -11  -8 138.727 20.9145   1
   1  12 -18 541.562 22.0977   1
  -1 -12  17 256.074 48.6370   1
  -1 -12  16 413.523 24.5338   1
  -1 -12  15 2156.06 28.0949   1
  -1 -12  14 1907.55 26.6580   1
  -1 -12  13 4285.23 44.2990   1
   1  12 -12 3554.57 42.1120   1
   1  12 -11 21.2873 25.0061   1
  -1  13 -10 25880.7 137.520  -2
  -1 -12  11 25880.7 137.520   1
   1  12 -10 723.456 26.7211   1
  -1  13  -9 19946.7 123.501  -2
  -1 -12  10 19946.7 123.501   1
   1  12  -9 120094. 151.724   1
  -1  13  -8 139864. 269.385  -2
  -1 -12   9 139864. 269.385   1
   1  12  -8 6023.72 42.0465   1
   1  12  -7 1123.79 27.4914   1
   1  12  -6 8336.29 41.1537   1
  -1 -12   5 147.719 26.5715   1
   1 -13   4 1607.89 49.8205  -2
   1  12  -5 1607.89 49.8205   1
   1  12  -4 633.711 20.2226   1
  -1 -12   3 478.133 20.4000   1
  -1 -12   2 4213.89 33.3434   1
  -1 -12   1 6987.80 42.8067   1
  -1 -12   0 591.846 26.9175   1
  -1 -12  -1 73.9222 25.4953   1
  -1 -12  -2 96.4640 33.1578   1
  -1 -12  -3 3384.23 33.7226   1
  -1 -12  -4 13.3292 22.2021   1
  -1 -12  -5 1043.70 24.3025   1
  -1 -12  -6 242.773 20.4350   1
  -1 -12  -7 395.578 20.8093   1
  -1 -13  17 39.3185 39.9500   1
   1  13 -16 83.8984 23.5055   1
  -1 -13  15 831.792 26.1281   1
   1  13 -14 90.4462 20.6356   1
   1  13 -13 7403.96 45.0417   1
  -1  14 -11 1622.70 82.2367  -2
  -1 -13  12 1622.70 82.2367   1
   1  13 -11 68.6038 26.2236   1
  -1  14 -10 580.043 111.609  -2
  -1 -13  11 580.043 111.609   1
   1  13 -10 59.4315 23.2867   1
   1  13  -9 11634.6 75.7376   1
   1 -14   8 48709.0 198.886  -2
   1  13  -9 48709.0 198.886   1
  -1 -13   8 12189.8 64.3250   1
   1 -14   7 13193.0 121.833  -2
   1  13  -8 13193.0 121.833   1
  -1 -13   7 277.183 56.4664   1
   1 -14   6 2115.69 46.6062  -2
   1  13  -7 2115.69 46.6062   1
  -1 -13   6 308.690 38.0267   1
   1 -14   5 3552.43 49.5472  -2
   1  13  -6 3552.43 49.5472   1
  -1 -13   5 585.572 32.1164   1
   1 -14   4 668.274 47.2264  -2
   1  13  -5 668.274 47.2264   1
  -1 -13   4 8.70117 20.1443   1
  -1 -13   3 317.385 23.4637   1
  -1 -13   2 7165.50 57.1671   1
  -1 -13   1 640.231 35.9416   1
  -1 -13   0 34.1431 35.1147   1
  -1 -13  -1 5.88460 23.4041   1
  -1 -13  -2 195.294 23.4408   1
  -1 -13  -3 270.159 26.7056   1
  -1 -13  -4 2838.74 33.3037   1
  -1 -13  -5 435.069 19.5245   1
  -1 -13  -6 66.6042 23.7586   1
   1  14 -16-0.06775 17.5539   1
   1  14 -15 37.3574 21.1646   1
  -1 -14  14 2444.69 34.5884   1
   1  14 -13 586.361 26.8500   1
  -1  15 -12 1973.97 113.939  -2
  -1 -14  13 1973.97 113.939   1
   1  14 -12 1586.84 43.5591   1
  -1  15 -11 1729.82 78.1513  -2
  -1 -14  12 1729.82 78.1513   1
   1  14 -11 264.445 35.6556   1
  -1  15 -10 3626.76 60.5190  -2
  -1 -14  11 3626.76 60.5190   1
  -1 -14  10 30.8854 36.2571   1
   1  14  -9 7509.08 65.8244   1
   1 -15   8 7713.01 70.6501  -2
   1  14  -9 7713.01 70.6501   1
  -1 -14   8-13.8556 51.8669   1
   1 -15   7 396.761 47.6760  -2
   1  14  -8 396.761 47.6760   1
  -1 -14   7 11357.7 110.820   1
   1 -15   6 12114.0 78.4935  -2
   1  14  -7 12114.0 78.4935   1
  -1 -14   6 2616.09 49.0694   1
   1 -15   5 2758.64 55.9792  -2
   1  14  -6 2758.64 55.9792   1
  -1 -14   5 75.3651 25.4600   1
   1 -15   4 1911.46 52.3290  -2
   1  14  -5 1911.46 52.3290   1
  -1 -14   4 4515.95 35.8685   1
  -1 -14   3 4445.06 84.7250   1
  -1 -14   2 81.8157 60.0530   1
  -1 -14   1 1440.58 32.2110   1
  -1 -14   0 456.586 24.0859   1
  -1 -14  -1 28.9808 21.3611   1
  -1 -14  -2 1145.62 23.6589   1
  -1 -14  -3 285.001 22.4992   1
  -1 -14  -4 27.1715 20.7219   1
   1  15 -16 825.603 40.0305   1
   1  15 -15 75.3013 21.0301   1
   1  15 -14 51.9007 23.3924   1
   1  15 -13 218.852 22.4947   1
  -1 -15  12 1501.84 32.8706   1
  -1 -15  11 21.4442 29.9680   1
   1 -16  10 475.068 44.0305  -2
   1  15 -11 475.068 44.0305   1
  -1 -15  10 621.317 35.5063   1
   1 -16   9 4448.53 46.4367  -2
   1  15 -10 4448.53 46.4367   1
  -1 -15   9 771.368 36.7842   1
   1 -16   8 844.762 36.5202  -2
   1  15  -9 844.762 36.5202   1
  -1 -15   8 625.388 30.6631   1
   1 -16   7 587.192 34.4944  -2
   1  15  -8 587.192 34.4944   1
  -1 -15   7 3099.59 40.6253   1
   1 -16   6 4927.95 45.0275  -2
   1  15  -7 4927.95 45.0275   1
  -1 -15   6 225.162 24.6352   1
   1 -16   5 1645.13 45.7014  -2
   1  15  -6 1645.13 45.7014   1
   1  15  -5 37.9456 18.1638   1
  -1 -15   4 29.3015 22.5634   1
  -1 -15   3 10271.9 59.6008   1
  -1 -15   2 325.958 29.7752   1
  -1 -15   1 1178.81 26.9920   1
  -1 -15   0 95.9091 21.7430   1
  -1 -15  -1 10.4684 17.6027   1
  -1 -15  -2 303.032 22.2401   1
  -1 -15  -3 352.006 31.3125   1
   1  16 -15 13126.8 56.5144   1
  -1 -16  14 843.409 20.4859   1
  -1 -16  13 1250.54 23.8523   1
  -1 -16  12-22.7872 28.8826   1
   1 -17  11 2713.54 38.5148  -2
   1  16 -12 2713.54 38.5148   1
  -1 -16  11 70.6451 20.0204   1
   1 -17  10 40.4208 37.3522  -2
   1  16 -11 40.4208 37.3522   1
  -1 -16  10 139.112 24.8440   1
   1 -17   9 3152.51 47.3521  -2
   1  16 -10 3152.51 47.3521   1
  -1 -16   9 3232.28 37.6280   1
   1 -17   8 2709.04 46.6470  -2
   1  16  -9 2709.04 46.6470   1
  -1 -16   8 1618.66 31.8506   1
   1 -17   7 1355.15 32.5678  -2
   1  16  -8 1355.15 32.5678   1
  -1 -16   7 1990.70 33.3081   1
   1 -17   6 1635.75 40.2320  -2
   1  16  -7 1635.75 40.2320   1
  -1 -16   6 884.368 27.9095   1
   1 -17   5 2352.06 60.2229  -2
   1  16  -6 2352.06 60.2229   1
  -1 -16   5 328.877 21.2217   1
  -1 -16   4 1838.26 39.7990   1
  -1 -16   3 1269.19 36.0104   1
  -1 -16   2 2615.10 40.2124   1
  -1 -16   1 1512.05 33.4608   1
  -1 -16   0 35.6964 23.2358   1
  -1 -16  -1 167.831 31.9342   1
  -1 -17  13 1256.73 39.5300   1
   1 -18  12 2057.60 51.4713  -2
   1  17 -13 2057.60 51.4713   1
  -1 -17  12 1270.23 43.2186   1
   1 -18  11 746.531 34.8580  -2
   1  17 -12 746.531 34.8580   1
  -1 -17  11 523.579 20.3000   1
   1 -18  10 285.315 26.7818  -2
   1  17 -11 285.315 26.7818   1
  -1 -17  10 20.5182 20.2843   1
   1 -18   9 2412.67 38.5703  -2
   1  17 -10 2412.67 38.5703   1
  -1 -17   9 3168.58 31.8248   1
   1 -18   8 2439.67 38.5754  -2
   1  17  -9 2439.67 38.5754   1
  -1 -17   8 369.890 22.7185   1
   1 -18   7 317.173 44.5125  -2
   1  17  -8 317.173 44.5125   1
  -1 -17   7 104.939 26.0070   1
   1 -18   6 97.4887 41.7100  -2
   1  17  -7 97.4887 41.7100   1
  -1 -17   6 205.405 37.9876   1
  -1 -17   5 388.155 26.6408   1
  -1 -17   4 603.400 27.5259   1
  -1 -17   3 159.737 23.8286   1
  -1 -17   2 591.869 24.3829   1
  -1 -18   8 125.869 28.2846   1
  -1 -18   7 796.581 33.1415   1
  -1 -18   6 286.879 29.5111   1
  -1 -18   5 2035.72 38.0523   1
   2 -19   4 182.711 31.2210   1
   2 -19   5 1106.47 39.4532   1
   2 -19   6 500.743 36.7966   1
   2 -19   7 87.6942 34.0276   1
   2 -19   8 475.362 36.0478   1
   2 -19   9 464.429 34.0978   1
   2 -18   0 566.980 33.2434   1
   2 -18   1 210.593 24.9116   1
   2  16  -2 486.777 43.0615  -2
   2 -18   1 486.777 43.0615   1
   2 -18   2 25.9338 20.5947   1
   2 -18   3 444.805 24.2208   1
   2 -18   4 63.9519 20.2484   1
   2 -18   5 1418.21 25.6017   1
   2 -18   6 112.823 21.0865   1
   2 -18   7 16.6887 25.3807   1
   2 -18   8 991.734 29.4217   1
   2 -18   9 460.125 26.3422   1
   2 -18  10 2.53275 22.8258   1
   2 -18  11 378.880 27.1751   1
   2 -18  12 4018.03 56.1246   1
   2 -17  -2 24.1979 22.9011   1
   2 -17  -1 1803.74 35.6739   1
   2  15   0 1699.63 49.7781  -2
   2 -17  -1 1699.63 49.7781   1
   2 -17   0 203.207 30.7077   1
   2  15  -1 120.721 36.5689  -2
   2 -17   0 120.721 36.5689   1
   2 -17   1 78.5128 31.2331   1
   2  15  -2 1458.65 46.3547  -2
   2 -17   1 1458.65 46.3547   1
   2 -17   2 4059.02 50.0403   1
   2  15  -3 4891.96 49.1921  -2
   2 -17   2 4891.96 49.1921   1
   2 -17   3 518.480 22.6143   1
   2 -17   4 5935.74 42.7962   1
   2 -17   5 57.2035 24.9815   1
   2 -17   6 278.037 25.8552   1
   2 -17   7 238.376 30.6006   1
   2 -17   8 214.898 29.9501   1
  -2  17  -9 4823.93 37.1930   1
  -2  17 -10 809.732 24.2221   1
  -2  17 -11 5106.34 34.8856   1
  -2  17 -12 809.654 20.9798   1
   2 -17  13 943.655 43.6026   1
   2 -16  -4 519.879 38.5721   1
   2 -16  -3 89.6304 26.9687   1
   2 -16  -2 37.5533 30.6171   1
   2 -16  -1 385.709 35.7860   1
   2  14   0 729.141 43.6179  -2
   2 -16  -1 729.141 43.6179   1
   2 -16   0 99.9867 35.5074   1
   2  14  -1 595.472 47.7197  -2
   2 -16   0 595.472 47.7197   1
   2 -16   1 460.246 38.4552   1
   2  14  -2 532.648 39.4188  -2
   2 -16   1 532.648 39.4188   1
   2 -16   2 399.008 38.6279   1
   2  14  -3 1842.71 45.9920  -2
   2 -16   2 1842.71 45.9920   1
   2 -16   3 342.866 25.0915   1
   2 -16   4 110.917 27.7603   1
   2 -16   5 11.0324 26.6921   1
   2 -16   6 18.7937 26.5195   1
   2 -16   7 1909.69 40.5064   1
   2 -16   8 19.4009 25.4425   1
   2 -16   9 25.7864 24.5962   1
   2 -16  10 321.814 25.3574   1
   2 -16  11 3272.23 25.1953   1
   2 -16  12 57.2177 16.6974   1
   2 -16  13 91.9653 15.2072   1
  -2  16 -14 494.854 19.1163   1
  -2  16 -15 3024.76 39.0940   1
   2 -15  -5 28.3758 39.5403   1
   2 -15  -4 1018.90 34.4604   1
   2 -15  -3-4.88059 32.3860   1
   2  13   2 1203.29 46.1178  -2
   2 -15  -3 1203.29 46.1178   1
   2 -15  -2 524.408 32.3044   1
   2  13   1 553.786 45.7409  -2
   2 -15  -2 553.786 45.7409   1
   2 -15  -1 2592.51 38.5985   1
   2  13   0 2350.93 44.5596  -2
   2 -15  -1 2350.93 44.5596   1
   2 -15   0 418.836 34.3905   1
   2  13  -1 461.817 41.0760  -2
   2 -15   0 461.817 41.0760   1
   2 -15   1 904.795 46.5438   1
   2  13  -2 2535.12 61.7759  -2
   2 -15   1 2535.12 61.7759   1
   2  13  -3 1939.33 61.5935  -2
   2 -15   2 1939.33 61.5935   1
   2 -15   3 301.835 40.8488   1
   2  13  -4 1525.24 86.9258  -2
   2 -15   3 1525.24 86.9258   1
   2 -15   4 1622.58 39.1024   1
   2 -15   5 3914.64 46.7182   1
   2 -15   6-8.85812 30.2977   1
   2 -15   7 1219.30 35.4806   1
  -2  15  -8 10675.5 65.2988   1
  -2  15  -9 8867.40 51.2677   1
   2 -15  10 1755.49 23.5712   1
   2 -15  11 957.522 20.6541   1
   2 -15  12 68.8450 16.5634   1
   2 -15  13-16.5729 17.8375   1
   2 -15  14 4457.98 31.1928   1
  -2  15 -15 127.888 18.0090   1
  -2  15 -16 776.037 24.7316   1
   2 -14  -6 230.275 41.9399   1
   2 -14  -5 45.6983 26.3672   1
   2  12   4 813.640 72.4436  -2
   2 -14  -5 813.640 72.4436   1
   2 -14  -4 3878.60 45.8598   1
   2  12   3 4692.77 61.2338  -2
   2 -14  -4 4692.77 61.2338   1
   2 -14  -3 440.260 33.6191   1
   2  12   2 877.594 42.2919  -2
   2 -14  -3 877.594 42.2919   1
   2 -14  -2 268.383 34.3290   1
   2  12   1 316.421 35.0451  -2
   2 -14  -2 316.421 35.0451   1
   2 -14  -1 237.705 66.6670   1
   2  12   0 192.350 50.6490  -2
   2 -14  -1 192.350 50.6490   1
   2 -14   0 149.351 33.8866   1
   2  12  -1 484.779 55.0381  -2
   2 -14   0 484.779 55.0381   1
   2 -14   1 155.801 29.8059   1
   2  12  -2 7865.20 80.4497  -2
   2 -14   1 7865.20 80.4497   1
   2 -14   2-1.35614 32.3585   1
   2  12  -3 3363.01 65.4041  -2
   2 -14   2 3363.01 65.4041   1
   2 -14   3 2531.36 37.3046   1
   2  12  -4 8163.49 119.665  -2
   2 -14   3 8163.49 119.665   1
   2 -14   4 1343.57 33.4976   1
   2 -14   5 467.167 26.0328   1
   2 -14   6 400.936 22.5443   1
  -2  14  -7 837.796 30.7837   1
   2 -14   8 55.8465 40.2658   1
  -2  14  -9 608.562 21.1603   1
  -2  14 -10 1139.72 24.8545   1
   2 -14  11 239.958 25.7217   1
  -2  14 -12 1924.65 26.0274   1
  -2  14 -13 2491.55 33.1506   1
  -2  14 -14 650.588 28.4612   1
  -2  14 -15 37.1805 20.8871   1
  -2  14 -16 1378.65 35.1363   1
   2 -13  -7 0.32084 30.4502   1
   2 -13  -6 134.935 23.2726   1
   2  11   5 223.377 69.5605  -2
   2 -13  -6 223.377 69.5605   1
   2 -13  -5 636.370 28.4510   1
   2  11   4 1171.27 50.1063  -2
   2 -13  -5 1171.27 50.1063   1
   2 -13  -4 17727.7 74.5224   1
   2  11   3 20847.2 109.312  -2
   2 -13  -4 20847.2 109.312   1
   2 -13  -3 128.154 40.1336   1
   2  11   2 229.773 56.6322  -2
   2 -13  -3 229.773 56.6322   1
   2 -13  -2 2145.08 34.6664   1
   2  11   1 3474.75 46.9018  -2
   2 -13  -2 3474.75 46.9018   1
   2 -13  -1 1358.87 31.6526   1
   2  11   0 1589.19 48.5661  -2
   2 -13  -1 1589.19 48.5661   1
   2 -13   0 42.2680 26.9270   1
   2  11  -1 3145.46 52.8807  -2
   2 -13   0 3145.46 52.8807   1
   2 -13   1 98.0315 29.3918   1
   2  11  -2 3797.40 47.2637  -2
   2 -13   1 3797.40 47.2637   1
   2 -13   2 1945.83 32.2944   1
   2  11  -3 2218.40 42.7841  -2
   2 -13   2 2218.40 42.7841   1
   2 -13   3 669.741 29.0410   1
   2  11  -4 3410.38 65.4886  -2
   2 -13   3 3410.38 65.4886   1
   2 -13   4 2996.33 33.3121   1
   2 -13   5 962.171 27.1598   1
   2 -13   6 104.641 26.8422   1
   2 -13   7 6288.36 37.9238   1
  -2  13  -8 14885.2 52.8259   1
  -2  13  -9 5883.18 41.7876   1
  -2  13 -10 130.933 31.1433   1
  -2  13 -11 3964.33 37.9742   1
   2 -13  12 46.1080 34.5065   1
  -2  13 -13 2471.05 37.0769   1
   2 -13  14 39.0019 22.6967   1
   2 -13  15 1541.46 28.3585   1
  -2  13 -16 24.0166 16.9388   1
  -2  13 -17 25.6312 20.2000   1
   2 -12  -9 1095.68 30.3401   1
   2 -12  -8 181.489 20.0800   1
   2 -12  -7 210.153 21.5571   1
   2 -12  -6 32.1998 21.5860   1
   2  10   5 828.785 83.0118  -2
   2 -12  -6 828.785 83.0118   1
   2 -12  -5 14690.5 151.169   1
   2 -12  -4 26875.1 89.4055   1
   2  10   3 29121.8 93.8489  -2
   2 -12  -4 29121.8 93.8489   1
   2 -12  -3 2112.31 37.8488   1
   2  10   2 2520.77 39.8590  -2
   2 -12  -3 2520.77 39.8590   1
   2 -12  -2 1112.04 31.0460   1
   2  10   1 2336.97 39.3496  -2
   2 -12  -2 2336.97 39.3496   1
   2 -12  -1 12.0995 28.2310   1
   2  10   0 132.643 34.0771  -2
   2 -12  -1 132.643 34.0771   1
   2 -12   0 1285.81 27.4576   1
   2  10  -1 9689.17 57.1300  -2
   2 -12   0 9689.17 57.1300   1
   2 -12   1 400.079 26.0321   1
   2  10  -2 611.337 36.3207  -2
   2 -12   1 611.337 36.3207   1
   2 -12   2 222.821 24.1075   1
   2  10  -3 3119.12 36.5195  -2
   2 -12   2 3119.12 36.5195   1
   2 -12   3 1802.08 24.0718   1
   2  10  -4 3409.81 85.2319  -2
   2 -12   3 3409.81 85.2319   1
   2 -12   4 894.022 25.3868   1
   2 -12   5 267.775 25.4486   1
   2 -12   6 22.2830 24.0900   1
  -2  12  -7 868.024 24.1925   1
   2 -12   8 15876.3 57.7455   1
  -2  12  -9 496.497 24.0025   1
  -2  12 -10 846.735 26.6390   1
  -2  12 -11 258.095 31.4145   1
  -2  12 -12 842.642 28.2668   1
  -2  12 -13 131.148 39.2604   1
  -2  12 -14 838.575 26.5981   1
   2 -12  15 3635.25 34.5606   1
  -2  12 -16 323.082 20.1739   1
  -2  12 -17 91.7948 17.8231   1
   2 -11 -10 14.1684 22.6604   1
   2 -11  -9 47.9992 23.2725   1
   2 -11  -8 491.872 23.1568   1
   2   9   7 698.720 67.6760  -2
   2 -11  -8 698.720 67.6760   1
   2 -11  -7 18.0757 23.1148   1
   2   9   6 147.078 68.5659  -2
   2 -11  -7 147.078 68.5659   1
   2 -11  -6 1936.23 31.4490   1
   2   9   5 3308.57 97.6728  -2
   2 -11  -6 3308.57 97.6728   1
   2 -11  -5 22886.6 68.6278   1
   2   9   4 23382.5 99.3406  -2
   2 -11  -5 23382.5 99.3406   1
   2 -11  -4 6543.39 41.9521   1
   2   9   3 29033.4 71.5387  -2
   2 -11  -4 29033.4 71.5387   1
   2 -11  -3 14604.1 50.9277   1
   2   9   2 15062.4 59.0131  -2
   2 -11  -3 15062.4 59.0131   1
   2 -11  -2 492.681 27.6868   1
   2   9   1 2148.20 37.5778  -2
   2 -11  -2 2148.20 37.5778   1
   2 -11  -1 155.304 24.0008   1
   2   9   0 2970.84 38.5176  -2
   2 -11  -1 2970.84 38.5176   1
   2 -11   0 558.700 22.8434   1
   2   9  -1 6101.67 46.5012  -2
   2 -11   0 6101.67 46.5012   1
   2 -11   1 3005.51 26.0444   1
   2   9  -2 2901.29 38.6731  -2
   2 -11   1 2901.29 38.6731   1
   2 -11   2 5878.42 32.8760   1
   2   9  -3 5650.65 42.8040  -2
   2 -11   2 5650.65 42.8040   1
   2 -11   3 3856.94 24.8585   1
   2   9  -4 4860.32 67.1439  -2
   2 -11   3 4860.32 67.1439   1
   2 -11   4 1601.43 27.4278   1
   2 -11   5 387.142 18.6702   1
  -2  11  -6 2554.33 29.5665   1
  -2  11  -7 8281.91 36.8326   1
  -2  11  -8 838.396 23.7527   1
   2 -11   9 4749.02 36.6568   1
  -2  11 -10 627.866 23.1205   1
  -2  11 -11 182.722 23.6723   1
  -2  11 -12 1992.10 32.2280   1
  -2  11 -13 75.8085 26.0833   1
  -2  11 -14 4964.27 42.3249   1
  -2  11 -15 734.692 24.8289   1
  -2  11 -16 1935.94 23.6519   1
  -2  11 -17 36.1354 14.4652   1
   2 -10 -12 159.535 24.0057   1
   2 -10 -11 60.1737 22.8822   1
   2 -10 -10 626.472 23.8370   1
   2 -10  -9 54.3152 19.0843   1
   2 -10  -8 33.8386 22.9414   1
   2   8   7 133.886 65.4505  -2
   2 -10  -8 133.886 65.4505   1
   2 -10  -7 109.669 23.4844   1
   2   8   6 520.316 49.8529  -2
   2 -10  -7 520.316 49.8529   1
   2 -10  -6 1789.64 28.2761   1
   2   8   5 34069.0 109.988  -2
   2 -10  -6 34069.0 109.988   1
   2 -10  -5 14958.4 50.3421   1
   2   8   4 61767.7 102.508  -2
   2 -10  -5 61767.7 102.508   1
   2 -10  -4 12645.5 44.5836   1
   2   8   3 33656.3 72.9213  -2
   2 -10  -4 33656.3 72.9213   1
   2 -10  -3 16204.1 50.0045   1
   2   8   2 19076.9 50.6951  -2
   2 -10  -3 19076.9 50.6951   1
   2 -10  -2 813.037 19.8516   1
   2   8   1 873.480 27.2871  -2
   2 -10  -2 873.480 27.2871   1
   2 -10  -1 309.731 19.1492   1
   2   8   0 1818.16 29.2288  -2
   2 -10  -1 1818.16 29.2288   1
   2 -10   0 768.654 19.2608   1
   2   8  -1 7945.98 34.5845  -2
   2 -10   0 7945.98 34.5845   1
   2 -10   1 24738.2 46.6780   1
   2   8  -2 24088.7 64.7953  -2
   2 -10   1 24088.7 64.7953   1
   2 -10   2 821.691 18.4113   1
   2   8  -3 12114.1 48.9434  -2
   2 -10   2 12114.1 48.9434   1
   2 -10   3 4056.37 22.2437   1
   2 -10   4 243.893 21.2824   1
  -2  10  -5 1439.47 21.2748   1
  -2  10  -6 465.502 18.7921   1
  -2  10  -7 1379.21 21.1287   1
  -2  10  -8 1373.58 25.6452   1
  -2  10  -9 4060.11 36.1856   1
  -2  10 -10 94.6654 21.1889   1
   2 -10  11 1007.24 25.8277   1
  -2  10 -12 117.484 22.2952   1
  -2  10 -13 229.429 24.3247   1
   2 -10  14 5381.48 56.9073   1
   2 -10  15 1021.96 27.1777   1
  -2  10 -16 276.947 14.6079   1
  -2  10 -17 215.351 14.2259   1
  -2  10 -18 155.655 15.5671   1
   2  -9 -13 833.887 30.3402   1
   2  -9 -12 326.005 20.6342   1
   2  -9 -11 2.34768 22.4204   1
   2  -9 -10-0.05268 18.0071   1
   2  -9  -9 7.81018 22.3009   1
   2  -9  -8 1448.38 24.4451   1
   2   7   7 2636.48 59.2138  -2
   2  -9  -8 2636.48 59.2138   1
   2  -9  -7 101.601 18.9228   1
   2   7   6 2995.85 62.0273  -2
   2  -9  -7 2995.85 62.0273   1
   2  -9  -6 2388.14 25.8955   1
   2   7   5 7743.35 80.8791  -2
   2  -9  -6 7743.35 80.8791   1
   2  -9  -5 5756.55 26.5640   1
   2   7   4 10321.1 58.3484  -2
   2  -9  -5 10321.1 58.3484   1
   2  -9  -4 2383.07 19.9014   1
   2   7   3 20987.7 59.4586  -2
   2  -9  -4 20987.7 59.4586   1
   2  -9  -3 514.961 15.1391   1
   2   7   2 1119.53 29.2755  -2
   2  -9  -3 1119.53 29.2755   1
   2  -9  -2 77.5192 14.5542   1
   2   7   1 3239.70 30.5178  -2
   2  -9  -2 3239.70 30.5178   1
   2  -9  -1 80.9770 13.7234   1
   2   7   0 248.249 27.4571  -2
   2  -9  -1 248.249 27.4571   1
   2  -9   0 14122.1 42.1387   1
   2   7  -1 20699.6 47.4567  -2
   2  -9   0 20699.6 47.4567   1
   2  -9   1 155.452 14.8264   1
   2   7  -2 148.263 27.5955  -2
   2  -9   1 148.263 27.5955   1
   2  -9   2 26539.8 45.6609   1
   2   7  -3 27461.0 78.8210  -2
   2  -9   2 27461.0 78.8210   1
  -2   9  -3 1954.96 13.9762   1
   2  -9   4 1380.68 14.7746   1
   2  -9   5 4106.96 20.9358   1
  -2   9  -6 29.7257 16.8070   1
  -2   9  -7 76.9708 18.0896   1
  -2   9  -8 2960.87 27.6335   1
  -2   9  -9 1273.92 24.2332   1
  -2   9 -10 176.757 21.4652   1
  -2   9 -11 764.824 26.8035   1
   2  -9  12 308.933 25.1423   1
  -2   9 -13 2893.40 40.8997   1
   2  -9  14 67.7284 39.8651   1
  -2   9 -15 259.884 22.6274   1
  -2   9 -16 48.6005 13.8154   1
   2  -9  17 65.9449 17.5797   1
  -2   9 -18 13.1773 15.6519   1
   2  -8 -13 388.720 20.3089   1
   2  -8 -12 153.014 18.7741   1
   2  -8 -11 74.0509 17.4907   1
   2  -8 -10 3423.24 32.1263   1
   2  -8  -9-0.69209 19.4453   1
   2   6   8 59.8458 64.3208  -2
   2  -8  -9 59.8458 64.3208   1
   2  -8  -8 137.085 18.1795   1
   2   6   7 158.483 47.7533  -2
   2  -8  -8 158.483 47.7533   1
   2  -8  -7 2355.98 22.4106   1
   2   6   6 4069.87 66.5058  -2
   2  -8  -7 4069.87 66.5058   1
   2  -8  -6 1611.54 15.9387   1
   2   6   5 4651.42 73.3660  -2
   2  -8  -6 4651.42 73.3660   1
   2  -8  -5 1122.36 14.2838   1
   2   6   4 23851.0 83.8797  -2
   2  -8  -5 23851.0 83.8797   1
   2  -8  -4 1583.51 15.0309   1
   2   6   3 1924.00 35.6371  -2
   2  -8  -4 1924.00 35.6371   1
   2  -8  -3 327.013 14.0461   1
   2   6   2 2789.23 34.2785  -2
   2  -8  -3 2789.23 34.2785   1
   2  -8  -2 545.825 14.8796   1
   2   6   1 5732.12 31.5441  -2
   2  -8  -2 5732.12 31.5441   1
   2  -8  -1 3797.27 21.7826   1
   2   6   0 24512.6 57.4904  -2
   2  -8  -1 24512.6 57.4904   1
   2  -8   0 438.204 12.4752   1
   2   6  -1 57593.3 79.9130  -2
   2  -8   0 57593.3 79.9130   1
   2  -8   1 9885.57 22.5173   1
   2   6  -2 17541.8 46.6066  -2
   2  -8   1 17541.8 46.6066   1
   2  -8   2 2823.06 15.3475   1
   2   6  -3 37211.8 81.8245  -2
   2  -8   2 37211.8 81.8245   1
   2  -8   3 19050.8 29.9145   1
  -2   8  -4 42.5142 10.7976   1
  -2   8  -5 2932.91 20.9806   1
  -2   8  -6 13093.9 41.1856   1
  -2   8  -7 11574.3 38.1304   1
   2  -8   8 10597.3 42.3559   1
  -2   8  -9 4086.07 31.7468   1
  -2   8 -10 1515.84 26.3524   1
  -2   8 -11 2073.81 32.8402   1
   2  -8  12 22.2598 24.1504   1
   2  -8  13 6804.39 53.0515   1
  -2   8 -14 884.310 28.3789   1
   2  -8  15 585.051 20.4041   1
   2  -8  16 62.0633 13.6144   1
   2  -8  17 1490.39 25.6600   1
   2  -8  18 394.678 18.1579   1
   2  -7 -14 991.386 26.3901   1
   2  -7 -13 172.830 15.8331   1
   2  -7 -12 3356.64 31.6909   1
   2  -7 -11 5212.90 39.7616   1
   2  -7 -10 410.011 18.6538   1
   2  -7  -9 1683.98 22.4328   1
   2  -7  -8 1312.79 18.7261   1
   2  -7  -7 566.530 15.1381   1
   2   5   6 3167.06 59.6270  -2
   2  -7  -7 3167.06 59.6270   1
   2  -7  -6 15.9231 11.3545   1
   2   5   5 104.858 50.1673  -2
   2  -7  -6 104.858 50.1673   1
   2  -7  -5 8786.00 22.0683   1
   2   5   4 13677.3 56.9570  -2
   2  -7  -5 13677.3 56.9570   1
   2  -7  -4 72.0364 10.2349   1
   2   5   3 116.972 47.5715  -2
   2  -7  -4 116.972 47.5715   1
   2  -7  -3 16428.1 38.1609   1
   2   5   2 22732.1 65.7687  -2
   2  -7  -3 22732.1 65.7687   1
   2  -7  -2 12228.8 23.8850   1
   2   5   1 13067.0 43.6253  -2
   2  -7  -2 13067.0 43.6253   1
   2  -7  -1 1286.70 11.9343   1
   2   5   0 3774.62 37.3426  -2
   2  -7  -1 3774.62 37.3426   1
   2  -7   0 3471.63 13.9794   1
   2   5  -1 4890.78 41.6624  -2
   2  -7   0 4890.78 41.6624   1
   2  -7   1 505.754 10.2117   1
   2   5  -2 69884.7 82.1873  -2
   2  -7   1 69884.7 82.1873   1
  -2   7  -2 1027.79 11.4116   1
  -2  -5   3 2357.85 35.5410  -2
  -2   7  -2 2357.85 35.5410   1
   2  -7   3 212.453 11.5836   1
   2  -7   4 639.245 11.7685   1
  -2   7  -5 1449.80 18.1570   1
  -2   7  -6 14022.5 43.0660   1
   2  -7   7 3186.28 46.6434   1
   2  -7   8 8014.71 37.9220   1
  -2   7  -9 83.0738 19.5643   1
   2  -7  10 1076.92 24.5628   1
  -2   7 -11 596.716 26.1897   1
  -2   7 -12 1690.94 31.1683   1
   2  -7  13 395.063 27.3967   1
   2  -7  14 239.422 22.3945   1
  -2   7 -15-1.69254 15.6439   1
  -2   7 -16 126.871 18.9011   1
  -2   7 -17 491.656 16.7747   1
  -2   7 -18 21.5065 20.0354   1
   2  -6 -15 44.6871 16.6191   1
   2  -6 -14 2606.26 26.7352   1
   2  -6 -13 21.3203 15.5068   1
   2  -6 -12 11.9443 21.6047   1
   2  -6 -11 246.199 18.5727   1
   2  -6 -10 782.593 20.1864   1
   2  -6  -9 27.0902 16.3114   1
   2  -6  -8 3312.89 20.0548   1
   2  -6  -7 2141.38 16.3109   1
   2   4   6 2272.76 75.5037  -2
   2  -6  -7 2272.76 75.5037   1
   2  -6  -6 590.073 10.8376   1
   2  -6  -5 832.649 10.1068   1
   2   4   4 6650.70 85.4070  -2
   2  -6  -5 6650.70 85.4070   1
   2  -6  -4 4951.13 20.2449   1
   2   4   3 8712.10 60.4906  -2
   2  -6  -4 8712.10 60.4906   1
   2  -6  -3 10895.9 19.8492   1
   2   4   2 24049.4 51.1250  -2
   2  -6  -3 24049.4 51.1250   1
   2  -6  -2 436.538 10.9319   1
   2   4   1 8465.00 41.5746  -2
   2  -6  -2 8465.00 41.5746   1
   2  -6  -1 7330.93 16.4684   1
   2   4   0 24766.3 51.0758  -2
   2  -6  -1 24766.3 51.0758   1
   2  -6   0 483.344 9.80600   1
   2   4  -1 12920.3 32.4424  -2
   2  -6   0 12920.3 32.4424   1
   2  -6   1 4222.10 16.6354   1
  -2  -4   2 35455.8 46.8010  -2
  -2   6  -1 35455.8 46.8010   1
  -2   6  -2 12476.4 19.0300   1
   2   4  -3 20803.9 52.9685  -2
   2  -6   2 20803.9 52.9685   1
  -2   6  -3 260.648 9.94382   1
   2  -6   4 1873.00 14.4573   1
  -2   6  -5 31351.3 64.0321   1
  -2   6  -6 629.469 21.0918   1
  -2   6  -7 10237.7 45.5740   1
  -2   6  -8 644.396 21.1193   1
  -2   6  -9 6912.98 37.5098   1
  -2   6 -10 7342.31 45.0777   1
  -2   6 -11 249.471 23.7953   1
   2  -6  12 12881.2 58.9795   1
  -2   6 -13 2796.88 38.2256   1
  -2   6 -14 21.6075 19.9027   1
   2  -6  15 299.085 19.6361   1
   2  -6  16 1949.32 24.4804   1
  -2   6 -17 183.284 14.7886   1
   2  -5 -15 619.650 17.1540   1
   2  -5 -14 1555.42 22.8320   1
   2  -5 -13 3346.51 29.0302   1
   2  -5 -12 562.800 25.5070   1
   2  -5 -11 806.252 22.9493   1
   2  -5 -10 117.753 20.5838   1
   2  -5  -9 608.022 17.6996   1
   2  -5  -8 6711.04 21.6654   1
   2  -5  -7 2331.25 14.1065   1
   2  -5  -6 20125.6 26.5399   1
   2  -5  -5 20321.3 26.9627   1
   2   3   4 21524.0 104.468  -2
   2  -5  -5 21524.0 104.468   1
   2  -5  -4 8994.23 17.0747   1
   2   3   3 13500.3 61.2176  -2
   2  -5  -4 13500.3 61.2176   1
   2  -5  -3 2968.91 12.6102   1
   2   3   2 4931.22 42.6601  -2
   2  -5  -3 4931.22 42.6601   1
   2  -5  -2 571.660 7.32166   1
   2   3   1 16530.9 40.5903  -2
   2  -5  -2 16530.9 40.5903   1
   2  -5  -1 13708.1 18.8444   1
   2   3   0 15148.7 28.1077  -2
   2  -5  -1 15148.7 28.1077   1
   2  -5   0 277.995 6.77488   1
   2   3  -1 390.173 25.8569  -2
   2  -5   0 390.173 25.8569   1
   2  -5   1 2172.19 8.30318   1
   2   3  -2 3315.59 33.1763  -2
   2  -5   1 3315.59 33.1763   1
   2  -5   2 4706.99 12.4776   1
   2  -5   3 15782.9 20.7455   1
   2  -5   4 3429.06 16.6643   1
  -2   5  -5 3512.59 27.2835   1
  -2   5  -6 26656.6 65.0486   1
  -2   5  -7 8554.88 37.7079   1
  -2   5  -8 17158.9 61.4150   1
  -2   5  -9 11921.9 52.7477   1
  -2   5 -10 839.912 26.1362   1
  -2   5 -11 308.947 23.8633   1
  -2   5 -12 486.934 25.5245   1
  -2   5 -13 4125.50 37.1013   1
  -2   5 -14 1391.43 27.8527   1
  -2   5 -15 68.6644 20.6041   1
  -2   5 -16 479.450 16.0001   1
  -2   5 -17 750.769 20.3029   1
   2  -4 -16 13.1324 13.8051   1
   2  -4 -15 1697.32 21.7565   1
   2  -4 -14 50.7010 17.4832   1
   2  -4 -13 2461.16 24.8476   1
   2  -4 -12 2180.25 25.1711   1
   2  -4 -11 799.097 22.5274   1
   2  -4 -10 1162.60 19.9356   1
   2  -4  -9 7002.37 29.7017   1
   2  -4  -8 3114.15 17.5797   1
   2  -4  -7 47074.4 43.9560   1
   2  -4  -6 28034.3 33.4276   1
   2  -4  -5 1124.05 10.1131   1
   2  -4  -4 4521.91 12.6636   1
   2   2   3 9995.72 81.6886  -2
   2  -4  -4 9995.72 81.6886   1
   2  -4  -3 52.2395 8.27831   1
   2   2   2 40725.3 79.9329  -2
   2  -4  -3 40725.3 79.9329   1
   2  -4  -2 106.618 7.00200   1
   2   2   1 29144.3 46.8752  -2
   2  -4  -2 29144.3 46.8752   1
   2  -4  -1 86.1152 5.87928   1
   2   2   0 168.118 20.7060  -2
   2  -4  -1 168.118 20.7060   1
   2  -4   0 6814.40 10.6653   1
   2   2  -1 8017.84 43.1777  -2
   2  -4   0 8017.84 43.1777   1
   2  -4   1 14747.4 15.5294   1
   2  -4   2 29799.2 26.5802   1
   2  -4   3 118989. 56.0382   1
  -2   4  -4 416.271 16.4272   1
   2  -4   5 2890.34 30.5325   1
   2  -4   6 1488.25 32.1786   1
  -2   4  -7 158.673 22.2263   1
  -2   4  -8 291.838 28.0148   1
  -2   4  -9 13437.7 56.2638   1
   2  -4  10 352.139 23.8843   1
  -2   4 -11 11360.7 52.5965   1
   2  -4  12 11620.4 53.0249   1
  -2   4 -13 136.499 29.5754   1
  -2   4 -14 3293.71 41.1351   1
  -2   4 -15 129.066 17.5251   1
  -2   4 -16 548.003 15.1825   1
  -2   4 -17 1397.94 21.4874   1
   2  -3 -16 1844.55 21.6861   1
   2  -3 -15 1254.32 21.3960   1
   2  -3 -14 654.110 27.8518   1
   2  -3 -13 644.062 20.8598   1
   2  -3 -12 371.123 20.4290   1
   2  -3 -11 33.6346 15.8352   1
   2  -3 -10 2067.06 21.5259   1
   2  -3  -9 26075.0 46.1803   1
   2  -3  -8 1777.25 15.7669   1
   2  -3  -7 309.211 10.5819   1
   2  -3  -6 29691.3 28.6522   1
   2  -3  -5 699.570 9.46679   1
   2  -3  -4 8829.08 14.8963   1
  -2   3   3 11292.5 12.1564   1
   2   1   2 39770.2 103.693  -2
   2  -3  -3 39770.2 103.693   1
  -2   3   2 4352.34 8.94998   1
   2  -3  -1 23234.7 16.5246   1
   2   1   0 63833.9 92.6602  -2
   2  -3  -1 63833.9 92.6602   1
   2  -3   0 656949. 100.806   1
   2   1  -1 669309. 362.136  -2
   2  -3   0 669309. 362.136   1
   2  -3   1 49570.5 28.0262   1
   2  -3   2 10187.7 19.8641   1
   2  -3   3 4007.65 20.8418   1
  -2   3  -4 16001.1 54.0304   1
  -2   3  -5 8916.73 48.7102   1
   2  -3   6 6139.73 57.8501   1
  -2   3  -7 6189.82 46.8610   1
  -2   3  -8 9111.03 56.8820   1
   2  -3   9 157.741 22.0160   1
  -2   3 -10 6220.11 41.0300   1
   2  -3  11 776.513 25.1742   1
  -2   3 -12 365.580 22.5069   1
   2  -3  13 5155.80 43.2843   1
   2  -3  14 2199.63 28.4356   1
  -2   3 -15 181.844 15.4222   1
  -2   3 -16 248.032 15.2954   1
  -2   3 -17 614.376 25.8231   1
   2  -2 -17 1141.75 23.7107   1
   2  -2 -16 305.120 15.2710   1
   2  -2 -15 961.426 21.2040   1
   2  -2 -14 5582.69 38.6205   1
   2  -2 -13 219.880 21.2377   1
   2  -2 -12 4200.80 35.5931   1
   2  -2 -11 1328.79 20.7198   1
   2  -2 -10 3646.81 22.1836   1
   2  -2  -9 4046.17 20.4601   1
   2  -2  -8 4979.35 20.5246   1
   2  -2  -7 751.336 10.4261   1
   2  -2  -6 23742.5 25.7915   1
   2  -2  -5 8000.72 13.6388   1
   2  -2  -4 1435.15 6.80139   1
   2  -2  -3 26518.5 17.1872   1
   2  -2  -2 10336.8 11.2878   1
   2  -2  -1 889973. 93.9398   1
   2  -2   0 5476.96 10.7865   1
   2  -2   1 351186. 83.3582   1
  -2   2  -2 16618.8 20.4702   1
  -2   2  -3 8921.90 24.3177   1
   2  -2   4 6452.03 39.4155   1
  -2   2  -5 2098.06 32.9601   1
   2  -2   6 2437.29 33.3061   1
  -2   2  -7 292.117 25.7285   1
  -2   2  -8 24874.1 86.5706   1
  -2   2  -9 645.853 20.5278   1
  -2   2 -10 12095.5 53.2398   1
  -2   2 -11 3154.51 29.0410   1
   2  -2  12 11966.2 60.6091   1
  -2   2 -13 5928.25 39.9144   1
  -2   2 -14 523.941 16.2189   1
  -2   2 -15 1727.69 17.9247   1
  -2   2 -16 276.539 15.1155   1
   2  -1 -17 822.912 20.3316   1
   2  -1 -16 297.805 18.8667   1
   2  -1 -15 356.603 24.6783   1
   2  -1 -14 3121.24 31.5682   1
   2  -1 -13 2217.97 26.4403   1
   2  -1 -12 734.299 18.5417   1
   2  -1 -11 3164.07 24.8712   1
   2  -1 -10 5778.96 24.8003   1
   2  -1  -9 633.503 14.4052   1
   2  -1  -8 1687.42 13.9436   1
   2  -1  -7 3827.02 14.1668   1
   2  -1  -6 1556.86 10.2411   1
   2  -1  -5 5158.30 11.3405   1
   2  -1  -4 51976.0 25.1223   1
   2  -1  -3 28012.5 18.3588   1
   2  -1  -2 58024.5 25.9181   1
   2  -1  -1 23986.6 20.2311   1
   2  -1   0 168662. 57.2795   1
  -2   1  -1 425695. 119.517   1
  -2   1  -2 11811.9 23.2747   1
  -2   1  -3 2728.83 25.5443   1
  -2   1  -4 3086.06 27.4819   1
  -2   1  -5 24030.7 59.7179   1
   2  -1   6 3200.29 26.0068   1
  -2   1  -7 36158.8 88.5981   1
  -2   1  -8 9392.52 45.9636   1
  -2   1  -9 389.602 23.0194   1
  -2   1 -10 43.5933 21.3986   1
  -2   1 -11 293.101 22.0233   1
   2  -1  12 647.659 23.7504   1
   2  -1  13 67.3392 20.2284   1
  -2   1 -14 2924.30 22.6197   1
  -2   1 -15 11.7250 14.0638   1
  -2   1 -16 17.7009 15.1807   1
   2   0 -18 1198.89 33.9246   1
   2   0 -17 1335.79 24.1894   1
   2   0 -16 845.277 22.6852   1
   2   0 -15 3762.97 37.0072   1
   2   0 -14 2511.60 33.6512   1
   2   0 -13 3245.94 32.2433   1
   2   0 -12 35509.7 66.4089   1
   2   0 -11 4815.85 27.4222   1
   2   0 -10 8390.11 33.8377   1
   2   0  -9 9723.28 35.8275   1
  -2   0   8 513.249 10.8796   1
   2   0  -7 6997.79 18.2004   1
   2   0  -6 139.899 8.54684   1
  -2   0   5 6607.01 10.8418   1
   2   0  -4 80319.3 32.0204   1
   2   0  -3 84280.6 31.3650   1
   2   0  -2 25932.4 21.0627   1
  -2   0   1 320278. 112.704   1
  -2   0   0 275777. 129.252   1
  -2   0  -1 113243. 74.4623   1
   2   0   2 17890.8 36.1092   1
  -2   0  -3 12959.2 39.4996   1
   2   0   4 20357.3 46.1259   1
  -2   0  -5 18327.2 52.6918   1
  -2   0  -6 26949.9 57.7886   1
   2   0   7 2585.86 25.8815   1
   2   0   8 435.813 20.1780   1
  -2   0  -9 3909.58 35.2525   1
   2   0  10 480.822 19.8402   1
   2   0  11 667.279 21.6493   1
  -2   0 -12 1040.31 20.3912   1
   2   0  13 2567.28 29.5013   1
   2   0  14 701.312 19.2130   1
  -2   0 -15 41.3831 14.8659   1
   2   1 -18 415.328 21.3890   1
   2   1 -17 11.1863 15.6141   1
   2   1 -16 1651.59 26.7988   1
   2   1 -15 3279.89 42.0605   1
   2   1 -14 3711.02 43.2967   1
   2   1 -13 73.2297 22.3902   1
   2   1 -12 1230.23 20.9112   1
   2   1 -11 41527.0 78.1279   1
   2   1 -10 5465.70 27.5164   1
   2   1  -9 31132.2 58.9173   1
  -2  -1   8 5622.15 21.3733   1
   2   1  -7 101.658 9.92145   1
   2   1  -6 7164.87 12.9719   1
   2   1  -5 4278.71 10.0881   1
   2   1  -4 2940.56 8.16751   1
   2   1  -3 18994.9 16.5357   1
   2   1  -2 1596.05 8.06861   1
  -2  -1   1 707.058 10.4463   1
  -2  -1   0 49396.7 48.6213   1
   2   1   1 1418.10 10.7220   1
   2   1   2 35887.2 51.0594   1
  -2  -1  -3 947.137 14.6051   1
  -2  -1  -4 19037.1 42.7350   1
  -2  -1  -5 34633.1 52.6331   1
  -2  -1  -6 47418.9 93.8942   1
  -2  -1  -7 4797.86 32.7991   1
  -2  -1  -8 5732.44 39.6116   1
   2   1   9 2025.96 29.6235   1
  -2  -1 -10 150.164 18.1505   1
  -2  -1 -11 46.4968 20.1025   1
  -2  -1 -12 0.42478 24.5104   1
  -2  -1 -13 4943.26 32.2284   1
   2   1  14 515.840 14.9743   1
  -2  -1 -15 834.457 21.2157   1
   2   2 -19-17.2867 21.2562   1
   2   2 -18 600.174 23.6492   1
   2   2 -17 1220.86 21.8390   1
   2   2 -16 1221.28 27.5230   1
   2   2 -15 79.2831 21.8195   1
   2   2 -14 4031.72 38.9250   1
   2   2 -13 5898.26 41.1231   1
   2   2 -12 14596.2 49.4488   1
   2   2 -11 31.0222 16.7527   1
  -2  -2  10 39389.2 68.3243   1
   2   2  -9 19749.3 42.1101   1
   2   2  -8 1391.34 12.5108   1
   2   2  -7 61106.9 44.2853   1
   2   2  -6 34831.5 30.3446   1
   2   2  -5 10120.4 16.9071   1
   2   2  -4 8827.89 12.4087   1
   2   2  -3 16731.8 17.3710   1
   2   2  -2 1635.42 12.0623   1
  -2  -2   1 593.372 11.4708   1
   2   2   0 55.8366 6.64109   1
   2   2   1 34166.8 38.8387   1
  -2  -2  -2 48861.6 54.7148   1
  -2  -2  -3 6862.20 21.8999   1
  -2  -2  -4 1286.69 20.9783   1
  -2  -2  -5 383.805 12.7996   1
   2   2   6 4495.26 29.2231   1
   2   2   7 1544.02 24.3259   1
  -2  -2  -8 8496.69 41.0210   1
   2   2   9 687.645 21.2028   1
   2   2  10 3605.26 39.7316   1
  -2  -2 -11 342.277 23.8059   1
  -2  -2 -12 5648.56 44.4626   1
   2   2  13 71.8323 14.3716   1
  -2  -2 -14 120.000 15.8383   1
  -2  -2 -15 68.1150 22.4723   1
   2   3 -19 45.7547 23.4508   1
   2   3 -18 152.172 21.9538   1
   2   3 -17 2599.53 27.1610   1
  -2  -3  16 1407.76 25.7032   1
   2   3 -15 130.738 18.9300   1
   2   3 -14 8191.28 53.6871   1
   2   3 -13 668.535 22.8166   1
   2   3 -12 6883.11 34.5695   1
  -2  -3  11 2119.27 24.9011   1
   2   3 -10 22897.0 53.9490   1
  -2  -3   9 3006.10 19.3677   1
   2   3  -8 40673.4 45.2053   1
  -2  -3   7 1070.02 13.2964   1
   2   3  -6 151500. 72.4382   1
   2   3  -5 2428.71 13.3922   1
   2   3  -4 30010.8 30.9017   1
   2   3  -3 11468.4 28.4962   1
   2   3  -2 1183.43 13.6812   1
   2   3  -1 159.516 12.1435   1
   2   3   0 1956.78 17.0634   1
   2   3   1 19855.2 30.2534   1
  -2   5   2 21589.9 94.1845  -2
  -2  -3  -1 21589.9 94.1845   1
  -2  -3  -2 2566.25 16.1024   1
  -2   5   3 5488.25 72.0621  -2
  -2  -3  -2 5488.25 72.0621   1
  -2  -3  -3 5460.59 27.5885   1
  -2   5   4 14879.0 85.6210  -2
  -2  -3  -3 14879.0 85.6210   1
  -2  -3  -4 950.506 14.9516   1
  -2  -3  -5 601.128 20.0992   1
  -2  -3  -6 16152.6 51.2691   1
  -2  -3  -7 14003.7 63.0650   1
  -2  -3  -8 7340.03 49.1556   1
   2   3   9 88.5549 20.0159   1
  -2  -3 -10 98.3328 24.0525   1
  -2  -3 -11 2055.15 27.2276   1
   2   3  12 1557.89 24.5860   1
  -2  -3 -13 7.87158 17.3769   1
  -2  -3 -14 1670.09 25.9781   1
   2   4 -19 601.606 29.8720   1
   2   4 -18 463.120 24.1357   1
   2   4 -17 4519.00 31.8633   1
   2   4 -16 867.875 25.3381   1
   2   4 -15 4633.02 37.1764   1
   2   4 -14 728.198 26.3670   1
  -2  -4  13 6128.75 39.0899   1
   2   4 -12 262.310 19.7882   1
   2   4 -11 9534.36 33.1610   1
  -2  -4  10 2835.21 20.6931   1
  -2  -4   9 2290.32 18.5648   1
  -2  -4   8 756.891 21.1548   1
   2   4  -7 8652.01 26.6004   1
   2   4  -6 255.240 12.7711   1
  -2  -4   5 2997.12 23.7576   1
   2   4  -4 74909.0 71.6019   1
   2   4  -3 11126.0 35.5739   1
   2   4  -2 43554.3 57.6475   1
   2   4  -1 16289.6 45.3104   1
  -2   6   0 17880.3 81.0053  -2
  -2  -4   1 17880.3 81.0053   1
   2   4   0 19550.2 51.9614   1
  -2   6   1 28980.4 68.5301  -2
  -2  -4   0 28980.4 68.5301   1
   2   4   1 9046.54 34.3414   1
  -2   6   2 10662.2 53.1367  -2
  -2  -4  -1 10662.2 53.1367   1
   2   4   2 16147.3 61.8502   1
  -2   6   3 29636.1 70.4220  -2
  -2  -4  -2 29636.1 70.4220   1
  -2  -4  -3 4246.81 27.5164   1
   2   4   4 6953.05 36.8587   1
   2   4   5 18763.1 63.0004   1
  -2  -4  -6 38.5995 24.5005   1
   2   4   7 4311.92 48.7898   1
   2   4   8 147.579 21.8407   1
   2   4   9 102.299 21.4932   1
  -2  -4 -10 4637.33 36.6419   1
  -2  -4 -11 3197.06 36.8906   1
  -2  -4 -12 2944.70 40.8166   1
  -2  -4 -13 3838.61 37.8891   1
  -2  -4 -14-0.34640 20.6081   1
   2   5 -19 14.4830 25.7186   1
   2   5 -18 3131.17 31.4769   1
   2   5 -17 27.2858 19.9674   1
  -2  -5  16 1926.32 38.3059   1
  -2  -5  15 933.481 39.8564   1
  -2  -5  14 2287.62 35.0622   1
  -2  -5  13 6213.16 45.6944   1
   2   5 -12 3071.90 26.8527   1
  -2  -5  11 8065.83 34.6172   1
  -2  -5  10 6540.26 28.4491   1
  -2  -5   9 1107.33 31.1371   1
  -2  -5   8 57224.8 68.1857   1
  -2  -5   7 6577.97 33.6287   1
  -2  -5   6 29570.2 54.7776   1
   2   5  -5 5953.43 23.6816   1
  -2  -5   4 6301.39 28.6539   1
   2   5  -3 1918.06 25.4907   1
   2   5  -2 75111.9 176.100   1
  -2   7  -1 90623.8 106.026  -2
  -2  -5   2 90623.8 106.026   1
   2   5  -1 2067.90 24.2323   1
  -2   7   0 5605.92 46.7552  -2
  -2  -5   1 5605.92 46.7552   1
   2   5   0 3229.87 35.6640   1
  -2   7   1 5079.23 45.3883  -2
  -2  -5   0 5079.23 45.3883   1
   2   5   1 1190.39 28.5065   1
  -2   7   2 13685.2 53.9014  -2
  -2  -5  -1 13685.2 53.9014   1
  -2  -5  -2 6530.66 39.7533   1
  -2   7   3 23244.6 88.2558  -2
  -2  -5  -2 23244.6 88.2558   1
   2   5   3 27.3125 17.6973   1
   2   5   4 5148.62 37.8343   1
   2   5   5 143.017 17.3940   1
   2   5   6 3476.45 30.7139   1
   2   5   7 6321.74 47.2907   1
  -2  -5  -8 86.2100 27.4814   1
   2   5   9 68.3216 20.0751   1
  -2  -5 -10 211.577 26.9509   1
  -2  -5 -11 3727.27 37.2122   1
  -2  -5 -12 291.050 24.0044   1
  -2  -5 -13 924.600 22.5322   1
   2   6 -19 3829.20 49.1155   1
   2   6 -18 504.986 20.7768   1
  -2  -6  17 153.035 20.3803   1
   2   6 -16 1419.34 32.4283   1
  -2  -6  15 94.5721 33.1006   1
  -2  -6  14 993.880 30.1272   1
  -2  -6  13 1243.44 26.1838   1
   2   6 -12 24349.9 57.9971   1
   2   6 -11 7438.10 32.3184   1
   2   6 -10 4539.24 28.6358   1
  -2  -6   9 1747.98 21.7511   1
  -2  -6   8 8676.00 47.6812   1
   2   6  -7 3467.50 33.2341   1
  -2  -6   6 6329.29 31.4624   1
   2   6  -5 13182.3 40.1345   1
   2   6  -4 764.589 21.3626   1
   2   6  -3 36862.2 93.0797   1
  -2   8  -2 48683.9 125.154  -2
  -2  -6   3 48683.9 125.154   1
   2   6  -2 8375.48 49.4278   1
  -2   8  -1 19636.2 88.1760  -2
  -2  -6   2 19636.2 88.1760   1
   2   6  -1 64068.6 129.529   1
  -2   8   0 75400.6 145.637  -2
  -2  -6   1 75400.6 145.637   1
   2   6   0 22249.4 65.1488   1
  -2   8   1 29266.1 99.5975  -2
  -2  -6   0 29266.1 99.5975   1
   2   6   1 5896.92 33.5646   1
  -2   8   2 7055.96 62.9004  -2
  -2  -6  -1 7055.96 62.9004   1
   2   6   2 3191.33 30.9171   1
   2   6   3 401.169 17.4181   1
  -2  -6  -4 29290.0 71.2550   1
  -2  -6  -5 4096.79 38.9582   1
   2   6   6 2315.14 40.4765   1
  -2  -6  -7 90.3015 25.0050   1
  -2  -6  -8 27.7049 25.8274   1
  -2  -6  -9-5.26668 26.8736   1
  -2  -6 -10 1254.77 25.5737   1
  -2  -6 -11 2338.79 28.9560   1
  -2  -6 -12 2855.15 33.3988   1
   2   7 -19 157.567 19.4265   1
  -2  -7  18 81.3308 25.4255   1
   2   7 -17 2485.65 31.0501   1
  -2  -7  16 56.3103 24.5334   1
  -2  -7  15 160.927 33.9057   1
   2   7 -14 211.864 31.9225   1
   2   7 -13 8072.48 44.6132   1
  -2  -7  12 10067.0 41.3920   1
   2   7 -11 471.588 19.3032   1
   2   7 -10 2942.67 26.9493   1
  -2  -7   9 20.0175 18.3697   1
  -2  -7   8 7586.89 36.5941   1
   2   7  -7 138.906 18.2757   1
  -2  -7   6 18899.2 50.5249   1
  -2  -7   5 1745.49 20.3194   1
  -2  -7   4 2176.25 26.4635   1
   2   7  -3 488.279 23.2160   1
  -2   9  -2 24491.7 105.501  -2
  -2  -7   3 24491.7 105.501   1
   2   7  -2 47.9615 20.9876   1
  -2   9  -1 228.515 56.5840  -2
  -2  -7   2 228.515 56.5840   1
   2   7  -1 5571.08 38.7959   1
  -2   9   0 21291.9 96.1949  -2
  -2  -7   1 21291.9 96.1949   1
   2   7   0 186.879 20.2934   1
  -2   9   1 300.033 50.8341  -2
  -2  -7   0 300.033 50.8341   1
   2   7   1 3771.43 26.0303   1
   2   7   2 728.961 19.0909   1
  -2  -7  -3 23887.7 75.3540   1
  -2  -7  -4 5831.69 44.0232   1
   2   7   5 7351.93 43.9284   1
  -2  -7  -6 4384.43 35.3339   1
  -2  -7  -7 2110.64 32.4131   1
  -2  -7  -8 109.005 28.7746   1
  -2  -7  -9 366.746 22.4319   1
  -2  -7 -10 2023.12 24.9681   1
  -2  -7 -11 80.7209 20.4371   1
   2   8 -19 469.712 21.1885   1
   2   8 -18 482.966 27.8573   1
  -2  -8  17 1222.86 30.7834   1
  -2  -8  16 20.4553 26.1968   1
  -2  -8  15 218.324 57.1511   1
  -2  -8  14-8.69326 28.3248   1
  -2  -8  13 6390.99 42.0956   1
  -2  -8  12 3037.42 27.1614   1
  -2  -8  11 711.688 23.3471   1
  -2  -8  10 3403.01 29.3860   1
  -2  -8   9 2969.88 24.1841   1
  -2  -8   8 920.822 19.7357   1
  -2  -8   7 14677.8 40.6807   1
  -2  -8   6 11587.2 43.9562   1
   2   8  -5 5442.00 27.3592   1
  -2  -8   4 2641.01 24.9755   1
  -2  10  -3 6635.52 60.7363  -2
  -2  -8   4 6635.52 60.7363   1
   2   8  -3 11521.1 52.8026   1
  -2  10  -2 16446.6 70.4628  -2
  -2  -8   3 16446.6 70.4628   1
   2   8  -2 130.453 20.1237   1
  -2  10  -1 20363.9 74.5768  -2
  -2  -8   2 20363.9 74.5768   1
   2   8  -1 7955.86 46.3749   1
  -2  10   0 10470.0 60.0127  -2
  -2  -8   1 10470.0 60.0127   1
   2   8   0 1651.58 28.4156   1
  -2  -8  -1 136.336 18.2028   1
   2   8   2 4196.34 32.0018   1
   2   8   3 28169.2 85.1192   1
  -2  -8  -4 64508.2 105.267   1
  -2  -8  -5 48840.5 85.0072   1
  -2  -8  -6 776.368 27.7851   1
  -2  -8  -7 72.1173 25.1150   1
  -2  -8  -8 108.592 21.1606   1
  -2  -8  -9 674.053 21.0485   1
  -2  -8 -10 111.676 15.0860   1
  -2  -9  19 144.194 32.1417   1
  -2  -9  18 3968.93 42.8343   1
  -2  -9  17 353.580 25.0454   1
   2   9 -16 394.579 35.5295   1
  -2  -9  15 3147.44 49.2935   1
   2   9 -14 4126.21 40.0966   1
   2   9 -13 801.040 27.7218   1
  -2  -9  12 2201.86 28.9484   1
   2   9 -11 3501.71 27.1843   1
   2   9 -10 3025.34 26.0878   1
  -2  -9   9 379.271 19.1150   1
  -2  -9   8 19232.6 50.2339   1
  -2  -9   7 8389.72 38.4983   1
  -2  -9   6 14791.8 42.4811   1
  -2  -9   5 607.985 20.9619   1
   2   9  -4 1607.77 24.1832   1
   2   9  -3 92.0831 18.7038   1
  -2  11  -2 4583.03 88.3961  -2
  -2  -9   3 4583.03 88.3961   1
   2   9  -2 8.94851 17.4790   1
  -2  11  -1 2178.73 80.3561  -2
  -2  -9   2 2178.73 80.3561   1
   2   9  -1 5573.18 42.2943   1
  -2  -9   0 3215.87 31.8724   1
  -2  -9  -1 1626.59 36.6816   1
  -2  11   2 2963.41 60.6225  -2
  -2  -9  -1 2963.41 60.6225   1
  -2  -9  -2 2314.21 41.2544   1
  -2  11   3 15313.1 94.1373  -2
  -2  -9  -2 15313.1 94.1373   1
  -2  -9  -3 32779.9 101.535   1
  -2  11   4 39476.9 139.826  -2
  -2  -9  -3 39476.9 139.826   1
  -2  -9  -4 1249.72 32.9015   1
  -2  11   5 20911.6 155.845  -2
  -2  -9  -4 20911.6 155.845   1
  -2  -9  -5 2477.28 41.5427   1
  -2  -9  -6 189.043 22.0481   1
  -2  -9  -7 390.424 23.9270   1
  -2  -9  -8 47.8003 18.3151   1
  -2  -9  -9 41.8695 19.3940   1
   2  10 -18 493.057 23.7346   1
  -2 -10  17 199.255 22.6347   1
   2  10 -16 469.163 35.9126   1
  -2 -10  15 1639.86 43.4549   1
  -2 -10  14 245.304 37.4230   1
  -2 -10  13 307.911 25.9784   1
  -2 -10  12 2759.69 28.2704   1
  -2 -10  11 1676.15 27.8264   1
   2  10 -10 132.461 19.3042   1
   2  10  -9 28160.5 59.0526   1
  -2 -10   8 16.3979 22.6302   1
  -2 -10   7 37517.4 74.5011   1
  -2 -10   6 905.467 24.0265   1
   2  10  -5 390.644 25.6983   1
  -2 -10   4 1672.43 26.5429   1
  -2 -10   3 3041.53 31.0625   1
   2  10  -2 167.999 20.6475   1
   2  10  -1 10019.3 43.3305   1
   2  10   0 66.5318 25.2390   1
  -2  12   1 184.896 72.1307  -2
  -2 -10   0 184.896 72.1307   1
  -2 -10  -1 1500.94 41.3342   1
  -2  12   2 2867.18 61.4975  -2
  -2 -10  -1 2867.18 61.4975   1
  -2 -10  -2 590.041 42.7913   1
  -2  12   3 2451.32 60.8285  -2
  -2 -10  -2 2451.32 60.8285   1
  -2 -10  -3 2011.79 40.4873   1
  -2  12   4 25191.1 117.147  -2
  -2 -10  -3 25191.1 117.147   1
  -2 -10  -4-85.8631 41.1923   1
  -2 -10  -5 1585.96 27.2653   1
  -2 -10  -6 1534.78 24.3163   1
  -2 -10  -7 267.023 24.5127   1
  -2 -10  -8 5547.96 37.9676   1
  -2 -11  18 83.7126 38.2722   1
  -2 -11  17 179.723 47.5827   1
  -2 -11  16 108.433 31.2913   1
  -2 -11  15 157.822 27.7443   1
  -2 -11  14 1501.05 30.9056   1
  -2 -11  13 1635.43 46.6072   1
   2  11 -12 820.873 29.1657   1
  -2 -11  11 587.933 28.3219   1
  -2 -11  10 4098.00 38.6838   1
  -2 -11   9 133.112 28.3490   1
  -2 -11   8 2204.74 34.1616   1
  -2 -11   7 2244.46 30.6079   1
   2  11  -6 1585.20 33.2891   1
   2  11  -5 829.554 25.9219   1
   2  11  -4 2637.03 36.9181   1
   2  11  -3 231.549 43.1501   1
  -2 -11   2 4052.06 38.8910   1
  -2 -11   1 4529.42 46.0080   1
   2 -13   0 3141.22 71.2823  -2
   2  11  -1 3141.22 71.2823   1
  -2 -11   0 53.6623 25.7598   1
   2 -13  -1 1434.82 48.0628  -2
   2  11   0 1434.82 48.0628   1
  -2 -11  -1 1755.37 36.7079   1
  -2  13   2 3828.10 65.9514  -2
  -2 -11  -1 3828.10 65.9514   1
  -2 -11  -2-52.2586 54.2734   1
  -2 -11  -3 5234.78 64.7156   1
  -2  13   4 20646.0 111.798  -2
  -2 -11  -3 20646.0 111.798   1
  -2 -11  -4 1121.19 31.0337   1
  -2  13   5 1758.57 56.7542  -2
  -2 -11  -4 1758.57 56.7542   1
  -2 -11  -5 175.369 19.5328   1
  -2 -11  -6 137.539 22.8781   1
  -2 -11  -7-4.79328 17.9011   1
  -2 -12  18 476.614 36.7609   1
  -2 -12  17 29.4802 42.2366   1
   2  12 -16 8.20626 28.7777   1
  -2 -12  15 1165.71 30.5016   1
   2  12 -14 50.2420 24.3974   1
   2  12 -13 1299.58 34.7027   1
  -2 -12  12 353.111 41.4510   1
   2  12 -11 81.3191 33.6891   1
   2  12 -10 454.254 30.3319   1
  -2 -12   9 5096.69 44.7654   1
   2  12  -8 1434.11 39.3981   1
   2  12  -7 960.910 33.7638   1
   2  12  -6 440.678 30.2137   1
  -2 -12   5 186.156 28.4711   1
  -2 -12   4 6294.24 48.3555   1
  -2 -12   3 4609.84 79.1430   1
   2 -14   2 3745.83 75.7497  -2
   2  12  -3 3745.83 75.7497   1
  -2 -12   2 10796.6 106.679   1
   2 -14   1 8405.49 92.1519  -2
   2  12  -2 8405.49 92.1519   1
  -2 -12   1 394.116 32.1309   1
  -2 -12   0 28.5635 32.3912   1
   2 -14  -1 195.716 51.0971  -2
   2  12   0 195.716 51.0971   1
  -2 -12  -1 88.7033 29.1785   1
  -2  14   2 236.857 50.2769  -2
  -2 -12  -1 236.857 50.2769   1
  -2 -12  -2 714.065 42.7942   1
  -2  14   3 935.586 52.7049  -2
  -2 -12  -2 935.586 52.7049   1
  -2 -12  -3 1825.65 44.2135   1
  -2  14   4 5035.83 65.4302  -2
  -2 -12  -3 5035.83 65.4302   1
  -2 -12  -4 1352.13 36.2330   1
  -2  14   5 1304.05 48.7852  -2
  -2 -12  -4 1304.05 48.7852   1
  -2 -12  -5 744.290 47.1434   1
  -2  14   6 850.044 58.5003  -2
  -2 -12  -5 850.044 58.5003   1
  -2 -12  -6 48.7831 24.4091   1
  -2 -13  17-7.34464 36.3131   1
   2  13 -16-15.1697 25.3504   1
   2  13 -15 316.850 25.6624   1
   2  13 -14 318.963 23.9213   1
   2  13 -13 712.072 31.9012   1
  -2 -13  12-5.78915 24.4555   1
  -2 -13  11 732.050 41.5496   1
  -2 -13  10 2158.84 45.9095   1
   2  13  -9 6968.97 54.0447   1
   2  13  -8 441.569 31.9412   1
   2  13  -7 4599.74 46.2845   1
  -2 -13   6 97.2144 36.7978   1
  -2 -13   5 256.719 29.5480   1
  -2 -13   4 1374.85 34.3154   1
  -2 -13   3 43.6606 28.9190   1
  -2 -13   2 2140.29 42.8141   1
   2 -15   1 2504.24 68.9159  -2
   2  13  -2 2504.24 68.9159   1
  -2 -13   1 23.9215 25.3672   1
   2 -15   0 430.321 38.4309  -2
   2  13  -1 430.321 38.4309   1
  -2 -13   0 217.735 22.9965   1
  -2 -13  -1 112.350 20.4700   1
  -2 -13  -2 2134.86 35.6915   1
  -2  15   3 1860.42 70.8962  -2
  -2 -13  -2 1860.42 70.8962   1
  -2 -13  -3 1319.30 29.0163   1
  -2  15   4 2192.99 70.6166  -2
  -2 -13  -3 2192.99 70.6166   1
  -2 -13  -4 1090.62 37.3657   1
  -2  15   5 1206.40 39.7647  -2
  -2 -13  -4 1206.40 39.7647   1
   2  14 -16 20.2981 23.6230   1
   2  14 -15-9.62102 17.7477   1
  -2 -14  14 1666.02 25.0651   1
   2  14 -13 679.671 24.4697   1
   2  14 -12-1.59249 22.8917   1
  -2 -14  11 583.924 22.7735   1
   2  14 -10 1378.23 28.5820   1
  -2 -14   9 3039.13 34.0369   1
  -2 -14   8 390.706 25.0197   1
  -2 -14   7 1613.42 25.9247   1
   2  14  -6 367.551 23.1012   1
   2  14  -5 555.940 23.7232   1
  -2 -14   4 3763.30 36.5365   1
   2 -16   3 3430.32 74.5750  -2
   2  14  -4 3430.32 74.5750   1
  -2 -14   3 2174.05 38.7474   1
   2 -16   2 1684.06 44.9158  -2
   2  14  -3 1684.06 44.9158   1
  -2 -14   2 312.067 29.7490   1
   2 -16   1 563.950 54.1030  -2
   2  14  -2 563.950 54.1030   1
  -2 -14   1 1021.11 26.5686   1
  -2 -14   0 587.012 23.0523   1
  -2 -14  -1 0.97797 20.4039   1
  -2 -14  -2 1992.91 28.4399   1
  -2 -14  -3 184.219 29.1038   1
   2  15 -15 980.356 37.5122   1
  -2 -15  14 143.596 20.7886   1
   2  15 -13 32.1372 18.8998   1
  -2 -15  12 1.88858 18.6856   1
   2  15 -11 2.50383 20.2846   1
   2  15 -10 1067.41 24.5518   1
   2  15  -9 40.2979 18.3441   1
  -2 -15   8 424.581 17.9229   1
   2  15  -7-0.34163 18.2213   1
  -2 -15   6 30.1546 18.8928   1
  -2 -15   5-15.5781 19.1611   1
  -2 -15   4 549.188 28.0254   1
   2 -17   3 927.215 31.8144  -2
   2  15  -4 927.215 31.8144   1
  -2 -15   3 2310.83 33.9061   1
   2 -17   2 5296.17 49.7169  -2
   2  15  -3 5296.17 49.7169   1
  -2 -15   2 1940.18 30.3366   1
  -2 -15   1 41.5080 24.9202   1
  -2 -15   0 675.911 42.3640   1
  -2 -15  -1 2023.93 43.8337   1
  -2 -16  14 86.7654 20.4717   1
  -2 -16  13 564.545 20.7093   1
  -2 -16  12 423.060 17.4090   1
  -2 -16  11 567.863 16.7666   1
   2  16 -10 45.2749 17.7479   1
  -2 -16   9-0.45488 15.6583   1
   2  16  -8 1.20488 17.5453   1
  -2 -16   7 7.76860 16.7584   1
  -2 -16   6 588.351 16.5511   1
  -2 -16   5 3.99865 16.3867   1
  -2 -16   4 693.060 28.2386   1
   2 -18   3 884.162 42.0894  -2
   2  16  -4 884.162 42.0894   1
  -2 -16   3 51.3568 23.2965   1
  -2 -16   2 592.489 23.9328   1
  -2 -16   1 88.0304 30.8626   1
   2  17 -11 32.4515 29.8943   1
   2  17 -10 403.176 17.5822   1
   2  17  -9 779.064 19.0243   1
   2  17  -8 38.1950 19.9971   1
  -2 -17   7 127.663 30.9108   1
  -2 -17   6 94.0316 28.8252   1
  -2 -17   5 555.239 30.3542   1
   3 -19   5 9.58671 30.6661   1
   3 -19   6 15.6811 31.2255   1
   3 -18   1 17.9309 23.1290   1
   3 -18   2 1705.41 23.7854   1
   3 -18   3 173.449 20.2020   1
   3 -18   4 1314.55 24.2928   1
   3 -18   5 472.309 26.8578   1
   3 -18   6 1088.05 29.5734   1
   3 -18   7 209.543 25.5138   1
   3 -18   8 433.344 25.4218   1
   3 -18   9 405.770 28.7324   1
   3 -18  10 513.133 42.3019   1
   3 -17  -1 233.944 25.9868   1
   3 -17   0 2445.76 27.9031   1
   3 -17   1 1437.23 27.1137   1
   3 -17   2 2638.74 32.4143   1
   3 -17   3 970.324 27.4676   1
   3 -17   4 113.154 24.6324   1
   3 -17   5 328.493 25.1130   1
   3 -17   6 1912.61 37.1832   1
   3 -17   7 357.565 30.0461   1
   3 -17   8 1719.60 29.5133   1
   3 -17   9 481.252 24.2153   1
   3 -17  10 267.788 19.6754   1
  -3  17 -11 334.883 26.1450   1
   3 -17  12 393.425 39.8041   1
   3 -16  -3 1338.75 44.9202   1
   3 -16  -2 56.9711 24.3364   1
   3 -16  -1 145.329 21.1028   1
   3 -16   0 1081.30 25.9125   1
   3 -16   1 885.965 26.3517   1
   3 -16   2 789.351 24.1973   1
   3 -16   3 930.207 27.9754   1
   3 -16   4 128.028 24.6431   1
   3 -16   5 182.884 28.3661   1
   3 -16   6 418.235 29.5010   1
   3 -16   7 7690.10 49.0749   1
   3 -16   8 8385.73 49.0487   1
   3 -16   9 11139.3 45.2087   1
   3 -16  10 3830.90 30.2041   1
   3 -16  11 1449.29 20.6549   1
  -3  16 -12 29.6578 15.9484   1
   3 -16  13 354.200 16.3181   1
   3 -15  -4 2032.39 40.6228   1
   3 -15  -3 187.412 27.5461   1
   3 -15  -2 817.885 22.5217   1
   3 -15  -1 538.379 23.5716   1
   3 -15   0 291.309 23.7548   1
   3 -15   1 191.406 24.0467   1
   3 -15   2 78.6997 29.3731   1
   3 -15   3 246.832 43.9909   1
   3 -15   4 495.868 45.7307   1
   3 -15   5 2703.08 56.9157   1
   3 -15   6 11329.2 87.0532   1
   3 -15   7 555.086 36.2042   1
   3 -15   8 27724.0 71.7828   1
   3 -15   9 6634.41 39.8851   1
  -3  15 -10 1199.67 23.2902   1
   3 -15  11 1769.09 26.8293   1
   3 -15  12-4.97143 18.1800   1
  -3  15 -13 35.4908 16.8518   1
   3 -15  14 119.582 16.8823   1
  -3  15 -15 643.596 24.7175   1
   3 -14  -5 1510.34 39.4852   1
   3 -14  -4 591.209 30.7748   1
   3 -14  -3 1721.64 29.1587   1
   3 -14  -2 79.5212 22.8555   1
   3 -14  -1 1601.31 50.2022   1
   3 -14   0 105.814 26.6169   1
   3 -14   1 173.681 24.7870   1
   3 -14   2 172.326 26.6838   1
   3 -14   3 634.790 32.1690   1
   3 -14   4 829.531 31.9589   1
   3 -14   5 4651.39 52.2373   1
   3 -14   6 2837.26 45.6944   1
  -3  14  -7 10185.9 49.0625   1
   3 -14   8 144.991 26.8044   1
  -3  14  -9 53.5034 29.5660   1
  -3  14 -10 1614.63 26.2352   1
  -3  14 -11 2290.12 34.4728   1
  -3  14 -12 519.832 24.7666   1
  -3  14 -13 1888.31 28.8551   1
  -3  14 -14 130.002 22.3086   1
  -3  14 -15 2644.84 25.7852   1
   3 -13  -6 1867.22 66.2082   1
   3 -13  -5 209.968 26.8064   1
   3 -13  -4 787.912 23.3231   1
   3 -13  -3 124.402 40.2256   1
   3 -13  -2 8249.90 45.7934   1
   3 -13  -1 66.8395 24.9392   1
   3 -13   0 7534.36 43.7165   1
   3 -13   1 339.519 22.7998   1
   3 -13   2 291.018 24.8559   1
   3 -13   3 1520.40 27.9223   1
   3 -13   4 236.854 26.0265   1
   3 -13   5 1657.09 34.9575   1
   3 -13   6 1431.65 29.6696   1
   3 -13   7 350.481 25.5945   1
   3 -13   8 298.822 22.4264   1
   3 -13   9 21.9589 24.5731   1
  -3  13 -10 2912.48 41.1578   1
  -3  13 -11 14898.8 126.130   1
  -3  13 -12 1000.59 29.1934   1
  -3  13 -13 1576.87 30.1501   1
  -3  13 -14 4524.52 57.2823   1
  -3 -10  16 5829.20 79.7176  -2
  -3  13 -14 5829.20 79.7176   1
  -3  13 -15 64.6381 24.9567   1
  -3 -10  17 1102.50 48.4519  -2
  -3  13 -15 1102.50 48.4519   1
   3 -12  -7 13.4864 26.5367   1
   3 -12  -6 158.516 21.0378   1
   3 -12  -5 628.503 41.6272   1
   3 -12  -4 1923.17 24.1203   1
   3 -12  -3 1723.62 26.2514   1
   3 -12  -2 493.067 21.1431   1
   3 -12  -1 35.7359 19.7837   1
   3 -12   0 2451.95 24.0370   1
   3 -12   1 475.839 19.9308   1
   3 -12   2 2177.95 22.7084   1
   3 -12   3 26.8673 17.0209   1
   3 -12   4 1124.44 20.8470   1
   3 -12   5 39.0590 22.5212   1
   3 -12   6 696.297 20.6161   1
   3 -12   7 10658.2 47.6258   1
   3 -12   8 4864.69 41.3587   1
  -3  12  -9 7187.71 47.2898   1
  -3  12 -10 7404.44 70.7167   1
  -3  12 -11 815.272 37.1724   1
  -3  -9  13 1125.95 78.5321  -2
  -3  12 -11 1125.95 78.5321   1
   3 -12  12 174.766 51.3739   1
  -3  -9  14 1852.86 79.9036  -2
  -3  12 -12 1852.86 79.9036   1
  -3  12 -13 631.587 29.9795   1
  -3  -9  15 5107.21 92.2408  -2
  -3  12 -13 5107.21 92.2408   1
   3 -12  14 361.040 46.8588   1
  -3  -9  16 1030.72 37.4702  -2
  -3  12 -14 1030.72 37.4702   1
   3 -12  15 35.8309 38.2945   1
  -3  -9  17 2503.75 37.6713  -2
  -3  12 -15 2503.75 37.6713   1
   3 -12  16 265.671 32.9764   1
  -3  -9  18 2088.23 39.3295  -2
  -3  12 -16 2088.23 39.3295   1
   3 -11  -9 68.8238 38.7799   1
   3 -11  -8 1636.94 37.5904   1
   3 -11  -7 2692.94 37.4976   1
   3 -11  -6 4995.89 43.0151   1
   3 -11  -5 94.4284 17.8830   1
   3 -11  -4 475.674 17.6820   1
   3 -11  -3 18.2460 16.2868   1
   3 -11  -2 9774.70 31.4583   1
   3 -11  -1 13139.4 35.0128   1
   3 -11   0 8993.62 30.6258   1
   3 -11   1 1859.03 20.1571   1
   3 -11   2 921.292 17.2503   1
   3 -11   3 12737.8 34.5177   1
   3 -11   4 3023.01 26.0303   1
   3 -11   5 489.435 15.6838   1
   3 -11   6 1819.19 22.6555   1
   3 -11   7 4116.63 30.3006   1
  -3  11  -8 10.1632 26.3555   1
  -3  -8  10 3469.11 87.3195  -2
  -3  11  -8 3469.11 87.3195   1
  -3  11  -9 208.291 34.8540   1
  -3  -8  11 560.604 75.1301  -2
  -3  11  -9 560.604 75.1301   1
  -3  11 -10 4072.48 58.2431   1
  -3  -8  12 7992.28 112.125  -2
  -3  11 -10 7992.28 112.125   1
  -3  11 -11 5870.81 55.6300   1
   3 -11  12 1425.88 68.3694   1
  -3  -8  14 1650.24 43.3582  -2
  -3  11 -12 1650.24 43.3582   1
   3 -11  13 953.098 44.3548   1
  -3  -8  15 1157.69 38.8598  -2
  -3  11 -13 1157.69 38.8598   1
   3 -11  14 53.6622 23.8849   1
  -3  -8  16 919.933 36.2703  -2
  -3  11 -14 919.933 36.2703   1
   3 -11  15 338.305 47.4664   1
  -3  -8  17 2790.47 40.7748  -2
  -3  11 -15 2790.47 40.7748   1
   3 -11  16 1779.40 51.0990   1
  -3  -8  18 2199.56 30.5780  -2
  -3  11 -16 2199.56 30.5780   1
   3 -10 -11 60.8876 31.9958   1
   3 -10 -10 61.1064 28.5594   1
   3 -10  -9 588.183 23.8992   1
   3 -10  -8 992.266 27.7940   1
   3 -10  -7 77.7637 20.1797   1
   3 -10  -6 28.0826 17.1619   1
   3 -10  -5 1055.88 17.5769   1
   3 -10  -4 159.584 15.1894   1
   3 -10  -3 2310.27 19.0656   1
   3 -10  -2 365.993 14.3160   1
   3 -10  -1 3613.06 20.9668   1
   3 -10   0 567.280 15.1402   1
   3 -10   1 544.060 15.3348   1
   3 -10   2 201.176 14.0475   1
   3 -10   3 2561.00 20.0686   1
   3 -10   4 752.837 16.3658   1
   3 -10   5 19820.2 48.4708   1
   3 -10   6 5773.69 33.0373   1
  -3  -7   8 5067.26 85.0477  -2
  -3  10  -6 5067.26 85.0477   1
   3 -10   7 1808.85 26.5997   1
  -3  -7   9 1545.70 50.5682  -2
  -3  10  -7 1545.70 50.5682   1
  -3  10  -8 2613.94 47.5608   1
  -3  -7  10 2572.55 56.9970  -2
  -3  10  -8 2572.55 56.9970   1
   3 -10   9 15.8978 28.0944   1
  -3  -7  11 1110.30 78.3833  -2
  -3  10  -9 1110.30 78.3833   1
   3 -10  10 187.850 42.3272   1
  -3  -7  12 1069.10 44.0849  -2
  -3  10 -10 1069.10 44.0849   1
   3 -10  11 878.438 48.4337   1
  -3  -7  13 2112.87 57.1254  -2
  -3  10 -11 2112.87 57.1254   1
   3 -10  12 4327.28 68.5346   1
  -3  -7  14 5468.56 57.6275  -2
  -3  10 -12 5468.56 57.6275   1
   3 -10  13 1577.66 52.8501   1
  -3  -7  15 10978.6 119.406  -2
  -3  10 -13 10978.6 119.406   1
   3 -10  14 2039.88 72.0581   1
  -3  -7  16 3672.28 41.6839  -2
  -3  10 -14 3672.28 41.6839   1
   3 -10  15 47.8429 32.9880   1
  -3  -7  17 86.8751 24.7084  -2
  -3  10 -15 86.8751 24.7084   1
   3 -10  16 79.2205 27.0372   1
   3   7 -18 346.423 21.4287  -2
   3 -10  16 346.423 21.4287   1
   3   7 -19 1074.42 43.2414  -2
   3 -10  17 1074.42 43.2414   1
   3  -9 -12 33.2749 23.0386   1
   3  -9 -11 2545.73 36.3174   1
   3  -9 -10 119.174 23.0253   1
   3  -9  -9 649.455 25.6998   1
   3  -9  -8 3068.91 28.9139   1
   3  -9  -7 2238.95 21.0372   1
   3  -9  -6 31.7242 14.7311   1
   3  -9  -5 10847.6 28.5763   1
   3  -9  -4 323.270 13.3923   1
   3  -9  -3 612.843 12.7268   1
   3  -9  -2 2473.75 14.9949   1
   3  -9  -1 1017.92 13.2812   1
   3  -9   0 10958.0 29.4563   1
   3  -9   1 1540.14 17.5024   1
   3  -9   2 9496.53 28.4072   1
   3  -9   3 40354.8 57.7872   1
   3   6  -5 40142.8 89.8086  -2
   3  -9   3 40142.8 89.8086   1
   3  -9   4 342.573 19.5443   1
  -3   9  -5 4530.00 28.7567   1
  -3  -6   7 3704.76 72.8493  -2
  -3   9  -5 3704.76 72.8493   1
  -3   9  -6 4707.04 33.5371   1
  -3  -6   8 7832.40 63.9696  -2
  -3   9  -6 7832.40 63.9696   1
   3  -9   7 4725.00 37.0758   1
  -3  -6   9 4681.46 59.6458  -2
  -3   9  -7 4681.46 59.6458   1
   3  -9   8 140.537 20.7868   1
  -3  -6  10 1999.70 78.8735  -2
  -3   9  -8 1999.70 78.8735   1
   3  -9   9 7914.63 56.3296   1
  -3  -6  11 10117.4 68.5965  -2
  -3   9  -9 10117.4 68.5965   1
   3  -9  10 1558.21 75.4284   1
  -3  -6  12 2617.59 49.8436  -2
  -3   9 -10 2617.59 49.8436   1
   3  -9  11 2679.59 63.1684   1
  -3  -6  13 2791.58 50.6803  -2
  -3   9 -11 2791.58 50.6803   1
   3  -9  12-150.052 44.2801   1
  -3  -6  14 13321.3 77.0926  -2
  -3   9 -12 13321.3 77.0926   1
   3   6 -15 2633.55 63.4029  -2
   3  -9  13 2633.55 63.4029   1
  -3  -6  16 576.337 25.3314  -2
  -3   9 -14 576.337 25.3314   1
   3  -9  15-65.2400 35.9545   1
  -3  -6  17 3383.43 26.4726  -2
  -3   9 -15 3383.43 26.4726   1
   3  -9  16 4055.81 63.6403   1
  -3  -6  18 6771.97 37.8042  -2
  -3   9 -16 6771.97 37.8042   1
   3   6 -19 1409.66 48.1949  -2
   3  -9  17 1409.66 48.1949   1
   3  -8 -13 1519.62 32.2216   1
   3  -8 -12 2821.01 36.1875   1
   3  -8 -11 13.6708 19.2652   1
   3  -8 -10 2978.14 29.0414   1
   3  -8  -9 768.820 22.5511   1
   3  -8  -8 279.428 17.7405   1
   3  -8  -7 5960.17 24.7524   1
   3  -8  -6 1727.39 16.2335   1
   3  -8  -5 836.581 13.4011   1
   3  -8  -4 332.591 11.2873   1
   3  -8  -3 4709.59 17.0689   1
   3  -8  -2 6804.81 20.6728   1
   3  -8  -1 616.374 11.2846   1
   3  -8   0 1453.33 17.1139   1
   3  -8   1 287.558 14.2053   1
  -3   8  -2 25455.0 39.0659   1
   3   5  -4 25045.3 101.305  -2
   3  -8   2 25045.3 101.305   1
   3  -8   3 867.807 14.0972   1
   3   5  -5 7275.32 48.3391  -2
   3  -8   3 7275.32 48.3391   1
   3  -8   4 8986.83 35.7434   1
  -3  -5   6 8102.26 83.9062  -2
  -3   8  -4 8102.26 83.9062   1
  -3   8  -5 34197.5 75.6528   1
  -3  -5   7 33622.5 149.909  -2
  -3   8  -5 33622.5 149.909   1
   3  -8   6 149.438 19.2786   1
  -3  -5   8 3549.31 52.1551  -2
  -3   8  -6 3549.31 52.1551   1
   3  -8   7 22408.6 67.3769   1
  -3  -5   9 22929.9 142.034  -2
  -3   8  -7 22929.9 142.034   1
  -3   8  -8 34895.9 100.858   1
  -3  -5  10 35041.4 179.007  -2
  -3   8  -8 35041.4 179.007   1
   3  -8   9 9520.61 86.8982   1
  -3  -5  11 11847.1 74.1912  -2
  -3   8  -9 11847.1 74.1912   1
   3  -8  10 6136.83 108.681   1
  -3  -5  12 8101.45 67.5513  -2
  -3   8 -10 8101.45 67.5513   1
   3  -8  11 3154.15 94.2797   1
   3   5 -13 4614.69 50.9721  -2
   3  -8  11 4614.69 50.9721   1
   3  -8  12 152.343 61.2644   1
   3   5 -14 254.910 41.5115  -2
   3  -8  12 254.910 41.5115   1
   3   5 -15 2190.79 61.1715  -2
   3  -8  13 2190.79 61.1715   1
   3  -8  14-1.06654 38.3688   1
  -3  -5  16 87.1290 24.7552  -2
  -3   8 -14 87.1290 24.7552   1
   3  -8  15 41.4844 36.6285   1
   3   5 -17 827.973 22.1395  -2
   3  -8  15 827.973 22.1395   1
   3  -8  16 980.335 40.7251   1
  -3  -5  18 1264.36 32.7036  -2
  -3   8 -16 1264.36 32.7036   1
  -3  -5  19 220.403 21.7790  -2
  -3   8 -17 220.403 21.7790   1
   3  -7 -14 1859.39 24.9746   1
   3  -7 -13 49.0436 18.0493   1
   3  -7 -12 2176.52 28.3119   1
   3  -7 -11 89.6861 23.7930   1
   3  -7 -10 116.996 20.4323   1
   3  -7  -9 2536.48 23.8025   1
   3  -7  -8 2041.98 22.6618   1
   3   4   6 4557.54 97.5521  -2
   3  -7  -8 4557.54 97.5521   1
   3  -7  -7 1446.64 15.7273   1
   3   4   5 2515.11 84.1836  -2
   3  -7  -7 2515.11 84.1836   1
   3  -7  -6 2754.03 16.5963   1
   3  -7  -5 63.3756 10.3554   1
   3   4   3 3713.39 71.7725  -2
   3  -7  -5 3713.39 71.7725   1
   3  -7  -4 1627.48 12.1002   1
   3  -7  -3 15470.1 25.3408   1
   3  -7  -2 11285.1 27.8821   1
   3  -7  -1 6972.01 22.9928   1
   3   4  -1 21616.1 104.505  -2
   3  -7  -1 21616.1 104.505   1
   3  -7   0 2219.11 15.0649   1
   3  -7   1 17334.3 29.0189   1
   3   4  -3 15920.4 67.2286  -2
   3  -7   1 15920.4 67.2286   1
   3  -7   2 3792.35 22.4918   1
   3   4  -4 3777.81 32.3905  -2
   3  -7   2 3777.81 32.3905   1
   3  -7   3 834.870 18.6181   1
   3   4  -5 3819.94 43.0805  -2
   3  -7   3 3819.94 43.0805   1
  -3   7  -4 19270.3 45.5003   1
  -3  -4   6 18678.6 110.845  -2
  -3   7  -4 18678.6 110.845   1
   3  -7   5 4738.02 50.1084   1
  -3  -4   7 8352.13 88.5333  -2
  -3   7  -5 8352.13 88.5333   1
  -3   7  -6 31170.7 105.631   1
  -3  -4   8 30763.8 149.766  -2
  -3   7  -6 30763.8 149.766   1
   3  -7   7 523.977 36.6493   1
  -3  -4   9 1769.96 46.6437  -2
  -3   7  -7 1769.96 46.6437   1
   3  -7   8 6702.24 71.5229   1
  -3  -4  10 12169.1 77.0553  -2
  -3   7  -8 12169.1 77.0553   1
   3  -7   9 2145.28 54.0589   1
  -3  -4  11 20540.7 91.6885  -2
  -3   7  -9 20540.7 91.6885   1
  -3  -4  12 2628.00 45.9617  -2
  -3   7 -10 2628.00 45.9617   1
  -3  -4  13 73.5329 33.6810  -2
  -3   7 -11 73.5329 33.6810   1
   3  -7  12 10402.5 141.372   1
  -3  -4  14 14577.9 86.3169  -2
  -3   7 -12 14577.9 86.3169   1
  -3  -4  15 10436.6 67.9367  -2
  -3   7 -13 10436.6 67.9367   1
   3  -7  14 50.6190 42.4835   1
   3   4 -16 77.9157 19.8898  -2
   3  -7  14 77.9157 19.8898   1
   3  -7  15 4166.54 78.4271   1
  -3  -4  17 5938.46 33.3962  -2
  -3   7 -15 5938.46 33.3962   1
   3  -7  16 866.363 40.5237   1
   3   4 -18 1116.83 56.6604  -2
   3  -7  16 1116.83 56.6604   1
  -3   7 -17 78.0874 20.1659   1
   3   4 -19 1305.57 43.4256  -2
   3  -7  17 1305.57 43.4256   1
   3  -6 -15 31.8645 17.2678   1
   3  -6 -14 272.050 17.7261   1
   3  -6 -13 54.8990 18.1035   1
   3  -6 -12 2952.72 35.9780   1
   3   3  10 5976.64 93.5023  -2
   3  -6 -12 5976.64 93.5023   1
   3  -6 -11 405.256 22.8822   1
   3   3   9 785.450 73.3264  -2
   3  -6 -11 785.450 73.3264   1
   3  -6 -10 6481.77 45.6309   1
   3   3   8 8991.00 114.172  -2
   3  -6 -10 8991.00 114.172   1
   3  -6  -9 81.3689 20.5943   1
   3   3   7 2403.15 50.4305  -2
   3  -6  -9 2403.15 50.4305   1
   3  -6  -8 7637.78 30.1317   1
   3   3   6 9617.36 49.7421  -2
   3  -6  -8 9617.36 49.7421   1
   3  -6  -7 27.9529 12.8468   1
   3   3   5 3894.85 34.5068  -2
   3  -6  -7 3894.85 34.5068   1
   3  -6  -6 3912.65 18.7403   1
   3   3   4 4327.26 35.2808  -2
   3  -6  -6 4327.26 35.2808   1
   3  -6  -5 4066.37 16.6687   1
   3   3   3 5023.31 44.1597  -2
   3  -6  -5 5023.31 44.1597   1
   3  -6  -4 13791.6 24.3345   1
   3   3   2 17795.4 105.603  -2
   3  -6  -4 17795.4 105.603   1
   3  -6  -3 13719.4 28.9024   1
   3   3   1 15407.1 67.5206  -2
   3  -6  -3 15407.1 67.5206   1
   3  -6  -2 516.227 11.7768   1
   3   3   0 15631.7 48.4150  -2
   3  -6  -2 15631.7 48.4150   1
   3  -6  -1 38844.4 38.9164   1
   3   3  -1 42302.3 78.8670  -2
   3  -6  -1 42302.3 78.8670   1
   3  -6   0 2647.44 17.4664   1
   3   3  -2 4465.81 33.0736  -2
   3  -6   0 4465.81 33.0736   1
   3  -6   1 2455.81 19.5121   1
  -3  -3   3 2300.53 31.1257  -2
  -3   6  -1 2300.53 31.1257   1
   3  -6   2 172.875 13.8934   1
  -3  -3   4 4358.42 32.7561  -2
  -3   6  -2 4358.42 32.7561   1
   3  -6   3 24963.6 53.6200   1
   3   3  -5 27192.1 56.6062  -2
   3  -6   3 27192.1 56.6062   1
   3  -6   4 242.651 29.5083   1
   3   3  -6 26679.7 75.0129  -2
   3  -6   4 26679.7 75.0129   1
   3  -6   5 14073.2 79.8695   1
  -3  -3   7 28516.4 138.408  -2
  -3   6  -5 28516.4 138.408   1
  -3  -3   8 2560.18 52.6162  -2
  -3   6  -6 2560.18 52.6162   1
  -3  -3   9 5588.65 43.5466  -2
  -3   6  -7 5588.65 43.5466   1
  -3  -3  10 17709.8 67.9862  -2
  -3   6  -8 17709.8 67.9862   1
   3   3 -11 5363.23 49.0798  -2
   3  -6   9 5363.23 49.0798   1
  -3  -3  12 19902.2 83.7484  -2
  -3   6 -10 19902.2 83.7484   1
  -3  -3  13 16745.2 70.2206  -2
  -3   6 -11 16745.2 70.2206   1
   3   3 -14 16431.2 67.5026  -2
   3  -6  12 16431.2 67.5026   1
   3   3 -15 44177.9 157.488  -2
   3  -6  13 44177.9 157.488   1
   3  -6  14 6343.41 95.7245   1
   3   3 -16 7823.90 39.4742  -2
   3  -6  14 7823.90 39.4742   1
   3  -6  15 59.7951 37.7016   1
  -3  -3  17 109.536 22.3479  -2
  -3   6 -15 109.536 22.3479   1
   3  -6  16 127.306 30.7981   1
  -3  -3  18 263.975 27.7539  -2
  -3   6 -16 263.975 27.7539   1
   3  -5 -15 1814.59 22.3493   1
   3  -5 -14 603.955 21.3231   1
   3   2  12 1024.31 56.0680  -2
   3  -5 -14 1024.31 56.0680   1
   3  -5 -13 539.334 21.4779   1
   3   2  11 2461.62 73.0617  -2
   3  -5 -13 2461.62 73.0617   1
   3  -5 -12 310.503 22.1298   1
   3  -5 -11 1335.60 27.8159   1
   3   2   9 2535.01 82.5668  -2
   3  -5 -11 2535.01 82.5668   1
   3  -5 -10-14.4937 21.2712   1
   3   2   8 5685.02 99.6940  -2
   3  -5 -10 5685.02 99.6940   1
   3  -5  -9 2550.10 26.5736   1
   3   2   7 3499.40 39.5215  -2
   3  -5  -9 3499.40 39.5215   1
   3  -5  -8 3775.76 23.4169   1
   3   2   6 4039.84 38.5976  -2
   3  -5  -8 4039.84 38.5976   1
   3  -5  -7 2470.08 18.0689   1
   3   2   5 17055.4 47.7545  -2
   3  -5  -7 17055.4 47.7545   1
   3  -5  -6 276.066 11.6887   1
   3   2   4 6398.21 33.5924  -2
   3  -5  -6 6398.21 33.5924   1
   3  -5  -5 9061.68 22.5968   1
   3   2   3 10851.4 51.6266  -2
   3  -5  -5 10851.4 51.6266   1
   3  -5  -4 3684.44 20.0677   1
   3   2   2 11565.3 40.3789  -2
   3  -5  -4 11565.3 40.3789   1
   3  -5  -3 63.2024 10.5749   1
   3   2   1 7459.58 34.9986  -2
   3  -5  -3 7459.58 34.9986   1
   3  -5  -2 520.803 12.8199   1
   3   2   0 642.277 22.1262  -2
   3  -5  -2 642.277 22.1262   1
   3  -5  -1 13928.1 28.7207   1
   3   2  -1 23785.3 43.9314  -2
   3  -5  -1 23785.3 43.9314   1
   3  -5   0 16172.1 41.7384   1
  -3  -2   2 16293.1 33.3132  -2
  -3   5   0 16293.1 33.3132   1
   3  -5   1 1253.41 20.2009   1
   3   2  -3 1159.72 20.8398  -2
   3  -5   1 1159.72 20.8398   1
   3  -5   2 28056.5 44.0907   1
   3   2  -4 43623.1 63.6610  -2
   3  -5   2 43623.1 63.6610   1
   3  -5   3 66911.5 82.5035   1
   3   2  -5 78740.6 80.2682  -2
   3  -5   3 78740.6 80.2682   1
   3   2  -6 625.891 41.6693  -2
   3  -5   4 625.891 41.6693   1
   3  -5   5 6798.14 85.5531   1
   3   2  -7 17258.2 84.4139  -2
   3  -5   5 17258.2 84.4139   1
  -3  -2   8 25315.4 104.842  -2
  -3   5  -6 25315.4 104.842   1
  -3  -2   9 8030.88 60.3080  -2
  -3   5  -7 8030.88 60.3080   1
  -3  -2  10 9873.84 55.3651  -2
  -3   5  -8 9873.84 55.3651   1
   3   2 -11 8177.43 54.7755  -2
   3  -5   9 8177.43 54.7755   1
   3  -5  10 1157.53 71.8703   1
  -3  -2  12 5320.83 61.6693  -2
  -3   5 -10 5320.83 61.6693   1
  -3  -2  13 32177.2 80.6780  -2
  -3   5 -11 32177.2 80.6780   1
  -3  -2  14 50653.7 125.603  -2
  -3   5 -12 50653.7 125.603   1
   3  -5  13 73.6424 47.5629   1
   3   2 -15 4730.77 48.4903  -2
   3  -5  13 4730.77 48.4903   1
   3  -5  14 2412.21 68.2608   1
   3   2 -16 5642.92 42.7283  -2
   3  -5  14 5642.92 42.7283   1
   3  -5  15 1348.50 50.8331   1
  -3  -2  17 3123.29 45.1562  -2
  -3   5 -15 3123.29 45.1562   1
   3  -5  16 3271.58 54.8443   1
   3   2 -18 3803.52 39.9987  -2
   3  -5  16 3803.52 39.9987   1
   3  -4 -16 343.677 20.2896   1
   3  -4 -15 257.335 17.3160   1
   3   1  13 1571.26 53.1691  -2
   3  -4 -15 1571.26 53.1691   1
   3  -4 -14 341.709 19.1300   1
   3   1  12 6095.46 82.5507  -2
   3  -4 -14 6095.46 82.5507   1
   3  -4 -13 1681.07 30.5924   1
   3   1  11 3779.49 82.1915  -2
   3  -4 -13 3779.49 82.1915   1
   3  -4 -12 10.5105 19.9177   1
   3   1  10 1081.31 73.2607  -2
   3  -4 -12 1081.31 73.2607   1
   3  -4 -11 689.981 22.3718   1
   3   1   9 1232.16 49.6393  -2
   3  -4 -11 1232.16 49.6393   1
   3  -4 -10 34.0196 18.6131   1
   3   1   8 141.037 35.1000  -2
   3  -4 -10 141.037 35.1000   1
   3  -4  -9 12584.9 53.8200   1
   3   1   7 14029.2 43.6281  -2
   3  -4  -9 14029.2 43.6281   1
   3  -4  -8 697.071 17.2028   1
   3   1   6 17826.0 47.9389  -2
   3  -4  -8 17826.0 47.9389   1
   3  -4  -7 4971.95 25.7065   1
   3   1   5 10478.5 42.7341  -2
   3  -4  -7 10478.5 42.7341   1
   3  -4  -6 568.459 16.1493   1
   3   1   4 2132.07 23.6829  -2
   3  -4  -6 2132.07 23.6829   1
   3  -4  -5 83.1474 13.8945   1
   3   1   3 526.018 19.3194  -2
   3  -4  -5 526.018 19.3194   1
   3  -4  -4 8978.18 29.9759   1
   3   1   2 16632.3 28.5653  -2
   3  -4  -4 16632.3 28.5653   1
   3  -4  -3 9267.13 26.4731   1
   3   1   1 15708.2 30.1693  -2
   3  -4  -3 15708.2 30.1693   1
   3  -4  -2 38076.0 42.0315   1
  -3  -1   0 81357.5 61.5196  -2
  -3   4   2 81357.5 61.5196   1
   3  -4  -1 3706.74 22.7628   1
  -3  -1   1 13537.0 29.2126  -2
  -3   4   1 13537.0 29.2126   1
   3  -4   0 74411.8 61.6377   1
  -3  -1   2 76489.7 54.3723  -2
  -3   4   0 76489.7 54.3723   1
   3  -4   1 1111.74 16.2703   1
   3   1  -3 1926.10 26.8127  -2
   3  -4   1 1926.10 26.8127   1
   3  -4   2 85275.1 70.6070   1
   3   1  -4 86477.3 103.493  -2
   3  -4   2 86477.3 103.493   1
   3  -4   3 1304.62 38.6567   1
   3   1  -5 13327.4 43.6643  -2
   3  -4   3 13327.4 43.6643   1
   3  -4   4 18177.0 116.895   1
   3   1  -6 44182.4 176.006  -2
   3  -4   4 44182.4 176.006   1
   3  -4   5 7401.28 88.1367   1
   3   1  -7 10903.0 72.9360  -2
   3  -4   5 10903.0 72.9360   1
   3  -4   6 27495.3 164.475   1
  -3  -1   8 31178.9 149.858  -2
  -3   4  -6 31178.9 149.858   1
   3  -4   7 869.734 40.9507   1
  -3  -1   9 1328.55 68.9836  -2
  -3   4  -7 1328.55 68.9836   1
   3  -4   8 2472.08 76.2449   1
  -3  -1  10 4609.66 48.8976  -2
  -3   4  -8 4609.66 48.8976   1
   3  -4   9 4834.77 93.6063   1
   3   1 -11 7517.65 49.9812  -2
   3  -4   9 7517.65 49.9812   1
  -3  -1  12 26908.0 92.8131  -2
  -3   4 -10 26908.0 92.8131   1
  -3  -1  13 14603.6 56.6184  -2
  -3   4 -11 14603.6 56.6184   1
   3  -4  12 2960.69 49.0210   1
   3   1 -14 2982.42 68.9476  -2
   3  -4  12 2982.42 68.9476   1
  -3   4 -13 889.582 25.9812   1
   3   1 -15 766.273 54.6790  -2
   3  -4  13 766.273 54.6790   1
  -3   4 -14 487.741 24.2686   1
   3   1 -16 800.992 72.1876  -2
   3  -4  14 800.992 72.1876   1
   3  -4  15 13248.9 111.711   1
   3   1 -17 14783.2 73.8895  -2
   3  -4  15 14783.2 73.8895   1
   3  -4  16 790.216 24.2097   1
  -3  -1  18 1874.99 39.1763  -2
  -3   4 -16 1874.99 39.1763   1
   3  -3 -17 1324.10 31.9683   1
   3  -3 -16 3777.06 32.2941   1
   3  -3 -15 178.288 16.4290   1
   3   0  13 4438.01 69.7060  -2
   3  -3 -15 4438.01 69.7060   1
   3  -3 -14 1614.96 32.3022   1
   3   0  12 1692.75 45.6662  -2
   3  -3 -14 1692.75 45.6662   1
   3  -3 -13 106.449 26.6509   1
   3   0  11 874.396 61.6404  -2
   3  -3 -13 874.396 61.6404   1
   3  -3 -12 438.434 57.3066   1
   3   0  10 598.604 28.1669  -2
   3  -3 -12 598.604 28.1669   1
   3  -3 -11 19.8437 27.1033   1
   3   0   9 67.9482 36.2114  -2
   3  -3 -11 67.9482 36.2114   1
   3  -3 -10 8134.89 50.1529   1
   3   0   8 9797.57 44.9681  -2
   3  -3 -10 9797.57 44.9681   1
   3  -3  -9 2140.18 36.0987   1
   3   0   7 10623.3 36.0842  -2
   3  -3  -9 10623.3 36.0842   1
   3  -3  -8 494.805 19.2360   1
   3   0   6 8186.44 36.6664  -2
   3  -3  -8 8186.44 36.6664   1
   3  -3  -7 12784.8 101.616   1
   3   0   5 13294.7 30.8889  -2
   3  -3  -7 13294.7 30.8889   1
   3  -3  -6 1899.67 17.5259   1
   3   0   4 3357.96 28.9621  -2
   3  -3  -6 3357.96 28.9621   1
   3  -3  -5 34363.7 53.1680   1
   3   0   3 40686.2 48.2524  -2
   3  -3  -5 40686.2 48.2524   1
   3  -3  -4 18471.4 36.9428   1
   3   0   2 42790.4 49.5226  -2
   3  -3  -4 42790.4 49.5226   1
   3  -3  -3 1991.79 18.9897   1
   3   0   1 10393.8 25.5804  -2
   3  -3  -3 10393.8 25.5804   1
   3  -3  -2 1044.99 16.3370   1
   3   0   0 1130.94 16.4103  -2
   3  -3  -2 1130.94 16.4103   1
   3  -3  -1 7505.91 19.7816   1
   3   0  -1 40864.9 53.1352  -2
   3  -3  -1 40864.9 53.1352   1
   3  -3   0 164.253 13.6126   1
   3   0  -2 2005.89 16.3712  -2
   3  -3   0 2005.89 16.3712   1
   3  -3   1 2077.61 20.4708   1
  -3   0   3 3333.18 22.4887  -2
  -3   3  -1 3333.18 22.4887   1
  -3   3  -2 781.581 27.1760   1
   3   0  -4 16673.6 43.5733  -2
   3  -3   2 16673.6 43.5733   1
  -3   3  -3 1396.54 27.0167   1
   3   0  -5 16504.1 76.9691  -2
   3  -3   3 16504.1 76.9691   1
   3   0  -6 5418.26 45.8734  -2
   3  -3   4 5418.26 45.8734   1
  -3   3  -5 34730.0 78.8473   1
   3  -3   6 7480.23 93.5954   1
  -3   0   8 9737.01 71.6796  -2
  -3   3  -6 9737.01 71.6796   1
   3  -3   7 227.547 54.0037   1
  -3   0   9 7061.42 52.5715  -2
  -3   3  -7 7061.42 52.5715   1
   3  -3   8 22961.2 165.519   1
  -3   0  10 20323.3 81.4006  -2
  -3   3  -8 20323.3 81.4006   1
  -3   0  11 1546.16 33.0570  -2
  -3   3  -9 1546.16 33.0570   1
  -3   0  12 14955.5 89.1940  -2
  -3   3 -10 14955.5 89.1940   1
  -3   3 -11 13727.5 88.1779   1
   3   0 -13 13116.4 105.343  -2
   3  -3  11 13116.4 105.343   1
   3  -3  12 326.052 31.0464   1
   3   0 -14 38070.9 231.311  -2
   3  -3  12 38070.9 231.311   1
   3  -3  13 7962.37 50.2703   1
  -3   3 -14 579.137 23.7771   1
  -3   0  16 1382.47 50.6120  -2
  -3   3 -14 1382.47 50.6120   1
   3  -3  15 528.357 19.8968   1
  -3   0  17 1348.26 39.2691  -2
  -3   3 -15 1348.26 39.2691   1
   3  -2 -17 97.6975 29.0590   1
   3  -2 -16 233.400 19.3239   1
   3  -1  14 365.773 42.1971  -2
   3  -2 -16 365.773 42.1971   1
   3  -2 -15 506.295 31.9940   1
   3  -1  13 1911.85 35.2498  -2
   3  -2 -15 1911.85 35.2498   1
   3  -2 -14 5107.53 61.5702   1
   3  -1  12 11333.4 65.7824  -2
   3  -2 -14 11333.4 65.7824   1
   3  -2 -13 1075.56 41.5218   1
   3  -1  11 1873.50 31.0484  -2
   3  -2 -13 1873.50 31.0484   1
   3  -2 -12 4114.66 59.0793   1
   3  -1  10 6678.37 43.2862  -2
   3  -2 -12 6678.37 43.2862   1
   3  -2 -11 12.5070 42.6792   1
   3  -1   9 3561.61 28.8772  -2
   3  -2 -11 3561.61 28.8772   1
   3  -1   8 19287.7 45.8526  -2
   3  -2 -10 19287.7 45.8526   1
   3  -2  -9 60.6632 25.4509   1
   3  -1   7 2758.06 24.5903  -2
   3  -2  -9 2758.06 24.5903   1
   3  -2  -8 7458.67 55.2557   1
   3  -1   6 20060.5 43.2704  -2
   3  -2  -8 20060.5 43.2704   1
   3  -2  -7 17.9616 17.7298   1
   3  -1   5 4163.25 25.1683  -2
   3  -2  -7 4163.25 25.1683   1
   3  -2  -6 11698.0 50.9407   1
   3  -1   4 12539.6 29.6193  -2
   3  -2  -6 12539.6 29.6193   1
   3  -2  -5 1450.51 18.9210   1
   3  -1   3 3630.40 25.8795  -2
   3  -2  -5 3630.40 25.8795   1
   3  -2  -4 11186.0 30.4821   1
   3  -1   2 24423.6 34.2043  -2
   3  -2  -4 24423.6 34.2043   1
   3  -2  -3 8062.88 23.4945   1
  -3   1  -1 14366.4 33.1708  -2
  -3   2   3 14366.4 33.1708   1
   3  -2  -2 13736.6 28.8439   1
   3  -1   0 23916.8 44.6082  -2
   3  -2  -2 23916.8 44.6082   1
   3  -2  -1 16672.1 27.0346   1
   3  -1  -1 46207.1 62.3464  -2
   3  -2  -1 46207.1 62.3464   1
   3  -2   0 1243.18 18.2357   1
  -3   1   2 21106.5 32.6220  -2
  -3   2   0 21106.5 32.6220   1
   3  -2   1 24538.1 41.9037   1
   3  -1  -3 25978.8 61.2522  -2
   3  -2   1 25978.8 61.2522   1
  -3   2  -2 47908.4 73.2743   1
   3  -1  -4 57997.9 172.681  -2
   3  -2   2 57997.9 172.681   1
  -3   2  -3 27167.4 61.7662   1
   3  -1  -5 32914.2 148.359  -2
   3  -2   3 32914.2 148.359   1
   3  -2   4 2879.30 27.8265   1
  -3   1   6 21019.7 87.1072  -2
  -3   2  -4 21019.7 87.1072   1
   3  -2   5 21596.0 87.0685   1
   3  -1  -7 25748.5 99.1793  -2
   3  -2   5 25748.5 99.1793   1
   3  -2   6 2220.64 44.4976   1
  -3   1   8 8667.43 63.6517  -2
  -3   2  -6 8667.43 63.6517   1
   3  -2   7 29963.1 128.229   1
  -3   1   9 37018.4 116.142  -2
  -3   2  -7 37018.4 116.142   1
   3  -2   8 18042.3 106.321   1
  -3   1  10 16200.1 84.5425  -2
  -3   2  -8 16200.1 84.5425   1
   3  -2   9 1310.42 36.6518   1
  -3   1  11 13361.5 75.2435  -2
  -3   2  -9 13361.5 75.2435   1
   3  -2  10 2224.02 43.0871   1
  -3   2 -11 610.434 35.2901   1
  -3   2 -12 4591.21 46.7269   1
   3  -2  13 461.663 20.9583   1
  -3   1  15 2163.28 50.5627  -2
  -3   2 -13 2163.28 50.5627   1
  -3   2 -14 2544.81 25.6439   1
  -3   1  16 3159.88 56.3405  -2
  -3   2 -14 3159.88 56.3405   1
  -3   2 -15 766.409 19.3377   1
  -3   1  17 2845.03 46.4098  -2
  -3   2 -15 2845.03 46.4098   1
   3  -1 -17 2587.42 51.5926   1
   3  -2  15 2982.11 53.3843  -2
   3  -1 -17 2982.11 53.3843   1
   3  -2  14 1877.08 24.8108  -2
   3  -1 -16 1877.08 24.8108   1
   3  -2  13 2057.39 32.0859  -2
   3  -1 -15 2057.39 32.0859   1
   3  -2  12 5703.55 45.9398  -2
   3  -1 -14 5703.55 45.9398   1
   3  -2  11 62075.1 108.740  -2
   3  -1 -13 62075.1 108.740   1
   3  -2  10 1547.11 30.5776  -2
   3  -1 -12 1547.11 30.5776   1
   3  -2   9 12242.1 38.6565  -2
   3  -1 -11 12242.1 38.6565   1
   3  -2   8 11848.0 35.9381  -2
   3  -1 -10 11848.0 35.9381   1
   3  -2   7 29878.5 52.1286  -2
   3  -1  -9 29878.5 52.1286   1
   3  -2   6 6414.31 23.4374  -2
   3  -1  -8 6414.31 23.4374   1
   3  -1  -7 2749.49 48.1272   1
   3  -2   5 17367.5 33.4724  -2
   3  -1  -7 17367.5 33.4724   1
   3  -1  -6 14233.9 64.8830   1
   3  -2   4 17548.1 33.0214  -2
   3  -1  -6 17548.1 33.0214   1
   3  -1  -5 3927.49 27.4278   1
   3  -2   3 25249.0 34.4902  -2
   3  -1  -5 25249.0 34.4902   1
   3  -1  -4 4015.31 19.4405   1
   3  -2   2 43703.0 42.2823  -2
   3  -1  -4 43703.0 42.2823   1
   3  -1  -3 799.231 13.2402   1
   3  -2   1 20376.1 40.5799  -2
   3  -1  -3 20376.1 40.5799   1
   3  -1  -2 20288.2 33.9151   1
  -3   2   0 23021.7 51.2998  -2
  -3   1   2 23021.7 51.2998   1
   3  -1  -1 34520.2 54.1919   1
   3  -2  -1 49858.9 55.5810  -2
   3  -1  -1 49858.9 55.5810   1
  -3   1   0 12607.2 33.4557   1
   3  -2  -2 26415.2 50.9563  -2
   3  -1   0 26415.2 50.9563   1
   3  -1   1 6950.35 32.0533   1
  -3   1  -2 14704.8 40.3294   1
   3  -1   3 2968.20 28.1408   1
  -3   1  -4 96.4701 15.7763   1
  -3   1  -5 6058.80 37.2890   1
  -3   1  -6 16736.1 53.9876   1
   3  -1   7 3971.35 36.0797   1
   3  -1   8 3882.59 37.9766   1
  -3   1  -9 5562.11 48.6753   1
   3  -1  10 3962.00 50.3697   1
   3  -1  11 1003.05 27.1925   1
  -3   2  13 2446.10 59.9171  -2
  -3   1 -11 2446.10 59.9171   1
  -3   1 -12 9612.41 50.3534   1
  -3   2  14 16791.9 106.611  -2
  -3   1 -12 16791.9 106.611   1
  -3   1 -13 2159.48 31.5926   1
  -3   2  15 2678.72 53.9662  -2
  -3   1 -13 2678.72 53.9662   1
   3  -1  14 31.6703 16.6717   1
  -3   2  16 359.556 39.7549  -2
  -3   1 -14 359.556 39.7549   1
  -3   1 -15 985.044 28.0130   1
   3  -3  16 459.661 36.7418  -2
   3   0 -18 459.661 36.7418   1
   3  -3  15 1214.77 34.4202  -2
   3   0 -17 1214.77 34.4202   1
   3  -3  14 1260.53 27.6517  -2
   3   0 -16 1260.53 27.6517   1
   3  -3  13 5613.94 49.1832  -2
   3   0 -15 5613.94 49.1832   1
   3  -3  12 34081.9 82.6552  -2
   3   0 -14 34081.9 82.6552   1
   3  -3  11 10744.9 52.3593  -2
   3   0 -13 10744.9 52.3593   1
   3  -3  10 12940.1 62.6044  -2
   3   0 -12 12940.1 62.6044   1
   3  -3   9 1242.94 28.8888  -2
   3   0 -11 1242.94 28.8888   1
   3  -3   8 15022.3 43.5851  -2
   3   0 -10 15022.3 43.5851   1
   3  -3   7 6592.47 28.4306  -2
   3   0  -9 6592.47 28.4306   1
   3   0  -8 2187.61 44.1729   1
   3  -3   6 7159.93 28.5820  -2
   3   0  -8 7159.93 28.5820   1
   3   0  -7 1551.21 40.2569   1
   3  -3   5 25797.7 47.0604  -2
   3   0  -7 25797.7 47.0604   1
   3   0  -6 103.256 29.5015   1
   3  -3   4 3687.70 20.9184  -2
   3   0  -6 3687.70 20.9184   1
   3   0  -5 11375.2 33.3390   1
   3  -3   3 15180.5 32.7982  -2
   3   0  -5 15180.5 32.7982   1
   3   0  -4 14451.7 27.1521   1
   3  -3   2 16395.9 35.8070  -2
   3   0  -4 16395.9 35.8070   1
   3   0  -3 1172.53 18.8767   1
   3  -3   1 3223.10 26.2260  -2
   3   0  -3 3223.10 26.2260   1
   3   0  -2 2026.52 18.7528   1
  -3   3   0 1893.28 29.7150  -2
  -3   0   2 1893.28 29.7150   1
  -3   0   1 37699.9 83.2654   1
   3  -3  -1 46526.2 82.9304  -2
   3   0  -1 46526.2 82.9304   1
   3   0   0 130.564 15.7344   1
   3   0   1 9779.26 37.4794   1
  -3   0  -2 28735.4 70.8301   1
  -3   0  -3 2344.71 25.7010   1
   3   0   4 1811.48 28.7885   1
   3   0   5 1526.59 25.4190   1
   3   0   6 10885.9 51.3991   1
  -3   0  -7 13097.3 57.9064   1
   3   0   8 1660.89 37.2440   1
   3   0   9 73.2823 34.0156   1
   3   0  10 350.408 35.1863   1
  -3   0 -11 1268.62 30.1644   1
   3   0  12 43.7789 18.2690   1
  -3   0 -13 5328.46 29.8886   1
   3   0  14 997.781 20.8857   1
   3  -4  16 1664.32 48.4896  -2
   3   1 -18 1664.32 48.4896   1
   3  -4  15 10926.7 66.5392  -2
   3   1 -17 10926.7 66.5392   1
   3  -4  14 610.005 25.5575  -2
   3   1 -16 610.005 25.5575   1
   3  -4  13 638.640 28.7110  -2
   3   1 -15 638.640 28.7110   1
   3  -4  12 2426.45 32.7262  -2
   3   1 -14 2426.45 32.7262   1
   3  -4  11 11830.5 54.1963  -2
   3   1 -13 11830.5 54.1963   1
   3  -4  10 25565.7 71.9319  -2
   3   1 -12 25565.7 71.9319   1
   3  -4   9 5771.97 38.7845  -2
   3   1 -11 5771.97 38.7845   1
   3  -4   8 3505.65 28.2520  -2
   3   1 -10 3505.65 28.2520   1
  -3   4  -7 1275.07 20.7354  -2
  -3  -1   9 1275.07 20.7354   1
   3   1  -8 7410.24 63.0938   1
  -3   4  -6 24520.3 53.6066  -2
  -3  -1   8 24520.3 53.6066   1
   3   1  -7 3328.73 36.0251   1
  -3   4  -5 8543.51 32.9056  -2
  -3  -1   7 8543.51 32.9056   1
   3   1  -6 20698.1 60.5792   1
   3  -4   4 36900.5 47.5511  -2
   3   1  -6 36900.5 47.5511   1
   3   1  -5 9780.25 29.3944   1
   3  -4   3 12221.6 35.2816  -2
   3   1  -5 12221.6 35.2816   1
   3   1  -4 275.216 17.1960   1
   3  -4   2 62966.1 56.7533  -2
   3   1  -4 62966.1 56.7533   1
   3   1  -3 785.889 17.4345   1
  -3   4  -1 2031.10 19.0505  -2
  -3  -1   3 2031.10 19.0505   1
   3   1  -2 7114.71 29.3528   1
  -3   4   0 75001.8 157.243  -2
  -3  -1   2 75001.8 157.243   1
   3   1  -1 10859.2 34.4433   1
   3   1   0 45551.4 79.0396   1
  -3  -1  -1 6048.96 31.8606   1
   3   1   2 8229.45 37.1696   1
   3   1   3 502.064 18.9525   1
   3   1   4 1920.61 33.4200   1
   3   1   5 6726.57 45.4598   1
  -3  -1  -6 23824.9 80.6915   1
   3   1   7 693.005 34.3713   1
   3   1   8 35.0902 30.9579   1
   3   1   9 437.517 33.9020   1
   3   1  10 1311.05 30.5606   1
   3   1  11 1585.92 30.6958   1
  -3  -1 -12 6822.98 46.4265   1
   3   1  13 1415.97 21.1078   1
  -3  -1 -14 47.2067 23.6936   1
   3  -5  16 3037.19 57.1318  -2
   3   2 -18 3037.19 57.1318   1
   3  -5  15 2836.04 42.9893  -2
   3   2 -17 2836.04 42.9893   1
   3  -5  14 4879.49 46.1699  -2
   3   2 -16 4879.49 46.1699   1
   3   2 -15 3598.61 65.8055   1
   3  -5  13 4658.66 60.2533  -2
   3   2 -15 4658.66 60.2533   1
   3  -5  12 38526.9 99.4282  -2
   3   2 -14 38526.9 99.4282   1
   3  -5  11 27065.4 85.2593  -2
   3   2 -13 27065.4 85.2593   1
   3  -5  10 4632.96 43.3155  -2
   3   2 -12 4632.96 43.3155   1
   3  -5   9 6054.45 37.8540  -2
   3   2 -11 6054.45 37.8540   1
  -3   5  -8 8193.85 41.8839  -2
  -3  -2  10 8193.85 41.8839   1
  -3   5  -7 6235.19 41.2908  -2
  -3  -2   9 6235.19 41.2908   1
  -3   5  -6 24292.4 59.9819  -2
  -3  -2   8 24292.4 59.9819   1
   3   2  -7 8459.11 67.2879   1
   3  -5   5 14238.8 43.8861  -2
   3   2  -7 14238.8 43.8861   1
   3   2  -6 334.541 34.9057   1
  -3   5  -4 460.554 23.3825  -2
  -3  -2   6 460.554 23.3825   1
   3  -5   3 61406.8 66.6864  -2
   3   2  -5 61406.8 66.6864   1
   3   2  -4 10829.6 69.8891   1
  -3   5  -2 36982.1 78.1498  -2
  -3  -2   4 36982.1 78.1498   1
  -3  -2   3 58.4967 27.9409   1
  -3   5  -1 1077.20 43.8194  -2
  -3  -2   3 1077.20 43.8194   1
   3   2  -2 839.659 24.1084   1
  -3   5   0 15403.6 64.7911  -2
  -3  -2   2 15403.6 64.7911   1
  -3  -2   1 9835.26 51.8728   1
  -3   5   1 24706.9 109.761  -2
  -3  -2   1 24706.9 109.761   1
   3   2   0 113.146 21.4831   1
   3   2   1 8169.18 35.5287   1
  -3  -2  -2 8820.92 34.6021   1
  -3  -2  -3 1878.47 31.6797   1
   3   2   4 6557.08 42.6931   1
  -3  -2  -5 18319.5 57.1457   1
   3   2   6 68.3188 20.6520   1
   3   2   7 1026.48 36.0579   1
   3   2   8 6843.61 66.3582   1
  -3  -2  -9 402.937 32.1130   1
   3   2  10 9712.32 76.4666   1
   3   2  11 1808.22 25.5543   1
   3   2  12 200.914 16.4673   1
  -3  -2 -13 167.177 20.7657   1
  -3  -2 -14 14.4563 18.9782   1
   3  -6  17 3682.26 46.5697  -2
   3   3 -19 3682.26 46.5697   1
   3  -6  16 337.625 43.0922  -2
   3   3 -18 337.625 43.0922   1
   3   3 -17-8.40674 27.8228   1
   3  -6  15 73.7509 49.9445  -2
   3   3 -17 73.7509 49.9445   1
  -3  -3  16 424.639 55.8867   1
   3  -6  14 5549.41 48.1531  -2
   3   3 -16 5549.41 48.1531   1
   3  -6  13 32615.9 122.293  -2
   3   3 -15 32615.9 122.293   1
   3  -6  12 12708.5 73.8212  -2
   3   3 -14 12708.5 73.8212   1
   3   3 -13-10.1073 39.0240   1
   3  -6  11 11831.3 91.2963  -2
   3   3 -13 11831.3 91.2963   1
   3  -6  10 15224.9 61.8288  -2
   3   3 -12 15224.9 61.8288   1
   3  -6   9 4971.49 56.8598  -2
   3   3 -11 4971.49 56.8598   1
  -3   6  -8 13457.0 71.1391  -2
  -3  -3  10 13457.0 71.1391   1
  -3   6  -7 4544.68 38.5820  -2
  -3  -3   9 4544.68 38.5820   1
   3   3  -8 1833.06 45.7014   1
  -3   6  -6 2293.43 32.2001  -2
  -3  -3   8 2293.43 32.2001   1
   3  -6   5 24276.4 73.1375  -2
   3   3  -7 24276.4 73.1375   1
  -3   6  -4 28238.1 72.9957  -2
  -3  -3   6 28238.1 72.9957   1
   3   3  -5 4046.91 36.1122   1
  -3   6  -3 24098.7 67.5634  -2
  -3  -3   5 24098.7 67.5634   1
   3   3  -4 4155.26 36.5687   1
  -3   6  -2 5065.31 47.2815  -2
  -3  -3   4 5065.31 47.2815   1
   3   3  -3 234.068 23.7624   1
  -3   6  -1 2342.46 43.9823  -2
  -3  -3   3 2342.46 43.9823   1
   3   3  -2 2133.25 22.7621   1
  -3   6   0 4917.76 70.6816  -2
  -3  -3   2 4917.76 70.6816   1
  -3  -3   1 2677.81 22.7020   1
   3   3   0 15749.8 41.7503   1
   3   3   1 691.795 20.8602   1
   3   3   2 716.647 19.0917   1
   3   3   3 64.7445 16.1425   1
  -3  -3  -4 14.4632 15.4258   1
  -3  -3  -5 4703.34 32.8198   1
   3   3   6 1434.75 38.6750   1
   3   3   7 3518.00 51.0801   1
  -3  -3  -8 127.431 28.3138   1
   3   3   9 298.828 24.0937   1
   3   3  10 1635.86 22.9884   1
   3   3  11 774.915 17.8100   1
   3   3  12 1094.33 17.7138   1
  -3  -3 -13 1643.21 24.0537   1
   3  -7  17 1897.34 39.4912  -2
   3   4 -19 1897.34 39.4912   1
   3  -7  16 995.621 46.6064  -2
   3   4 -18 995.621 46.6064   1
  -3  -4  17 303.534 49.1840   1
   3  -7  15 4697.18 76.7276  -2
   3   4 -17 4697.18 76.7276   1
  -3  -4  16 15.4080 45.4834   1
   3  -7  14 5.87292 25.9895  -2
   3   4 -16 5.87292 25.9895   1
   3   4 -15 1710.71 50.7043   1
   3  -7  13 8806.98 107.376  -2
   3   4 -15 8806.98 107.376   1
   3  -7  12 11091.4 68.8946  -2
   3   4 -14 11091.4 68.8946   1
  -3   7 -11 68.3622 31.4152  -2
  -3  -4  13 68.3622 31.4152   1
  -3   7 -10 2883.04 53.8512  -2
  -3  -4  12 2883.04 53.8512   1
  -3   7  -9 22944.3 91.7034  -2
  -3  -4  11 22944.3 91.7034   1
  -3   7  -8 10236.3 53.3473  -2
  -3  -4  10 10236.3 53.3473   1
   3   4  -9 796.027 42.1386   1
  -3   7  -7 1568.06 33.9582  -2
  -3  -4   9 1568.06 33.9582   1
  -3   7  -6 27864.4 72.1873  -2
  -3  -4   8 27864.4 72.1873   1
   3   4  -7 2820.35 32.2750   1
   3  -7   5 7312.50 52.7521  -2
   3   4  -7 7312.50 52.7521   1
   3   4  -6 1555.23 23.7504   1
  -3   7  -4 18200.5 91.2204  -2
  -3  -4   6 18200.5 91.2204   1
   3   4  -5 3355.27 35.2920   1
  -3   7  -3 4727.14 62.5011  -2
  -3  -4   5 4727.14 62.5011   1
   3   4  -4 130.817 19.2346   1
   3   4  -3 233.320 20.6507   1
   3   4  -2 2356.94 24.2643   1
   3   4  -1 16440.7 48.3599   1
   3   4   0 543.339 16.1674   1
   3   4   1 334.250 16.8764   1
  -3  -4  -2 737.908 17.2105   1
   3   4   3 3509.80 24.6374   1
   3   4   4 5183.44 34.5137   1
   3   4   5 893.523 27.1533   1
   3   4   6 2183.22 41.9559   1
   3   4   7 4900.05 54.7058   1
   3   4   8 90.4319 22.7893   1
  -3  -4  -9 1402.97 22.7741   1
   3   4  10 493.564 15.7786   1
   3   4  11 2649.46 25.0891   1
  -3  -4 -12 97.4743 19.3571   1
   3  -8  16 1190.34 46.4934  -2
   3   5 -18 1190.34 46.4934   1
  -3  -5  17 424.690 45.0437   1
  -3   8 -15 735.670 42.7125  -2
  -3  -5  17 735.670 42.7125   1
  -3  -5  16 55.0528 49.9016   1
   3  -8  14 73.5507 36.7395  -2
   3   5 -16 73.5507 36.7395   1
  -3   8 -13 1764.52 49.0745  -2
  -3  -5  15 1764.52 49.0745   1
  -3   8 -12 200.237 32.5226  -2
  -3  -5  14 200.237 32.5226   1
   3  -8  11 3881.90 59.4021  -2
   3   5 -13 3881.90 59.4021   1
  -3   8 -10 6796.01 66.5934  -2
  -3  -5  12 6796.01 66.5934   1
   3  -8   9 9846.70 49.1588  -2
   3   5 -11 9846.70 49.1588   1
   3  -8   8 31159.6 70.5176  -2
   3   5 -10 31159.6 70.5176   1
   3  -8   7 21244.6 55.4980  -2
   3   5  -9 21244.6 55.4980   1
   3   5  -8 1864.36 39.3847   1
   3  -8   6 3708.48 33.2288  -2
   3   5  -8 3708.48 33.2288   1
   3   5  -7 2475.47 45.8860   1
  -3   8  -5 31132.6 71.1330  -2
  -3  -5   7 31132.6 71.1330   1
   3   5  -6 955.132 26.2499   1
  -3   8  -4 8848.23 55.5356  -2
  -3  -5   6 8848.23 55.5356   1
   3   5  -5 7566.71 41.0392   1
  -3   8  -3 10491.7 79.0794  -2
  -3  -5   5 10491.7 79.0794   1
   3   5  -4 803.686 26.5234   1
  -3   8  -2 22739.9 97.5773  -2
  -3  -5   4 22739.9 97.5773   1
   3   5  -3 2006.15 26.7446   1
   3   5  -2 6558.43 38.8589   1
   3   5  -1 343.441 17.8916   1
   3   5   0 5554.95 28.9300   1
   3   5   1 1405.61 21.8231   1
   3   5   2 867.277 20.7813   1
   3   5   3 715.831 26.1105   1
   3   5   4 5464.86 44.5516   1
   3   5   5 771.828 26.8232   1
  -3  -5  -6 1883.35 31.7249   1
   3   5   7 716.124 25.7539   1
   3   5   8 709.146 24.7131   1
   3   5   9 874.532 20.0616   1
  -3  -5 -10 2590.23 23.2512   1
  -3  -5 -11 22.7287 20.3193   1
  -3  -5 -12 198.723 21.7611   1
  -3  -6  18 134.027 38.9485   1
   3  -9  16 5386.90 63.1462  -2
   3   6 -18 5386.90 63.1462   1
  -3  -6  17 1871.06 63.7264   1
  -3   9 -15 2999.50 52.0180  -2
  -3  -6  17 2999.50 52.0180   1
  -3   9 -14 591.260 32.6989  -2
  -3  -6  16 591.260 32.6989   1
  -3   9 -13 1645.47 75.1459  -2
  -3  -6  15 1645.47 75.1459   1
  -3   9 -12 13637.1 73.6453  -2
  -3  -6  14 13637.1 73.6453   1
  -3   9 -11 2513.58 55.8664  -2
  -3  -6  13 2513.58 55.8664   1
   3   6 -12 674.271 50.9008   1
  -3   9 -10 2006.12 77.9212  -2
  -3  -6  12 2006.12 77.9212   1
   3   6 -11 1624.41 55.4640   1
  -3   9  -9 8913.94 57.1680  -2
  -3  -6  11 8913.94 57.1680   1
   3  -9   8 1671.61 34.5904  -2
   3   6 -10 1671.61 34.5904   1
   3  -9   7 4564.17 38.4458  -2
   3   6  -9 4564.17 38.4458   1
   3   6  -8 2823.02 36.6921   1
  -3   9  -6 8877.85 55.7541  -2
  -3  -6   8 8877.85 55.7541   1
   3   6  -7 68.3790 21.0157   1
  -3   9  -5 3489.24 43.4186  -2
  -3  -6   7 3489.24 43.4186   1
   3   6  -6 6972.37 35.5208   1
  -3   9  -4 9232.48 86.6225  -2
  -3  -6   6 9232.48 86.6225   1
   3   6  -5 180.629 16.7379   1
   3   6  -4 28.9366 17.5608   1
   3   6  -3 49.7963 17.3657   1
   3   6  -2 168.634 18.2029   1
   3   6  -1 8868.67 37.9093   1
   3   6   0 11413.2 38.8981   1
   3   6   1 0.89654 16.2910   1
   3   6   2 41.6531 20.4644   1
  -3  -6  -3 38.7138 21.3040   1
   3   6   4 489.051 23.7992   1
  -3  -6  -5 1247.46 29.4037   1
   3   6   6 155.710 18.9682   1
   3   6   7 60.2227 27.2982   1
   3   6   8 385.584 18.4557   1
  -3  -6  -9 266.482 20.0164   1
  -3  -6 -10 703.512 17.8365   1
  -3  -6 -11 804.772 20.0094   1
   3   7 -18 139.646 22.2006   1
   3   7 -17 96.6059 26.9730   1
  -3  10 -15 35.9782 51.6523  -2
  -3  -7  17 35.9782 51.6523   1
   3   7 -16 1349.94 47.8964   1
   3 -10  14 2776.36 49.7196  -2
   3   7 -16 2776.36 49.7196   1
   3 -10  13 8930.24 71.1453  -2
   3   7 -15 8930.24 71.1453   1
  -3  10 -12 4736.90 69.0767  -2
  -3  -7  14 4736.90 69.0767   1
   3 -10  11 2233.68 44.4956  -2
   3   7 -13 2233.68 44.4956   1
   3 -10  10 1012.81 43.0471  -2
   3   7 -12 1012.81 43.0471   1
   3   7 -11 645.160 51.5982   1
   3 -10   9 837.847 35.3573  -2
   3   7 -11 837.847 35.3573   1
   3 -10   8 2254.00 37.5425  -2
   3   7 -10 2254.00 37.5425   1
   3   7  -9 14.7970 23.3975   1
  -3  10  -7 1440.02 48.2998  -2
  -3  -7   9 1440.02 48.2998   1
  -3  -7   8 18.7453 20.8013   1
  -3  -7   7 636.476 21.1709   1
  -3  10  -5 16876.8 117.161  -2
  -3  -7   7 16876.8 117.161   1
   3   7  -6 6508.28 33.3355   1
   3   7  -5 66.4248 17.1707   1
   3   7  -4 465.343 20.6119   1
   3   7  -3 6690.24 36.1075   1
   3   7  -2 3310.80 29.5067   1
   3   7  -1 3319.69 29.6610   1
   3   7   0 429.113 22.0905   1
   3   7   1-15.5642 17.7377   1
   3   7   2 156.773 19.3657   1
   3   7   3 300.125 23.0873   1
  -3  -7  -4 103.665 32.1137   1
  -3  -7  -5 6787.78 48.4963   1
   3   7   6 24.7047 19.6799   1
  -3  -7  -7 589.698 17.6692   1
  -3  -7  -8 837.959 22.4391   1
  -3  -7  -9 176.030 16.5337   1
  -3  -7 -10 30.6740 25.0071   1
  -3  11 -16 369.542 60.0500  -2
  -3  -8  18 369.542 60.0500   1
  -3  11 -15 1225.52 46.9900  -2
  -3  -8  17 1225.52 46.9900   1
  -3  11 -14 734.536 41.5466  -2
  -3  -8  16 734.536 41.5466   1
  -3  11 -13 961.632 47.3523  -2
  -3  -8  15 961.632 47.3523   1
  -3  11 -12 1436.16 49.9241  -2
  -3  -8  14 1436.16 49.9241   1
   3 -11  11 7909.90 62.8501  -2
   3   8 -13 7909.90 62.8501   1
  -3  11 -10 6387.46 43.2350  -2
  -3  -8  12 6387.46 43.2350   1
  -3  11  -9 365.449 35.3043  -2
  -3  -8  11 365.449 35.3043   1
   3   8 -10 3186.07 41.0701   1
  -3  11  -8 2952.43 79.3504  -2
  -3  -8  10 2952.43 79.3504   1
  -3  -8   9 28913.5 62.5136   1
  -3  -8   8 2429.02 28.9110   1
  -3  -8   7 299.901 21.6213   1
  -3  -8   6 1988.04 27.2782   1
   3   8  -5 1673.80 24.8730   1
   3   8  -4 498.877 22.9309   1
   3   8  -3 7.93941 20.8690   1
   3   8  -2 1572.85 25.3066   1
   3   8  -1 918.895 23.4841   1
   3   8   0 10.6753 28.1718   1
   3   8   1 1525.07 49.1638   1
   3   8   2 2187.58 33.9625   1
   3   8   3 1145.80 29.9080   1
   3   8   4 410.705 20.7274   1
   3   8   5 22.6108 17.3101   1
  -3  -8  -6 926.395 26.3579   1
  -3  -8  -7 982.391 28.3520   1
  -3  -8  -8 33.8084 20.4485   1
  -3  -8  -9 11.4808 18.4582   1
  -3  12 -16 879.508 58.7064  -2
  -3  -9  18 879.508 58.7064   1
  -3  -9  17 1391.65 65.3203   1
  -3  12 -15 1257.63 57.2622  -2
  -3  -9  17 1257.63 57.2622   1
  -3  12 -14 715.891 40.0915  -2
  -3  -9  16 715.891 40.0915   1
  -3  12 -13 4189.70 85.6399  -2
  -3  -9  15 4189.70 85.6399   1
   3 -12  12 1513.93 35.3405  -2
   3   9 -14 1513.93 35.3405   1
   3 -12  11 987.694 42.6935  -2
   3   9 -13 987.694 42.6935   1
   3   9 -12 21.4938 29.4717   1
  -3  12 -10 6719.40 79.2822  -2
  -3  -9  12 6719.40 79.2822   1
  -3  -9  11 502.922 27.2784   1
  -3  -9  10 30630.3 75.3457   1
  -3  -9   9 17846.5 53.6843   1
  -3  -9   8 28959.9 69.4671   1
   3   9  -7 360.058 24.0429   1
  -3  -9   6 4963.06 36.2399   1
  -3  -9   5 242.591 19.9180   1
  -3  -9   4 38.1579 19.2860   1
   3   9  -3 681.664 24.2669   1
   3   9  -2 139.138 21.7179   1
   3   9  -1 227.898 36.5818   1
   3   9   0 453.594 32.7310   1
  -3  -9  -1 403.628 54.6092   1
   3   9   2 70.1970 22.5767   1
   3   9   3 152.860 27.1061   1
  -3  -9  -4 144.654 17.4708   1
  -3  -9  -5 604.372 21.6922   1
  -3  -9  -6 1071.80 24.3339   1
  -3  -9  -7 98.7965 20.4325   1
  -3  -9  -8 2153.66 28.9052   1
  -3  13 -16 1627.43 60.1682  -2
  -3 -10  18 1627.43 60.1682   1
  -3 -10  17 470.416 49.6857   1
  -3  13 -15 528.901 79.4069  -2
  -3 -10  17 528.901 79.4069   1
  -3  13 -14 3881.53 47.5756  -2
  -3 -10  16 3881.53 47.5756   1
   3  10 -15 1700.95 53.4012   1
  -3  13 -13 3114.15 80.3351  -2
  -3 -10  15 3114.15 80.3351   1
   3  10 -14 1721.95 41.8782   1
  -3  13 -12 2776.14 51.8356  -2
  -3 -10  14 2776.14 51.8356   1
  -3 -10  13 109.054 31.6199   1
   3 -13  11 13961.9 113.166  -2
   3  10 -13 13961.9 113.166   1
   3  10 -12 1149.68 37.1281   1
   3 -13  10 4549.80 85.8182  -2
   3  10 -12 4549.80 85.8182   1
  -3 -10  11 865.779 30.6311   1
  -3 -10  10 17858.3 61.9536   1
   3  10  -9 13184.8 55.4201   1
  -3 -10   8 35218.7 88.0132   1
  -3 -10   7 1190.29 32.7664   1
  -3 -10   6 1496.29 32.6253   1
   3  10  -5 1180.16 56.5958   1
   3  10  -4 357.833 30.9479   1
   3  10  -3 632.394 28.6100   1
  -3 -10   2 308.600 37.4041   1
  -3 -10   1 29.9769 28.4958   1
   3  10   0 1971.15 26.4997   1
  -3 -10  -1 263.072 25.0821   1
  -3 -10  -2 38.3191 19.2402   1
  -3 -10  -3 2425.03 33.0402   1
  -3 -10  -4 3257.77 29.2424   1
  -3 -10  -5 999.033 23.3853   1
  -3 -10  -6 687.283 22.1587   1
  -3 -10  -7 325.411 29.8821   1
  -3 -11  18 490.898 37.0869   1
  -3 -11  17 147.222 35.0403   1
  -3 -11  16 6390.01 71.2341   1
   3 -14  14 5793.68 62.8291  -2
   3  11 -16 5793.68 62.8291   1
  -3 -11  15 614.365 34.9204   1
   3  11 -14 227.606 28.9532   1
   3 -14  12 912.990 51.2316  -2
   3  11 -14 912.990 51.2316   1
  -3 -11  13 156.816 25.3006   1
   3 -14  11 2546.49 65.6304  -2
   3  11 -13 2546.49 65.6304   1
  -3 -11  12 36.1385 30.5068   1
   3 -14  10 1865.64 71.3300  -2
   3  11 -12 1865.64 71.3300   1
  -3 -11  11 1815.03 31.6235   1
   3  11 -10 14482.4 73.6416   1
  -3 -11   9-11.8026 30.7048   1
   3  11  -8 4215.74 48.5695   1
   3  11  -7 150.945 38.2414   1
  -3 -11   6 284.731 29.6274   1
  -3 -11   5 3112.29 48.2067   1
  -3 -11   4 2908.64 47.6437   1
   3  11  -3 361.726 25.7913   1
   3  11  -2 143.313 28.1285   1
   3  11  -1 367.299 22.1840   1
  -3 -11   0 721.019 19.0933   1
  -3 -11  -1 773.648 23.5073   1
  -3 -11  -2 126.681 20.5757   1
  -3 -11  -3 1625.89 23.3111   1
  -3 -11  -4 588.962 24.3528   1
  -3 -11  -5 2.23703 25.1248   1
  -3 -12  17 691.068 33.7666   1
  -3 -12  16 1548.12 28.8119   1
  -3 -12  15-2.95915 29.6790   1
   3  12 -14-16.3548 21.1296   1
   3 -15  12 23.2931 41.0579  -2
   3  12 -14 23.2931 41.0579   1
   3  12 -13 3957.41 33.6564   1
  -3 -12  12 9821.17 42.7136   1
  -3 -12  11 2207.91 32.2086   1
  -3 -12  10 34.6543 37.9440   1
  -3 -12   9 5579.78 54.8832   1
  -3 -12   8 7408.61 49.6654   1
   3  12  -7 871.339 59.4030   1
  -3 -12   6 966.129 38.7916   1
   3  12  -5 49.0371 27.8730   1
   3  12  -4 76.8321 34.5244   1
  -3 -12   3 4701.32 53.4268   1
  -3 -12   2 112.559 25.7485   1
  -3 -12   1 2253.27 26.9611   1
  -3 -12   0 14.9503 17.2963   1
  -3 -12  -1 1033.98 22.1540   1
  -3 -12  -2 10.5967 17.0130   1
  -3 -12  -3 48.1185 20.9043   1
  -3 -12  -4 90.0790 22.8661   1
  -3 -13  16 1123.72 38.2360   1
  -3 -13  15 1671.28 33.2971   1
   3  13 -14 53.2149 19.4886   1
  -3 -13  13 1591.48 25.1869   1
  -3 -13  12 1525.38 24.3526   1
  -3 -13  11 685.194 22.9148   1
  -3 -13  10 937.473 23.8809   1
   3  13  -9 402.305 29.9207   1
   3  13  -8 112.252 30.6352   1
   3  13  -7 173.961 30.9540   1
   3  13  -6 725.586 38.7055   1
  -3 -13   5 247.159 27.3131   1
  -3 -13   4 1363.69 27.7970   1
  -3 -13   3 159.386 19.9627   1
  -3 -13   2 354.741 19.6613   1
   3  13  -1 121.018 16.3053   1
  -3 -13   0 839.887 19.3831   1
  -3 -13  -1 493.505 18.1096   1
  -3 -13  -2 156.636 19.0157   1
   3  14 -15 336.837 31.5276   1
   3  14 -14 162.718 21.8709   1
   3  14 -13 553.621 20.1289   1
   3  14 -12 287.803 21.0911   1
   3  14 -11 1674.93 30.2317   1
   3  14 -10 31.6547 23.8653   1
   3  14  -9 851.554 28.0212   1
   3  14  -8 151.425 25.9363   1
  -3 -14   7 1559.72 28.0183   1
   3  14  -6 122.017 23.3003   1
  -3 -14   5 1394.49 21.5705   1
  -3 -14   4 806.872 21.3246   1
  -3 -14   3 62.3759 17.6941   1
  -3 -14   2 366.345 18.6599   1
   3  14  -1 59.0427 23.5169   1
  -3 -14   0 873.149 39.1050   1
   3  15 -13 48.3665 17.0557   1
   3  15 -12 1131.49 19.3264   1
   3  15 -11 59.7684 16.7998   1
   3  15 -10 1380.20 25.9567   1
   3  15  -9 618.522 19.9785   1
   3  15  -8 625.816 20.1442   1
  -3 -15   7 1396.26 20.2818   1
  -3 -15   6 137.394 16.2719   1
  -3 -15   5 768.276 17.7743   1
  -3 -15   4 308.956 15.3544   1
   3  15  -3 929.879 17.3464   1
  -3 -15   2 33.2469 31.8527   1
   3  16 -11 1919.64 28.1411   1
   3  16 -10 6.68296 15.7520   1
  -3 -16   9 731.731 19.2161   1
   3  16  -8 31.3269 16.2282   1
   3  16  -7 232.302 16.2004   1
   3  16  -6 300.581 20.3606   1
   4 -18   1 55.2330 29.7638   1
   4 -18   2 1317.61 29.6121   1
   4 -18   3 16.9676 25.4267   1
   4 -18   4 75.7450 27.8435   1
   4 -18   5 1582.90 34.7768   1
   4 -18   6 1318.24 32.2520   1
   4 -18   7 42.8780 39.4808   1
   4 -18   8 387.510 40.6966   1
   4 -17  -1-36.5912 33.2985   1
   4 -17   0 1540.86 34.7880   1
   4 -17   1 9.33577 20.1016   1
   4 -17   2 667.154 21.8620   1
   4 -17   3 67.4468 19.9343   1
   4 -17   4 326.849 25.1174   1
   4 -17   5-26.5945 23.3835   1
   4 -17   6 559.796 24.8729   1
   4 -17   7 4691.18 35.2655   1
   4 -17   8 359.686 34.9588   1
   4 -17   9 38.5235 30.9802   1
   4 -17  10 1633.56 34.9015   1
   4 -17  11 1436.14 44.1497   1
   4 -16  -2 192.102 40.2101   1
   4 -16  -1 1455.60 26.6641   1
   4 -16   0 829.578 24.0896   1
   4 -16   1 9.74846 22.6870   1
   4 -16   2 1375.86 27.5496   1
   4 -16   3 937.966 25.9904   1
   4 -16   4 365.358 27.9094   1
   4 -16   5 217.997 27.2799   1
   4 -16   6 101.747 25.7903   1
   4 -16   7 51.0782 24.5365   1
   4 -16   8 1190.91 42.5086   1
   4 -16   9 438.606 36.2787   1
   4 -16  10 3599.53 33.4575   1
   4 -16  11 941.220 32.3619   1
   4 -16  12 1159.33 44.7642   1
   4 -15  -3 1956.63 56.2402   1
   4 -15  -2-5.50347 23.6992   1
   4 -15  -1 910.351 26.6556   1
   4 -15   0 91.5533 25.0123   1
   4 -15   1 457.012 26.9667   1
   4 -15   2 6116.17 42.1506   1
   4 -15   3 72.3543 24.6371   1
   4 -15   4 2764.99 38.8217   1
   4 -15   5 3049.56 38.8309   1
   4 -15   6 5248.21 43.7698   1
   4 -15   7 4376.83 40.1374   1
   4 -15   8 598.495 42.7720   1
   4 -15   9 607.641 28.3360   1
   4 -15  10 24.9383 17.2198   1
   4 -15  11 521.581 18.6597   1
   4 -15  12 58.4292 16.4116   1
   4 -15  13 962.414 22.3478   1
   4 -14  -4 8200.85 91.3002   1
   4 -14  -3 3914.96 38.3718   1
   4 -14  -2 1945.09 27.9793   1
   4 -14  -1 3145.64 32.2011   1
   4 -14   0 1088.74 32.6741   1
   4 -14   1 1110.32 48.6937   1
   4 -14   2 44.0487 28.3334   1
   4 -14   3 2211.11 37.3048   1
   4 -14   4 1674.42 34.2909   1
   4 -14   5 1718.69 49.8896   1
   4 -14   6 696.034 42.9829   1
   4 -14   7 285.390 60.1197   1
   4 -14   8 1387.47 35.1927   1
   4 -14   9 894.358 23.0832   1
   4 -14  10 965.409 23.5368   1
   4 -14  11 920.860 22.3564   1
   4 -14  12 1333.81 25.4020   1
   4 -14  13 12.0882 16.6775   1
   4 -14  14 112.652 17.7206   1
   4 -13  -5 9271.85 99.5969   1
   4 -13  -4 3398.45 33.9775   1
   4 -13  -3 4334.63 32.7034   1
   4 -13  -2 425.659 44.7990   1
   4 -13  -1 3.38349 22.3203   1
   4 -13   0 713.222 21.7352   1
   4 -13   1 4325.21 33.4078   1
   4 -13   2 739.213 24.6647   1
   4 -13   3 83.6783 23.6703   1
   4 -13   4 2414.71 31.3001   1
   4 -13   5 5051.03 37.2717   1
   4 -13   6 868.274 35.5730   1
   4 -13   7 400.487 26.4607   1
   4 -13   8 2998.04 34.1022   1
  -4  13  -9 3824.92 41.6225   1
  -4  13 -10 1522.70 24.3801   1
  -4  13 -11 1878.75 32.3188   1
  -4  13 -12 397.211 23.8163   1
  -4  13 -13 62.3491 17.2968   1
   4 -13  14 162.885 16.6736   1
   4 -13  15 436.895 32.4460   1
   4 -12  -5 79.4272 30.5760   1
   4 -12  -4 31.9433 49.3609   1
   4 -12  -3-9.52236 20.3049   1
   4 -12  -2 6485.10 36.2071   1
   4 -12  -1 72.4153 19.2770   1
   4 -12   0 514.510 20.1834   1
   4 -12   1 555.931 21.1686   1
   4 -12   2 8258.51 35.7929   1
   4 -12   3 3325.00 34.4351   1
   4 -12   4 6944.56 42.2122   1
   4 -12   5 310.927 24.5548   1
   4 -12   6 3609.33 36.3288   1
   4 -12   7 58.0395 19.0149   1
   4 -12   8 5474.74 49.6998   1
  -4  12  -9 2006.85 36.1593   1
  -4  12 -10 34.2676 47.3484   1
  -4  12 -11 3731.58 41.7402   1
  -4  12 -12 114.038 22.4279   1
  -4  12 -13 60.5776 17.2768   1
  -4  12 -14 111.974 19.6736   1
   4 -12  15 919.762 21.4850   1
   4 -11  -6 818.033 29.3612   1
   4 -11  -5 410.402 26.0643   1
   4 -11  -4 47.3225 21.1129   1
   4 -11  -3 6819.63 32.9592   1
   4 -11  -2 2938.88 26.1719   1
   4 -11  -1 5005.01 30.0729   1
   4 -11   0 431.537 18.8951   1
   4 -11   1 6913.56 29.2306   1
   4 -11   2 2137.83 22.1463   1
   4 -11   3 2341.93 26.8850   1
   4 -11   4 608.760 21.3410   1
   4 -11   5 934.258 22.9134   1
  -4  11  -6 678.882 25.0664   1
  -4  11  -7 3795.57 37.5152   1
   4 -11   8 30.6494 21.7726   1
  -4  11  -9 15.9303 31.0316   1
  -4  11 -10 4448.70 46.9658   1
  -4  11 -11 345.612 34.9059   1
  -4  11 -12 65.0911 20.5215   1
  -4  11 -13 2.23902 15.9974   1
  -4  11 -14 3373.79 30.2576   1
  -4  11 -15 1002.85 23.2985   1
   4 -10  -7 940.482 33.6652   1
   4 -10  -6 3816.80 30.8661   1
   4 -10  -5 12885.6 38.7441   1
   4 -10  -4 6558.92 29.0028   1
   4 -10  -3 10769.1 33.7179   1
   4 -10  -2 1244.63 19.3541   1
   4 -10  -1 2026.46 19.6216   1
   4 -10   0 6914.92 28.0208   1
   4 -10   1 1406.01 19.4027   1
   4 -10   2 170.348 16.0232   1
   4 -10   3 4085.75 28.9125   1
   4 -10   4 1419.50 24.4133   1
   4 -10   5 13664.1 49.7701   1
   4 -10   6 5236.93 35.6937   1
  -4  10  -7 1451.06 29.0494   1
  -4  10  -8 25.8647 28.4452   1
  -4  10  -9 3157.59 35.3821   1
  -4  10 -10 3624.02 39.2564   1
  -4  10 -11 1629.83 37.1391   1
  -4  10 -12 4705.20 32.9893   1
  -4  10 -13 100.454 17.5150   1
  -4  10 -14 541.540 20.1474   1
  -4  10 -15 9.81331 17.7442   1
   4  -9 -10 215.729 26.3376   1
   4  -9  -9 335.239 38.1915   1
   4  -9  -8 22.3896 28.2633   1
   4  -9  -7 136.709 20.2539   1
   4  -9  -6 165.851 18.8908   1
   4  -9  -5 56.7835 17.1750   1
   4  -9  -4 583.290 16.0598   1
   4  -9  -3 89.3770 15.6393   1
   4  -9  -2 8036.93 25.8094   1
   4  -9  -1 134.271 14.1523   1
   4  -9   0 1304.26 16.4937   1
   4  -9   1 62.1534 14.7314   1
   4  -9   2 3147.15 21.9941   1
   4  -9   3 435.001 18.8982   1
   4  -9   4 6357.90 37.1223   1
  -4   9  -5 415.294 21.8817   1
  -4   9  -6 6978.10 45.2203   1
  -4   9  -7 4436.69 40.4573   1
  -4   9  -8 2323.16 36.3580   1
  -4   9  -9 9040.06 44.3462   1
  -4   9 -10 2072.21 29.4247   1
   4  -9  11 39.7433 17.8445   1
   4  -9  12 2408.12 24.8506   1
  -4   9 -13 4226.89 27.4716   1
  -4   9 -14 230.832 13.0636   1
  -4   9 -15 858.250 22.7107   1
   4  -8 -12 44.8188 39.5348   1
   4  -8 -11 650.170 25.0369   1
   4  -8 -10 375.112 36.9890   1
   4  -8  -9 68.6808 27.3729   1
   4  -8  -8 1818.99 26.2781   1
   4  -8  -7 1166.31 21.8295   1
   4  -8  -6 1425.08 21.1001   1
   4  -8  -5 4494.55 22.6151   1
   4  -8  -4 829.079 15.3840   1
   4  -8  -3 492.332 14.3321   1
   4  -8  -2 29.8911 13.2986   1
   4  -8  -1 954.284 15.3470   1
   4  -8   0 5626.26 21.5761   1
   4  -8   1 1089.36 16.8784   1
   4  -8   2 1213.50 21.2431   1
  -4   8  -3 696.609 21.0567   1
  -4   8  -4 6089.43 36.1042   1
  -4   8  -5 232.030 24.9099   1
  -4   8  -6 6418.59 40.7349   1
   4  -8   7 541.439 22.8618   1
  -4   8  -8 2500.04 33.0044   1
  -4   8  -9 88.0999 24.6380   1
   4  -8  10 161.940 27.3361   1
  -4   8 -11 11062.4 40.8988   1
  -4   8 -12 121.946 15.6843   1
   4  -8  13 608.738 18.2930   1
  -4   8 -14 1941.95 22.0884   1
   4  -8  15 1374.53 20.6496   1
   4  -7 -14 237.970 30.2082   1
   4  -7 -13 1973.68 36.2006   1
   4  -7 -12 187.820 21.3886   1
   4  -7 -11 51.8184 22.4622   1
   4  -7 -10 1395.81 28.5596   1
   4  -7  -9 15.0434 18.0606   1
   4  -7  -8 502.254 19.2615   1
   4  -7  -7 5534.49 27.6902   1
   4  -7  -6 5800.66 24.8362   1
   4  -7  -5 9123.46 25.5330   1
   4  -7  -4 1093.76 13.8037   1
   4  -7  -3 2064.91 15.6224   1
   4  -7  -2 204.507 11.4652   1
   4  -7  -1 163.887 12.2998   1
   4  -7   0 953.337 16.7960   1
   4  -7   1 76.9668 14.8935   1
   4  -7   2 4941.53 28.4808   1
  -4   7  -3 24195.5 69.1979   1
  -4   7  -4 1836.84 36.1859   1
   4  -7   5 5374.38 33.3808   1
   4  -7   6 192.244 23.2000   1
  -4   7  -7 537.134 22.1332   1
  -4   7  -8 3326.55 33.4384   1
  -4   7  -9 109.333 21.5342   1
  -4   7 -10 1239.72 26.1947   1
  -4   7 -11 92.0489 18.3009   1
  -4   7 -12 6342.98 34.2258   1
  -4   7 -13 54.5186 14.5984   1
   4  -7  14 2625.17 23.6585   1
   4  -7  15 47.1200 20.8283   1
   4  -6 -15 171.753 25.5198   1
   4  -6 -14 102.454 34.2552   1
   4  -6 -13 4.87595 16.6324   1
   4  -6 -12 152.705 19.8037   1
   4  -6 -11 72.0370 22.5584   1
   4  -6 -10-4.10735 17.7893   1
   4  -6  -9 704.536 18.8047   1
   4  -6  -8 5746.96 28.8179   1
   4  -6  -7 186.046 14.9575   1
   4  -6  -6 9159.71 26.1039   1
   4  -6  -5 826.984 13.4020   1
   4  -6  -4 2843.80 15.4267   1
   4  -6  -3 7781.91 21.7067   1
   4  -6  -2 789.988 13.6954   1
   4  -6  -1 2440.64 17.1415   1
  -4   6   0 18374.3 35.3999   1
   4  -6   1 980.143 19.2000   1
   4  -6   2 3465.47 24.2951   1
  -4   6  -3 3315.17 40.9202   1
   4   2  -6 5221.37 76.0777  -2
   4  -6   3 5221.37 76.0777   1
  -4   6  -4 138.721 27.7285   1
  -4   6  -5 90.0666 19.0777   1
  -4   6  -6 1467.08 28.3750   1
  -4   6  -7 588.343 22.8443   1
  -4   6  -8 5480.62 39.4163   1
   4  -6   9 3316.75 30.8714   1
  -4   6 -10 1771.10 25.7166   1
   4  -6  11 1491.80 23.5909   1
   4  -6  12 26.6714 18.3017   1
  -4   6 -13 7.29840 15.9075   1
  -4   6 -14 285.715 16.7528   1
  -4   6 -15 1689.31 21.9541   1
   4  -5 -15 60.8955 30.1536   1
   4  -5 -14 1263.83 27.6201   1
   4  -5 -13 1689.85 25.2707   1
   4  -5 -12 1664.20 34.2869   1
   4  -5 -11 133.884 18.1130   1
   4  -5 -10 2209.17 24.4959   1
   4  -5  -9 44.6180 16.1646   1
   4  -5  -8 1140.94 17.9925   1
   4  -5  -7 2662.20 19.2927   1
   4  -5  -6 11.2174 12.0396   1
   4  -5  -5 587.276 11.8151   1
   4  -5  -4 1314.00 16.0355   1
   4  -5  -3 3120.47 19.3763   1
   4  -5  -2 8372.19 23.5726   1
   4  -5  -1 96527.5 73.5556   1
  -4   5   0 25445.8 42.6755   1
   4  -5   1 47685.8 56.4527   1
   4  -5   2 6549.60 27.4063   1
  -4   5  -3 67.2340 36.5036   1
   4  -5   4 647.465 23.4798   1
   4  -5   5 1772.69 27.6579   1
   4  -5   6 337.423 19.7682   1
   4  -5   7 17345.5 61.9194   1
   4  -5   8 3953.27 32.0189   1
  -4   5  -9 137.301 20.3907   1
  -4   5 -10 1204.84 28.8702   1
  -4   5 -11 2215.42 27.8773   1
  -4   5 -12 112.122 15.7778   1
   4  -5  13 732.666 18.5173   1
  -4   5 -14 2550.26 28.9386   1
   4  -4 -16 709.727 31.5812   1
   4  -4 -15 26.2263 18.6943   1
   4  -4 -14 3399.54 38.0930   1
   4  -4 -13 2444.15 31.3245   1
   4  -4 -12 468.925 19.2977   1
   4  -4 -11 2114.43 28.0201   1
   4  -4 -10 133.385 16.5049   1
   4  -4  -9 977.177 16.2227   1
   4  -4  -8 7205.25 25.8622   1
   4  -4  -7 314.970 13.2631   1
   4  -4  -6 383.890 12.7160   1
   4  -4  -5 1588.62 16.9941   1
   4  -4  -4 2256.16 17.3937   1
   4  -4  -3 8715.03 24.9541   1
   4  -4  -2 36406.4 40.5307   1
   4  -4  -1 32876.3 41.9203   1
   4  -4   0 144287. 99.0353   1
  -4   4  -1 13648.9 35.3990   1
  -4   4  -2 1770.51 23.1945   1
  -4   4  -3 714.437 22.6277   1
   4  -4   4 1109.52 23.0115   1
   4  -4   5 1075.86 22.3909   1
   4  -4   6 71.1352 19.5912   1
  -4   4  -7 958.644 24.6544   1
   4  -4   8 1410.66 30.0167   1
   4  -4   9 2390.00 30.9372   1
  -4   4 -10 2161.28 32.7542   1
  -4   4 -11 3209.13 36.2353   1
  -4   4 -12 1231.16 18.7367   1
  -4   4 -13 1372.94 21.5680   1
   4  -4  14 254.789 14.8399   1
   4  -3 -16 270.439 22.2258   1
   4  -3 -15 245.364 21.1337   1
   4  -3 -14 68.3578 23.6850   1
   4  -3 -13 1777.22 26.3941   1
   4  -3 -12 5828.80 33.0578   1
   4  -3 -11 58.6999 16.8782   1
   4  -3 -10 1696.52 22.2046   1
   4  -3  -9 1119.98 16.8012   1
   4  -3  -8 257.001 13.7148   1
   4  -3  -7 5048.73 19.8061   1
   4  -3  -6 8528.41 26.6362   1
   4  -3  -5 38.9225 14.7956   1
   4  -3  -4 1608.02 17.3510   1
   4  -3  -3 288.615 10.7602   1
   4  -3  -2 2716.13 15.5879   1
  -4   3   1 159494. 85.0369   1
   4  -3   0 5563.35 25.2736   1
  -4   3  -1 450.563 17.9748   1
  -4   3  -2 30097.3 65.7443   1
  -4   3  -3 5979.34 40.4798   1
   4  -3   4 7529.67 41.9712   1
  -4   3  -5 2141.43 28.8890   1
  -4   3  -6 27606.8 74.0546   1
  -4   3  -7 2914.39 35.7946   1
   4  -3   8 953.028 41.2277   1
  -4   3  -9 554.838 25.0009   1
  -4   3 -10 193.252 25.3324   1
   4  -3  11-38.4154 40.4279   1
   4  -3  12 542.709 23.3176   1
   4  -3  13 1147.26 35.3714   1
   4  -3  14 1045.44 19.8812   1
   4  -2 -17 36.1708 24.2007   1
   4  -2 -16 243.857 18.2705   1
   4  -2 -15 773.563 25.2731   1
   4  -2 -14 66.7931 17.2668   1
   4  -2 -13 4176.82 37.6033   1
   4  -2 -12 174.050 19.4818   1
   4  -2 -11 5789.72 33.1701   1
   4  -2 -10 66.3197 14.9582   1
   4  -2  -9 5483.72 23.4973   1
   4  -2  -8 115.100 12.5692   1
   4  -2  -7 1566.20 16.1839   1
   4  -2  -6 3539.03 23.4675   1
   4  -2  -5 7677.81 26.2218   1
   4  -2  -4 4252.78 17.4975   1
   4  -2  -3 1752.97 13.7740   1
   4  -2  -2 34191.6 42.7891   1
   4  -2  -1 39132.6 61.4802   1
  -4   2   0 108.608 20.8869   1
  -4   2  -1 23520.1 56.6697   1
  -4   2  -2 26593.3 93.7426   1
   4  -2   3 81.7849 20.1756   1
  -4   2  -4 600.051 25.0116   1
  -4   2  -5 13614.1 67.3129   1
   4  -2   6 4997.50 46.1422   1
  -4   2  -7 36.4530 25.5652   1
   4  -2   8 273.566 27.3627   1
  -4   2  -9 448.586 23.9944   1
   4  -2  10 6993.60 54.1343   1
   4  -2  11 1645.25 43.4137   1
   4  -2  12 651.217 23.2389   1
   4  -2  13 1102.57 30.5749   1
  -4   2 -14 1034.82 29.1805   1
   4  -1 -17 252.164 30.4837   1
   4  -1 -16 1151.38 31.1549   1
   4  -1 -15 2849.73 29.0390   1
   4  -1 -14 2549.10 29.9132   1
   4  -1 -13 1806.74 26.3801   1
   4  -1 -12 3500.14 33.7033   1
   4  -1 -11 4074.92 34.6473   1
   4  -1 -10 166.627 16.0109   1
   4  -1  -9 384.150 14.5760   1
   4  -1  -8 65.2632 12.9577   1
   4  -1  -7 13819.0 40.9735   1
   4  -1  -6 29.3042 14.9916   1
   4  -1  -5 605.002 16.6844   1
   4  -1  -4 8208.35 22.9253   1
   4  -1  -3 11742.2 34.1452   1
   4  -1  -2 6880.66 28.4605   1
   4  -1  -1 33334.6 58.6938   1
   4  -1   0 15184.6 44.9700   1
  -4   1  -1 9324.23 38.8587   1
   4  -1   2 12777.9 50.2819   1
   4  -1   3 808.600 25.3104   1
  -4   1  -4 4714.87 42.6954   1
   4  -1   5 16157.3 73.7018   1
   4  -1   6 1183.59 30.8294   1
   4  -1   7 3218.66 41.6284   1
   4  -1   8 124.718 25.7201   1
  -4   1  -9 347.630 24.5663   1
   4  -1  10 252.400 44.6520   1
  -4   1 -11 296.352 22.6042   1
   4  -1  12 469.807 21.4351   1
   4  -1  13 746.445 16.2750   1
  -4   1 -14-7.23560 18.6199   1
   4   0 -17 92.8693 20.9040   1
   4   0 -16 25.8731 25.8984   1
   4   0 -15 1158.86 23.2608   1
   4   0 -14 7346.14 50.5190   1
   4   0 -13 1574.47 35.0403   1
   4   0 -12 3646.25 43.6345   1
   4   0 -11 7305.03 46.2789   1
   4   0 -10 6905.87 35.8658   1
   4   0  -9 74.7951 20.4772   1
  -4   0   8 1915.54 24.2914   1
   4   0  -7 1275.50 23.7110   1
   4   0  -6 10946.9 34.6153   1
   4   0  -5 1566.79 26.6530   1
   4   0  -4 1067.89 17.3969   1
   4   0  -3 7096.06 31.1912   1
   4   0  -2 31492.8 52.8651   1
   4   0  -1 3430.31 21.7340   1
   4   0   0 15820.9 47.1084   1
  -4   0  -1 4731.06 36.7352   1
   4   0   2 1210.66 25.3754   1
   4   0   3 35.2641 17.8257   1
   4   0   4 2383.11 33.9544   1
   4   0   5 5694.50 47.8266   1
   4   0   6 509.387 26.2597   1
   4   0   7 2402.04 50.1403   1
   4   0   8 2253.50 34.9608   1
   4   0   9 2691.38 50.8516   1
   4   0  10 411.342 24.0515   1
   4   0  11 3621.29 36.9543   1
   4   0  12 118.314 17.6905   1
  -4   0 -13 83.1110 16.9516   1
   4   1 -18 73.8946 22.2425   1
   4   1 -17-12.8523 21.2235   1
   4   1 -16 761.262 23.0764   1
   4   1 -15 1069.21 28.1524   1
   4   1 -14 135.040 30.5743   1
   4   1 -13 7516.39 54.8562   1
   4   1 -12 483.025 29.6720   1
   4   1 -11 5690.27 41.4658   1
  -4  -1  10 2719.30 29.5202   1
   4   1  -9 16554.0 47.6512   1
   4   1  -8 536.642 25.6647   1
   4   1  -7 41440.5 69.6126   1
   4   1  -6 10483.4 44.5641   1
   4   1  -5 373.565 19.4163   1
   4   1  -4 12145.8 60.4598   1
  -4   5  -1 52334.1 135.718  -2
  -4  -1   4 52334.1 135.718   1
   4   1  -3 309.293 18.2938   1
   4   1  -2 3115.78 25.4906   1
   4   1  -1 3646.00 27.6520   1
   4   1   0 78.5989 16.6377   1
   4   1   1 7324.91 44.3572   1
   4   1   2 15113.4 63.2110   1
  -4  -1  -3 79.9225 20.4272   1
  -4  -1  -4 667.715 24.9753   1
   4   1   5 969.510 25.3239   1
   4   1   6 562.719 29.3053   1
  -4  -1  -7 808.575 27.4585   1
   4   1   8 1.10410 44.2781   1
   4   1   9 249.993 31.2107   1
   4   1  10 2860.13 35.9028   1
   4   1  11 335.432 20.4042   1
   4   1  12 185.160 13.9578   1
  -4  -1 -13 673.750 25.1280   1
   4   2 -18 1580.95 34.3792   1
   4   2 -17 154.823 22.5055   1
   4   2 -16 445.334 21.4149   1
   4   2 -15 512.148 25.3796   1
   4   2 -14 3576.19 48.5945   1
   4   2 -13 9.22098 26.6347   1
   4   2 -12-18.5487 27.1438   1
  -4  -2  11 62.6402 22.7094   1
  -4  -2  10 6904.55 41.0533   1
  -4  -2   9 19160.3 67.5885   1
   4   2  -8 9690.39 33.6923   1
   4   2  -7 169.774 17.1873   1
   4   2  -6 1918.01 26.1242   1
   4   2  -5 661.729 32.0474   1
  -4   6  -2 3845.31 61.0797  -2
  -4  -2   5 3845.31 61.0797   1
   4   2  -4 1887.25 30.5175   1
   4   2  -3 21275.5 57.7712   1
   4   2  -2 18549.3 45.5964   1
   4   2  -1 3494.40 24.8652   1
   4   2   0 514.257 18.2220   1
   4   2   1 40.6142 17.1777   1
   4   2   2 5788.91 37.3471   1
   4   2   3 1196.08 24.7285   1
   4   2   4 2454.14 29.8290   1
  -4  -2  -5 21.3431 20.4429   1
   4   2   6 1510.06 30.4938   1
   4   2   7 3835.56 77.6757   1
   4   2   8 2623.35 47.2659   1
  -4  -2  -9 592.200 25.0977   1
   4   2  10 791.438 18.3143   1
   4   2  11 275.903 15.2178   1
  -4  -2 -12 234.642 18.2022   1
   4   3 -18 957.385 30.0378   1
   4   3 -17 1023.04 27.1869   1
   4   3 -16 493.941 22.2927   1
   4   3 -15 137.825 23.2585   1
   4   3 -14 13090.2 78.2458   1
   4   3 -13 1896.37 35.7956   1
  -4  -3  12 1122.26 32.3264   1
  -4  -3  11 43.8785 32.2501   1
  -4  -3  10 9440.18 46.6934   1
  -4  -3   9 410.242 22.4090   1
   4   3  -8 107.893 21.5121   1
   4   3  -7 783.502 26.0079   1
   4   3  -6 11225.3 45.2262   1
  -4   7  -3 30977.2 111.544  -2
  -4  -3   6 30977.2 111.544   1
   4   3  -5 343.537 15.7632   1
   4   3  -4 1148.88 21.0480   1
   4   3  -3 340.395 18.8314   1
   4   3  -2 6674.12 30.6396   1
   4   3  -1 5018.99 28.3696   1
   4   3   0 438.562 17.1063   1
   4   3   1 7499.46 35.2809   1
   4   3   2 180.275 17.8783   1
   4   3   3 918.196 21.6822   1
   4   3   4 542.381 19.0556   1
   4   3   5 398.883 23.8124   1
   4   3   6 92.0352 40.7605   1
   4   3   7 1234.11 37.9175   1
   4   3   8 65.8164 21.4806   1
   4   3   9 11.5554 17.1469   1
   4   3  10 1330.73 20.1976   1
  -4  -3 -11 111.463 20.5752   1
   4   4 -18 49.8947 22.8551   1
   4   4 -17 2357.98 32.5230   1
   4   4 -16 1075.20 24.4630   1
   4   4 -15 3832.72 46.7645   1
  -4  -4  14 315.279 32.2396   1
  -4  -4  13 232.643 31.5225   1
  -4  -4  12 99.1541 33.8459   1
  -4  -4  11 129.016 47.3427   1
  -4  -4  10 3859.03 45.1024   1
  -4  -4   9 8801.72 39.4893   1
   4   4  -8 575.866 21.5560   1
  -4  -4   7 12804.5 50.5898   1
  -4   8  -4 18891.9 103.387  -2
  -4  -4   7 18891.9 103.387   1
   4   4  -6 732.318 19.8969   1
  -4   8  -3 1475.08 61.1578  -2
  -4  -4   6 1475.08 61.1578   1
   4   4  -5 2203.22 21.8578   1
   4   4  -4 26483.6 60.5562   1
   4   4  -3 3387.87 29.0667   1
   4   4  -2 37999.5 82.8909   1
   4   4  -1 8624.81 41.3679   1
   4   4   0 533.229 21.1047   1
   4   4   1 33.4557 19.1693   1
   4   4   2 351.520 22.3053   1
   4   4   3 19282.5 54.3940   1
   4   4   4 1088.34 36.3910   1
  -4  -4  -5 4052.71 47.7496   1
   4   4   6 1173.27 28.6038   1
   4   4   7 5188.30 55.2792   1
   4   4   8 314.593 21.1685   1
   4   4   9 319.316 13.8073   1
  -4  -4 -10 390.302 18.6440   1
  -4  -4 -11 1058.66 19.9544   1
   4   5 -17 29.2496 22.9217   1
   4   5 -16 2160.12 34.2181   1
  -4  -5  15 4375.33 37.5284   1
  -4  -5  14 1337.33 37.8686   1
  -4  -5  13 569.385 36.0800   1
  -4  -5  12 1104.60 40.9373   1
  -4  -5  11 5736.81 67.9563   1
  -4  -5  10 210.591 34.6071   1
   4   5  -9 1108.38 28.3762   1
  -4   9  -6 7317.50 100.300  -2
  -4  -5   9 7317.50 100.300   1
  -4  -5   8 7688.56 46.7211   1
  -4   9  -5 8634.07 94.3607  -2
  -4  -5   8 8634.07 94.3607   1
  -4  -5   7 1146.64 25.4049   1
   4   5  -6 1450.99 21.9103   1
   4   5  -5 10300.0 38.0007   1
   4   5  -4 19123.1 54.5395   1
   4   5  -3 10582.7 43.8902   1
   4   5  -2 6859.28 43.0893   1
   4   5  -1 145.621 24.7065   1
   4   5   0 2317.26 29.2403   1
   4   5   1-13.1131 19.7033   1
  -4  -5  -2 139.812 19.7198   1
   4   5   3 153.435 24.8576   1
  -4  -5  -4 29527.3 111.250   1
   4   5   5 1076.39 23.9094   1
   4   5   6 1620.46 36.9679   1
   4   5   7 34.2440 18.9876   1
   4   5   8 399.797 14.6479   1
   4   5   9 225.211 13.8796   1
  -4  -5 -10 3.09169 15.9843   1
   4   6 -17 618.467 27.4741   1
  -4  -6  16 5659.98 36.2352   1
  -4  -6  15 283.666 25.1493   1
  -4  -6  14 158.693 32.5190   1
  -4  -6  13 4763.44 60.7986   1
  -4  -6  12 5103.91 53.7572   1
   4   6 -11 91.4547 33.9419   1
  -4  10  -8 149.075 68.8935  -2
  -4  -6  11 149.075 68.8935   1
   4   6 -10 6730.02 58.0402   1
  -4  10  -7 9180.76 84.1826  -2
  -4  -6  10 9180.76 84.1826   1
   4   6  -9 784.173 28.9590   1
  -4  10  -6 5085.35 98.6767  -2
  -4  -6   9 5085.35 98.6767   1
  -4  -6   8 1638.63 34.5093   1
  -4  10  -5 13448.0 80.9408  -2
  -4  -6   8 13448.0 80.9408   1
   4   6  -7 186.083 20.8348   1
   4   6  -6 1837.67 24.5617   1
   4   6  -5 5764.55 33.3531   1
   4   6  -4 409.660 22.6469   1
   4   6  -3 46.2781 20.8743   1
   4   6  -2 4330.86 38.2736   1
   4   6  -1 3146.68 35.0961   1
   4   6   0 602.029 27.2728   1
   4   6   1 5643.72 37.3204   1
   4   6   2 14994.6 74.1757   1
   4   6   3 43895.7 107.914   1
   4   6   4 10919.6 50.7753   1
   4   6   5 313.932 19.8263   1
   4   6   6 1230.46 21.0475   1
   4   6   7 1862.54 21.8529   1
   4   6   8 790.380 15.9078   1
  -4  -6  -9 494.851 15.6453   1
  -4  -7  17 1275.42 26.7984   1
  -4  -7  16 3229.58 30.4694   1
   4   7 -15 131.882 24.0436   1
  -4  -7  14 3706.75 46.3461   1
  -4  -7  13 598.206 37.6937   1
  -4  -7  12 1631.68 49.6489   1
   4   7 -11 644.535 29.7772   1
  -4  11  -8 735.526 71.2288  -2
  -4  -7  11 735.526 71.2288   1
   4   7 -10 6855.27 44.7332   1
  -4  11  -7 10342.5 93.2861  -2
  -4  -7  10 10342.5 93.2861   1
   4   7  -9 4071.94 44.5044   1
  -4  11  -6 5257.08 77.5383  -2
  -4  -7   9 5257.08 77.5383   1
  -4  -7   8 451.420 26.6345   1
  -4  -7   7 506.263 21.8275   1
   4   7  -6 5260.43 34.6174   1
   4   7  -5 897.712 23.6145   1
   4   7  -4 172.187 23.3456   1
   4   7  -3 46.8071 22.6254   1
   4   7  -2 1765.98 33.4299   1
  -4  -7   1 934.809 30.2415   1
   4   7   0 162.505 23.9437   1
  -4  -7  -1 2543.47 73.3620   1
   4   7   2 11344.9 58.7494   1
   4   7   3 22.9986 22.9282   1
   4   7   4 1882.91 31.1479   1
   4   7   5 567.125 19.7382   1
   4   7   6 6723.38 33.0351   1
  -4  -7  -7 1292.98 25.5950   1
  -4  -7  -8 257.720 17.1417   1
  -4  -8  17 2145.41 29.7170   1
  -4  -8  16 103.522 27.5923   1
  -4  -8  15 2079.73 31.2493   1
  -4  -8  14 31.8705 30.6641   1
   4   8 -13 3576.82 69.8257   1
  -4  12 -10 3374.92 78.7468  -2
  -4  -8  13 3374.92 78.7468   1
   4   8 -12 9.45252 32.9890   1
  -4  12  -9 1478.38 107.733  -2
  -4  -8  12 1478.38 107.733   1
   4   8 -11 5962.75 49.3784   1
  -4  12  -8 9344.62 131.206  -2
  -4  -8  11 9344.62 131.206   1
   4   8 -10 23813.5 82.3261   1
  -4  12  -7 26378.1 119.891  -2
  -4  -8  10 26378.1 119.891   1
  -4  -8   9 150.701 27.0385   1
  -4  -8   8 17217.4 64.3030   1
  -4  -8   7 10576.8 47.2937   1
  -4  -8   6 1265.35 33.0116   1
   4   8  -5 13.5035 24.2671   1
   4   8  -4 1332.62 29.3676   1
  -4  -8   3 1968.54 35.8388   1
   4   8  -2 1183.72 29.1021   1
  -4  -8   1 2441.61 39.2091   1
   4   8   0 1436.11 40.1707   1
   4   8   1 7734.50 64.4727   1
   4   8   2 215.993 29.6556   1
   4   8   3 972.516 23.8578   1
  -4  -8  -4 471.491 17.2265   1
  -4  -8  -5 318.153 16.4344   1
  -4  -8  -6 4234.41 34.6700   1
  -4  -8  -7 1965.68 23.2125   1
  -4  -9  17 1051.98 27.6964   1
  -4  -9  16 2866.00 37.4652   1
  -4  -9  15 406.807 24.9341   1
  -4  13 -12 479.057 91.6890  -2
  -4  -9  15 479.057 91.6890   1
   4   9 -14 1363.38 35.1086   1
  -4  13 -11 2774.22 77.3155  -2
  -4  -9  14 2774.22 77.3155   1
   4   9 -13 232.432 30.7596   1
  -4  13 -10 1323.70 73.5407  -2
  -4  -9  13 1323.70 73.5407   1
   4   9 -12 168.223 23.2594   1
  -4  13  -9 3280.52 79.1607  -2
  -4  -9  12 3280.52 79.1607   1
   4   9 -11 2231.93 37.1417   1
  -4  13  -8 4457.84 119.785  -2
  -4  -9  11 4457.84 119.785   1
  -4  -9  10 6402.27 54.2773   1
  -4  -9   9 3467.75 40.1693   1
  -4  -9   8 512.946 32.1466   1
  -4  -9   7 70.6116 28.5649   1
  -4  -9   6 5471.01 43.4707   1
  -4  -9   5 6770.26 41.8641   1
  -4  -9   4 3435.88 39.5116   1
   4   9  -3 53.3630 22.7110   1
   4   9  -2 1505.61 31.1098   1
   4   9  -1 25.9821 29.3502   1
   4   9   0 41.7209 27.6616   1
  -4  -9  -1 547.663 23.8804   1
   4   9   2 6229.89 40.0768   1
   4   9   3 2309.81 24.7866   1
  -4  -9  -4 3293.03 24.3756   1
  -4  -9  -5 24.4292 17.8787   1
  -4  -9  -6 31.1147 20.5708   1
  -4 -10  17 102.915 34.1955   1
  -4 -10  16 2348.95 37.8363   1
  -4  14 -13 2290.08 84.3574  -2
  -4 -10  16 2290.08 84.3574   1
   4  10 -15 1189.63 44.1582   1
  -4  14 -12 1783.43 67.1904  -2
  -4 -10  15 1783.43 67.1904   1
   4  10 -14 27.0030 26.0108   1
  -4  14 -11 566.354 67.2649  -2
  -4 -10  14 566.354 67.2649   1
   4  10 -13 91.3133 23.3942   1
  -4  14 -10 746.130 68.4980  -2
  -4 -10  13 746.130 68.4980   1
   4  10 -12 2350.14 30.6652   1
  -4  14  -9 2757.58 76.7844  -2
  -4 -10  12 2757.58 76.7844   1
  -4 -10  11 100.908 21.5580   1
  -4 -10  10 5271.24 54.3067   1
  -4 -10   9 72.2040 27.6427   1
  -4 -10   8 67.5867 43.1383   1
  -4 -10   7 10584.1 61.5834   1
  -4 -10   6 1267.34 36.3726   1
  -4 -10   5 6099.71 88.7199   1
   4  10  -4 6420.15 60.9972   1
   4  10  -3 2363.71 36.3791   1
   4  10  -2 2294.82 30.4341   1
   4  10  -1 1254.35 26.4115   1
   4  10   0 1906.73 24.9008   1
  -4 -10  -1 1013.05 21.5416   1
  -4 -10  -2 577.772 16.9773   1
  -4 -10  -3 97.6071 16.6472   1
  -4 -10  -4 79.3204 18.3874   1
  -4 -10  -5 13.4939 24.5045   1
   4  11 -16 2576.62 40.6161   1
  -4  15 -13 2477.44 55.9580  -2
  -4 -11  16 2477.44 55.9580   1
  -4  15 -12 96.0844 56.3233  -2
  -4 -11  15 96.0844 56.3233   1
   4  11 -14 121.108 24.1324   1
  -4  15 -11 371.764 61.7506  -2
  -4 -11  14 371.764 61.7506   1
   4  11 -13 1373.20 27.6206   1
  -4  15 -10 1081.85 68.3470  -2
  -4 -11  13 1081.85 68.3470   1
  -4 -11  12 713.714 21.8091   1
  -4 -11  11 555.830 22.1440   1
  -4 -11  10 8478.77 44.6217   1
  -4 -11   9 98.0492 26.4260   1
  -4 -11   8 445.334 30.7496   1
  -4 -11   7 1365.33 27.6796   1
   4  11  -6 33.8354 27.1699   1
  -4 -11   5 140.762 27.6789   1
  -4 -11   4 1747.60 40.1158   1
  -4 -11   3 3447.34 47.9617   1
  -4 -11   2 886.313 36.0739   1
  -4 -11   1 4347.03 33.0099   1
  -4 -11   0 51.4457 18.3844   1
  -4 -11  -1 3826.40 27.0936   1
  -4 -11  -2 569.127 18.5818   1
  -4 -11  -3 66.6373 21.7997   1
  -4 -12  15 163.660 25.0836   1
  -4  16 -12 791.332 70.1372  -2
  -4 -12  15 791.332 70.1372   1
   4  12 -14 124.930 33.0416   1
  -4  16 -11 736.408 55.9754  -2
  -4 -12  14 736.408 55.9754   1
  -4 -12  13 2741.38 26.7885   1
   4  12 -12 845.637 20.5839   1
  -4 -12  11 724.552 21.1238   1
  -4 -12  10 7333.19 39.8815   1
   4  12  -9 45.9227 23.8800   1
   4  12  -8 403.344 27.7828   1
   4  12  -7 105.418 34.4208   1
  -4 -12   6 1516.09 31.9372   1
  -4 -12   5 523.721 27.4688   1
   4  12  -4 217.563 25.9487   1
  -4 -12   3 360.473 20.7273   1
  -4 -12   2 2006.19 27.0202   1
  -4 -12   1 349.717 20.1459   1
   4  12   0 289.670 17.9376   1
   4  12   1-0.52463 20.6280   1
   4  13 -14 233.629 27.6754   1
   4  13 -13 2321.83 26.8490   1
   4  13 -12 111.661 18.4133   1
  -4 -13  11 2061.55 23.8431   1
   4  13 -10 341.982 23.7070   1
   4  13  -9 1185.23 28.3038   1
   4  13  -8 142.345 21.6646   1
  -4 -13   7 769.083 24.4625   1
   4  13  -6 194.429 22.4982   1
  -4 -13   5 287.145 20.6146   1
  -4 -13   4 556.726 20.4697   1
  -4 -13   3 146.016 21.8734   1
  -4 -13   2 400.186 21.2815   1
  -4 -13   1 1757.25 29.7858   1
   4  14 -12 117.103 21.6516   1
   4  14 -11 141.584 18.6398   1
   4  14 -10 284.847 19.9727   1
   4  14  -9 270.137 20.1683   1
  -4 -14   8 1094.05 20.6000   1
  -4 -14   7 5149.18 27.2074   1
   4  14  -6 56.5392 15.1635   1
  -4 -14   5 64.5876 14.6673   1
  -4 -14   4 595.216 18.2808   1
  -4 -14   3 52.8724 21.4575   1
   4  15  -9 206.870 18.9437   1
   4  15  -8 125.456 17.6969   1
   5 -17   1 70.1838 20.7976   1
   5 -17   2 369.441 23.4979   1
   5 -17   3 200.788 23.2678   1
   5 -17   4 170.466 23.0327   1
   5 -17   5 314.664 33.5457   1
   5 -17   6 1263.88 35.4270   1
   5 -17   7 15840.4 69.3258   1
   5 -17   8 2762.62 55.5141   1
   5 -17   9 24.3635 34.7539   1
   5 -16  -1 8.98231 40.8412   1
   5 -16   0 27.3121 25.0479   1
   5 -16   1 57.9654 26.1777   1
   5 -16   2 274.456 24.0408   1
   5 -16   3 228.105 24.1112   1
   5 -16   4 12.9111 22.2101   1
   5 -16   5 29.6755 35.7392   1
   5 -16   6 1192.20 40.4112   1
   5 -16   7 32.7735 32.2943   1
   5 -16   8 2734.63 41.1660   1
   5 -16   9 243.967 44.2864   1
   5 -16  10 122.413 39.2184   1
   5 -15  -2-14.0230 23.9407   1
   5 -15  -1 2401.21 31.5846   1
   5 -15   0 120.167 24.0465   1
   5 -15   1 579.135 23.7844   1
   5 -15   2 1207.91 25.9828   1
   5 -15   3 72.7338 19.5448   1
   5 -15   4 53.8775 19.3875   1
   5 -15   5 173.540 28.6012   1
   5 -15   6 451.727 29.0208   1
   5 -15   7 1816.46 44.2904   1
   5 -15   8 564.428 35.5205   1
   5 -15   9 336.594 48.0495   1
   5 -15  10 385.963 45.7184   1
   5 -15  11 2035.26 48.7837   1
   5 -14  -4 492.749 50.0328   1
   5 -14  -3 70.3593 33.5757   1
   5 -14  -2 548.910 27.4919   1
   5 -14  -1 2354.47 34.6789   1
   5 -14   0 56.5626 24.0820   1
   5 -14   1 9.77838 21.6086   1
   5 -14   2 505.361 23.5314   1
   5 -14   3 2151.89 27.6899   1
   5 -14   4 5.36751 24.7559   1
   5 -14   5 25.0371 23.7209   1
   5 -14   6 653.620 25.5709   1
   5 -14   7 1524.95 27.0387   1
   5 -14   8 613.070 25.3024   1
   5 -14   9 22.9414 13.3023   1
   5 -14  10 838.275 17.8438   1
   5 -14  11 1931.88 22.9979   1
   5 -14  12 2274.03 27.1107   1
   5 -13  -4 1246.61 42.5137   1
   5 -13  -3 1462.00 30.1797   1
   5 -13  -2 29.7387 26.9272   1
   5 -13  -1 1787.00 28.5336   1
   5 -13   0 241.972 24.0711   1
   5 -13   1 1447.73 35.1537   1
   5 -13   2 2755.50 43.0675   1
   5 -13   3 955.872 41.6354   1
   5 -13   4 592.819 38.0268   1
   5 -13   5 1736.60 34.8043   1
   5 -13   6 429.687 21.3461   1
   5 -13   7 648.168 23.6887   1
   5 -13   8 270.228 15.9661   1
   5 -13   9 3567.51 25.7218   1
   5 -13  10 57.3933 13.9474   1
   5 -13  11 981.187 18.4990   1
   5 -13  12-1.19808 14.8590   1
   5 -13  13 9.96978 15.8882   1
   5 -12  -5 74.4879 29.2100   1
   5 -12  -4 1060.07 35.5018   1
   5 -12  -3 108.932 23.3743   1
   5 -12  -2 1223.37 31.7362   1
   5 -12  -1 58.1031 22.7797   1
   5 -12   0 5471.93 32.8580   1
   5 -12   1 454.317 20.9642   1
   5 -12   2 11.6005 23.0766   1
   5 -12   3 307.150 27.4202   1
   5 -12   4 476.291 27.4386   1
   5 -12   5 91.5364 22.4181   1
   5 -12   6 20.9248 22.0822   1
   5 -12   7 5171.73 40.8088   1
   5 -12   8 989.443 18.6639   1
   5 -12   9 1373.65 20.5327   1
   5 -12  10 129.655 16.9817   1
  -5  12 -11 80.1029 15.6260   1
   5 -12  12 47.8088 18.4277   1
   5 -12  13 475.342 16.2475   1
   5 -11  -7 2749.36 70.2760   1
   5 -11  -6 1553.13 48.1275   1
   5   6   3 1901.76 82.9939  -2
   5 -11  -6 1901.76 82.9939   1
   5 -11  -5 37.5841 35.3610   1
   5 -11  -4 249.329 44.0597   1
   5 -11  -3 441.488 26.2423   1
   5 -11  -2 139.675 21.6419   1
   5 -11  -1 320.972 23.0844   1
   5 -11   0 505.669 21.6250   1
   5 -11   1 36.8668 20.5646   1
   5 -11   2 1107.41 30.5587   1
   5 -11   3 0.19475 25.5214   1
   5 -11   4 502.415 22.4980   1
   5 -11   5 95.2564 22.9415   1
   5 -11   6 49.4736 19.0523   1
   5 -11   7 8067.41 37.6726   1
  -5  11  -8 40.0360 23.0180   1
   5 -11   9 215.787 17.4492   1
   5 -11  10 244.226 16.6649   1
   5 -11  11 153.695 17.0221   1
   5 -11  12 2223.43 25.6044   1
   5 -11  13 10.6748 16.1882   1
   5   5   5 78.9383 58.5950  -2
   5 -10  -8 78.9383 58.5950   1
   5   5   4 159.524 70.5968  -2
   5 -10  -7 159.524 70.5968   1
   5 -10  -6 188.344 60.3020   1
   5   5   3 368.498 58.2538  -2
   5 -10  -6 368.498 58.2538   1
   5 -10  -5 978.351 34.4430   1
   5   5   2 626.043 60.6677  -2
   5 -10  -5 626.043 60.6677   1
   5 -10  -4 365.534 21.5482   1
   5   5   1 1461.22 80.5213  -2
   5 -10  -4 1461.22 80.5213   1
   5 -10  -3 709.497 23.6782   1
   5 -10  -2 0.84714 18.4500   1
   5 -10  -1 842.647 22.8230   1
   5 -10   0 312.862 22.1952   1
   5 -10   1 2850.09 33.3089   1
   5 -10   2 3276.88 44.3030   1
   5 -10   3 363.001 25.2620   1
   5 -10   4 1320.19 33.2184   1
   5 -10   5 161.158 21.2852   1
   5 -10   6 6448.40 35.7974   1
   5 -10   7 6496.64 40.9752   1
  -5  10  -8 153.745 19.8878   1
   5 -10   9 662.299 27.0545   1
  -5  10 -10 36.4808 16.2157   1
  -5  10 -11 1977.71 21.7371   1
  -5  10 -12 3207.53 29.4516   1
   5 -10  13 1179.42 20.2714   1
   5  -9  -9 964.912 58.2714   1
   5   4   6 1146.73 59.8979  -2
   5  -9  -9 1146.73 59.8979   1
   5  -9  -8 1296.05 63.8492   1
   5   4   5 1628.39 108.266  -2
   5  -9  -8 1628.39 108.266   1
   5  -9  -7 3856.97 84.8843   1
   5   4   4 5995.45 71.0980  -2
   5  -9  -7 5995.45 71.0980   1
   5  -9  -6 146.616 34.2408   1
   5   4   3 337.052 48.0159  -2
   5  -9  -6 337.052 48.0159   1
   5  -9  -5 839.122 30.3263   1
   5   4   2 3578.30 74.1813  -2
   5  -9  -5 3578.30 74.1813   1
   5  -9  -4 4344.45 30.8851   1
   5   4   1 6170.45 78.4704  -2
   5  -9  -4 6170.45 78.4704   1
   5  -9  -3 186.894 24.0876   1
   5   4   0 598.710 72.5845  -2
   5  -9  -3 598.710 72.5845   1
   5  -9  -2 619.479 20.9351   1
   5  -9  -1 5910.79 27.3782   1
   5  -9   0 5611.30 29.4120   1
   5  -9   1 16.6328 21.1597   1
   5  -9   2 478.691 23.6165   1
  -5   9  -3 2521.21 29.9043   1
   5  -9   4 11741.9 72.5425   1
   5  -9   5 11044.9 50.7006   1
   5  -9   6 112.456 20.4324   1
   5  -9   7 4234.21 40.9663   1
   5  -9   8 824.330 24.2020   1
  -5   9  -9 2013.05 30.1077   1
  -5   9 -10 1541.69 22.4669   1
  -5   9 -11 483.571 18.9550   1
  -5   9 -12 6673.72 39.2042   1
   5  -9  13 5761.72 32.5001   1
   5   3   8 1894.19 48.5726  -2
   5  -8 -11 1894.19 48.5726   1
   5  -8 -10 434.501 37.0718   1
   5   3   7 1672.73 56.1649  -2
   5  -8 -10 1672.73 56.1649   1
   5  -8  -9 1494.47 66.4399   1
   5  -8  -8 347.058 41.5095   1
   5   3   5 754.071 55.3337  -2
   5  -8  -8 754.071 55.3337   1
   5  -8  -7 1692.82 35.0502   1
   5   3   4 1706.98 47.6296  -2
   5  -8  -7 1706.98 47.6296   1
   5  -8  -6 11182.5 70.6383   1
   5   3   3 11120.8 64.5573  -2
   5  -8  -6 11120.8 64.5573   1
   5  -8  -5 21.3729 25.1799   1
   5   3   2 791.554 54.9132  -2
   5  -8  -5 791.554 54.9132   1
   5  -8  -4 2550.03 30.7795   1
   5   3   1 2789.80 54.7999  -2
   5  -8  -4 2789.80 54.7999   1
   5  -8  -3 425.851 21.2174   1
   5   3   0 5507.66 91.8811  -2
   5  -8  -3 5507.66 91.8811   1
   5  -8  -2 4004.96 25.6801   1
   5   3  -1 4110.61 82.8353  -2
   5  -8  -2 4110.61 82.8353   1
   5  -8  -1 5813.50 25.7910   1
   5  -8   0 2914.30 25.6403   1
   5  -8   1 2252.62 23.3627   1
   5  -8   2 641.045 19.7352   1
   5  -8   3 5.74231 21.1465   1
   5  -8   4 487.767 21.0857   1
   5  -8   5 12523.5 53.2564   1
  -5   8  -6 7.30967 26.1116   1
  -5   8  -7 1292.83 25.7437   1
  -5   8  -8 177.040 22.6472   1
  -5   8  -9 1294.18 26.2533   1
  -5   8 -10 856.814 23.1270   1
   5  -8  11 6079.52 32.6825   1
   5  -8  12 14771.6 42.9742   1
  -5   8 -13 23.7166 19.5964   1
   5  -7 -12 530.463 32.9126   1
   5  -7 -11 949.789 30.9275   1
   5  -7 -10 165.075 38.3947   1
   5   2   7 183.976 53.5366  -2
   5  -7 -10 183.976 53.5366   1
   5  -7  -9 2559.48 53.5240   1
   5   2   6 4078.16 59.2896  -2
   5  -7  -9 4078.16 59.2896   1
   5  -7  -8 4124.86 37.0265   1
   5   2   5 6245.59 65.5581  -2
   5  -7  -8 6245.59 65.5581   1
   5  -7  -7 4264.36 37.5858   1
   5   2   4 5017.32 53.0491  -2
   5  -7  -7 5017.32 53.0491   1
   5  -7  -6 111.310 22.7773   1
   5   2   3 17260.1 82.2097  -2
   5  -7  -6 17260.1 82.2097   1
   5  -7  -5 1071.32 24.1200   1
   5   2   2 4977.37 75.4698  -2
   5  -7  -5 4977.37 75.4698   1
   5  -7  -4 99.4328 17.3714   1
   5   2   1 5610.96 74.8365  -2
   5  -7  -4 5610.96 74.8365   1
   5  -7  -3 8425.14 32.6605   1
   5   2   0 8135.10 75.1830  -2
   5  -7  -3 8135.10 75.1830   1
   5  -7  -2 1118.07 20.3986   1
   5   2  -1 1330.44 65.4425  -2
   5  -7  -2 1330.44 65.4425   1
   5  -7  -1 23562.2 46.7154   1
   5  -7   0 4659.67 25.4287   1
   5  -7   1 77.8629 16.9780   1
   5  -7   2 419.440 23.8468   1
   5  -7   3 29.9956 20.2607   1
  -5   7  -4 1472.19 27.2309   1
  -5   7  -5 25.6109 25.2637   1
  -5   7  -6 141.069 23.4052   1
  -5   7  -7 807.125 24.1361   1
  -5   7  -8 216.109 27.4191   1
  -5   7  -9 120.314 20.9841   1
  -5   7 -10 11042.1 45.7120   1
  -5   7 -11 21419.0 56.4981   1
  -5   7 -12 4931.46 24.4229   1
   5  -7  13 5831.38 36.1994   1
   5  -6 -14 79.4316 29.8221   1
   5  -6 -13 80.8029 27.2189   1
   5  -6 -12 2428.29 63.2736   1
   5   1   9 1949.94 70.6057  -2
   5  -6 -12 1949.94 70.6057   1
   5  -6 -11 879.620 31.5221   1
   5   1   8 909.929 69.0718  -2
   5  -6 -11 909.929 69.0718   1
   5  -6 -10 76.8528 37.2410   1
   5   1   7 235.600 57.2682  -2
   5  -6 -10 235.600 57.2682   1
   5  -6  -9 185.081 26.8740   1
   5   1   6 593.482 56.6855  -2
   5  -6  -9 593.482 56.6855   1
   5  -6  -8-10.4622 29.0391   1
   5   1   5 781.606 42.7016  -2
   5  -6  -8 781.606 42.7016   1
   5  -6  -7 8757.97 42.3462   1
   5   1   4 10997.7 71.8760  -2
   5  -6  -7 10997.7 71.8760   1
   5  -6  -6 550.969 22.2085   1
   5   1   3 1044.22 64.7293  -2
   5  -6  -6 1044.22 64.7293   1
   5  -6  -5 1248.27 21.0022   1
   5   1   2 4237.68 71.5381  -2
   5  -6  -5 4237.68 71.5381   1
   5  -6  -4 8583.96 30.8238   1
   5   1   1 11393.6 84.3368  -2
   5  -6  -4 11393.6 84.3368   1
   5  -6  -3 2185.39 22.2928   1
   5   1   0 2243.98 64.3559  -2
   5  -6  -3 2243.98 64.3559   1
   5  -6  -2 112.511 17.3214   1
   5   1  -1 656.443 88.8375  -2
   5  -6  -2 656.443 88.8375   1
   5  -6  -1 19159.8 41.7483   1
   5  -6   0 21.7723 16.2346   1
   5  -6   1 22978.6 56.2631   1
   5  -6   2 1747.19 27.9822   1
   5  -6   3 70.5577 24.1543   1
   5  -6   4 2216.35 26.9995   1
  -5   6  -5 161.142 33.5346   1
  -5   6  -6 42.6689 26.8918   1
  -5   6  -7 55.7382 22.3188   1
  -5   6  -8 1003.44 32.7704   1
  -5   6  -9 1111.87 26.8646   1
  -5   6 -10 695.772 22.7736   1
   5  -6  11 9228.89 43.2258   1
   5  -6  12 169.758 15.2813   1
   5  -6  13 57.0547 14.2071   1
   5  -5 -15 44.2295 24.4862   1
   5  -5 -14 447.132 27.0136   1
   5  -5 -13 3197.31 45.9754   1
   5  -5 -12 5123.59 58.2544   1
   5  -5 -11 214.113 26.8466   1
   5  -5 -10 855.466 26.4506   1
   5   0   7 1703.46 75.2699  -2
   5  -5 -10 1703.46 75.2699   1
   5  -5  -9 1548.62 32.0256   1
   5   0   6 1829.75 51.7519  -2
   5  -5  -9 1829.75 51.7519   1
   5  -5  -8 872.393 25.0326   1
   5   0   5 1152.60 59.4501  -2
   5  -5  -8 1152.60 59.4501   1
   5  -5  -7 39.0504 19.5501   1
   5   0   4 1445.84 63.5012  -2
   5  -5  -7 1445.84 63.5012   1
   5  -5  -6 3260.37 25.1769   1
   5   0   3 7951.86 77.7336  -2
   5  -5  -6 7951.86 77.7336   1
   5  -5  -5 737.772 18.3127   1
   5   0   2 10644.1 82.4447  -2
   5  -5  -5 10644.1 82.4447   1
   5  -5  -4 1281.91 18.6355   1
   5   0   1 2207.46 69.0170  -2
   5  -5  -4 2207.46 69.0170   1
   5  -5  -3 350.041 16.4704   1
   5   0   0 8513.45 80.5844  -2
   5  -5  -3 8513.45 80.5844   1
   5  -5  -2 21139.5 45.2860   1
   5   0  -1 26762.8 151.667  -2
   5  -5  -2 26762.8 151.667   1
   5  -5  -1 25520.9 51.5720   1
   5  -5   0 4212.10 32.2150   1
   5  -5   1 1313.35 24.8266   1
  -5   5  -2 2351.48 38.5460   1
  -5   5  -3 7287.91 59.9124   1
  -5   5  -4 13435.8 67.7442   1
  -5   5  -5 11219.9 65.2993   1
  -5   5  -6 75.3428 24.5888   1
  -5   5  -7 5556.30 50.9683   1
  -5   5  -8 385.973 29.1321   1
  -5   5  -9 204.910 22.4690   1
  -5   5 -10 290.649 20.8758   1
  -5   5 -11 21.1262 14.8995   1
   5  -5  12 1013.12 20.4870   1
   5  -5  13 1048.73 35.4199   1
   5  -4 -15 47.6178 21.4430   1
   5  -4 -14 975.876 32.6793   1
   5  -4 -13 697.684 35.4378   1
   5  -4 -12 2137.71 31.7989   1
   5  -4 -11 25.4743 22.7576   1
   5  -4 -10 950.176 22.9054   1
   5  -4  -9 2101.70 26.1760   1
   5  -1   6 2232.21 82.9586  -2
   5  -4  -9 2232.21 82.9586   1
   5  -4  -8 1806.51 30.1990   1
   5  -1   5 4629.63 68.0954  -2
   5  -4  -8 4629.63 68.0954   1
   5  -4  -7 3342.16 27.3219   1
   5  -1   4 4813.21 71.5736  -2
   5  -4  -7 4813.21 71.5736   1
   5  -4  -6 6058.16 28.6109   1
   5  -1   3 12941.8 92.6747  -2
   5  -4  -6 12941.8 92.6747   1
   5  -4  -5 27.0566 15.0254   1
   5  -1   2 105.309 60.3627  -2
   5  -4  -5 105.309 60.3627   1
   5  -4  -4 333.791 16.2621   1
   5  -1   1 1852.58 62.5295  -2
   5  -4  -4 1852.58 62.5295   1
   5  -4  -3 101.754 17.0924   1
  -5   4   2 302.767 17.6129   1
   5  -4  -1 4593.76 30.8686   1
   5  -4   0 250.225 28.4544   1
   5  -1  -3 413.316 49.5589  -2
   5  -4   0 413.316 49.5589   1
   5  -4   1 7541.01 57.4723   1
   5  -1  -4 25487.0 129.313  -2
   5  -4   1 25487.0 129.313   1
  -5   4  -2 423.079 22.3397   1
   5  -4   3 2161.56 39.3737   1
  -5   4  -4 3592.84 35.2669   1
   5  -4   5 2623.18 48.9979   1
  -5   4  -6 675.181 29.6416   1
   5  -4   7 3044.99 42.0691   1
  -5   4  -8 71.9545 21.6259   1
   5  -4   9 2013.06 41.0503   1
   5  -4  10 49.3368 17.1287   1
  -5   4 -11 2395.07 23.8594   1
   5  -4  12 88.9727 14.7762   1
   5  -3 -15 369.063 25.5124   1
   5  -3 -14 17283.9 83.7278   1
   5  -3 -13 12.9948 21.6122   1
   5  -3 -12 13770.0 58.6191   1
   5  -3 -11 66.2320 21.7358   1
   5  -3 -10 594.728 23.4945   1
   5  -3  -9 4955.48 29.1364   1
   5  -3  -8 577.801 21.6770   1
   5  -3  -7 26677.7 56.5676   1
   5  -2   4 29512.8 153.797  -2
   5  -3  -7 29512.8 153.797   1
   5  -3  -6 872.147 20.8461   1
   5  -2   3 2702.76 66.3236  -2
   5  -3  -6 2702.76 66.3236   1
   5  -3  -5 5441.39 33.0953   1
   5  -3  -4 2537.09 23.6902   1
   5  -3  -3 18896.7 51.7983   1
  -5   2   0 19240.5 100.131  -2
  -5   3   3 19240.5 100.131   1
  -5   3   2 2347.31 22.0727   1
   5  -3  -1 3688.56 28.1148   1
   5  -3   0 6034.28 41.5734   1
   5  -2  -3 17168.1 102.422  -2
   5  -3   0 17168.1 102.422   1
   5  -3   1 682.723 27.0819   1
   5  -3   2 12057.8 72.7207   1
   5  -3   3 2695.82 35.0341   1
   5  -3   4 12643.5 60.0815   1
   5  -3   5 9069.09 63.1322   1
   5  -3   6 41.9793 30.7492   1
  -5   2   9 14.7302 61.7248  -2
  -5   3  -6 14.7302 61.7248   1
   5  -3   7 2882.30 41.1204   1
   5  -3   8 4960.32 42.7874   1
  -5   2  11 7182.10 89.5139  -2
  -5   3  -8 7182.10 89.5139   1
   5  -3   9 20.3998 29.2176   1
  -5   2  12 348.267 50.1108  -2
  -5   3  -9 348.267 50.1108   1
  -5   3 -10 470.049 19.3246   1
   5  -3  11 7876.82 35.5228   1
   5  -3  12 1294.06 21.3822   1
  -5   3 -13 1139.17 26.0662   1
   5  -2 -16 188.943 20.0639   1
   5  -2 -15 1457.56 32.5460   1
   5  -2 -14 2440.71 33.5961   1
   5  -2 -13 13203.9 53.6262   1
   5  -2 -12 390.079 26.0260   1
   5  -2 -11 2276.65 27.6380   1
   5  -2 -10 4390.21 32.9303   1
   5  -2  -9-2.70556 22.1277   1
   5  -2  -8 506.912 21.4524   1
   5  -2  -7 5269.35 33.5001   1
   5  -2  -6 6441.84 41.5027   1
   5  -2  -5 2596.01 31.3365   1
   5  -2  -4 2933.96 27.6527   1
   5  -2  -3 10052.7 34.3452   1
   5  -2  -2 1451.59 19.3879   1
  -5   2   1 12890.2 43.1111   1
   5  -2   0 1385.61 31.3487   1
   5  -3  -3 19519.1 105.103  -2
   5  -2   0 19519.1 105.103   1
   5  -2   1 325.791 19.5432   1
   5  -2   2 1039.91 26.2652   1
   5  -2   3 2247.77 33.6434   1
   5  -2   4 102.315 23.2897   1
   5  -2   5 631.349 33.8089   1
   5  -2   6 162.918 31.4652   1
  -5   3   9 6386.08 90.0805  -2
  -5   2  -6 6386.08 90.0805   1
   5  -2   7 160.860 47.2246   1
  -5   3  10 848.759 58.3154  -2
  -5   2  -7 848.759 58.3154   1
   5  -2   8 1060.70 30.9017   1
  -5   3  11 860.742 53.6251  -2
  -5   2  -8 860.742 53.6251   1
   5  -2   9 89.4325 23.7155   1
  -5   3  12 14615.4 72.6098  -2
  -5   2  -9 14615.4 72.6098   1
   5  -2  10 3063.51 33.0270   1
   5  -2  11 3576.60 32.7437   1
  -5   2 -12 50.0683 16.0899   1
   5  -1 -16 2.00310 20.4278   1
   5  -1 -15 3638.27 33.7998   1
   5  -1 -14 4495.46 40.3148   1
   5  -1 -13 1565.97 31.9456   1
   5  -1 -12 3095.04 32.0633   1
   5  -1 -11 631.786 24.6189   1
   5  -1 -10 1147.69 24.7753   1
   5  -1  -9 2574.07 31.8645   1
   5  -1  -8 12967.6 49.9689   1
   5  -1  -7 2268.17 32.3380   1
   5  -1  -6 361.750 25.8008   1
   5  -1  -5 424.312 19.6525   1
   5  -1  -4 15790.6 41.8401   1
   5  -1  -3 93.0246 17.7747   1
   5  -1  -2 1223.22 22.6510   1
   5  -1  -1 27354.9 57.6581   1
   5  -1   0 3057.07 31.6894   1
   5  -1   1 1719.52 28.2183   1
  -5   1  -2 43.4395 20.9995   1
   5  -1   3 6547.01 50.1142   1
   5  -1   4 1491.07 41.5122   1
   5  -1   5 3685.76 41.8557   1
   5  -1   6 161.556 45.1167   1
  -5   4   9 2791.22 69.6572  -2
  -5   1  -6 2791.22 69.6572   1
   5  -1   7 3128.72 52.9966   1
  -5   4  10 3900.83 70.9168  -2
  -5   1  -7 3900.83 70.9168   1
   5  -1   8 4737.96 61.1933   1
  -5   4  11 4326.07 52.3435  -2
  -5   1  -8 4326.07 52.3435   1
   5  -1   9 1003.88 27.6515   1
  -5   4  12 2512.51 50.9679  -2
  -5   1  -9 2512.51 50.9679   1
   5  -1  10 76.6123 19.1249   1
   5  -1  11 3691.55 30.7148   1
  -5   1 -12 809.443 25.6318   1
   5   0 -16 339.715 23.0541   1
   5   0 -15 5202.21 38.3282   1
   5   0 -14 1190.90 28.9152   1
   5   0 -13 1068.83 38.7345   1
   5   0 -12 56.7972 27.5030   1
   5   0 -11 3964.19 44.7434   1
   5   0 -10 143.457 24.1920   1
   5   0  -9 601.113 29.0204   1
   5   0  -8 10686.2 51.3687   1
   5   0  -7 4329.67 37.4182   1
   5   0  -6 4775.62 28.5547   1
   5   0  -5 6269.71 35.2662   1
   5   0  -4 14916.0 54.0328   1
   5   0  -3 2047.99 21.3554   1
   5   0  -2 1602.04 23.4330   1
   5   0  -1 7635.81 39.7263   1
   5   0   0 8412.50 43.2087   1
   5   0   1 776.911 22.6889   1
   5   0   2 12445.3 54.3493   1
   5   0   3 5672.43 48.0088   1
  -5   5   6 10041.6 111.358  -2
  -5   0  -3 10041.6 111.358   1
   5   0   4 2555.00 47.3589   1
  -5   5   7 2218.72 53.5759  -2
  -5   0  -4 2218.72 53.5759   1
   5   0   5-5.07689 27.4323   1
  -5   5   8 1013.29 82.3980  -2
  -5   0  -5 1013.29 82.3980   1
   5   0   6 258.413 46.8981   1
  -5   5   9 2147.61 49.7189  -2
  -5   0  -6 2147.61 49.7189   1
   5   0   7 1840.20 44.5041   1
  -5   5  10 2402.22 46.1928  -2
  -5   0  -7 2402.22 46.1928   1
   5   0   8 1078.32 36.4767   1
  -5   5  11 818.125 43.4597  -2
  -5   0  -8 818.125 43.4597   1
   5   0   9 4558.01 53.6321   1
   5   0  10 2668.19 29.3838   1
   5   0  11 238.947 18.1117   1
  -5   0 -12 793.395 24.4535   1
   5   1 -17 274.590 27.4995   1
   5   1 -16 1785.41 30.1301   1
   5   1 -15 5.43193 20.0300   1
   5   1 -14 2319.46 42.0384   1
   5   1 -13 51.6999 42.6357   1
   5   1 -12 5396.28 46.9607   1
   5   1 -11 404.241 32.5479   1
   5   1 -10 663.056 28.9584   1
   5   1  -9 3239.51 30.8867   1
   5   1  -8 2777.02 38.3194   1
   5   1  -7 3541.80 27.3408   1
   5   1  -6 713.840 23.1598   1
  -5  -1   5 947.715 27.1670   1
   5   1  -4 3154.65 28.2567   1
   5   1  -3 57.7509 15.3766   1
   5   1  -2 16742.7 52.4031   1
   5   1  -1 923.375 20.7481   1
   5   1   0 176.379 17.9787   1
   5   1   1 4014.89 34.7032   1
   5   1   2 4265.08 36.5141   1
   5   1   3 484.742 32.9042   1
  -5   6   6 1121.89 83.4670  -2
  -5  -1  -3 1121.89 83.4670   1
   5   1   4 921.629 28.5182   1
  -5   6   7 10510.6 77.2527  -2
  -5  -1  -4 10510.6 77.2527   1
   5   1   5 1199.05 29.7326   1
  -5   6   8 1253.79 53.8570  -2
  -5  -1  -5 1253.79 53.8570   1
   5   1   6 700.458 34.8607   1
  -5   6   9 794.494 40.2891  -2
  -5  -1  -6 794.494 40.2891   1
   5   1   7 117.945 28.9921   1
  -5   6  10 72.8622 39.3848  -2
  -5  -1  -7 72.8622 39.3848   1
   5   1   8 111.575 26.9426   1
   5   1   9 617.479 21.3645   1
   5   1  10 339.811 14.9445   1
  -5  -1 -11 683.782 18.8245   1
   5   2 -17 180.861 27.7161   1
   5   2 -16 1321.42 42.8944   1
   5   2 -15 4467.01 45.9704   1
   5   2 -14 249.537 31.8616   1
   5   2 -13 6042.17 81.6313   1
   5   2 -12 5377.94 61.2909   1
  -5  -2  11 510.369 28.7158   1
  -5  -2  10 2156.33 30.1378   1
  -5  -2   9 3322.50 49.4877   1
   5   2  -8 2115.39 25.7537   1
   5   2  -7 1419.24 23.7161   1
   5   2  -6 855.108 27.2203   1
   5   2  -5 11649.1 45.3631   1
   5   2  -4 11217.0 44.9382   1
   5   2  -3 8849.47 41.7791   1
   5   2  -2 51.6679 18.7949   1
   5   2  -1 402.094 19.4691   1
   5   2   0 233.083 19.2814   1
   5   2   1 7460.75 39.2723   1
   5   2   2 5919.65 49.2987   1
  -5   7   5 7409.70 99.9622  -2
  -5  -2  -2 7409.70 99.9622   1
   5   2   3 23147.6 86.2184   1
  -5   7   6 24079.6 95.8911  -2
  -5  -2  -3 24079.6 95.8911   1
  -5  -2  -4 153.547 23.8911   1
  -5   7   7 4183.43 59.2228  -2
  -5  -2  -4 4183.43 59.2228   1
   5   2   5 1288.51 39.7384   1
  -5   7   8 5357.12 78.9975  -2
  -5  -2  -5 5357.12 78.9975   1
   5   2   6 18.4112 26.4276   1
   5   2   7 54.2592 24.9652   1
  -5  -2  -8 1353.87 26.2987   1
   5   2   9 1379.70 19.7315   1
  -5  -2 -10 18.7375 16.2220   1
   5   3 -17 576.797 30.6583   1
   5   3 -16 32.2282 34.8871   1
   5   3 -15 272.247 28.3371   1
   5   3 -14 0.11311 29.9948   1
  -5  -3  13 513.256 37.2436   1
  -5  -3  12 1082.83 35.7618   1
  -5  -3  11 4246.56 47.5461   1
  -5  -3  10 5688.10 42.6014   1
  -5  -3   9 1415.74 30.1062   1
   5   3  -8 1212.75 28.2115   1
   5   3  -7 467.187 21.6584   1
   5   3  -6 913.475 24.1281   1
   5   3  -5 2164.05 27.9958   1
   5   3  -4 1444.79 29.5951   1
   5   3  -3 13062.3 56.4128   1
   5   3  -2 149.049 25.9939   1
   5   3  -1 65.0298 26.1961   1
   5   3   0 6130.41 41.5979   1
   5   3   1 653.601 25.4090   1
   5   3   2 1070.28 36.8037   1
  -5   8   5 1155.29 52.2347  -2
  -5  -3  -2 1155.29 52.2347   1
   5   3   3 2358.86 46.7920   1
  -5   8   6 12432.3 72.3725  -2
  -5  -3  -3 12432.3 72.3725   1
   5   3   4 316.016 25.4694   1
  -5   8   7 2005.38 70.1728  -2
  -5  -3  -4 2005.38 70.1728   1
   5   3   5 636.866 32.9331   1
   5   3   6 46.5738 25.1474   1
   5   3   7 2703.34 32.7430   1
   5   3   8 2497.20 29.2840   1
  -5  -3  -9 78.2494 11.3605   1
   5   4 -17 115.329 27.3037   1
   5   4 -16 2834.83 53.2165   1
   5   4 -15 7162.48 54.5728   1
  -5  -4  14 252.858 24.9872   1
  -5  -4  13 937.449 30.5085   1
  -5  -4  12 65.3502 27.8034   1
  -5  -4  11 1165.86 46.1186   1
  -5  -4  10 1712.13 33.3718   1
  -5  -4   9 5803.48 37.2344   1
   5   4  -8 771.312 31.9570   1
   5   4  -7 99.9586 29.3229   1
   5   4  -6 4096.13 31.0508   1
   5   4  -5 2666.77 29.8226   1
   5   4  -4 8028.16 47.0715   1
   5   4  -3 907.473 29.4932   1
   5   4  -2 322.265 27.4955   1
   5   4  -1 895.608 30.8648   1
   5   4   0 779.183 30.6462   1
   5   4   1 3228.30 39.4564   1
   5   4   2 5024.27 38.7213   1
   5   4   3 619.236 28.0936   1
  -5   9   6 637.891 64.0646  -2
  -5  -4  -3 637.891 64.0646   1
   5   4   4 2689.00 36.0832   1
   5   4   5 1027.86 26.9575   1
   5   4   6 1196.43 26.0828   1
   5   4   7 2730.74 30.4282   1
   5   4   8 813.238 14.7125   1
  -5  -4  -9 267.700 26.4450   1
   5   5 -17 125.598 27.2042   1
   5   5 -16 60.4470 34.6196   1
  -5  -5  15 1299.98 25.9729   1
  -5  -5  14 553.704 26.6753   1
  -5  -5  13 766.352 29.4608   1
  -5  -5  12 2488.90 43.0991   1
  -5  -5  11 67.7165 40.3975   1
  -5  -5  10 596.735 43.7391   1
  -5  -5   9 139.394 27.3803   1
   5   5  -8 73.1607 26.9150   1
  -5  -5   7 1104.54 33.4223   1
   5   5  -6 389.408 24.0638   1
   5   5  -5 814.902 25.7222   1
   5   5  -4 3518.77 38.7174   1
   5   5  -3 2041.36 34.2006   1
   5   5  -2 755.619 29.3073   1
   5   5  -1 1494.21 33.1076   1
  -5  -5   0 1111.19 38.2215   1
   5   5   1 1232.83 27.6272   1
   5   5   2 200.386 26.0512   1
   5   5   3 563.900 32.9343   1
   5   5   4 120.070 21.2553   1
   5   5   5 4.73530 23.3693   1
   5   5   6 174.017 22.5964   1
   5   5   7 12.7646 11.9531   1
  -5  -5  -8 15.1292 16.9882   1
   5   6 -17 1876.06 37.3980   1
  -5  -6  16 210.955 27.8644   1
  -5  -6  15 4001.43 33.3841   1
  -5  -6  14 296.157 25.4160   1
  -5  -6  13-15.4038 25.8686   1
  -5  -6  12 640.254 36.3308   1
  -5  -6  11 82.6676 34.4513   1
  -5  -6  10 26372.6 92.6256   1
   5   6  -9 1696.51 48.6150   1
  -5  -6   8 6618.10 40.9890   1
  -5  -6   7 1782.10 30.9358   1
   5   6  -6 1561.06 29.3517   1
   5   6  -5 3496.18 35.6110   1
  -5  -6   4 29.8131 29.3459   1
  -5  -6   3 2865.64 47.3651   1
  -5  -6   2 208.474 36.9957   1
   5   6  -1 4902.53 42.4166   1
   5   6   0 310.978 27.5150   1
   5   6   1 5344.02 44.5838   1
   5   6   2 1403.31 28.5347   1
   5   6   3 1192.19 26.6093   1
   5   6   4 326.780 20.9282   1
   5   6   5 86.6475 18.3028   1
   5   6   6 4056.37 27.1415   1
  -5  -6  -7 12.9013 17.6876   1
   5   7 -17 446.430 26.6370   1
  -5  -7  16 553.902 28.4774   1
   5   7 -15 2392.66 28.7929   1
  -5  -7  14-2.24217 23.2183   1
  -5  -7  13 20.0995 29.8255   1
  -5  -7  12 136.476 33.2764   1
  -5  -7  11 709.422 37.1939   1
  -5  -7  10 973.897 31.0115   1
  -5  -7   9 23152.2 83.4368   1
   5   7  -8 6041.58 40.4120   1
  -5  -7   7 1567.35 32.3076   1
  -5  -7   6 949.603 34.7961   1
   5   7  -5 15.2429 23.6079   1
   5   7  -4 1136.96 28.2114   1
   5   7  -3 270.379 28.1982   1
   5   7  -2 2107.88 41.9987   1
   5   7  -1 40.9733 26.6703   1
   5   7   0 290.952 23.3116   1
  -5  -7  -1 645.670 31.6869   1
   5   7   2 1110.63 33.2333   1
   5   7   3 224.171 19.5880   1
   5   7   4 96.2102 16.1726   1
  -5  -7  -5 479.672 19.3520   1
  -5  -7  -6 417.984 21.4390   1
  -5  -8  16 728.291 27.6012   1
  -5  -8  15 2903.56 37.0368   1
  -5  -8  14 30.7223 22.0796   1
  -5  -8  13 1097.55 35.1669   1
  -5  -8  12 35.7304 32.1708   1
  -5  -8  11 5390.17 43.0317   1
  -5  -8  10 18360.3 57.6534   1
  -5  -8   9 14289.9 53.2606   1
  -5  -8   8 20.7539 34.4265   1
  -5  -8   7 2766.58 36.1008   1
  -5  -8   6 3494.28 43.8566   1
  -5  -8   5 173.747 42.4835   1
   5   8  -4 2657.47 30.8438   1
   5   8  -3 860.151 28.0296   1
   5   8  -2 594.511 26.3185   1
   5   8  -1 191.528 22.6860   1
   5   8   0 1695.91 31.9349   1
   5   8   1 158.453 25.9662   1
   5   8   2 381.611 19.7581   1
   5   8   3 527.665 20.9932   1
  -5  -8  -4 726.687 25.5651   1
  -5  -8  -5 179.988 27.2393   1
   5   9 -16 774.596 30.4333   1
  -5  -9  15 34.3210 24.1026   1
  -5  -9  14-3.36155 20.5003   1
  -5  -9  13 394.509 29.8795   1
  -5  -9  12 397.855 25.6274   1
  -5  -9  11 589.880 23.4707   1
  -5  -9  10 69.4438 19.9005   1
  -5  -9   9 2076.24 27.7476   1
   5   9  -8 387.010 25.3950   1
  -5  -9   7 8017.89 42.3807   1
  -5  -9   6 71.6599 23.5591   1
  -5  -9   5 82.8307 29.5366   1
  -5  -9   4 238.621 26.4507   1
   5   9  -3 1895.19 29.7664   1
   5   9  -2 149.798 18.9546   1
   5   9  -1 171.263 19.5251   1
  -5  -9   0 567.650 18.6491   1
  -5  -9  -1 273.499 14.8979   1
  -5  -9  -2 513.848 15.5171   1
  -5  -9  -3 129.579 17.4641   1
  -5 -10  15 928.139 28.8569   1
  -5 -10  14 196.991 25.9809   1
  -5 -10  13 24.0645 25.5115   1
  -5 -10  12 3490.60 34.9270   1
  -5 -10  11 179.836 17.9766   1
  -5 -10  10 467.174 20.2911   1
  -5 -10   9 16.4278 20.2570   1
  -5 -10   8 529.822 25.3134   1
  -5 -10   7 1413.87 26.1666   1
   5  10  -6 81.6531 21.5022   1
  -5 -10   5 472.956 27.1326   1
  -5 -10   4 2157.96 40.1495   1
  -5 -10   3-41.1159 28.8440   1
  -5 -10   2 796.184 32.3281   1
  -5 -10   1 754.936 23.8463   1
  -5 -10   0 11.4620 19.4698   1
  -5 -10  -1 159.564 15.4020   1
  -5 -11  14 26.3260 23.7783   1
  -5 -11  13 121.791 37.5263   1
   5  11 -12 137.252 19.9484   1
  -5 -11  11 1379.73 19.8662   1
  -5 -11  10 1809.57 22.1949   1
  -5 -11   9 632.497 20.1173   1
  -5 -11   8 1252.85 22.4068   1
   5  11  -7 1388.56 25.4533   1
  -5 -11   6 589.495 25.3117   1
   5  11  -5 22.3767 22.4828   1
   5  11  -4 21.6641 22.4538   1
   5  11  -3 25.4483 21.1895   1
  -5 -11   2 453.049 22.0424   1
  -5 -11   1 1332.32 23.8211   1
  -5 -11   0 435.653 21.8326   1
   5  12 -12 575.000 29.4744   1
   5  12 -11 183.482 20.9525   1
   5  12 -10 114.816 19.1948   1
   5  12  -9 1477.28 25.8138   1
   5  12  -8 789.094 24.8570   1
   5  12  -7 711.967 25.2794   1
   5  12  -6 286.334 23.5516   1
   5  12  -5 10.6493 17.9085   1
   5  12  -4 31.0526 19.9830   1
  -5 -12   3-5.20785 17.9738   1
   5  12  -2 47.4361 19.9644   1
   5  13  -9 58.1592 19.4133   1
   5  13  -8 482.406 22.1871   1
   5  13  -7 7.54685 15.1790   1
   5  13  -6 46.7600 20.2686   1
   5  13  -5 276.912 20.5921   1
   6 -16   0 23.5485 35.5666   1
   6 -16   1 309.135 42.8140   1
   6 -16   2 1394.57 54.4184   1
   6 -16   3 134.519 47.2367   1
   6 -16   4 223.360 47.6713   1
   6 -16   5 49.4286 44.9994   1
   6 -16   6 1699.08 53.3619   1
   6 -16   7 10.6750 37.2087   1
   6 -15  -2 468.994 27.6173   1
   6 -15  -1 171.235 28.6858   1
   6 -15   0 123.232 29.3661   1
   6 -15   1 0.04362 24.0093   1
   6 -15   2 536.210 26.7773   1
   6 -15   3 16.4075 24.3045   1
   6 -15   4 9.95610 23.8035   1
   6 -15   5 390.388 23.7016   1
   6 -15   6 2107.67 36.8749   1
   6 -15   7 401.303 26.9170   1
   6 -15   8 1000.96 45.2499   1
   6 -14  -3 476.933 31.3567   1
   6 -14  -2 1075.90 37.8881   1
   6 -14  -1 33.0601 33.4538   1
   6 -14   0 2106.88 36.4870   1
   6 -14   1 5037.90 39.8794   1
   6 -14   2 50.9794 23.8742   1
   6 -14   3 358.253 24.9117   1
   6 -14   4 318.234 23.4278   1
   6 -14   5 108.038 24.3506   1
   6 -14   6 206.687 31.6071   1
   6 -14   7 118.406 28.6174   1
   6 -14   8 119.012 26.5473   1
   6 -14   9 3.25375 22.5767   1
   6 -13  -4 242.275 32.1770   1
   6 -13  -3 679.094 33.0100   1
   6 -13  -2 1461.18 38.0209   1
   6 -13  -1 245.436 24.5051   1
   6 -13   0 642.653 26.8138   1
   6 -13   1 575.579 27.7555   1
   6 -13   2-9.48782 24.3466   1
   6 -13   3 217.988 24.4144   1
   6 -13   4 730.410 29.7508   1
   6 -13   5 5638.81 44.6055   1
   6 -13   6 761.888 28.1296   1
   6 -13   7 1434.05 28.6093   1
   6 -13   8 88.7640 15.0968   1
   6 -13   9 49.4131 14.1022   1
   6 -13  10 2926.65 23.6180   1
   6 -12  -5 2040.64 32.3886   1
   6 -12  -4 408.373 28.2138   1
   6 -12  -3 15.3900 25.4883   1
   6 -12  -2 1656.44 30.7995   1
   6 -12  -1 3694.21 32.8001   1
   6 -12   0 1042.26 25.6992   1
   6 -12   1 621.452 28.4040   1
   6 -12   2 736.839 27.8570   1
   6 -12   3 2162.77 38.2860   1
   6 -12   4 61.8600 26.7050   1
   6 -12   5 68.7273 26.5220   1
   6 -12   6 123.435 19.3583   1
   6 -12   7 35.1929 13.8729   1
   6 -12   8 4823.66 26.3173   1
   6 -12   9 1948.14 24.1303   1
   6 -12  10 640.210 17.8291   1
  -6  12 -11 15.3432 13.6047   1
   6 -11  -7 27.8567 39.0975   1
   6 -11  -6 57.2474 31.3125   1
   6 -11  -5 1387.20 30.0545   1
   6 -11  -4 179.803 26.8196   1
   6 -11  -3 215.974 28.9907   1
   6 -11  -2 3647.60 37.4108   1
   6 -11  -1 1162.92 32.9332   1
   6 -11   0 1438.20 31.9428   1
   6 -11   1 363.689 35.7425   1
   6 -11   2 390.931 47.7019   1
   6 -11   3 57.5570 41.0870   1
   6 -11   4 994.474 31.8675   1
   6 -11   5 2045.46 29.0704   1
   6 -11   6 5875.28 31.5576   1
   6 -11   7 789.610 18.1981   1
   6 -11   8 543.152 16.6298   1
   6 -11   9 615.621 15.8877   1
   6 -11  10 1459.55 21.9297   1
  -6  11 -11 3013.87 27.4505   1
   6 -10  -8 38.3187 38.2008   1
   6 -10  -7-10.2971 28.1651   1
   6 -10  -6 10797.2 48.6810   1
   6 -10  -5 978.054 31.2759   1
   6 -10  -4 2386.24 32.9839   1
   6 -10  -3 1069.29 29.5815   1
   6 -10  -2 30.1650 22.5922   1
   6 -10  -1 878.955 27.5160   1
   6 -10   0 8.47560 23.7779   1
   6 -10   1 489.798 28.0460   1
   6 -10   2 902.316 31.6804   1
   6 -10   3 590.319 30.9454   1
   6 -10   4 151.310 23.8896   1
   6 -10   5 504.066 26.3009   1
   6 -10   6 1837.18 23.5514   1
   6 -10   7 534.357 19.8573   1
   6 -10   8 47.3480 16.6848   1
   6 -10   9 1549.33 21.0921   1
  -6  10 -10 295.553 24.3749   1
  -6  10 -11 0.78136 19.6369   1
   6 -10  12 422.321 29.0755   1
   6  -9  -9 449.004 38.4445   1
   6  -9  -8 784.622 30.8572   1
   6  -9  -7 3.81453 22.6951   1
   6  -9  -6 10059.0 48.1687   1
   6  -9  -5 657.762 26.0731   1
   6  -9  -4 226.832 24.1002   1
   6  -9  -3 2333.55 30.0390   1
   6  -9  -2 1083.59 22.6208   1
   6  -9  -1 159.960 20.9387   1
   6  -9   0-3.68263 21.4095   1
   6  -9   1 5601.09 42.0303   1
   6  -9   2 35.4022 27.5734   1
   6  -9   3 361.287 23.2606   1
   6  -9   4 1767.55 24.9321   1
   6  -9   5 764.659 27.1077   1
   6  -9   6-17.4163 24.1255   1
   6  -9   7 3365.16 34.5023   1
  -6   9  -8 72.2626 19.6626   1
   6  -9   9 5102.03 35.4008   1
  -6   9 -10 106.327 18.3907   1
  -6   9 -11 2712.56 33.8945   1
  -6   9 -12 360.548 17.8890   1
   6  -8 -10 60.1986 26.4793   1
   6  -8  -9 254.791 24.3464   1
   6  -8  -8 215.387 22.8823   1
   6  -8  -7 597.474 30.4049   1
   6  -8  -6 291.231 27.0544   1
   6  -8  -5 37.6462 22.6992   1
   6  -8  -4 27.7974 21.2713   1
   6  -8  -3 43.4946 22.9938   1
   6  -8  -2 387.131 23.6535   1
   6  -8  -1 5809.06 34.5363   1
   6  -8   0 208.906 22.0283   1
   6  -8   1 182.060 23.4844   1
   6  -8   2 194.066 22.1867   1
  -6   8  -3 7.13973 20.6019   1
   6  -8   4 2993.30 36.7977   1
  -6   8  -5 765.786 28.2089   1
   6  -8   6 1786.94 39.4985   1
   6  -8   7 1092.34 28.2786   1
   6  -8   8 6046.92 41.3253   1
  -6   8  -9 431.135 20.7241   1
   6  -8  10 942.872 19.8293   1
  -6   8 -11 584.747 24.7212   1
  -6   8 -12 61.1381 15.7064   1
   6  -7 -12-4.18467 33.9839   1
   6  -7 -11 96.8841 28.3359   1
   6  -7 -10 736.211 24.7948   1
   6  -7  -9 918.304 27.2987   1
   6  -7  -8 3642.65 40.3298   1
   6  -7  -7 1003.76 29.3694   1
   6  -7  -6 704.748 21.3944   1
   6  -7  -5 729.031 21.0818   1
   6  -7  -4 1674.18 27.3321   1
   6  -7  -3 7418.61 35.7759   1
   6  -7  -2 289.035 21.4046   1
   6  -7  -1 14288.4 58.2577   1
   6   1  -3 16144.9 129.161  -2
   6  -7  -1 16144.9 129.161   1
   6  -7   0 38413.5 100.112   1
   6   1  -4 36567.1 160.913  -2
   6  -7   0 36567.1 160.913   1
   6  -7   1 1356.31 26.9043   1
   6   1  -5 4936.96 104.891  -2
   6  -7   1 4936.96 104.891   1
   6  -7   2-7.21403 21.6407   1
  -6   7  -3 662.143 33.9243   1
   6  -7   4 40.7754 29.6801   1
   6  -7   5 2328.14 34.9740   1
  -6   7  -6 5937.15 46.4941   1
   6  -7   7 387.422 30.9801   1
  -6   7  -8 989.779 25.9046   1
   6  -7   9 1616.41 26.0033   1
   6  -7  10 10436.2 42.7056   1
  -6   7 -11 385.416 22.5478   1
   6  -6 -13 41.0904 31.3603   1
   6  -6 -12 2636.62 55.0830   1
   6  -6 -11 411.823 23.7098   1
   6  -6 -10 29.8392 20.3350   1
   6  -6  -9 576.844 24.5584   1
   6  -6  -8 2438.08 29.3516   1
   6  -6  -7 422.967 22.9585   1
   6  -6  -6 3190.60 33.5158   1
   6  -6  -5 1855.15 24.8201   1
   6  -6  -4 367.562 24.4212   1
   6   0   0 481.137 86.9927  -2
   6  -6  -4 481.137 86.9927   1
   6  -6  -3 540.747 31.1767   1
   6   0  -1 4999.58 102.791  -2
   6  -6  -3 4999.58 102.791   1
   6  -6  -2 10371.9 52.5200   1
   6   0  -2 14093.2 133.111  -2
   6  -6  -2 14093.2 133.111   1
   6  -6  -1 29100.3 89.4076   1
   6   0  -3 34353.9 124.867  -2
   6  -6  -1 34353.9 124.867   1
   6  -6   0 70.4746 35.9724   1
   6   0  -4 486.929 62.4684  -2
   6  -6   0 486.929 62.4684   1
   6  -6   1 1226.79 35.4010   1
   6   0  -5 1689.69 98.5197  -2
   6  -6   1 1689.69 98.5197   1
  -6   6  -2 221.249 39.6392   1
   6   0  -6 542.530 88.7092  -2
   6  -6   2 542.530 88.7092   1
   6  -6   3 12879.3 77.6784   1
   6  -6   4 5.86084 30.0815   1
   6  -6   5 106.207 31.0709   1
  -6   6  -6 24.1595 24.2451   1
   6  -6   7 435.176 30.8356   1
  -6   6  -8 161.021 18.3923   1
   6  -6   9 953.957 19.9071   1
   6  -6  10 2515.16 25.8325   1
  -6   6 -11 271.057 17.3942   1
   6  -5 -13 4784.53 60.9996   1
   6  -5 -12 128.403 19.2923   1
   6  -5 -11 38.8820 17.8188   1
   6  -5 -10 88.0861 18.6581   1
   6  -5  -9 3092.87 29.5815   1
   6  -5  -8 521.702 22.3744   1
   6  -5  -7 180.539 21.6746   1
   6  -1   3 837.626 82.9029  -2
   6  -5  -7 837.626 82.9029   1
   6  -5  -6 957.608 35.9724   1
   6  -1   2 1717.12 55.2803  -2
   6  -5  -6 1717.12 55.2803   1
   6  -5  -5 117.443 31.4949   1
   6  -1   1 437.055 44.2367  -2
   6  -5  -5 437.055 44.2367   1
   6  -5  -4 167.453 32.4680   1
   6  -1   0 9710.49 90.3262  -2
   6  -5  -4 9710.49 90.3262   1
   6  -5  -3 1328.41 35.8542   1
   6  -1  -1 4972.91 85.0073  -2
   6  -5  -3 4972.91 85.0073   1
   6  -5  -2 33595.9 78.5064   1
   6  -1  -2 56022.6 163.746  -2
   6  -5  -2 56022.6 163.746   1
   6  -5  -1 1440.26 38.7094   1
   6  -1  -3 1355.81 44.4942  -2
   6  -5  -1 1355.81 44.4942   1
   6  -5   0 9378.41 67.2589   1
   6  -1  -4 9687.85 77.9632  -2
   6  -5   0 9687.85 77.9632   1
  -6   5  -1 7806.75 82.8194   1
   6  -1  -5 7871.48 91.5344  -2
   6  -5   1 7871.48 91.5344   1
  -6   5  -2 8795.61 91.6354   1
   6  -5   3 520.764 32.8623   1
   6  -5   4 1005.98 36.5237   1
   6  -5   5 9804.15 70.9452   1
   6  -5   6 265.614 24.0697   1
  -6   5  -7 13.4108 23.6742   1
   6  -5   8 84.7196 15.7843   1
   6  -5   9 1900.72 20.9123   1
  -6   5 -10 15.9367 12.6335   1
  -6   5 -11 251.230 19.0909   1
   6  -4 -14 1365.75 40.3325   1
   6  -4 -13 593.779 27.8677   1
   6  -4 -12 4424.20 27.4230   1
   6  -4 -11 738.833 22.9757   1
   6  -2   7 503.616 62.6938  -2
   6  -4 -11 503.616 62.6938   1
   6  -4 -10 1161.11 29.9328   1
   6  -4  -9 1095.18 47.1778   1
   6  -2   5 1370.10 44.6132  -2
   6  -4  -9 1370.10 44.6132   1
   6  -4  -8 802.775 45.6203   1
   6  -2   4 3524.50 43.6460  -2
   6  -4  -8 3524.50 43.6460   1
   6  -4  -7 5.73723 60.5419   1
   6  -2   3 43.9529 35.3088  -2
   6  -4  -7 43.9529 35.3088   1
   6  -4  -6 1281.70 29.1138   1
   6  -2   2 8637.99 87.5835  -2
   6  -4  -6 8637.99 87.5835   1
   6  -4  -5 21.9047 29.9522   1
   6  -2   1 958.434 72.6679  -2
   6  -4  -5 958.434 72.6679   1
   6  -4  -4 401.800 32.8470   1
   6  -2   0 643.508 72.0279  -2
   6  -4  -4 643.508 72.0279   1
   6  -4  -3 1056.00 25.9896   1
   6  -4  -2 17762.6 82.4677   1
   6  -2  -2 19661.8 83.4956  -2
   6  -4  -2 19661.8 83.4956   1
   6  -4  -1 849.500 36.5015   1
   6  -2  -3 6511.32 60.5167  -2
   6  -4  -1 6511.32 60.5167   1
   6  -4   0 107.431 33.7293   1
   6  -2  -4 1219.25 60.8476  -2
   6  -4   0 1219.25 60.8476   1
  -6   4  -1 280.214 38.1755   1
   6  -2  -5 1081.94 59.2772  -2
   6  -4   1 1081.94 59.2772   1
  -6   4  -2 2115.96 54.9887   1
  -6   4  -3 2437.49 42.8420   1
  -6   4  -4 353.405 31.9018   1
   6  -4   5 32.4081 22.2562   1
   6  -4   6 853.987 25.8472   1
  -6   4  -7 1444.61 25.1099   1
   6  -4   8 953.546 19.6997   1
   6  -4   9 4789.49 25.1607   1
   6  -4  10 863.775 18.2830   1
  -6   4 -11 112.954 17.3305   1
   6  -3 -14 5021.53 41.1233   1
   6  -3 -13 1194.89 26.0830   1
   6  -3   9 1692.76 54.3011  -2
   6  -3 -13 1692.76 54.3011   1
   6  -3 -12 407.748 37.2421   1
   6  -3   8 480.750 32.7389  -2
   6  -3 -12 480.750 32.7389   1
   6  -3 -11 443.454 39.8893   1
   6  -3   7 1459.48 38.8895  -2
   6  -3 -11 1459.48 38.8895   1
   6  -3 -10 2567.35 53.0993   1
   6  -3   6 3434.44 46.9465  -2
   6  -3 -10 3434.44 46.9465   1
   6  -3  -9 303.643 57.1475   1
   6  -3   5 1423.56 38.2398  -2
   6  -3  -9 1423.56 38.2398   1
   6  -3  -8-74.5882 57.8599   1
   6  -3   4 3182.86 43.7114  -2
   6  -3  -8 3182.86 43.7114   1
   6  -3  -7 62.1259 41.7650   1
   6  -3   3 12492.5 61.6907  -2
   6  -3  -7 12492.5 61.6907   1
   6  -3  -6 2490.41 52.7262   1
   6  -3   2 7693.15 64.8583  -2
   6  -3  -6 7693.15 64.8583   1
   6  -3  -5 508.704 44.0422   1
   6  -3  -4 224.838 42.6696   1
   6  -3  -3 1498.52 77.0031   1
  -6   3   1 1750.38 48.5142  -2
  -6   3   3 1750.38 48.5142   1
   6  -3  -2 241.883 28.3180   1
  -6   3   2 504.517 50.8146  -2
  -6   3   2 504.517 50.8146   1
   6  -3  -1 190.098 33.1657   1
  -6   3   3 1559.27 82.7040  -2
  -6   3   1 1559.27 82.7040   1
   6  -3   0 531.967 34.7172   1
  -6   3   4 823.699 81.9661  -2
  -6   3   0 823.699 81.9661   1
  -6   3  -1 272.449 32.6280   1
  -6   3  -2 5363.24 54.4312   1
  -6   3  -3 14120.2 66.1710   1
  -6   3  -4 4036.27 48.5711   1
   6  -3   5 1329.65 29.2843   1
   6  -3   6 37.4847 21.0875   1
   6  -3   7 1393.16 22.8265   1
   6  -3   8 49.3479 15.2781   1
   6  -3   9 9.54369 13.8399   1
   6  -3  10 262.614 13.8024   1
   6  -4  11 2120.67 48.5408  -2
   6  -2 -15 2120.67 48.5408   1
   6  -4  10 899.285 52.2454  -2
   6  -2 -14 899.285 52.2454   1
   6  -4   9 4057.98 39.5106  -2
   6  -2 -13 4057.98 39.5106   1
   6  -2 -12 204.666 44.2241   1
   6  -4   8 898.004 32.2891  -2
   6  -2 -12 898.004 32.2891   1
   6  -2 -11 70.0523 48.8474   1
   6  -4   7 1173.98 41.2802  -2
   6  -2 -11 1173.98 41.2802   1
   6  -2 -10 3000.60 71.9355   1
   6  -4   6 4090.30 44.8177  -2
   6  -2 -10 4090.30 44.8177   1
   6  -2  -9 265.852 58.7942   1
   6  -4   5 282.624 36.4545  -2
   6  -2  -9 282.624 36.4545   1
   6  -2  -8 180.608 58.9719   1
   6  -4   4 492.136 38.4618  -2
   6  -2  -8 492.136 38.4618   1
   6  -2  -7 3125.59 54.7267   1
   6  -4   3 5615.33 56.6547  -2
   6  -2  -7 5615.33 56.6547   1
   6  -2  -6 7830.37 69.4529   1
   6  -4   2 10856.9 109.009  -2
   6  -2  -6 10856.9 109.009   1
   6  -2  -5 1008.48 46.1607   1
   6  -2  -4 1271.65 74.9482   1
  -6   4   0 1280.10 45.5794  -2
  -6   2   4 1280.10 45.5794   1
   6  -2  -3 6731.55 101.441   1
  -6   4   1 7163.76 62.2446  -2
  -6   2   3 7163.76 62.2446   1
   6  -2  -2 3292.24 83.7457   1
  -6   4   2 19815.6 86.9729  -2
  -6   2   2 19815.6 86.9729   1
   6  -2  -1 1202.86 69.2009   1
  -6   4   3 2505.02 86.3531  -2
  -6   2   1 2505.02 86.3531   1
  -6   2   0 386.748 25.1356   1
  -6   4   4 743.558 84.7967  -2
  -6   2   0 743.558 84.7967   1
   6  -2   1 1025.22 26.7368   1
  -6   2  -2 8921.03 47.1055   1
   6  -2   3 12.8999 19.1493   1
   6  -2   4 3362.98 34.5607   1
   6  -2   5 34.2344 19.8013   1
   6  -2   6 444.060 21.6238   1
   6  -2   7 171.173 15.3452   1
   6  -2   8 5467.45 26.2327   1
   6  -2   9 811.187 19.5027   1
   6  -2  10 570.307 19.0585   1
   6  -5  11 482.733 43.3736  -2
   6  -1 -15 482.733 43.3736   1
   6  -5  10 1005.38 35.6522  -2
   6  -1 -14 1005.38 35.6522   1
   6  -5   9 1536.19 34.0826  -2
   6  -1 -13 1536.19 34.0826   1
   6  -1 -12 191.272 56.2607   1
   6  -5   8 197.340 28.5546  -2
   6  -1 -12 197.340 28.5546   1
   6  -5   7 109.724 32.8069  -2
   6  -1 -11 109.724 32.8069   1
   6  -1 -10 3373.62 74.4541   1
   6  -5   6 4941.35 46.7169  -2
   6  -1 -10 4941.35 46.7169   1
   6  -1  -9 5959.46 91.9479   1
   6  -5   5 15571.8 58.5173  -2
   6  -1  -9 15571.8 58.5173   1
   6  -1  -8 13802.7 109.454   1
   6  -5   4 17755.1 79.7268  -2
   6  -1  -8 17755.1 79.7268   1
   6  -1  -7 768.273 43.0400   1
   6  -5   3 1034.67 49.7445  -2
   6  -1  -7 1034.67 49.7445   1
   6  -1  -6 290.052 43.0631   1
   6  -5   2 8259.32 100.690  -2
   6  -1  -6 8259.32 100.690   1
   6  -1  -5 269.054 43.1591   1
  -6   5  -1 7732.30 56.9134  -2
  -6   1   5 7732.30 56.9134   1
   6  -1  -4 1059.28 70.9940   1
  -6   5   0 9543.56 64.2013  -2
  -6   1   4 9543.56 64.2013   1
   6  -1  -3 134.268 63.4603   1
  -6   5   1 1492.59 51.3529  -2
  -6   1   3 1492.59 51.3529   1
   6  -1  -2 16517.1 67.7948   1
  -6   1   1 3601.99 50.8915   1
  -6   1   0 10582.1 55.4061   1
  -6   1  -1 196.004 31.0649   1
  -6   1  -2 270.404 24.8381   1
   6  -1   3 768.048 27.9102   1
   6  -1   4 179.698 21.7432   1
   6  -1   5 573.254 22.2444   1
   6  -1   6 200.720 17.4582   1
   6  -1   7 994.292 17.0287   1
   6  -1   8 224.316 18.9646   1
   6  -1   9 416.912 16.7736   1
  -6   1 -10 159.191 19.8880   1
   6  -6  11 153.875 42.1602  -2
   6   0 -15 153.875 42.1602   1
   6  -6  10 3998.35 47.2412  -2
   6   0 -14 3998.35 47.2412   1
   6  -6   9 872.362 32.2503  -2
   6   0 -13 872.362 32.2503   1
   6  -6   8 2026.83 34.5767  -2
   6   0 -12 2026.83 34.5767   1
   6   0 -11 2683.22 64.6188   1
   6  -6   7 3770.06 58.8335  -2
   6   0 -11 3770.06 58.8335   1
   6   0 -10 85.0645 53.4522   1
   6  -6   6 219.713 40.2195  -2
   6   0 -10 219.713 40.2195   1
   6   0  -9 2255.31 73.2525   1
   6  -6   5 3961.93 43.7137  -2
   6   0  -9 3961.93 43.7137   1
   6  -6   4 728.276 40.2878  -2
   6   0  -8 728.276 40.2878   1
   6   0  -7 327.847 39.8051   1
   6  -6   3 10357.4 78.7216  -2
   6   0  -7 10357.4 78.7216   1
   6   0  -6 1680.21 48.9065   1
   6  -6   2 1160.51 36.3323  -2
   6   0  -6 1160.51 36.3323   1
   6   0  -5 671.083 68.7630   1
  -6   6  -1 1581.46 48.2292  -2
  -6   0   5 1581.46 48.2292   1
   6   0  -4 459.826 31.9658   1
  -6   0   3 3758.13 47.5631   1
  -6   0   2 2777.53 35.2227   1
  -6   0   1 4981.53 41.6441   1
   6   0   0-12.5241 20.7697   1
  -6   0  -1 1110.69 27.1223   1
  -6   0  -2 31.2333 22.0344   1
  -6   0  -3 99.8309 19.9796   1
   6   0   4 206.476 20.0958   1
   6   0   5 368.261 18.3523   1
   6   0   6 402.372 16.7684   1
   6   0   7 576.639 16.6320   1
   6   0   8 55.2349 15.7343   1
   6   0   9 613.889 19.9965   1
   6  -7  12 1061.40 39.6826  -2
   6   1 -16 1061.40 39.6826   1
   6  -7  11 1450.86 50.0274  -2
   6   1 -15 1450.86 50.0274   1
   6  -7  10 11045.3 65.5228  -2
   6   1 -14 11045.3 65.5228   1
   6  -7   9 3273.28 50.9132  -2
   6   1 -13 3273.28 50.9132   1
   6  -7   8 617.018 30.1405  -2
   6   1 -12 617.018 30.1405   1
   6   1 -11 690.451 53.0094   1
   6  -7   7 1210.85 48.5824  -2
   6   1 -11 1210.85 48.5824   1
   6   1 -10 181.596 52.1517   1
  -6   7  -6 4432.90 62.4263  -2
  -6  -1  10 4432.90 62.4263   1
   6   1  -9 1906.15 68.7372   1
  -6   7  -5 3818.32 43.2008  -2
  -6  -1   9 3818.32 43.2008   1
   6   1  -8 2063.52 59.4798   1
   6  -7   4 2160.81 56.2610  -2
   6   1  -8 2160.81 56.2610   1
   6   1  -7 1906.79 50.2176   1
   6  -7   3 1166.12 40.5990  -2
   6   1  -7 1166.12 40.5990   1
   6   1  -6 758.583 25.6701   1
   6  -7   2 851.361 68.3951  -2
   6   1  -6 851.361 68.3951   1
   6   1  -5 4730.60 36.1120   1
  -6  -1   4 217.955 36.3031   1
  -6  -1   3 2116.26 44.5729   1
   6   1  -2 13948.1 60.4171   1
  -6  -1   1 64.2998 37.5928   1
  -6  -1   0 81.9856 25.3034   1
   6   1   1 30.6368 21.0603   1
   6   1   2 489.347 22.2477   1
   6   1   3 501.940 21.6420   1
   6   1   4 120.788 17.8090   1
   6   1   5 788.378 22.1544   1
   6   1   6 600.653 19.2192   1
   6   1   7 118.782 22.3396   1
  -6  -1  -8 219.272 18.7563   1
  -6  -1  -9 250.559 20.2158   1
   6  -8  12 47.4475 32.7229  -2
   6   2 -16 47.4475 32.7229   1
   6  -8  11 564.778 45.1064  -2
   6   2 -15 564.778 45.1064   1
   6  -8  10 3297.51 45.6087  -2
   6   2 -14 3297.51 45.6087   1
   6  -8   9 3204.69 50.5289  -2
   6   2 -13 3204.69 50.5289   1
   6  -8   8 4730.87 39.3755  -2
   6   2 -12 4730.87 39.3755   1
   6   2 -11 26.7909 47.7764   1
  -6   8  -7 599.731 34.6071  -2
  -6  -2  11 599.731 34.6071   1
   6   2 -10 513.358 63.3186   1
   6  -8   6 1885.36 46.1306  -2
   6   2 -10 1885.36 46.1306   1
  -6  -2   9 652.706 41.4629   1
   6  -8   5 1560.41 53.4704  -2
   6   2  -9 1560.41 53.4704   1
   6   2  -8 44.7492 26.6182   1
   6  -8   4 1757.48 75.0424  -2
   6   2  -8 1757.48 75.0424   1
   6   2  -7 1904.42 26.1740   1
   6   2  -6 1284.06 28.3826   1
   6   2  -5 64.2593 26.5707   1
  -6  -2   4 1382.71 39.2057   1
  -6  -2   3 6477.52 56.2310   1
  -6  -2   2 1853.02 42.8052   1
   6   2  -1 1697.98 33.7567   1
   6   2   0 1548.81 32.3979   1
   6   2   1 1117.47 37.3215   1
   6   2   2 26.7237 29.8189   1
   6   2   3 193.436 22.1559   1
   6   2   4 7582.86 40.4256   1
   6   2   5 1232.92 22.0215   1
   6   2   6 2573.39 29.7256   1
   6   2   7 15.7018 18.0673   1
  -6  -2  -8 116.224 15.7498   1
   6  -9  12 259.011 33.7021  -2
   6   3 -16 259.011 33.7021   1
   6  -9  11 2537.37 55.8771  -2
   6   3 -15 2537.37 55.8771   1
   6  -9  10 3575.73 46.8509  -2
   6   3 -14 3575.73 46.8509   1
  -6  -3  13-57.7183 48.3799   1
   6  -9   9 3852.52 50.9896  -2
   6   3 -13 3852.52 50.9896   1
  -6  -3  12 200.659 33.7215   1
   6  -9   8 561.011 38.9888  -2
   6   3 -12 561.011 38.9888   1
  -6  -3  11 875.636 34.2524   1
   6  -9   7 4009.87 59.6737  -2
   6   3 -11 4009.87 59.6737   1
  -6  -3  10 547.733 28.9924   1
  -6  -3   9 838.746 25.6562   1
   6   3  -8 106.812 30.6360   1
   6   3  -7 41.1622 27.9040   1
   6   3  -6 11.1300 27.6225   1
   6   3  -5 4360.92 34.9089   1
   6   3  -4 43.0161 24.1863   1
   6   3  -3 638.339 27.8691   1
   6   3  -2 64.8456 25.8672   1
   6   3  -1 391.119 27.1987   1
   6   3   0-0.71524 29.4676   1
   6   3   1 1312.71 37.0967   1
   6   3   2 134.739 21.6436   1
   6   3   3 15172.5 48.9422   1
   6   3   4 1679.16 25.7656   1
   6   3   5 6618.75 49.4738   1
   6   3   6 264.234 20.1691   1
  -6  -3  -7 374.895 17.9882   1
   6 -10  12 818.851 35.2449  -2
   6   4 -16 818.851 35.2449   1
   6 -10  11 982.019 47.0692  -2
   6   4 -15 982.019 47.0692   1
  -6  -4  14 186.370 46.7177   1
   6 -10  10 547.856 34.1839  -2
   6   4 -14 547.856 34.1839   1
  -6  -4  13 748.405 31.4688   1
   6 -10   9 2475.88 68.0531  -2
   6   4 -13 2475.88 68.0531   1
  -6  -4  12 53.4260 21.3364   1
  -6  -4  11 2660.20 31.2509   1
  -6  -4  10 6772.04 39.6490   1
   6   4  -9 5876.71 50.0389   1
  -6  -4   8 1112.64 29.7334   1
   6   4  -7 2183.54 37.4440   1
   6   4  -6 1209.30 32.3945   1
   6   4  -5 209.490 22.8323   1
   6   4  -4 2007.42 34.3214   1
   6   4  -3 211.766 29.6942   1
   6   4  -2 144.401 29.2905   1
   6   4  -1 266.553 25.7361   1
   6   4   0 1288.55 36.3886   1
   6   4   1 121.912 21.1883   1
   6   4   2 18231.7 52.6836   1
   6   4   3 227.426 18.0116   1
   6   4   4 5690.12 45.2928   1
   6   4   5 1331.85 26.2937   1
  -6  -4  -6 101.270 14.8459   1
   6   5 -16 369.034 28.8728   1
   6   5 -15 1336.97 40.2267   1
  -6  -5  14-10.5093 19.3037   1
   6   5 -13 150.263 28.5794   1
  -6  -5  12 2498.70 32.7563   1
  -6  -5  11 15.0198 21.1142   1
  -6  -5  10 38.2670 25.7483   1
  -6  -5   9 424.034 31.0981   1
  -6  -5   8 16081.5 59.4493   1
   6   5  -7 148.623 29.3823   1
   6   5  -6 85.8479 28.4237   1
   6   5  -5 193.890 20.0878   1
   6   5  -4 9.99654 21.6998   1
   6   5  -3-7.72067 23.2296   1
   6   5  -2 3632.42 47.9686   1
   6   5  -1 133.788 24.2135   1
   6   5   0 76.2085 20.8960   1
   6   5   1 268.606 20.5776   1
   6   5   2 608.215 16.9788   1
   6   5   3 2140.49 30.5681   1
   6   5   4 478.487 19.8927   1
  -6  -5  -5 1452.70 26.2604   1
   6   6 -15 484.796 34.9620   1
  -6  -6  14 332.950 25.9149   1
  -6  -6  13 3173.94 31.4910   1
  -6  -6  12 627.662 25.9209   1
  -6  -6  11 19.9019 24.4037   1
  -6  -6  10 235.189 25.7630   1
  -6  -6   9 5030.83 40.6965   1
  -6  -6   8 2200.87 29.7687   1
  -6  -6   7 244.256 23.7819   1
   6   6  -6 1324.27 28.0806   1
   6   6  -5 2683.03 31.2580   1
   6   6  -4 259.981 22.8042   1
   6   6  -3 34.9725 21.3239   1
   6   6  -2 216.183 21.9324   1
   6   6  -1 41.9710 21.2632   1
   6   6   0 2389.87 28.1421   1
   6   6   1 45.0984 17.3537   1
   6   6   2 3661.60 59.1944   1
   6   6   3 228.462 27.9417   1
  -6  -6  -4 13.7885 18.7625   1
   6   7 -15 10.8461 26.4426   1
  -6  -7  14 1104.89 27.1686   1
  -6  -7  13 952.754 29.9693   1
  -6  -7  12 214.864 22.8758   1
  -6  -7  11 2634.36 38.7113   1
  -6  -7  10 10807.5 47.9328   1
  -6  -7   9 52.8475 24.3264   1
  -6  -7   8 1529.78 26.1823   1
  -6  -7   7 2741.96 28.9696   1
  -6  -7   6 1340.55 22.6656   1
  -6  -7   5 91.3051 18.6207   1
  -6  -7   4 434.681 25.3547   1
   6   7  -3 915.615 22.6679   1
   6   7  -2 1353.57 23.5023   1
   6   7  -1 141.222 17.7519   1
   6   7   0 115.619 16.3108   1
   6   7   1 6.08440 21.1454   1
  -6  -7  -2 2183.94 24.8929   1
  -6  -7  -3 903.608 29.3032   1
  -6  -8  14 530.412 26.1044   1
  -6  -8  13 591.522 26.2491   1
  -6  -8  12 149.982 25.9447   1
  -6  -8  11 53.2271 26.2044   1
  -6  -8  10 8533.16 52.4956   1
  -6  -8   9 367.504 23.7241   1
  -6  -8   8 3059.33 23.9775   1
  -6  -8   7 69.4872 16.6830   1
  -6  -8   6 2338.44 24.0983   1
  -6  -8   5 71.1035 20.2986   1
  -6  -8   4 387.409 20.3668   1
  -6  -8   3 75.5854 24.0464   1
   6   8  -2 20.5731 17.9073   1
   6   8  -1 841.581 19.3060   1
   6   8   0 19.2287 13.6417   1
   6   8   1 116.856 28.6284   1
  -6  -9  13 21.7569 23.1335   1
  -6  -9  12 244.049 23.7385   1
  -6  -9  11 75.2266 36.1196   1
  -6  -9  10 1373.98 43.7360   1
  -6  -9   9 463.148 21.7198   1
  -6  -9   8 1826.80 20.9257   1
   6   9  -7 209.105 17.6075   1
  -6  -9   6 498.316 19.7568   1
  -6  -9   5 5520.46 38.2702   1
  -6  -9   4 3100.17 31.3635   1
   6   9  -3 715.807 28.1252   1
   6   9  -2 1511.74 30.0770   1
   6   9  -1 95.9863 20.7311   1
   6   9   0 462.858 28.7336   1
  -6 -10  11 15.4089 22.8640   1
  -6 -10  10 12.6275 45.0867   1
  -6 -10   9 105.098 24.7849   1
   6  10  -8 138.322 20.0420   1
   6  10  -7 106.078 20.6634   1
   6  10  -6 11.4412 20.8536   1
   6  10  -5 158.542 24.7514   1
   6  10  -4 2406.58 32.8187   1
   6  10  -3 522.794 33.0725   1
   7 -14  -1 148.084 24.2092   1
   7 -14   0 177.475 26.4222   1
   7 -14   1 54.2714 26.6755   1
   7 -14   2 547.408 29.2684   1
   7 -14   3 79.5642 26.5219   1
   7 -14   4 158.599 26.3153   1
   7 -14   5 2.03184 31.1353   1
   7 -13  -3 8.04068 33.3932   1
   7 -13  -2 30.3272 25.8257   1
   7 -13  -1 638.086 27.5209   1
   7 -13   0 38.9841 28.7656   1
   7 -13   1 58.5872 29.6806   1
   7 -13   2 379.456 32.4258   1
   7 -13   3 13.2438 30.4886   1
   7 -13   4 2303.06 39.8066   1
   7 -13   5 41.2473 26.6171   1
   7 -13   6 3217.94 52.8215   1
   7 -13   7 243.228 29.0128   1
   7 -12  -5 120.193 51.5908   1
   7 -12  -4 91.3801 25.4489   1
   7 -12  -3 195.503 22.6676   1
   7 -12  -2 37.0766 22.8690   1
   7 -12  -1 1457.19 25.4079   1
   7 -12   0 170.500 23.8531   1
   7 -12   1 847.402 29.6645   1
   7 -12   2 199.058 25.9075   1
   7 -12   3 21.2455 23.1641   1
   7 -12   4 247.038 23.2901   1
   7 -12   5 23.2805 27.3586   1
   7 -12   6 388.021 20.0523   1
   7 -12   7 811.201 38.3065   1
   7 -12   8 462.591 29.9307   1
   7 -11  -6-1.01104 32.7478   1
   7 -11  -5 180.629 24.1468   1
   7 -11  -4 382.208 22.8379   1
   7 -11  -3 32.1790 22.0538   1
   7 -11  -2 1008.08 24.7337   1
   7 -11  -1 2165.21 27.9360   1
   7 -11   0 32.0524 23.7557   1
   7 -11   1 583.218 28.5044   1
   7 -11   2 1136.21 29.8353   1
   7 -11   3 2027.67 32.3465   1
   7 -11   4 2117.56 38.8914   1
   7 -11   5 1241.94 32.6460   1
   7 -11   6 2138.97 51.1867   1
  -7  11  -7 70.9169 15.1993   1
   7 -11   8 462.449 33.2004   1
   7 -10  -8 119.030 29.4922   1
   7 -10  -7 29.6389 33.9728   1
   7 -10  -6-4.69385 24.8262   1
   7 -10  -5 797.144 24.4582   1
   7 -10  -4 368.899 20.9109   1
   7 -10  -3 186.028 20.7829   1
   7 -10  -2 410.310 21.6193   1
   7 -10  -1 1494.54 23.9684   1
   7 -10   0 3173.18 30.0771   1
   7 -10   1 54.0039 28.4537   1
   7 -10   2 25.6280 28.0374   1
   7 -10   3 107.807 28.3847   1
   7 -10   4 469.709 19.7179   1
  -7  10  -5 559.218 15.3365   1
   7 -10   6 1604.06 21.8374   1
  -7  10  -7 244.166 17.8042   1
  -7  10  -8 586.806 17.8444   1
   7 -10   9 29.2553 26.4276   1
   7  -9  -9-86.9804 28.6322   1
   7  -9  -8 34.9517 29.9351   1
   7  -9  -7 28.7993 21.4505   1
   7  -9  -6 265.977 22.9258   1
   7  -9  -5 991.136 26.1004   1
   7  -9  -4 1250.89 21.7207   1
   7  -9  -3 178.841 20.4943   1
   7  -9  -2 4730.47 34.1179   1
   7  -9  -1 1903.35 27.2545   1
   7  -9   0 2.43257 23.4656   1
   7  -9   1 7128.82 47.2978   1
   7  -9   2 35.6775 28.1565   1
   7  -9   3 535.403 18.9569   1
  -7   9  -4 143.957 15.5309   1
   7  -9   5 947.824 18.9006   1
   7  -9   6 97.3872 14.3714   1
   7  -9   7 2665.69 30.6282   1
  -7   9  -8 19.6699 14.5227   1
  -7   9  -9 1670.78 18.4095   1
   7  -8 -10 45.9966 32.3433   1
   7  -8  -9-20.6325 50.2414   1
   7   2   4 431.776 43.8228  -2
   7  -8  -9 431.776 43.8228   1
   7  -8  -8-104.923 31.0321   1
   7  -8  -7 330.750 22.8352   1
   7  -8  -6 11.0058 22.8299   1
   7  -8  -5 256.828 20.6057   1
   7  -8  -4 86.4128 20.9961   1
   7  -8  -3 565.459 26.1552   1
   7  -8  -2 156.544 23.4216   1
   7  -8  -1 2660.31 36.1630   1
   7  -8   0 912.216 29.2633   1
   7  -8   1 544.731 27.3826   1
   7  -8   2 1828.55 22.4873   1
  -7   8  -3 398.703 18.6229   1
  -7   8  -4 124.344 17.0028   1
   7  -8   5 289.635 17.2641   1
  -7   8  -6 845.908 18.6621   1
   7  -8   7 468.627 18.7323   1
  -7   8  -8 40.4168 15.6147   1
   7  -8   9 1100.95 16.4560   1
   7  -7 -10 98.8327 37.5301   1
   7   1   5 188.259 62.3810  -2
   7  -7 -10 188.259 62.3810   1
   7  -7  -9 56.1784 42.0295   1
   7   1   4 320.838 39.0857  -2
   7  -7  -9 320.838 39.0857   1
   7  -7  -8 126.676 36.7670   1
   7   1   3 223.710 47.7599  -2
   7  -7  -8 223.710 47.7599   1
   7  -7  -7-69.7612 25.3908   1
   7   1   2 853.325 80.8561  -2
   7  -7  -7 853.325 80.8561   1
   7  -7  -6 832.346 26.6074   1
   7  -7  -5 1180.80 34.4771   1
   7  -7  -4 166.934 23.8914   1
   7  -7  -3 1039.49 26.1413   1
   7  -7  -2 1078.38 24.9819   1
   7  -7  -1 496.902 25.3341   1
   7  -7   0 142.403 25.3441   1
   7  -7   1 1411.06 21.7279   1
   7  -7   2 5712.50 29.6019   1
  -7   7  -3 198.558 16.0719   1
  -7   7  -4 750.491 18.9951   1
  -7   7  -5 1723.02 23.6761   1
  -7   7  -6 262.503 15.9454   1
   7  -7   7 510.387 15.2713   1
  -7   7  -8 1545.25 21.3600   1
  -7   7  -9 249.729 12.1903   1
   7  -6 -11 95.8738 33.3928   1
   7  -6 -10 48.4439 39.3177   1
   7   0   5 2887.15 47.0594  -2
   7  -6 -10 2887.15 47.0594   1
   7  -6  -9 108.509 35.7732   1
   7   0   4 223.028 44.9729  -2
   7  -6  -9 223.028 44.9729   1
   7  -6  -8 290.176 53.0774   1
   7   0   3 1391.26 46.9368  -2
   7  -6  -8 1391.26 46.9368   1
   7  -6  -7 1022.70 40.0918   1
   7   0   2 2364.23 51.4114  -2
   7  -6  -7 2364.23 51.4114   1
   7  -6  -6 622.892 38.1388   1
   7   0   1 1494.62 89.6662  -2
   7  -6  -6 1494.62 89.6662   1
   7  -6  -5-140.938 59.5230   1
   7  -6  -4 5296.61 39.1024   1
   7  -6  -3 36.8847 22.4330   1
   7  -6  -2 1214.82 26.0787   1
   7  -6  -1 3036.36 30.3221   1
   7  -6   0 38.7028 26.8716   1
  -7   0   5 920.280 61.3748  -2
  -7   6   0 920.280 61.3748   1
   7  -6   1 238.355 18.1961   1
   7  -6   2 429.410 18.9322   1
  -7   6  -3-0.92449 17.3918   1
  -7   6  -4 1173.83 20.8050   1
  -7   6  -5-4.12928 15.7187   1
   7  -6   6 76.0477 15.1036   1
  -7   6  -7 45.2743 13.3920   1
   7  -6   8 131.308 14.1360   1
  -7   6  -9 174.769 14.8452   1
   7  -5 -11 20.0583 18.5849   1
   7  -5 -10 358.274 26.1780   1
   7  -1   5 296.582 42.3995  -2
   7  -5 -10 296.582 42.3995   1
   7  -5  -9 1649.35 37.0794   1
   7  -1   4 2160.98 45.4513  -2
   7  -5  -9 2160.98 45.4513   1
   7  -5  -8 2425.29 45.2335   1
   7  -1   3 9462.34 63.1765  -2
   7  -5  -8 9462.34 63.1765   1
   7  -5  -7 716.830 58.7050   1
   7  -1   2 595.893 46.0188  -2
   7  -5  -7 595.893 46.0188   1
   7  -5  -6 33.1205 62.2510   1
   7  -1   1 1780.91 91.3542  -2
   7  -5  -6 1780.91 91.3542   1
   7  -5  -5 1630.35 48.2090   1
   7  -1   0 1653.29 63.4504  -2
   7  -5  -5 1653.29 63.4504   1
   7  -5  -4 950.159 46.2792   1
   7  -1  -1 1635.96 64.6124  -2
   7  -5  -4 1635.96 64.6124   1
   7  -5  -3 4226.80 47.3829   1
   7  -1  -2 3827.81 106.133  -2
   7  -5  -3 3827.81 106.133   1
   7  -5  -2 145.482 36.0509   1
   7  -5  -1 1947.45 31.2550   1
  -7   1   4 7175.50 79.9147  -2
  -7   5   1 7175.50 79.9147   1
   7  -5   0 326.233 27.8842   1
  -7   1   5 975.661 36.4976  -2
  -7   5   0 975.661 36.4976   1
   7  -5   1 2952.88 29.0873   1
  -7   1   6 3770.93 78.8677  -2
  -7   5  -1 3770.93 78.8677   1
   7  -5   2 849.252 24.6354   1
  -7   1   7 2042.41 74.5564  -2
  -7   5  -2 2042.41 74.5564   1
   7  -5   3 1028.66 23.1869   1
   7  -5   4 3269.84 29.6305   1
  -7   5  -5 14.2832 15.5507   1
   7  -5   6 1877.16 20.4308   1
  -7   5  -7 335.320 17.2672   1
  -7   5  -8 113.173 13.4004   1
   7  -4 -12 149.658 21.8800   1
   7  -4 -11 3230.58 38.5449   1
   7  -2   6 6985.40 73.0501  -2
   7  -4 -11 6985.40 73.0501   1
   7  -4 -10 132.741 18.8828   1
   7  -2   5 444.147 62.5692  -2
   7  -4 -10 444.147 62.5692   1
   7  -4  -9 279.427 24.2311   1
   7  -2   4 204.142 41.3949  -2
   7  -4  -9 204.142 41.3949   1
   7  -4  -8 331.681 31.2170   1
   7  -2   3 556.408 43.5628  -2
   7  -4  -8 556.408 43.5628   1
   7  -4  -7 2223.79 42.1537   1
   7  -2   2 2194.46 87.9338  -2
   7  -4  -7 2194.46 87.9338   1
   7  -4  -6 42.2673 56.0955   1
   7  -2   1 24.2227 46.7252  -2
   7  -4  -6 24.2227 46.7252   1
   7  -4  -5 1451.84 69.4725   1
   7  -2   0 2018.89 53.4897  -2
   7  -4  -5 2018.89 53.4897   1
   7  -4  -4-70.2667 42.7760   1
   7  -2  -1 208.092 93.4157  -2
   7  -4  -4 208.092 93.4157   1
   7  -4  -3 1488.08 50.6325   1
   7  -2  -2 1424.41 98.7917  -2
   7  -4  -3 1424.41 98.7917   1
   7  -4  -2 195.629 44.2913   1
   7  -2  -3 605.367 49.0028  -2
   7  -4  -2 605.367 49.0028   1
   7  -4  -1 3001.38 46.1890   1
  -7   2   4 3005.24 41.7735  -2
  -7   4   1 3005.24 41.7735   1
   7  -4   0 19.0917 25.3138   1
  -7   2   5 1611.90 39.7450  -2
  -7   4   0 1611.90 39.7450   1
   7  -4   1 1577.97 29.0996   1
  -7   2   6 2019.31 73.2256  -2
  -7   4  -1 2019.31 73.2256   1
   7  -4   2 52.9822 36.2166   1
  -7   2   7 455.700 37.7270  -2
  -7   4  -2 455.700 37.7270   1
   7  -4   3 4.22670 35.4710   1
  -7   2   8 3121.60 46.9094  -2
  -7   4  -3 3121.60 46.9094   1
   7  -4   4 1493.14 30.4741   1
  -7   2   9 3484.43 76.4162  -2
  -7   4  -4 3484.43 76.4162   1
  -7   4  -5 2496.59 29.3076   1
  -7   2  10 2937.94 71.7775  -2
  -7   4  -5 2937.94 71.7775   1
   7  -4   6 78.1056 14.6985   1
  -7   4  -7 680.718 21.2034   1
  -7   4  -8 483.719 15.5308   1
   7  -3 -12 58.8655 19.8662   1
   7  -3 -11 45.3175 17.7519   1
   7  -3 -10 599.477 23.1740   1
   7  -3   5 735.596 45.3259  -2
   7  -3 -10 735.596 45.3259   1
   7  -3  -9 42.2639 23.8046   1
   7  -3   4 770.779 42.3785  -2
   7  -3  -9 770.779 42.3785   1
   7  -3  -8 1695.23 39.9674   1
   7  -3   3 1851.27 59.0935  -2
   7  -3  -8 1851.27 59.0935   1
   7  -3  -7 2769.52 45.8155   1
   7  -3   2 2607.88 87.3884  -2
   7  -3  -7 2607.88 87.3884   1
   7  -3  -6 87.2528 57.0817   1
   7  -3   1 163.496 48.6329  -2
   7  -3  -6 163.496 48.6329   1
   7  -3  -5 740.346 63.7082   1
   7  -3   0 1564.31 53.2281  -2
   7  -3  -5 1564.31 53.2281   1
   7  -3  -4 282.133 59.8551   1
   7  -3  -1 541.435 66.0349  -2
   7  -3  -4 541.435 66.0349   1
   7  -3  -3 5446.67 65.0230   1
   7  -3  -2 6191.14 62.1692  -2
   7  -3  -3 6191.14 62.1692   1
   7  -3  -2 479.983 46.9769   1
  -7   3   3 5874.95 54.4788  -2
  -7   3   2 5874.95 54.4788   1
   7  -3  -1 71.9938 40.5666   1
  -7   3   4 507.389 34.8667  -2
  -7   3   1 507.389 34.8667   1
   7  -3   0 247.191 53.4001   1
  -7   3   5 1480.52 40.9394  -2
  -7   3   0 1480.52 40.9394   1
  -7   3  -1 17.1939 22.0417   1
  -7   3   6 139.752 64.9269  -2
  -7   3  -1 139.752 64.9269   1
  -7   3  -2-10.9346 29.4499   1
  -7   3   7 3209.65 41.8572  -2
  -7   3  -2 3209.65 41.8572   1
   7  -3   3 252.710 35.2554   1
  -7   3   8 2152.12 37.0255  -2
  -7   3  -3 2152.12 37.0255   1
   7  -3   4 726.520 37.5481   1
  -7   3   9 786.365 31.3320  -2
  -7   3  -4 786.365 31.3320   1
   7  -3   5 55.3961 30.0716   1
  -7   3  10 780.455 29.0055  -2
  -7   3  -5 780.455 29.0055   1
  -7   3  -6 602.382 39.7279   1
  -7   3  11 703.333 35.9775  -2
  -7   3  -6 703.333 35.9775   1
  -7   3  -7 1433.27 26.5500   1
  -7   3  12 1451.10 44.9836  -2
  -7   3  -7 1451.10 44.9836   1
  -7   3  -8 319.606 20.7881   1
   7  -2 -13 10.2144 28.7920   1
   7  -2 -12 582.959 19.8639   1
   7  -2 -11 2138.94 23.6735   1
   7  -2 -10 40.5949 26.4754   1
   7  -4   5 2317.24 50.7107  -2
   7  -2 -10 2317.24 50.7107   1
   7  -2  -9 1294.67 26.9110   1
   7  -4   4 2659.83 56.8910  -2
   7  -2  -9 2659.83 56.8910   1
   7  -2  -8 2677.13 44.3534   1
   7  -4   3 2328.05 82.0038  -2
   7  -2  -8 2328.05 82.0038   1
   7  -2  -7 475.193 33.7269   1
   7  -4   2 485.508 58.0501  -2
   7  -2  -7 485.508 58.0501   1
   7  -2  -6 246.093 63.9900   1
   7  -4   1 1916.81 52.3084  -2
   7  -2  -6 1916.81 52.3084   1
   7  -2  -5 1649.39 69.8375   1
   7  -4   0 2002.28 52.2062  -2
   7  -2  -5 2002.28 52.2062   1
   7  -2  -4 215.540 61.0364   1
   7  -4  -1 3418.95 54.9077  -2
   7  -2  -4 3418.95 54.9077   1
   7  -2  -3 347.936 59.4838   1
  -7   4   2 535.147 58.1175  -2
  -7   2   3 535.147 58.1175   1
   7  -2  -2-64.1187 59.3116   1
  -7   4   3 1511.58 64.9197  -2
  -7   2   2 1511.58 64.9197   1
   7  -2  -1 299.939 58.8083   1
  -7   4   4 427.827 62.2891  -2
  -7   2   1 427.827 62.2891   1
   7  -2   0 521.013 57.7020   1
  -7   4   5 2254.63 43.2061  -2
  -7   2   0 2254.63 43.2061   1
   7  -2   1 68.0032 49.3234   1
  -7   4   6 105.209 30.8086  -2
  -7   2  -1 105.209 30.8086   1
  -7   4   7 2595.73 37.8479  -2
  -7   2  -2 2595.73 37.8479   1
   7  -2   3 107.675 30.9898   1
  -7   4   8 530.601 30.3463  -2
  -7   2  -3 530.601 30.3463   1
   7  -2   4 29.5953 28.5720   1
  -7   4   9 318.947 28.0271  -2
  -7   2  -4 318.947 28.0271   1
   7  -2   5 201.164 27.7829   1
  -7   4  10 401.009 25.4399  -2
  -7   2  -5 401.009 25.4399   1
  -7   2  -6 4114.04 58.5994   1
  -7   4  11 8119.05 46.1830  -2
  -7   2  -6 8119.05 46.1830   1
  -7   2  -7 27.3416 25.9117   1
  -7   4  12 214.625 35.4913  -2
  -7   2  -7 214.625 35.4913   1
  -7   2  -8 211.569 18.4507   1
   7  -1 -13 268.221 31.6039   1
   7  -1 -12 2260.19 26.8892   1
   7  -1 -11 1261.71 22.0044   1
   7  -1 -10 14.5747 18.3803   1
   7  -5   5 112.567 62.8037  -2
   7  -1 -10 112.567 62.8037   1
   7  -1  -9-26.9707 22.2450   1
   7  -5   4 3406.74 61.8107  -2
   7  -1  -9 3406.74 61.8107   1
   7  -1  -8 3259.44 47.7742   1
   7  -5   3 4027.78 87.0656  -2
   7  -1  -8 4027.78 87.0656   1
   7  -1  -7 772.077 35.5546   1
   7  -5   2 1450.90 58.0681  -2
   7  -1  -7 1450.90 58.0681   1
   7  -1  -6 385.205 65.3315   1
   7  -5   1 3334.70 65.0648  -2
   7  -1  -6 3334.70 65.0648   1
   7  -1  -5 516.287 58.7497   1
   7  -5   0 944.035 43.4647  -2
   7  -1  -5 944.035 43.4647   1
   7  -1  -4 5005.07 96.1796   1
  -7   5   1 6872.30 75.2251  -2
  -7   1   4 6872.30 75.2251   1
   7  -1  -3 2727.48 77.7849   1
  -7   5   2 3223.90 70.1885  -2
  -7   1   3 3223.90 70.1885   1
  -7   5   3 4379.63 77.4490  -2
  -7   1   2 4379.63 77.4490   1
   7  -1  -1 705.597 59.9063   1
  -7   5   4 2180.17 70.1350  -2
  -7   1   1 2180.17 70.1350   1
   7  -1   0 113.522 53.0958   1
  -7   5   5 2158.06 49.2024  -2
  -7   1   0 2158.06 49.2024   1
   7  -1   1 2017.79 62.4649   1
  -7   5   6 3036.06 52.1297  -2
  -7   1  -1 3036.06 52.1297   1
  -7   5   7 715.092 31.6324  -2
  -7   1  -2 715.092 31.6324   1
   7  -1   3 7153.46 75.2746   1
  -7   5   8 10680.2 63.5455  -2
  -7   1  -3 10680.2 63.5455   1
   7  -1   4 790.331 35.1539   1
  -7   5   9 2741.70 43.0898  -2
  -7   1  -4 2741.70 43.0898   1
   7  -1   5 63.6892 24.2857   1
  -7   5  10 588.816 34.1683  -2
  -7   1  -5 588.816 34.1683   1
  -7   5  11 185.944 22.8621  -2
  -7   1  -6 185.944 22.8621   1
  -7   1  -7 32.3944 19.3897   1
   7   0 -13 1061.65 37.5426   1
   7   0 -12 332.997 20.8168   1
   7   0 -11 1025.81 22.5568   1
   7   0 -10 2318.41 23.5380   1
   7   0  -9 359.271 21.2009   1
   7  -6   4 1110.30 76.2224  -2
   7   0  -9 1110.30 76.2224   1
   7   0  -8 108.032 25.7962   1
  -7   6  -3 142.474 56.0737  -2
  -7   0   8 142.474 56.0737   1
   7   0  -7 56.8996 25.7731   1
   7   0  -6 3521.88 52.2206   1
  -7   6  -1 3941.51 46.3910  -2
  -7   0   6 3941.51 46.3910   1
   7   0  -5 682.153 65.0306   1
   7  -6   0 705.290 44.1164  -2
   7   0  -5 705.290 44.1164   1
   7   0  -4-33.5192 59.1842   1
  -7   6   1 2997.54 66.5769  -2
  -7   0   4 2997.54 66.5769   1
   7   0  -3-107.566 55.7893   1
  -7   6   2 1116.08 63.5233  -2
  -7   0   3 1116.08 63.5233   1
   7   0  -2 502.739 59.5527   1
  -7   6   3 932.727 64.7330  -2
  -7   0   2 932.727 64.7330   1
   7   0  -1 5887.23 91.4730   1
  -7   6   4 14026.1 74.0860  -2
  -7   0   1 14026.1 74.0860   1
   7   0   0 3341.64 73.6043   1
  -7   6   5 4634.65 55.2926  -2
  -7   0   0 4634.65 55.2926   1
   7   0   1 1107.07 33.4011   1
  -7   6   6 2523.43 49.1901  -2
  -7   0  -1 2523.43 49.1901   1
   7   0   2 1847.40 47.1787   1
  -7   6   7 3851.21 50.8093  -2
  -7   0  -2 3851.21 50.8093   1
   7   0   3 1418.02 42.7895   1
  -7   6   8 2138.28 43.7974  -2
  -7   0  -3 2138.28 43.7974   1
   7   0   4 188.272 28.5611   1
  -7   6   9 389.930 34.9154  -2
  -7   0  -4 389.930 34.9154   1
  -7   6  10 2953.28 30.1968  -2
  -7   0  -5 2953.28 30.1968   1
  -7   6  11 199.544 33.8061  -2
  -7   0  -6 199.544 33.8061   1
   7   1 -13 22.3927 30.5635   1
   7   1 -12 1354.49 24.2990   1
   7   1 -11 3388.67 29.1517   1
  -7  -1  10 12.2137 17.3390   1
  -7  -1   9 1307.23 18.8880   1
  -7  -1   8 733.696 22.5140   1
   7   1  -7 2462.28 35.4121   1
  -7   7  -2 7843.97 54.5882  -2
  -7  -1   7 7843.97 54.5882   1
   7   1  -6-23.3557 35.8033   1
  -7   7  -1 1479.50 43.0588  -2
  -7  -1   6 1479.50 43.0588   1
   7   1  -5 1119.44 41.8436   1
  -7   7   0 1223.75 42.9132  -2
  -7  -1   5 1223.75 42.9132   1
   7   1  -4-20.5078 55.4544   1
  -7   7   1 606.338 41.0604  -2
  -7  -1   4 606.338 41.0604   1
   7   1  -3 731.591 63.6306   1
  -7   7   2 2248.77 46.8205  -2
  -7  -1   3 2248.77 46.8205   1
   7   1  -2 1305.36 65.1341   1
  -7   7   3 3197.40 50.5778  -2
  -7  -1   2 3197.40 50.5778   1
   7   1  -1 192.193 27.6603   1
  -7   7   4 575.793 44.2172  -2
  -7  -1   1 575.793 44.2172   1
   7   1   0 336.702 28.7068   1
  -7   7   5 2083.69 47.5030  -2
  -7  -1   0 2083.69 47.5030   1
   7   1   1 1107.03 32.7460   1
  -7   7   6 2647.79 47.0679  -2
  -7  -1  -1 2647.79 47.0679   1
   7   1   2 1423.66 26.4326   1
  -7   7   7 1816.60 42.2483  -2
  -7  -1  -2 1816.60 42.2483   1
   7   1   3 254.802 29.7405   1
  -7   7   8 424.913 35.5588  -2
  -7  -1  -3 424.913 35.5588   1
   7   1   4 309.588 28.1023   1
  -7   7   9 340.618 29.4794  -2
  -7  -1  -4 340.618 29.4794   1
  -7  -1  -5 30.5192 21.5957   1
  -7   7  10 61.3955 37.1028  -2
  -7  -1  -5 61.3955 37.1028   1
   7   2 -13 2849.98 45.8974   1
   7   2 -12 492.348 20.9717   1
  -7  -2  11 983.392 19.9507   1
  -7  -2  10 132.983 16.3856   1
  -7  -2   9 136.736 17.9223   1
  -7  -2   8 65.4561 17.5616   1
   7   2  -7 5899.18 31.5666   1
   7   2  -6-17.6059 22.3471   1
   7   2  -5 28.2953 27.1946   1
  -7   8   0 855.557 60.9893  -2
  -7  -2   5 855.557 60.9893   1
   7   2  -4 25.5112 34.1689   1
  -7   8   1 2605.35 67.4936  -2
  -7  -2   4 2605.35 67.4936   1
   7   2  -3 323.939 35.2818   1
  -7   8   2 415.909 58.7182  -2
  -7  -2   3 415.909 58.7182   1
   7   2  -2 859.010 34.3416   1
  -7   8   3 2039.87 45.3244  -2
  -7  -2   2 2039.87 45.3244   1
   7   2  -1 434.165 29.8725   1
  -7   8   4 767.069 41.3122  -2
  -7  -2   1 767.069 41.3122   1
   7   2   0 674.091 30.3005   1
  -7   8   5 1144.89 41.6696  -2
  -7  -2   0 1144.89 41.6696   1
   7   2   1 190.295 21.1523   1
  -7   8   6 328.381 36.4146  -2
  -7  -2  -1 328.381 36.4146   1
   7   2   2 45.3144 21.8607   1
  -7   8   7 392.057 34.0372  -2
  -7  -2  -2 392.057 34.0372   1
   7   2   3 4461.61 57.1749   1
  -7   8   8 4476.87 39.7961  -2
  -7  -2  -3 4476.87 39.7961   1
  -7  -2  -4 604.662 26.7427   1
   7   3 -13 285.416 30.5759   1
  -7  -3  12 1656.03 25.2330   1
  -7  -3  11 205.595 16.2715   1
  -7  -3  10 2638.79 23.7922   1
  -7  -3   9 145.694 20.1925   1
  -7  -3   8 8311.65 35.7860   1
   7   3  -7 34.8902 26.9024   1
   7   3  -6 44.1386 22.3888   1
   7   3  -5 1123.16 25.7113   1
   7   3  -4 60.5728 26.7344   1
   7   3  -3 839.816 27.8167   1
  -7   9   2 6296.33 78.8491  -2
  -7  -3   3 6296.33 78.8491   1
   7   3  -2 1263.36 24.6228   1
   7   3  -1 382.821 33.6652   1
  -7   9   4 1963.89 43.2535  -2
  -7  -3   1 1963.89 43.2535   1
   7   3   0 1352.23 32.6439   1
  -7   9   5 2879.54 43.4538  -2
  -7  -3   0 2879.54 43.4538   1
   7   3   1 63.0469 19.1453   1
  -7   9   6 414.747 35.2747  -2
  -7  -3  -1 414.747 35.2747   1
   7   3   2 405.812 18.7614   1
  -7   9   7 530.875 32.5445  -2
  -7  -3  -2 530.875 32.5445   1
  -7  -3  -3 3642.13 38.8926   1
   7   4 -13 511.421 30.1541   1
  -7  -4  12 760.515 22.0197   1
  -7  -4  11 20.0441 17.1190   1
  -7  -4  10 75.1260 20.0592   1
  -7  -4   9 2829.29 26.7231   1
  -7  -4   8 1708.67 26.7429   1
  -7  -4   7 13.2923 23.6305   1
   7   4  -6 779.829 28.4509   1
   7   4  -5 1709.03 26.6232   1
   7   4  -4 125.802 26.2189   1
   7   4  -3 37.0408 25.2269   1
   7   4  -2 742.720 24.1656   1
   7   4  -1 1502.72 23.7730   1
   7   4   0 1100.48 24.3474   1
  -7  10   5 2227.99 57.2029  -2
  -7  -4   0 2227.99 57.2029   1
   7   4   1 727.964 25.9060   1
  -7  10   6 910.857 34.2127  -2
  -7  -4  -1 910.857 34.2127   1
  -7  -5  12 2304.24 32.0161   1
  -7  -5  11 38.6602 24.5650   1
  -7  -5  10 9540.48 46.1359   1
  -7  -5   9 8060.75 45.4678   1
  -7  -5   8 1715.64 32.6538   1
  -7  -5   7 1338.51 27.0048   1
  -7  -5   6 17.1290 22.7244   1
   7   5  -5 376.525 27.1074   1
   7   5  -4 3122.19 34.1461   1
   7   5  -3 3890.10 35.0788   1
   7   5  -2 197.507 18.2587   1
   7   5  -1-4.65328 18.1364   1
  -7  -5   0 540.366 19.8465   1
  -7  -6  11 2603.38 30.0960   1
  -7  -6  10-24.0644 32.2450   1
  -7  -6   9 4496.27 37.1163   1
  -7  -6   8 743.570 27.4726   1
  -7  -6   7 12.9119 25.4182   1
  -7  -6   6 1605.21 30.5554   1
  -7  -6   5 380.680 20.0062   1
  -7  -6   4 508.400 19.6409   1
  -7  -6   3 595.200 21.4500   1
   7   6  -2 714.868 23.9008   1
  -7  -6   1 18.9056 24.3570   1
  -7  -7  10-13.3311 40.4421   1
  -7  -7   9 108.439 30.8290   1
  -7  -7   8 1485.53 37.5077   1
  -7  -7   7 1073.38 27.4078   1
  -7  -7   6 78.7273 22.5579   1
  -7  -7   5 136.435 22.1309   1
   7   7  -4 2046.39 46.4381   1
   8 -11  -2 292.459 29.3961   1
   8 -11  -1 161.830 30.8551   1
   8 -11   0 16.4666 29.6190   1
   8 -11   1 478.802 32.4426   1
   8 -11   2 152.605 30.9116   1
   8 -11   3 9.11622 28.4718   1
   8 -10  -5 122.329 42.8923   1
   8 -10  -4 703.184 28.6591   1
   8 -10  -3 643.323 22.3241   1
   8 -10  -2 352.231 27.3403   1
   8 -10  -1 1094.10 29.7076   1
   8 -10   0 316.596 34.5771   1
   8 -10   1 530.024 35.4696   1
   8 -10   2 356.796 33.9068   1
   8 -10   3 553.973 35.2050   1
   8 -10   4 834.622 32.9474   1
   8  -9  -6 780.968 28.6953   1
   8  -9  -5 159.325 24.1987   1
   8  -9  -4 568.272 21.3740   1
   8  -9  -3 136.128 19.9524   1
   8  -9  -2 1272.52 27.2703   1
   8  -9  -1 3102.33 31.1415   1
   8  -9   0 291.566 35.5343   1
   8  -9   1 39.8060 33.9155   1
   8  -9   2 28.4706 32.6936   1
   8  -9   3-34.5329 30.3935   1
   8   2  -9 1877.12 43.8517  -2
   8  -9   4 1877.12 43.8517   1
   8  -8  -7-14.3954 26.1159   1
   8  -8  -6 24.8383 24.2471   1
   8  -8  -5 68.0009 19.5715   1
   8  -8  -4 681.193 21.9921   1
   8  -8  -3 2896.95 27.2498   1
   8  -8  -2 5772.86 32.0090   1
   8  -8  -1 3983.68 33.9536   1
   8  -8   0 5738.84 45.4654   1
   8   1  -5 5488.95 72.9086  -2
   8  -8   0 5488.95 72.9086   1
   8  -8   1 2164.96 47.5410   1
   8  -8   2 1355.92 18.2320   1
  -8   8  -3 177.490 17.3424   1
   8   1  -8 207.061 40.2582  -2
   8  -8   3 207.061 40.2582   1
  -8   8  -4 88.2274 16.8318   1
   8   1  -9 118.614 36.2891  -2
   8  -8   4 118.614 36.2891   1
  -8   8  -5 429.809 23.1510   1
   8  -7  -8 2.87121 24.9679   1
   8  -7  -7 415.017 25.3394   1
   8  -7  -6 8.11845 20.6521   1
   8  -7  -5 1306.37 24.8120   1
   8  -7  -4 94.0102 21.7148   1
   8  -7  -3 200.756 26.8991   1
   8  -7  -2 45.7163 20.0239   1
   8  -7  -1 1992.47 34.9391   1
   8   0  -4 2060.28 74.7487  -2
   8  -7  -1 2060.28 74.7487   1
   8  -7   0 333.848 27.5149   1
   8   0  -5 648.578 65.0064  -2
   8  -7   0 648.578 65.0064   1
   8  -7   1 571.462 16.3941   1
  -8   7  -2 8.55741 14.9500   1
   8   0  -7 1397.82 47.2273  -2
   8  -7   2 1397.82 47.2273   1
  -8   7  -3 40.0095 14.3833   1
   8   0  -8 541.330 39.2941  -2
   8  -7   3 541.330 39.2941   1
  -8   7  -4 627.349 15.3005   1
  -8   7  -5 83.4169 14.1833   1
   8  -6  -9 808.630 33.8170   1
   8  -6  -8 857.275 25.4869   1
   8  -6  -7 87.7903 20.7722   1
   8  -6  -6 279.420 22.5009   1
   8  -6  -5 143.229 22.8059   1
   8  -6  -4 14.2181 22.8198   1
   8  -6  -3 2418.90 29.5249   1
   8  -6  -2 1761.89 31.5381   1
   8  -6  -1 858.734 50.4457   1
   8  -1  -4 928.155 70.5655  -2
   8  -6  -1 928.155 70.5655   1
   8  -6   0 286.311 19.1070   1
   8  -1  -5 1161.16 67.3977  -2
   8  -6   0 1161.16 67.3977   1
  -8   6  -1 376.546 16.3999   1
  -8   6  -2 761.002 17.5808   1
  -8   6  -3 4712.53 27.5589   1
  -8   6  -4 816.060 17.3379   1
  -8   6  -5 1756.40 17.4166   1
   8  -5  -9 16.5290 21.1408   1
   8  -5  -8 21.8335 19.8120   1
   8  -5  -7 519.209 22.6730   1
   8  -5  -6 2914.00 30.5676   1
   8  -5  -5 9.74773 22.9735   1
   8  -5  -4 28.7521 23.4410   1
   8  -5  -3 43.8516 22.7914   1
   8  -5  -2 2962.71 41.7154   1
   8  -2  -3 3076.70 52.1896  -2
   8  -5  -2 3076.70 52.1896   1
   8  -5  -1 76.2607 19.1251   1
   8  -2  -4 239.553 69.7936  -2
   8  -5  -1 239.553 69.7936   1
   8  -5   0 330.142 20.5863   1
   8  -2  -5 293.581 66.0389  -2
   8  -5   0 293.581 66.0389   1
  -8   5  -1 1828.25 23.1505   1
   8  -2  -6 1600.26 64.7737  -2
   8  -5   1 1600.26 64.7737   1
  -8   5  -2 106.843 17.5508   1
   8  -2  -7 1386.83 59.7310  -2
   8  -5   2 1386.83 59.7310   1
  -8   5  -3 2067.05 22.3873   1
   8  -2  -8 3496.81 62.7861  -2
   8  -5   3 3496.81 62.7861   1
  -8   5  -4 2018.98 20.7714   1
  -8   5  -5 601.741 18.0618   1
   8  -4 -10 96.2888 29.6316   1
   8  -4  -9 1893.34 23.6198   1
   8  -4  -8 36.6016 20.3940   1
   8  -4  -7 3.95354 21.8014   1
   8  -4  -6 2806.84 30.6537   1
   8  -4  -5 715.636 25.6955   1
   8  -4  -4 811.486 25.8362   1
   8  -4  -3 679.932 28.0161   1
   8  -3  -2 1445.32 77.9519  -2
   8  -4  -3 1445.32 77.9519   1
   8  -4  -2 2534.09 22.6397   1
   8  -3  -3 1813.91 51.1288  -2
   8  -4  -2 1813.91 51.1288   1
   8  -4  -1 308.686 20.8068   1
   8  -3  -4 91.1004 71.2551  -2
   8  -4  -1 91.1004 71.2551   1
   8  -4   0 426.227 21.2537   1
   8  -3  -5 606.382 66.4204  -2
   8  -4   0 606.382 66.4204   1
  -8   4  -1 1093.08 26.4340   1
   8  -3  -6 687.520 43.3305  -2
   8  -4   1 687.520 43.3305   1
  -8   4  -2 97.1305 22.1586   1
   8  -3  -7 26.8842 54.6966  -2
   8  -4   2 26.8842 54.6966   1
  -8   4  -3 170.314 15.6350   1
  -8   4  -4 3309.87 23.7091   1
  -8   4  -5 335.260 16.1352   1
   8  -3 -10 106.157 31.9251   1
   8  -3  -9 5191.97 30.3345   1
   8  -3  -8-6.86021 20.5623   1
   8  -3  -7 84.5630 21.8405   1
   8  -3  -6 0.06952 22.6990   1
   8  -3  -5 255.740 24.0070   1
   8  -3  -4 66.0246 32.0069   1
   8  -4  -1 174.963 49.0363  -2
   8  -3  -4 174.963 49.0363   1
   8  -3  -3 76.3988 17.5241   1
   8  -4  -2 1429.51 52.4801  -2
   8  -3  -3 1429.51 52.4801   1
   8  -3  -2 1125.32 20.2570   1
   8  -4  -3 1045.53 50.5293  -2
   8  -3  -2 1045.53 50.5293   1
   8  -3  -1 250.997 20.9674   1
   8  -4  -4 770.859 73.0779  -2
   8  -3  -1 770.859 73.0779   1
  -8   3   0 1441.90 28.0658   1
   8  -4  -5 1630.18 48.6118  -2
   8  -3   0 1630.18 48.6118   1
   8  -3   1 143.676 20.3620   1
   8  -4  -6 2185.89 66.0413  -2
   8  -3   1 2185.89 66.0413   1
   8  -3   2 136.193 18.8755   1
  -8   3  -3 2532.18 20.9988   1
  -8   3  -4 629.673 16.1656   1
   8  -2 -10 61.1541 22.5394   1
   8  -2  -9 156.100 19.4492   1
   8  -2  -8 1851.26 25.6865   1
   8  -2  -7 1592.20 26.4549   1
   8  -2  -6 305.170 24.0535   1
   8  -2  -5-1.83622 30.7765   1
   8  -5   0 233.098 49.3908  -2
   8  -2  -5 233.098 49.3908   1
   8  -2  -4 24.2102 17.5693   1
   8  -5  -1 35.5518 49.2474  -2
   8  -2  -4 35.5518 49.2474   1
   8  -2  -3 70.1279 19.7667   1
   8  -5  -2 2508.42 43.9745  -2
   8  -2  -3 2508.42 43.9745   1
  -8   2   2 3146.19 30.8786   1
   8  -5  -3 2098.65 35.9474  -2
   8  -2  -2 2098.65 35.9474   1
   8  -2  -1 657.612 21.6833   1
   8  -5  -4 507.176 43.0231  -2
   8  -2  -1 507.176 43.0231   1
   8  -2   0 13.2395 20.0585   1
   8  -5  -5-47.8223 62.7152  -2
   8  -2   0-47.8223 62.7152   1
  -8   2  -1 1150.96 20.3814   1
  -8   2  -2 630.616 22.6835   1
  -8   2  -3 11.8814 13.7003   1
  -8   2  -4 156.670 15.6981   1
   8  -1 -10 1843.03 27.4697   1
   8  -1  -9 57.9434 18.7329   1
   8  -1  -8 64.7295 20.3937   1
   8  -1  -7 830.237 23.9987   1
  -8   1   6 516.369 24.4569   1
   8  -6   1 797.243 49.0185  -2
   8  -1  -6 797.243 49.0185   1
   8  -1  -5 1800.69 21.8643   1
   8  -6   0 2089.38 56.0747  -2
   8  -1  -5 2089.38 56.0747   1
   8  -1  -4 53.3415 18.0247   1
   8  -6  -1 672.481 52.5826  -2
   8  -1  -4 672.481 52.5826   1
   8  -1  -3 6795.44 35.2889   1
   8  -6  -2 7001.16 53.7507  -2
   8  -1  -3 7001.16 53.7507   1
   8  -1  -2 6938.82 32.3257   1
   8  -6  -3 6973.62 62.9500  -2
   8  -1  -2 6973.62 62.9500   1
   8  -1  -1 179.942 17.3633   1
   8  -6  -4-33.7084 66.4290  -2
   8  -1  -1-33.7084 66.4290   1
   8  -1   0 2107.59 22.5085   1
   8  -1   1 656.177 19.6786   1
  -8   1  -2 56.2466 18.3879   1
  -8   1  -3 323.080 18.2066   1
   8   0 -10 87.1155 31.7297   1
   8   0  -9 590.544 22.3762   1
  -8   0   8 770.242 18.8687   1
   8   0  -7 2104.36 23.5555   1
  -8   0   6 246.397 15.9524   1
   8  -7   1 687.033 49.4112  -2
   8   0  -6 687.033 49.4112   1
   8   0  -5 494.966 21.0960   1
   8  -7   0 656.432 38.5550  -2
   8   0  -5 656.432 38.5550   1
   8   0  -4 225.868 20.7124   1
   8  -7  -1 2229.02 41.7341  -2
   8   0  -4 2229.02 41.7341   1
   8   0  -3 242.198 20.7603   1
   8  -7  -2 215.094 35.2379  -2
   8   0  -3 215.094 35.2379   1
   8   0  -2 395.494 21.1007   1
   8  -7  -3 470.039 39.1834  -2
   8   0  -2 470.039 39.1834   1
   8   0  -1 94.4327 16.6764   1
   8   0   0 130.147 18.8623   1
   8   0   1 94.3800 16.9878   1
  -8   0  -2 34.4706 17.2196   1
   8   1 -10 5720.23 52.6946   1
   8   1  -9 228.627 20.4230   1
  -8  -1   8 187.562 19.4223   1
  -8  -1   7 115.704 26.7411   1
   8  -8   2 1821.01 35.3761  -2
   8   1  -7 1821.01 35.3761   1
  -8  -1   6 120.286 18.2992   1
   8  -8   1 2610.77 37.7562  -2
   8   1  -6 2610.77 37.7562   1
  -8  -1   5-59.3309 22.7958   1
   8  -8   0 5914.03 39.2485  -2
   8   1  -5 5914.03 39.2485   1
  -8  -1   4 2177.02 30.9667   1
   8  -8  -1 5860.22 44.4912  -2
   8   1  -4 5860.22 44.4912   1
   8   1  -3 579.070 17.7330   1
   8   1  -2 15.5417 15.2350   1
   8   1  -1 71.9809 18.1913   1
  -8  -1   0 152.075 20.5271   1
  -8  -1  -1 1073.93 22.0207   1
   8   2 -10 267.791 30.3331   1
   8   2  -9 880.994 27.4860   1
  -8  -2   8 1175.66 30.2209   1
   8  -9   3 1699.39 42.1140  -2
   8   2  -8 1699.39 42.1140   1
  -8  -2   7 0.28437 35.2515   1
   8  -9   2 162.757 30.9288  -2
   8   2  -7 162.757 30.9288   1
  -8  -2   6 14.0734 17.5490   1
   8  -9   1 57.9621 29.7823  -2
   8   2  -6 57.9621 29.7823   1
  -8  -2   5 14.7285 17.2312   1
   8  -9   0 449.931 30.7366  -2
   8   2  -5 449.931 30.7366   1
   8   2  -4 80.9360 17.5403   1
   8  -9  -1 3564.83 58.9649  -2
   8   2  -4 3564.83 58.9649   1
   8   2  -3 730.082 16.9109   1
   8   2  -2 136.497 15.8479   1
   8   2  -1 620.247 18.8831   1
  -8  -2   0 12.1873 25.2510   1
   8   3 -10 17.4960 26.8443   1
   8 -10   4 3060.74 54.1669  -2
   8   3  -9 3060.74 54.1669   1
  -8  -3   8 466.853 37.5341   1
   8 -10   3 1646.61 36.9125  -2
   8   3  -8 1646.61 36.9125   1
  -8  -3   7 326.372 25.4512   1
   8 -10   2 970.317 37.7227  -2
   8   3  -7 970.317 37.7227   1
  -8  -3   6 210.428 20.3918   1
   8 -10   1 1135.39 39.0266  -2
   8   3  -6 1135.39 39.0266   1
  -8  -3   5 18.9481 15.0966   1
  -8  -3   4 269.443 15.0793   1
   8   3  -3 104.756 17.9950   1
  -8  -3   2 33.6147 20.3189   1
  -8  -3   1 23.6711 25.4637   1
   8 -11   4-22.9741 42.4560  -2
   8   4  -9-22.9741 42.4560   1
   8 -11   3 234.112 43.5737  -2
   8   4  -8 234.112 43.5737   1
   8 -11   2 4706.67 41.3778  -2
   8   4  -7 4706.67 41.3778   1
   8   4  -6 216.596 32.9111   1
   8 -11   1 1338.80 50.3774  -2
   8   4  -6 1338.80 50.3774   1
   8   4  -4 93.8967 20.9587   1
  -8  -4   3 250.113 29.5577   1
  -1  19  -5-5.84913 25.8016   2
  -1  19  -6 1172.47 33.5638   2
  -1  19  -7 274.349 27.7007   2
  -1  18  -1 701.885 33.6652   2
  -1  18  -2 401.783 23.3698   2
  -1  18  -3 302.299 24.5987   2
  -1  18  -4 617.092 26.2331   2
  -1  18  -5 68.1492 35.1112   2
  -1  18  -6-7.87379 23.6169   2
  -1  18  -7 11.0881 24.3457   2
  -1  18  -8 223.832 21.1066   2
  -1  18  -9 2403.89 28.1110   2
  -1  18 -10 19.9361 18.0798   2
  -1  18 -11 17.5585 32.4847   2
  -1  18 -12 1039.66 37.1890   2
  -1  18 -13 26.4340 25.5130   2
  -1  17   1 67.2219 33.2047   2
  -1  17   0 346.627 26.2158   2
  -1  17  -1-14.8731 26.4228   2
  -1  17  -2 1310.07 34.3271   2
  -1  17  -3-5.75607 28.8469   2
  -1  17  -4-4.91755 29.1950   2
  -1  17  -5 1725.81 26.1027   2
  -1  17  -6 163.144 24.2144   2
  -1  17  -7 61.6634 24.2300   2
  -1  17  -8-0.89632 23.9247   2
  -1  17  -9 2923.89 34.3968   2
  -1  17 -10 30.4479 18.5451   2
  -1  17 -11 2840.92 32.4297   2
  -1  17 -12 2103.97 26.3290   2
  -1  17 -13 38.6075 17.3013   2
  -1  17 -14-31.4837 21.8194   2
  -1  16   3 1207.19 23.6696   2
  -1  16   2 57.5382 21.4573   2
  -1  16   1 293.824 18.6397   2
  -1  16   0 1047.43 25.3450   2
  -1  16  -1 11.3385 26.3750   2
  -1  16  -2 221.232 28.6756   2
  -1  16  -3 4355.21 43.2554   2
  -1  16  -4 3235.78 29.2382   2
  -1  16  -5 1359.72 27.6746   2
  -1  16  -6 2049.65 35.3666   2
  -1  16  -7 12.5983 26.6304   2
  -1  16  -8 201.130 26.7564   2
  -1  16  -9 3772.21 48.3628   2
  -1  16 -10 377.241 31.7562   2
   1 -16  11 631.362 29.0599   2
   1 -16  12 520.711 23.8959   2
   1 -16  13 19.8665 23.6663   2
   1 -16  14 587.868 24.1227   2
   1 -16  15 1769.71 44.3344   2
  -1  15   5 629.259 20.4217   2
  -1  15   4 29.9795 22.0260   2
  -1  15   3 314.064 23.3328   2
  -1  15   2 482.890 21.7307   2
  -1  15   1 914.970 24.8972   2
  -1  15   0 123.749 25.5105   2
  -1  15  -1 364.922 31.8052   2
  -1  15  -2 2278.73 73.0847   2
  -1  15  -3 2589.89 41.2700   2
  -1  15  -4 1768.44 26.8574   2
  -1  15  -5 17.2401 24.3572   2
  -1  15  -6 877.051 40.1139   2
  -1  15  -7 411.547 52.8317   2
  -1  15  -8 54.8631 34.2567   2
  -1  15  -9 6339.54 63.8849   2
   1 -15  10 3254.11 49.5142   2
   1 -15  11-25.9425 28.5455   2
   1 -15  12 2053.60 44.9527   2
  -1  15 -13 52.1144 25.2046   2
   1 -15  14 1757.03 28.2299   2
   1 -15  15 1279.36 23.2726   2
  -1  15 -16-16.2733 29.4292   2
  -1  14   7 39.7209 26.5929   2
  -1  14   6 225.112 20.5429   2
  -1  14   5 350.638 22.6581   2
  -1  14   4 418.727 25.5844   2
  -1  14   3 467.734 22.8455   2
  -1  14   2 1376.70 27.4758   2
  -1  14   1 1454.09 48.9287   2
  -1  14   0 1035.59 36.2270   2
  -1  14  -1 313.099 33.4113   2
  -1  14  -2 315.909 32.7707   2
  -1  14  -3 3290.99 28.0791   2
  -1  14  -4 247.765 29.3717   2
  -1  14  -5 3347.45 50.9902   2
  -1  14  -6 1843.34 64.6119   2
  -1  14  -7 529.586 31.9448   2
   1 -14   8 35723.0 121.843   2
   1 -14   9 46824.9 112.838   2
   1 -14  10 890.779 30.9358   2
   1 -14  11 308.263 42.3128   2
   1 -14  12 77.1457 30.8151   2
   1 -14  13 49.0959 19.3168   2
  -1  14 -14 86.4721 23.1741   2
   1 -14  15 584.232 26.8384   2
  -1  14 -16 2035.37 59.3704   2
  -1  14 -17 1034.24 42.1326   2
  -1  13   8 7.88619 22.2574   2
  -1  13   7 337.068 22.8356   2
  -1  13   6 10.8481 18.7254   2
  -1  13   5 485.727 22.6338   2
  -1  13   4 910.719 25.8751   2
  -1  13   3 3219.25 42.1651   2
  -1  13   2 6623.90 42.9870   2
  -1  13   1 26.9220 23.9874   2
  -1  13   0 1607.49 29.0112   2
  -1  13  -1 25.9962 26.1785   2
  -1  13  -2 1421.22 24.3476   2
  -1  13  -3 36.1831 18.6652   2
  -1  13  -4 1464.10 32.6388   2
  -1  13  -5 1648.38 26.1079   2
   1 -13   6 2178.19 34.3303   2
   1 -13   7 27142.7 74.3858   2
   1 -13   8 7258.38 46.4437   2
   1 -13   9 27855.4 77.3449   2
   1 -13  10 36964.5 89.6160   2
   1 -13  11 5541.74 48.4658   2
   1 -13  12 583.386 27.5861   2
   1 -13  13 386.914 27.9789   2
  -1  13 -14 419.002 22.3192   2
  -1  13 -15 1217.38 27.0923   2
  -1  13 -16 3069.61 73.1791   2
  -1  13 -17 67.8732 37.6302   2
  -1  12   9 2850.49 29.1797   2
  -1  12   8 36.6388 22.7367   2
  -1  12   7 927.808 22.5357   2
  -1  12   6 431.594 23.4310   2
  -1  12   5 281.753 24.2120   2
  -1  12   4 1521.60 32.2760   2
  -1  12   3 5586.00 40.3717   2
  -1  12   2 1620.45 29.4162   2
  -1  12   1 1828.40 32.9448   2
  -1  12   0 1958.56 22.8771   2
  -1  12  -1 2523.68 24.6386   2
  -1  12  -2 419.811 18.2648   2
   1 -12   3 177.801 20.6931   2
   1 -12   4 3772.03 28.8688   2
   1 -12   5 24.6009 23.3261   2
   1 -12   6 449.267 20.6841   2
   1 -12   7 3526.14 30.6272   2
   1 -12   8 18212.1 62.5489   2
   1 -12   9 12534.9 54.9986   2
  -1  12 -10 24618.8 69.2522   2
  -1  12 -11 4796.75 36.9335   2
   1 -12  12 4632.97 43.7164   2
   1 -12  13 1229.89 27.2889   2
  -1  12 -14 6777.51 40.5130   2
  -1  12 -15 1591.06 21.6294   2
  -1  12 -16 141.092 35.6495   2
  -1  12 -17 113.259 41.0543   2
   1 -12  18 36.3188 16.7127   2
  -1  11  10 731.233 21.2901   2
  -1  11   9 280.654 18.8983   2
  -1  11   8 2882.95 33.2619   2
  -1  11   7 36.3665 21.2592   2
  -1  11   6 541.234 44.2720   2
  -1  11   5 703.978 26.9792   2
  -1  11   4 8159.26 40.6797   2
  -1  11   3 1100.62 25.9440   2
  -1  11   2 2047.73 25.6191   2
   1 -11  -1 3130.76 29.6148   2
   1 -11   0 1094.42 25.5926   2
  -1  11  -1 7389.89 29.1286   2
   1 -11   2 39.0788 16.3711   2
   1 -11   3 11422.1 44.0890   2
   1 -11   4 2944.86 27.1177   2
   1 -11   5 3194.57 28.3652   2
   1 -11   6 1542.67 29.8052   2
   1 -11   7 4746.65 37.3390   2
   1 -11   8 13690.1 53.6718   2
  -1  11  -9 621.101 24.2081   2
  -1  11 -10 398.889 23.6073   2
  -1  11 -11 5697.58 41.6402   2
   1 -11  12 6573.79 45.9701   2
   1 -11  13 12356.7 51.0712   2
  -1  11 -14 6169.93 59.5176   2
  -1  11 -15 14393.7 50.8523   2
  -1  11 -16 485.904 20.6465   2
   1 -11  17 1373.13 29.4167   2
   1 -11  18 409.538 21.9340   2
  -1  10  11 18.3800 15.8016   2
  -1  10  10 423.388 20.2886   2
  -1  10   9 181.413 19.4006   2
  -1  10   8 2205.07 33.1159   2
  -1  10   7 16.3382 24.0158   2
  -1  10   6 42.6473 20.2588   2
  -1  10   5 78.6957 24.6838   2
  -1  10   4 442.082 22.0239   2
  -1  10   3 15280.5 47.7827   2
   1 -10  -2 4027.21 27.5684   2
   1 -10  -1 4055.45 28.9308   2
   1 -10   0 253.923 12.8190   2
   1 -10   1 2638.09 21.6517   2
   1 -10   2 10577.6 34.9825   2
   1 -10   3 33428.1 64.4765   2
   1 -10   4 3595.96 29.8904   2
   1 -10   5 959.141 24.6727   2
   1 -10   6 595.092 23.8474   2
   1 -10   7 5673.02 36.5612   2
  -1  10  -8 3626.46 27.7728   2
  -1  10  -9 8768.60 38.6757   2
  -1  10 -10 8109.68 39.5305   2
  -1  10 -11 2855.39 34.2602   2
   1 -10  12 4661.61 36.4041   2
  -1  10 -13 858.338 35.2400   2
  -1  10 -14 1322.99 37.5508   2
   1 -10  15 467.162 21.1738   2
   1 -10  16 1885.81 28.0048   2
  -1  10 -17 1752.23 29.8006   2
  -1  10 -18 1208.64 28.2647   2
  -1   9  12 18.8469 18.7880   2
  -1   9  11 538.870 20.6189   2
  -1   9  10 776.573 24.6809   2
  -1   9   9 1156.31 28.3029   2
  -1   9   8 12.3693 23.6772   2
  -1   9   7 157.150 20.9756   2
  -1   9   6 1563.31 28.2191   2
  -1   9   5 15705.5 50.1234   2
  -1   9   4 1584.94 20.6552   2
  -1   9   3 485.773 19.0570   2
   1  -9  -2 8222.79 31.4140   2
   1  -9  -1 10.3855 13.9195   2
   1  -9   0 1188.16 15.7085   2
   1  -9   1 6135.35 25.5085   2
   1  -9   2 156.895 13.7526   2
   1  -9   3 11926.6 33.8288   2
   1  -9   4 4114.75 31.0036   2
   1  -9   5 7610.34 48.5095   2
   1  -9   6 11620.0 86.6438   2
   1  -9   7 15671.0 51.5697   2
  -1   9  -8 4927.58 28.9282   2
  -1   9  -9 4731.28 30.2064   2
  -1   9 -10 1594.32 24.5572   2
   1  -9  11 1079.98 28.0590   2
   1  -9  12 13.5952 22.1839   2
  -1   9 -13 22599.8 77.3772   2
  -1   9 -14 2609.46 41.2022   2
  -1   9 -15 909.372 25.3763   2
  -1   9 -16 1216.04 33.1248   2
  -1   9 -17 633.742 24.8523   2
   1  -9  18 15.8544 21.1082   2
  -1   8  13-0.35999 17.8667   2
  -1   8  12 21.1675 17.7287   2
  -1   8  11 64.5903 16.9072   2
  -1   8  10 60.1671 21.2227   2
  -1   8   9 1124.23 24.4842   2
  -1   8   8-6.05626 19.1702   2
  -1   8   7 519.761 20.5271   2
  -1   8   6 778.021 19.1528   2
  -1   8   5 2703.41 22.4754   2
  -1   8   4 1006.46 19.1597   2
   1  -8  -3 3857.44 24.1754   2
   1  -8  -2 7204.26 29.6435   2
  -1   8   1 635.342 12.1679   2
   1  -8   0 59.6024 10.8111   2
   1  -8   1 4197.57 28.7345   2
   1  -8   2 42466.0 76.6218   2
   1  -8   3 9087.93 26.1135   2
   1  -8   4 116.115 24.3307   2
   1  -8   5 3889.49 38.4534   2
  -1   8  -6 16696.8 55.9920   2
  -1   8  -7 2474.53 34.8259   2
  -1   8  -8 7903.61 32.3643   2
  -1   8  -9 15892.1 44.5670   2
  -1   8 -10 2767.94 26.3909   2
   1  -8  11 2988.08 32.6742   2
   1  -8  12 4672.32 38.0245   2
  -1   8 -13 16402.2 65.2778   2
  -1   8 -14 2438.42 31.0524   2
  -1   8 -15 3244.46 48.9259   2
   1  -8  16 178.746 19.7001   2
  -1   8 -17 600.551 21.2369   2
   1  -8  18 1654.93 23.6479   2
  -1   7  14 691.747 29.3175   2
  -1   7  13 16.1452 17.1984   2
  -1   7  12 1129.15 23.1234   2
  -1   7  11 5.20385 19.9417   2
  -1   7  10 5018.62 41.7412   2
  -1   7   9 1140.09 25.6013   2
  -1   7   8 685.840 23.2685   2
  -1   7   7 200.327 16.7141   2
  -1   7   6 586.382 19.3439   2
   1  -7  -5 5422.73 29.4866   2
   1  -7  -4 62.3093 13.1918   2
   1  -7  -3 16814.2 37.3635   2
  -1   7   2 3233.72 15.8855   2
  -1   7   1 417.607 11.4655   2
   1  -7   0 407.170 11.7371   2
   1  -7   1 89588.1 92.1191   2
   1  -7   2 374.177 20.6104   2
   1  -7   3 246.872 18.1604   2
  -1   7  -4 223.295 21.3256   2
  -1   7  -5 654.835 19.4224   2
  -1   7  -6 6934.02 34.1716   2
  -1   7  -7 73355.3 92.3783   2
  -1   7  -8 50168.3 98.1653   2
  -1   7  -9 2977.78 24.8823   2
  -1   7 -10 4302.65 32.3018   2
   1  -7  11 208.398 16.7990   2
  -1   7 -12 2599.32 29.6379   2
  -1   7 -13 1429.42 30.8958   2
  -1   7 -14 4079.12 44.6495   2
   1  -7  15 1239.52 30.9620   2
   1  -7  16 921.243 20.5059   2
   1  -7  17 1501.91 18.4821   2
   1  -7  18 11.9089 15.4272   2
  -1   6  15 25.1528 19.1112   2
  -1   6  14 93.2469 16.5962   2
  -1   6  13 353.198 21.6514   2
  -1   6  12 12.3538 22.0690   2
  -1   6  11 5168.31 47.5804   2
  -1   6  10 3068.61 31.6358   2
  -1   6   9 84.9089 19.7233   2
  -1   6   8 599.665 21.6161   2
  -1   6   7 3.93993 14.0237   2
  -1   6   6 8620.83 29.3337   2
  -1   6   5 1156.46 14.1640   2
  -1   6   4 16090.6 32.7045   2
  -1   6   3 5680.76 20.7067   2
   1  -6  -2 26.7034 8.46023   2
   1  -6  -1 748.454 8.87392   2
   1  -6   0 6802.87 19.6748   2
   1  -6   1 9369.96 25.1617   2
   1  -6   2 3219.90 17.1712   2
   1  -6   3 24098.1 49.5250   2
  -1   6  -4 103.108 11.6005   2
  -1   6  -5 4286.63 24.6886   2
  -1   6  -6 55528.0 67.0256   2
  -1   6  -7 403.863 18.9579   2
  -1   6  -8 33346.8 54.2146   2
  -1   6  -9 9963.29 42.4676   2
   1  -6  10 146.660 15.0553   2
  -1   6 -11 6955.33 36.7255   2
  -1   6 -12 10549.9 45.6615   2
  -1   6 -13 51.5264 32.3940   2
  -1   6 -14 4547.57 46.6019   2
  -1   6 -15 71.1611 23.4334   2
   1  -6  16 1123.88 19.8346   2
   1  -6  17 202.323 13.5501   2
   1  -6  18 4375.15 38.4157   2
  -1   5  15-9.68795 16.8850   2
  -1   5  14 516.933 21.4192   2
  -1   5  13 30.0426 21.4323   2
  -1   5  12 487.776 30.5217   2
  -1   5  11 12154.8 51.6963   2
  -1   5  10 3.63686 16.8946   2
  -1   5   9 99.2434 16.0121   2
  -1   5   8 25.9826 13.0525   2
  -1   5   7 11.0384 12.2793   2
  -1   5   6 2566.11 18.9008   2
  -1   5   5 2712.32 20.0478   2
  -1   5   4 8513.98 25.2076   2
  -1   5   3 154.273 8.54621   2
   1  -5  -2 370.972 6.69820   2
   1  -5  -1 1359.17 8.45372   2
   1  -5   0 30367.8 32.0438   2
   1  -5   1 13696.1 20.2490   2
   1  -5   2 23077.8 41.1865   2
   1  -5   3 7451.36 20.9436   2
  -1   5  -4 1616.55 14.2655   2
  -1   5  -5 7869.15 26.6058   2
  -1   5  -6 17749.0 30.6344   2
  -1   5  -7 1892.33 21.5120   2
  -1   5  -8 5402.79 27.3305   2
  -1   5  -9 1188.01 19.1669   2
  -1   5 -10 47.7870 16.9346   2
  -1   5 -11 7758.76 37.9710   2
   1  -5  12 2068.83 32.4184   2
  -1   5 -13 42817.3 111.926   2
   1  -5  14 88.0650 27.6616   2
   1  -5  15 3498.32 42.2980   2
   1  -5  16 29.5685 15.0478   2
   1  -5  17 1575.07 19.7771   2
   1  -5  18 1207.23 19.2182   2
  -1   4  16 1232.96 31.3187   2
  -1   4  15 224.894 22.6061   2
  -1   4  14 151.285 14.9806   2
  -1   4  13 82.2469 18.3403   2
  -1   4  12 863.797 22.2209   2
  -1   4  11 1210.85 23.3112   2
  -1   4  10 340.538 15.7588   2
   1  -4  -9 195.818 14.9948   2
  -1   4   8 31.2744 13.0591   2
   1  -4  -7 11075.5 30.4080   2
  -1   4   6 839.884 13.2456   2
  -1   4   5 28459.0 38.0944   2
  -1   4   4 708.365 9.29168   2
  -1   4   3 94.6752 5.58694   2
  -1   4   2 45.3009 4.93875   2
   1  -4  -1 6262.17 11.4425   2
   1  -4   0 63985.8 46.5605   2
   1  -4   1 67709.3 46.2873   2
   1  -4   2 66636.7 50.7243   2
   1  -4   3 5622.36 17.4556   2
  -1   4  -4 1625.67 10.0607   2
  -1   4  -5 1844.68 11.4318   2
  -1   4  -6 99758.8 51.7237   2
  -1   4  -7 4366.70 18.6397   2
   1  -4   8 1515.08 18.7987   2
   1  -4   9 121.698 14.3675   2
  -1   4 -10 2959.12 30.6707   2
  -1   4 -11 17681.2 62.9834   2
  -1   4 -12 54675.9 114.593   2
  -1   4 -13 19375.5 91.9619   2
   1  -4  14 29053.2 80.1778   2
  -1   4 -15 367.604 18.4073   2
   1  -4  16 311.268 17.4567   2
   1  -4  17 1942.94 26.9060   2
   1  -4  18 557.496 18.6499   2
  -1   3  16 237.349 20.1450   2
  -1   3  15 24.2376 14.7031   2
  -1   3  14 202.311 16.4639   2
  -1   3  13 981.879 24.8508   2
  -1   3  12 12.0571 16.1557   2
  -1   3  11 10.7006 17.1461   2
  -1   3  10 2844.28 27.3047   2
  -1   3   9 8.01373 15.0891   2
  -1   3   8 252.119 13.3790   2
   1  -3  -7 612.761 14.2884   2
   1  -3  -6 25954.4 38.7848   2
  -1   3   5 71376.5 61.3783   2
  -1   3   4 2475.44 11.5358   2
  -1   3   3 406.495 6.63980   2
   1  -3  -2 2870.28 9.27649   2
   1  -3  -1 536.419 6.32175   2
  -1   3   0 2058.34 10.8049   2
   1  -3   1 70405.8 42.7254   2
   1  -3   2 5339.16 16.4405   2
   1  -3   3 11897.2 20.7089   2
  -1   3  -4 31944.8 24.5278   2
  -1   3  -5 16968.1 19.0047   2
  -1   3  -6 3723.59 14.5893   2
   1  -3   7 2102.09 13.5808   2
  -1   3  -8 15339.3 34.4124   2
  -1   3  -9 956.267 13.9729   2
  -1   3 -10 4256.63 25.9292   2
   1  -3  11 11642.9 76.1460   2
  -1   3 -12 1716.13 33.7735   2
   1  -3  13 4609.02 37.7667   2
   1  -3  14 13847.0 56.6294   2
   1  -3  15 1285.76 26.2526   2
   1  -3  16 1073.37 22.7541   2
   1  -3  17 3450.88 31.4646   2
   1  -3  18 805.903 28.0759   2
  -1   2  17 1046.11 29.1627   2
  -1   2  16 263.386 17.3953   2
  -1   2  15 598.780 19.7022   2
   1  -2 -14 14.8668 14.9286   2
  -1   2  13 969.582 22.1125   2
  -1   2  12 1316.52 26.9578   2
  -1   2  11 1675.42 24.7927   2
   1  -2 -10 119.935 16.5663   2
   1  -2  -9 4974.57 30.3200   2
   1  -2  -8 32.4395 14.4608   2
   1  -2  -7 817.634 19.5622   2
  -1   2   6 69663.8 53.2656   2
  -1   2   5 7940.28 19.8578   2
  -1   2   4 6889.34 15.5062   2
  -1   2   3 7166.20 21.0430   2
  -1   2   2 29729.9 22.2509   2
   1  -2  -1 2091.19 8.49844   2
   1  -2   0 7536.90 13.9594   2
   1  -2   1 4972.52 9.43029   2
   1  -2   2 15649.4 14.7492   2
   1  -2   3 8584.26 12.6548   2
  -1   2  -4 321.128 6.22923   2
  -1   2  -5 30553.0 19.7485   2
   1  -2   6 16211.2 19.8821   2
  -1   2  -7 1036.80 11.8799   2
  -1   2  -8 321.005 11.7218   2
   1  -2   9 83.5247 15.1846   2
   1  -2  10 279.514 21.3232   2
   1  -2  11 2233.65 27.4221   2
   1  -2  12 54643.8 102.352   2
   1  -2  13 530.157 22.7197   2
   1  -2  14 3187.70 34.9500   2
   1  -2  15 47.7555 21.7906   2
   1  -2  16 1286.12 22.9514   2
   1  -2  17 2663.96 27.0369   2
  -1   1  17 14.1309 16.2422   2
  -1   1  16 777.602 16.4057   2
  -1   1  15 706.675 18.8252   2
  -1   1  14 2490.12 25.7067   2
  -1   1  13 1720.53 23.0705   2
  -1   1  12 1608.51 24.0936   2
   1  -1 -11 3790.11 30.8552   2
   1  -1 -10 690.925 18.4482   2
  -1   1   9 340.006 16.0497   2
   1  -1  -8 9690.40 35.1947   2
  -1   1   7 401.506 20.4138   2
  -1   1   6 1018.89 13.5925   2
  -1   1   5 16320.8 26.4240   2
  -1   1   4 336.351 13.8798   2
  -1   1   3 11025.0 28.1967   2
  -1   1   2 52661.4 49.9105   2
  -1   1   1 80.6306 6.32313   2
   1  -1   0 3739.24 7.14633   2
   1  -1   1 45778.6 22.0505   2
   1  -1   2 111472. 29.0465   2
   1  -1   3 745.055 5.51949   2
   1  -1   4 2565.75 7.29198   2
  -1   1  -5 2563.40 7.99261   2
   1  -1   6 1926.43 9.79795   2
  -1   1  -7 4982.28 18.5197   2
   1  -1   8 803.991 13.4540   2
   1  -1   9 9605.50 40.9276   2
  -1   1 -10 600.644 18.7291   2
   1  -1  11 575.867 20.8188   2
   1  -1  12 6086.54 44.5705   2
   1  -1  13 4166.50 38.6157   2
   1  -1  14 233.831 24.9606   2
   1  -1  15 10.0616 18.9262   2
   1  -1  16 1123.52 21.2135   2
   1  -1  17 3652.16 33.5449   2
  -1   0  18 3186.12 40.3759   2
  -1   0  17 1063.47 17.0913   2
  -1   0  16 4099.69 28.3346   2
  -1   0  15 9.85984 17.2663   2
  -1   0  14 648.045 19.2157   2
  -1   0  13 14263.7 65.5679   2
   1   0 -12 801.082 21.4862   2
   1   0 -11 449.752 18.8691   2
  -1   0  10 4280.73 30.5421   2
  -1   0   9 6878.93 33.7983   2
   1   0  -8 277.315 19.7918   2
  -1   0   7 4553.81 27.5328   2
  -1   0   6 93.9280 10.4000   2
  -1   0   5 27277.0 41.5408   2
  -1   0   4 3306.71 24.0983   2
  -1   0   3 57077.1 67.7034   2
  -1   0   2 32727.6 44.9607   2
   1   0  -1 74737.1 42.4543   2
   1   0   0 79.9257 3.26600   2
   1   0   1 1681.23 4.86838   2
   1   0   2 17346.3 11.7729   2
   1   0   3 5856.32 6.71486   2
   1   0   4 4810.87 6.72711   2
  -1   0  -5 214.369 6.20557   2
  -1   0  -6 72.9477 8.95334   2
   1   0   7 1335.06 13.4880   2
   1   0   8 526.996 12.6183   2
   1   0   9 6009.20 24.9788   2
   1   0  10 339.389 15.0891   2
   1   0  11 3061.62 30.7096   2
   1   0  12 191.039 20.0598   2
   1   0  13 132.291 19.6440   2
   1   0  14 181.467 24.3889   2
   1   0  15 1884.99 23.2437   2
   1   0  16 1237.61 23.2161   2
   1   0  17 1699.18 32.8982   2
  -1  -1  18 1215.97 34.0690   2
  -1  -1  17 1088.15 19.8823   2
  -1  -1  16 1206.91 19.6413   2
   1   1 -15 4197.73 32.6596   2
   1   1 -14 7153.15 47.0826   2
   1   1 -13 163.785 29.7413   2
   1   1 -12 40384.1 104.144   2
  -1  -1  11 5446.43 40.1346   2
  -1  -1  10 799.499 20.6720   2
  -1  -1   9 3466.67 32.0634   2
   1   1  -8 1532.37 29.1902   2
  -1  -1   7 8772.33 34.1345   2
   1   1  -6 22.4895 9.99640   2
   1   1  -5 594.301 15.5684   2
   1   1  -4 1038.08 15.4709   2
  -1  -1   3 1480.33 15.9532   2
  -1  -1   2 32891.6 36.8347   2
   1   1  -1 16227.3 15.2733   2
   1   1   0 48081.4 16.5266   2
   1   1   1 12941.9 10.0927   2
   1   1   2 2495.45 6.45369   2
   1   1   3 451.944 4.87281   2
  -1  -1  -4 16584.5 14.1992   2
   1   1   5 45289.1 30.3760   2
   1   1   6 8762.51 15.9480   2
   1   1   7 39526.7 38.2216   2
   1   1   8 593.570 16.6995   2
   1   1   9 144.132 13.0437   2
   1   1  10 3996.28 26.7573   2
   1   1  11 175.106 20.1652   2
   1   1  12 263.879 22.7704   2
   1   1  13 217.509 22.2315   2
   1   1  14-2.64122 16.5016   2
   1   1  15 676.289 17.3213   2
   1   1  16 822.388 15.3868   2
  -1  -2  18 187.352 15.3175   2
  -1  -2  17 40.5259 12.0959   2
  -1  -2  16 2094.64 23.3803   2
   1   2 -15 122.156 22.4377   2
   1   2 -14 9505.45 56.9428   2
  -1  -2  13 146635. 223.599   2
  -1  -2  12 168.279 29.3295   2
  -1  -2  11 8187.37 41.7979   2
  -1  -2  10 782.735 28.6320   2
  -1  -2   9 5890.13 38.2222   2
   1   2  -8 1016.72 23.5764   2
   1   2  -7 10289.1 33.7186   2
  -1  -2   6 397.192 8.00700   2
  -1  -2   5 2480.50 10.5705   2
  -1  -2   4 2676.71 17.2246   2
   1   2  -3 9082.68 19.0825   2
   1   2  -2 913.024 6.46974   2
   1   2  -1 52310.2 19.5395   2
   1   2   0 194.564 4.49004   2
   1   2   1 3627.28 5.62881   2
   1   2   2 598.181 5.24534   2
   1   2   3 3341.18 8.40900   2
   1   2   4 5803.61 11.5594   2
   1   2   5 27788.9 23.7409   2
   1   2   6 678.833 9.24329   2
   1   2   7 2621.53 17.4334   2
   1   2   8 3.11198 11.4784   2
   1   2   9 25.5969 14.9508   2
   1   2  10 1355.08 20.9606   2
   1   2  11 4002.67 32.2262   2
   1   2  12 65.1233 17.9541   2
   1   2  13 416.194 26.2167   2
   1   2  14 2634.61 26.6955   2
   1   2  15 876.614 18.3767   2
   1   2  16 291.904 25.1903   2
  -1  -3  19 32.3474 19.2355   2
  -1  -3  18 871.444 15.4004   2
  -1  -3  17 38.2290 14.0522   2
   1   3 -16 36.4822 20.5977   2
   1   3 -15 2681.09 36.2947   2
   1   3 -14 1432.92 31.4660   2
  -1  -3  13 20806.9 113.258   2
  -1  -3  12 1541.71 27.2629   2
  -1  -3  11 64.0264 18.6572   2
  -1  -3  10 9327.05 48.1830   2
  -1  -3   9 6208.33 34.5460   2
   1   3  -8 280.495 21.3629   2
   1   3  -7 32479.8 54.9173   2
  -1  -3   6 15983.7 33.3399   2
   1   3  -5 39095.2 48.7983   2
  -1  -3   4 6382.87 21.7364   2
   1   3  -3 755.008 7.06688   2
   1   3  -2 38337.5 18.2036   2
   1   3  -1 73.9948 4.43218   2
   1   3   0 9389.21 9.31678   2
   1   3   1 1545.85 4.94504   2
   1   3   2 386.540 4.55486   2
   1   3   3 9229.39 13.6581   2
   1   3   4 3649.63 11.5583   2
   1   3   5 3056.97 11.8262   2
   1   3   6 955.166 12.2179   2
   1   3   7 1388.33 15.8995   2
   1   3   8 38.0411 12.1745   2
   1   3   9 2834.65 25.4296   2
   1   3  10 2332.03 26.4187   2
   1   3  11 1526.50 27.0823   2
   1   3  12 71.4512 19.1040   2
   1   3  13 60.4343 15.3782   2
   1   3  14 56.3790 14.2537   2
   1   3  15 63.3142 18.0854   2
  -1  -4  19 39.1012 20.9759   2
  -1  -4  18 255.936 14.2796   2
  -1  -4  17 4416.65 32.1272   2
   1   4 -16 23.9908 20.5315   2
   1   4 -15 1491.67 31.5358   2
   1   4 -14 32.5881 29.2309   2
  -1  -4  13 337.305 24.7026   2
  -1  -4  12 30.7883 20.9240   2
  -1  -4  11 39.4834 18.3271   2
   1   4 -10 8169.39 43.2769   2
   1   4  -9 211.569 19.8961   2
   1   4  -8 16560.3 53.9515   2
  -1  -4   7 135227. 96.9825   2
   1   4  -6 41677.2 55.8751   2
   1   4  -5 492.363 11.4479   2
   1   4  -4 20153.7 23.3723   2
   1   4  -3 3107.39 8.57375   2
   1   4  -2 2282.10 6.74552   2
   1   4  -1 13784.7 11.8495   2
   1   4   0 6725.21 9.32560   2
   1   4   1 2390.58 6.96252   2
   1   4   2 640.865 7.74881   2
   1   4   3 1373.07 10.2551   2
   1   4   4 8375.67 16.5376   2
   1   4   5 365.065 11.4214   2
   1   4   6 302.766 13.2937   2
   1   4   7 2654.26 17.9278   2
   1   4   8 81.0341 13.8646   2
   1   4   9 460.902 17.4719   2
   1   4  10 4392.49 30.7427   2
   1   4  11 376.034 19.7156   2
   1   4  12 3866.90 32.9760   2
   1   4  13 27.9531 15.3908   2
   1   4  14 23.8271 16.3537   2
  -1  -5  19 336.822 14.7021   2
  -1  -5  18 1127.03 17.7015   2
   1   5 -17 1722.05 27.6054   2
   1   5 -16 159.568 22.6457   2
   1   5 -15 1679.94 39.4521   2
  -1  -5  14 186.703 22.7589   2
  -1  -5  13 2880.01 36.8597   2
  -1  -5  12 424.366 21.8811   2
   1   5 -11 7039.94 35.8385   2
   1   5 -10 1944.33 23.2058   2
   1   5  -9 124.853 20.8779   2
  -1  -5   8 14163.8 40.4227   2
   1   5  -7 1504.54 23.3931   2
  -1  -5   6 418.424 18.9272   2
   1   5  -5 15378.2 24.5088   2
   1   5  -4 23164.9 23.5055   2
   1   5  -3 1061.19 8.64381   2
   1   5  -2 1238.46 6.92554   2
   1   5  -1 678.536 6.31734   2
   1   5   0 1607.46 7.66833   2
   1   5   1 446.811 8.02027   2
   1   5   2 222.726 9.09823   2
   1   5   3 2885.79 12.3433   2
   1   5   4 4471.15 18.6091   2
   1   5   5 3206.87 14.3732   2
   1   5   6 824.935 12.4575   2
   1   5   7 3916.49 21.8861   2
   1   5   8 9.55667 14.2709   2
   1   5   9 337.383 16.5689   2
   1   5  10 3951.92 33.4058   2
   1   5  11 179.533 21.8084   2
   1   5  12 978.055 21.4054   2
   1   5  13 764.547 19.5320   2
   1   5  14-0.39094 16.8615   2
  -1  -6  19 3008.35 25.6696   2
  -1  -6  18 26.8369 13.9449   2
   1   6 -17 14.5406 19.0212   2
   1   6 -16 4627.20 43.1006   2
  -1  -6  15 763.507 22.8271   2
  -1  -6  14 366.727 24.3645   2
  -1  -6  13 6774.50 44.0939   2
   1   6 -12 2927.45 29.0457   2
   1   6 -11 2692.75 27.0785   2
   1   6 -10 13850.4 44.4058   2
   1   6  -9 21775.0 65.7026   2
   1   6  -8 1305.03 23.4397   2
  -1  -6   7 19372.6 39.6285   2
  -1  -6   6 2547.85 19.6901   2
   1   6  -5 2207.90 14.7709   2
   1   6  -4 7.95163 10.2785   2
   1   6  -3 1054.26 10.0026   2
   1   6  -2 10598.5 16.5904   2
   1   6  -1 48.9690 7.71100   2
   1   6   0 11993.5 17.6135   2
   1   6   1 2221.89 12.0137   2
   1   6   2 26.8806 8.49620   2
   1   6   3 384.852 13.6217   2
   1   6   4 1120.61 11.1606   2
   1   6   5 424.621 10.9215   2
   1   6   6 4980.03 21.1721   2
   1   6   7-12.9615 13.7118   2
   1   6   8 1567.34 21.2374   2
   1   6   9 517.619 19.8160   2
   1   6  10 1436.52 24.4817   2
   1   6  11 16.6822 17.2437   2
   1   6  12 4.72282 16.8115   2
   1   6  13 170.627 16.4061   2
  -1  -7  19 3722.86 28.3902   2
   1   7 -18 634.855 19.9359   2
   1   7 -17 615.464 22.6926   2
  -1  -7  16 76.2406 18.5455   2
  -1  -7  15 199.120 24.4413   2
  -1  -7  14 22.8275 23.8160   2
  -1  -7  13 634.833 25.6964   2
   1   7 -12 16454.3 54.3612   2
   1   7 -11 5365.09 33.7678   2
  -1  -7  10 2543.77 23.9885   2
  -1  -7   9 397.470 20.1416   2
  -1  -7   7 8289.74 39.0986   2
  -1  -7   6 13256.0 38.3659   2
   1   7  -5 8798.51 23.7503   2
   1   7  -4 601.549 13.4175   2
   1   7  -3 63.8487 10.0202   2
   1   7  -2 28082.1 26.5008   2
   1   7  -1 34817.7 31.3823   2
   1   7   0 705.647 10.0805   2
   1   7   1 4838.82 19.0911   2
   1   7   2 37.4984 10.6016   2
   1   7   3 304.795 10.6797   2
   1   7   4 6.34451 9.97185   2
   1   7   5 43.6046 12.0012   2
   1   7   6 9.53087 13.9706   2
   1   7   7 101.263 17.8333   2
   1   7   8 44.0453 18.3026   2
   1   7   9 51.7962 20.0873   2
   1   7  10 144.283 17.4008   2
   1   7  11 9.38247 20.9404   2
   1   7  12 780.724 21.9452   2
  -1  -8  19 861.688 18.6567   2
   1   8 -18 290.186 22.9045   2
  -1  -8  17 4697.20 27.9814   2
  -1  -8  16 232.272 19.5099   2
  -1  -8  15 3087.72 38.0410   2
  -1  -8  14 474.914 25.8520   2
  -1  -8  13 2775.99 31.9384   2
   1   8 -12 4314.30 33.5753   2
   1   8 -11 566.278 21.3265   2
  -1  -8  10 4712.57 29.2711   2
  -1  -8   9 1595.06 26.4755   2
  -1  -8   8 6735.50 33.7037   2
  -1  -8   7 444.330 39.2728   2
  -1  -8   6 10085.4 39.6731   2
   1   8  -5 26.5776 12.7368   2
   1   8  -4 9704.15 21.8094   2
  -1  -8   3 24.2551 9.42080   2
   1   8  -2 910.956 15.6892   2
   1   8  -1 34.2415 11.6264   2
   1   8   0 6012.40 22.2431   2
   1   8   1 1052.70 13.3654   2
   1   8   2 99.8328 11.5280   2
   1   8   3 499.949 12.4648   2
   1   8   4 6116.80 23.7579   2
   1   8   5 850.799 17.7729   2
   1   8   6 1579.34 21.8001   2
   1   8   7 3861.14 29.2148   2
   1   8   8 81.6891 27.0360   2
   1   8   9 414.068 21.7634   2
   1   8  10 856.905 23.8127   2
   1   8  11 27.3390 17.4326   2
   1   8  12 500.279 26.1896   2
  -1  -9  19 27.8496 15.8533   2
  -1  -9  18 4115.13 33.6159   2
  -1  -9  17 2022.37 21.2915   2
  -1  -9  16 1496.87 24.4645   2
  -1  -9  15 1008.89 31.9046   2
   1   9 -14 9605.31 57.0432   2
   1   9 -13 7972.05 47.2617   2
   1   9 -12 758.765 26.6423   2
  -1  -9  11 591.232 20.8338   2
  -1  -9  10-9.51361 20.4345   2
  -1  -9   9 3362.78 30.3705   2
  -1  -9   8 1822.94 23.0398   2
  -1  -9   7 5235.08 29.6573   2
  -1  -9   6 18004.8 94.6019   2
   1   9  -5 5441.09 35.2450   2
  -1  -9   4 4544.74 25.9339   2
   1   9  -3 1461.68 19.5435   2
  -1  -9   2 1080.38 14.8200   2
   1   9  -1 32.9864 12.7124   2
   1   9   0 3270.66 19.1947   2
   1   9   1 640.545 15.3675   2
   1   9   2 781.037 15.7303   2
   1   9   3 108.854 15.9344   2
   1   9   4 1908.93 22.0456   2
   1   9   5 132.861 18.7423   2
   1   9   6 864.203 22.9096   2
   1   9   7 800.400 23.4741   2
   1   9   8 70.1483 20.5179   2
   1   9   9 209.359 18.5026   2
   1   9  10 13.2183 15.6959   2
   1  10 -19 145.105 28.4722   2
  -1 -10  18 1407.24 23.3445   2
  -1 -10  17 35.7395 14.9531   2
  -1 -10  16 456.291 19.5163   2
  -1 -10  15 11001.2 60.0860   2
  -1 -10  14 6396.77 43.1938   2
  -1 -10  13 1311.58 29.3855   2
   1  10 -12 6548.91 40.8688   2
  -1 -10  11 3380.12 33.2177   2
  -1 -10  10 997.429 27.3372   2
  -1 -10   9 4016.61 38.2555   2
  -1 -10   8 20177.0 79.6201   2
  -1 -10   7 39193.9 141.827   2
  -1 -10   6 4021.41 34.4629   2
   1  10  -5 224.580 19.6971   2
   1  10  -4 441.594 16.0802   2
   1  10  -3 2407.81 18.8662   2
   1  10  -2 923.107 17.7269   2
   1  10  -1 4225.83 24.3161   2
   1  10   0 1047.67 18.3131   2
   1  10   1 1004.93 18.0788   2
   1  10   2 454.506 19.4188   2
   1  10   3 2452.82 24.2885   2
   1  10   4 41.3129 18.9348   2
   1  10   5 3162.83 28.7971   2
   1  10   6 789.424 24.2904   2
   1  10   7 209.643 18.7637   2
   1  10   8 273.764 18.8447   2
   1  10   9 1204.38 21.7369   2
   1  10  10 1.67384 23.6865   2
  -1 -11  18 3360.14 29.5685   2
  -1 -11  17 158.395 20.6895   2
  -1 -11  16 82.2085 20.9883   2
  -1 -11  15 63.7316 21.2574   2
  -1 -11  14 4990.15 47.9424   2
  -1 -11  13 1004.47 26.8881   2
  -1 -11  12 8289.14 50.9692   2
  -1 -11  11 70.3326 25.0765   2
  -1 -11  10 5938.52 74.2314   2
  -1 -11   9 82618.9 221.348   2
  -1 -11   8 1538.08 33.8487   2
  -1 -11   7 3358.96 30.5674   2
   1  11  -6 119.425 33.3316   2
   1  11  -5 2463.13 31.5151   2
   1  11  -4 2951.64 25.3193   2
   1  11  -3 2421.10 22.6029   2
   1  11  -2 22.5288 17.1375   2
   1  11  -1 4055.85 27.6684   2
   1  11   0 186.131 17.4506   2
   1  11   1 1068.23 22.1688   2
   1  11   2 1517.03 23.5138   2
   1  11   3 606.599 22.9049   2
   1  11   4 2504.45 56.8982   2
   1  11   5 154.739 22.3925   2
   1  11   6 536.914 25.8629   2
   1  11   7 63.2842 16.7654   2
   1  11   8 43.8938 20.5066   2
  -1 -12  18 443.240 20.5285   2
  -1 -12  17 251.291 20.8355   2
  -1 -12  16 447.924 21.0296   2
  -1 -12  15 2410.11 28.0671   2
  -1 -12  14 2044.32 28.7841   2
  -1 -12  13 4735.74 40.9091   2
  -1 -12  12 3866.16 43.3792   2
  -1 -12  11 149.762 45.5235   2
  -1 -12  10 783.972 49.0449   2
  -1 -12   9 130113. 277.207   2
  -1 -12   8 6093.71 52.0249   2
   1  12  -7 1183.86 41.5695   2
   1  12  -6 7132.86 54.6499   2
   1  12  -5 98.3366 18.2972   2
   1  12  -4 612.793 23.7338   2
   1  12  -3 414.662 20.2424   2
   1  12  -2 3305.03 28.5014   2
   1  12  -1 4708.28 30.1536   2
   1  12   0 452.817 22.0272   2
   1  12   1 37.6453 20.2993   2
   1  12   2 100.756 24.5883   2
   1  12   3 2284.44 29.8376   2
   1  12   4 9.14542 20.2532   2
   1  12   5 660.764 21.9763   2
   1  12   6 124.192 20.4806   2
   1  12   7 213.502 20.5030   2
  -1 -13  17 78.0787 19.6996   2
  -1 -13  16 48.6360 17.5421   2
  -1 -13  15 944.809 21.8267   2
  -1 -13  14 46.1849 21.7926   2
  -1 -13  13 7762.58 52.3514   2
  -1 -13  11 44.9219 35.9336   2
  -1 -13  10 70.7667 45.5558   2
  -1 -13   9 12547.1 96.2253   2
   1  13  -8 10700.2 75.4857   2
   1  13  -7 262.845 31.0910   2
   1  13  -6 264.705 26.4030   2
   1  13  -5 408.683 23.9466   2
   1  13  -4 0.00054 22.4124   2
   1  13  -3 219.336 23.5172   2
   1  13  -2 5138.53 36.2442   2
   1  13  -1 449.068 21.8549   2
   1  13   0 11.3099 26.4977   2
   1  13   1 8.67906 19.3492   2
   1  13   2 140.868 17.2058   2
   1  13   3 136.089 21.0020   2
   1  13   4 1804.23 25.3762   2
   1  13   5 259.698 19.8743   2
   1  13   6 15.5979 34.4833   2
  -1 -14  17 170.869 22.3774   2
  -1 -14  16 7.29135 20.3710   2
   1  14 -15 70.6161 16.3264   2
  -1 -14  14 2829.90 30.6046   2
   1  14 -13 596.619 32.1098   2
  -1 -14  12 1850.45 51.3502   2
   1  14 -11 368.869 32.4581   2
   1  14  -9 7116.80 102.549   2
   1  14  -8-4.11697 34.2047   2
   1  14  -7 9437.66 61.2100   2
   1  14  -6 2307.82 39.9691   2
   1  14  -5-1.52813 29.6024   2
   1  14  -4 3568.43 38.6715   2
   1  14  -3 2895.57 35.6829   2
   1  14  -2 65.6269 26.7625   2
   1  14  -1 905.313 22.3842   2
   1  14   0 310.571 19.7159   2
   1  14   1 32.0735 17.5516   2
   1  14   2 793.199 25.8170   2
   1  14   3 234.000 21.2237   2
   1  14   4 33.6725 21.4256   2
   1  14   5 94.7679 31.7193   2
   1  15 -16 1028.06 34.9109   2
   1  15 -15 68.3892 15.1836   2
   1  15 -14 22.7336 18.8526   2
   1  15 -13 216.217 24.9311   2
   1  15 -12 1341.21 32.6278   2
   1  15 -11 30.9711 25.1959   2
   1  15 -10 594.541 55.9977   2
   1  15  -9 605.777 57.0578   2
   1  15  -8 490.777 28.5610   2
   1  15  -7 2564.26 33.6208   2
   1  15  -6 217.454 25.0143   2
   1  15  -5 5.34335 21.1320   2
   1  15  -4 50.0283 21.3845   2
   1  15  -3 7698.18 47.4786   2
   1  15  -2 292.685 24.4034   2
   1  15  -1 778.263 21.1411   2
   1  15   0 35.5826 22.6405   2
   1  15   1 6.87969 23.1635   2
   1  15   2 280.997 21.8681   2
   1  15   3 276.697 32.6342   2
   1  16 -15 11626.8 76.7848   2
   1  16 -14 776.900 36.7584   2
   1  16 -13 1127.88 44.3132   2
   1  16 -12-28.4537 39.4490   2
   1  16 -11 88.1433 43.9446   2
   1  16 -10 158.859 45.8254   2
   1  16  -9 2846.07 34.7764   2
   1  16  -8 1315.48 23.0227   2
   1  16  -7 1802.44 28.9994   2
   1  16  -6 911.170 25.5041   2
   1  16  -5 287.112 27.1541   2
   1  16  -4 1546.65 27.5436   2
   1  16  -3 932.354 24.6205   2
   1  16  -2 1894.23 26.5744   2
   1  16  -1 1127.09 33.1723   2
   1  16   0 19.5883 24.7066   2
   1  16   1 123.781 21.3738   2
   1  17 -13 865.767 34.5632   2
   1  17 -11 492.842 39.7331   2
   1  17 -10 66.3400 39.1126   2
   1  17  -9 2792.39 27.1664   2
   1  17  -8 365.588 20.1355   2
   1  17  -7 88.9153 23.1068   2
   1  17  -6 223.225 23.3678   2
   1  17  -5 288.082 23.1632   2
   1  17  -4 463.163 19.1678   2
   1  17  -3 115.294 19.0723   2
   1  17  -2 468.644 24.5703   2
   1  18 -11 419.182 30.2502   2
   1  18 -10 2947.19 48.2009   2
   1  18  -9 1260.14 39.7074   2
   1  18  -8 107.708 31.5082   2
   1  18  -7 562.361 34.0377   2
   1  18  -6 186.793 29.6541   2
  -2  19  -4 183.970 26.4750   2
  -2  19  -5 961.258 32.0710   2
  -2  19  -6 508.734 30.0846   2
   2 -19   7 85.1716 19.1467   2
   2 -19   8 444.833 20.7719   2
   2 -19   9 421.226 30.7541   2
  -2  18   0 596.651 31.6891   2
  -2  18  -1 188.225 20.9923   2
  -2  18  -2 3.59898 21.9127   2
  -2  18  -3 487.265 25.5869   2
   2 -18   4 37.3566 15.6206   2
  -2  18  -5 1151.41 17.4705   2
   2 -18   6 105.056 16.8819   2
   2 -18   7 37.2627 16.5299   2
  -2  18  -8 841.507 17.4979   2
  -2  18  -9 364.216 17.6936   2
  -2  18 -10 15.8369 15.7849   2
   2 -18  11 285.898 16.9450   2
  -2  18 -12 3207.64 33.0791   2
  -2  17   2-9.74471 30.8286   2
  -2  17   1 1923.54 47.5955   2
  -2  17   0 171.615 24.4877   2
  -2  17  -1 77.6146 26.6731   2
  -2  17  -2 4039.87 37.8787   2
  -2  17  -3 554.147 32.3464   2
  -2  17  -4 5272.29 30.8291   2
   2 -17   5 63.3821 17.7865   2
   2 -17   6 276.761 18.5805   2
   2 -17   7 200.453 16.5104   2
   2 -17   8 162.801 16.6074   2
   2 -17   9 5009.40 30.3400   2
   2 -17  10 764.450 21.4589   2
   2 -17  11 4886.17 30.8053   2
   2 -17  12 769.219 20.8892   2
   2 -17  13 806.839 39.5976   2
   2 -17  14 849.449 35.3584   2
  -2  16   4 500.985 31.1217   2
  -2  16   3 55.7144 20.3655   2
  -2  16   2-9.81083 19.2581   2
  -2  16   1 349.119 21.4285   2
  -2  16   0 17.6851 25.9407   2
  -2  16  -1 579.520 29.8409   2
  -2  16  -2 433.494 30.7474   2
  -2  16  -3 358.939 22.7712   2
   2 -16   4 72.1492 21.5826   2
   2 -16   5-4.48682 20.9997   2
  -2  16  -6 33.9130 20.2618   2
   2 -16   7 1831.94 29.5339   2
   2 -16   8 17.9645 22.2661   2
   2 -16   9 53.5587 22.3693   2
   2 -16  10 316.895 21.1237   2
  -2  16 -11 3509.59 32.2775   2
   2 -16  12 91.5362 21.6525   2
  -2  16 -13 86.3038 18.8195   2
   2 -16  14 567.063 22.4488   2
  -2  15   5-20.9942 30.5537   2
  -2  15   4 933.449 27.5181   2
  -2  15   3-2.03606 26.7956   2
  -2  15   2 458.270 21.1854   2
  -2  15   1 2418.85 29.3248   2
  -2  15   0 455.876 26.3575   2
  -2  15  -1 736.221 29.2699   2
  -2  15  -2 1995.31 42.3367   2
  -2  15  -3 228.107 24.6281   2
  -2  15  -4 1540.02 42.6478   2
  -2  15  -5 3855.00 43.9922   2
   2 -15   6 55.4051 30.1116   2
   2 -15   7 1375.57 35.6879   2
  -2  15  -8 12496.4 79.8736   2
  -2  15  -9 7353.87 59.9717   2
  -2  15 -10 1937.56 31.3427   2
  -2  15 -11 1067.87 26.2720   2
   2 -15  12 71.9164 28.2158   2
   2 -15  13 27.9930 21.6357   2
  -2  15 -14 3918.06 34.2769   2
   2 -15  15 122.546 25.7364   2
  -2  14   7 1313.25 30.3351   2
  -2  14   6 229.685 26.4568   2
  -2  14   5 25.1997 29.5687   2
  -2  14   4 3648.13 50.8363   2
  -2  14   3 357.251 40.6785   2
  -2  14   2 251.398 29.2610   2
  -2  14   1 220.569 32.9471   2
  -2  14   0 119.954 29.7400   2
  -2  14  -1 185.294 56.4141   2
  -2  14  -2-44.6127 51.0770   2
  -2  14  -3 2444.89 36.8149   2
  -2  14  -4 1398.30 32.7480   2
  -2  14  -5 508.435 30.1088   2
   2 -14   6 336.514 28.3940   2
   2 -14   7 1103.16 36.6518   2
  -2  14  -8 122.133 28.9690   2
  -2  14  -9 725.792 35.6800   2
  -2  14 -10 916.255 33.6078   2
  -2  14 -11 243.034 27.6025   2
  -2  14 -12 1981.30 37.1710   2
   2 -14  13 2442.88 31.7066   2
  -2  14 -14 643.955 24.2900   2
  -2  14 -15 49.1848 26.2218   2
  -2  14 -16 820.148 45.9538   2
  -2  13   8 742.477 21.4671   2
  -2  13   7 30.2222 21.6724   2
  -2  13   6 125.322 19.1675   2
  -2  13   5 624.628 28.2774   2
  -2  13   4 16466.0 92.9719   2
  -2  13   3 155.408 40.0717   2
  -2  13   2 1937.24 36.6003   2
  -2  13   1 1293.01 33.4063   2
  -2  13   0 7.86282 36.4932   2
   2 -13   1 84.1339 25.1803   2
   2 -13   2 2076.47 55.6419   2
  -2  13  -3 639.467 35.3222   2
  -2  13  -4 3191.52 32.9805   2
   2 -13   5 1031.12 40.0265   2
  -2  13  -6 50.0796 29.8536   2
  -2  13  -7 5883.11 41.9347   2
  -2  13  -8 14262.5 57.1556   2
  -2  13  -9 5400.89 41.5051   2
  -2  13 -10 36.3300 28.1255   2
  -2  13 -11 4100.46 40.3359   2
  -2  13 -12 12.6799 57.0927   2
   2 -13  13 2472.72 32.6626   2
  -2  13 -14 45.1960 33.4949   2
  -2  13 -15 1339.46 30.3429   2
  -2  13 -16 61.9726 40.4790   2
  -2  13 -17 46.4874 30.7526   2
  -2  12   9 1186.14 25.4404   2
  -2  12   8 184.086 23.5363   2
  -2  12   7 264.659 20.3427   2
  -2  12   6 15.4652 21.5247   2
  -2  12   5 12898.9 85.4061   2
  -2  12   4 25131.5 109.696   2
  -2  12   3 2007.98 35.9579   2
  -2  12   2 1029.58 38.7611   2
   2 -12  -1 21.1627 24.9233   2
   2 -12   0 1259.82 23.6027   2
   2 -12   1 297.010 19.0175   2
   2 -12   2 225.328 20.0487   2
   2 -12   3 1823.83 32.1618   2
   2 -12   4 1025.17 27.7940   2
  -2  12  -5 264.128 22.4350   2
  -2  12  -6-11.2181 23.0294   2
  -2  12  -7 893.776 24.6760   2
  -2  12  -8 14553.8 49.7741   2
  -2  12  -9 505.024 24.0918   2
  -2  12 -10 708.969 25.2338   2
  -2  12 -11 229.331 20.8741   2
  -2  12 -12 839.564 36.9182   2
   2 -12  13 127.606 31.0533   2
  -2  12 -14 881.703 38.6074   2
  -2  12 -15 3211.08 38.1751   2
   2 -12  16 328.502 24.5207   2
  -2  12 -17 46.8093 34.0863   2
  -2  11  10-22.8902 19.3376   2
  -2  11   9 59.3133 22.5420   2
  -2  11   8 433.999 24.2881   2
  -2  11   7 1.89581 20.8070   2
  -2  11   6 1732.84 37.7908   2
  -2  11   5 20468.0 71.1336   2
  -2  11   4 5878.19 52.3256   2
  -2  11   3 12996.2 71.3352   2
   2 -11  -2 550.974 25.5331   2
   2 -11  -1 117.379 19.7264   2
   2 -11   0 664.398 22.1489   2
   2 -11   1 2875.78 29.1948   2
   2 -11   2 6488.79 37.3168   2
   2 -11   3 3778.62 30.5362   2
  -2  11  -4 1656.02 23.9663   2
  -2  11  -5 374.959 21.1641   2
  -2  11  -6 2330.09 27.6960   2
  -2  11  -7 7409.27 33.8357   2
  -2  11  -8 786.048 20.8906   2
  -2  11  -9 4184.90 29.4177   2
  -2  11 -10 571.826 24.6040   2
  -2  11 -11 130.148 19.9781   2
   2 -11  12 1811.69 34.3404   2
  -2  11 -13 109.820 57.0342   2
  -2  11 -14 4767.39 52.8038   2
  -2  11 -15 458.356 36.6013   2
  -2  11 -16 1415.14 30.5839   2
   2 -11  17 25.2682 19.7990   2
  -2  10  11 78.2496 15.5797   2
  -2  10  10 648.943 21.1792   2
  -2  10   9 62.0513 18.7565   2
  -2  10   8 35.1415 24.6535   2
  -2  10   7 84.6261 21.3626   2
  -2  10   6 1559.58 29.7292   2
  -2  10   5 13526.5 60.6016   2
   2 -10  -4 10485.1 55.8542   2
   2 -10  -3 14018.9 59.6862   2
   2 -10  -2 761.834 21.2480   2
   2 -10  -1 350.060 22.5369   2
   2 -10   0 901.840 24.7612   2
   2 -10   1 27127.7 77.2268   2
   2 -10   2 761.335 23.4077   2
  -2  10  -3 4263.68 29.6571   2
  -2  10  -4 216.884 20.8193   2
  -2  10  -5 1455.15 22.5233   2
  -2  10  -6 505.843 17.8943   2
  -2  10  -7 1167.01 19.7387   2
  -2  10  -8 1354.96 20.9252   2
  -2  10  -9 3767.90 31.1438   2
  -2  10 -10 129.996 19.4016   2
  -2  10 -11 850.115 27.4587   2
   2 -10  12 103.621 25.0029   2
  -2  10 -13 188.267 29.6530   2
  -2  10 -14 4533.27 71.0007   2
  -2  10 -15 686.669 38.7964   2
  -2  10 -16 208.729 24.5730   2
   2 -10  17 245.909 23.0945   2
  -2   9  12 378.044 18.9451   2
  -2   9  11 18.9537 17.7179   2
  -2   9  10 9.58688 20.7809   2
  -2   9   9 7.84537 22.2896   2
  -2   9   8 1289.88 26.4016   2
  -2   9   7 48.9072 19.5813   2
   2  -9  -6 2087.07 29.8200   2
   2  -9  -5 4856.12 40.7891   2
   2  -9  -4 1900.04 29.6729   2
   2  -9  -3 480.740 17.5932   2
   2  -9  -2 46.4178 13.6689   2
   2  -9  -1 93.3526 20.4026   2
   2  -9   0 16621.6 72.0143   2
   2  -9   1 190.340 22.3557   2
   2  -9   2 29020.1 89.8046   2
   2  -9   3 1915.22 22.4928   2
  -2   9  -4 1431.25 20.0658   2
  -2   9  -5 4338.09 25.1264   2
   2  -9   6 23.3815 18.1504   2
  -2   9  -7 44.7435 18.2985   2
  -2   9  -8 2783.90 26.2082   2
  -2   9  -9 1215.40 22.9275   2
   2  -9  10 153.977 18.9057   2
  -2   9 -11 667.951 26.5132   2
   2  -9  12 270.826 24.7852   2
  -2   9 -13 2691.89 37.4615   2
  -2   9 -14 80.1306 27.9903   2
  -2   9 -15 209.396 23.4729   2
  -2   9 -16 38.8185 17.6917   2
   2  -9  17 25.7834 22.0905   2
   2  -9  18 15.5368 21.4342   2
  -2   8  13 537.818 23.5224   2
  -2   8  12 127.180 20.0477   2
  -2   8  11 33.2015 20.3164   2
  -2   8  10 2959.15 33.8929   2
  -2   8   9 23.9737 22.2853   2
  -2   8   8 122.330 24.6043   2
   2  -8  -7 2129.36 28.8922   2
   2  -8  -6 1570.96 24.8651   2
   2  -8  -5 894.092 21.5605   2
   2  -8  -4 1288.72 21.3655   2
   2  -8  -3 266.477 16.5743   2
   2  -8  -2 479.749 17.7911   2
   2  -8  -1 3949.58 32.2543   2
   2  -8   0 463.225 24.9287   2
   2  -8   1 11595.6 57.1445   2
   2  -8   2 2990.53 33.7135   2
   2  -8   3 19176.8 54.7181   2
   2  -8   4 38.4507 16.4536   2
  -2   8  -5 2805.52 23.2951   2
  -2   8  -6 11834.9 50.7138   2
  -2   8  -7 10481.3 36.0754   2
  -2   8  -8 9524.66 35.4126   2
  -2   8  -9 3639.53 25.4495   2
  -2   8 -10 1236.59 21.1064   2
   2  -8  11 1856.31 22.7016   2
  -2   8 -12 7.70689 23.5650   2
  -2   8 -13 5828.16 108.015   2
  -2   8 -14 882.890 33.8281   2
  -2   8 -15 419.171 22.0710   2
  -2   8 -16 38.6304 18.0499   2
   2  -8  17 1245.80 22.3476   2
   2  -8  18 409.886 25.3353   2
  -2   7  14 962.240 24.4770   2
  -2   7  13 215.238 24.0306   2
  -2   7  12 2990.68 30.4524   2
  -2   7  11 4710.67 38.8079   2
   2  -7 -10 388.267 21.2487   2
  -2   7   9 1440.12 33.5370   2
   2  -7  -8 1221.56 24.6962   2
   2  -7  -7 587.634 20.9396   2
   2  -7  -6-11.8708 16.7371   2
   2  -7  -5 8016.66 46.0317   2
   2  -7  -4 100.878 18.3987   2
   2  -7  -3 17175.7 52.0776   2
   2  -7  -2 14032.6 64.7019   2
   2  -7  -1 1518.31 30.1224   2
   2  -7   0 3575.58 29.7931   2
   2  -7   1 626.286 25.7529   2
   2  -7   2 1091.02 20.0436   2
   2  -7   3 188.116 17.7961   2
   2  -7   4 652.233 15.5844   2
  -2   7  -5 1447.96 23.9436   2
  -2   7  -6 11609.4 47.8188   2
  -2   7  -7 3362.75 35.8711   2
  -2   7  -8 6769.40 30.2339   2
  -2   7  -9 73.9941 15.8002   2
  -2   7 -10 912.860 21.1308   2
   2  -7  11 413.230 19.3594   2
  -2   7 -12 1261.74 30.2900   2
  -2   7 -13 301.931 50.5211   2
  -2   7 -14 277.277 34.2259   2
  -2   7 -15 38.7940 24.9143   2
  -2   7 -16 107.814 18.5502   2
   2  -7  17 397.606 17.7607   2
   2  -7  18 18.8937 22.3247   2
  -2   6  15 62.2150 23.8782   2
  -2   6  14 2404.43 34.0198   2
  -2   6  13 35.4194 26.4126   2
  -2   6  12 17.5787 29.1070   2
   2  -6 -11 241.227 21.2879   2
  -2   6  10 772.098 29.4784   2
   2  -6  -9 25.8586 21.0460   2
   2  -6  -8 3149.12 30.4358   2
   2  -6  -7 2078.41 35.6346   2
   2  -6  -6 482.161 26.4197   2
  -2   6   5 734.792 17.6920   2
  -2   6   4 4871.41 28.5881   2
   2  -6  -3 11515.0 45.3732   2
   2  -6  -2 545.315 17.8814   2
   2  -6  -1 8687.28 49.3662   2
   2  -6   0 472.729 25.1544   2
   2  -6   1 3770.57 27.6563   2
   2  -6   2 11019.0 36.1752   2
   2  -6   3 217.149 21.8352   2
   2  -6   4 1829.75 22.5889   2
   2  -6   5 23221.3 44.5140   2
  -2   6  -6 400.423 19.2687   2
  -2   6  -7 7455.71 31.6468   2
  -2   6  -8 475.286 22.6398   2
  -2   6  -9 5153.58 27.1780   2
   2  -6  10 5843.33 28.4840   2
  -2   6 -11 132.952 17.4469   2
  -2   6 -12 9155.41 51.0710   2
   2  -6  13 2041.16 51.6656   2
   2  -6  14 36.2348 19.7941   2
   2  -6  15 187.182 19.4677   2
   2  -6  16 1360.32 20.7232   2
   2  -6  17 176.842 20.2243   2
   2  -6  18 961.553 28.8481   2
  -2   5  15 532.404 21.6910   2
  -2   5  14 1389.37 25.1567   2
   2  -5 -13 3240.90 31.3489   2
   2  -5 -12 506.677 24.2238   2
  -2   5  11 794.005 23.9041   2
  -2   5  10 110.733 22.6600   2
  -2   5   9 551.254 24.3093   2
  -2   5   8 6616.42 36.8982   2
   2  -5  -7 2204.59 28.1594   2
  -2   5   6 18914.5 44.5436   2
  -2   5   5 19563.0 40.2087   2
  -2   5   4 8965.03 32.8434   2
  -2   5   3 2855.43 17.1194   2
  -2   5   2 942.799 11.9315   2
   2  -5  -1 14742.0 32.2819   2
   2  -5   0 348.055 13.0919   2
   2  -5   1 2186.96 18.0775   2
   2  -5   2 4156.49 11.7136   2
   2  -5   3 14120.0 22.2707   2
   2  -5   4 2570.54 17.0987   2
   2  -5   5 2856.17 16.3750   2
   2  -5   6 19165.9 40.7376   2
   2  -5   7 5480.82 24.0844   2
  -2   5  -8 12170.8 30.2215   2
   2  -5   9 9217.37 33.8963   2
  -2   5 -10 679.097 20.0382   2
  -2   5 -11 176.085 17.4965   2
   2  -5  12 302.990 23.9081   2
   2  -5  13 2670.17 32.8979   2
   2  -5  14 943.269 25.9365   2
   2  -5  15 66.5262 16.3114   2
   2  -5  16 318.770 19.7389   2
   2  -5  17 628.724 22.7485   2
  -2   4  16 2.42837 23.3653   2
  -2   4  15 1450.97 23.4500   2
   2  -4 -14 70.7508 15.0210   2
   2  -4 -13 2249.71 28.5452   2
  -2   4  12 1938.73 39.9957   2
  -2   4  11 741.017 26.1637   2
  -2   4  10 1164.54 22.0488   2
  -2   4   9 6777.21 36.2873   2
   2  -4  -8 3208.90 29.0904   2
   2  -4  -7 46129.9 78.4425   2
   2  -4  -6 30401.0 46.7187   2
   2  -4  -5 1193.67 16.7690   2
   2  -4  -4 4689.62 19.4053   2
  -2   4   3 30.0330 8.76006   2
  -2   4   2 55.2236 5.17104   2
   2  -4  -1 81.8461 10.7923   2
   2  -4   0 6694.50 19.2481   2
   2  -4   1 13907.5 24.8149   2
   2  -4   2 25143.6 21.5400   2
   2  -4   3 81428.8 37.5045   2
   2  -4   4 301.576 8.72642   2
  -2   4  -5 2198.06 12.4919   2
  -2   4  -6 1093.72 12.0307   2
   2  -4   7 100.607 10.7380   2
  -2   4  -8 170.298 14.3367   2
  -2   4  -9 9596.13 34.8906   2
  -2   4 -10 178.839 17.0542   2
   2  -4  11 7867.86 38.0665   2
   2  -4  12 7210.58 44.9057   2
   2  -4  13 51.9142 21.1060   2
   2  -4  14 2075.41 27.0973   2
   2  -4  15 88.7383 17.8614   2
   2  -4  16 424.902 16.8262   2
   2  -4  17 1290.56 38.2384   2
  -2   3  16 1593.54 26.5426   2
  -2   3  15 1190.51 18.5623   2
  -2   3  14 636.523 20.7234   2
  -2   3  13 531.221 20.8955   2
  -2   3  12 313.434 19.0246   2
  -2   3  11 40.2752 17.1749   2
   2  -3 -10 2018.62 28.4664   2
   2  -3  -9 25768.1 74.2308   2
   2  -3  -8 1856.04 24.5491   2
  -2   3   7 286.718 13.0795   2
   2  -3  -6 33392.7 57.3468   2
  -2   3   5 1059.56 16.1103   2
  -2   3   4 9617.35 26.4333   2
   2  -3  -3 12955.5 30.3802   2
  -2   3   2 4932.63 13.3941   2
   2  -3  -1 24453.8 36.9095   2
   2  -3   0 629497. 167.829   2
   2  -3   1 45939.7 30.0925   2
   2  -3   2 8076.16 12.9375   2
   2  -3   3 2489.77 8.08467   2
   2  -3   4 9969.95 15.2082   2
  -2   3  -5 5263.12 12.7881   2
  -2   3  -6 3971.87 14.2250   2
  -2   3  -7 4068.61 19.8531   2
  -2   3  -8 6668.47 30.6951   2
   2  -3   9 114.490 13.6015   2
   2  -3  10 4341.44 30.3604   2
   2  -3  11 386.675 17.8637   2
   2  -3  12 298.656 21.0591   2
   2  -3  13 3290.48 35.7967   2
   2  -3  14 1446.70 26.9965   2
   2  -3  15 157.582 18.3443   2
   2  -3  16 191.718 18.2076   2
   2  -3  17 430.940 28.6411   2
  -2   2  17 813.563 19.3749   2
  -2   2  16 336.810 15.5218   2
  -2   2  15 811.698 18.3419   2
  -2   2  14 4989.30 33.1069   2
  -2   2  13 194.059 18.1558   2
   2  -2 -12 4006.45 37.6336   2
   2  -2 -11 1289.14 25.7053   2
   2  -2 -10 3935.91 34.0838   2
   2  -2  -9 4183.41 32.4185   2
  -2   2   8 5687.47 32.7466   2
  -2   2   7 843.822 19.2430   2
  -2   2   6 29445.8 62.9987   2
  -2   2   5 9579.86 32.9283   2
  -2   2   4 1791.23 19.5715   2
  -2   2   3 31381.4 42.6800   2
  -2   2   2 11398.6 30.7865   2
  -2   2   1 909568. 207.139   2
   2  -2   0 5364.60 16.5055   2
  -2   2  -1 280202. 63.4152   2
   2  -2   2 12982.8 12.8106   2
   2  -2   3 6262.63 10.7055   2
   2  -2   4 3812.26 9.82762   2
  -2   2  -5 1360.16 10.5128   2
  -2   2  -6 1662.73 12.2143   2
  -2   2  -7 233.785 11.8171   2
   2  -2   8 18299.4 40.0445   2
   2  -2   9 314.415 16.7377   2
   2  -2  10 8038.41 33.3359   2
   2  -2  11 2081.84 24.5460   2
   2  -2  12 7780.18 42.7423   2
   2  -2  13 4137.38 39.3832   2
   2  -2  14 340.606 23.7931   2
   2  -2  15 1319.41 23.6734   2
   2  -2  16 175.496 17.3233   2
   2  -2  17 10.7953 20.8179   2
  -2   1  17 680.088 16.9132   2
  -2   1  16 279.779 16.3850   2
  -2   1  15 313.632 14.5780   2
  -2   1  14 3185.22 27.9843   2
   2  -1 -13 1794.28 23.4040   2
  -2   1  12 601.065 21.5390   2
   2  -1 -11 3661.87 35.6355   2
  -2   1  10 6365.96 40.8011   2
  -2   1   9 874.640 22.9274   2
   2  -1  -8 2185.56 26.0161   2
   2  -1  -7 5023.21 33.4315   2
  -2   1   6 1958.87 26.0340   2
  -2   1   5 6953.73 32.6635   2
  -2   1   4 64976.5 87.6843   2
  -2   1   3 33607.3 47.0190   2
  -2   1   2 61933.8 45.5334   2
   2  -1  -1 21803.9 21.8657   2
   2  -1   0 140067. 44.1391   2
   2  -1   1 328749. 65.6707   2
   2  -1   2 9266.82 11.0014   2
   2  -1   3 1856.27 7.30632   2
   2  -1   4 1785.53 9.18795   2
  -2   1  -5 16860.6 19.8285   2
   2  -1   6 2191.83 13.4093   2
   2  -1   7 28424.7 42.5846   2
   2  -1   8 6741.26 26.4037   2
   2  -1   9 282.387 14.9733   2
   2  -1  10 1.55325 15.0344   2
   2  -1  11 172.991 20.1174   2
   2  -1  12 528.827 21.0736   2
   2  -1  13 59.3098 24.8334   2
   2  -1  14 2106.73 29.4419   2
   2  -1  15 23.9445 16.2146   2
   2  -1  16 34.1800 14.5847   2
  -2   0  18 909.022 28.2854   2
  -2   0  17 1095.78 20.6850   2
  -2   0  16 793.391 15.4840   2
  -2   0  15 3340.08 27.8778   2
   2   0 -14 2359.36 32.2629   2
   2   0 -13 3103.24 33.9722   2
  -2   0  12 35107.0 82.3141   2
  -2   0  11 5392.93 38.1062   2
  -2   0  10 9680.43 40.3837   2
  -2   0   9 11792.5 48.0948   2
  -2   0   8 721.162 22.8926   2
   2   0  -7 8590.48 47.6792   2
  -2   0   6 151.457 25.4583   2
  -2   0   5 9681.52 25.4071   2
  -2   0   4 99597.3 67.0941   2
  -2   0   3 94637.9 52.4431   2
   2   0  -2 25978.2 23.6648   2
   2   0  -1 274681. 63.5960   2
   2   0   0 228200. 49.4179   2
   2   0   1 89607.5 32.3958   2
  -2   0  -2 13246.5 11.9264   2
   2   0   3 9140.06 11.4271   2
   2   0   4 14144.6 17.0778   2
   2   0   5 12987.8 20.6199   2
   2   0   6 19635.9 25.5766   2
   2   0   7 1844.48 14.9138   2
   2   0   8 275.479 12.5819   2
   2   0   9 2832.69 20.3901   2
   2   0  10 338.382 17.0709   2
   2   0  11 472.592 18.2257   2
   2   0  12 667.878 20.2236   2
   2   0  13 1895.67 34.4381   2
   2   0  14 444.226 17.8761   2
   2   0  15 16.3462 17.1977   2
   2   0  16 447.945 26.8965   2
  -2  -1  18 373.738 26.3582   2
  -2  -1  17-12.5245 12.9441   2
  -2  -1  16 1541.92 18.8663   2
   2   1 -15 3236.30 39.4920   2
   2   1 -14 3425.25 45.7121   2
  -2  -1  13 109.670 24.7275   2
  -2  -1  12 1269.80 25.7761   2
  -2  -1  11 44789.3 94.8049   2
  -2  -1  10 6430.92 40.0963   2
  -2  -1   9 36626.6 89.3184   2
  -2  -1   8 7290.10 48.8185   2
   2   1  -7 148.843 33.0806   2
  -2  -1   6 9771.15 48.6697   2
  -2  -1   5 6530.89 44.7450   2
   2   1  -4 3990.52 16.1576   2
   2   1  -3 22483.8 23.5233   2
   2   1  -2 1425.45 7.34087   2
   2   1  -1 1265.29 6.84736   2
   2   1   0 36432.8 18.4271   2
   2   1   1 1190.83 6.24302   2
   2   1   2 27443.3 19.0904   2
   2   1   3 620.335 8.30994   2
   2   1   4 13948.7 18.9868   2
   2   1   5 24471.3 25.8506   2
   2   1   6 35719.5 39.2120   2
   2   1   7 3557.10 17.9078   2
   2   1   8 4293.56 23.3015   2
   2   1   9 1455.23 19.4301   2
   2   1  10 104.574 18.4793   2
   2   1  11 25.3895 19.4906   2
   2   1  12-4.42551 20.6540   2
   2   1  13 3181.17 30.4519   2
   2   1  14 367.796 16.3205   2
   2   1  15 508.495 15.0765   2
  -2  -2  18 491.072 18.1184   2
  -2  -2  17 1200.13 18.3258   2
   2   2 -16 1131.58 25.4977   2
   2   2 -15 24.8038 21.7946   2
  -2  -2  14 4085.59 35.2244   2
  -2  -2  13 5388.96 39.4489   2
  -2  -2  12 14491.4 57.3441   2
  -2  -2  11 60.1088 21.2293   2
  -2  -2  10 40065.9 88.6351   2
  -2  -2   9 25351.0 100.757   2
  -2  -2   8 1849.46 27.0459   2
   2   2  -7 71514.4 119.232   2
  -2  -2   6 43550.3 74.5655   2
  -2  -2   5 11702.0 24.8229   2
  -2  -2   4 11296.4 19.6884   2
   2   2  -3 18353.0 19.1955   2
   2   2  -2 1436.26 6.77755   2
   2   2  -1 490.444 4.97594   2
   2   2   0 28.7938 5.39107   2
  -2  -2  -1 28832.4 22.2489   2
   2   2   2 37365.0 27.0040   2
   2   2   3 5335.89 13.5292   2
   2   2   4 839.906 9.05138   2
   2   2   5 237.369 11.3887   2
   2   2   6 3282.08 16.9281   2
   2   2   7 1212.90 13.7521   2
   2   2   8 5955.50 29.8522   2
   2   2   9 457.721 17.4252   2
   2   2  10 2230.47 25.2885   2
   2   2  11 205.483 17.3515   2
   2   2  12 3852.64 35.9753   2
   2   2  13 46.1196 16.3222   2
   2   2  14 64.7269 15.2993   2
   2   2  15 26.0719 22.3640   2
  -2  -3  19 48.0163 19.8749   2
  -2  -3  18 121.295 14.4665   2
   2   3 -17 2259.86 25.5083   2
   2   3 -16 1481.16 28.2040   2
   2   3 -15 118.267 20.2619   2
  -2  -3  14 8419.44 47.2297   2
  -2  -3  13 620.746 27.2307   2
  -2  -3  12 6939.34 44.1775   2
  -2  -3  11 1919.85 29.4722   2
  -2  -3  10 22673.6 67.7529   2
  -2  -3   9 3620.21 48.2375   2
  -2  -3   8 50408.3 79.3227   2
   2   3  -7 1183.42 25.3740   2
  -2  -3   6 179868. 147.715   2
  -2  -3   5 2666.82 15.5806   2
   2   3  -4 30335.1 26.8630   2
   2   3  -3 10111.0 14.8368   2
   2   3  -2 951.799 6.37010   2
   2   3  -1 106.316 6.28934   2
   2   3   0 1652.09 9.42961   2
   2   3   1 15780.7 19.7020   2
   2   3   2 1817.17 11.3877   2
   2   3   3 4278.42 13.0196   2
   2   3   4 672.067 12.0583   2
   2   3   5 374.945 10.4758   2
   2   3   6 12010.1 25.0965   2
   2   3   7 10061.5 27.0223   2
   2   3   8 4927.24 29.5524   2
   2   3   9 47.6347 19.3087   2
   2   3  10 52.3208 18.5340   2
   2   3  11 1203.17 22.3685   2
   2   3  12 896.771 20.0407   2
   2   3  13 11.4194 14.8145   2
   2   3  14 860.201 16.9020   2
  -2  -4  19 484.617 18.9082   2
  -2  -4  18 348.568 14.1617   2
   2   4 -17 4613.71 36.9406   2
  -2  -4  16 1036.70 23.1804   2
  -2  -4  15 4899.49 33.7935   2
  -2  -4  14 641.003 25.5954   2
  -2  -4  13 5953.04 47.1986   2
  -2  -4  12 232.729 23.6856   2
  -2  -4  11 9564.95 49.0021   2
  -2  -4  10 2995.49 28.0286   2
  -2  -4   9 2964.86 46.4771   2
  -2  -4   8 898.439 21.7168   2
   2   4  -7 10085.4 42.1629   2
  -2  -4   6 154.227 19.1390   2
   2   4  -5 2849.77 15.1491   2
  -2  -4   4 63279.7 36.6442   2
  -2  -4   3 8648.96 15.7877   2
   2   4  -2 35405.6 30.1142   2
   2   4  -1 14037.0 19.0573   2
   2   4   0 17070.7 21.0761   2
   2   4   1 8077.52 17.5216   2
   2   4   2 14268.6 21.6588   2
   2   4   3 3448.24 18.5804   2
   2   4   4 5947.40 15.9748   2
   2   4   5 14791.9 24.2730   2
   2   4   6 28.1893 11.8776   2
   2   4   7 3096.71 19.8888   2
   2   4   8 119.467 17.1689   2
   2   4   9 46.4016 19.1345   2
   2   4  10 2742.58 32.4675   2
   2   4  11 1869.69 26.9660   2
   2   4  12 1468.34 20.8138   2
   2   4  13 2138.62 24.2006   2
  -2  -5  19 21.4930 17.0442   2
   2   5 -18 3106.42 25.8951   2
   2   5 -17 48.2466 19.0831   2
  -2  -5  16 2131.31 23.1840   2
  -2  -5  15 782.849 25.1888   2
  -2  -5  14 2218.50 32.8477   2
  -2  -5  13 5868.98 47.7464   2
  -2  -5  12 2876.33 34.0803   2
  -2  -5  11 7776.40 40.1531   2
  -2  -5  10 6374.06 36.0344   2
  -2  -5   9 883.277 21.6225   2
  -2  -5   8 49300.9 89.0899   2
  -2  -5   7 5971.00 31.1523   2
  -2  -5   6 26381.2 45.4751   2
  -2  -5   5 5111.31 16.4819   2
  -2  -5   4 4825.83 15.4628   2
   2   5  -3 1465.59 12.5221   2
   2   5  -2 68054.2 39.5976   2
   2   5  -1 1596.78 11.3473   2
   2   5   0 2630.96 12.7773   2
   2   5   1 922.874 11.5266   2
   2   5   2 4880.42 21.5389   2
   2   5   3 5.09812 9.65193   2
   2   5   4 3980.73 16.3311   2
   2   5   5 81.7323 11.1797   2
   2   5   6 2555.34 19.2481   2
   2   5   7 4460.09 25.8321   2
   2   5   8 40.8181 15.9380   2
   2   5   9 43.5937 17.2504   2
   2   5  10 122.585 22.3734   2
   2   5  11 2021.20 26.3407   2
   2   5  12 173.866 14.8651   2
   2   5  13 375.021 20.5225   2
  -2  -6  19 3040.91 24.9409   2
   2   6 -18 489.071 18.1392   2
  -2  -6  17 158.134 15.1158   2
  -2  -6  16 1547.80 24.1392   2
  -2  -6  15 38.2547 21.5949   2
  -2  -6  14 891.886 27.5812   2
  -2  -6  13 1283.57 29.7887   2
  -2  -6  12 22814.9 66.3756   2
  -2  -6  11 6513.50 37.9046   2
  -2  -6  10 3881.07 30.6365   2
  -2  -6   9 1453.53 22.7816   2
  -2  -6   8 6392.32 42.5254   2
  -2  -6   7 3311.87 20.3866   2
  -2  -6   6 5642.92 21.4576   2
  -2  -6   5 10511.5 23.0831   2
   2   6  -4 548.811 12.0731   2
   2   6  -3 33463.2 33.1431   2
   2   6  -2 7203.57 20.5507   2
   2   6  -1 53581.3 43.7215   2
   2   6   0 17901.0 37.8233   2
   2   6   1 4878.84 20.5082   2
   2   6   2 2537.96 17.9031   2
   2   6   3 331.624 11.7448   2
   2   6   4 22726.3 35.7277   2
   2   6   5 3091.44 19.1030   2
   2   6   6 1773.33 21.3685   2
   2   6   7 74.1415 17.1550   2
   2   6   8 21.0482 19.0564   2
   2   6   9 27.0686 20.5690   2
   2   6  10 655.558 21.4837   2
   2   6  11 1093.44 22.6146   2
   2   6  12 1299.33 28.7404   2
   2   7 -19 156.425 29.6178   2
  -2  -7  18 34.4680 13.5019   2
  -2  -7  17 2742.49 23.6685   2
  -2  -7  16 52.2541 21.2110   2
  -2  -7  15 134.354 23.1565   2
   2   7 -14 280.903 27.7468   2
  -2  -7  13 6977.33 47.6359   2
  -2  -7  12 8937.01 45.6487   2
  -2  -7  11 397.093 22.1963   2
  -2  -7  10 2289.89 26.9290   2
  -2  -7   9-2.81689 17.1948   2
  -2  -7   8 7533.72 34.4130   2
  -2  -7   7 168.184 18.7296   2
  -2  -7   6 14425.5 33.1519   2
   2   7  -5 1329.27 14.0076   2
   2   7  -4 1804.50 13.5632   2
   2   7  -3 455.252 15.4491   2
   2   7  -2 58.1538 13.8384   2
   2   7  -1 4074.12 25.5507   2
   2   7   0 128.677 11.9812   2
   2   7   1 2688.73 19.0296   2
   2   7   2 598.538 14.0227   2
   2   7   3 18512.8 38.2184   2
   2   7   4 4287.90 23.1574   2
   2   7   5 5625.90 30.3241   2
   2   7   6 2889.77 28.6067   2
   2   7   7 1197.08 27.6959   2
   2   7   8 48.4356 21.5178   2
   2   7   9 220.035 17.9032   2
   2   7  10 1010.02 27.9187   2
   2   7  11 50.0359 17.2216   2
   2   8 -19 391.130 33.2394   2
  -2  -8  18 464.478 16.2058   2
  -2  -8  17 1424.55 21.6507   2
  -2  -8  16 27.7853 22.1004   2
  -2  -8  15 124.019 26.4294   2
   2   8 -14 11.5387 25.2166   2
  -2  -8  13 5851.59 39.7573   2
  -2  -8  12 2793.16 34.3325   2
  -2  -8  11 555.534 23.2764   2
  -2  -8  10 2820.23 31.4647   2
  -2  -8   9 3098.05 33.9556   2
  -2  -8   8 898.226 19.3700   2
  -2  -8   7 14446.3 52.1317   2
   2   8  -6 9542.93 53.3410   2
   2   8  -5 4467.96 23.0344   2
   2   8  -4 1990.27 17.3629   2
   2   8  -3 9920.54 33.4304   2
   2   8  -2 95.0040 13.7547   2
   2   8  -1 5988.87 27.2645   2
   2   8   0 1286.29 17.8361   2
   2   8   1 83.5541 16.3892   2
   2   8   2 2993.76 27.5184   2
   2   8   3 20444.1 53.2916   2
   2   8   4 42227.7 77.0160   2
   2   8   5 30924.3 76.6445   2
   2   8   6 514.573 24.0991   2
   2   8   7 36.7067 24.8082   2
   2   8   8 44.3136 20.0108   2
   2   8   9 356.332 21.2728   2
   2   8  10 38.4848 21.7472   2
   2   9 -19 204.433 29.0442   2
  -2  -9  18 4075.76 26.9517   2
  -2  -9  17 389.825 17.1686   2
[truncated: 116,508 more chars]
