# Supplementary material for: Spring‐Like Behavior in [8]Helicene Diimides: How Helical Pitch Governs Optical Anisotropy and Electronic Conjugation
Source: Angew Chem Int Ed Engl. 2025 Jul 7;64(34):e202508779. doi: 10.1002/anie.202508779 (PMC12363639; doi:10.1002/anie.202508779)
Supplement: Supplementary file 2 — Supporting information [file ANIE-64-e202508779-s002.zip › C4-8HDI_KR1158_FrSa.cif]

data_KR1158_FrSa

_publ_contact_author_name         'Dr. Princekumar Ravat'
_publ_contact_author_address
;
 Institut f\"ur Organische Chemie
 Universit\"at W\"urzburg
 Am Hubland
 97074 W\"urzburg, Germany
;
_publ_contact_author_email        princekumar.ravat@uni-wuerzburg.de
_publ_contact_author_phone        +49-931-31-81583
_publ_contact_author_id_orcid     0000-0002-7553-9188
loop_
 _publ_author_name
 _publ_author_address
 _publ_author_id_orcid
  'Braunschweig, Holger'
;
 Institut f\"ur Anorganische Chemie
 Universit\"at W\"urzburg
 Am Hubland
 97074 W\"urzburg, Germany
;
  0000-0002-7238-0407
  'Radacki, Krzysztof'
;
 Institut f\"ur Anorganische Chemie
 Universit\"at W\"urzburg
 Am Hubland
 97074 W\"urzburg, Germany
;
  0000-0003-3088-6327
  'Ravat, Princekumar'
;
 Institut f\"ur Organische Chemie
 Universit\"at W\"urzburg
 Am Hubland
 97074 W\"urzburg, Germany
;
  0000-0002-7553-9188
  'Saal, Fridolin'
;
 Institut f\"ur Anorganische Chemie
 Universit\"at W\"urzburg
 Am Hubland
 97074 W\"urzburg, Germany
;
  ?

_publ_section_references
;
 SHELXT - Integrated space-group and crystal-structure determination, G. M. Sheldrick, Acta Cryst. (2015) A71, 3-8
 Crystal structure refinement with SHELXL, G. M. Sheldrick, Acta Cryst. (2015) C71, 3-8
;

_audit_creation_method            'CIF-fill 1.5e (K.Radacki, 2005-23)'
_audit_creation_date              2024-08-23
_audit_update_record
;
 2024-08-23    CrysAlisPro 1.171.43.123a (Rigaku OD, 2024)
 2024-08-23    SHELXL-2019/2
;
_shelx_SHELXL_version_number      2019/2
_chemical_formula_moiety          'C42 H24 N2 O4, C H4 O'
_chemical_formula_sum             'C43 H28 N2 O5'
_chemical_formula_weight          652.67
loop_
 _atom_type_symbol
 _atom_type_description
 _atom_type_scat_dispersion_real
 _atom_type_scat_dispersion_imag
 _atom_type_scat_source
  C C 0.0181 0.0091 'International Tables Vol C Tables 4.2.6.8 and 6.1.1.4'
  H H 0.0000 0.0000 'International Tables Vol C Tables 4.2.6.8 and 6.1.1.4'
  N N 0.0311 0.0180 'International Tables Vol C Tables 4.2.6.8 and 6.1.1.4'
  O O 0.0492 0.0322 'International Tables Vol C Tables 4.2.6.8 and 6.1.1.4'

_space_group_crystal_system       orthorhombic
_space_group_IT_number            19
_space_group_name_H-M_alt         'P 21 21 21'
_space_group_name_Hall            'P 2ac 2ab'
_shelx_space_group_comment
;
 The symmetry employed for this shelxl refinement is uniquely defined by the 
 following loop, which should always be used as a source of symmetry 
 information in preference to the above space-group names. They are only 
 intended as comments.
;
loop_
 _space_group_symop_operation_xyz
  'x, y, z'
  '-x+1/2, -y, z+1/2'
  '-x, y+1/2, -z+1/2'
  'x+1/2, -y+1/2, -z'


_cell_length_a                    7.287(10)
_cell_length_b                    17.07(2)
_cell_length_c                    24.07(3)
_cell_angle_alpha                 90
_cell_angle_beta                  90
_cell_angle_gamma                 90
_cell_volume                      2994(7)
_cell_formula_units_Z             4
_cell_measurement_temperature     100(2)
_cell_measurement_reflns_used     16675
_cell_measurement_theta_min       3.1150
_cell_measurement_theta_max       70.7550
_cell_special_details
;
 Uncertainties of the unit cell parameters were calculated as standard 
 deviations on 20 cells obtained from subsets of all reflections. These sets 
 of reflections were based on runs in experiment.
;

_exptl_crystal_description        needle
_exptl_crystal_colour             'clear light yellow'
_exptl_crystal_density_diffrn     1.448
_exptl_crystal_F_000              1360
_exptl_crystal_size_max           0.370
_exptl_crystal_size_mid           0.070
_exptl_crystal_size_min           0.020
_exptl_absorpt_coefficient_mu     0.768
_exptl_absorpt_correction_type    gaussian
_exptl_absorpt_correction_T_min   0.573
_exptl_absorpt_correction_T_max   1.000
_exptl_absorpt_process_details
;
 CrysAlisPro 1.171.43.123a (Rigaku Oxford Diffraction, 2024) Numerical 
 absorption correction based on gaussian integration over a multifaceted 
 crystal model Empirical absorption correction using spherical harmonics, 
 implemented in SCALE3 ABSPACK scaling algorithm.
;
_exptl_crystal_preparation
;
 Crystals were grown at RT from saturated solution in chloroform and 
 methanol. For data collection the crystal was immersed in a film of 
 perfluoropolyether oil, mounted on a polyimide loop and transferred to 
 stream of cold nitrogen (Oxford Cryostream 800).
;
loop_
 _exptl_crystal_face_index_h
 _exptl_crystal_face_index_k
 _exptl_crystal_face_index_l
 _exptl_crystal_face_perp_dist
  0 -1 1 0.0255
  0 1 -1 0.0178
  0 0 -1 0.0026
  -1 0 0 0.1746
  1 1 0 0.1619
  0 0 1 0.0155

_shelx_estimated_absorpt_T_min    0.764
_shelx_estimated_absorpt_T_max    0.985
_diffrn_ambient_temperature       100(2)
_diffrn_ambient_environment       N~2~
_diffrn_radiation_probe           x-ray
_diffrn_radiation_wavelength      1.54184
_diffrn_radiation_type            CuK\a
_diffrn_radiation_xray_symbol     K-L~2,3~
_diffrn_radiation_monochromator   'multi-layer mirror'
_diffrn_source                    'rotating-anode X-ray tube'
_diffrn_source_type               'PhotonJet-R X-ray Source'
_diffrn_measurement_device        'four-circle diffractometer'
_diffrn_measurement_device_type   'Rigaku XtaLAB Synergy-R'
_diffrn_measurement_method        '\w scans'
_diffrn_measurement_details
;
 List of Runs (angles in degrees, time in seconds):
 --------------------------------------------------------------------------
  1  \w     20.00  82.00   0.50    1.50    --   58.33-126.00 140.00  124
  2  \w    -84.00 -16.00   0.50    1.50    --  -60.08 126.00-142.00  136
  3  \w    -93.00 -26.00   0.50    1.50    --  -69.45 126.00-142.00  134
  4  \w     28.00  95.00   0.50    1.50    --   71.20-126.00 140.00  134
  5  \w    -99.00 -31.00   0.50    1.50    --  -75.18 126.00-142.00  136
  6  \w     33.00 101.00   0.50    1.50    --   76.88-126.00 140.00  136
  7  \w     38.00 105.00   0.50    1.50    --   58.33  15.00  30.00  134
  8  \w     20.00  82.00   0.50    1.50    --   58.33-126.00  30.00  124
  9  \w    -84.00 -16.00   0.50    1.50    --  -60.08 126.00   0.00  136
 10  \w    -84.00 -16.00   0.50    1.50    --  -60.08 126.00 120.00  136
 11  \w    -93.00 -26.00   0.50    1.50    --  -69.45 126.00-180.00  134
 12  \w    -89.00 -33.00   0.50    1.50    --  -75.18 112.00-150.00  112
 13  \w    -89.00 -33.00   0.50    1.50    --  -75.18 112.00-180.00  112
 14  \w   -122.00 -43.00   0.50    1.50    --  -75.18 -15.00 120.00  158
 15  \w    -89.00 -37.00   0.50    1.50    --  -75.18 112.00  30.00  104
 16  \w   -121.00 -71.00   0.50    1.50    --  -75.18 -15.00-180.00  100
 17  \w    -89.00 -43.00   0.50    1.50    --  -75.18 112.00   0.00   92
 18  \w   -103.00 -48.00   0.50    1.50    --  -75.18 -15.00-150.00  110
 19  \w     38.00  85.00   0.50    1.50    --   76.88-112.00  30.00   94
 20  \w     42.00  89.00   0.50    1.50    --   76.88-112.00-180.00   94
;
_diffrn_orient_matrix_type
;
 CrysAlisPro convention (1999,Acta A55,543-557)
;
_diffrn_orient_matrix_UB_11      -0.0055885000
_diffrn_orient_matrix_UB_12       0.0062462000
_diffrn_orient_matrix_UB_13      -0.0638512000
_diffrn_orient_matrix_UB_21       0.1697716000
_diffrn_orient_matrix_UB_22       0.0537190000
_diffrn_orient_matrix_UB_23       0.0012801000
_diffrn_orient_matrix_UB_31       0.1256161000
_diffrn_orient_matrix_UB_32      -0.0722991000
_diffrn_orient_matrix_UB_33      -0.0045772000
_diffrn_detector                  HPA
_diffrn_detector_type             'HyPix Arc150'
_diffrn_detector_area_resol_mean  10.0
_diffrn_reflns_number             27929
_diffrn_reflns_av_unetI/netI      0.0235
_diffrn_reflns_av_R_equivalents   0.0388
_diffrn_reflns_limit_h_min       -7
_diffrn_reflns_limit_h_max        8
_diffrn_reflns_limit_k_min       -20
_diffrn_reflns_limit_k_max        18
_diffrn_reflns_limit_l_min       -28
_diffrn_reflns_limit_l_max        27
_diffrn_reflns_theta_min          3.174
_diffrn_reflns_theta_max          71.125
_diffrn_reflns_theta_full         67.684
_diffrn_measured_fraction_theta_max   0.982
_diffrn_measured_fraction_theta_full    1.000
_diffrn_reflns_Laue_measured_fraction_max     0.982
_diffrn_reflns_Laue_measured_fraction_full    1.000
_diffrn_reflns_point_group_measured_fraction_max    0.975
_diffrn_reflns_point_group_measured_fraction_full     1.000
_reflns_number_total              5633
_reflns_number_gt                 5244
_reflns_threshold_expression      'I > 2\s(I)'
_reflns_Friedel_coverage          0.742
_reflns_Friedel_fraction_max      0.965
_reflns_Friedel_fraction_full     0.999
_reflns_special_details
;
 Reflections were merged by SHELXL according to the crystal class for the 
 calculation of statistics and refinement. _reflns_Friedel_fraction is 
 defined as the number of unique Friedel pairs measured divided by the number 
 that would be possible theoretically, ignoring centric projections and 
 systematic absences.
;

_computing_data_collection
;
 CrysAlisPro system (CCD 43.128a 64-bit (release 20-06-2024))
;
_computing_cell_refinement        'CrysAlisPro 1.171.43.123a (Rigaku OD, 2024)'
_computing_data_reduction         'CrysAlisPro 1.171.43.123a (Rigaku OD, 2024)'
_computing_structure_solution     'SHELXT 2014/5 (Sheldrick, 2014)'
_computing_structure_refinement   'SHELXL-2019/2 (Sheldrick, 2019)'
_computing_molecular_graphics     'ShelXLe (Huebschle et all, 2011)'
_computing_publication_material   'SHELXL-2019/2 (Sheldrick, 2019)'

_refine_special_details
;
 Butane-bridge was showing disorder (73:27%). Geometry of both chains were 
 restraint (SADI and SAME commands). The atomic displacement parameters of 
 disordered atoms were restrained with RIGU keyword in ShelXL input 
 ('enhanced rigid bond' restraint for all bonds in the connectivity list), 
 similarity restraint SIMU and their U~ii~ displacement parameters were 
 restrained with ISOR keyword to approximate isotropic behavior. Also solvent 
 (MeOH) showed disorder (78:22%). The C-O distance in both molecules was 
 restrained with SADI command. Isotropic refinement was done using a single 
 free-variable for all four U~iso~ parameters.
;
_refine_ls_structure_factor_coef  Fsqd
_refine_ls_matrix_type            full
_refine_ls_weighting_scheme       calc
_refine_ls_weighting_details
;
 w=1/[\s^2^(Fo^2^)+(0.1073P)^2^+0.7800P] where P=(Fo^2^+2Fc^2^)/3
;
_atom_sites_solution_primary      dual
_atom_sites_solution_secondary    difmap
_atom_sites_solution_hydrogens    geom
_refine_ls_hydrogen_treatment     constr
_refine_ls_extinction_method      none
_refine_ls_extinction_coef        .
_refine_ls_abs_structure_details
;
 Flack x determined using 2149 quotients [(I+)-(I-)]/[(I+)+(I-)] (Parsons, 
 Flack and Wagner, Acta Cryst. B69 (2013) 249-259).
;
_refine_ls_abs_structure_Flack    -0.06(13)
_chemical_absolute_configuration  unk
_refine_ls_number_reflns          5633
_refine_ls_number_parameters      485
_refine_ls_number_restraints      194
_refine_ls_R_factor_all           0.0487
_refine_ls_R_factor_gt            0.0461
_refine_ls_wR_factor_ref          0.1286
_refine_ls_wR_factor_gt           0.1257
_refine_ls_goodness_of_fit_ref    0.910
_refine_ls_restrained_S_all       0.900
_refine_ls_shift/su_max           0.002
_refine_ls_shift/su_mean          0.000
_refine_diff_density_max          0.216
_refine_diff_density_min         -0.242
_refine_diff_density_rms          0.052
_geom_special_details
;
 All esds (except the esd in the dihedral angle between two l.s. planes)
 are estimated using the full covariance matrix.  The cell esds are taken
 into account individually in the estimation of esds in distances, angles
 and torsion angles; correlations between esds in cell parameters are only
 used when they are defined by crystal symmetry.  An approximate (isotropic)
 treatment of cell esds is used for estimating esds involving l.s. planes.
;

loop_
 _atom_site_label
 _atom_site_type_symbol
 _atom_site_fract_x
 _atom_site_fract_y
 _atom_site_fract_z
 _atom_site_U_iso_or_equiv
 _atom_site_adp_type
 _atom_site_occupancy
 _atom_site_site_symmetry_order
 _atom_site_calc_flag
 _atom_site_refinement_flags_posn
 _atom_site_refinement_flags_adp
 _atom_site_refinement_flags_occupancy
 _atom_site_disorder_assembly
 _atom_site_disorder_group
  C1 C 0.6296(4) 0.55922(16) 0.59146(12) 0.0259(6) Uani 1 1 d . . . . .
  H1 H 0.649395 0.606355 0.571347 0.031 Uiso 1 1 calc R U . . .
  C2 C 0.6853(4) 0.55468(16) 0.64598(12) 0.0281(6) Uani 1 1 d . . . . .
  H2 H 0.744630 0.598294 0.662652 0.034 Uiso 1 1 calc R U . . .
  C3 C 0.6557(4) 0.48655(17) 0.67729(12) 0.0274(6) Uani 1 1 d . . . . .
  H3 H 0.686646 0.485077 0.715620 0.033 Uiso 1 1 calc R U . . .
  C4 C 0.5806(4) 0.42146(16) 0.65153(12) 0.0251(6) Uani 1 1 d . . . . .
  C5 C 0.5316(4) 0.42398(15) 0.59496(11) 0.0240(6) Uani 1 1 d . . . . .
  C6 C 0.4760(4) 0.35379(16) 0.56725(12) 0.0258(6) Uani 1 1 d . . . . .
  C7 C 0.4541(4) 0.35384(15) 0.51092(12) 0.0272(6) Uani 1 1 d . . . . .
  H7 H 0.434764 0.305652 0.492067 0.033 Uiso 1 1 calc R U . . .
  C8 C 0.4597(4) 0.42482(16) 0.47993(12) 0.0272(6) Uani 1 1 d . . . . .
  C9 C 0.4397(5) 0.42192(16) 0.42101(12) 0.0308(6) Uani 1 1 d . . . . .
  H9 H 0.425268 0.372939 0.402785 0.037 Uiso 1 1 calc R U . . .
  C10 C 0.4413(5) 0.48907(17) 0.39109(12) 0.0327(7) Uani 1 1 d . . . . .
  H10 H 0.446679 0.486634 0.351687 0.039 Uiso 1 1 calc R U . . .
  C11 C 0.4351(4) 0.56365(16) 0.41812(12) 0.0285(6) Uani 1 1 d . . . . .
  C12 C 0.4226(5) 0.63292(17) 0.38520(12) 0.0326(7) Uani 1 1 d . . . . .
  H12 H 0.420965 0.629212 0.345816 0.039 Uiso 1 1 calc R U . . .
  C13 C 0.4129(4) 0.70411(16) 0.41009(12) 0.0293(6) Uani 1 1 d . . . . .
  H13 H 0.420286 0.750221 0.388108 0.035 Uiso 1 1 calc R U . . .
  C14 C 0.3921(4) 0.71058(15) 0.46856(12) 0.0262(6) Uani 1 1 d . . . . .
  C15 C 0.3878(4) 0.78632(15) 0.49374(13) 0.0288(6) Uani 1 1 d . . . . .
  H15 H 0.394195 0.831894 0.471168 0.035 Uiso 1 1 calc R U . . .
  C16 C 0.3748(4) 0.79349(16) 0.54972(13) 0.0299(6) Uani 1 1 d . . . . .
  H16 H 0.391993 0.843247 0.566606 0.036 Uiso 1 1 calc R U . . .
  C17 C 0.3354(4) 0.72701(16) 0.58336(12) 0.0270(6) Uani 1 1 d . . . . .
  C18 C 0.3193(4) 0.73578(17) 0.64186(12) 0.0308(6) Uani 1 1 d . . . . .
  H18 H 0.339848 0.785535 0.658398 0.037 Uiso 1 1 calc R U . . .
  C19 C 0.2749(4) 0.67399(17) 0.67409(12) 0.0297(6) Uani 1 1 d . . . . .
  H19 H 0.279963 0.678679 0.713399 0.036 Uiso 1 1 calc R U . . .
  C20 C 0.2204(4) 0.60169(16) 0.64949(12) 0.0256(6) Uani 1 1 d . . . . .
  C21 C 0.1727(4) 0.53818(17) 0.68440(12) 0.0282(6) Uani 1 1 d . . . . .
  H21 H 0.179853 0.544333 0.723578 0.034 Uiso 1 1 calc R U . . .
  C22 C 0.1167(4) 0.46844(17) 0.66286(12) 0.0273(6) Uani 1 1 d . . . . .
  C23 C 0.0824(4) 0.46187(16) 0.60496(11) 0.0231(5) Uani 1 1 d . . . . .
  C24 C -0.0034(4) 0.39306(15) 0.58436(12) 0.0248(6) Uani 1 1 d . . . . .
  C25 C -0.0559(4) 0.38820(15) 0.52933(12) 0.0268(6) Uani 1 1 d . . . . .
  H25 H -0.110983 0.341742 0.515376 0.032 Uiso 1 1 calc R U . . .
  C26 C -0.0271(4) 0.45244(15) 0.49441(11) 0.0260(6) Uani 1 1 d . . . . .
  H26 H -0.069922 0.450491 0.457150 0.031 Uiso 1 1 calc R U . . .
  C27 C 0.0621(4) 0.51850(14) 0.51302(11) 0.0234(5) Uani 1 1 d . . . . .
  H27 H 0.081990 0.560860 0.488140 0.028 Uiso 1 1 calc R U . . .
  C28 C 0.1247(4) 0.52448(15) 0.56846(11) 0.0220(6) Uani 1 1 d . . . . .
  C29 C 0.2206(4) 0.59254(15) 0.59111(11) 0.0219(5) Uani 1 1 d . . . . .
  C30 C 0.3101(4) 0.65228(15) 0.55827(11) 0.0235(6) Uani 1 1 d . . . . .
  C31 C 0.3782(4) 0.64220(15) 0.50192(11) 0.0248(6) Uani 1 1 d . . . . .
  C32 C 0.4338(4) 0.56813(15) 0.47704(11) 0.0240(6) Uani 1 1 d . . . . .
  C33 C 0.4783(4) 0.49765(15) 0.50757(11) 0.0247(6) Uani 1 1 d . . . . .
  C34 C 0.5438(4) 0.49536(15) 0.56475(11) 0.0241(6) Uani 1 1 d . . . . .
  C35 C 0.5527(4) 0.34845(16) 0.68434(12) 0.0279(6) Uani 1 1 d . . . . .
  C36 C 0.4511(4) 0.28029(16) 0.59878(11) 0.0282(6) Uani 1 1 d . . . . .
  C37 C 0.0839(5) 0.40241(19) 0.70095(13) 0.0352(7) Uani 1 1 d . . . . .
  C38 C -0.0387(4) 0.32600(16) 0.62183(12) 0.0288(6) Uani 1 1 d . . . . .
  C39A C 0.4621(6) 0.2078(3) 0.6863(3) 0.0303(12) Uani 0.774(4) 1 d D U P A 1
  H39A H 0.523712 0.211817 0.722811 0.036 Uiso 0.774(4) 1 calc R U P A 1
  H39B H 0.524182 0.165856 0.664927 0.036 Uiso 0.774(4) 1 calc R U P A 1
  C40A C 0.2620(6) 0.1845(2) 0.69539(18) 0.0355(9) Uani 0.774(4) 1 d D U P A 1
  H40A H 0.257638 0.128871 0.706869 0.043 Uiso 0.774(4) 1 calc R U P A 1
  H40B H 0.195717 0.189101 0.659633 0.043 Uiso 0.774(4) 1 calc R U P A 1
  C41A C 0.1612(6) 0.2340(2) 0.73927(17) 0.0362(9) Uani 0.774(4) 1 d D U P A 1
  H41A H 0.134598 0.200496 0.771854 0.043 Uiso 0.774(4) 1 calc R U P A 1
  H41B H 0.244000 0.276488 0.751764 0.043 Uiso 0.774(4) 1 calc R U P A 1
  C42A C -0.0177(6) 0.2704(3) 0.71922(19) 0.0345(12) Uani 0.774(4) 1 d D U P A 1
  H42A H -0.095670 0.229330 0.702325 0.041 Uiso 0.774(4) 1 calc R U P A 1
  H42B H -0.084775 0.292714 0.751308 0.041 Uiso 0.774(4) 1 calc R U P A 1
  C39B C 0.486(2) 0.2089(10) 0.6885(11) 0.031(3) Uani 0.226(4) 1 d D U P A 2
  H39C H 0.598779 0.206265 0.711167 0.037 Uiso 0.226(4) 1 calc R U P A 2
  H39D H 0.485868 0.163902 0.662598 0.037 Uiso 0.226(4) 1 calc R U P A 2
  C40B C 0.3190(14) 0.2035(7) 0.7264(5) 0.026(2) Uani 0.226(4) 1 d D U P A 2
  H40C H 0.310717 0.252550 0.748203 0.032 Uiso 0.226(4) 1 calc R U P A 2
  H40D H 0.339274 0.160117 0.753017 0.032 Uiso 0.226(4) 1 calc R U P A 2
  C41B C 0.1338(14) 0.1901(6) 0.6973(5) 0.026(2) Uani 0.226(4) 1 d D U P A 2
  H41C H 0.157148 0.182421 0.657177 0.031 Uiso 0.226(4) 1 calc R U P A 2
  H41D H 0.080159 0.140832 0.711786 0.031 Uiso 0.226(4) 1 calc R U P A 2
  C42B C -0.0076(17) 0.2549(5) 0.7039(7) 0.031(3) Uani 0.226(4) 1 d D U P A 2
  H42C H -0.125757 0.233797 0.690152 0.037 Uiso 0.226(4) 1 calc R U P A 2
  H42D H -0.022745 0.263880 0.744269 0.037 Uiso 0.226(4) 1 calc R U P A 2
  N43 N 0.4845(4) 0.28325(13) 0.65612(10) 0.0275(5) Uani 1 1 d D . . . .
  N44 N 0.0175(4) 0.33326(14) 0.67758(11) 0.0335(6) Uani 1 1 d D . . . .
  O45 O 0.5864(3) 0.34515(12) 0.73395(9) 0.0370(5) Uani 1 1 d . . . . .
  O46 O 0.4010(4) 0.21946(11) 0.57729(9) 0.0380(5) Uani 1 1 d . . . . .
  O47 O 0.1149(4) 0.40691(16) 0.75078(10) 0.0549(8) Uani 1 1 d . . . . .
  O48 O -0.1141(3) 0.26616(11) 0.60591(9) 0.0345(5) Uani 1 1 d . . . . .
  C1_1 C 0.5462(7) 0.4776(3) 0.8386(2) 0.0437(6) Uiso 0.774(4) 1 d D U P A 1
  H1A_1 H 0.476551 0.464563 0.872171 0.066 Uiso 0.774(4) 1 calc R U P A 1
  H1B_1 H 0.637770 0.517757 0.847366 0.066 Uiso 0.774(4) 1 calc R U P A 1
  H1C_1 H 0.608150 0.430528 0.824722 0.066 Uiso 0.774(4) 1 calc R U P A 1
  O2_1 O 0.4251(5) 0.50631(17) 0.79742(13) 0.0437(6) Uiso 0.774(4) 1 d D U P A 1
  H2_1 H 0.320268 0.487016 0.802298 0.066 Uiso 0.774(4) 1 calc R U P A 1
  C1_2 C 0.4965(19) 0.4705(12) 0.8363(8) 0.0437(6) Uiso 0.226(4) 1 d D U P A 2
  H1A_2 H 0.447785 0.430649 0.861635 0.066 Uiso 0.226(4) 1 calc R U P A 2
  H1B_2 H 0.416976 0.474365 0.803556 0.066 Uiso 0.226(4) 1 calc R U P A 2
  H1C_2 H 0.500452 0.521218 0.855310 0.066 Uiso 0.226(4) 1 calc R U P A 2
  O2_2 O 0.6762(15) 0.4491(6) 0.8194(4) 0.0437(6) Uiso 0.226(4) 1 d D U P A 2
  H2_2 H 0.672664 0.430439 0.787173 0.066 Uiso 0.226(4) 1 calc R U P A 2

loop_
 _atom_site_aniso_label
 _atom_site_aniso_U_11
 _atom_site_aniso_U_22
 _atom_site_aniso_U_33
 _atom_site_aniso_U_23
 _atom_site_aniso_U_13
 _atom_site_aniso_U_12
  C1 0.0232(14) 0.0262(12) 0.0283(14) 0.0013(11) 0.0026(12) 0.0023(11)
  C2 0.0233(14) 0.0288(14) 0.0322(15) -0.0020(11) -0.0028(12) -0.0001(11)
  C3 0.0239(14) 0.0336(14) 0.0246(14) 0.0008(11) -0.0026(11) 0.0020(12)
  C4 0.0214(14) 0.0272(13) 0.0266(14) -0.0002(10) 0.0002(11) 0.0027(11)
  C5 0.0209(14) 0.0267(13) 0.0242(13) -0.0012(11) 0.0037(11) 0.0034(11)
  C6 0.0247(14) 0.0259(12) 0.0268(13) 0.0005(11) 0.0024(11) 0.0011(11)
  C7 0.0292(15) 0.0249(12) 0.0276(14) -0.0015(11) 0.0015(12) 0.0016(11)
  C8 0.0283(15) 0.0276(13) 0.0258(14) -0.0005(11) 0.0024(12) 0.0009(12)
  C9 0.0368(17) 0.0285(13) 0.0271(14) -0.0033(11) 0.0012(13) 0.0015(13)
  C10 0.0416(18) 0.0355(15) 0.0210(13) -0.0016(11) 0.0009(13) 0.0010(14)
  C11 0.0299(16) 0.0299(13) 0.0256(14) 0.0013(11) 0.0007(12) -0.0015(12)
  C12 0.0357(17) 0.0367(15) 0.0253(14) 0.0041(12) 0.0001(13) -0.0035(13)
  C13 0.0280(15) 0.0304(14) 0.0295(14) 0.0097(11) -0.0022(12) -0.0026(11)
  C14 0.0207(14) 0.0263(13) 0.0318(14) 0.0032(11) -0.0024(12) -0.0002(11)
  C15 0.0222(14) 0.0235(12) 0.0407(15) 0.0065(11) -0.0027(12) -0.0018(11)
  C16 0.0260(15) 0.0224(12) 0.0414(16) -0.0026(12) -0.0043(13) -0.0015(11)
  C17 0.0211(13) 0.0251(12) 0.0347(15) -0.0026(12) -0.0022(12) 0.0006(11)
  C18 0.0264(15) 0.0292(13) 0.0367(16) -0.0107(12) -0.0034(13) 0.0020(12)
  C19 0.0268(15) 0.0382(15) 0.0241(14) -0.0077(12) -0.0023(12) 0.0029(12)
  C20 0.0189(14) 0.0329(14) 0.0249(14) -0.0030(11) 0.0009(11) 0.0026(11)
  C21 0.0229(14) 0.0395(15) 0.0222(13) 0.0001(11) -0.0009(11) 0.0014(12)
  C22 0.0217(13) 0.0356(14) 0.0246(14) 0.0043(12) 0.0019(12) 0.0008(11)
  C23 0.0188(13) 0.0265(12) 0.0241(13) 0.0016(10) 0.0019(11) 0.0028(10)
  C24 0.0229(14) 0.0227(12) 0.0288(14) 0.0016(10) 0.0027(11) 0.0013(10)
  C25 0.0256(14) 0.0230(12) 0.0317(14) -0.0027(11) 0.0037(12) 0.0004(11)
  C26 0.0266(14) 0.0280(13) 0.0233(13) -0.0028(11) -0.0019(12) 0.0004(11)
  C27 0.0253(14) 0.0231(12) 0.0217(12) 0.0016(10) 0.0030(11) 0.0031(11)
  C28 0.0199(13) 0.0233(12) 0.0230(13) -0.0011(10) 0.0017(11) 0.0030(10)
  C29 0.0186(13) 0.0238(12) 0.0235(13) -0.0002(10) -0.0018(11) 0.0037(10)
  C30 0.0212(14) 0.0236(12) 0.0255(14) -0.0015(10) -0.0016(11) 0.0006(10)
  C31 0.0258(14) 0.0240(12) 0.0246(13) 0.0007(10) -0.0030(11) -0.0020(11)
  C32 0.0211(14) 0.0270(12) 0.0238(13) 0.0021(10) 0.0024(11) 0.0007(11)
  C33 0.0247(14) 0.0252(12) 0.0241(13) -0.0002(11) 0.0054(11) -0.0005(11)
  C34 0.0213(13) 0.0261(12) 0.0247(13) 0.0005(10) 0.0025(11) 0.0037(11)
  C35 0.0247(14) 0.0320(14) 0.0269(14) 0.0031(11) 0.0008(12) 0.0012(12)
  C36 0.0300(15) 0.0276(13) 0.0270(14) -0.0002(11) 0.0008(12) 0.0033(12)
  C37 0.0317(17) 0.0444(17) 0.0296(15) 0.0111(13) -0.0036(13) -0.0058(13)
  C38 0.0237(14) 0.0289(14) 0.0339(15) 0.0040(11) 0.0022(13) 0.0029(12)
  C39A 0.030(2) 0.028(2) 0.032(2) 0.0066(18) -0.004(2) 0.0038(18)
  C40A 0.038(2) 0.0295(17) 0.039(2) 0.0062(16) 0.0018(19) 0.0001(16)
  C41A 0.035(2) 0.0376(19) 0.0355(19) 0.0107(16) 0.0004(17) 0.0029(16)
  C42A 0.034(2) 0.035(2) 0.034(3) 0.0153(19) 0.0068(18) 0.0013(17)
  C39B 0.032(5) 0.029(5) 0.031(5) 0.008(5) 0.004(5) 0.001(5)
  C40B 0.028(4) 0.033(4) 0.019(4) 0.005(3) 0.000(3) -0.001(3)
  C41B 0.027(4) 0.027(4) 0.024(4) 0.011(3) 0.000(3) 0.002(3)
  C42B 0.030(5) 0.037(5) 0.026(6) 0.012(5) 0.009(4) 0.002(4)
  N43 0.0287(13) 0.0277(11) 0.0260(11) 0.0056(9) -0.0001(10) 0.0001(10)
  N44 0.0306(14) 0.0351(13) 0.0347(14) 0.0139(11) -0.0002(11) -0.0021(11)
  O45 0.0462(14) 0.0377(11) 0.0271(10) 0.0060(9) -0.0069(10) -0.0047(10)
  O46 0.0551(15) 0.0264(10) 0.0324(11) 0.0000(8) -0.0003(10) -0.0048(10)
  O47 0.0691(19) 0.0636(16) 0.0320(12) 0.0213(11) -0.0127(13) -0.0251(14)
  O48 0.0346(12) 0.0239(10) 0.0450(12) 0.0052(9) 0.0044(10) -0.0016(9)

loop_
 _geom_bond_atom_site_label_1
 _geom_bond_atom_site_label_2
 _geom_bond_distance
 _geom_bond_site_symmetry_2
 _geom_bond_publ_flag
  C1 C2 1.375(4) . ?
  C1 C34 1.412(4) . ?
  C1 H1 0.9500 . ?
  C2 C3 1.403(4) . ?
  C2 H2 0.9500 . ?
  C3 C4 1.385(4) . ?
  C3 H3 0.9500 . ?
  C4 C5 1.408(4) . ?
  C4 C35 1.489(4) . ?
  C5 C34 1.422(4) . ?
  C5 C6 1.430(4) . ?
  C6 C7 1.365(4) . ?
  C6 C36 1.478(4) . ?
  C7 C8 1.423(4) . ?
  C7 H7 0.9500 . ?
  C8 C33 1.417(4) . ?
  C8 C9 1.426(4) . ?
  C9 C10 1.354(4) . ?
  C9 H9 0.9500 . ?
  C10 C11 1.430(4) . ?
  C10 H10 0.9500 . ?
  C11 C32 1.420(4) . ?
  C11 C12 1.426(4) . ?
  C12 C13 1.357(4) . ?
  C12 H12 0.9500 . ?
  C13 C14 1.420(4) . ?
  C13 H13 0.9500 . ?
  C14 C31 1.420(4) . ?
  C14 C15 1.428(4) . ?
  C15 C16 1.356(5) . ?
  C15 H15 0.9500 . ?
  C16 C17 1.423(4) . ?
  C16 H16 0.9500 . ?
  C17 C18 1.421(4) . ?
  C17 C30 1.423(4) . ?
  C18 C19 1.349(4) . ?
  C18 H18 0.9500 . ?
  C19 C20 1.425(4) . ?
  C19 H19 0.9500 . ?
  C20 C21 1.415(4) . ?
  C20 C29 1.414(4) . ?
  C21 C22 1.361(4) . ?
  C21 H21 0.9500 . ?
  C22 C23 1.420(4) . ?
  C22 C37 1.472(4) . ?
  C23 C28 1.417(4) . ?
  C23 C24 1.420(4) . ?
  C24 C25 1.381(4) . ?
  C24 C38 1.480(4) . ?
  C25 C26 1.397(4) . ?
  C25 H25 0.9500 . ?
  C26 C27 1.377(4) . ?
  C26 H26 0.9500 . ?
  C27 C28 1.414(4) . ?
  C27 H27 0.9500 . ?
  C28 C29 1.461(4) . ?
  C29 C30 1.446(4) . ?
  C30 C31 1.454(4) . ?
  C31 C32 1.456(4) . ?
  C32 C33 1.447(4) . ?
  C33 C34 1.457(4) . ?
  C35 O45 1.220(4) . ?
  C35 N43 1.396(4) . ?
  C36 O46 1.216(4) . ?
  C36 N43 1.402(4) . ?
  C37 O47 1.223(4) . ?
  C37 N44 1.394(4) . ?
  C38 O48 1.221(4) . ?
  C38 N44 1.408(4) . ?
  C39A N43 1.488(4) . ?
  C39A C40A 1.527(6) . ?
  C39A H39A 0.9900 . ?
  C39A H39B 0.9900 . ?
  C40A C41A 1.539(6) . ?
  C40A H40A 0.9900 . ?
  C40A H40B 0.9900 . ?
  C41A C42A 1.522(5) . ?
  C41A H41A 0.9900 . ?
  C41A H41B 0.9900 . ?
  C42A N44 1.490(4) . ?
  C42A H42A 0.9900 . ?
  C42A H42B 0.9900 . ?
  C39B N43 1.489(6) . ?
  C39B C40B 1.521(7) . ?
  C39B H39C 0.9900 . ?
  C39B H39D 0.9900 . ?
  C40B C41B 1.537(8) . ?
  C40B H40C 0.9900 . ?
  C40B H40D 0.9900 . ?
  C41B C42B 1.520(7) . ?
  C41B H41C 0.9900 . ?
  C41B H41D 0.9900 . ?
  C42B N44 1.492(6) . ?
  C42B H42C 0.9900 . ?
  C42B H42D 0.9900 . ?
  C1_1 O2_1 1.414(6) . ?
  C1_1 H1A_1 0.9800 . ?
  C1_1 H1B_1 0.9800 . ?
  C1_1 H1C_1 0.9800 . ?
  O2_1 H2_1 0.8400 . ?
  C1_2 O2_2 1.419(9) . ?
  C1_2 H1A_2 0.9800 . ?
  C1_2 H1B_2 0.9800 . ?
  C1_2 H1C_2 0.9800 . ?
  O2_2 H2_2 0.8400 . ?

loop_
 _geom_angle_atom_site_label_1
 _geom_angle_atom_site_label_2
 _geom_angle_atom_site_label_3
 _geom_angle
 _geom_angle_site_symmetry_1
 _geom_angle_site_symmetry_3
 _geom_angle_publ_flag
  C2 C1 C34 121.4(3) . . ?
  C2 C1 H1 119.3 . . ?
  C34 C1 H1 119.3 . . ?
  C1 C2 C3 120.9(3) . . ?
  C1 C2 H2 119.5 . . ?
  C3 C2 H2 119.5 . . ?
  C4 C3 C2 119.0(3) . . ?
  C4 C3 H3 120.5 . . ?
  C2 C3 H3 120.5 . . ?
  C3 C4 C5 120.6(3) . . ?
  C3 C4 C35 119.2(3) . . ?
  C5 C4 C35 120.2(2) . . ?
  C4 C5 C34 120.3(3) . . ?
  C4 C5 C6 119.8(2) . . ?
  C34 C5 C6 119.8(3) . . ?
  C7 C6 C5 119.7(3) . . ?
  C7 C6 C36 119.8(2) . . ?
  C5 C6 C36 120.5(3) . . ?
  C6 C7 C8 121.2(3) . . ?
  C6 C7 H7 119.4 . . ?
  C8 C7 H7 119.4 . . ?
  C33 C8 C7 120.3(3) . . ?
  C33 C8 C9 120.5(2) . . ?
  C7 C8 C9 119.2(2) . . ?
  C10 C9 C8 119.9(3) . . ?
  C10 C9 H9 120.1 . . ?
  C8 C9 H9 120.1 . . ?
  C9 C10 C11 120.8(3) . . ?
  C9 C10 H10 119.6 . . ?
  C11 C10 H10 119.6 . . ?
  C32 C11 C12 120.6(3) . . ?
  C32 C11 C10 120.1(2) . . ?
  C12 C11 C10 119.2(3) . . ?
  C13 C12 C11 120.0(3) . . ?
  C13 C12 H12 120.0 . . ?
  C11 C12 H12 120.0 . . ?
  C12 C13 C14 120.9(3) . . ?
  C12 C13 H13 119.6 . . ?
  C14 C13 H13 119.6 . . ?
  C31 C14 C13 120.3(3) . . ?
  C31 C14 C15 120.2(3) . . ?
  C13 C14 C15 119.6(2) . . ?
  C16 C15 C14 120.3(3) . . ?
  C16 C15 H15 119.8 . . ?
  C14 C15 H15 119.8 . . ?
  C15 C16 C17 120.5(3) . . ?
  C15 C16 H16 119.8 . . ?
  C17 C16 H16 119.8 . . ?
  C18 C17 C16 119.8(3) . . ?
  C18 C17 C30 120.3(3) . . ?
  C16 C17 C30 120.0(3) . . ?
  C19 C18 C17 120.5(3) . . ?
  C19 C18 H18 119.7 . . ?
  C17 C18 H18 119.7 . . ?
  C18 C19 C20 120.3(3) . . ?
  C18 C19 H19 119.8 . . ?
  C20 C19 H19 119.8 . . ?
  C21 C20 C29 120.4(3) . . ?
  C21 C20 C19 119.0(3) . . ?
  C29 C20 C19 120.6(3) . . ?
  C22 C21 C20 121.2(3) . . ?
  C22 C21 H21 119.4 . . ?
  C20 C21 H21 119.4 . . ?
  C21 C22 C23 119.7(3) . . ?
  C21 C22 C37 118.8(3) . . ?
  C23 C22 C37 121.5(3) . . ?
  C28 C23 C24 120.2(3) . . ?
  C28 C23 C22 120.7(3) . . ?
  C24 C23 C22 119.0(2) . . ?
  C25 C24 C23 120.4(3) . . ?
  C25 C24 C38 119.3(3) . . ?
  C23 C24 C38 120.3(3) . . ?
  C24 C25 C26 119.2(3) . . ?
  C24 C25 H25 120.4 . . ?
  C26 C25 H25 120.4 . . ?
  C27 C26 C25 121.2(3) . . ?
  C27 C26 H26 119.4 . . ?
  C25 C26 H26 119.4 . . ?
  C26 C27 C28 121.2(2) . . ?
  C26 C27 H27 119.4 . . ?
  C28 C27 H27 119.4 . . ?
  C23 C28 C27 117.4(2) . . ?
  C23 C28 C29 118.2(3) . . ?
  C27 C28 C29 124.3(2) . . ?
  C20 C29 C30 117.8(2) . . ?
  C20 C29 C28 117.3(2) . . ?
  C30 C29 C28 124.9(3) . . ?
  C17 C30 C29 117.3(3) . . ?
  C17 C30 C31 117.2(2) . . ?
  C29 C30 C31 125.5(2) . . ?
  C14 C31 C30 117.0(2) . . ?
  C14 C31 C32 117.5(3) . . ?
  C30 C31 C32 125.5(2) . . ?
  C11 C32 C33 117.4(2) . . ?
  C11 C32 C31 117.3(2) . . ?
  C33 C32 C31 125.1(3) . . ?
  C8 C33 C32 118.0(3) . . ?
  C8 C33 C34 116.8(2) . . ?
  C32 C33 C34 125.1(2) . . ?
  C1 C34 C5 117.2(3) . . ?
  C1 C34 C33 123.7(2) . . ?
  C5 C34 C33 119.1(2) . . ?
  O45 C35 N43 120.7(3) . . ?
  O45 C35 C4 122.0(3) . . ?
  N43 C35 C4 117.3(3) . . ?
  O46 C36 N43 120.1(3) . . ?
  O46 C36 C6 122.9(3) . . ?
  N43 C36 C6 117.0(2) . . ?
  O47 C37 N44 120.9(3) . . ?
  O47 C37 C22 122.2(3) . . ?
  N44 C37 C22 117.0(3) . . ?
  O48 C38 N44 120.2(3) . . ?
  O48 C38 C24 122.3(3) . . ?
  N44 C38 C24 117.5(3) . . ?
  N43 C39A C40A 113.6(3) . . ?
  N43 C39A H39A 108.8 . . ?
  C40A C39A H39A 108.8 . . ?
  N43 C39A H39B 108.8 . . ?
  C40A C39A H39B 108.8 . . ?
  H39A C39A H39B 107.7 . . ?
  C39A C40A C41A 114.3(5) . . ?
  C39A C40A H40A 108.7 . . ?
  C41A C40A H40A 108.7 . . ?
  C39A C40A H40B 108.7 . . ?
  C41A C40A H40B 108.7 . . ?
  H40A C40A H40B 107.6 . . ?
  C42A C41A C40A 114.5(4) . . ?
  C42A C41A H41A 108.6 . . ?
  C40A C41A H41A 108.6 . . ?
  C42A C41A H41B 108.6 . . ?
  C40A C41A H41B 108.6 . . ?
  H41A C41A H41B 107.6 . . ?
  N44 C42A C41A 111.1(3) . . ?
  N44 C42A H42A 109.4 . . ?
  C41A C42A H42A 109.4 . . ?
  N44 C42A H42B 109.4 . . ?
  C41A C42A H42B 109.4 . . ?
  H42A C42A H42B 108.0 . . ?
  N43 C39B C40B 111.2(9) . . ?
  N43 C39B H39C 109.4 . . ?
  C40B C39B H39C 109.4 . . ?
  N43 C39B H39D 109.4 . . ?
  C40B C39B H39D 109.4 . . ?
  H39C C39B H39D 108.0 . . ?
  C39B C40B C41B 115.9(10) . . ?
  C39B C40B H40C 108.3 . . ?
  C41B C40B H40C 108.3 . . ?
  C39B C40B H40D 108.3 . . ?
  C41B C40B H40D 108.3 . . ?
  H40C C40B H40D 107.4 . . ?
  C42B C41B C40B 116.1(8) . . ?
  C42B C41B H41C 108.3 . . ?
  C40B C41B H41C 108.3 . . ?
  C42B C41B H41D 108.3 . . ?
  C40B C41B H41D 108.3 . . ?
  H41C C41B H41D 107.4 . . ?
  N44 C42B C41B 121.7(8) . . ?
  N44 C42B H42C 106.9 . . ?
  C41B C42B H42C 106.9 . . ?
  N44 C42B H42D 106.9 . . ?
  C41B C42B H42D 106.9 . . ?
  H42C C42B H42D 106.7 . . ?
  C35 N43 C36 124.7(2) . . ?
  C35 N43 C39A 119.5(4) . . ?
  C36 N43 C39A 115.4(4) . . ?
  C35 N43 C39B 115.0(13) . . ?
  C36 N43 C39B 119.0(13) . . ?
  C37 N44 C38 124.0(2) . . ?
  C37 N44 C42A 113.5(3) . . ?
  C38 N44 C42A 121.8(3) . . ?
  C37 N44 C42B 129.1(7) . . ?
  C38 N44 C42B 106.8(7) . . ?
  O2_1 C1_1 H1A_1 109.5 . . ?
  O2_1 C1_1 H1B_1 109.5 . . ?
  H1A_1 C1_1 H1B_1 109.5 . . ?
  O2_1 C1_1 H1C_1 109.5 . . ?
  H1A_1 C1_1 H1C_1 109.5 . . ?
  H1B_1 C1_1 H1C_1 109.5 . . ?
  C1_1 O2_1 H2_1 109.5 . . ?
  O2_2 C1_2 H1A_2 109.5 . . ?
  O2_2 C1_2 H1B_2 109.5 . . ?
  H1A_2 C1_2 H1B_2 109.5 . . ?
  O2_2 C1_2 H1C_2 109.5 . . ?
  H1A_2 C1_2 H1C_2 109.5 . . ?
  H1B_2 C1_2 H1C_2 109.5 . . ?
  C1_2 O2_2 H2_2 109.5 . . ?

loop_
 _geom_torsion_atom_site_label_1
 _geom_torsion_atom_site_label_2
 _geom_torsion_atom_site_label_3
 _geom_torsion_atom_site_label_4
 _geom_torsion
 _geom_torsion_site_symmetry_1
 _geom_torsion_site_symmetry_2
 _geom_torsion_site_symmetry_3
 _geom_torsion_site_symmetry_4
 _geom_torsion_publ_flag
  C34 C1 C2 C3 -1.1(4) . . . . ?
  C1 C2 C3 C4 4.4(4) . . . . ?
  C2 C3 C4 C5 -1.1(4) . . . . ?
  C2 C3 C4 C35 178.7(3) . . . . ?
  C3 C4 C5 C34 -5.5(4) . . . . ?
  C35 C4 C5 C34 174.8(3) . . . . ?
  C3 C4 C5 C6 172.2(3) . . . . ?
  C35 C4 C5 C6 -7.6(4) . . . . ?
  C4 C5 C6 C7 -170.6(3) . . . . ?
  C34 C5 C6 C7 7.1(4) . . . . ?
  C4 C5 C6 C36 6.3(4) . . . . ?
  C34 C5 C6 C36 -176.0(3) . . . . ?
  C5 C6 C7 C8 -9.1(5) . . . . ?
  C36 C6 C7 C8 173.9(3) . . . . ?
  C6 C7 C8 C33 -3.5(5) . . . . ?
  C6 C7 C8 C9 178.8(3) . . . . ?
  C33 C8 C9 C10 1.0(5) . . . . ?
  C7 C8 C9 C10 178.8(3) . . . . ?
  C8 C9 C10 C11 -9.5(5) . . . . ?
  C9 C10 C11 C32 2.3(5) . . . . ?
  C9 C10 C11 C12 -175.1(3) . . . . ?
  C32 C11 C12 C13 1.3(5) . . . . ?
  C10 C11 C12 C13 178.7(3) . . . . ?
  C11 C12 C13 C14 -7.9(5) . . . . ?
  C12 C13 C14 C31 -0.9(5) . . . . ?
  C12 C13 C14 C15 178.2(3) . . . . ?
  C31 C14 C15 C16 1.5(4) . . . . ?
  C13 C14 C15 C16 -177.6(3) . . . . ?
  C14 C15 C16 C17 -10.2(5) . . . . ?
  C15 C16 C17 C18 -179.0(3) . . . . ?
  C15 C16 C17 C30 0.2(4) . . . . ?
  C16 C17 C18 C19 177.4(3) . . . . ?
  C30 C17 C18 C19 -1.8(4) . . . . ?
  C17 C18 C19 C20 -8.2(5) . . . . ?
  C18 C19 C20 C21 -179.3(3) . . . . ?
  C18 C19 C20 C29 3.1(4) . . . . ?
  C29 C20 C21 C22 -3.5(4) . . . . ?
  C19 C20 C21 C22 178.8(3) . . . . ?
  C20 C21 C22 C23 -8.3(4) . . . . ?
  C20 C21 C22 C37 174.9(3) . . . . ?
  C21 C22 C23 C28 6.9(4) . . . . ?
  C37 C22 C23 C28 -176.3(3) . . . . ?
  C21 C22 C23 C24 -170.0(3) . . . . ?
  C37 C22 C23 C24 6.7(4) . . . . ?
  C28 C23 C24 C25 -3.7(4) . . . . ?
  C22 C23 C24 C25 173.3(3) . . . . ?
  C28 C23 C24 C38 176.7(3) . . . . ?
  C22 C23 C24 C38 -6.3(4) . . . . ?
  C23 C24 C25 C26 -1.3(4) . . . . ?
  C38 C24 C25 C26 178.2(2) . . . . ?
  C24 C25 C26 C27 3.9(4) . . . . ?
  C25 C26 C27 C28 -1.3(4) . . . . ?
  C24 C23 C28 C27 6.1(4) . . . . ?
  C22 C23 C28 C27 -170.8(3) . . . . ?
  C24 C23 C28 C29 -177.2(2) . . . . ?
  C22 C23 C28 C29 5.9(4) . . . . ?
  C26 C27 C28 C23 -3.7(4) . . . . ?
  C26 C27 C28 C29 179.9(3) . . . . ?
  C21 C20 C29 C30 -165.9(3) . . . . ?
  C19 C20 C29 C30 11.7(4) . . . . ?
  C21 C20 C29 C28 16.1(4) . . . . ?
  C19 C20 C29 C28 -166.3(3) . . . . ?
  C23 C28 C29 C20 -17.0(4) . . . . ?
  C27 C28 C29 C20 159.4(3) . . . . ?
  C23 C28 C29 C30 165.1(3) . . . . ?
  C27 C28 C29 C30 -18.5(4) . . . . ?
  C18 C17 C30 C29 16.4(4) . . . . ?
  C16 C17 C30 C29 -162.8(3) . . . . ?
  C18 C17 C30 C31 -163.0(3) . . . . ?
  C16 C17 C30 C31 17.8(4) . . . . ?
  C20 C29 C30 C17 -21.0(4) . . . . ?
  C28 C29 C30 C17 156.9(3) . . . . ?
  C20 C29 C30 C31 158.4(3) . . . . ?
  C28 C29 C30 C31 -23.7(4) . . . . ?
  C13 C14 C31 C30 -164.4(3) . . . . ?
  C15 C14 C31 C30 16.5(4) . . . . ?
  C13 C14 C31 C32 15.8(4) . . . . ?
  C15 C14 C31 C32 -163.2(3) . . . . ?
  C17 C30 C31 C14 -25.7(4) . . . . ?
  C29 C30 C31 C14 154.9(3) . . . . ?
  C17 C30 C31 C32 154.0(3) . . . . ?
  C29 C30 C31 C32 -25.3(5) . . . . ?
  C12 C11 C32 C33 -169.7(3) . . . . ?
  C10 C11 C32 C33 13.0(4) . . . . ?
  C12 C11 C32 C31 13.5(4) . . . . ?
  C10 C11 C32 C31 -163.9(3) . . . . ?
  C14 C31 C32 C11 -21.7(4) . . . . ?
  C30 C31 C32 C11 158.6(3) . . . . ?
  C14 C31 C32 C33 161.8(3) . . . . ?
  C30 C31 C32 C33 -18.0(5) . . . . ?
  C7 C8 C33 C32 -163.5(3) . . . . ?
  C9 C8 C33 C32 14.3(4) . . . . ?
  C7 C8 C33 C34 17.4(4) . . . . ?
  C9 C8 C33 C34 -164.9(3) . . . . ?
  C11 C32 C33 C8 -20.8(4) . . . . ?
  C31 C32 C33 C8 155.7(3) . . . . ?
  C11 C32 C33 C34 158.3(3) . . . . ?
  C31 C32 C33 C34 -25.2(5) . . . . ?
  C2 C1 C34 C5 -5.3(4) . . . . ?
  C2 C1 C34 C33 178.5(3) . . . . ?
  C4 C5 C34 C1 8.5(4) . . . . ?
  C6 C5 C34 C1 -169.1(3) . . . . ?
  C4 C5 C34 C33 -175.1(3) . . . . ?
  C6 C5 C34 C33 7.3(4) . . . . ?
  C8 C33 C34 C1 157.0(3) . . . . ?
  C32 C33 C34 C1 -22.1(4) . . . . ?
  C8 C33 C34 C5 -19.1(4) . . . . ?
  C32 C33 C34 C5 161.8(3) . . . . ?
  C3 C4 C35 O45 3.3(5) . . . . ?
  C5 C4 C35 O45 -176.9(3) . . . . ?
  C3 C4 C35 N43 -177.1(3) . . . . ?
  C5 C4 C35 N43 2.6(4) . . . . ?
  C7 C6 C36 O46 -4.4(5) . . . . ?
  C5 C6 C36 O46 178.7(3) . . . . ?
  C7 C6 C36 N43 176.9(3) . . . . ?
  C5 C6 C36 N43 0.0(4) . . . . ?
  C21 C22 C37 O47 -4.1(5) . . . . ?
  C23 C22 C37 O47 179.1(3) . . . . ?
  C21 C22 C37 N44 176.7(3) . . . . ?
  C23 C22 C37 N44 -0.1(5) . . . . ?
  C25 C24 C38 O48 -0.4(4) . . . . ?
  C23 C24 C38 O48 179.1(3) . . . . ?
  C25 C24 C38 N44 179.8(3) . . . . ?
  C23 C24 C38 N44 -0.7(4) . . . . ?
  N43 C39A C40A C41A -72.3(7) . . . . ?
  C39A C40A C41A C42A 126.7(4) . . . . ?
  C40A C41A C42A N44 -69.5(5) . . . . ?
  N43 C39B C40B C41B 71(2) . . . . ?
  C39B C40B C41B C42B -117.0(11) . . . . ?
  C40B C41B C42B N44 68.6(17) . . . . ?
  O45 C35 N43 C36 -176.5(3) . . . . ?
  C4 C35 N43 C36 4.0(4) . . . . ?
  O45 C35 N43 C39A -3.3(5) . . . . ?
  C4 C35 N43 C39A 177.2(3) . . . . ?
  O45 C35 N43 C39B -9.2(6) . . . . ?
  C4 C35 N43 C39B 171.2(5) . . . . ?
  O46 C36 N43 C35 175.9(3) . . . . ?
  C6 C36 N43 C35 -5.2(4) . . . . ?
  O46 C36 N43 C39A 2.5(4) . . . . ?
  C6 C36 N43 C39A -178.7(3) . . . . ?
  O46 C36 N43 C39B 9.2(7) . . . . ?
  C6 C36 N43 C39B -172.0(6) . . . . ?
  C40A C39A N43 C35 110.6(6) . . . . ?
  C40A C39A N43 C36 -75.6(7) . . . . ?
  C40B C39B N43 C35 82.4(17) . . . . ?
  C40B C39B N43 C36 -109.6(16) . . . . ?
  O47 C37 N44 C38 173.3(3) . . . . ?
  C22 C37 N44 C38 -7.5(5) . . . . ?
  O47 C37 N44 C42A 2.7(5) . . . . ?
  C22 C37 N44 C42A -178.1(3) . . . . ?
  O47 C37 N44 C42B -7.1(8) . . . . ?
  C22 C37 N44 C42B 172.1(6) . . . . ?
  O48 C38 N44 C37 -171.9(3) . . . . ?
  C24 C38 N44 C37 7.9(4) . . . . ?
  O48 C38 N44 C42A -2.1(5) . . . . ?
  C24 C38 N44 C42A 177.7(3) . . . . ?
  O48 C38 N44 C42B 8.5(6) . . . . ?
  C24 C38 N44 C42B -171.8(5) . . . . ?
  C41A C42A N44 C37 -74.9(4) . . . . ?
  C41A C42A N44 C38 114.2(4) . . . . ?
  C41B C42B N44 C37 -97.9(14) . . . . ?
  C41B C42B N44 C38 81.7(13) . . . . ?


_shelx_res_file
;
TITL KR1158_FrSa in P2(1)2(1)2(1)
    KR1158_FrSa.res
    created by SHELXL-2019/2 at 13:44:12 on 23-Aug-2024
REM P2(1)2(1)2(1) (#19 in standard setting)
CELL 1.54184   7.286790  17.071531  24.066084  90.0000  90.0000  90.0000
ZERR    4.00   0.0095   0.0245   0.0313    0.000    0.000    0.000
rem   Above ESDs are computed as deviation from medium of cell
rem   parameters across all runs (20) as listed in
rem   KR1158_FrSa_latticeperrun.dat
rem   Original ESDs from refinement on all reflections below in REM.
REM ZERR    4.00   0.000150   0.000327   0.000565   0.0000   0.0000   0.0000
LATT -1
SYMM -x+1/2,-y, z+1/2
SYMM -x, y+1/2,-z+1/2
SYMM  x+1/2,-y+1/2,-z
SFAC C H N O
UNIT 172 112 8 20
REM  CrysAlisPro recorded range (K): Min=100.0; max=100.0; aver:100.0
TEMP -173
SIZE 0.02 0.07 0.37
L.S. 10
BOND $H
CONF
ACTA
LIST 4
FMAP 2
PLAN 20
WGHT    0.107300    0.780000
FVAR       3.39747   0.77414   0.04369
C1    1    0.629633    0.559222    0.591462    11.00000    0.02321    0.02624 =
         0.02830    0.00133    0.00264    0.00229
AFIX  43
H1    2    0.649395    0.606355    0.571347    11.00000   -1.20000
AFIX   0
C2    1    0.685287    0.554677    0.645975    11.00000    0.02333    0.02876 =
         0.03218   -0.00204   -0.00276   -0.00013
AFIX  43
H2    2    0.744630    0.598294    0.662652    11.00000   -1.20000
AFIX   0
C3    1    0.655661    0.486555    0.677291    11.00000    0.02390    0.03356 =
         0.02462    0.00080   -0.00261    0.00199
AFIX  43
H3    2    0.686646    0.485077    0.715620    11.00000   -1.20000
AFIX   0
C4    1    0.580576    0.421464    0.651529    11.00000    0.02143    0.02716 =
         0.02659   -0.00025    0.00022    0.00273
C5    1    0.531601    0.423975    0.594961    11.00000    0.02093    0.02672 =
         0.02421   -0.00120    0.00367    0.00342
C6    1    0.475954    0.353793    0.567252    11.00000    0.02470    0.02588 =
         0.02679    0.00055    0.00240    0.00114
C7    1    0.454073    0.353841    0.510923    11.00000    0.02920    0.02491 =
         0.02755   -0.00148    0.00145    0.00165
AFIX  43
H7    2    0.434764    0.305652    0.492067    11.00000   -1.20000
AFIX   0
C8    1    0.459675    0.424824    0.479934    11.00000    0.02827    0.02764 =
         0.02579   -0.00049    0.00241    0.00095
C9    1    0.439694    0.421919    0.421006    11.00000    0.03683    0.02850 =
         0.02705   -0.00333    0.00117    0.00150
AFIX  43
H9    2    0.425268    0.372939    0.402785    11.00000   -1.20000
AFIX   0
C10   1    0.441324    0.489069    0.391090    11.00000    0.04160    0.03545 =
         0.02104   -0.00158    0.00088    0.00101
AFIX  43
H10   2    0.446679    0.486634    0.351687    11.00000   -1.20000
AFIX   0
C11   1    0.435077    0.563649    0.418119    11.00000    0.02992    0.02989 =
         0.02560    0.00131    0.00069   -0.00153
C12   1    0.422565    0.632923    0.385200    11.00000    0.03573    0.03673 =
         0.02530    0.00414    0.00012   -0.00352
AFIX  43
H12   2    0.420965    0.629212    0.345816    11.00000   -1.20000
AFIX   0
C13   1    0.412948    0.704106    0.410090    11.00000    0.02799    0.03038 =
         0.02947    0.00972   -0.00216   -0.00257
AFIX  43
H13   2    0.420286    0.750221    0.388108    11.00000   -1.20000
AFIX   0
C14   1    0.392062    0.710577    0.468561    11.00000    0.02066    0.02631 =
         0.03178    0.00321   -0.00244   -0.00023
C15   1    0.387829    0.786323    0.493742    11.00000    0.02215    0.02349 =
         0.04069    0.00649   -0.00265   -0.00180
AFIX  43
H15   2    0.394195    0.831894    0.471168    11.00000   -1.20000
AFIX   0
C16   1    0.374765    0.793487    0.549721    11.00000    0.02595    0.02241 =
         0.04145   -0.00257   -0.00428   -0.00153
AFIX  43
H16   2    0.391993    0.843247    0.566606    11.00000   -1.20000
AFIX   0
C17   1    0.335436    0.727013    0.583360    11.00000    0.02108    0.02509 =
         0.03470   -0.00259   -0.00220    0.00057
C18   1    0.319254    0.735776    0.641860    11.00000    0.02638    0.02922 =
         0.03666   -0.01074   -0.00338    0.00195
AFIX  43
H18   2    0.339848    0.785535    0.658398    11.00000   -1.20000
AFIX   0
C19   1    0.274878    0.673991    0.674095    11.00000    0.02679    0.03815 =
         0.02406   -0.00768   -0.00230    0.00292
AFIX  43
H19   2    0.279963    0.678679    0.713399    11.00000   -1.20000
AFIX   0
C20   1    0.220385    0.601692    0.649486    11.00000    0.01890    0.03288 =
         0.02491   -0.00296    0.00088    0.00263
C21   1    0.172685    0.538183    0.684405    11.00000    0.02286    0.03950 =
         0.02221    0.00013   -0.00095    0.00140
AFIX  43
H21   2    0.179853    0.544333    0.723578    11.00000   -1.20000
AFIX   0
C22   1    0.116712    0.468437    0.662858    11.00000    0.02169    0.03556 =
         0.02463    0.00432    0.00188    0.00083
C23   1    0.082372    0.461875    0.604957    11.00000    0.01880    0.02650 =
         0.02408    0.00156    0.00190    0.00283
C24   1   -0.003405    0.393061    0.584359    11.00000    0.02293    0.02270 =
         0.02881    0.00159    0.00271    0.00134
C25   1   -0.055938    0.388196    0.529325    11.00000    0.02558    0.02298 =
         0.03175   -0.00269    0.00374    0.00044
AFIX  43
H25   2   -0.110983    0.341742    0.515376    11.00000   -1.20000
AFIX   0
C26   1   -0.027133    0.452440    0.494412    11.00000    0.02663    0.02804 =
         0.02330   -0.00275   -0.00188    0.00036
AFIX  43
H26   2   -0.069922    0.450491    0.457150    11.00000   -1.20000
AFIX   0
C27   1    0.062104    0.518499    0.513020    11.00000    0.02532    0.02308 =
         0.02168    0.00155    0.00301    0.00307
AFIX  43
H27   2    0.081990    0.560860    0.488140    11.00000   -1.20000
AFIX   0
C28   1    0.124711    0.524484    0.568461    11.00000    0.01992    0.02326 =
         0.02297   -0.00111    0.00169    0.00296
C29   1    0.220613    0.592542    0.591107    11.00000    0.01856    0.02377 =
         0.02350   -0.00025   -0.00185    0.00374
C30   1    0.310134    0.652281    0.558271    11.00000    0.02125    0.02364 =
         0.02555   -0.00153   -0.00157    0.00059
C31   1    0.378194    0.642196    0.501922    11.00000    0.02577    0.02405 =
         0.02462    0.00074   -0.00300   -0.00205
C32   1    0.433769    0.568133    0.477045    11.00000    0.02109    0.02702 =
         0.02383    0.00208    0.00237    0.00065
C33   1    0.478268    0.497654    0.507570    11.00000    0.02472    0.02521 =
         0.02405   -0.00017    0.00541   -0.00049
C34   1    0.543762    0.495356    0.564746    11.00000    0.02134    0.02614 =
         0.02471    0.00052    0.00255    0.00366
C35   1    0.552698    0.348455    0.684344    11.00000    0.02472    0.03202 =
         0.02687    0.00311    0.00080    0.00117
C36   1    0.451081    0.280287    0.598784    11.00000    0.02999    0.02757 =
         0.02697   -0.00018    0.00076    0.00329
C37   1    0.083929    0.402407    0.700954    11.00000    0.03171    0.04443 =
         0.02956    0.01107   -0.00363   -0.00584
C38   1   -0.038706    0.325998    0.621828    11.00000    0.02367    0.02889 =
         0.03392    0.00402    0.00218    0.00286
SADI 0.005 N43 C39a  N43 C39b  N44 C42a  N44 C42b
SAME 0.005 C39b > C42b
SAME 0.005 C42b < C39b
SAME 0.005 C42a < C39a
RIGU 0.004 C39a > C42b
SIMU 0.008 C39a > C42b
ISOR 0.012 C39a > C42b
PART 1 21
C39A  1    0.462115    0.207771    0.686258    21.00000    0.03035    0.02827 =
         0.03213    0.00661   -0.00396    0.00379
AFIX  23
H39A  2    0.523712    0.211817    0.722811    21.00000   -1.20000
H39B  2    0.524182    0.165856    0.664927    21.00000   -1.20000
AFIX   0
C40A  1    0.262005    0.184529    0.695395    21.00000    0.03814    0.02948 =
         0.03886    0.00623    0.00184    0.00013
AFIX  23
H40A  2    0.257638    0.128871    0.706869    21.00000   -1.20000
H40B  2    0.195717    0.189101    0.659633    21.00000   -1.20000
AFIX   0
C41A  1    0.161181    0.234025    0.739269    21.00000    0.03547    0.03765 =
         0.03553    0.01072    0.00038    0.00293
AFIX  23
H41A  2    0.134598    0.200496    0.771854    21.00000   -1.20000
H41B  2    0.244000    0.276488    0.751764    21.00000   -1.20000
AFIX   0
C42A  1   -0.017693    0.270411    0.719224    21.00000    0.03411    0.03521 =
         0.03421    0.01533    0.00685    0.00132
AFIX  23
H42A  2   -0.095670    0.229330    0.702325    21.00000   -1.20000
H42B  2   -0.084775    0.292714    0.751308    21.00000   -1.20000
AFIX   0
PART 2 -21
C39B  1    0.485554    0.208944    0.688509   -21.00000    0.03184    0.02884 =
         0.03088    0.00836    0.00402    0.00114
AFIX  23
H39C  2    0.598779    0.206265    0.711167   -21.00000   -1.20000
H39D  2    0.485868    0.163902    0.662598   -21.00000   -1.20000
AFIX   0
C40B  1    0.318951    0.203489    0.726412   -21.00000    0.02796    0.03252 =
         0.01882    0.00480    0.00047   -0.00079
AFIX  23
H40C  2    0.310717    0.252550    0.748203   -21.00000   -1.20000
H40D  2    0.339274    0.160117    0.753017   -21.00000   -1.20000
AFIX   0
C41B  1    0.133832    0.190060    0.697339   -21.00000    0.02684    0.02733 =
         0.02392    0.01056    0.00013    0.00194
AFIX  23
H41C  2    0.157148    0.182421    0.657177   -21.00000   -1.20000
H41D  2    0.080159    0.140832    0.711786   -21.00000   -1.20000
AFIX   0
C42B  1   -0.007587    0.254858    0.703893   -21.00000    0.03007    0.03686 =
         0.02614    0.01162    0.00863    0.00188
AFIX  23
H42C  2   -0.125757    0.233797    0.690152   -21.00000   -1.20000
H42D  2   -0.022745    0.263880    0.744269   -21.00000   -1.20000
AFIX   0
PART 0
N43   3    0.484515    0.283247    0.656119    11.00000    0.02869    0.02765 =
         0.02602    0.00557   -0.00009    0.00013
N44   3    0.017514    0.333262    0.677581    11.00000    0.03059    0.03506 =
         0.03472    0.01394   -0.00016   -0.00212
O45   4    0.586372    0.345149    0.733952    11.00000    0.04623    0.03774 =
         0.02706    0.00603   -0.00691   -0.00474
O46   4    0.401020    0.219462    0.577291    11.00000    0.05512    0.02643 =
         0.03236   -0.00002   -0.00035   -0.00484
O47   4    0.114924    0.406907    0.750783    11.00000    0.06906    0.06362 =
         0.03204    0.02127   -0.01269   -0.02513
O48   4   -0.114082    0.266158    0.605911    11.00000    0.03457    0.02394 =
         0.04503    0.00521    0.00435   -0.00162
SADI_SOLV 0.005 c1 o2
PART 1 21
RESI 1 SOLV
C1    1    0.546187    0.477584    0.838580    21.00000   31.00000
AFIX 137
H1A   2    0.476551    0.464563    0.872171    21.00000   -1.50000
H1B   2    0.637770    0.517757    0.847366    21.00000   -1.50000
H1C   2    0.608150    0.430528    0.824722    21.00000   -1.50000
AFIX   0
O2    4    0.425079    0.506312    0.797417    21.00000   31.00000
AFIX  83
H2    2    0.320268    0.487016    0.802298    21.00000   -1.50000
RESI 0
AFIX   0
PART 2 -21
RESI 2 SOLV
C1    1    0.496456    0.470488    0.836290   -21.00000   31.00000
AFIX 137
H1A   2    0.447785    0.430649    0.861635   -21.00000   -1.50000
H1B   2    0.416976    0.474365    0.803556   -21.00000   -1.50000
H1C   2    0.500452    0.521218    0.855310   -21.00000   -1.50000
AFIX   0
O2    4    0.676211    0.449106    0.819450   -21.00000   31.00000
AFIX  83
H2    2    0.672664    0.430439    0.787173   -21.00000   -1.50000
RESI 0
RESI 0
PART 0
AFIX   0
HKLF 4


REM  KR1158_FrSa in P2(1)2(1)2(1)
REM wR2 = 0.1286, GooF = S = 0.910, Restrained GooF = 0.900 for all data
REM R1 = 0.0461 for 5244 Fo > 4sig(Fo) and 0.0487 for all 5633 data
REM 485 parameters refined using 194 restraints

END

WGHT      0.0943      0.2366

REM Highest difference peak  0.216,  deepest hole -0.242,  1-sigma level  0.052
Q1    1   0.3725  0.3875  0.8560  11.00000  0.05    0.22
Q2    1   0.1733  0.3741  0.7362  11.00000  0.05    0.20
Q3    1   0.3695  0.4522  0.7787  11.00000  0.05    0.19
Q4    1   0.3496  0.5560  0.8264  11.00000  0.05    0.18
Q5    1   0.4912  0.4991  0.5387  11.00000  0.05    0.17
Q6    1   0.1997  0.5383  0.7469  11.00000  0.05    0.16
Q7    1   0.7041  0.4831  0.7454  11.00000  0.05    0.15
Q8    1   0.5187  0.5594  0.7362  11.00000  0.05    0.15
Q9    1   0.6878  0.3822  0.7581  11.00000  0.05    0.15
Q10   1   0.1997  0.6836  0.7203  11.00000  0.05    0.15
Q11   1   0.4742  0.2176  0.7523  11.00000  0.05    0.14
Q12   1   0.4252  0.4823  0.7498  11.00000  0.05    0.14
Q13   1   0.3313  0.1288  0.7495  11.00000  0.05    0.14
Q14   1   0.5951  0.2258  0.7478  11.00000  0.05    0.14
Q15   1   0.2964  0.6955  0.5730  11.00000  0.05    0.14
Q16   1   0.4801  0.5742  0.4456  11.00000  0.05    0.14
Q17   1   0.3601  0.5555  0.7275  11.00000  0.05    0.14
Q18   1   0.5895  0.5261  0.8667  11.00000  0.05    0.14
Q19   1   0.5534  0.4064  0.7624  11.00000  0.05    0.14
Q20   1   0.3990  0.5611  0.4487  11.00000  0.05    0.14
;
_shelx_res_checksum               54475

_shelx_hkl_file
;
   0   0  -2 80059.2 683.314   7
   0   0   2 92707.0 679.874   7
   0   0  -3 5.23923 19.2284  16
   0   0   3 10.7598 21.9883   7
   0   0  -4 29495.7 254.881  16
   0   0   4 29499.3 255.934   7
   0   0  -5-26.9483 38.4584  16
   0   0   5-20.7045 49.7986   7
   0   0  -6 3865.86 79.0490  16
   0   0   6 4247.72 95.6758   7
   0   0  -7-47.3431 54.1848  16
   0   0   7-22.0159 70.2727   7
   0   0  -8 6504.99 110.549  16
   0   0   8 6620.78 110.092   7
   0   0   9 35.3652 57.7310   7
   0   0  -9 29.9405 54.8307  16
   0   0 -10 112171. 949.710  16
   0   0  11 29.7461 71.0218   7
   0   0 -11 27.5350 69.9175  16
   0   0 -11 55.3528 76.0592  14
   0   0 -12 334511. 2722.98  16
   0   0  12 337144. 2705.18   7
   0   0 -13-25.8721 81.9314  14
   0   0  13-30.0042 76.3250   7
   0   0  14 292.473 77.1547   7
   0   0 -14 239.525 82.0594  16
   0   0  15 30.6581 74.3198   7
   0   0 -15-11.0376 84.4995  14
   0   0 -15 53.3807 82.1923  16
   0   0  16 264.757 80.6582   7
   0   0 -16 198.317 92.8079  14
   0   0 -16 154.766 89.7460  16
   0   0  17 7.64511 88.6245   7
   0   0 -17 17.7452 92.2865  16
   0   0 -17-18.5340 101.313  14
   0   0 -18 1955.79 142.774  16
   0   0 -18 2130.02 144.013  14
   0   0  18 2289.14 129.534   7
   0   0  19-30.7151 103.247   7
   0   0 -19 70.2004 113.237  16
   0   0 -19-36.5991 112.830  14
   0   0 -20 3176.89 173.883  14
   0   0  20 3031.48 155.641   7
   0   0 -21 1.49580 125.599  14
   0   0 -22 338.235 130.501  14
   0   0  22 289.577 113.019   7
   0   0  23-14.5879 113.120   7
   0   0 -24 1930.57 157.497  14
   0   0  24 1855.05 140.077   7
   0   0 -24 2100.06 148.767   8
   0   0  25-14.5604 101.439   7
   0   0 -25-37.2564 118.642  14
   0   0 -25-19.6246 99.7040   8
   0   0 -26 1136.05 132.578  14
   0   0 -26 951.267 110.708   8
   0   0 -27 25.4637 100.676  14
   0   0  27-17.0088 92.1396  10
   0   0 -28 180.614 92.3256  14
   0  -1   0 10.8739 10.2829   8
   0   1   0 6.33165 12.4136   9
   0   1   1 4130.95 47.0490   9
   0  -1  -1 5124.06 47.1800   9
   0  -1  -1 4958.55 44.2397  11
   0   1  -1 4482.84 52.7907   7
   0  -1   1 4963.76 51.8817   7
   0  -1  -1 4104.75 45.4628   2
   0  -1   1 5777.25 46.3351   2
   0  -1   2 286088. 2104.61   2
   0  -1  -2 281906. 2109.59  11
   0  -1   2 288760. 2118.36   7
   0  -1  -2 279912. 2111.29   9
   0   1   2 274611. 2106.34   1
   0  -1  -3 180563. 1388.08  14
   0  -1  -3 182058. 1374.68   2
   0  -1   3 184979. 1373.52   2
   0  -1   3 185711. 1373.72   3
   0  -1  -3 180165. 1385.65   9
   0  -1  -3 187561. 1391.73  16
   0   1  -3 185415. 1396.49  18
   0  -1   3 188273. 1394.30   7
   0   1  -3 188699. 1375.95   1
   0   1   3 175522. 1373.99   1
   0  -1  -4 561.870 19.6396   3
   0  -1  -4 527.914 21.8062   2
   0  -1  -4 499.338 34.1177   9
   0   1   4 579.833 20.7706   1
   0   1  -4 666.701 27.1344   1
   0  -1   4 583.202 20.2920   2
   0  -1  -4 460.398 34.7486  16
   0   1  -4 603.820 39.9560  16
   0  -1  -4 495.317 34.9038  14
   0  -1   4 695.525 44.2348   7
   0   1   4 480.999 35.2850   7
   0   1  -5 25627.4 201.207   1
   0  -1   5 24947.8 200.049   2
   0  -1  -5 24168.0 198.625   2
   0   1   5 23429.9 197.534   1
   0  -1  -5 26912.8 229.851  14
   0   1  -5 27452.7 235.824  16
   0  -1  -5 28240.4 236.378  16
   0   1   5 27117.3 229.513   7
   0  -1   5 28375.3 239.039   7
   0  -1  -6 669.413 59.4636  14
   0  -1  -6 771.561 60.3461  16
   0   1  -6 668.304 63.0586  16
   0   1   6 640.670 56.3205   7
   0  -1   6 822.440 74.4508   7
   0  -1  -7 64526.2 549.623  14
   0  -1  -7 67198.7 557.392  16
   0   1  -7 64022.1 553.573  16
   0  -1   7 69199.6 557.084   7
   0   1   7 60696.0 544.884   7
   0  -1  -8 2225.39 71.8236  14
   0  -1  -8 2286.30 73.9250  16
   0   1  -8 2049.04 69.8253  16
   0   1   8 2110.16 72.6086   7
   0  -1  -9 24017.4 255.175  16
   0  -1  -9 23210.9 202.816  15
   0   1  -9 24415.6 253.706  16
   0   1   9 21333.9 244.074   7
   0  -1   9 24538.4 250.656   7
   0  -1  -9 21865.0 228.076   9
   0  -1  -9 22103.7 246.440  14
   0  -1 -10 40478.6 393.573  16
   0   1 -10 41122.3 393.943  16
   0  -1 -10 41196.1 389.621  14
   0   1 -11 10949.5 174.539  16
   0  -1 -11 10484.9 171.296  16
   0  -1  11 10580.5 164.331   7
   0   1  11 10693.0 166.215   7
   0  -1 -12 4941.33 128.837  14
   0   1 -12 5150.91 131.458  16
   0  -1 -12 4797.19 127.422  16
   0  -1  12 4999.48 122.931   7
   0   1  12 4905.08 122.894   7
   0  -1 -13 341.638 85.9094  14
   0  -1  13 370.741 79.8394   7
   0   1  13 323.775 78.0503   7
   0   1 -14 14812.4 233.145  14
   0   1 -14 14191.0 236.430  16
   0  -1 -14 14418.0 238.414  16
   0  -1  14 14551.7 219.439   7
   0   1  14 14858.4 221.954   7
   0  -1 -15 3617.63 138.550  14
   0   1 -15 3905.05 138.040  14
   0  -1 -15 3652.19 138.723  16
   0   1 -15 3582.98 135.161  16
   0  -1  15 3861.52 129.858   7
   0   1  15 3721.26 123.876   7
   0   1 -16 752.035 104.437  14
   0  -1 -16 688.743 103.793  14
   0   1 -16 656.299 95.0681  16
   0  -1 -16 695.865 100.200  16
   0   1  16 730.987 88.3039   7
   0  -1  16 878.733 97.6646   7
   0  -1 -17 1994.76 131.380  14
   0   1 -17 1956.31 129.321  14
   0  -1 -17 1832.42 130.556  16
   0   1 -17 1889.77 124.601  16
   0   1  17 1970.38 111.281   7
   0  -1  17 2260.66 125.118   7
   0  -1 -18 1655.32 134.047  14
   0   1 -18 1572.21 135.707  14
   0   1 -18 1542.87 131.980  16
   0   1  18 1595.81 112.523   7
   0  -1  18 1935.84 126.838   7
   0   1 -19 2732.97 160.947  14
   0  -1 -19 2906.85 163.423  14
   0   1 -19 2524.89 157.922  16
   0   1  19 2913.30 145.430   7
   0  -1  19 3090.12 152.195   7
   0   1 -20 56.1627 120.172  16
   0  -1 -20 35.4353 122.376  14
   0   1 -20 106.331 121.456  14
   0  -1  20 87.2602 108.863   7
   0   1  20 34.7171 107.741   7
   0   1 -21 419.867 132.146  14
   0  -1 -21 490.711 133.864  14
   0  -1 -22 7361.65 233.180  14
   0   1 -22 7280.86 234.907  14
   0   1  22 6826.72 211.674   7
   0  -1  22 6985.29 210.336   7
   0   1  23 7929.01 226.045   7
   0  -1  23 8102.38 224.692   7
   0   1 -24 6019.71 218.647  14
   0  -1 -24 5677.47 215.123  14
   0  -1  24 5781.47 197.149   7
   0   1  24 5563.52 195.160   7
   0  -1 -25 396.902 126.396  14
   0   1 -25 394.635 123.863  14
   0   1  25 368.441 111.591   7
   0  -1 -25 350.937 111.868   8
   0   1 -26 1649.42 140.816  14
   0  -1 -26 1496.32 136.819  14
   0   1  26 1384.31 121.771   7
   0  -1 -26 1686.85 128.961   8
   0   1 -27 202.033 106.083  14
   0  -1 -27 201.040 103.647  14
   0  -1  27 238.889 95.3442  10
   0   1 -28 72.3343 89.8544  14
   0  -2   0 7795.83 79.9343  15
   0  -2   0 7710.89 79.1731   4
   0  -2   0 6417.63 72.0851   2
   0  -2   0 7613.72 86.5989  17
   0  -2   0 6625.07 75.1888   8
   0  -2  -1 123543. 980.024  15
   0  -2  -1 123362. 982.784  20
   0  -2   1 130360. 975.763   2
   0  -2   1 125817. 979.556  10
   0  -2  -1 125172. 975.920  11
   0  -2  -1 137016. 983.346   9
   0  -2  -1 119329. 981.697   4
   0  -2  -1 124323. 982.897  17
   0  -2   1 133162. 985.880   8
   0  -2  -1 123869. 985.592   8
   0  -2   2 35135.6 260.112   2
   0  -2  -2 28226.6 260.490   2
   0  -2  -2 32194.1 260.059  11
   0  -2  -2 33922.4 264.968  15
   0   2  -2 31510.2 273.336  18
   0  -2  -2 30888.2 267.748  17
   0  -2   2 31308.8 274.558   7
   0  -2  -2 31355.0 263.563   9
   0  -2  -3 416.840 31.9415  15
   0  -2  -3 398.803 37.2987  14
   0  -2   3 406.907 29.3408   2
   0  -2   3 427.908 26.2308   3
   0  -2  -3 339.973 37.2380   2
   0  -2  -3 433.222 27.4347  11
   0  -2   3 364.662 45.5159   7
   0  -2  -3 380.841 29.0625   9
   0   2  -3 360.470 31.2926  18
   0  -2  -4 121.646 39.7906  14
   0  -2   4 140.676 55.1738   7
   0   2  -4 135.155 36.1608  18
   0  -2  -4 76.9032 35.9909  15
   0  -2   4 97.4862 30.9918   2
   0  -2  -4 99.4927 37.9041   2
   0  -2   4 109.125 27.0109   3
   0  -2  -4 93.1540 34.1017   3
   0  -2  -4 115.035 31.7741   9
   0  -2  -5 12360.4 131.070   9
   0  -2   5 13166.5 118.136   2
   0  -2  -5 12693.7 144.811  14
   0  -2  -5 11613.8 120.461   5
   0   2  -5 12124.1 151.008  18
   0  -2   5 14507.4 160.976   7
   0  -2  -5 13592.7 149.647  16
   0  -2  -5 14019.2 129.878  15
   0  -2  -5 13704.7 121.056   2
   0  -2   5 12896.3 116.921   3
   0  -2  -5 13226.6 120.247   3
   0  -2   6 51547.7 430.364   3
   0  -2  -6 52499.6 430.521   3
   0  -2  -6 59041.2 475.578  16
   0   2  -6 54203.2 474.746  16
   0  -2  -6 61081.3 446.241  15
   0  -2  -6 56129.5 430.753   2
   0  -2   6 52164.3 429.927   2
   0  -2  -6 55474.9 464.223  14
   0  -2  -6 51747.7 448.799   9
   0   2   6 54273.5 462.595   7
   0  -2   6 57134.7 473.552   7
   0  -2  -7 14599.9 132.734   3
   0  -2   7 15629.2 134.361   3
   0  -2  -7 16616.5 181.035  16
   0  -2  -7 16373.5 150.119  15
   0   2  -7 15824.9 177.293  16
   0  -2   7 15060.7 134.487   2
   0  -2  -7 14575.3 132.622   2
   0  -2  -7 16022.4 175.424  14
   0  -2  -7 14906.7 154.310   9
   0  -2   7 16408.1 178.724   7
   0   2   7 14729.8 166.985   7
   0  -2   8 102.470 57.6981   7
   0   2   8 118.496 46.3943   7
   0   2  -8 83.5659 51.8589  16
   0  -2  -8 131.146 41.1682  15
   0  -2  -8 137.491 52.1479  16
   0  -2   8 128.723 31.5955   2
   0  -2  -8 104.341 27.8368   2
   0  -2  -8 117.906 40.8127   9
   0  -2   8 114.745 27.5272   3
   0  -2  -8 101.011 25.6043   3
   0  -2  -8 126.026 55.9066  14
   0  -2  -9 19774.8 227.471  14
   0  -2   9 21305.7 231.106   7
   0   2   9 18192.1 214.709   7
   0  -2  -9 19549.1 189.976  15
   0  -2  -9 21730.9 236.299  16
   0   2  -9 20532.9 230.059  16
   0  -2  -9 19596.7 199.830   9
   0  -2 -10 3484.46 107.048  14
   0   2  10 3444.16 101.466   7
   0  -2 -10 3666.19 78.6642   9
   0   2  11 2350.58 100.191   7
   0  -2 -11 2564.45 101.700  16
   0   2 -11 2609.94 98.3462  16
   0  -2 -11 2298.46 102.304  14
   0   2  12 13239.1 200.063   7
   0  -2 -12 13596.9 214.001  16
   0   2 -12 14033.0 211.651  16
   0  -2 -12 13599.0 210.431  14
   0   2  13 24467.4 302.399   7
   0  -2 -13 24534.4 313.555  14
   0   2  14 2722.34 112.294   7
   0  -2  14 3120.57 122.465   7
   0  -2 -14 2711.75 121.572  16
   0   2 -14 2830.14 118.469  16
   0  -2  15 10398.5 202.895   7
   0   2  15 9222.49 180.949   7
   0   2 -15 9197.93 198.368  16
   0  -2 -15 9264.34 206.015  16
   0  -2 -15 8750.80 196.349  14
   0   2 -15 9897.47 203.930  14
   0  -2  16 129.273 91.8445   7
   0   2  16 141.216 82.0967   7
   0   2 -16 125.561 90.2592  16
   0  -2 -16 97.4098 95.6312  14
   0   2 -16 161.326 95.7799  14
   0  -2  17 910.709 109.525   7
   0   2  17 630.198 90.2442   7
   0   2 -17 624.314 103.865  16
   0   2 -17 763.748 116.305  14
   0  -2 -17 716.928 113.656  14
   0  -2  18 28.8085 99.8210   7
   0   2  18-53.8365 87.9959   7
   0   2 -18 25.7884 99.6647  16
   0  -2 -18 29.4409 108.354  14
   0   2 -18 34.7198 107.909  14
   0  -2  19-3.62257 103.926   7
   0   2  19-25.3788 90.3432   7
   0   2 -19 96.7026 109.303  16
   0  -2 -19 10.5081 116.196  14
   0   2 -19 35.6520 116.940  14
   0  -2  20 510.524 116.415   7
   0   2  20 484.787 111.440   7
   0   2 -20 313.992 122.223  16
   0   2 -20 442.251 132.168  14
   0  -2 -20 499.250 129.501  14
   0   2  21 139.423 109.248   7
   0  -2  21 54.7310 111.157   7
   0   2 -21 122.348 122.238  16
   0  -2 -21 92.5401 122.571  14
   0   2 -21 63.4097 124.030  14
   0  -2 -22 6229.98 218.057  14
   0   2 -22 5807.58 219.061  14
   0  -2  22 5682.31 198.265   7
   0   2  22 5628.13 201.963   7
   0  -2  23 3641.73 168.967   7
   0   2  23 3290.71 170.526   7
   0   2  24 117.816 110.681   7
   0   2 -24 126.287 122.895  14
   0  -2 -24 72.6298 121.721  14
   0  -2 -24 128.412 119.178   8
   0   2  25 261.311 111.715   7
   0   2 -25 286.205 125.828  14
   0  -2 -25 198.460 118.884  14
   0  -2 -25 378.581 118.710   8
   0  -2 -26 1181.15 129.293  14
   0   2 -26 1194.31 133.475  14
   0  -2 -26 1196.94 125.522   8
   0   2  26 966.472 117.082   7
   0  -2  26 1224.04 118.568  10
   0  -2  27 119.933 89.8179  10
   0   2 -27 79.3047 105.249  14
   0   2 -28 45.7970 86.5414  14
   0  -3   0 69.7864 38.7616   8
   0  -3   0-4.56117 49.1790  15
   0  -3   0 6.72124 31.4803  11
   0  -3   0 88.8452 44.2389   2
   0  -3   0 23.9779 39.3377  10
   0  -3   0 34.3425 58.9251  20
   0  -3   0 13.1959 58.1305  17
   0  -3  -1 3706.17 72.4810  17
   0  -3  -1 4313.70 73.7766  15
   0  -3  -1 4414.12 83.0565   6
   0  -3   1 4794.76 79.1451   6
   0  -3   1 3734.27 65.3812  10
   0  -3  -1 4030.57 57.8769  11
   0  -3   1 4295.03 77.0391  20
   0  -3  -1 4354.33 84.2391  20
   0   3  -1 3611.04 65.7105  18
   0  -3  -1 3711.85 64.1147  10
   0  -3   1 4155.89 62.7081   2
   0  -3  -1 3422.86 66.1274   2
   0  -3  -1 4021.56 69.5068   8
   0  -3   1 3982.46 67.2528   8
   0  -3  -2 18349.3 180.203  17
   0   3  -2 18008.5 180.990  18
   0  -3  -2 20929.4 181.379  15
   0  -3  -2 18062.4 166.518  13
   0  -3  -2 16512.0 173.793  14
   0  -3  -2 17579.3 182.463   6
   0  -3   2 22047.2 178.474   6
   0  -3   2 19012.0 178.913  10
   0  -3  -2 17589.7 166.430  11
   0  -3   2 20243.2 178.972  20
   0  -3  -2 19472.1 177.138   9
   0  -3   2 19731.7 168.070   2
   0  -3  -2 20231.1 187.986   8
   0   3  -3 122045. 964.314  18
   0  -3  -3 117420. 954.576  17
   0  -3  -3 127007. 953.282  15
   0  -3  -3 119634. 953.854  14
   0  -3  -3 120414. 944.119  13
   0  -3  -3 119414. 944.418  11
   0  -3   3 127124. 956.634  10
   0  -3   3 124866. 947.364  20
   0  -3  -3 123251. 947.729   9
   0  -3   3 124475. 946.102   6
   0  -3   3 125471. 937.656   2
   0  -3   3 124964. 937.739   3
   0  -3  -4 27253.5 233.109  15
   0  -3  -4 24476.7 234.998  14
   0  -3  -4 25344.0 214.842  12
   0  -3  -4 23379.9 220.827  13
   0  -3  -4 25872.0 224.325  11
   0   3  -4 25007.3 242.524  18
   0  -3  -4 22706.5 234.317  17
   0  -3  -4 25131.3 225.081   9
   0  -3   4 26114.6 215.697   2
   0  -3   4 27025.5 216.511   3
   0  -3  -4 25608.8 224.277   2
   0  -3  -4 22668.0 221.328   3
   0  -3   4 25737.9 250.965   7
   0  -3  -5 11385.5 119.619   2
   0  -3   5 10754.8 110.392   2
   0  -3   5 11590.5 110.743   3
   0  -3  -5 10844.3 117.228   3
   0  -3  -5 10253.4 120.720   9
   0   3  -5 10196.0 139.318  18
   0  -3  -5 12055.8 131.153  15
   0  -3  -5 10913.6 136.193  14
   0  -3  -5 10021.2 102.684  12
   0  -3  -5 10853.4 120.430  11
   0  -3  -5 10461.6 120.417   5
   0  -3   5 12037.0 111.935   5
   0  -3   5 11902.9 155.452   7
   0  -3  -6-48.5580 51.2347  15
   0  -3  -6-31.4725 54.7183  14
   0  -3   6-19.1965 66.8210   7
   0  -3  -6-10.9003 39.5053   9
   0  -3  -6-33.6005 38.8901   5
   0  -3   6-28.1644 32.2785   5
   0   3  -6 5.91424 44.8887  18
   0  -3  -6-18.8788 44.3952   2
   0  -3   6-40.3788 39.6089   2
   0  -3  -6-16.1452 39.9361   3
   0  -3   6-29.2486 33.7766   3
   0  -3   7 7235.77 123.351   7
   0  -3   7 6472.41 73.0201   5
   0  -3  -7 5763.01 75.4204   5
   0   3   7 5596.92 98.1374   7
   0   3  -7 6192.31 111.713  16
   0  -3  -7 6589.25 95.2140  15
   0  -3   7 6010.63 74.0131   2
   0  -3  -7 6088.56 76.9709   2
   0  -3  -7 6520.50 107.951  14
   0  -3  -7 5841.75 84.8680   9
   0  -3   7 6260.53 73.3327   3
   0  -3  -7 5980.30 76.0236   3
   0   3   8 196.406 51.5619   7
   0  -3   8 226.804 69.0250   7
   0  -3   8 230.547 33.6504   5
   0  -3  -8 217.132 34.1125   5
   0   3  -8 229.646 59.3974  16
   0  -3  -8 239.573 61.0747  14
   0  -3  -8 181.012 55.0248  15
   0  -3   8 212.466 40.8058   2
   0  -3  -8 200.754 38.6484   2
   0  -3   8 231.711 37.3003   3
   0  -3  -8 221.306 36.0275   3
   0  -3  -8 228.354 40.7230   9
   0  -3   9 419.831 45.6169   2
   0  -3  -9 368.593 46.1449   9
   0  -3  -9 397.784 65.6439  15
   0   3  -9 400.463 67.0645  16
   0  -3  -9 337.809 69.5408  14
   0   3  10 7770.70 133.503   7
   0  -3  10 10295.9 165.939   7
   0   3 -10 8807.15 154.282  16
   0  -3 -10 9349.64 157.573  14
   0  -3 -10 8688.78 117.281   9
   0  -3  11 108.327 82.4429   7
   0   3  11 70.5955 73.0168   7
   0  -3 -11 60.5037 78.1502  14
   0   3 -11 44.3684 71.0152  16
   0  -3  12 118.195 85.1861   7
   0   3  12 104.716 78.2901   7
   0   3 -12 49.9454 75.0604  16
   0  -3 -12 69.9121 78.8567  14
   0  -3  13 879.440 95.4857   7
   0   3  13 688.408 86.6375   7
   0  -3 -13 777.336 94.8162  14
   0   3 -14 2828.43 116.218  16
   0   3  14 2834.53 115.558   7
   0   3 -15 778.090 98.8102  16
   0  -3  15 1000.57 103.805   7
   0   3  15 765.490 90.8204   7
   0  -3 -15 871.743 102.057  14
   0   3 -16 1690.16 117.101  16
   0  -3  16 2008.12 120.324   7
   0   3  16 1715.73 107.843   7
   0   3 -16 1870.72 125.875  14
   0  -3 -16 1972.70 123.772  14
   0   3 -17 1198.29 117.605  16
   0  -3  17 1619.97 119.508   7
   0   3  17 1304.64 105.691   7
   0  -3 -17 1289.93 121.590  14
   0   3 -17 1423.19 125.241  14
   0   3  18 583.955 99.9113   7
   0  -3  18 541.117 109.018   7
   0   3 -18 563.655 120.893  14
   0  -3 -18 642.963 118.923  14
   0   3 -18 485.683 110.471  16
   0  -3  19 225.524 107.371   7
   0   3  19 145.245 96.0532   7
   0   3 -19 163.563 118.295  14
   0  -3 -19 154.860 117.028  14
   0   3 -19 144.856 111.002  16
   0  -3 -20 295.262 127.646  14
   0   3 -20 239.454 127.717  14
   0   3 -20 239.789 117.321  16
   0   3  21-1.31887 108.702   7
   0  -3  21 5.39364 111.971   7
   0   3 -21 7.96466 120.474  16
   0   3 -21-40.4810 128.169  14
   0  -3 -21-41.2043 120.003  14
   0  -3 -22-17.8998 130.191   8
   0   3  22-2.74975 115.994   7
   0  -3  22-2.73074 108.591   7
   0   3 -22 9.92088 119.496  16
   0   3 -22-59.0152 124.908  14
   0  -3 -22 9.01713 120.296  14
   0  -3 -23 1416.40 146.268  14
   0   3  23 1305.35 141.652   7
   0  -3 -23 1321.32 153.742   8
   0   3  24-36.9774 112.782   7
   0  -3 -24-76.7094 113.047  14
   0   3 -24-13.0641 122.892  14
   0  -3  24 54.7429 115.797  10
   0  -3 -24 51.3684 123.516   8
   0   3  25 322.014 115.222   7
   0  -3  25 288.129 113.113  10
   0   3 -25 226.851 123.097  14
   0  -3 -25 251.678 118.012  14
   0  -3 -25 265.172 121.503   8
   0  -3 -26 598.268 117.787   8
   0   3  26 651.881 113.732   7
   0   3 -26 678.224 122.633  14
   0  -3  26 808.967 109.502  10
   0   3  27 591.051 103.627   7
   0  -3  27 658.049 94.7875  10
   0   3 -27 631.024 111.889  14
   0   3 -28 163.134 90.0647  14
   0  -4   0 136789. 1123.90   8
   0  -4   0 144149. 1124.87  20
   0  -4   0 131048. 1116.99  19
   0  -4   0 131880. 1111.09  10
   0  -4   0 162944. 1124.22   6
   0  -4   0 140957. 1116.53  11
   0  -4   0 159970. 1143.98  17
   0  -4   0 132447. 1110.49   2
   0  -4   1 364.954 59.1218   8
   0  -4  -1 364.746 59.0888   8
   0  -4  -1 359.224 71.4991  15
   0  -4   1 452.312 100.279   6
   0  -4  -1 378.589 106.443   6
   0  -4  -1 340.498 46.0003  11
   0  -4   1 333.318 59.0805   2
   0  -4  -1 276.552 65.7671   2
   0  -4  -1 323.090 60.5570  10
   0  -4   1 325.997 59.5364  10
   0  -4   1 413.386 87.2971  20
   0  -4  -1 436.977 97.7440  20
   0  -4   1 345.924 53.6056  19
   0  -4  -1 360.406 74.7864  17
   0  -4   2 19.8377 79.9524  20
   0  -4   2 3.46208 67.2146  10
   0  -4  -2-25.6310 64.9993   2
   0  -4   2-2.77178 56.2580   2
   0   4  -2 5.86772 41.9681  18
   0  -4  -2-57.7023 69.3587  17
   0  -4  -2 3.96737 59.8835   8
   0  -4  -2-5.89390 55.4658  14
   0  -4  -2 13.1405 73.6023  15
   0  -4  -2-23.1008 46.7208  13
   0  -4  -2 5.26964 39.0664  11
   0  -4  -2-161.005 111.545   6
   0  -4   2-103.513 101.180   6
   0  -4   2 21.0541 47.9671   3
   0  -4  -2 2.57992 56.9761   3
   0  -4  -3 53187.5 469.736  17
   0   4  -3 54549.2 475.518  18
   0  -4  -3 63879.1 478.593  15
   0  -4  -3 50105.7 462.811  14
   0  -4  -3 55775.2 458.072  13
   0  -4   3 56422.2 470.233  10
   0  -4  -3 54207.3 456.805  11
   0  -4   3 56620.3 465.918  20
   0  -4  -3 58826.6 468.213   9
   0  -4   3 57812.5 452.819   3
   0  -4  -3 51873.3 460.004   2
   0  -4   3 57702.1 453.082   2
   0  -4  -3 57997.0 485.724   8
   0  -4   4 30611.2 273.996  20
   0  -4  -4 30749.4 272.959   9
   0  -4  -4 32079.1 283.804  15
   0  -4  -4 29179.5 277.672  14
   0  -4  -4 29356.5 266.576  13
   0  -4  -4 29615.1 262.350  12
   0  -4   4 31446.8 285.677  10
   0  -4  -4 29321.9 266.836  11
   0  -4  -4 28960.1 279.553  17
   0   4  -4 30735.8 288.237  18
   0  -4   4 32530.9 263.516   5
   0  -4  -4 28535.1 268.819   2
   0  -4  -4 26052.7 266.176   3
   0  -4   4 30033.7 257.742   2
   0  -4   4 30007.4 257.979   3
   0  -4   5 898.339 67.1846  20
   0  -4  -5 754.809 61.6622  17
   0   4  -5 787.953 51.1136  18
   0  -4  -5 837.751 65.4140  15
   0  -4  -5 851.334 62.0586  14
   0  -4  -5 798.366 34.3342  12
   0  -4  -5 860.179 45.9686  11
   0  -4  -5 830.373 48.1930   9
   0  -4  -5 696.334 56.0107   5
   0  -4   5 934.938 44.0591   5
   0  -4   5 815.718 46.1800   2
   0  -4   5 874.131 44.3957   3
   0  -4  -5 783.426 60.1462   2
   0  -4  -5 757.848 57.8584   3
   0  -4   6 2507.30 52.7851   3
   0  -4  -6 2305.38 66.3644   3
   0  -4  -6 2341.25 76.9230  17
   0   4  -6 2393.39 74.8820  18
   0  -4  -6 2679.18 77.9617  15
   0  -4  -6 2418.84 78.3211  14
   0  -4  -6 2375.48 45.6475  12
   0  -4  -6 2492.30 60.4339  11
   0  -4  -6 2374.28 61.6975   9
   0  -4  -6 2483.64 67.6446   2
   0  -4   6 2635.46 56.9811   2
   0  -4  -6 2322.50 62.6741   5
   0  -4   6 2550.32 52.5395   5
   0  -4   6 2630.08 88.5605   7
   0  -4   7 4506.10 67.9244   3
   0  -4  -7 4229.40 94.8055  15
   0  -4  -7 4310.48 96.1831  14
   0  -4  -7 3946.78 59.0071  12
   0   4  -7 3991.67 98.9551  18
   0  -4  -7 4420.98 96.9528  17
   0  -4   7 4727.79 109.819   7
   0  -4  -7 4266.88 77.2050   2
   0  -4   7 4407.98 69.3105   2
   0  -4  -7 4154.44 75.2730   5
   0  -4   7 4577.20 68.4066   5
   0  -4  -7 4392.94 77.8974   9
   0  -4  -8 2943.61 69.7144   9
   0  -4  -8 2983.18 68.3015   2
   0  -4   8 3056.89 64.5246   2
   0  -4  -8 2679.71 89.3082  14
   0  -4   8 3166.05 61.4554   5
   0   4   8 2596.50 81.1729   7
   0  -4  -8 3170.12 93.6171  17
   0  -4   8 3300.23 104.460   7
   0  -4   8 3175.26 62.8227   3
   0  -4  -8 2873.62 95.7319  15
   0   4  -8 3122.03 101.606  16
   0   4  -9 9994.05 160.535  16
   0  -4  -9 9088.31 151.620  15
   0  -4  -9 8936.76 111.488   2
   0  -4   9 9213.68 111.706   2
   0  -4  -9 8711.03 122.303   9
   0  -4   9 9424.28 110.273   3
   0  -4  -9 9837.48 154.873  14
   0  -4  10 17031.3 224.688   7
   0   4  10 13873.2 191.687   7
   0  -4 -10 15588.8 208.686  14
   0   4 -10 15442.6 211.963  16
   0  -4 -10 13030.0 195.725  15
   0  -4 -11 4626.43 126.687  14
   0   4 -11 4565.18 123.583  16
   0  -4 -12 279.081 82.1687  14
   0   4  12 447.875 83.6991   7
   0  -4  12 464.302 89.5800   7
   0   4 -13 52.9099 75.6131  16
   0   4  13 63.6268 82.8347   7
   0  -4  13 106.713 81.3136   7
   0   4  14 2004.04 110.469   7
   0   4 -14 1984.60 110.472  16
   0  -4 -15 126.789 90.5757  14
   0   4 -15 124.576 85.4936  16
   0   4  15 200.182 88.7616   7
   0  -4  15 177.681 90.9909   7
   0   4  16 3058.04 127.342   7
   0  -4  16 3222.06 138.539   7
   0  -4 -16 2814.15 136.521  14
   0   4 -16 2816.17 136.451  16
   0   4  17 1095.10 107.421   7
   0  -4  17 1309.57 119.898   7
   0   4 -17 1047.79 125.379  14
   0  -4 -17 1263.20 123.201  14
   0   4 -17 1015.29 115.678  16
   0  -4  18 6782.77 196.169   7
   0   4  18 5992.25 177.900   7
   0   4 -18 6559.92 204.898  14
   0  -4 -18 6102.21 197.312  14
   0   4 -18 5873.07 195.712  16
   0  -4  19 1286.07 129.419   7
   0   4  19 992.428 115.996   7
   0  -4 -19 1261.82 136.479  14
   0   4 -19 1312.93 141.339  14
   0   4 -19 895.229 128.170  16
   0   4 -20 940.424 138.682  14
   0  -4 -20 788.081 133.442  14
   0   4 -20 749.155 125.480  16
   0   4 -21 387.591 135.343  14
   0  -4 -21 355.147 138.101   8
   0   4 -21 347.305 119.969  16
   0   4  21 288.195 116.010   7
   0   4 -22 278.045 122.249  16
   0   4 -22 338.653 130.377  14
   0   4  22 360.905 121.231   7
   0  -4 -22 394.766 135.646   8
   0  -4  22 420.046 124.212  10
   0   4  23 5251.29 200.310   7
   0  -4 -23 5710.14 227.500   8
   0   4 -23 5064.23 209.464  14
   0  -4  23 6038.55 190.748  10
   0   4 -24 306.173 127.352  14
   0  -4 -24 362.859 131.539   8
   0  -4  24 288.476 116.833  10
   0   4  24 218.831 119.605   7
   0   4 -25 243.066 123.148  14
   0  -4 -25 219.897 119.199   8
   0  -4  25 251.167 108.678  10
   0   4  25 298.965 115.549   7
   0   4 -26 19.6961 108.284  14
   0  -4 -26 153.906 109.392   8
   0   4  26 14.7402 100.716   7
   0  -4  26 80.2601 94.8151  10
   0   4 -27 256.831 100.629  14
   0   4 -28 1216.92 102.764  14
   0  -5   0-17.5245 92.8611  20
   0  -5   0 13.6063 47.7982  19
   0  -5   0-21.7645 60.3450  10
   0  -5   0 118.825 64.0692   2
   0  -5   0 74.2227 54.7500   3
   0  -5   0-1.90542 51.1717  11
   0  -5   0-37.5298 57.8854   8
   0  -5   0-2.81937 84.0342  17
   0  -5  -1 1866.46 61.7103  13
   0  -5   1 2216.76 70.3463   2
   0  -5  -1 1464.73 69.3535   3
   0  -5  -1 1662.49 76.0647   2
   0  -5   1 2100.41 65.4668   3
   0  -5  -1 2082.25 62.3842  11
   0  -5   1 2029.73 67.4945  11
   0  -5   1 2087.96 68.1928  19
   0  -5   1 2289.57 96.8953  20
   0  -5  -1 1967.13 67.0001  19
   0   5  -1 1859.98 64.8220  18
   0  -5  -1 2297.86 108.019  20
   0  -5  -1 1786.27 69.4390  10
   0  -5   1 1911.07 71.0597  10
   0  -5   1 2101.47 72.3496   8
   0  -5  -1 2031.90 75.2738   8
   0  -5  -1 2016.53 90.6159  17
   0  -5   2 9250.02 111.027   3
   0  -5   2 9446.59 113.020   2
   0  -5  -2 7891.53 120.459   2
   0  -5  -2 7095.16 115.439   3
   0  -5   2 9026.08 123.030  10
   0  -5  -2 8948.44 112.401  11
   0  -5   2 9535.44 130.973   8
   0  -5  -2 9539.55 136.963   8
   0  -5   2 10372.8 133.910  19
   0  -5   2 9924.95 135.318  20
   0  -5  -2 8692.03 131.149  17
   0   5  -2 7708.63 117.817  18
   0  -5  -2 8359.59 110.241  13
   0   5  -3 545.779 45.5707  18
   0  -5  -3 578.497 65.9543  17
   0  -5  -3 676.238 75.2383  15
   0  -5  -3 539.885 59.7326  14
   0  -5  -3 576.757 50.4198  13
   0  -5  -3 563.026 44.5812  11
   0  -5   3 659.158 68.0152  10
   0  -5   3 644.413 74.6281  20
   0  -5  -3 514.759 68.3387   2
   0  -5   3 720.213 50.3245   3
   0  -5   3 713.177 53.9184   2
   0  -5  -3 453.185 63.6147   3
   0  -5  -3 607.111 64.4880   8
   0  -5  -4 417.960 67.4778   2
   0  -5  -4 364.705 62.2135   3
   0  -5   4 426.772 50.5832   2
   0  -5   4 489.239 49.2919   3
   0  -5  -4 411.754 62.2398  17
   0   5  -4 438.145 48.5868  18
   0  -5  -4 514.954 72.4671  15
   0  -5  -4 373.928 56.3099  14
   0  -5  -4 486.050 51.6809  13
   0  -5   4 501.227 69.4814  10
   0  -5  -4 405.631 43.6721  11
   0  -5   4 495.572 71.0672  20
   0  -5  -4 441.652 53.5100   9
   0  -5  -4 312.564 62.8167   5
   0  -5   4 480.393 47.5168   5
   0  -5  -4 393.646 62.7005   8
   0  -5  -5 23483.5 234.790   2
   0  -5  -5 22656.3 232.869   3
   0  -5   5 23789.2 220.054   3
   0  -5   5 23268.7 218.444   2
   0  -5   5 23966.3 235.151  20
   0  -5  -5 24416.8 237.102   9
   0   5  -5 23810.5 253.363  18
   0  -5  -5 23057.2 244.401  17
   0  -5  -5 22908.0 242.256  14
   0  -5  -5 24561.7 224.149  12
   0  -5  -5 22365.3 225.554  13
   0  -5  -5 24209.0 233.360  11
   0  -5   5 24202.4 248.910  10
   0  -5  -5 23891.5 238.642   5
   0  -5   5 25189.6 222.900   5
   0  -5  -5 23177.2 260.933   8
   0  -5   6 9697.59 132.460  20
   0  -5  -6 9423.40 126.753   9
   0  -5   6 9882.04 115.270   2
   0  -5  -6 10263.9 133.773   2
   0   5  -6 9668.74 144.140  18
   0  -5  -6 9727.11 141.028  17
   0  -5  -6 10985.0 154.779  15
   0  -5  -6 9724.24 141.700  14
   0  -5  -6 9092.53 109.263  12
   0  -5   6 9727.60 145.070  10
   0  -5  -6 9532.59 124.955  11
   0  -5   6 10160.3 114.873   5
   0  -5  -6 9756.30 128.663   5
   0  -5  -6 9788.42 128.716   3
   0  -5   6 9818.77 113.678   3
   0  -5   7 797.673 74.8573  20
   0  -5  -7 673.868 56.1222   9
   0  -5   7 815.765 56.4042   2
   0  -5  -7 758.830 73.2171   2
   0  -5  -7 791.581 79.1377  17
   0   5  -7 741.421 65.7303  18
   0  -5  -7 762.591 91.9334  15
   0  -5  -7 856.777 74.3215  14
   0  -5  -7 702.124 39.0089  12
   0  -5   7 822.605 82.8436  10
   0  -5  -7 822.387 63.6875   5
   0  -5   7 842.881 51.9416   5
   0  -5  -7 799.774 64.7621   3
   0  -5   7 792.663 53.7876   3
   0  -5  -8 14402.4 201.966  15
   0  -5  -8 13875.6 187.285  14
   0  -5  -8 13954.1 158.691   5
   0  -5   8 14059.0 149.316   5
   0  -5   8 13195.2 149.200   2
   0  -5  -8 12996.6 159.986   2
   0   5  -8 14348.3 201.191  16
   0  -5  -8 14566.0 185.350  17
   0   5  -8 12307.1 195.594  18
   0  -5  -8 13923.9 164.269   9
   0  -5  -8 13435.1 158.782   3
   0  -5   8 13752.9 148.703   3
   0  -5   8 13530.5 165.623  20
   0  -5  -9 14146.9 173.192   9
   0  -5   9 13970.1 158.520   2
   0  -5  -9 14003.9 196.167  14
   0  -5  -9 14668.8 216.638  15
   0   5  -9 15038.7 212.892  16
   0  -5  -9 14912.0 193.250  17
   0  -5   9 14792.7 158.690   5
   0  -5   9 14629.7 157.893   3
   0  -5   9 14957.6 216.314   7
   0   5   9 14148.5 191.963   7
   0   5 -10 859.377 83.2453  16
   0   5  10 742.638 76.1717   7
   0  -5  10 895.847 94.6033   7
   0  -5 -10 773.663 84.6195  14
   0  -5 -10 727.529 82.9865  17
   0  -5  11 506.211 90.6673   7
   0   5 -11 466.685 77.7473  16
   0  -5 -11 479.941 81.0705  17
   0   5  11 356.725 69.2150   7
   0  -5 -11 442.224 82.3549  14
   0  -5  12-15.6772 84.7459   7
   0   5  12 22.2849 73.2794   7
   0  -5 -12 19.4327 77.8257  14
   0   5 -13 1299.86 94.3446  16
   0   5  13 1197.94 102.975   7
   0  -5  13 1460.23 105.590   7
   0  -5 -14 3210.21 127.533  14
   0   5 -14 3144.82 129.619  16
   0   5  14 3224.55 133.406   7
   0  -5 -15 1894.70 117.799  14
   0   5 -15 1740.92 117.492  16
   0   5  15 1779.32 116.960   7
   0  -5  15 1963.40 119.313   7
   0  -5 -16 4915.68 165.900  14
   0   5 -16 4980.04 168.705  16
   0   5  16 4987.06 159.444   7
   0   5 -17 1331.00 133.370  14
   0  -5 -17 1145.66 120.897  14
   0   5 -17 983.841 119.512  16
   0  -5  17 1338.15 121.101   7
   0   5  17 1199.39 117.004   7
   0   5 -18 41079.4 532.866  16
   0   5  18 40777.1 504.510   7
   0   5 -19 49866.4 624.956  16
   0   5 -19 55429.3 647.804  14
   0   5 -20 23396.2 391.146  14
   0   5 -20 23237.0 392.438  16
   0  -5 -20 24779.3 437.696   8
   0   5  20 22161.1 364.449   7
   0  -5  20 24359.8 353.771  10
   0   5 -21 499.492 125.288  16
   0   5 -21 626.793 134.664  14
   0  -5 -21 457.083 137.970   8
   0  -5  21 581.091 122.558  10
   0   5  21 548.095 118.733   7
   0  -5 -22 423.825 138.655   8
   0  -5  22 368.306 118.035  10
   0   5  22 390.015 126.428   7
   0   5 -23 133.290 124.227  14
   0   5  23 92.8293 120.244   7
   0  -5 -23 194.241 135.191   8
   0  -5  23 65.6282 110.654  10
   0   5 -24 4432.39 193.690  14
   0   5  24 4218.49 191.905   7
   0  -5 -24 4777.87 204.952   8
   0  -5  24 5032.16 170.120  10
   0   5  25 403.019 117.291   7
   0  -5  25 566.184 105.199  10
   0   5 -25 539.721 123.363  14
   0  -5 -25 576.373 128.856   8
   0  -5  26 939.764 97.9504  10
   0   5  26 705.626 114.635   7
   0  -5 -26 819.071 120.527   8
   0   5 -26 715.673 118.895  14
   0   5 -27 89.4028 90.4138  14
   0   5 -28 131.930 81.2207  14
   0  -6   0 132.164 93.7263  20
   0  -6   0 50.8395 49.0261  19
   0  -6   0 67.5718 57.4130  10
   0  -6   0 85.8279 63.3004   2
   0  -6   0 30.6987 59.2721   3
   0  -6   0 22.7317 53.9508  11
   0  -6   0 99.0968 57.5735   8
   0  -6  -1 14181.4 167.605  13
   0   6  -1 13351.8 173.953  18
   0  -6   1 13926.9 169.994  19
   0  -6  -1 15988.2 200.106  20
   0  -6  -1 13827.0 172.998  19
   0  -6   1 15788.9 187.997  20
   0  -6   1 13686.5 165.019  10
   0  -6  -1 14325.9 168.645  11
   0  -6   1 14598.3 174.539  11
   0  -6  -1 15102.0 190.831  17
   0  -6   1 14986.4 162.979   2
   0  -6   1 14260.9 162.018   3
   0  -6  -1 13513.9 165.224   2
   0  -6  -1 12607.2 166.142   3
   0  -6  -1 14539.3 183.891   8
   0  -6   1 14039.7 177.091   8
   0  -6  -2 8317.09 136.804   8
   0  -6   2 8231.25 128.178   8
   0  -6  -2 7601.77 113.701  13
   0  -6  -2 7882.05 125.098  19
   0  -6   2 8701.65 136.356  20
   0  -6   2 8577.55 125.640  19
   0  -6   2 7638.53 118.086  10
   0   6  -2 7053.43 114.435  18
   0  -6  -2 8357.77 139.087  17
   0  -6   2 8088.01 110.676   2
   0  -6  -2 6161.20 116.981   3
   0  -6   2 7654.73 109.268   3
   0  -6  -2 7056.07 119.067   2
   0  -6   2 8233.57 125.116  11
   0  -6  -2 7517.32 112.928  11
   0  -6   2 7223.38 115.115   5
   0  -6  -3 13157.6 181.787   5
   0  -6   3 16772.8 171.518   5
   0  -6  -3 15021.0 171.514  13
   0  -6  -3 15639.0 173.252  11
   0  -6   3 15421.2 182.032  10
   0  -6  -3 16462.1 204.829   8
   0   6  -3 15089.1 182.905  18
   0  -6  -3 15653.0 191.119  17
   0  -6   3 15342.4 165.084   2
   0  -6  -3 14788.8 178.817   2
   0  -6  -3 13389.2 179.036   3
   0  -6   3 15764.5 166.789   3
   0  -6   3 16834.0 188.967  20
   0  -6   4 33963.6 314.109  20
   0  -6  -4 33064.2 343.214   8
   0  -6  -4 29700.3 313.752  14
   0  -6  -4 34144.7 312.559  12
   0  -6  -4 33180.9 308.325  13
   0  -6  -4 33317.7 310.385  11
   0  -6   4 33157.5 319.745  10
   0   6  -4 33813.7 330.414  18
   0  -6  -4 30950.4 317.888  17
   0  -6  -4 30240.3 316.401   5
   0  -6   4 35339.9 302.802   5
   0  -6   4 33131.0 297.310   3
   0  -6  -4 31215.9 314.934   3
   0  -6   4 31681.4 293.798   2
   0  -6  -4 32755.9 312.961   2
   0  -6   5 30718.5 291.061  20
   0  -6   5 29182.5 272.127   2
   0  -6  -5 29374.9 322.133   8
   0  -6  -5 26743.0 292.587  14
   0  -6  -5 27662.1 280.181  13
   0  -6  -5 29860.8 280.883  12
   0  -6  -5 29572.8 287.232  11
   0  -6   5 30392.7 301.715  10
   0  -6   5 29980.3 272.672   3
   0  -6  -5 30295.8 293.657   3
   0  -6  -5 29918.8 292.616   2
   0  -6   5 31645.7 276.058   5
   0  -6  -5 29039.1 295.096   5
   0  -6  -5 29510.9 299.045  17
   0   6  -5 28904.8 304.252  18
   0  -6  -6 114667. 962.151  17
   0   6  -6 115928. 977.632  18
   0  -6  -6 120631. 950.534   3
   0  -6   6 114330. 928.948   3
   0  -6  -6 115348. 936.100  12
   0  -6   6 118810. 965.245  10
   0  -6  -6 116250. 950.415  11
   0  -6   6 112659. 929.075   2
   0  -6   6 118919. 932.822   5
   0  -6  -6 119720. 954.224   5
   0  -6   6 115436. 944.672  20
   0  -6   7 1043.03 86.6938  20
   0  -6  -7 1011.83 69.9869   9
   0  -6   7 1044.20 70.0078   2
   0   6  -7 1008.45 75.0838  18
   0  -6  -7 896.814 84.4984  17
   0  -6  -7 1045.72 84.3117   8
   0  -6  -7 848.110 79.8746  14
   0  -6  -7 932.449 48.0467  12
   0  -6  -7 1019.63 63.2787  11
   0  -6   7 1047.69 60.9259   5
   0  -6  -7 1143.16 84.0723   5
   0  -6  -7 1174.10 86.2966   3
   0  -6   7 1041.05 63.6602   3
   0  -6  -8 34098.5 379.567   8
   0  -6  -8 32972.6 354.966  14
   0  -6  -8 35939.0 335.772   5
   0  -6   8 35357.8 320.054   5
   0  -6   8 34203.9 358.414  10
   0  -6  -8 35341.0 353.926  17
   0   6  -8 34269.0 376.663  18
   0  -6  -8 34602.9 342.396   9
   0  -6   8 35190.4 318.645   3
   0  -6  -8 36143.0 334.182   3
   0  -6   8 33885.9 329.764  20
   0  -6   9 8367.43 134.762  20
   0  -6  -9 8056.53 154.664  14
   0  -6   9 8927.37 122.978   5
   0   6   9 8413.30 153.291   7
   0  -6  -9 8855.51 132.036   5
   0  -6   9 8665.64 157.909  10
   0   6  -9 9001.93 169.970  16
   0  -6  -9 9335.29 156.533  17
   0  -6  -9 8454.28 169.057   8
   0  -6   9 8780.73 122.909   3
   0  -6 -10 1070.68 85.7019  14
   0  -6  10 1204.90 95.9752  10
   0  -6  10 1148.52 81.1602  20
   0   6 -10 1224.04 89.2144  16
   0   6  10 1098.09 88.1409   7
   0  -6 -10 1162.10 92.0855  17
   0  -6  11 1690.95 100.272  10
   0   6  11 1572.17 91.0588   7
   0  -6 -11 1626.18 95.0803  14
   0  -6  12 5565.08 139.632  10
   0   6 -12 5928.86 148.183  16
   0  -6  13 238.943 89.0640  10
   0   6  13 186.208 87.4476   7
   0   6 -13 251.936 79.6458  16
   0   6  14 1787.06 120.294   7
   0   6 -14 2006.84 116.703  16
   0  -6  14 1982.21 112.610  10
   0  -6  15 83.8629 53.7855  11
   0   6  15 35.5890 95.3201   7
   0   6 -15 190.807 91.0829  16
   0  -6  15 164.511 93.3573  10
   0  -6 -15 154.649 104.754   8
   0  -6  16 75441.3 737.001  10
   0  -6 -16 74315.7 822.506   8
   0   6 -16 76129.9 787.706  16
   0  -6  17 80236.8 783.611  10
   0   6  17 81955.2 822.579   7
   0  -6 -17 79295.0 876.640   8
   0   6 -17 81739.9 843.146  16
   0  -6  18 66796.2 695.863  10
   0   6 -18 68881.5 757.071  16
   0  -6 -18 67538.2 794.123   8
   0   6  18 67622.1 733.260   7
   0   6 -19 1227.20 132.727  16
   0   6 -19 1219.53 143.418  14
   0   6 -20 7237.24 225.886  14
   0  -6  20 7183.27 196.665  10
   0  -6 -20 7365.83 252.099   8
   0   6 -20 6649.18 217.033  16
   0   6 -21 938.873 139.062  14
   0   6  21 748.508 123.301   7
   0  -6 -21 908.642 151.048   8
   0   6 -21 784.166 127.240  16
   0  -6  21 952.688 124.315  10
   0  -6 -22 14.5561 131.016   8
   0  -6  22 106.660 107.811  10
   0   6  22 10.3141 125.303   7
   0  -6  23 747.689 115.661  10
   0   6  23 662.556 135.824   7
   0   6 -23 625.976 125.632  16
   0  -6 -23 671.871 145.255   8
   0   6 -23 559.043 131.547  14
   0  -6 -24 1132.79 146.465   8
   0   6  24 998.767 139.411   7
   0   6 -24 1166.73 136.846  14
   0  -6  24 1274.00 113.866  10
   0  -6 -25 1298.29 140.780   8
   0   6  25 1203.10 134.052   7
   0   6 -25 1336.89 133.056  14
   0  -6  25 1511.75 108.166  10
   0   6 -26 152.423 99.9704  14
   0  -6 -26 5.19898 104.985   8
   0   6 -27 1643.85 114.079  14
   0  -6 -28 922.710 92.7497  19
   0   6 -28 945.783 87.3397  14
   0  -7   0-10.7575 109.311  20
   0  -7   0-27.9721 54.1916  19
   0  -7   0 15.3407 65.5296  10
   0  -7   0-2.73205 71.2788   5
   0  -7   0 1.87781 64.4239   8
   0  -7   0-14.0515 72.1862   3
   0  -7   0-44.0014 61.1401  11
   0  -7  -1 5560.51 130.934  17
   0  -7   1 5337.69 113.570   8
   0  -7  -1 5504.98 119.991   8
   0  -7  -1 5160.42 110.293  13
   0  -7   1 6171.01 141.945  20
   0  -7  -1 5242.02 108.562  19
   0  -7   1 5128.05 103.810  19
   0   7  -1 4894.49 106.549  18
   0  -7   1 5193.91 108.850  10
   0  -7  -1 5629.46 108.938  11
   0  -7   1 5879.12 117.917  11
   0  -7   1 5316.18 108.181   3
   0  -7  -1 4976.26 112.928   3
   0  -7  -1 5120.90 116.194   5
   0  -7   1 5612.75 111.589   5
   0  -7  -2 150.035 72.5358   8
   0  -7   2 162.913 98.7873  20
   0  -7  -2 148.810 62.1099  19
   0  -7   2 136.896 71.3900  10
   0  -7   2 150.354 68.0089   5
   0  -7  -2 203.041 78.3740   5
   0  -7   2 129.165 66.0018  11
   0  -7  -2 147.595 56.3754  11
   0  -7   2 141.891 68.7289   3
   0  -7  -2 220.199 81.4388   3
   0  -7  -2 125.235 62.5766  13
   0  -7  -2 170.058 87.1179  17
   0   7  -2 151.602 51.1065  18
   0   7  -3 21676.5 252.784  18
   0  -7  -3 23681.5 269.540  17
   0  -7  -3 22762.5 256.693   5
   0  -7   3 24888.2 240.650   5
   0  -7  -3 22141.7 243.750  13
   0  -7   3 23681.4 259.068  11
   0  -7  -3 21983.7 243.469  11
   0  -7  -3 24017.3 279.593   8
   0  -7   3 22152.0 246.663  10
   0  -7  -3 21688.0 250.653   3
   0  -7   3 23644.1 235.722   3
   0  -7  -3 22954.7 267.716  19
   0  -7   3 24484.2 259.186  20
   0  -7   4 62051.0 543.697   3
   0  -7  -4 63046.2 566.659   3
   0  -7  -4 64769.6 573.432   5
   0  -7   4 65356.2 547.781   5
   0  -7  -4 64023.9 559.874  13
   0  -7  -4 65506.6 567.533  12
   0  -7   4 62449.3 564.861  10
   0  -7   4 62563.2 573.518  11
   0  -7  -4 63920.1 563.107  11
   0  -7   4 63943.7 563.145  20
   0   7  -4 62842.8 579.394  18
   0  -7  -4 65100.1 580.000  17
   0  -7  -5 30.5718 84.3314  17
   0   7  -5 74.0360 54.9205  18
   0  -7  -5 23.4686 79.9000   8
   0  -7  -5 54.7988 69.2680  14
   0  -7  -5 48.0363 63.7654  13
   0  -7  -5 72.8948 52.9575  12
   0  -7  -5 45.2364 58.0017  11
   0  -7  -5 32.4547 88.1126   5
   0  -7   5 101.335 63.3660   5
   0  -7   5 120.329 83.5510  10
   0  -7   5 97.9912 91.6718  20
   0  -7  -5 69.0701 93.4085   3
   0  -7   5 99.1295 64.4177   3
   0  -7   6 317720. 2497.83  20
   0  -7  -6 337850. 2510.82   2
   0  -7  -6 319857. 2558.76   8
   0  -7  -6 295900. 2517.90  14
   0  -7  -6 312914. 2496.83  12
   0  -7  -6 328456. 2513.67   5
   0  -7   6 318933. 2487.82   5
   0  -7  -6 315909. 2508.72  11
   0  -7  -6 322515. 2508.90   3
   0  -7   6 305924. 2482.54   3
   0   7  -6 318909. 2535.11  18
   0  -7  -6 322365. 2523.72  17
   0   7  -7 37382.8 386.138  18
   0  -7  -7 36327.3 369.259  17
   0  -7  -7 37897.1 360.670   5
   0  -7   7 36737.5 337.289   5
   0  -7   7 36415.5 369.497  10
   0  -7   7 35805.7 334.638   3
   0  -7  -7 36914.0 356.595   3
   0  -7   7 34928.7 346.014  20
   0  -7  -7 36161.4 398.966   8
   0  -7  -7 37364.5 357.572   2
   0  -7  -8 25016.7 318.692   8
   0  -7  -8 25934.9 279.489   5
   0  -7   8 25292.2 259.283   5
   0  -7   8 26203.7 296.155  10
   0  -7  -8 26720.2 279.957   3
   0  -7   8 25083.3 258.015   3
   0  -7   8 25066.0 268.191  20
   0  -7  -8 25502.0 290.198  17
   0   7  -8 26589.4 312.169  18
   0  -7  -8 26846.9 279.996   2
   0  -7   9 2020.87 78.9958   3
   0  -7   9 2064.04 76.8717   5
   0   7   9 1952.90 95.0650   7
   0  -7  -9 2023.96 87.8583   5
   0  -7   9 1992.22 105.034  10
   0   7  -9 2038.60 105.490  16
   0  -7  -9 2124.48 103.576  17
   0  -7   9 1913.22 89.3335  20
   0  -7  -9 1894.52 104.021   8
   0  -7  10 6796.31 148.486  10
   0  -7 -10 6723.48 145.191  17
   0   7  11 181.126 76.8474   7
   0  -7 -11 158.133 81.7109   8
   0   7 -11 199.850 73.0140  16
   0  -7  11 150.530 84.1358  10
   0   7  12-14.9037 72.7674   7
   0  -7  12 42.3290 85.2119  10
   0  -7 -12-12.2445 86.4915   8
   0   7 -12 13.0890 73.0112  16
   0   7 -13 363.099 82.8776  16
   0  -7 -13 300.477 95.7816   8
   0   7  13 344.669 93.6357   7
   0  -7  13 413.097 93.9556  10
   0  -7  13 269.277 59.2517  11
   0  -7  14 217.519 59.5521  11
   0   7  14 222.191 103.814   7
   0  -7  14 296.634 94.7159  10
   0  -7 -14 265.772 99.7348   8
   0   7 -14 235.108 87.5075  16
   0  -7  15 359.566 62.8976  11
   0   7  15 506.930 116.446   7
   0   7 -15 481.141 96.8875  16
   0  -7 -15 379.017 109.775   8
   0  -7  15 490.308 101.696  10
   0   7 -16 3279.41 149.709  16
   0  -7  16 3439.24 141.559  10
   0   7  16 3532.20 160.001   7
   0  -7 -16 3253.01 165.890   8
   0   7 -17 7149.43 208.232  16
   0  -7 -17 6649.16 224.154   8
   0   7  17 7032.19 210.761   7
   0  -7  17 7343.41 186.676  10
   0   7 -18 136366. 1262.98  14
   0   7 -18 127965. 1250.72  16
   0   7 -19 1561.31 149.152  14
   0   7 -19 1387.23 134.768  16
   0   7  19 1286.31 139.991   7
   0  -7 -19 1463.01 160.232   8
   0  -7  19 1548.70 127.478  10
   0   7 -20 958.056 138.603  14
   0   7 -20 860.460 125.142  16
   0  -7  20 1007.86 118.296  10
   0  -7 -20 1062.83 150.432   8
   0   7  20 887.068 130.982   7
   0  -7  21 631.724 111.558  10
   0  -7 -21 610.914 144.779   8
   0   7  21 508.896 127.356   7
   0  -7  22 841.849 113.280  10
   0   7  22 732.785 139.768   7
   0  -7 -22 772.261 146.188   8
   0   7 -22 665.541 121.970  16
   0   7 -22 555.860 132.466  14
   0   7 -23-86.8617 109.789  16
   0   7 -23 16.1577 118.196  14
   0  -7 -23-56.9182 127.718   8
   0  -7  23-78.8930 97.2507  10
   0   7  23 60.2691 125.562   7
   0   7  24 322.671 128.111   7
   0  -7 -24 439.874 128.015   8
   0   7 -24 455.464 120.232  14
   0   7  25 109.973 109.723   7
   0  -7 -25 146.455 112.592   8
   0   7 -25 128.212 105.833  14
   0   7 -26 3.76417 91.7410  14
   0  -7 -27 624.847 94.6588  19
   0   7 -27 603.887 90.4708  14
   0   8   0 26.5065 58.9756  18
   0  -8   0 40.2482 71.3821   8
   0  -8   0 35.9477 89.1972   2
   0  -8   0 13.7315 72.5683  13
   0  -8   0 11.9601 67.2747  11
   0  -8   0-16.4992 81.0490   5
   0  -8   0 38.1905 59.8367  19
   0  -8   0 18.1925 81.7523   3
   0  -8   1 1918.88 80.4242  19
   0  -8  -1 1882.07 82.8963  19
   0  -8   1 2339.07 132.097  20
   0  -8   1 1774.81 88.2352  10
   0   8  -1 1729.44 78.2224  18
   0  -8  -1 2061.80 95.2430   8
   0  -8   1 1923.51 89.8286   8
   0  -8  -1 1779.92 87.3617  13
   0  -8  -1 1604.80 101.790   3
   0  -8   1 1901.70 94.5215   3
   0  -8  -1 2073.92 87.7089  11
   0  -8   1 2176.81 94.5857  11
   0  -8   1 2154.10 98.8135   2
   0  -8  -1 2047.69 104.916   2
   0  -8   1 1997.70 94.6225   5
   0  -8  -1 1680.08 102.179   5
   0  -8  -2-29.0009 88.8117   3
   0  -8   2 45.3576 75.0329   3
   0  -8  -2 38.2741 70.5657  13
   0  -8  -2 15.6395 61.4663  11
   0  -8   2 37.6131 71.5116  11
   0  -8  -2-5.90340 93.5741  17
   0   8  -2-0.51784 52.1044  18
   0  -8   2 41.5741 72.0664   5
   0  -8  -2 4.83965 88.5377   5
   0  -8  -2 27.5673 66.5455  19
   0  -8   2 21.5996 111.533  20
   0  -8  -2 58.3235 94.1627   2
   0  -8   2 54.5496 83.9242   2
   0  -8   3 1181.18 79.4297   5
   0  -8  -3 910.878 93.3888   5
   0  -8  -3 993.574 81.0587  13
   0  -8  -3 1033.37 77.2097  12
   0  -8  -3 1145.68 74.4299  11
   0  -8  -3 1093.87 106.465   2
   0  -8   3 1110.68 86.9509   2
   0  -8  -3 1216.76 101.892  17
   0   8  -3 1120.20 67.1378  18
   0  -8   3 1091.96 80.6460   3
   0  -8  -3 1143.97 82.8338  19
   0  -8   3 1330.36 113.596  20
   0   8  -4 2743.26 90.5366  18
   0  -8  -4 3022.33 119.776  17
   0  -8  -4 2550.90 91.4966  12
   0  -8  -4 2621.82 92.2092  13
   0  -8  -4 2538.71 90.7661  11
   0  -8  -4 2518.03 110.006   5
   0  -8   4 2479.79 89.8613   5
   0  -8  -4 2956.80 114.694   8
   0  -8   4 2781.82 115.545  20
   0  -8  -4 2790.69 105.813  19
   0  -8   4 2622.93 95.6236   2
   0  -8  -4 2873.87 120.377   2
   0   8  -5 13541.0 192.123  18
   0  -8  -5 13989.4 209.213  17
   0  -8  -5 12931.9 178.707  12
   0  -8  -5 13190.0 184.225  11
   0  -8   5 13010.4 168.953   5
   0  -8  -5 13274.7 193.973   5
   0  -8  -5 13670.1 220.902   8
   0  -8   5 13410.4 189.490  20
   0  -8   5 12809.6 170.812   2
   0  -8  -5 14152.2 199.883   2
   0  -8  -6 3702.36 123.969  17
   0   8  -6 3472.63 99.3433  18
   0  -8  -6 3486.36 125.169   8
   0  -8   6 3360.13 92.9759   5
   0  -8  -6 3521.95 117.456   5
   0  -8  -6 3344.60 90.0836  12
   0  -8  -6 3466.48 97.8582  11
   0  -8   6 3466.52 112.963  10
   0  -8   6 3270.71 102.365  11
   0  -8   6 3248.20 99.1705   2
   0  -8  -6 3754.54 126.727   2
   0  -8   6 3426.02 114.281  20
   0  -8   7-0.79202 85.6116  20
   0  -8   7-21.5703 87.4145  10
   0  -8   7-10.4769 73.5243   2
   0  -8  -7 6.27524 97.3001   2
   0  -8   7 11.6613 64.8239  11
   0  -8  -7 36.6783 81.5002   8
   0  -8  -7 22.2193 84.7448  17
   0   8  -7 70.3932 59.1475  18
   0  -8  -7-47.9314 84.9031   5
   0  -8   7 26.4082 62.6957   5
   0  -8  -8 4118.41 119.496   5
   0  -8   8 4007.14 98.8853   5
   0  -8   8 4173.12 111.132  11
   0  -8   8 4484.44 126.845  10
   0  -8   8 3994.55 102.918   2
   0  -8  -8 4306.27 126.072   2
   0  -8   8 4018.93 111.724  20
   0  -8  -8 4031.67 133.943   8
   0   8  -8 4220.53 121.100  18
   0  -8  -8 4181.96 127.320  17
   0   8   9 7421.39 156.264   7
   0  -8   9 7245.37 128.826   5
   0  -8  -9 7069.66 144.326   2
   0  -8   9 6962.16 128.759   2
   0  -8   9 7167.70 152.619  10
   0  -8   9 7182.90 140.340  11
   0  -8  -9 7426.72 155.153  17
   0  -8   9 6760.86 130.655  20
   0  -8  -9 6994.37 170.054   8
   0  -8  10 252.344 61.1797  11
   0   8  10 234.681 82.7236   7
   0   8 -10 233.715 79.5806  16
   0  -8  10 274.511 86.8929  10
   0  -8 -10 183.163 87.3446   8
   0   8 -11 8942.17 179.974  16
   0  -8 -11 8109.55 194.427   8
   0   8  11 8680.82 178.897   7
   0  -8  11 8287.94 168.427  10
   0  -8  11 8250.56 146.804  12
   0   8 -12 3655.80 129.404  16
   0   8  12 3341.25 128.328   7
   0  -8 -12 3376.75 144.275   8
   0  -8  12 3574.40 126.653  10
   0  -8  12 3162.90 101.778  11
   0  -8  12 3405.78 99.0989  12
   0  -8  13 633.352 98.4402  10
   0   8 -13 679.198 91.3172  16
   0  -8  13 494.745 67.2637  11
   0  -8 -13 565.732 105.521   8
   0   8  13 532.745 101.923   7
   0   8 -14 3567.52 141.915  16
   0  -8 -14 3298.64 157.109   8
   0   8  14 3160.43 157.352   7
   0  -8  14 2985.88 103.323  11
   0  -8  14 3353.05 130.636  10
   0  -8  15 395.441 72.3849  11
   0   8  15 632.236 123.099   7
   0   8 -15 521.895 99.1573  16
   0  -8 -15 472.913 116.789   8
   0  -8  15 437.532 99.5278  10
   0  -8  16 8151.26 169.968  11
   0  -8 -16 8454.07 240.732   8
   0   8  16 8895.48 234.193   7
   0   8 -17 5235.28 182.490  16
   0  -8  17 4897.53 134.017  11
   0   8 -18 7933.15 227.008  14
   0   8 -18 7272.72 215.806  16
   0  -8 -18 6768.17 237.223   8
   0   8  18 6911.46 223.923   7
   0  -8  18 7521.84 189.272  10
   0   8 -19 10253.8 255.018  14
   0   8 -19 9990.36 247.739  16
   0  -8 -19 9635.05 277.072   8
   0   8  19 9545.70 251.733   7
   0  -8  19 9801.24 213.633  10
   0   8 -20 830.752 131.913  14
   0   8 -20 740.572 117.584  16
   0  -8 -20 823.125 149.899   8
   0   8  20 789.536 136.487   7
   0   8 -21 7956.66 227.152  16
   0  -8  21 8625.82 190.298  13
   0   8 -21 8793.49 239.324  14
   0  -8 -21 8462.56 267.111   8
   0   8  21 8011.42 237.227   7
   0   8 -22 5324.86 201.304  14
   0  -8  22 5793.85 154.800  13
   0   8  22 5389.24 215.804   7
   0  -8 -22 5473.77 223.295   8
   0   8 -23 26.1672 113.316  14
   0   8 -23 48.8902 100.439  16
   0   8  23 18.3941 126.146   7
   0  -8 -23 69.2087 124.212   8
   0   8  24 126.014 117.704   7
   0  -8 -24 215.979 115.157   8
   0   8 -24 129.528 109.126  14
   0  -8 -25 625.387 114.821   8
   0   8 -25 662.397 107.534  14
   0  -8 -26 253.159 94.1485  19
   0   8 -26 412.462 91.6075  14
   0  -8 -27 2191.64 110.898  19
   0   8 -27 2289.73 104.302  14
   0  -9   0-7.95702 75.7170  13
   0  -9   0 11.8616 78.4883   3
   0  -9   0-18.4041 92.3300   2
   0  -9   0-12.9369 77.6715   5
   0   9   0 18.7162 56.4833  18
   0  -9   0 13.5630 59.4542  19
   0   9  -1 218.879 55.2353  18
   0  -9  -1 259.389 76.7152   8
   0  -9   1 196.456 88.0406   2
   0  -9  -1 177.147 96.3187   2
   0  -9  -1 183.219 73.5161  13
   0  -9   1 148.314 78.4221  13
   0  -9   1 245.463 76.3793   5
   0  -9  -1 176.212 79.3304   5
   0  -9   1 207.862 60.2527  19
   0  -9  -1 171.429 64.5178  19
   0  -9  -1 207.911 81.3907   3
   0  -9   1 214.547 77.8229   3
   0  -9  -2 854.752 75.2786  19
   0  -9   2 975.637 117.959  20
   0  -9   2 836.899 80.4320  10
   0  -9  -2 947.226 106.070   2
   0  -9   2 936.917 90.5183   2
   0   9  -2 819.516 64.4074  18
   0  -9  -2 914.578 89.5027   8
   0  -9  -2 842.302 80.5989  13
   0  -9  -2 774.590 81.5417  12
   0  -9   2 1030.57 83.1007  11
   0  -9   2 799.820 80.8143   3
   0  -9  -2 779.791 91.7001   3
   0  -9   2 802.103 80.8949   5
   0  -9  -2 621.858 90.4948   5
   0   9  -3 2074.11 81.7576  18
   0  -9  -3 2136.17 107.837   8
   0  -9   3 1757.92 86.4149   5
   0  -9  -3 1870.33 91.2066  12
   0  -9  -3 1899.51 93.9447  13
   0  -9   3 2335.55 103.437  11
   0  -9   3 2012.04 97.2709   2
   0  -9  -3 2166.42 116.766   2
   0  -9   3 2032.01 95.0773  10
   0  -9  -3 2074.97 95.7793  19
   0  -9   3 2184.90 123.178  20
   0  -9  -3 1584.66 104.376   3
   0  -9   3 1928.12 87.6097   3
   0  -9  -4 19225.6 275.149   8
   0  -9  -4 16272.6 238.257   3
   0  -9   4 17852.2 217.638   3
   0  -9  -4 17782.1 239.738  12
   0  -9   4 19319.2 252.528  11
   0  -9  -4 19061.0 244.763   2
   0  -9   4 17734.1 217.822   2
   0  -9   4 18435.0 231.526  10
   0  -9  -4 18605.8 254.280  17
   0   9  -4 18350.1 237.762  18
   0  -9  -4 17962.7 254.095  19
   0  -9   4 19711.7 243.563  20
   0  -9  -5 101.215 84.1621   8
   0  -9   5 75.2614 71.0530   3
   0  -9  -5 92.4624 90.9907   3
   0  -9  -5 51.8454 57.1576  12
   0  -9   5 58.3409 74.5007  11
   0  -9  -5 92.6809 62.7550  11
   0  -9  -5 67.9564 103.505   2
   0  -9   5 75.0061 77.6727   2
   0  -9   5 144.850 77.0865  10
   0  -9   5 104.509 95.6875  20
   0  -9  -5 103.611 75.9253  19
   0  -9  -5 38.4348 92.9391  17
   0   9  -5 90.3564 52.0207  18
   0   9  -6 337.794 57.4436  18
   0  -9   6 342.771 71.9210   3
   0  -9  -6 300.841 93.6020   3
   0  -9   6 375.581 76.2492  11
   0  -9  -6 395.153 105.942   2
   0  -9   6 321.554 78.8887   2
   0  -9   6 338.590 78.5498  10
   0  -9   6 369.158 90.0182  20
   0  -9  -6 291.723 80.2781  19
   0  -9  -6 358.014 88.9851   8
   0  -9  -7 2985.95 121.972   3
   0  -9   7 2931.67 98.3730   3
   0  -9   7 2953.03 102.000  11
   0  -9   7 3183.28 110.644  10
   0  -9   7 2805.34 106.585  20
   0  -9   7 2807.60 99.8191   2
   0  -9  -7 2989.19 125.907   2
   0   9  -7 3108.28 102.284  18
   0  -9  -7 3040.61 129.185   8
   0  -9   8 2656.72 99.7245  11
   0  -9   8 2848.19 111.530  10
   0  -9   8 2637.94 104.421  20
   0  -9  -8 2784.60 121.460   2
   0  -9   8 2606.83 97.6874   2
   0  -9  -8 2752.56 125.673   8
   0  -9  -8 2907.83 118.809   3
   0  -9   8 2801.65 96.9111   3
   0   9   9 3402.99 120.474   7
   0  -9   9 3137.61 97.2994  12
   0  -9   9 3173.85 117.317  10
   0  -9   9 3146.76 104.450  11
   0   9  -9 3206.03 123.926  16
   0  -9  -9 3150.75 133.569   8
   0  -9  -9 3090.57 119.528   3
   0  -9   9 3142.66 101.721   3
   0  -9   9 3004.38 106.489   2
   0  -9  -9 3191.13 125.617   2
   0  -9  10 1230.54 82.1233  11
   0   9  10 1420.12 108.206   7
   0  -9 -10 1373.89 112.209   8
   0   9 -10 1482.22 100.294  16
   0  -9  10 1220.23 77.1522  12
   0  -9  11-4.85757 63.6507  11
   0   9  11-17.4492 85.8625   7
   0   9 -11-1.79048 75.3733  16
   0  -9  11-10.4132 58.0337  12
   0  -9 -11-23.2423 92.6386   8
   0  -9  12 599.630 77.1466  11
   0   9  12 533.762 93.6335   7
   0  -9 -12 630.653 107.712   8
   0   9 -12 617.717 88.2234  16
   0  -9  12 499.055 65.8207  12
   0  -9  13 130.016 69.8570  11
   0   9  13 70.9671 105.120   7
   0   9 -13 150.745 83.9430  16
   0  -9  13 156.746 62.0471  12
   0  -9 -13 150.793 106.112   8
   0  -9 -14 14032.6 292.455   8
   0   9  14 14388.4 284.730   7
   0  -9  14 14257.2 227.265  11
   0   9 -14 15043.0 265.978  16
   0  -9 -15 15860.8 320.009   8
   0   9  15 16957.8 313.823   7
   0  -9  15 16036.9 246.309  11
   0   9 -15 16759.8 289.722  16
   0   9  16 22593.7 372.192   7
   0   9 -16 22151.9 347.048  16
   0  -9 -17 581.364 134.150   8
   0   9 -17 634.520 111.405  16
   0  -9  17 635.452 81.8550  11
   0   9  18 1173.77 145.269   7
   0  -9 -18 1179.70 149.988   8
   0   9 -18 1167.93 124.533  16
   0   9 -18 1352.63 138.028  14
   0  -9 -19 73.3402 131.039   8
   0   9  19 177.877 118.322   7
   0   9 -19 172.763 116.329  14
   0   9 -19 91.4804 101.438  16
   0  -9 -20 2994.47 184.832   8
   0   9  20 2654.35 171.159   7
   0   9 -20 2499.43 149.583  16
   0  -9  20 2790.91 132.199  13
   0   9 -20 3027.87 164.682  14
   0  -9 -21 689.286 140.116   8
   0   9  21 720.840 132.747   7
   0   9 -21 729.332 115.823  16
   0  -9  21 832.568 96.7602  13
   0   9 -21 793.259 127.485  14
   0   9 -22 119.853 114.203  14
   0  -9 -22 199.334 126.234   8
   0  -9  22 234.185 85.1925  13
   0   9 -22 107.781 102.028  16
   0   9  22 122.886 125.539   7
   0  -9 -23 294.165 119.118   8
   0  -9  23 402.860 79.1510  13
   0   9  23 364.450 122.580   7
   0   9 -23 332.089 111.254  14
   0   9 -24 97.1542 99.9205  14
   0  -9 -24 225.037 107.471   8
   0  -9 -24 140.964 102.044  19
   0   9 -25 169.728 89.7399  14
   0  -9 -25 194.744 92.7865  19
   0   9 -26 503.983 83.2961  14
   0  -9 -26 517.610 85.1829  19
   0 -10   0 2049.44 102.129  13
   0 -10   0 2302.87 107.457   3
   0 -10   0 2178.94 100.769  11
   0 -10   0 2084.76 104.063   5
   0 -10   0 2503.69 111.645   2
   0 -10   0 2255.68 102.427   8
   0 -10   1 388.473 82.3738   3
   0 -10  -1 444.473 92.6577   3
   0 -10   1 368.981 75.0250  11
   0 -10  -1 353.166 71.6796  11
   0 -10  -1 346.872 81.2684  13
   0 -10   1 318.115 71.2369  12
   0 -10   1 430.158 93.0070   2
   0 -10  -1 426.662 99.5937   2
   0 -10  -1 442.406 81.7701   8
   0 -10   1 359.011 78.1347   5
   0 -10  -1 285.920 86.9810   5
   0 -10  -2 14.9098 89.6689   3
   0 -10   2 34.2737 76.4918   3
   0 -10   2 24.5918 69.9351  11
   0 -10  -2 25.6245 69.8243  11
   0 -10  -2 29.4651 96.7759   2
   0 -10   2 20.4172 87.3389   2
   0 -10  -2-4.23810 78.3393   8
   0 -10  -2-31.3133 87.0624   5
   0 -10   2 5.65473 71.1246   5
   0 -10   3 1921.97 93.8138   5
   0 -10  -3 1688.25 109.683   5
   0 -10   3 2062.49 96.6284   3
   0 -10  -3 1846.94 112.516   3
   0 -10  -3 2139.02 97.7228  11
   0 -10   3 2280.31 103.375  11
   0 -10  -3 2188.55 122.228   2
   0 -10   3 2222.63 103.748   2
   0 -10  -3 2286.23 114.575   8
   0 -10   3 2260.75 124.224  20
   0 -10   4 108.424 75.2240   3
   0 -10  -4 159.228 94.3353   3
   0 -10   4 111.351 75.7095  11
   0 -10  -4 109.339 71.0316  11
   0 -10   4 99.7347 83.2346   2
   0 -10  -4 188.547 105.784   2
   0 -10   4 139.105 72.7819   5
   0 -10  -4 130.507 90.6764   5
   0 -10  -4 207.526 86.5151   8
   0 -10  -4 122.705 74.7617  19
   0 -10   4 188.403 101.748  20
   0 -10  -5 3883.53 134.852   5
   0 -10   5 3938.22 112.095   5
   0 -10  -5 4021.96 139.006   3
   0 -10   5 4142.51 113.526   3
   0 -10   5 4405.04 128.917  11
   0 -10   5 4068.32 116.305   2
   0 -10  -5 4413.29 144.817   2
   0 -10  -5 4346.72 146.335   8
   0 -10   5 4378.84 133.814  20
   0 -10  -5 4142.55 133.485  19
   0 -10  -6 497.310 99.0640  17
   0 -10   6 478.388 78.9331   3
   0 -10  -6 536.950 103.578   3
   0 -10   6 543.000 80.4402  11
   0 -10  -6 547.617 109.825   2
   0 -10   6 481.793 85.2811   2
   0 -10   6 405.264 72.4223   5
   0 -10  -6 488.962 98.5951   5
   0 -10  -6 483.489 95.1860   8
   0 -10   6 472.867 96.9496  20
   0 -10  -6 442.913 81.9631  19
   0 -10  -7 2433.87 121.878  17
   0 -10   7 2347.40 97.3212   5
   0 -10  -7 2492.88 121.567   5
   0 -10   7 2473.68 96.2650  12
   0 -10   7 2347.05 106.810  11
   0 -10  -7 2432.18 126.137   8
   0 -10   7 2266.10 100.834   2
   0 -10  -7 2397.38 129.142   2
   0 -10  -7 2233.63 116.926  19
   0 -10   7 2453.46 110.731  20
   0 -10   7 2387.28 99.0889   3
   0 -10  -7 2448.63 125.464   3
   0 -10  -8 6412.51 179.876   8
   0 -10   8 6432.82 139.194   5
   0 -10  -8 6381.91 160.793   5
   0 -10   8 6192.57 138.805  12
   0 -10   8 6709.20 156.791  11
   0 -10  -8 6537.61 168.772   2
   0 -10   8 6127.53 140.314   2
   0 -10  -8 6711.33 165.680   3
   0 -10   8 6494.16 139.009   3
   0 -10  -8 6341.37 167.895  17
   0  10  -9 6.01583 80.8438  16
   0  10   9-9.91652 79.7155   7
   0 -10   9 62.4234 59.1981  12
   0 -10   9 86.8529 71.5210  11
   0 -10  -9-12.7871 94.1892   8
   0 -10   9 36.3166 75.0834   5
   0 -10  -9 12.4407 94.3308   5
   0 -10  -9-53.0279 99.8345   3
   0 -10   9 50.9081 80.9537   3
   0 -10   9 66.3345 87.1890   2
   0 -10  -9 64.7525 107.259   2
   0 -10  10 4.83262 72.0719  11
   0 -10  10 39.4242 59.4230  12
   0  10  10 26.4985 91.1622   7
   0 -10 -10 160.109 98.6073   8
   0  10 -10 60.3171 77.6573  16
   0  10 -11 1374.77 97.4797  16
   0 -10 -11 1358.14 122.120   8
   0  10  11 1239.44 107.455   7
   0 -10  11 1193.78 82.4913  12
   0 -10  11 1371.25 93.5075  11
   0 -10  12 260.615 76.4332  11
   0 -10  12 195.060 66.3401  12
   0  10  12 253.012 95.5685   7
   0 -10 -12 255.518 107.729   8
   0  10 -12 236.020 81.1788  16
   0  10 -13 2423.75 120.358  16
   0  10  13 2281.89 143.179   7
   0 -10 -13 2282.10 146.416   8
   0 -10  13 2030.47 97.8979  12
   0 -10  13 2312.33 108.741  11
   0  10 -14 42.9892 85.9694  16
   0 -10 -14 65.7497 111.276   8
   0  10  14 80.8322 119.033   7
   0 -10  14 47.3831 73.9572  11
   0 -10  15 463.950 81.6446  11
   0  10 -15 489.400 96.5696  16
   0  10 -16 5149.29 171.730  16
   0 -10  16 5117.99 145.116  11
   0 -10 -16 5231.51 209.012   8
   0  10  16 5207.50 202.320   7
   0  10  17 24646.9 396.838   7
   0  10 -17 24199.3 370.601  16
   0  10 -18 6144.60 196.343  14
   0  10 -18 5818.61 188.711  16
   0  10  18 6047.07 212.838   7
   0 -10 -18 5822.32 223.865   8
   0 -10  18 5703.79 151.298  11
   0  10 -19 65.8146 92.3199  16
   0 -10  19 27.5993 90.3182  13
   0  10  19 66.9108 118.266   7
   0 -10 -19 12.0372 125.659   8
   0  10 -19 135.317 112.688  14
   0 -10 -20 1491.77 151.379   8
   0  10  20 1328.86 139.494   7
   0  10 -20 1148.19 120.630  16
   0 -10  20 1493.27 111.844  13
   0  10 -20 1403.76 133.835  14
   0  10 -21 217.646 94.2399  16
   0  10 -21 209.734 111.143  14
   0 -10  21 351.743 89.2702  13
   0  10  21 265.970 120.071   7
   0 -10 -21 167.719 123.717   8
   0  10  22 2376.36 153.963   7
   0 -10 -22 2298.49 156.601   8
   0  10 -22 2490.51 143.433  14
   0 -10  22 2722.34 118.631  13
   0  10 -22 1719.40 130.773  16
   0 -10 -22 2066.19 146.236  19
   0 -10 -23 625.424 110.458  19
   0 -10  23 791.287 83.7019  13
   0  10 -23 720.952 110.742  14
   0 -10 -23 785.281 121.373   8
   0 -10 -24 2868.68 138.990  19
   0  10 -24 3256.90 137.130  14
   0 -10 -25 22.0885 76.6852  19
   0  10 -25-13.1974 77.6043  14
   0 -11   0-24.9269 71.6349  11
   0 -11   0-4.98208 90.5343   3
   0 -11   0-27.8407 84.9444   5
   0 -11   0 23.0225 97.4219   2
   0 -11   0-34.5563 75.0834  12
   0 -11   0-2.38614 82.0388  13
   0 -11  -1 1262.10 94.1031  12
   0 -11   1 1177.29 92.6586  12
   0 -11  -1 1419.69 95.3348  11
   0 -11   1 1482.12 98.4075  11
   0 -11   1 1318.55 100.603  13
   0 -11   1 1411.41 101.390   3
   0 -11  -1 1355.44 107.404   3
   0 -11  -1 1531.27 115.251   2
   0 -11   1 1605.26 109.778   2
   0 -11   1 1425.00 99.0634   5
   0 -11  -1 1273.42 103.135   5
   0 -11  -2 2656.88 121.395   8
   0 -11   2 2550.80 108.313  12
   0 -11  -2 2206.69 106.336  12
   0 -11   2 2782.85 114.026  11
   0 -11  -2 2483.63 110.531  11
   0 -11   2 2679.20 119.118  13
   0 -11  -2 2296.93 122.370   3
   0 -11   2 2439.93 108.823   3
   0 -11  -2 2529.54 128.689   2
   0 -11   2 2643.20 117.064   2
   0 -11  -2 2293.11 119.676   5
   0 -11   2 2448.25 108.964   5
   0 -11  -3 4528.57 147.710   8
   0 -11   3 4422.52 129.223  12
   0 -11  -3 3936.68 127.388  12
   0 -11   3 4390.62 133.266  11
   0 -11  -3 4234.25 132.348  11
   0 -11   3 4556.35 142.528  13
   0 -11   3 4079.32 125.302   3
   0 -11  -3 3998.87 140.699   3
   0 -11  -3 4386.76 146.725   2
   0 -11   3 4141.15 128.280   2
   0 -11  -3 3883.70 138.826   5
   0 -11   3 3875.86 122.188   5
   0 -11  -4 770.124 100.197   8
   0 -11   4 717.797 80.9307  12
   0 -11  -4 757.162 82.0988  12
   0 -11   4 746.133 87.7470  11
   0 -11  -4 700.736 84.8567  11
   0 -11   4 703.875 96.4349  13
   0 -11   4 721.040 89.6298   3
   0 -11  -4 714.301 110.276   3
   0 -11  -4 815.772 118.419   2
   0 -11   4 671.015 95.6454   2
   0 -11   4 692.393 84.8511   5
   0 -11  -4 619.242 104.676   5
   0 -11  -5 2072.64 124.137   8
   0 -11   5 1807.08 99.5610   3
   0 -11  -5 1866.29 125.844   3
   0 -11   5 1980.36 114.041  13
   0 -11   5 1882.76 98.1108  12
   0 -11  -5 1754.94 96.5610  12
   0 -11   5 1943.14 105.128  11
   0 -11   5 1827.88 106.216   2
   0 -11  -5 2000.03 135.270   2
   0 -11   5 1705.15 95.4611   5
   0 -11  -5 1845.00 122.460   5
   0 -11   6 433.739 92.4421   2
   0 -11  -6 513.289 122.094   2
   0 -11   6 426.144 76.0519  12
   0 -11   6 486.585 84.4241  11
   0 -11   6 489.603 102.678  20
   0 -11   6 401.043 82.6784   5
   0 -11  -6 368.762 106.130   5
   0 -11  -6 536.181 113.880   3
   0 -11   6 448.770 85.2455   3
   0 -11  -6 430.887 99.4333   8
   0 -11   7 948.984 79.2804  12
   0 -11   7 865.111 90.5501  11
   0 -11  -7 855.132 115.529   5
   0 -11   7 899.205 90.5717   5
   0 -11  -7 981.985 111.778   8
   0 -11  -7 1062.44 120.332   3
   0 -11   7 1022.27 94.9759   3
   0 -11  -7 954.942 126.500   2
   0 -11   7 911.255 98.5841   2
   0 -11   8 2914.20 108.869  12
   0 -11   8 3130.65 122.332  11
   0 -11   8 3019.11 117.228   5
   0 -11  -8 3117.40 142.531   5
   0 -11  -8 3028.92 147.484   8
   0 -11  -8 3260.59 146.507   3
   0 -11   8 3089.03 119.495   3
   0 -11  -8 3222.19 153.825   2
   0 -11   8 2945.47 124.195   2
   0 -11   9 691.547 78.8958  12
   0 -11   9 772.991 90.2825  11
   0 -11   9 741.381 91.0209   5
   0 -11  -9 761.522 113.710   5
   0 -11  -9 632.993 109.933   8
   0 -11  -9 810.173 120.139   3
   0 -11   9 760.695 95.7786   3
   0 -11  -9 821.394 128.669   2
   0 -11   9 741.981 103.632   2
   0 -11  10 1148.37 95.6632  11
   0 -11 -10 1040.94 119.535   8
   0  11 -10 1156.10 92.6499  16
   0 -11  10 1052.63 85.8858  12
   0 -11  11 470.401 84.8509  11
   0 -11 -11 333.422 107.849   8
   0 -11 -11 400.670 99.5220  19
   0  11 -11 475.209 82.3592  16
   0 -11  11 386.130 75.9093  12
   0 -11  12 260.746 81.6524  11
   0 -11 -12 305.799 110.748   8
   0 -11 -12 367.787 102.999  19
   0  11 -12 292.477 78.9904  16
   0 -11  12 278.718 73.5304  12
   0 -11  13 1493.31 98.9080  11
   0 -11 -13 1250.19 132.312   8
   0  11 -13 1494.47 104.311  16
   0 -11  13 1360.18 94.6293  12
   0 -11 -13 1327.99 124.879  19
   0 -11  14 1.83023 75.6029  11
   0 -11 -14 27.3808 100.648  19
   0  11 -14-27.8134 82.6448  16
   0 -11  14-53.0524 73.1334  12
   0 -11 -15 68.5880 102.150  19
   0 -11 -15 46.7737 116.071   8
   0 -11  15-17.4949 72.3461  11
   0  11 -15-21.2896 83.8078  16
   0 -11 -16 85.2523 102.725  19
   0 -11 -16-92.2978 117.061   8
   0  11 -16 18.4583 85.3568  16
   0 -11 -17 2160.27 150.469  19
   0 -11  17 2218.58 111.072  11
   0 -11 -17 2494.43 166.257   8
   0 -11  18 3253.18 124.289  11
   0 -11 -18 3370.70 180.835   8
   0  11 -18 3216.94 154.523  14
   0 -11  18 3341.66 142.166  13
   0  11 -18 2954.10 144.635  16
   0 -11  19 20.6042 93.0099  13
   0 -11  19-36.8827 69.1060  11
   0 -11 -19 2.97727 104.620  19
   0 -11 -19 9.68435 116.842   8
   0  11 -19-35.7790 101.755  14
   0  11 -19 10.1019 86.0752  16
   0 -11  20 9.30899 89.6862  13
   0 -11 -20 42.5553 103.373  19
   0 -11 -20 164.401 117.445   8
   0  11 -20 83.1866 104.390  14
   0  11 -20 79.8978 86.5049  16
   0 -11  21 218.054 87.8967  13
   0 -11 -21 191.141 102.051  19
   0 -11 -21 108.148 113.024   8
   0  11 -21 281.075 103.653  14
   0  11 -21 163.163 86.8206  16
   0  11 -22 5752.92 173.045  14
   0 -11  22 6133.35 153.329  13
   0 -11 -22 5040.27 188.743   8
   0 -11 -22 4516.80 169.234  19
   0 -11 -23-10.3250 84.6587  19
   0 -11  23 26.8307 68.1790  13
   0  11 -23 41.3056 85.7686  14
   0 -11 -24 33.7948 76.6723  19
   0  11 -24 149.560 79.7887  14
   0 -12   0 1508.52 109.175  13
   0 -12   0 1612.56 106.605  11
   0 -12   0 1248.90 101.827  12
   0 -12   0 1556.30 117.560   3
   0 -12   0 1867.07 123.296   2
   0 -12   0 1399.82 115.784   5
   0 -12   1 2223.07 120.553  13
   0 -12   1 2155.67 115.201  11
   0 -12  -1 2215.11 116.136  11
   0 -12  -1 2106.68 110.617  12
   0 -12   1 1905.57 112.183  12
   0 -12   1 2459.41 125.645   3
   0 -12  -1 2342.67 128.911   3
   0 -12   1 2477.97 131.246   2
   0 -12  -1 2422.10 131.743   2
   0 -12   1 2274.16 120.045   5
   0 -12  -1 2230.69 126.577   5
   0 -12   2 8539.69 192.061  13
   0 -12  -2 7970.41 182.191  12
   0 -12   2 8580.12 184.094  12
   0 -12   2 8530.55 186.120  11
   0 -12  -2 8193.49 189.761  11
   0 -12  -2 8259.84 191.381   3
   0 -12   2 8454.60 175.810   3
   0 -12  -2 8131.28 189.420   5
   0 -12   2 8484.96 176.248   5
   0 -12  -2 8453.54 192.179   2
   0 -12   2 8652.94 177.739   2
   0 -12   3 72.2763 82.7829  11
   0 -12  -3 46.7950 80.9914  11
   0 -12  -3 104.633 108.974   3
   0 -12   3 126.433 91.9639   3
   0 -12  -3 49.9214 106.053   5
   0 -12   3 90.6855 87.2052   5
   0 -12   3 109.505 98.8942   2
   0 -12  -3-1.56408 114.865   2
   0 -12   3 115.509 91.8993  13
   0 -12   3 69.7093 76.1561  12
   0 -12  -3 89.5967 74.6401  12
   0 -12   4 217.607 81.1307  12
   0 -12   4 209.137 94.3756  13
   0 -12  -4 176.409 78.4171  12
   0 -12   4 208.326 84.6041  11
   0 -12   4 212.536 91.1761   3
   0 -12  -4 194.539 111.901   3
   0 -12   4 187.479 87.8634   5
   0 -12  -4 225.352 110.640   5
   0 -12  -4 276.326 122.504   2
   0 -12   4 193.720 98.7431   2
   0 -12  -4 231.160 97.3804   8
   0 -12   5 267.342 77.0645  12
   0 -12  -5 329.508 80.4059  12
   0 -12   5 346.552 95.8907  13
   0 -12   5 330.510 85.4081  11
   0 -12   5 291.347 95.3919   3
   0 -12  -5 369.271 120.578   3
   0 -12   5 309.051 92.0942   5
   0 -12  -5 384.504 116.161   5
   0 -12  -5 473.782 127.087   2
   0 -12   5 366.230 99.3762   2
   0 -12  -5 421.224 102.934   8
   0 -12  -6 832.006 114.280   8
   0 -12   6 838.941 106.987  13
   0 -12   6 859.900 89.2566  12
   0 -12   6 839.604 96.4346  11
   0 -12   6 752.387 100.258   3
   0 -12  -6 920.596 131.118   3
   0 -12   6 803.967 107.559   2
   0 -12  -6 836.719 134.787   2
   0 -12   6 732.397 97.7929   5
   0 -12  -6 792.695 126.632   5
   0 -12   7-1.73310 69.7734  12
   0 -12   7-24.2301 93.7547  13
   0 -12   7-0.95837 82.3683  11
   0 -12   7 24.1717 100.289   2
   0 -12  -7 28.8936 133.676   2
   0 -12  -7-50.1534 114.605   5
   0 -12   7 38.2081 90.5448   5
   0 -12  -7 15.9273 99.4029   8
   0 -12   7 50.7622 94.0610   3
   0 -12  -7-7.72240 121.662   3
   0 -12   8-5.13616 97.6004  13
   0 -12   8 42.1391 74.8081  12
   0 -12   8 46.2749 83.4305  11
   0 -12   8 26.5721 104.277   2
   0 -12  -8 21.8663 134.193   2
   0 -12   8 87.7522 89.6960   5
   0 -12  -8 176.126 114.034   5
   0 -12  -8 58.7479 102.826   8
   0 -12  -8 55.8458 124.085   3
   0 -12   8-46.1973 95.4425   3
   0 -12   9 489.412 105.005  13
   0 -12   9 469.272 78.3849  12
   0 -12   9 618.780 91.6524  11
   0 -12   9 530.984 113.353   2
   0 -12  -9 517.914 139.200   2
   0 -12  -9 478.799 118.893   5
   0 -12   9 542.502 98.3888   5
   0 -12  -9 549.496 127.938   3
   0 -12   9 533.242 105.795   3
   0 -12  -9 532.542 112.642   8
   0 -12 -10 151.971 106.486   8
   0 -12  10 81.3054 81.9801  11
   0 -12  10 15.0910 71.5590  12
   0 -12  10 40.9730 100.175  13
   0 -12  11 8662.80 191.088  11
   0 -12  11 9004.39 209.389  13
   0 -12 -11 8058.86 230.526   8
   0 -12  11 7861.09 178.756  12
   0 -12  12 34.8167 78.3969  11
   0 -12  12-38.6277 72.8040  12
   0 -12  12 38.4000 98.1953  13
   0 -12 -13 265.231 115.023   8
   0 -12  13 286.672 82.9185  11
   0 -12  13 289.481 102.137  13
   0 -12  13 263.023 82.0285  12
   0 -12 -14-11.1535 109.398   8
   0 -12  14 71.6790 97.6510  13
   0 -12  14 9.82702 75.7153  12
   0 -12 -15-42.0144 111.942   8
   0 -12  15 53.5886 77.2431  11
   0 -12  15 112.143 96.6276  13
   0 -12  16 1841.42 107.208  11
   0 -12 -16 1905.75 154.511   8
   0 -12  17 234.096 77.5405  11
   0 -12  17 239.090 99.0279  13
   0 -12 -17 223.615 121.470   8
   0  12 -17 375.428 96.9435  14
   0 -12  18 590.039 84.3655  11
   0 -12 -18 580.225 126.194   8
   0 -12 -18 458.872 108.268  19
   0  12 -18 453.085 89.1870  16
   0 -12  18 679.561 103.457  13
   0  12 -18 658.589 108.697  14
   0 -12  19 2366.88 110.969  11
   0 -12 -19 2036.85 136.101  19
   0 -12 -19 2487.38 158.574   8
   0  12 -19 1991.73 120.960  16
   0 -12  19 2874.89 131.923  13
   0  12 -19 2468.58 132.927  14
   0  12 -20 581.684 102.558  14
   0 -12 -20 523.858 102.683  19
   0 -12  20 581.732 95.5862  13
   0  12 -20 489.802 86.9423  16
   0 -12 -20 543.669 116.564   8
   0 -12 -21 2174.31 127.740  19
   0 -12 -21 2102.71 140.500   8
   0  12 -21 2624.01 127.591  14
   0 -12  21 2853.39 121.933  13
   0  12 -21 2100.18 114.016  16
   0 -12  22 1155.31 89.8403  13
   0  12 -22 962.648 98.2069  14
   0 -12  23 2850.46 99.2386  13
   0  12 -23 2647.96 109.142  14
   0 -13   0-22.9690 90.1881  11
   0 -13   0 18.5343 110.529   5
   0 -13   0 173.218 127.062   2
   0 -13   0 78.2336 117.123   3
   0 -13   0 4.08265 87.3051  12
   0 -13  -1 6202.43 180.881  11
   0 -13   1 6157.31 177.005  11
   0 -13   1 5913.39 167.721  12
   0 -13   1 6150.00 179.683  13
   0 -13  -1 6042.22 172.612  12
   0 -13   1 7034.94 182.641   2
   0 -13  -1 6959.57 187.706   2
   0 -13  -1 6901.29 186.141   3
   0 -13   1 6910.31 180.580   3
   0 -13   1 6645.62 178.119   5
   0 -13  -1 6649.38 181.440   5
   0 -13   2 8308.82 203.861  13
   0 -13   2 8151.94 188.731  12
   0 -13  -2 8045.65 195.495  12
   0 -13   2 8268.91 199.471  11
   0 -13  -2 8524.34 204.939  11
   0 -13   2 8691.18 192.876   2
   0 -13  -2 8857.73 209.723   2
   0 -13   2 8652.78 190.202   5
   0 -13  -2 8816.38 209.929   5
   0 -13  -2 8634.75 208.279   3
   0 -13   2 8530.69 190.706   3
   0 -13  -3 15.4474 88.1393  11
   0 -13   3 16.8241 86.5173  11
   0 -13   3 66.9938 100.896   5
   0 -13  -3-47.4437 122.796   5
   0 -13   3 12.3764 111.741   2
   0 -13  -3-24.6395 133.782   2
   0 -13   3 45.5396 83.4888  12
   0 -13  -3 24.3259 86.5323  12
   0 -13   3 93.1911 99.7008  13
   0 -13  -3 55.2737 124.860   3
   0 -13   3 103.360 104.774   3
   0 -13   4 425.765 93.1634  11
   0 -13  -4 363.017 128.367   5
   0 -13   4 340.218 101.134   5
   0 -13   4 329.744 112.903   2
   0 -13  -4 315.370 138.356   2
   0 -13   4 422.256 105.530  13
   0 -13  -4 337.851 89.6614  12
   0 -13   4 411.507 84.9878  12
   0 -13  -4 418.046 132.930   3
   0 -13   4 365.872 105.590   3
   0 -13   5-34.0324 89.2265  11
   0 -13  -5-122.030 137.215   5
   0 -13   5 47.9907 97.8835   5
   0 -13   5 97.2456 109.954   2
   0 -13  -5-33.5806 144.562   2
   0 -13   5 1.08085 99.4152  13
   0 -13   5-4.84617 79.6095  12
   0 -13  -5-23.5049 137.229   3
   0 -13   5-8.11011 102.404   3
   0 -13   6-7.41865 88.6940  11
   0 -13  -6 171.282 139.037   5
   0 -13   6 41.5292 96.8786   5
   0 -13  -6 85.6630 154.295   2
   0 -13   6 16.7582 108.984   2
   0 -13   6-16.4327 99.1841  13
   0 -13   6-9.65090 75.7018  12
   0 -13  -6 108.156 144.337   3
   0 -13   6 103.465 102.633   3
   0 -13   7 158.310 89.0321  11
   0 -13  -7 201.270 133.913   5
   0 -13   7 154.555 97.3734   5
   0 -13   7 187.202 111.886   2
   0 -13  -7 190.371 155.284   2
   0 -13   7 118.044 102.510  13
   0 -13   7 191.945 78.5944  12
   0 -13  -7 143.779 140.310   3
   0 -13   7 192.724 105.520   3
   0 -13   8 377.245 106.320  13
   0 -13   8 312.836 80.7560  12
   0 -13   8 318.572 90.4905  11
   0 -13  -8 272.704 110.955   8
   0 -13   8 242.471 116.045   2
   0 -13  -8 369.361 151.837   2
   0 -13  -8 432.729 134.451   5
   0 -13   8 326.441 102.450   5
   0 -13  -8 439.883 141.834   3
   0 -13   8 412.180 107.202   3
   0 -13   9 3633.07 153.424  13
   0 -13   9 3683.78 141.657  11
   0 -13   9 3192.55 128.009  12
   0 -13  -9 3515.68 168.477   8
   0 -13  -9 3439.32 175.180   3
   0 -13   9 3446.37 145.894   3
   0 -13   9 3476.37 142.474   5
   0 -13  -9 3461.99 169.827   5
   0 -13  10 42.3136 78.7341  12
   0 -13  10 121.832 101.125  13
   0 -13  10 120.776 84.7013  11
   0 -13 -11 1.52406 107.616   8
   0 -13  11 33.5577 99.7076  13
   0 -13  11 24.9065 75.4632  12
   0 -13  11-9.30149 82.4995  11
   0 -13 -12 426.790 117.075   8
   0 -13  12 376.419 88.8334  11
   0 -13  12 456.645 107.331  13
   0 -13  12 396.073 89.1820  12
   0 -13 -13 7485.75 228.813   8
   0 -13  13 7265.92 182.040  12
   0 -13  14 46.9402 79.2658  11
   0 -13 -14 30.9474 108.974   8
   0 -13 -15 81.6821 110.724   8
   0  13 -15 15.7884 81.4191  14
   0 -13  15 103.039 78.8238  11
   0 -13  15 170.945 100.552  13
   0 -13  16 629.223 88.5901  11
   0  13 -16 618.109 95.2533  14
   0 -13  16 718.006 107.078  13
   0 -13 -16 631.458 122.486   8
   0 -13 -17 22.3170 108.661   8
   0  13 -17 41.1830 88.0935  14
   0 -13  17 120.134 78.1291  11
   0 -13  17 51.5914 93.9427  13
   0 -13 -18 31.3725 105.566   8
   0  13 -18 8.09617 82.0812  14
   0 -13  18-44.3645 74.7781  11
   0 -13  18 2.86546 90.9570  13
   0 -13 -19-53.5352 102.585   8
   0  13 -19-27.0353 83.1559  14
   0 -13  19-4.69943 67.4633  11
   0 -13  19-29.4669 87.6386  13
   0 -13 -20 424.637 102.982   8
   0 -13  20 435.760 91.3131  13
   0  13 -20 472.477 87.7793  14
   0 -13  21 45.5098 76.1902  13
   0  13 -21 12.1039 76.0754  14
   0 -13  22 9200.58 167.214  13
   0 -14   0 42245.5 530.338  11
   0 -14   0 40591.6 508.826  12
   0 -14   0 46894.1 517.927   2
   0 -14   0 45767.3 517.173   3
   0 -14   0 45172.3 519.898   5
   0 -14  -1 7082.61 204.990  11
   0 -14   1 7119.14 203.446  11
   0 -14   1 7344.27 200.229  12
   0 -14  -1 7195.47 204.044  12
   0 -14  -1 10263.4 247.119   2
   0 -14   1 8932.88 225.736   2
   0 -14  -1 9451.00 239.723   3
   0 -14   1 8499.23 218.008   3
   0 -14  -1 9293.85 236.393   5
   0 -14   1 8118.44 217.714   5
   0 -14   2 31141.7 424.650  11
   0 -14  -2 29598.1 421.152  11
   0 -14   2 31043.4 422.516  13
   0 -14  -2 29205.4 412.061  12
   0 -14   2 29305.3 402.050  12
   0 -14  -2 32605.5 421.812   2
   0 -14   2 32220.4 403.440   2
   0 -14  -2 32150.6 420.088   3
   0 -14   2 31568.7 403.411   3
   0 -14  -2 31976.0 422.561   5
   0 -14   2 31237.1 404.686   5
   0 -14   3 20248.7 328.734  13
   0 -14   3 20069.9 326.101  11
   0 -14   3 19381.6 308.222  12
   0 -14  -3 18850.4 317.524  12
   0 -14   3 20317.2 309.120   2
   0 -14  -3 20064.4 335.623   2
   0 -14  -3 20361.7 330.887   3
   0 -14   3 20340.4 307.698   3
   0 -14  -3 20296.3 331.097   5
   0 -14   3 20078.0 308.528   5
   0 -14   4 6401.88 190.072  11
   0 -14   4 6652.83 183.173  12
   0 -14  -4 6105.74 187.742  12
   0 -14  -4 6779.01 215.175   3
   0 -14   4 6503.60 186.316   3
   0 -14  -4 6727.68 211.536   5
   0 -14   4 6412.85 184.050   5
   0 -14   4 7161.61 201.235  13
   0 -14   5 7238.00 201.805  13
   0 -14   5 7001.47 193.056  11
   0 -14   5 7309.12 184.816  12
   0 -14   5 7049.42 185.923   5
   0 -14   5 7088.54 188.534   3
   0 -14  -5 7634.77 221.607   3
   0 -14  -5 7507.94 217.911   5
   0 -14   6 1912.72 118.589  12
   0 -14   6 2035.20 127.750  11
   0 -14   6 2184.62 138.646  13
   0 -14   6 2142.76 129.479   5
   0 -14  -6 2164.67 158.226   5
   0 -14  -6 2374.52 167.934   3
   0 -14   6 2091.55 135.044   3
   0 -14   7 241.210 93.9858  11
   0 -14   7 196.755 112.256   3
   0 -14  -7 189.071 138.010   3
   0 -14  -7 271.996 155.721   2
   0 -14   7 288.850 122.505   2
   0 -14   7 223.446 107.157   5
   0 -14  -7 252.704 127.053   5
   0 -14   7 217.900 106.173  13
   0 -14   7 221.653 85.7828  12
   0 -14   8 52.3792 87.8936  11
   0 -14   8-47.7079 111.181   3
   0 -14  -8 135.501 134.230   3
   0 -14   8 39.9141 122.210   2
   0 -14  -8 48.6853 148.881   2
   0 -14   8 28.1223 103.588   5
   0 -14  -8-71.1206 126.098   5
   0 -14   8 41.0571 103.713  13
   0 -14   8-10.3951 81.2479  12
   0 -14   9 1.10150 85.9896  11
   0 -14   9-25.2612 126.458   2
   0 -14  -9 40.0698 147.658   2
   0 -14  -9 121.594 124.737   5
   0 -14   9 17.6603 103.590   5
   0 -14  -9 133.669 129.760   3
   0 -14   9-18.6934 101.953  13
   0 -14   9 41.8831 81.7218  12
   0 -14  10 2071.62 117.760  12
   0 -14  10 2388.55 138.878  13
   0 -14  11 68.2348 101.869  13
   0 -14  11 122.138 78.5710  12
   0 -14  11 69.9036 85.6857  11
   0 -14 -11 16.4165 107.372   8
   0 -14  12 5155.10 160.457  11
   0 -14 -12 4973.91 190.882   8
   0 -14  13 614.246 109.911  13
   0 -14  13 577.506 92.8374  12
   0 -14 -13 641.529 119.071   8
   0 -14  13 531.288 93.0099  11
   0 -14  14 5433.71 161.666  11
   0 -14  14 5563.08 166.078  12
   0 -14  14 5869.33 177.341  13
   0 -14  15 1976.18 114.756  11
   0 -14  15 1932.18 116.883  12
   0 -14 -15 1838.19 141.017   8
   0 -14  15 2044.13 127.373  13
   0 -14  16 49.9495 93.3823  13
   0 -14 -16 108.357 102.990   8
   0 -14  16-46.1847 80.6204  11
   0 -14 -17 1015.80 119.361   8
   0 -14  17 1036.69 95.6653  11
   0 -14  17 1215.15 109.637  13
   0 -14 -18 29.3667 95.0174   8
   0 -14  18 74.0461 73.2479  11
   0 -14  18-0.89232 87.4319  13
   0 -14  19 49.5973 66.0439  11
   0 -14  19 63.4764 84.7890  13
   0 -14  20 148.649 78.4719  13
   0 -14  21 206.059 72.4002  13
   0 -15   0 105.336 107.611  11
   0 -15   0 107.537 132.291   3
   0 -15   0 135.298 146.944   2
   0 -15   0 33.4574 125.830   5
   0 -15   0 119.572 100.216  12
   0 -15  -1 160.774 106.353  11
   0 -15   1 138.159 111.039  11
   0 -15  -1 33.4953 136.722   3
   0 -15  -1-34.6610 147.550   2
   0 -15  -1 105.083 131.776   5
   0 -15   1 283.696 127.349  12
   0 -15  -1 120.659 99.1803  12
   0 -15   2 52943.4 624.934  11
   0 -15   2 54482.6 599.553   3
   0 -15  -2 56119.3 617.039   3
   0 -15   2 56813.9 602.180   2
   0 -15  -2 56893.1 617.217   2
   0 -15   2 53389.7 596.025   5
   0 -15  -2 53904.2 608.955   5
   0 -15  -2 50594.4 612.343  12
   0 -15   2 51127.3 604.924  12
   0 -15   3 29189.3 420.225  11
   0 -15   3 29447.8 399.264   3
   0 -15  -3 31228.7 427.364   3
   0 -15   3 30605.5 402.786   2
   0 -15  -3 31660.5 429.989   2
   0 -15   3 28347.7 392.405   5
   0 -15  -3 30082.5 418.932   5
   0 -15   3 30273.6 423.043  13
   0 -15  -3 28399.4 415.479  12
   0 -15   3 28419.6 405.013  12
   0 -15   4 75.9438 98.5498  11
   0 -15  -4-162.990 145.926   3
   0 -15   4-28.0296 118.107   3
   0 -15   4-38.4471 133.287   2
   0 -15  -4-93.3726 152.917   2
   0 -15   4-41.4408 111.093   5
   0 -15  -4-92.3617 134.472   5
   0 -15   4-16.0613 109.742  13
   0 -15   4-46.5715 88.5950  12
   0 -15  -4-87.3746 99.1159  12
   0 -15   5 837.621 102.655  12
   0 -15   5 956.507 115.476  11
   0 -15  -5 1026.59 165.732   2
   0 -15   5 870.764 140.161   2
   0 -15   5 1008.80 121.808  13
   0 -15   5 950.075 121.149   5
   0 -15  -5 937.265 139.257   5
   0 -15  -5 943.940 148.803   3
   0 -15   5 867.439 127.327   3
   0 -15   6 867.182 119.297  13
   0 -15  -6 838.968 144.049   5
   0 -15   6 835.204 120.044   5
   0 -15   6 829.016 139.282   2
   0 -15  -6 773.669 161.156   2
   0 -15   6 784.952 103.018  12
   0 -15   7 1090.25 123.360  13
   0 -15  -7 1123.74 169.069   2
   0 -15   7 1143.44 144.399   2
   0 -15  -7 1091.93 146.423   5
   0 -15   7 1125.88 120.531   5
   0 -15   7 1133.96 109.132  12
   0 -15   8 1744.89 118.743  12
   0 -15   8 1836.05 126.501  11
   0 -15   8 1891.79 136.935  13
   0 -15  -8 2239.95 178.936   2
   0 -15   8 2122.48 152.536   2
   0 -15  -8 2011.60 156.659   5
   0 -15   8 1764.63 132.844   5
   0 -15   8 1955.61 139.912   3
   0 -15  -8 2249.76 163.569   3
   0 -15  -9 1719.05 155.342   3
   0 -15   9 1575.55 135.709   3
   0 -15   9 1264.00 110.625  12
   0 -15   9 1601.95 144.853   2
   0 -15  -9 1684.40 168.131   2
   0 -15   9 1513.51 118.763  11
   0 -15  10 92.2535 88.9192  11
   0 -15  11 209.293 86.8052  12
   0 -15  11 195.718 105.051  13
   0 -15  11 145.306 91.6715  11
   0 -15  12 7110.25 189.798  12
   0 -15  12 7564.02 190.904  11
   0 -15  12 7813.53 202.317  13
   0 -15  13 962.017 102.760  12
   0 -15  13 1005.85 103.381  11
   0 -15  13 1142.33 117.026  13
   0 -15  14 198.172 100.360  13
   0 -15  14 184.996 85.7869  12
   0 -15 -14 250.456 100.945   8
   0 -15  14 313.106 87.4598  11
   0 -15  15 741.554 92.3785  11
   0 -15  15 734.808 91.2180  12
   0 -15 -15 779.556 109.814   8
   0 -15  15 858.305 105.869  13
   0 -15 -16-3.49886 92.0042   8
   0 -15  16 116.566 92.5596  13
   0 -15  16 45.8865 78.1646  11
   0 -15  17 112.791 87.7205  13
   0 -15  17 151.853 73.5571  11
   0 -15  18 305.117 85.8324  13
   0 -15  18 296.841 69.9455  11
   0 -15  19 1522.84 98.1355  13
   0 -15  20 1062.51 83.4035  13
   0 -16   0 19352.3 334.676  12
   0 -16   0 19656.9 344.728  11
   0 -16   1 1130.06 125.525  11
   0 -16  -1 1109.60 125.494  11
   0 -16  -1 1015.43 125.271  12
   0 -16   1 1094.88 117.402  12
   0 -16  -1 2256.84 184.728   2
   0 -16   1 1488.46 161.916   2
   0 -16   1 1291.60 137.320   5
   0 -16  -1 1851.94 159.364   5
   0 -16   1 1273.63 144.744   3
   0 -16  -1 1710.57 166.961   3
   0 -16   2 304.795 109.970  11
   0 -16   2 261.020 98.8918  12
   0 -16  -2 295.389 101.777  12
   0 -16  -2 508.421 154.298   2
   0 -16   2 481.943 143.092   2
   0 -16   2 378.135 122.047   5
   0 -16  -2 406.167 128.715   5
   0 -16  -2 317.220 136.748   3
   0 -16   2 441.316 129.329   3
   0 -16   3 34.1231 100.068  11
   0 -16  -3 48.6694 96.3312  12
   0 -16   3-27.0999 90.0874  12
   0 -16  -3-11.6372 150.324   2
   0 -16   3-5.26330 140.927   2
   0 -16  -3 43.6610 125.454   5
   0 -16   3-44.1871 112.830   5
   0 -16   3 58.1312 121.971   3
   0 -16  -3 1.18179 136.185   3
   0 -16   4-19.3910 100.530  11
   0 -16   4-67.8556 95.7883  12
   0 -16  -4 111.568 154.435   2
   0 -16   4-10.4501 136.553   2
   0 -16  -4-1.22922 124.128   5
   0 -16   4-34.2501 113.833   5
   0 -16   4 6.29440 121.474   3
   0 -16  -4 75.8897 134.922   3
   0 -16  -5 1118.79 147.930   3
   0 -16   5 1117.89 133.428   3
   0 -16   5 991.884 120.879  11
   0 -16   5 1034.94 148.302   2
   0 -16  -5 1298.54 173.625   2
   0 -16   6 738.244 126.512   3
   0 -16  -6 794.560 146.163   3
   0 -16   6 743.442 143.229   2
   0 -16  -6 739.698 162.400   2
   0 -16   6 665.809 110.454  11
   0 -16   7 1913.94 130.804  11
   0 -16   7 1679.67 123.258  12
   0 -16   7 2001.40 137.715  13
   0 -16   7 2021.71 155.207   2
   0 -16  -7 2491.13 182.187   2
   0 -16   7 1715.29 136.074   5
   0 -16  -7 2063.87 158.192   5
   0 -16   7 2020.27 143.336   3
   0 -16  -7 2115.29 164.264   3
   0 -16   8 1359.03 119.291  11
   0 -16   8 1352.65 127.441  13
   0 -16   8 1242.63 113.130  12
   0 -16  -8 1727.95 174.438   2
   0 -16   8 1481.37 148.041   2
   0 -16  -8 1374.80 148.154   5
   0 -16   8 1421.90 128.709   5
   0 -16  -8 1699.03 155.634   3
   0 -16   8 1299.18 134.027   3
   0 -16   9 1461.58 119.188  11
   0 -16   9 1733.87 128.616  13
   0 -16   9 1308.19 113.041  12
   0 -16  -9 1619.46 166.890   2
   0 -16   9 1521.12 148.522   2
   0 -16  -9 1591.24 147.119   5
   0 -16   9 1504.16 127.810   5
   0 -16   9 1572.69 136.441   3
   0 -16  -9 1484.29 154.740   3
   0 -16  10 975.503 106.518  12
   0 -16  10 1279.25 123.083  13
   0 -16  10 1121.52 111.728  11
   0 -16  11 11394.4 236.206  13
   0 -16  11 10738.0 226.445  11
   0 -16  12 7126.88 186.278  11
   0 -16  12 6996.04 185.146  12
   0 -16  13 4.88403 83.2861  11
   0 -16  13 4.94070 94.4468  13
   0 -16  13 48.7630 82.2164  12
   0 -16  14 11.7762 78.9120  11
   0 -16  14-43.0073 91.0060  13
   0 -16  14-18.6617 79.6061  12
   0 -16  15 153.533 78.3658  11
   0 -16  15 223.787 90.9150  13
   0 -16  15 194.344 77.0093  12
   0 -16  16-6.96243 70.0399  11
   0 -16  16-74.9262 85.2288  13
   0 -16  17 28.5388 63.4320  11
   0 -16  17 12.6512 78.5937  13
   0 -16  18 391.090 77.8091  13
   0 -17   0 16.6408 96.4896  12
   0 -17   0 21.3353 147.197   2
   0 -17   0-2.51789 98.0211  11
   0 -17   0 50.0895 129.212   3
   0 -17   0-58.9917 118.895   5
   0 -17  -1 459.949 105.983  12
   0 -17   1 423.247 108.181  12
   0 -17  -1 824.971 156.329   2
   0 -17   1 743.788 151.175   2
   0 -17   1 529.610 111.076  11
   0 -17  -1 699.975 136.179   3
   0 -17   1 534.105 134.657   3
   0 -17  -1 609.525 129.676   5
   0 -17   1 634.520 130.442   5
   0 -17   2 1260.84 119.030  12
   0 -17  -2 1261.50 124.061  12
   0 -17  -2 1823.44 169.291   2
   0 -17   2 1743.92 157.001   2
   0 -17   2 1200.66 124.250  11
   0 -17  -2 1634.62 153.697   3
   0 -17   2 1553.65 142.430   3
   0 -17   2 1500.37 137.152   5
   0 -17  -2 1509.21 143.084   5
   0 -17  -3 320.933 100.121  12
   0 -17   3 281.699 99.5279  12
   0 -17   3 294.563 139.331   2
   0 -17  -3 295.378 153.928   2
   0 -17   3 229.549 104.090  11
   0 -17   3 237.708 124.312   3
   0 -17  -3 415.485 137.343   3
   0 -17  -3 268.038 127.277   5
   0 -17   3 319.745 118.306   5
   0 -17   4 558.768 104.702  12
   0 -17   4 690.265 140.095   2
   0 -17  -4 728.042 156.685   2
   0 -17   4 529.364 109.041  11
   0 -17  -4 793.725 144.461   3
   0 -17   4 730.212 128.416   3
   0 -17   4 802.880 123.024   5
   0 -17  -4 639.913 133.287   5
   0 -17   5 27.5228 102.014  13
   0 -17   5 22.3488 90.3374  12
   0 -17  -5 52.5482 147.271   2
   0 -17   5 31.7105 134.021   2
   0 -17   5 32.8357 96.9673  11
   0 -17  -5-4.72218 132.629   3
   0 -17   5 36.2033 118.962   3
   0 -17   5 25.2007 111.111   5
   0 -17  -5 48.0100 124.274   5
   0 -17   6 1135.77 121.630  13
   0 -17   6 1032.06 110.872  12
   0 -17   6 1234.15 145.932   2
   0 -17  -6 1293.71 164.924   2
   0 -17   6 1089.86 118.788  11
   0 -17  -6 1336.38 150.825   3
   0 -17   6 1300.00 135.459   3
   0 -17   6 1169.56 126.801   5
   0 -17  -6 1311.06 142.455   5
   0 -17   7-55.7872 102.038  13
   0 -17   7-38.1770 90.0224  12
   0 -17   7-34.8058 129.802   2
   0 -17  -7 88.5167 146.636   2
   0 -17   7-33.6252 93.2974  11
   0 -17   7-73.0639 117.151   3
   0 -17  -7-51.0963 134.454   3
   0 -17   7 5.10432 108.419   5
   0 -17  -7-4.72825 121.638   5
   0 -17   8 55.6274 103.081  13
   0 -17   8 19.7840 87.0334  12
   0 -17   8 155.460 127.168   2
   0 -17  -8 250.596 142.493   2
   0 -17   8 175.590 94.1275  11
   0 -17   8 166.389 115.151   3
   0 -17  -8-14.6167 131.593   3
   0 -17  -8 90.4316 122.625   5
   0 -17   8 125.499 107.768   5
   0 -17   9 2286.91 130.262  12
   0 -17   9 2670.11 139.915  13
   0 -17  -9 2585.47 171.030   2
   0 -17  -9 2782.11 165.121   3
   0 -17   9 2542.75 147.198   3
   0 -17   9 2476.18 132.690  11
   0 -17   9 2493.61 141.330   5
   0 -17  -9 2625.77 155.969   5
   0 -17  10 425.493 95.2119  11
   0 -17  10 351.026 92.8274  12
   0 -17  10 410.936 101.509  13
   0 -17  11-15.5760 83.4542  11
   0 -17  11 22.4576 94.4698  13
   0 -17  11 90.6208 82.9564  12
   0 -17  12 7.34026 79.3258  11
   0 -17  12 12.0090 89.3480  13
   0 -17  12 19.8876 79.3217  12
   0 -17  13 404.977 83.7719  11
   0 -17  13 359.649 82.6291  12
   0 -17  13 397.168 93.3420  13
   0 -17  14-49.6913 70.9381  11
   0 -17  14-16.4061 70.5038  12
   0 -17  14 11.2066 82.5639  13
   0 -17  15 490.365 75.0422  11
   0 -17  15 534.950 72.6763  12
   0 -17  15 639.582 87.1156  13
   0 -17  16 400.265 77.0335  13
   0 -17  17 1173.86 81.3554  13
   0 -18   0 3499.25 157.222  12
   0 -18   0 4436.50 188.554   2
   0 -18   0 3485.48 152.823  11
   0 -18   0 4500.08 178.982   3
   0 -18   0 4217.01 173.343   5
   0 -18  -1 815.238 108.670  12
   0 -18   1 797.822 108.734  12
   0 -18  -1 1267.84 157.790   2
   0 -18   1 1125.83 148.041   2
   0 -18   1 673.629 105.878  11
   0 -18   1 1202.37 137.608   3
   0 -18  -1 1197.10 145.515   3
   0 -18   1 1110.89 130.480   5
   0 -18  -1 953.441 135.959   5
   0 -18  -2 21.8376 90.2831  12
   0 -18   2-7.06430 91.6930  12
   0 -18   2 74.9824 133.626   2
   0 -18  -2-15.0953 140.436   2
   0 -18   2 95.4603 91.8038  11
   0 -18   2 59.3511 119.904   3
   0 -18  -2-34.8632 130.721   3
   0 -18   2 55.1923 112.656   5
   0 -18  -2-16.5828 125.416   5
   0 -18   3 301.958 95.6637  12
   0 -18  -3 321.894 95.1311  12
   0 -18   3 282.266 134.284   2
   0 -18  -3 302.080 142.342   2
   0 -18   3 217.248 95.5027  11
   0 -18   3 204.442 120.621   3
   0 -18  -3 239.441 131.573   3
   0 -18   3 169.092 113.456   5
   0 -18  -3 351.594 122.545   5
   0 -18   4 286.756 100.166  12
   0 -18  -4 515.398 146.796   2
   0 -18   4 475.680 135.261   2
   0 -18   4 388.988 102.674  11
   0 -18   4 438.187 123.426   3
   0 -18  -4 514.863 133.530   3
   0 -18  -4 457.025 126.009   5
   0 -18   4 424.770 115.623   5
   0 -18   5 1884.84 126.467  12
   0 -18   5 2179.99 150.841   2
   0 -18  -5 2376.08 168.440   2
   0 -18   5 1871.29 127.188  11
   0 -18   5 1857.69 139.813   3
   0 -18  -5 2087.99 157.316   3
   0 -18   5 2092.22 136.024   5
   0 -18  -5 2198.87 150.900   5
   0 -18   6 103.341 87.9602  12
   0 -18   6 157.403 92.4942  13
   0 -18   6 106.011 123.897   2
   0 -18  -6 219.646 139.512   2
   0 -18   6 124.819 92.0929  11
   0 -18  -6 101.161 125.544   3
   0 -18   6 28.2468 112.609   3
   0 -18  -6 78.0279 118.668   5
   0 -18   6 107.941 107.686   5
   0 -18   7 53.7168 84.4057  12
   0 -18   7 21.1046 96.3835  13
   0 -18  -7-42.7494 133.151   2
   0 -18   7 37.9604 120.734   2
   0 -18   7-8.21929 86.6796  11
   0 -18   7-22.0256 112.230   3
   0 -18  -7 72.1091 123.185   3
   0 -18   7-47.7038 107.776   5
   0 -18  -7-26.3623 115.352   5
   0 -18   8 16.6435 90.9153  13
   0 -18   8-11.0164 83.4977  12
   0 -18   8 38.1528 118.449   2
   0 -18  -8-88.9755 131.027   2
   0 -18  -8 103.689 120.278   3
   0 -18   8 70.0401 109.886   3
   0 -18   8 41.3255 84.8174  11
   0 -18  -8 56.4373 111.929   5
   0 -18   8-34.8199 102.419   5
   0 -18   9 133.374 82.2371  11
   0 -18   9 165.227 89.1938  13
   0 -18   9 121.039 85.0332  12
   0 -18   9 156.975 99.5932   5
   0 -18  10 74.2509 79.0244  11
   0 -18  10 16.4483 77.0323  12
   0 -18  10 93.3807 86.5699  13
   0 -18  11-38.1126 75.1200  11
   0 -18  11-31.7220 76.8425  12
   0 -18  11-3.17205 81.2985  13
   0 -18  12 148.557 72.7364  11
   0 -18  12 152.834 80.4361  13
   0 -18  12 86.6667 73.4043  12
   0 -18  13 193.889 69.7905  11
   0 -18  13 269.568 77.1493  13
   0 -18  13 216.322 70.5312  12
   0 -18  14 88.1971 69.7734  13
   0 -19   0-1.00746 83.7124  12
   0 -19   0 35.9426 114.316   3
   0 -19   0-83.7239 110.530   5
   0 -19   0 31.7546 125.077   2
   0 -19   1 440.080 94.8049  12
   0 -19  -1 438.901 92.1102  12
   0 -19  -1 707.872 133.113   2
   0 -19   1 637.065 129.292   2
   0 -19  -1 648.053 122.674   3
   0 -19   1 625.604 120.457   3
   0 -19   1 589.132 115.054   5
   0 -19  -1 539.750 117.108   5
   0 -19   2-47.1898 90.3331  12
   0 -19  -2-121.953 129.322   2
   0 -19   2 8.99449 120.308   2
   0 -19   2 18.5366 79.4214  11
   0 -19  -2-79.4115 118.346   3
   0 -19   2-77.3722 112.389   3
   0 -19   2-48.4456 108.605   5
   0 -19  -2 28.4009 110.888   5
   0 -19   3 1130.71 107.058  12
   0 -19   3 1410.85 135.334   2
   0 -19  -3 1371.03 144.017   2
   0 -19   3 1067.06 102.873  11
   0 -19   3 1282.15 126.609   3
   0 -19  -3 1240.03 132.513   3
   0 -19  -3 1251.58 129.109   5
   0 -19   3 1281.99 123.153   5
   0 -19   4 80.2672 85.9995  12
   0 -19   4 171.466 119.945   2
   0 -19  -4 151.973 127.700   2
   0 -19   4 130.519 81.9517  11
   0 -19   4 126.810 111.210   3
   0 -19  -4 251.387 118.831   3
   0 -19  -4 237.835 112.315   5
   0 -19   4 146.181 105.412   5
   0 -19   5 1319.49 108.971  12
   0 -19   5 1326.49 134.506   2
   0 -19  -5 1579.79 146.479   2
   0 -19  -5 1653.16 137.700   3
   0 -19   5 1400.46 124.487   3
   0 -19  -5 1413.09 129.778   5
   0 -19   5 1472.74 122.047   5
   0 -19   5 1195.21 102.445  11
   0 -19   6 461.792 88.8033  12
   0 -19  -6 573.217 121.587   3
   0 -19   6 470.225 110.984   3
   0 -19   6 560.489 106.210   5
   0 -19  -6 520.269 114.843   5
   0 -19   6 416.591 85.3356  11
   0 -19   7 189.018 79.8516  12
   0 -19  -7 241.262 111.047   3
   0 -19   7 196.879 103.279   3
   0 -19  -7 300.202 105.819   5
   0 -19   7 184.077 94.8466   5
   0 -19   7 152.207 77.9459  11
   0 -19   8 193.926 90.5266   5
   0 -19   8 185.180 77.2859  12
   0 -19   8 169.629 75.7387  11
   0 -19   9 26.2998 71.1567  12
   0 -19   9 21.6334 70.0230  11
   0 -19  10 39.8016 67.7600  12
   0 -19  10 42.6807 64.5327  11
   0 -19  11 226.120 67.4748  12
   0 -20   0 27.4930 100.701   3
   0 -20   0-17.5607 95.3354   5
   0 -20   0-51.9657 69.3719  12
   0 -20  -1 311.621 104.634   3
   0 -20   1 369.471 103.144   3
   0 -20   1 360.500 99.4974   5
   0 -20  -1 249.159 100.201   5
   0 -20   1 266.395 73.8761  12
   0 -20  -2 229.625 103.704   3
   0 -20   2 188.865 98.8815   3
   0 -20   2 209.533 95.4383   5
   0 -20  -2 188.435 97.6867   5
   0 -20   2 200.618 74.5640  12
   0 -20  -3 103.557 99.3282   3
   0 -20   3-71.0307 97.0384   3
   0 -20  -3-77.4299 96.0914   5
   0 -20   3-13.3707 92.2673   5
   0 -20   4 3926.94 141.923   3
   0 -20  -4 4161.98 152.607   3
   0 -20  -4 4428.10 150.336   5
   0 -20   4 3993.45 138.775   5
   0 -20   4 3627.06 129.153  12
   0 -20   5 882.127 98.7108   5
   0 -20  -5 913.345 106.189   5
   0 -20   5 747.476 82.8598  12
   0 -20  -6 80.0676 91.3497   5
   0 -20   6 70.5787 64.8671  12
   0 -20   7 3803.29 120.091  12
   0 -20   8 99.0366 60.9536  12
   1   0   0-15.4368 30.0722  10
   1   0   1 59.4772 37.0888  10
   1   0   1 18.2714 27.2110   9
   1   0  -1 28.2220 28.4256  10
   1   0  -1 22.1010 28.9714   8
  -1   0  -1 9.38121 31.7994  14
   1   0  -1 24.9559 24.6369  18
   1   0   2 43674.0 357.793  11
   1   0   2 45063.2 355.895   9
   1   0  -2 44531.3 364.661   8
  -1   0  -2 44799.0 368.949  14
   1   0  -2 43040.8 369.282  18
   1   0   3 14483.5 132.557  11
   1   0   3 16003.2 131.221   9
  -1   0   3 15710.9 161.743   7
   1   0  -3 15241.0 145.461   8
  -1   0  -3 15086.8 152.210  14
   1   0  -3 15476.7 152.173  18
   1   0   4 11995.7 100.160  11
  -1   0  -4 12362.7 128.339  14
  -1   0  -5 27069.0 247.402  14
   1   0   5 28347.6 212.627  11
  -1   0  -5 29634.7 248.751  16
  -1   0   5 31091.8 261.172   7
   1   0  -5 29678.7 256.873  18
   1   0  -6 22737.0 222.814  16
  -1   0  -6 22490.4 221.706  16
   1   0   6 23873.2 219.135   7
   1   0   6 21105.2 182.597  11
  -1   0   6 22614.9 229.547   7
   1   0  -6 23500.3 202.171   1
   1   0   6 20891.2 196.289   1
  -1   0  -6 21526.1 223.111  14
  -1   0  -7 59174.9 529.728  14
   1   0   7 59055.5 478.909  11
   1   0   7 65858.4 524.715   7
  -1   0   7 63942.6 533.565   7
   1   0   7 58765.5 483.000   1
   1   0  -7 62295.8 488.196   1
   1   0   7 58732.1 483.837   4
   1   0  -7 59993.0 487.686   4
  -1   0  -7 63038.7 528.704  16
   1   0  -7 63520.8 525.203  16
   1   0   8 2739.31 41.1023  11
  -1   0   8 2788.25 81.7743   7
   1   0   8 2699.03 75.3036   7
   1   0   8 2835.96 44.5314   1
   1   0  -8 3042.29 50.1818   1
   1   0  -8 2799.27 52.7936   4
   1   0   8 2792.53 46.5124   4
  -1   0  -8 2702.27 81.1579  16
   1   0  -8 2959.32 79.6914  16
   1   0   9 13295.0 165.203   7
  -1   0  -9 13582.6 177.549  14
  -1   0  -9 13613.2 175.155  16
   1   0  -9 14221.7 173.433  16
   1   0   9 12554.6 115.801  11
   1   0  -9 13004.7 111.957   1
  -1   0 -10 64621.3 583.089  14
   1   0 -10 64074.6 576.038  16
  -1   0 -10 62437.2 582.406  16
  -1   0  10 62650.3 575.923   7
  -1   0 -11 129516. 1091.43  14
  -1   0 -11 129038. 1091.60  16
   1   0 -11 126287. 1079.27  16
   1   0  11 128091. 1077.23   7
  -1   0  11 124682. 1076.04   7
  -1   0 -12 13861.0 214.018  14
   1   0 -12 13146.6 204.441  16
  -1   0 -12 13423.1 213.309  16
  -1   0  12 13522.5 203.066   7
   1   0  13 39499.1 411.429   7
  -1   0  13 36202.9 404.964   7
  -1   0 -14 1806.90 110.819  14
   1   0 -14 1736.08 104.662   9
  -1   0 -14 1783.64 112.005  16
   1   0 -14 1767.07 102.927  16
  -1   0  14 1864.77 101.257   7
   1   0  14 1954.11 104.620   7
   1   0 -15 2919.90 123.311  16
  -1   0 -15 2810.50 134.956  16
  -1   0  15 3067.67 121.732   7
   1   0  15 3182.42 121.602   7
  -1   0 -15 2937.62 135.658  14
   1   0 -15 2707.67 120.186  14
   1   0  16 538.041 92.1217   7
   1   0 -16 495.186 91.5923  16
  -1   0  16 604.116 92.9925   7
   1   0 -16 465.920 92.3357  14
  -1   0 -16 538.572 107.006  14
   1   0 -17 243.104 92.6956  16
   1   0  17 226.444 90.1857   7
  -1   0  17 353.446 95.4880   7
   1   0 -17 325.158 97.0697  14
  -1   0 -17 224.128 109.611  14
   1   0 -18 605.883 111.263  16
  -1   0  18 794.352 105.198   7
   1   0  18 724.059 103.479   7
   1   0 -18 647.238 109.043  14
  -1   0 -18 720.692 129.939  14
   1   0 -19 4.10897 104.277  16
  -1   0  19 187.244 101.213   7
   1   0  19 98.2432 96.1079   7
   1   0 -19 95.8312 107.298  14
  -1   0 -19 182.004 125.858  14
   1   0 -20 22.3962 108.476  16
  -1   0 -20 109.382 131.344  14
   1   0 -20 11.9683 113.407  14
   1   0 -21 655.731 131.191  16
   1   0 -21 810.874 131.345  14
  -1   0 -21 740.535 146.085  14
   1   0  21 703.736 124.297   7
  -1   0  21 723.842 116.830   7
  -1   0 -22 1209.96 152.981  14
   1   0 -22 1081.59 138.854  14
  -1   0  22 1068.74 125.937   7
   1   0  22 1037.96 132.974   7
   1   0  23 16456.8 312.622   7
  -1   0  23 15633.5 299.349   7
  -1   0 -24 796.640 146.129  14
   1   0 -24 700.503 129.819  14
   1   0  24 721.646 120.267   7
   1   0  25 174.052 106.378   7
  -1   0 -25 179.761 130.108  14
   1   0 -25 92.5229 113.354  14
   1   0 -26 716.427 115.946  14
  -1   0 -26 687.959 126.100  14
   1   0  26 655.606 106.810   7
  -1   0 -26 666.922 110.566   8
   1   0  26 826.134 117.487  10
  -1   0 -27 1466.85 130.795  14
   1   0  27 1598.87 117.808  10
  -1   0 -28 0.87761 88.9516  14
  -1  -1 -28 640.181 98.6175  14
  -1  -1 -27 465.072 108.705  14
   1   1 -27 424.583 102.457  14
   1  -1  27 573.456 102.458  10
   1   1 -26 199.475 107.857  14
  -1  -1 -26 226.136 118.376  14
   1  -1  26 240.583 111.297  10
  -1  -1 -26 220.287 105.775   8
  -1  -1 -25 1539.47 150.175  14
   1   1 -25 1379.83 137.541  14
   1  -1  25 1229.12 125.131   7
   1  -1  25 1604.85 137.694  10
   1   1 -24 561.326 126.205  14
  -1  -1 -24 550.236 139.296  14
  -1   1  24 558.474 112.970   7
   1  -1  24 514.911 114.090   7
   1  -1  23 3327.04 165.425   7
  -1   1  23 3116.44 158.860   7
   1   1 -22 4778.94 206.302  16
   1   1 -22 4805.40 197.253  14
  -1  -1 -22 5380.75 217.871  14
  -1   1  22 4834.42 181.553   7
   1  -1  22 5064.45 191.697   7
   1   1 -21 647.141 129.033  16
  -1  -1 -21 829.124 145.744  14
   1   1 -21 876.554 134.949  14
   1  -1  21 1035.48 131.031   7
  -1   1  21 774.015 115.679   7
   1   1 -20 574.563 122.462  16
  -1  -1 -20 795.625 142.580  14
   1   1 -20 549.134 124.035  14
   1   1 -19 2055.61 142.397  16
   1   1 -19 1991.18 141.063  14
  -1  -1 -19 2454.26 161.261  14
  -1   1  19 2254.82 134.602   7
   1  -1  19 2601.33 146.650   7
   1   1 -18 1174.62 117.389  16
   1   1 -18 1149.96 123.885  14
  -1  -1 -18 1326.78 136.796  14
   1  -1  18 1441.17 121.215   7
  -1   1  18 1467.38 115.381   7
   1   1 -17 3326.73 148.627  16
   1   1 -17 3105.89 141.471  14
  -1  -1 -17 3690.96 162.557  14
   1  -1  17 3895.81 142.298   7
  -1   1  17 3674.83 140.882   7
   1   1 -16 1874.26 115.008  16
  -1  -1 -16 2109.22 133.287  14
  -1   1  16 2048.63 114.982   7
   1  -1  16 2093.70 113.349   7
   1   1 -15 1318.21 101.901  16
  -1  -1 -15 1257.99 112.824  14
  -1   1  15 1424.31 97.9677   7
   1  -1  15 1438.52 97.7284   7
   1   1 -14 16978.5 256.961  16
  -1  -1 -14 17987.5 268.516  14
  -1   1  14 16105.3 241.926   7
   1  -1  14 18602.1 255.705   7
  -1   1  13 16276.0 231.129   7
   1  -1  13 19461.1 250.276   7
   1   1 -12 3924.32 117.019  16
  -1  -1 -12 4156.65 128.184  14
   1  -1  12 4001.87 118.406   7
   1   1 -11 3475.89 104.988  16
  -1  -1 -11 3680.72 118.171  14
  -1   1  11 3413.94 101.208   7
   1  -1  10 9940.49 119.769  11
  -1   1  10 10763.1 159.062   7
  -1  -1 -10 12605.2 182.978  16
   1   1 -10 11665.6 168.179  16
  -1  -1 -10 12480.3 178.815  14
  -1  -1  -9 4501.21 110.616  14
   1  -1   9 4339.50 67.5917  12
   1  -1   9 3844.08 66.7222  11
  -1   1   9 4389.30 97.9334   7
   1  -1   9 4816.89 109.341   7
   1   1  -9 4905.02 62.8582   1
  -1  -1  -9 5189.02 111.130  16
   1   1  -9 4683.92 104.110  16
  -1  -1  -8 615.817 65.8344  14
   1  -1   8 596.625 35.8525  12
   1  -1   8 526.281 35.7523  11
  -1   1   8 604.089 59.3217   7
   1  -1   8 613.291 64.6230   7
   1  -1   8 614.880 32.2826   1
   1  -1   8 551.197 35.5549   4
   1   1  -8 706.641 63.9090  16
  -1  -1  -7 3115.38 82.6805  14
   1  -1   7 2851.04 55.5258  12
   1  -1   7 2960.97 54.5731  11
   1  -1   7 3343.17 79.0154   7
  -1   1   7 2927.92 76.8026   7
   1  -1   7 2956.39 51.2694   4
   1  -1   7 3183.14 48.6943   1
   1   1  -7 2673.03 81.1300  18
   1   1  -7 3143.46 84.4154  16
  -1  -1  -6 4647.39 92.6209  14
   1  -1   6 4785.63 70.2029  12
   1  -1   6 4908.32 65.9985  11
  -1   1   6 4844.92 87.5510   7
   1  -1   6 4975.54 81.3322   7
   1  -1   6 4830.31 70.4900   4
   1  -1   6 4839.66 66.6030   1
   1   1  -6 4529.08 94.8589  18
  -1  -1  -5 79832.8 651.198  14
   1  -1   5 79916.1 632.969  12
   1  -1   5 77176.9 623.705  11
  -1   1   5 75505.4 643.698   7
   1  -1   5 76187.6 622.061   4
   1  -1   5 76090.4 621.601   1
   1   1  -5 79642.6 658.275  18
   1   1  -4 3781.35 73.3404  18
  -1   1   4 3669.50 71.4320   7
   1  -1   4 4153.24 63.3966   7
  -1  -1  -4 3530.38 75.1254  14
   1  -1   4 3832.97 63.4910  12
   1  -1   4 3633.10 52.8817  11
   1  -1   4 3634.55 73.8545   4
   1  -1   4 3979.67 77.3131   5
   1  -1   4 3499.38 76.4990   6
   1  -1   4 3663.62 66.6972   1
  -1   1   3 63647.5 504.488   7
  -1  -1  -3 67423.0 514.492  14
   1  -1   3 57173.0 493.945  13
   1  -1   3 60864.8 499.844  12
   1  -1   3 62681.9 491.447  11
   1   1  -3 67255.2 519.281  18
   1  -1   3 62001.0 506.842   5
   1  -1   3 58313.1 496.136   4
   1  -1   3 60419.9 495.134   9
   1  -1   3 59972.6 496.186   1
   1  -1   2 17655.0 156.855   9
   1  -1   2 17851.4 171.693   5
   1   1  -2 17868.5 174.533  18
  -1   1   2 17280.1 162.224   7
   1   1  -2 18426.2 148.491   8
   1  -1   2 16434.9 157.863  13
  -1  -1  -2 18433.0 173.105  14
   1  -1   2 17468.5 163.679  12
   1  -1   2 16935.0 155.881  11
   1  -1   2 17433.6 172.838  10
   1  -1   2 16194.3 165.754   4
   1  -1   2 17232.1 172.829   3
   1  -1   2 16539.0 163.153   1
   1  -1   1 52612.1 441.430  19
   1  -1   1 51060.4 421.511   9
   1  -1   1 53959.4 431.733   5
  -1  -1  -1 55000.3 432.162  14
   1  -1   1 51883.8 423.499  13
   1  -1   1 49669.1 424.336  12
   1  -1   1 52457.0 421.327  11
   1  -1   1 51216.8 427.924  10
   1  -1   1 53066.0 432.413   3
   1  -1   1 48627.2 422.682   1
   1  -1   0 95326.8 785.594   1
   1  -1   0 98038.8 796.242   8
  -1  -1   0 106893. 794.804  14
   1  -1   0 98395.3 790.040  12
   1  -1   0 104395. 791.152  13
   1  -1   0 103146. 788.587  11
   1   1   0 96122.8 768.096  10
   1  -1   0 96164.6 785.356  10
   1  -1   0 102883. 793.172   5
   1  -1   0 100014. 789.636   9
   1  -1   0 95568.4 796.611  19
   1  -1   0 103189. 793.603   3
  -1  -1   1 53538.0 390.869   8
   1  -1  -1 51939.8 416.186   8
   1  -1  -1 54067.0 414.048   3
   1  -1  -1 54890.4 415.767  13
   1  -1  -1 54730.2 414.060  12
   1  -1  -1 54973.4 413.350  11
   1  -1  -1 50253.6 404.744  10
   1  -1  -1 52869.9 417.417   9
   1  -1  -1 51646.7 418.444  19
   1  -1  -1 53830.8 413.376   5
   1  -1  -1 50131.4 406.799   1
  -1   1  -2 17631.7 159.517  14
   1  -1  -2 17296.2 167.539   4
   1  -1  -2 17935.3 171.088   3
   1  -1  -2 17908.1 169.845   5
   1  -1  -2 18280.6 173.297   8
   1  -1  -2 17328.7 166.438   1
   1  -1  -2 16850.6 174.439   9
  -1   1  -3 64210.7 516.507  14
   1  -1  -3 60823.2 532.934   9
   1  -1  -3 63881.8 514.434   1
   1  -1  -3 59983.5 510.647  16
  -1   1  -3 66068.2 513.860  16
   1  -1  -3 62321.2 514.385   4
   1  -1  -3 65969.1 520.749   5
   1  -1  -3 65691.2 526.477   8
   1  -1  -4 3930.78 70.0661   1
  -1  -1   4 4148.00 89.1484   7
   1  -1  -4 3629.48 70.2921   8
  -1   1  -4 3474.99 66.5823  14
   1  -1  -4 3821.75 60.9367  16
  -1   1  -4 3580.76 61.5649  16
   1  -1  -4 3948.26 71.2333   5
  -1   1  -5 78275.0 630.765  16
   1  -1  -5 79163.8 627.691  16
   1  -1  -5 78106.2 615.393   1
   1  -1  -5 78211.2 615.933   4
  -1  -1   6 5600.38 108.669   7
  -1   1  -6 4581.96 90.6496  14
   1  -1  -6 5009.68 81.7338  16
  -1   1  -6 4638.51 83.6808  16
   1  -1  -6 5152.11 70.8750   1
   1  -1  -6 5111.48 74.4803   4
  -1  -1   7 3415.92 93.6099   7
  -1   1  -7 2831.20 81.5745  14
  -1   1  -7 3099.93 75.7553  16
   1  -1  -7 3083.78 72.1762  16
   1  -1  -7 3303.36 56.7277   1
   1  -1  -7 3127.07 59.2852   4
   1   1   8 639.605 59.5105   7
  -1  -1   8 748.634 73.0373   7
   1  -1  -8 661.269 41.5888   1
   1  -1  -8 589.440 45.4893   4
  -1   1  -8 592.485 56.5290  16
   1  -1  -8 662.290 55.4078  16
  -1   1  -8 583.824 64.4014  14
   1   1   9 4511.13 56.3989   1
   1   1   9 4545.26 58.6741   4
  -1   1  -9 4378.77 103.993  16
  -1   1  -9 4552.88 110.166  14
   1  -1 -10 11870.8 170.634  16
  -1   1 -10 11584.7 175.020  16
   1  -1 -10 10610.8 173.572   9
  -1  -1  10 12641.1 183.779   7
   1   1  10 11435.1 162.889   7
  -1   1 -10 11653.4 176.814  14
  -1   1 -11 3439.54 109.900  16
   1  -1 -11 3508.69 87.0687  15
   1  -1 -11 3719.30 110.786  16
   1   1  11 3541.11 105.747   7
  -1  -1  11 3849.51 116.294   7
  -1   1 -11 3820.21 117.756  14
   1  -1 -12 3825.93 116.816  16
  -1   1 -12 3940.17 121.968  16
   1   1  12 3892.83 121.766   7
  -1  -1  12 4253.18 123.828   7
  -1   1 -12 3742.68 123.302  14
   1  -1 -13 16554.3 238.714   9
   1  -1 -13 17168.2 240.232  14
   1   1  13 18352.6 252.294   7
  -1  -1  13 18248.6 252.399   7
  -1   1 -14 17164.2 267.893  14
   1  -1 -14 16631.5 257.946  16
  -1   1 -14 16400.2 264.049  16
  -1  -1  14 17909.0 257.087   7
   1   1  14 18079.4 255.840   7
   1  -1 -15 1424.28 105.881  14
  -1   1 -15 1506.14 117.083  14
   1  -1 -15 1343.34 99.9879  16
  -1   1 -15 1327.72 108.418  16
  -1  -1  15 1492.81 106.168   7
   1   1  15 1353.45 104.831   7
   1  -1 -16 1862.16 116.823  14
  -1   1 -16 2093.27 134.647  14
  -1   1 -16 1880.14 128.191  16
   1  -1 -16 1934.18 117.400  16
   1   1  16 2016.40 114.388   7
  -1  -1  16 2181.68 115.845   7
  -1   1 -17 3644.00 167.101  14
   1  -1 -17 3380.20 148.259  14
  -1   1 -17 3347.66 163.267  16
   1  -1 -17 3305.10 149.624  16
   1   1  17 3622.40 142.154   7
  -1  -1  17 3724.91 140.334   7
  -1   1 -18 1405.15 141.340  14
   1  -1 -18 1175.80 123.430  14
   1  -1 -18 1192.34 124.871  16
  -1  -1  18 1280.09 112.975   7
   1   1  18 1296.49 111.939   7
   1  -1 -19 2246.74 148.913  14
  -1   1 -19 2537.57 169.302  14
   1  -1 -19 2209.62 153.376  16
  -1  -1  19 2510.16 138.012   7
   1   1  19 2256.80 132.934   7
   1  -1 -20 1005.66 143.052   8
   1  -1 -20 651.457 126.283  14
  -1   1 -20 807.096 148.551  14
   1   1  21 749.021 122.779   7
   1  -1 -21 931.501 140.853   8
  -1  -1  21 811.088 119.862   7
   1  -1 -21 802.008 133.018  14
  -1   1 -21 993.160 151.739  14
   1   1  22 4995.70 192.418   7
  -1  -1  22 4785.59 179.958   7
  -1   1 -22 5267.11 223.236  14
   1  -1 -22 5006.58 196.522  14
   1   1  23 3200.72 169.500   7
   1  -1 -23 3733.21 181.606   8
   1   1  24 525.785 118.237   7
  -1   1 -24 554.612 140.082  14
   1  -1 -24 651.978 122.795  14
   1   1  25 1197.71 126.808   7
   1  -1 -25 1346.49 132.741  14
  -1   1 -25 1328.69 151.805  14
  -1   1 -26 59.7008 118.777  14
   1   1  26 162.024 99.3099   7
  -1   1 -27 616.615 112.608  14
   1   1  27 387.725 91.9541   7
   1   1  27 509.405 100.940  10
  -1  -1  27 352.261 85.4534  10
  -1   1 -28 733.572 105.036  14
   1   2 -28 482.876 90.4954  14
  -1  -2 -28 378.131 88.3491  14
   1  -2  27 489.729 99.7375  10
  -1  -2 -27 430.292 107.081  14
   1   2 -27 502.111 102.278  14
   1  -2  26 112.583 106.610  10
  -1  -2 -26 74.5828 101.191   8
   1   2 -26 100.920 108.088  14
  -1  -2 -26-43.7735 110.811  14
  -1  -2 -25 3276.82 176.628   8
   1   2 -25 3124.48 165.594  14
  -1  -2 -25 3215.12 178.140  14
   1  -2  24 6514.46 205.261   7
  -1   2  24 6281.47 204.159   7
   1   2 -24 6881.72 222.943  14
  -1  -2 -24 6970.78 232.934  14
   1  -2  23 159.827 111.656   7
  -1   2  23 138.362 107.089   7
  -1   2  22 155.820 110.474   7
   1  -2  22 129.666 114.160   7
   1   2 -22 135.870 117.391  16
  -1  -2 -22 149.807 133.283  14
   1   2 -22 82.2514 120.162  14
  -1   2  21 517.568 114.614   7
   1  -2  21 605.505 123.322   7
   1   2 -21 370.617 116.549  16
  -1  -2 -21 367.484 138.624  14
   1   2 -21 429.342 123.976  14
   1   2 -20 2597.66 156.956  16
   1   2 -20 2514.69 154.974  14
  -1  -2 -20 2935.92 176.203  14
   1   2 -19 999.820 121.604  16
   1   2 -19 1205.00 130.973  14
  -1  -2 -19 1336.59 143.126  14
  -1   2  19 1272.68 120.440   7
   1  -2  19 1321.56 130.536   7
   1   2 -18 2029.86 134.611  16
   1   2 -18 2194.70 135.807  14
  -1  -2 -18 2454.18 155.656  14
  -1   2  18 2365.14 128.744   7
   1  -2  18 2469.06 142.332   7
   1   2 -17 2774.85 136.770  16
  -1  -2 -17 3133.86 156.833  14
  -1   2  17 3015.91 130.834   7
   1  -2  17 3377.87 145.942   7
   1   2 -16 4584.69 151.395  16
  -1  -2 -16 4737.94 165.590  14
  -1   2  16 4373.88 137.551   7
   1  -2  16 4861.93 153.189   7
   1   2 -15 1388.32 99.5250  16
  -1  -2 -15 1446.37 113.190  14
  -1   2  15 1307.03 89.0446   7
   1  -2  15 1691.06 102.463   7
   1   2 -14 8606.10 178.119  16
  -1  -2 -14 9132.57 192.970  14
  -1   2  14 8173.91 162.905   7
   1  -2  14 9530.11 180.074   7
   1  -2  13 6614.50 146.067   7
  -1   2  13 5606.43 131.656   7
   1   2 -12 14736.2 219.580  16
  -1  -2 -12 15235.7 229.287  14
   1  -2  11 17479.8 186.358  11
   1   2 -11 17688.2 235.037  16
  -1  -2 -11 19274.2 247.598  14
   1  -2  11 18652.3 229.196   7
  -1   2  11 16194.2 216.077   7
   1  -2  10 16931.8 185.092  11
  -1   2  10 17323.7 212.973   7
   1   2 -10 18317.8 226.803  16
  -1  -2 -10 19099.0 236.126  14
  -1  -2  -9 1578.79 85.2641  14
   1  -2   9 1540.03 50.7629  12
   1  -2   9 1187.99 53.7713  11
   1  -2   9 1271.53 60.6223   4
  -1   2   9 1425.05 71.8385   7
   1  -2   9 1466.60 77.4605   7
   1   2  -9 1464.51 84.6641  16
   1  -2   8 2111.71 75.0486   7
  -1   2   8 1765.44 71.4923   7
  -1  -2  -8 1921.57 80.6302  14
   1  -2   8 1905.18 51.8263  12
   1  -2   8 1451.86 55.9795  11
   1  -2   8 1682.16 55.0153   4
   1  -2   8 1525.14 49.3147   1
   1  -2   8 1784.25 54.2848   6
   1   2  -8 1381.47 76.1414  18
  -1   2   7 2287.30 68.8924   7
   1  -2   7 2437.48 74.7604   7
  -1  -2  -7 2427.55 80.3562  14
   1  -2   7 2150.08 53.6822  12
   1  -2   7 2346.56 65.5182   5
   1  -2   7 2088.12 52.0602   4
   1  -2   7 2119.38 49.3049   1
   1  -2   7 2245.02 52.2550   6
   1   2  -7 2102.54 75.7940  18
   1   2  -6 5901.31 106.040  18
  -1   2   6 6415.62 98.6981   7
   1  -2   6 6595.03 98.0020   7
  -1  -2  -6 6393.46 108.477  14
   1  -2   6 5937.19 83.4981  12
   1  -2   6 5557.99 86.1907  11
   1  -2   6 6687.88 97.2808   5
   1  -2   6 6085.19 77.6574   4
   1  -2   6 6026.58 75.3956   1
   1  -2   6 5526.12 76.6533   6
   1  -2   6 6627.62 99.8346   3
   1  -2   5 12365.6 136.470   7
  -1   2   5 11816.5 136.990   7
  -1  -2  -5 12634.8 152.962  14
   1  -2   5 12489.0 131.279  12
   1  -2   5 12358.7 132.965  11
   1  -2   5 11889.1 138.052   5
   1  -2   5 11887.8 123.783   4
   1  -2   5 12473.2 123.185   1
   1  -2   5 11966.8 141.163   3
   1   2  -5 11939.7 151.508  18
   1   2  -4 2990.81 74.0528  18
   1  -2   4 2530.94 45.5295  15
  -1  -2  -4 2993.69 78.1355  14
   1  -2   4 2911.21 57.8347  12
   1  -2   4 2882.97 58.3426  11
   1  -2   4 2853.09 64.6450   4
   1  -2   4 3029.89 70.6487   5
   1  -2   4 2952.78 60.4776   1
   1  -2   4 2772.82 81.1929   2
   1  -2   4 2697.19 74.7087   3
  -1   2   4 3088.19 62.9333   7
   1  -2   4 3120.72 61.2039   7
   1  -2   3 51120.4 443.999   3
   1  -2   3 49762.1 444.451   2
   1  -2   3 51666.7 431.089   1
   1  -2   3 51103.8 442.585   5
   1  -2   3 51205.5 430.608   4
   1   2  -3 55795.3 462.352  18
   1  -2   3 57691.6 461.529  17
   1  -2   3 53399.0 425.815  15
   1  -2   3 51661.9 442.750  13
  -1  -2  -3 58526.0 461.203  14
   1  -2   3 57180.4 443.476  12
   1  -2   3 53345.2 437.309  11
   1  -2   3 55749.1 459.279  10
   1  -2   3 47497.8 428.850   6
   1  -2   3 57149.0 431.031   7
  -1   2   3 53729.8 434.306   7
   1  -2   2 34075.7 304.358   3
   1  -2   2 32804.9 304.268   2
   1  -2   2 35413.2 295.591   1
   1   2  -2 39938.6 326.621  18
   1  -2   2 39927.1 335.467  19
   1  -2   2 37590.2 305.820   9
   1  -2   2 34411.6 304.761   5
   1  -2   2 35011.5 295.912   4
   1  -2   2 31330.5 302.877  17
   1  -2   2 35802.4 291.158  15
  -1  -2  -2 38733.2 318.589  14
   1  -2   2 34037.1 303.025  13
   1  -2   2 38661.1 306.220  12
   1  -2   2 37337.2 317.402  10
   1  -2   2 35913.1 299.220  11
   1  -2   2 33704.1 295.303   6
   1  -2   2 33475.2 283.284   7
  -1   2   2 33414.6 287.694   7
   1  -2   1 73247.8 588.084   3
   1  -2   1 73210.2 588.241   2
   1  -2   1 72446.3 580.395   1
   1  -2   1 78213.7 611.596  19
   1  -2   1 76069.2 588.769   9
   1  -2   1 72617.8 580.598   4
   1  -2   1 73216.7 588.208   5
   1  -2   1 74784.9 590.368  17
   1  -2   1 70701.5 578.419  15
   1  -2   1 70999.6 586.404  13
  -1  -2  -1 79793.4 601.604  14
   1  -2   1 75420.6 590.289  12
   1  -2   1 76733.4 587.002  11
   1  -2   1 76840.7 596.602  10
   1  -2   1 70530.1 579.520   6
  -1   2   1 64332.2 565.239   7
   1  -2   1 76494.7 608.153   8
   1  -2   0 33421.8 295.190   3
   1  -2   0 34076.7 296.299   2
   1  -2   0 33515.0 289.400   1
   1  -2   0 34201.9 311.528  19
   1  -2   0 35085.8 298.155   9
   1  -2   0 34066.4 298.975  10
   1  -2   0 33914.6 295.692   5
   1  -2   0 33834.0 290.180   4
   1  -2   0 32125.7 297.987  17
   1  -2   0 33559.3 291.751  15
  -1  -2   0 38034.1 307.359  14
   1  -2   0 34987.0 296.255  12
   1  -2   0 34432.5 298.173  13
   1  -2   0 35156.9 295.987  11
   1  -2   0 36113.6 313.103   8
   1  -2   0 32794.5 289.397   6
   1  -2  -1 76291.4 620.823  19
   1  -2  -1 75406.2 599.405  20
   1  -2  -1 74720.5 609.608   9
   1  -2  -1 74792.9 605.422  10
   1  -2  -1 73857.4 596.198   4
   1  -2  -1 72322.5 601.572   5
   1  -2  -1 78145.8 620.227   8
   1  -2  -1 72522.5 602.496  15
   1  -2  -1 72170.4 595.125   6
   1  -2  -1 77786.3 610.790  13
   1  -2  -1 75830.2 604.238  12
   1  -2  -1 76740.4 606.615  11
   1  -2  -1 73483.9 601.481   2
   1  -2  -1 73020.3 596.059   1
   1  -2  -1 72700.1 601.200   3
   1  -2  -2 36096.1 307.802  20
   1  -2  -2 35674.6 313.397  10
   1  -2  -2 37477.8 324.525   9
   1  -2  -2 35914.4 311.417   5
   1  -2  -2 35719.1 306.229   4
   1  -2  -2 38267.9 329.422   8
   1  -2  -2 35777.0 311.100   3
  -1   2  -2 35239.0 299.033  14
   1  -2  -2 35895.1 313.368  12
   1  -2  -2 38128.2 324.170  13
   1  -2  -2 39936.3 323.637  11
   1  -2  -2 35117.9 311.093   2
   1  -2  -2 35788.3 306.056   1
   1  -2  -2 35819.6 305.895   6
   1  -2  -3 55172.9 443.807  20
   1  -2  -3 52813.2 459.777   9
   1  -2  -3 52693.8 438.344   4
   1  -2  -3 52684.3 444.919   5
   1  -2  -3 55674.6 464.902   8
  -1   2  -3 56202.7 436.608  16
   1  -2  -3 51851.9 437.266   6
   1  -2  -3 55671.6 460.682  13
   1  -2  -3 52434.4 448.606  12
   1  -2  -3 57380.5 459.602  11
   1  -2  -3 52660.2 444.428   3
   1  -2  -3 51858.9 444.592   2
   1  -2  -3 53281.2 439.073   1
  -1   2  -4 2783.09 54.0199  16
   1  -2  -4 3035.66 52.6343  16
   1  -2  -4 2892.68 73.3759   2
   1  -2  -4 2863.52 64.0933   1
   1  -2  -4 3000.41 65.6028  12
   1  -2  -4 2893.49 67.7001   4
   1  -2  -4 2930.06 65.8824   5
   1  -2  -4 2841.77 72.6483   8
   1  -2  -4 2891.72 77.1617   9
   1  -2  -4 2904.51 78.8515  20
   1  -2  -4 2945.09 68.0520   3
   1  -2  -5 11514.7 146.711   8
  -1  -2   5 12703.3 163.436   7
   1  -2  -5 12082.9 125.436   1
   1  -2  -5 12782.9 131.405  16
  -1   2  -5 11617.6 131.763  16
   1  -2  -5 11970.7 127.036   4
   1  -2  -5 12015.6 131.048   5
   1  -2  -5 11539.6 132.344   3
   1  -2  -5 12444.2 156.118   9
   1  -2  -6 6595.99 114.003   9
   1  -2  -6 6327.00 90.2114   5
   1  -2  -6 6489.34 87.0596   4
   1  -2  -6 6252.18 85.5186   6
   1  -2  -6 6055.49 84.8159   1
   1  -2  -6 7050.68 95.5260  16
  -1   2  -6 6142.30 95.6165  16
   1  -2  -6 6136.36 93.9470   3
  -1  -2   6 6796.69 121.591   7
   1  -2  -7 2163.49 65.2086   6
   1  -2  -7 1989.63 60.8000   1
   1  -2  -7 2391.48 65.1736  16
   1  -2  -7 2159.98 70.8515  15
  -1   2  -7 2160.23 69.0164  16
   1  -2  -7 2296.47 60.7636   5
   1  -2  -7 2175.29 65.4170   4
  -1  -2   7 2591.58 89.6085   7
   1  -2  -7 2293.05 79.6396   9
   1  -2  -8 1844.26 68.4500  16
  -1   2  -8 1631.37 70.0695  16
   1  -2  -8 1710.56 67.6182  15
  -1  -2   8 1929.29 86.7980   7
   1  -2  -8 1777.45 75.9479   9
   1  -2  -9 1441.46 75.9776   9
  -1   2  -9 1493.14 83.7883  14
  -1   2  -9 1436.60 74.5867  16
   1  -2  -9 1501.82 72.4626  16
   1  -2  -9 1521.07 67.3696  15
   1  -2 -10 18293.8 234.562   9
  -1   2 -10 18864.4 233.184  14
   1  -2 -10 16669.6 216.519  14
   1  -2 -10 18570.1 227.651  16
  -1   2 -10 17629.0 229.904  16
   1  -2 -10 17843.4 198.594  15
  -1  -2  10 19341.7 242.314   7
   1   2  10 18812.1 224.601   7
   1  -2 -11 16698.4 220.031  14
  -1   2 -11 18465.5 241.740  14
   1  -2 -11 17618.0 233.021  16
   1  -2 -11 17490.5 197.065  15
  -1   2 -11 16937.7 236.834  16
  -1  -2  11 18947.7 245.206   7
   1   2  11 17503.7 223.205   7
   1  -2 -12 14364.6 212.415  14
   1   2  12 14474.1 208.706   7
  -1   2 -12 14222.6 222.879  16
   1  -2 -12 14497.2 217.799  16
   1  -2 -13 6119.11 136.627   9
   1   2  13 6286.20 149.716   7
  -1  -2  13 6569.49 153.438   7
  -1  -2  14 9511.09 187.417   7
   1   2  14 8811.01 182.971   7
   1  -2 -14 8550.33 182.648  16
  -1   2 -14 8904.81 189.709  16
  -1   2 -14 9758.06 199.646  14
  -1  -2  15 1556.65 108.904   7
   1   2  15 1442.58 108.922   7
   1  -2 -15 1375.27 104.080  16
  -1   2 -15 1471.33 111.939  16
  -1   2 -15 1584.11 119.728  14
   1  -2 -15 1475.17 104.344  14
  -1  -2  16 4957.15 153.432   7
   1   2  16 4819.57 152.649   7
  -1   2 -16 4500.50 166.254  16
   1  -2 -16 4214.38 153.523  16
  -1   2 -16 4788.77 171.716  14
   1  -2 -16 4554.69 153.616  14
  -1  -2  17 3335.79 140.483   7
   1   2  17 3030.12 137.640   7
  -1   2 -17 3035.61 154.499  16
   1  -2 -17 3032.97 149.919  16
  -1   2 -17 3400.91 166.101  14
   1  -2 -17 3083.09 141.696  14
  -1  -2  18 2498.20 132.914   7
   1   2  18 2251.96 130.837   7
  -1   2 -18 2137.32 150.925  16
   1  -2 -18 2143.39 138.388  14
  -1   2 -18 2464.01 159.904  14
  -1   2 -19 1338.13 151.922  14
   1  -2 -19 1171.51 127.473  14
   1   2  19 1212.87 114.996   7
   1  -2 -19 1540.44 155.711   8
  -1  -2  19 1323.60 121.505   7
  -1   2 -20 3258.34 188.817  14
   1  -2 -20 2712.33 164.266  14
  -1   2 -21 638.141 148.136  14
   1  -2 -21 581.434 137.776   8
  -1  -2  21 466.794 114.942   7
   1   2  21 410.741 108.121   7
  -1   2 -22 220.269 139.186  14
   1  -2 -22 180.024 127.937   8
   1   2  22 174.996 115.048   7
   1  -2 -23 121.060 123.064   8
   1   2  23 133.398 116.908   7
   1   2  24 6707.31 213.492   7
   1  -2 -24 7300.32 230.146   8
  -1   2 -24 7361.59 243.760  14
   1  -2 -25 3295.35 162.215   8
  -1   2 -25 3295.05 181.211  14
  -1  -2  26 11.1655 87.8317  10
  -1   2 -26 26.0174 119.673  14
   1   2  26 82.7937 94.3152   7
   1   2  27 428.789 97.5766  10
  -1   2 -27 396.252 109.493  14
   1   2  27 328.984 91.1325   7
  -1   2 -28 401.995 98.4680  14
   1   3 -28 897.683 94.2574  14
   1   3 -27 841.707 108.158  14
   1  -3  27 963.671 101.432  10
  -1  -3 -26 2616.10 153.633   8
   1   3 -26 2562.45 145.041  14
   1  -3  26 2926.01 140.977  10
  -1   3  25 1597.56 133.531   7
  -1  -3 -25 1964.26 153.070   8
   1   3 -25 1689.90 141.418  14
  -1  -3 -25 1671.41 148.135  14
   1  -3  25 2155.83 143.859  10
  -1  -3 -24 1711.18 155.418   8
  -1   3  24 1488.62 137.440   7
   1   3 -24 1537.71 143.968  14
  -1  -3 -24 1660.17 156.247  14
   1  -3  24 1884.41 145.536  10
  -1   3  23 2474.27 150.873   7
   1  -3  23 2676.11 153.283   7
   1   3 -23 2550.79 161.355  14
  -1  -3 -23 2648.88 172.697  14
   1   3 -23 2103.58 161.141  16
   1  -3  23 3063.30 164.372  10
  -1   3  22 2689.36 155.787   7
   1  -3  22 2708.02 158.368   7
   1   3 -22 2933.93 165.318  14
  -1  -3 -22 3036.59 179.234  14
   1   3 -22 2371.55 161.576  16
   1  -3  22 3268.21 169.899  10
   1   3 -21 1820.28 143.843  16
  -1  -3 -21 2142.59 168.316  14
   1   3 -21 1843.50 147.677  14
  -1   3  21 1915.19 141.659   7
   1  -3  21 2110.40 147.634   7
   1   3 -20 859.736 122.431  16
   1   3 -20 923.088 133.184  14
  -1  -3 -20 1144.03 147.976  14
   1   3 -19 3183.73 159.785  16
  -1  -3 -19 3815.58 182.560  14
   1   3 -19 3386.44 160.694  14
   1  -3  19 3938.40 167.498   7
  -1   3  19 3729.67 159.744   7
   1   3 -18 1620.04 129.706  16
  -1  -3 -18 1932.40 146.635  14
   1   3 -18 1952.98 133.332  14
   1  -3  18 2158.10 139.634   7
  -1   3  18 2029.72 124.385   7
   1  -3  17 535.976 108.432   7
  -1   3  17 522.596 95.4999   7
   1   3 -17 384.866 98.8554  16
  -1  -3 -17 411.235 114.066  14
  -1   3  16 2874.69 114.959   7
   1   3 -16 2891.94 130.726  16
  -1  -3 -16 2948.79 143.898  14
  -1   3  15 1139.32 89.5639   7
   1  -3  15 1511.49 108.700   7
   1   3 -15 1168.67 96.2186  16
  -1  -3 -15 1376.38 115.314  14
   1  -3  14 4260.86 132.657   7
  -1   3  14 3390.85 113.361   7
   1   3 -14 3703.47 126.729  16
  -1  -3 -14 3905.58 139.638  14
   1   3 -13 11273.3 196.114  16
   1  -3  13 12420.5 198.497   7
  -1  -3 -12 10350.1 188.417  14
   1  -3  12 10086.1 169.512   7
  -1   3  11 703.854 74.0428   7
   1  -3  11 773.874 79.5518   7
   1  -3  11 811.633 55.3617  11
  -1  -3 -11 755.901 90.7578  14
   1   3 -11 793.486 78.7046  16
   1  -3  10 17388.3 183.464  12
   1  -3  10 15553.3 187.115  11
  -1   3  10 15734.6 204.709   7
   1   3 -10 17362.7 229.133  16
  -1  -3 -10 18042.9 233.402  14
   1  -3   9 6903.48 100.234  12
   1  -3   9 6314.40 109.400  11
   1  -3   9 7031.05 124.705   7
   1  -3   9 6797.21 103.469   5
   1  -3   9 5520.95 104.443   4
   1   3  -9 5689.42 136.381  18
  -1  -3  -9 7681.85 141.002  14
   1   3  -8 818.379 67.9705  18
  -1   3   8 972.885 66.4321   7
   1  -3   8 915.639 65.4133   7
  -1  -3  -8 957.473 76.6708  14
   1  -3   8 1017.37 48.8159  12
   1  -3   8 849.063 57.1377  11
   1  -3   8 1022.22 66.8680   4
   1  -3   8 1014.09 64.7980   5
   1  -3   8 864.137 66.8806   6
   1  -3   8 1025.11 68.8739   3
   1   3  -7 12859.1 179.665  18
  -1  -3  -7 13828.0 134.431  17
  -1   3   7 13065.9 159.595   7
   1  -3   7 13996.2 163.974   7
  -1  -3  -7 14987.4 185.185  14
   1  -3   7 14116.9 151.778  12
   1  -3   7 14510.8 159.024   5
   1  -3   7 13907.0 142.056   1
   1  -3   7 14219.0 160.749   2
   1  -3   7 13742.3 139.945   6
   1  -3   7 14222.7 159.545   3
  -1  -3  -6 6257.48 76.7422  17
   1   3  -6 5709.40 108.914  18
  -1   3   6 5984.32 94.2297   7
   1  -3   6 6149.72 96.8796   7
  -1  -3  -6 6577.76 116.611  14
   1  -3   6 5412.19 87.8486  12
   1  -3   6 5167.40 97.8265  11
   1  -3   6 5931.94 94.3066   5
   1  -3   6 6202.36 85.4215   4
   1  -3   6 6077.33 102.423   2
   1  -3   6 5196.39 77.4824   1
   1  -3   6 5708.11 84.5308   6
   1  -3   6 6262.13 97.8300   3
   1   3  -5 26126.4 267.079  18
   1  -3   5 23592.9 234.898  15
  -1  -3  -5 27976.8 265.707  14
   1  -3   5 25706.0 239.884  12
   1  -3   5 26557.4 265.481  10
   1  -3   5 25120.9 246.305  11
   1  -3   5 24825.9 238.877   5
   1  -3   5 25646.5 225.074   4
   1  -3   5 25095.1 241.847   2
   1  -3   5 26038.7 225.670   1
   1  -3   5 25353.9 240.006   3
   1  -3   5 24591.7 237.136   7
  -1   3   5 25061.0 237.223   7
   1  -3   4 17318.6 182.420   3
   1   3  -4 18795.2 203.264  18
   1  -3   4 17134.3 168.398  15
  -1  -3  -4 19027.9 204.328  14
   1  -3   4 19801.4 185.980  12
   1  -3   4 18858.1 206.658  10
   1  -3   4 18642.5 187.117  11
  -1  -3  -4 18580.1 151.920  11
   1  -3   4 18410.1 173.400   4
   1  -3   4 18068.5 182.300   5
   1  -3   4 18409.9 171.828   1
   1  -3   4 17321.0 183.920   2
   1  -3   4 16951.8 171.005   6
  -1   3   4 18114.0 173.776   7
   1  -3   4 16673.8 173.708   7
   1  -3   3 1163.22 61.0493   3
   1  -3   3 1265.08 59.5884   1
   1  -3   3 1166.61 70.9287   2
   1  -3   3 1235.71 57.8804   5
   1  -3   3 1211.50 63.9656   4
   1  -3   3 1302.20 89.9825  17
   1   3  -3 1329.45 59.4986  18
   1  -3   3 1207.35 45.2087  15
  -1  -3  -3 1295.69 73.0324  14
   1  -3   3 1268.62 51.9870  12
   1  -3   3 1233.40 53.0181  11
   1  -3   3 1339.05 81.9000  10
   1  -3   3 1099.28 63.3894   6
  -1   3   3 1266.31 42.7716   7
   1  -3   3 1155.01 45.7172   7
   1  -3   2 12647.9 149.737   3
   1  -3   2 14677.3 145.258   1
   1  -3   2 12936.4 153.793   2
   1   3  -2 17157.9 179.785  18
   1  -3   2 15784.3 181.286  19
   1  -3   2 13264.4 157.092   9
   1  -3   2 12471.1 147.800   5
   1  -3   2 14416.2 145.846   4
   1  -3   2 14517.1 167.830  17
   1  -3   2 14340.3 139.733  15
   1  -3   2 14181.3 155.627  13
  -1  -3  -2 15584.2 168.129  14
   1  -3   2 15643.5 154.071  12
   1  -3   2 14914.0 169.783  10
   1  -3   2 15182.8 152.266  11
   1  -3   2 13139.0 141.869   6
  -1   3   2 14324.8 128.327   7
   1  -3   1 6656.59 98.7545   3
   1  -3   1 7101.73 95.6558   1
   1  -3   1 6858.71 102.703   2
   1  -3   1 7603.33 117.053  19
   1  -3   1 6983.58 100.428   9
   1  -3   1 7024.25 96.7318   4
   1  -3   1 6629.34 97.4214   5
   1  -3   1 6882.27 107.494  17
   1  -3   1 7205.94 88.8116  15
   1  -3   1 7028.08 97.9632  13
  -1  -3  -1 8101.31 116.725  14
   1  -3   1 7461.79 96.9011  12
   1  -3   1 7749.59 114.194  10
   1  -3   1 7553.01 95.6263  11
  -1   3   1 6662.04 65.6083   7
   1  -3   1 7655.40 118.680   8
   1  -3   1 6767.07 94.1576   6
   1  -3   0 1189.46 67.0828   2
   1  -3   0 1006.39 59.1755   1
   1  -3   0 1150.41 72.5115  20
   1  -3   0 1107.72 64.6421  19
   1  -3   0 1088.30 56.0023   9
   1  -3   0 1165.41 67.1927  10
   1  -3   0 1020.20 61.6758   4
   1  -3   0 1112.46 57.8611   5
   1  -3   0 1026.06 65.1915  17
   1  -3   0 972.368 48.4616  15
   1  -3   0 1059.13 60.0840   6
   1  -3   0 961.299 54.5057  13
   1  -3   0 1175.96 46.7757  12
   1  -3   0 1030.12 50.7376  11
   1  -3   0 1119.08 61.3564   3
   1  -3   0 1196.12 67.8818   8
   1  -3  -1 7520.02 105.820   2
   1  -3  -1 6762.33 96.9299   1
   1  -3  -1 7410.99 113.288  19
   1  -3  -1 7264.35 107.559  20
   1  -3  -1 7490.66 108.435  10
   1  -3  -1 7167.66 103.749   9
   1  -3  -1 7108.82 98.7395   5
   1  -3  -1 6663.23 96.8972   4
   1  -3  -1 6899.32 110.481  17
   1  -3  -1 6619.71 91.5956  15
   1  -3  -1 7027.09 96.4460   6
   1  -3  -1 7491.96 106.019  13
   1  -3  -1 7521.78 95.9269  12
   1  -3  -1 7195.06 97.1043  11
   1  -3  -1 7734.81 117.802   8
   1  -3  -1 7129.27 100.272   3
   1  -3  -2 14682.4 159.372  20
   1  -3  -2 14350.3 161.243   9
   1  -3  -2 14071.4 157.828  10
   1  -3  -2 13249.7 147.536   4
   1  -3  -2 14169.0 152.807   5
   1  -3  -2 15571.7 175.766   8
   1  -3  -2 13412.3 149.050  15
   1  -3  -2 14091.3 146.277   6
   1  -3  -2 15256.0 163.916  13
   1  -3  -2 14337.5 152.876  12
   1  -3  -2 15359.2 159.459  11
  -1  -3   2 15067.2 125.862  10
   1  -3  -2 14754.1 156.248   2
   1  -3  -2 13744.6 150.032   1
   1  -3  -2 14412.9 153.261   3
   1  -3  -3 1162.26 75.8650  20
   1  -3  -3 1220.81 62.1960   9
   1  -3  -3 1110.37 57.7558   5
   1  -3  -3 1044.57 67.6060   4
   1  -3  -3 1243.61 68.8666   8
   1  -3  -3 1096.32 56.6556  15
  -1   3  -3 1106.83 36.8725  16
   1  -3  -3 1055.24 67.7318   6
   1  -3  -3 1219.50 49.6518  12
   1  -3  -3 1125.22 68.2657  13
   1  -3  -3 1169.92 58.7638  11
   1  -3  -3 1026.50 61.4464   1
   1  -3  -3 1239.10 66.4310   2
   1  -3  -3 1247.37 60.7850   3
   1  -3  -4 18422.8 189.444  20
   1  -3  -4 18115.0 200.881   8
  -1   3  -4 16596.3 169.998  16
   1  -3  -4 17831.0 181.680  15
   1  -3  -4 17984.6 174.247   6
   1  -3  -4 17791.3 178.489  12
   1  -3  -4 17375.0 191.792  13
   1  -3  -4 18836.6 193.895  11
   1  -3  -4 18030.2 175.710   1
   1  -3  -4 17364.0 179.518   2
   1  -3  -4 18362.0 176.506   4
   1  -3  -4 17781.4 178.256   5
   1  -3  -4 18515.3 195.582   9
   1  -3  -4 17583.0 177.710   3
   1  -3  -5 25511.3 253.829   9
   1  -3  -5 24919.3 231.447   5
   1  -3  -5 25455.3 228.011   4
  -1   3  -5 23619.6 232.492  16
   1  -3  -5 25496.1 238.181  15
   1  -3  -5 23486.9 234.749  16
   1  -3  -5 25147.2 220.096  14
   1  -3  -5 24324.5 234.979  12
   1  -3  -5 25593.8 227.052   6
   1  -3  -5 25580.8 228.783   1
   1  -3  -5 23822.1 231.536   2
   1  -3  -5 24422.1 230.804   3
   1  -3  -5 24525.8 257.263   8
   1  -3  -6 5849.62 83.5575  14
   1  -3  -6 5837.92 90.2079   3
   1  -3  -6 5947.00 93.2318   2
   1  -3  -6 5280.54 92.9513   1
   1  -3  -6 5755.48 96.0669  15
   1  -3  -6 5967.32 93.9905  16
  -1   3  -6 5563.69 93.2214  16
   1  -3  -6 6556.13 100.057   4
   1  -3  -6 6026.43 89.1302   5
   1  -3  -6 6218.22 111.653   9
   1  -3  -6 5621.97 108.750   8
   1  -3  -7 12836.6 176.213   8
  -1  -3   7 14564.5 191.918   7
   1  -3  -7 12880.5 150.676  14
   1  -3  -7 13391.8 156.556   6
   1  -3  -7 13626.1 155.349   1
   1  -3  -7 12809.0 152.080   2
   1  -3  -7 13512.6 149.390   5
   1  -3  -7 15652.1 161.033   4
   1  -3  -7 14099.5 164.151  16
  -1   3  -7 12962.0 163.774  16
   1  -3  -7 13253.7 156.700  15
   1  -3  -7 13290.4 149.824   3
   1  -3  -7 14061.6 175.178   9
   1  -3  -8 1030.37 74.1307   9
   1  -3  -8 829.430 94.9458   4
   1  -3  -8 783.246 58.2830  14
   1  -3  -8 967.214 61.4598  15
  -1   3  -8 856.413 62.2295  16
   1  -3  -8 927.031 60.5683  16
   1  -3  -8 925.845 60.5153   3
  -1  -3   9 6334.92 79.2114   2
   1  -3  -9 6880.92 126.949   9
   1  -3  -9 6653.23 125.170  16
   1  -3  -9 6648.83 110.065  15
  -1   3  -9 6752.36 127.021  16
  -1  -3   9 7362.43 144.897   7
   1  -3  -9 6051.42 113.777  14
   1  -3 -10 17097.4 193.771  15
   1  -3 -10 16834.9 218.587  16
  -1   3 -10 17014.7 224.907  16
   1   3  10 17357.5 216.581   7
   1  -3 -11 704.608 76.3565  16
   1  -3 -11 785.203 69.4223  15
  -1   3 -11 709.180 81.2491  16
   1  -3 -11 668.134 73.8457  14
  -1   3 -11 697.288 89.5963  14
  -1  -3  11 957.841 93.9799   7
   1   3  11 729.993 81.6001   7
   1  -3 -12 10610.0 176.583   9
   1  -3 -12 9910.18 169.933  14
  -1  -3  12 11026.9 194.257   7
   1   3  12 9649.63 170.150   7
  -1   3 -12 10170.8 187.273  16
   1  -3 -12 10273.3 183.124  16
  -1   3 -13 12023.1 215.338  14
   1  -3 -13 10630.6 186.922  14
  -1  -3  13 11951.7 205.992   7
   1   3  13 10810.4 186.858   7
  -1   3 -14 3925.77 148.142  14
   1   3  14 3638.21 130.285   7
  -1  -3  14 3944.31 134.592   7
   1  -3 -14 3596.60 132.816  16
  -1   3 -14 3611.07 132.576  16
   1  -3 -15 1322.12 99.7194  14
  -1   3 -15 1491.53 120.978  14
  -1  -3  15 1465.91 107.722   7
   1   3  15 1251.64 113.490   7
  -1   3 -15 1277.76 111.051  16
   1  -3 -15 1298.22 107.913  16
  -1   3 -16 3118.20 153.565  14
   1   3  16 3017.81 135.166   7
  -1  -3  16 3178.11 134.262   7
  -1   3 -16 2923.21 146.578  16
   1   3  17 409.252 102.217   7
  -1  -3  17 496.034 101.460   7
  -1   3 -17 532.122 127.064  14
   1  -3 -17 500.925 124.848   8
  -1   3 -17 521.016 110.780  16
  -1   3 -18 1890.25 159.186  14
  -1  -3  18 2176.63 133.270   7
   1  -3 -18 2247.12 162.233   8
   1   3  18 1946.37 130.674   7
  -1   3 -18 1847.52 151.617  16
  -1   3 -19 4089.60 195.381  14
   1  -3 -19 4036.52 195.994   8
   1   3  19 3416.84 153.636   7
  -1  -3  19 3866.88 161.780   7
  -1   3 -19 3814.54 189.560  16
  -1   3 -20 1104.92 159.137  14
   1  -3 -21 2343.57 179.804   8
  -1   3 -21 2431.49 182.062  14
   1  -3 -22 3240.16 189.961   8
  -1   3 -22 3098.61 193.677  14
   1   3  23 2476.55 159.257   7
   1  -3 -23 2956.31 183.348   8
  -1   3 -23 2545.94 182.941  14
   1   3  24 1400.42 137.984   7
   1  -3 -24 1762.04 153.079   8
  -1   3 -24 1580.28 162.276  14
  -1  -3  25 1911.60 121.865  10
   1   3  25 1620.97 136.903   7
   1  -3 -25 2047.07 147.788   8
  -1   3 -25 1878.18 160.610  14
  -1  -3  26 2339.28 114.835  10
  -1   3 -26 2570.82 160.206  14
   1  -3 -26 2442.69 139.154   8
   1   3  26 2072.70 135.147   7
  -1   3 -27 788.118 118.718  14
   1   3  27 657.136 98.2314   7
  -1   3 -28 775.330 100.715  14
   1   4 -28 647.339 87.7601  14
   1   4 -27 508.100 97.3708  14
  -1  -4 -26 19.7467 98.2335  14
   1   4 -26 7.48540 103.007  14
  -1  -4 -26 2.68034 105.720   8
   1  -4  26 36.6111 97.0389  10
  -1   4  25 1061.68 128.485   7
  -1  -4 -25 1019.14 135.948   8
  -1  -4 -25 1008.14 130.183  14
   1   4 -25 1137.62 129.470  14
   1  -4  25 1301.33 125.155  10
  -1   4  24 1211.41 132.656   7
  -1  -4 -24 1325.01 148.549   8
   1   4 -24 1235.53 134.026  14
  -1  -4 -24 1170.45 139.270  14
   1   4 -24 1059.57 132.704  16
   1  -4  24 1569.00 140.183  10
  -1  -4 -23 5858.98 226.728   8
  -1   4  23 5317.76 196.934   7
   1   4 -23 4648.03 197.166  16
   1  -4  23 6517.79 200.231  10
  -1  -4 -23 5465.15 208.827  14
   1   4 -23 5275.78 198.075  14
   1  -4  22 763.146 132.425  10
   1   4 -22 670.245 127.054  14
  -1   4  22 689.074 123.523   7
   1   4 -22 476.686 117.453  16
  -1   4  21 790.251 127.869   7
   1  -4  21 1038.35 126.758   7
  -1  -4 -21 918.981 144.411  14
   1   4 -21 747.725 127.634  14
   1  -4  21 1012.72 133.872  10
   1   4 -21 776.699 124.510  16
  -1  -4 -20 11064.4 275.612  14
   1   4 -20 10874.9 256.695  14
   1   4 -20 10338.2 255.139  16
   1   4 -19 4947.77 185.791  16
   1   4 -19 5295.89 188.838  14
  -1  -4 -19 5686.12 209.114  14
   1  -4  19 5617.62 191.135   7
  -1   4  19 5295.52 181.299   7
   1   4 -18 2833.28 148.904  16
  -1  -4 -18 3238.54 167.386  14
  -1   4  18 3021.57 142.185   7
   1  -4  18 3163.38 152.316   7
   1   4 -17 3169.49 143.074  16
  -1  -4 -17 3441.13 163.972  14
  -1   4  17 3058.26 129.896   7
  -1  -4 -16 55.0963 103.978  14
  -1   4  16 21.0584 79.1710   7
   1  -4  16 3.10907 91.7985   7
   1   4 -16 107.687 86.1719  16
   1   4 -15 1863.56 108.846  16
  -1  -4 -15 2188.67 127.435  14
   1  -4  15 2118.11 120.705   7
  -1   4  15 1817.80 102.770   7
   1   4 -14 4135.59 131.099  16
  -1  -4 -14 4528.61 151.709  14
   1  -4  14 4855.38 146.283   7
  -1   4  14 3771.35 120.102   7
  -1  -4 -13 85.8828 87.1396  14
   1  -4  13 97.8823 83.4776   7
  -1   4  13 98.9487 71.1189   7
   1   4 -13 46.4083 68.7348  16
   1  -4  12 4884.07 102.063  11
  -1   4  12 4567.95 120.884   7
  -1   4  11 3660.55 109.637   7
   1   4 -11 3895.52 118.882  16
  -1  -4 -11 4016.90 128.436  14
   1  -4  11 3713.68 90.6332  11
   1  -4  10 2388.96 70.4104  12
   1  -4  10 2533.18 81.2036  11
  -1   4  10 2205.53 90.8454   7
   1   4 -10 2206.62 104.712  16
  -1  -4 -10 2500.88 109.753  14
   1  -4   9 3554.62 106.568   7
  -1  -4  -9 3543.68 116.974  14
   1  -4   9 3468.27 79.2292  12
   1  -4   9 3299.14 91.4553  11
   1  -4   9 3427.60 88.6110   5
   1  -4   9 3272.73 93.2792   6
   1  -4   9 3498.89 95.7176   3
   1   4  -8 14918.4 208.201  18
   1  -4   8 15976.9 199.724   7
  -1   4   8 14042.2 184.371   7
  -1  -4  -8 16904.3 215.503  14
   1  -4   8 16124.6 176.579  12
   1  -4   8 13010.4 182.528  11
   1  -4   8 16786.3 174.225   4
   1  -4   8 15465.7 178.011   5
   1  -4   8 15494.7 183.135   2
   1  -4   8 15759.6 171.288   6
   1  -4   8 15108.0 176.843   3
  -1   4   7 21287.6 232.837   7
   1  -4   7 22835.0 246.348   7
  -1  -4  -7 24593.6 265.537  14
   1  -4   7 24342.5 235.860  12
   1  -4   7 20269.9 240.734  11
   1  -4   7 24842.9 226.035   4
   1  -4   7 23245.0 231.052   5
   1  -4   7 22762.6 233.007   2
   1   4  -7 22278.1 260.640  18
   1  -4   7 22772.4 231.472   3
   1   4  -6 1390.92 67.7338  18
  -1   4   6 1354.21 56.3024   7
   1  -4   6 1386.01 67.8487   7
  -1  -4  -6 1397.51 82.2235  14
   1  -4   6 1395.48 57.6487  12
   1  -4   6 1181.09 66.4375  11
   1  -4   6 1554.39 91.2711  10
   1  -4   6 1489.28 64.3335   5
   1  -4   6 1818.64 77.1911   4
   1  -4   6 1467.54 74.6687   2
   1  -4   6 1625.54 67.2806   1
   1  -4   6 1500.05 74.5486   6
   1  -4   6 1506.70 70.3481   3
  -1  -4  -5 5240.24 83.5809  17
   1   4  -5 4756.23 101.235  18
   1  -4   5 4252.66 85.8423   7
  -1   4   5 4169.73 70.1696   7
  -1  -4  -5 4935.41 107.235  14
   1  -4   5 4215.42 84.6965  12
  -1  -4  -5 4747.70 56.0328  11
   1  -4   5 4213.91 94.0470  11
   1  -4   5 4848.91 115.492  10
   1  -4   5 4921.78 92.4548   4
   1  -4   5 4331.23 84.7579   5
   1  -4   5 4685.45 82.8884   1
   1  -4   5 4561.37 93.7702   2
   1  -4   5 4476.23 88.2481   6
   1  -4   5 4476.84 87.7389   3
   1  -4   4 53729.3 458.707   3
   1   4  -4 56052.4 490.541  18
   1  -4   4 54517.2 456.509  15
  -1  -4  -4 55674.5 484.542  14
   1  -4   4 53268.2 470.379  12
   1  -4   4 56869.9 485.486  10
  -1  -4  -4 57787.8 435.316  11
   1  -4   4 53285.9 473.090  11
   1  -4   4 54948.6 449.109   4
   1  -4   4 54364.5 459.775   5
   1  -4   4 53160.8 459.446   2
   1  -4   4 52809.7 446.155   1
   1  -4   4 52933.9 446.200   6
   1  -4   4 46620.0 449.513   7
   1   4  -4 53195.3 431.646   8
  -1   4   4 51708.9 441.751   7
   1  -4   3 51805.2 445.265   3
   1  -4   3 52517.2 445.953   5
   1  -4   3 52499.0 435.756   4
   1  -4   3 50934.5 432.380   1
   1  -4   3 51439.6 445.540   2
   1   4  -3 55389.7 475.703  18
   1  -4   3 52912.6 474.400  17
   1  -4   3 47338.9 433.151  15
  -1  -4  -3 57531.0 472.224  14
   1  -4   3 53036.9 457.069  12
   1  -4   3 52887.2 458.168  11
   1  -4   3 53912.9 467.159  10
   1  -4   3 50634.5 432.743   6
  -1   4   3 52286.3 425.052   7
   1  -4   2 640.223 61.0994   3
   1  -4   2 673.877 66.5157   1
   1  -4   2 679.790 67.7738   2
   1  -4   2 759.672 71.5051  19
   1   4  -2 773.134 63.9156  18
   1  -4   2 724.670 79.1259  20
   1  -4   2 694.020 77.1331   4
   1  -4   2 582.900 56.7548   5
   1  -4   2 693.368 80.2250  17
   1  -4   2 592.367 49.0542  15
  -1  -4  -2 618.324 72.9191  14
   1  -4   2 644.001 60.8803  13
   1  -4   2 670.316 50.6719  12
   1  -4   2 822.074 79.2603  10
   1  -4   2 657.565 52.9375  11
   1  -4   2 681.569 74.5365   6
  -1   4   2 692.225 27.3964   7
   1  -4   1 26296.0 261.835   3
   1  -4   1 27945.7 256.781   1
   1  -4   1 26039.8 261.206   2
   1  -4   1 28897.7 270.966  20
   1  -4   1 29514.1 289.090  19
   1  -4   1 28052.1 273.960   9
   1  -4   1 28584.0 259.769   4
   1  -4   1 25086.1 262.132   5
   1  -4   1 28911.2 276.380  17
   1  -4   1 26683.4 250.702  15
  -1  -4  -1 30760.5 283.515  14
   1  -4   1 28073.5 269.375  13
   1  -4   1 30048.1 270.350  12
   1  -4   1 29716.0 277.996  10
   1  -4   1 29382.7 266.049  11
   1  -4   1 27333.8 254.572   6
   1  -4   1 30694.4 294.540   8
   1  -4   0 2483.35 76.9700   3
   1  -4   0 2458.62 78.8370   1
   1  -4   0 2539.68 79.9706   2
   1  -4   0 2836.52 88.0189  20
   1  -4   0 2759.18 83.5312  19
   1  -4   0 2554.62 74.6109   9
   1  -4   0 2780.07 84.9918  10
   1  -4   0 2463.30 84.2942   4
   1  -4   0 2655.18 84.1403  17
   1  -4   0 2687.85 62.9414  15
   1  -4   0 2582.56 72.0229  13
   1  -4   0 2524.65 68.4490  12
   1  -4   0 2646.80 65.2558  11
  -1  -4   0 3159.14 54.9291   8
   1  -4   0 2840.73 89.2400   8
   1  -4   0 2542.24 89.4673   6
   1  -4   0 2298.23 74.7308   5
   1  -4  -1 27166.6 254.224   1
   1  -4  -1 29229.3 261.615   2
   1  -4  -1 29675.2 285.508  19
   1  -4  -1 28998.8 264.043  20
   1  -4  -1 29239.5 268.576  10
   1  -4  -1 29141.2 268.609   9
   1  -4  -1 26789.5 257.193   4
   1  -4  -1 27925.8 261.828   5
   1  -4  -1 29489.5 276.031  17
   1  -4  -1 27534.8 252.877  15
   1  -4  -1 27576.6 252.104   6
   1  -4  -1 29295.3 262.295  12
   1  -4  -1 29448.4 266.460  13
   1  -4  -1 29698.2 264.373  11
   1  -4  -1 28974.3 260.832   3
   1  -4  -1 30781.9 289.612   8
  -1  -4   1 29564.4 233.562   8
   1  -4  -2 792.097 70.0899   2
   1  -4  -2 575.216 71.1840   1
   1  -4  -2 761.814 68.9494  19
   1  -4  -2 743.843 78.1295  20
   1  -4  -2 720.434 65.3036  10
   1  -4  -2 751.796 58.0180   9
   1  -4  -2 652.483 61.1865   5
   1  -4  -2 545.798 78.5219   4
   1  -4  -2 697.464 74.4813  17
   1  -4  -2 658.680 53.7268  15
   1  -4  -2 596.003 78.3511   6
   1  -4  -2 703.852 49.2809  12
   1  -4  -2 769.766 63.1742  13
   1  -4  -2 760.032 54.9242  11
  -1  -4   2 769.473 36.6816  10
   1  -4  -2 722.638 64.3409   3
   1  -4  -2 803.788 70.9562   8
   1  -4  -3 51298.0 433.867   1
   1  -4  -3 53267.7 442.694   2
   1  -4  -3 52705.0 446.906  20
   1  -4  -3 53387.0 455.587   9
   1  -4  -3 52160.0 436.496   4
   1  -4  -3 50771.4 441.985   5
   1  -4  -3 50636.2 462.846  17
   1  -4  -3 49155.3 437.208  15
   1  -4  -3 50627.8 434.293   6
   1  -4  -3 52331.2 454.268  13
   1  -4  -3 51757.1 441.589  12
  -1  -4   3 51890.8 417.986  10
   1  -4  -3 52661.1 450.207  11
   1  -4  -3 53983.7 473.828   8
   1  -4  -3 53440.6 442.541   3
   1  -4  -4 56041.6 472.993  20
   1  -4  -4 53463.0 476.111   9
   1  -4  -4 53128.3 462.661   5
   1  -4  -4 55914.0 459.694   4
   1  -4  -4 54981.8 496.242   8
   1  -4  -4 54832.8 463.521  15
  -1   4  -4 48230.2 449.688  16
   1  -4  -4 55226.7 457.988   6
   1  -4  -4 57102.0 480.615  13
   1  -4  -4 54410.6 462.530  12
  -1  -4   4 55529.2 446.714  10
   1  -4  -4 56865.3 479.738  11
   1  -4  -4 53816.1 461.202   2
   1  -4  -4 49611.8 450.773   1
   1  -4  -4 54112.8 461.893   3
   1  -4  -5 4536.18 92.1144   2
   1  -4  -5 4198.04 94.8390   1
  -1  -4   5 4944.59 74.4834  20
   1  -4  -5 4318.46 94.1299   9
   1  -4  -5 4560.46 85.9225   5
   1  -4  -5 4587.37 105.384   4
   1  -4  -5 4457.31 102.581   8
  -1   4  -5 4108.64 78.8104  16
   1  -4  -5 4192.82 84.9320  15
   1  -4  -5 4092.93 66.6455  14
   1  -4  -5 4642.35 98.8225  13
   1  -4  -5 4446.83 79.4629  12
   1  -4  -5 4633.73 94.4725  11
   1  -4  -5 4420.71 103.797   6
   1  -4  -5 4469.22 87.9986   3
   1  -4  -6 1419.98 86.7637   1
   1  -4  -6 1531.70 72.0602   2
   1  -4  -6 1357.15 74.8580   8
   1  -4  -6 1471.25 65.4046  15
  -1   4  -6 1354.22 58.8778  16
   1  -4  -6 1414.96 51.2167  14
   1  -4  -6 1362.58 55.9863  12
   1  -4  -6 1473.43 61.7520   5
   1  -4  -6 1540.57 99.6135   4
  -1  -4   6 1572.41 54.6743  20
   1  -4  -6 1436.32 70.3988   9
   1  -4  -6 1416.48 94.4924   6
   1  -4  -6 1447.55 66.8636   3
   1  -4  -7 22067.0 222.245   3
  -1   4  -7 21953.6 238.403  16
   1  -4  -7 22601.1 232.013  15
   1  -4  -7 21817.1 219.954  14
   1  -4  -7 20703.0 225.971  12
   1  -4  -7 23982.1 240.181   6
   1  -4  -7 23619.6 243.706   4
   1  -4  -7 22149.0 222.605   5
   1  -4  -7 22258.1 243.975   9
   1  -4  -7 22133.5 224.340   2
  -1  -4   7 22797.7 203.136  20
   1  -4  -8 15232.7 190.282   9
   1  -4  -8 14676.0 166.944   5
   1  -4  -8 15023.7 200.808   4
   1  -4  -8 13752.9 197.863   8
  -1   4  -8 14580.0 188.260  16
   1  -4  -8 15781.5 180.367  15
   1  -4  -8 13147.8 170.589  14
   1  -4  -8 14858.8 169.601   2
   1  -4  -8 15310.6 197.661   6
  -1  -4   8 14698.2 147.564   2
   1  -4  -8 14735.3 167.994   3
   1  -4  -9 3364.10 93.3339  15
  -1   4  -9 3388.96 101.083  16
   1  -4  -9 3334.51 127.554   6
   1  -4  -9 3161.76 106.532   8
  -1  -4   9 3552.43 67.7298   2
   1  -4 -10 2425.93 104.586   8
   1   4  10 2411.17 96.0465   7
  -1   4 -10 2307.55 95.9589  16
   1  -4 -10 2366.49 86.7276  15
   1  -4 -11 4021.81 128.953   8
   1   4  11 3738.74 115.520   7
  -1  -4  11 4322.81 134.037   7
  -1   4 -11 3789.34 120.174  16
   1  -4 -11 3714.99 101.561  15
   1  -4 -11 3199.84 105.611  14
  -1  -4  12 5507.96 148.324   7
   1   4  12 5125.99 132.162   7
   1  -4 -12 5496.35 153.637   8
   1  -4 -12 5289.43 124.282   9
   1   4  13 86.4448 71.0353   7
  -1  -4  13 103.762 85.7496   7
  -1   4 -13 92.6893 88.9137  14
  -1   4 -13 83.7773 80.6097  16
   1  -4 -13 108.414 86.9990   8
  -1   4 -14 4643.33 158.798  14
  -1   4 -14 4249.25 146.489  16
   1  -4 -14 4363.63 158.095   8
   1   4  14 3968.57 130.607   7
  -1  -4  14 4657.65 148.447   7
  -1   4 -15 2211.99 140.922  14
  -1   4 -15 1807.49 123.308  16
   1  -4 -15 2024.35 134.343   8
  -1  -4  15 2202.41 122.968   7
   1   4  15 1864.79 120.910   7
   1   4  16 66.9794 100.097   7
  -1   4 -16-14.5247 109.917  14
  -1   4 -16 41.9373 97.0045  16
   1  -4 -16 101.192 110.730   8
  -1   4 -17 3815.21 176.424  14
  -1   4 -17 3429.38 162.527  16
   1   4  17 3267.01 149.070   7
   1  -4 -17 3585.34 173.277   8
  -1   4 -18 3611.13 185.332  14
  -1   4 -18 3062.91 168.795  16
   1  -4 -18 3029.55 177.962   8
   1   4  18 3101.23 152.363   7
  -1   4 -19 6085.92 229.392  14
  -1   4 -19 5522.88 213.188  16
   1  -4 -19 5821.11 229.510   8
  -1   4 -20 12276.4 307.576  14
  -1   4 -20 12129.1 301.960  16
   1  -4 -21 878.254 155.778   8
   1   4  21 781.896 120.184   7
  -1   4 -21 1031.85 158.150  14
   1  -4 -22 627.084 145.945   8
  -1   4 -22 707.208 152.415  14
   1   4  22 516.041 116.743   7
  -1   4 -23 6096.74 233.309  14
   1  -4 -23 5860.40 230.044   8
  -1  -4  23 5616.85 174.730  10
  -1   4 -24 1409.54 157.392  14
   1   4  24 1140.32 134.826   7
   1  -4 -24 1376.04 149.664   8
  -1  -4  24 1331.98 117.015  10
  -1   4 -25 1273.52 147.815  14
   1  -4 -25 1164.82 135.048   8
   1   4  25 965.744 127.708   7
  -1  -4  25 1293.91 105.383  10
  -1   4 -26 81.9246 112.508  14
   1   4  26 60.4368 97.9634   7
   1  -4 -26 84.3756 96.4205   8
  -1   4 -27 566.793 110.558  14
  -1   4 -28 626.998 94.1780  14
   1  -4 -28 661.133 93.4231  19
   1   5 -28 324.650 76.8793  14
   1   5 -27 38.2478 86.9296  14
   1   5 -26 409.607 103.204  14
   1  -5  26 594.314 100.129  10
  -1  -5 -26 503.929 113.652   8
   1  -5  25 531.673 110.903  10
  -1  -5 -25 441.782 121.540   8
  -1   5  25 392.048 115.245   7
  -1  -5 -25 481.388 111.957  14
   1   5 -25 400.748 111.940  14
  -1   5  24 895.921 128.342   7
  -1  -5 -24 1126.42 145.837   8
   1   5 -24 783.325 124.764  16
   1  -5  24 1181.98 127.118  10
  -1  -5 -24 720.727 126.965  14
   1   5 -24 935.948 127.983  14
  -1   5  23 34.1893 114.330   7
   1   5 -23-37.8375 105.852  16
  -1  -5 -23-28.8654 123.498   8
   1  -5  23 101.312 119.104  10
  -1  -5 -23 1.39882 117.796  14
   1   5 -23-94.6753 114.481  14
  -1   5  22 799.684 131.014   7
  -1  -5 -22 927.085 149.624   8
   1  -5  22 1078.17 136.850  10
  -1  -5 -22 670.397 133.955  14
  -1   5  21 1678.67 145.324   7
   1   5 -21 1419.81 136.357  16
   1  -5  21 1983.90 148.687  10
   1   5 -21 1666.46 145.833  14
  -1  -5 -21 1618.41 152.397  14
  -1   5  20 1923.38 146.805   7
   1   5 -20 1693.81 137.698  16
   1  -5  20 2103.95 148.689  10
   1   5 -20 1611.84 139.628  14
  -1  -5 -20 2173.28 161.221  14
  -1  -5 -19 86.0690 124.883  14
   1   5 -19 77.1233 105.805  16
   1   5 -18 354.857 102.545  16
   1  -5  18 444.639 116.894  10
   1  -5  18 524.905 109.470   7
  -1   5  18 355.375 102.279   7
  -1  -5 -18 419.212 121.987  14
  -1   5  17 3098.28 133.812   7
   1  -5  17 3678.44 151.172   7
   1   5 -17 3324.36 148.699  16
   1  -5  17 3638.83 151.925  10
  -1  -5 -17 3604.63 165.193  14
   1  -5  16 9561.04 211.939   7
   1   5 -16 9141.75 207.587  16
   1  -5  16 9799.24 208.290  10
  -1  -5 -16 9885.91 227.442  14
  -1   5  15 2740.51 115.010   7
   1  -5  15 3255.97 130.671   7
   1   5 -15 2956.19 126.582  16
  -1  -5 -15 3212.17 143.600  14
   1  -5  15 3129.12 136.412  10
   1   5 -14 172.527 75.0628  16
   1  -5  14 219.632 98.0674  10
  -1  -5 -14 213.305 94.3533  14
   1  -5  14 271.343 87.3670   7
  -1   5  14 242.220 78.2043   7
  -1  -5 -13 869.806 97.4754  14
   1  -5  13 958.822 94.3601   7
  -1   5  13 795.469 80.9977   7
   1  -5  13 926.595 102.943  10
   1   5 -13 905.266 86.2285  16
   1  -5  12 2919.03 111.466   7
  -1   5  12 2728.88 103.853   7
   1   5 -12 3053.46 113.925  16
   1  -5  12 2920.56 123.350  10
   1  -5  11 6349.09 113.390  12
   1  -5  11 6550.35 153.308  10
  -1  -5 -11 6390.23 154.450  14
  -1   5  11 6004.12 132.296   7
   1  -5  11 6362.76 143.049   7
   1  -5  10 8851.58 134.062  12
   1  -5  10 8654.88 170.014  10
   1  -5  10 9558.94 151.239  11
   1  -5  10 9104.67 161.706   7
  -1   5  10 8311.90 147.869   7
  -1  -5 -10 9155.02 175.394  14
   1  -5   9 8366.64 135.629   3
  -1  -5  -9 9406.59 172.147  14
   1  -5   9 9008.19 131.332  12
   1  -5   9 8500.56 167.397  10
   1  -5   9 8635.08 146.964  11
   1   5  -9 8023.49 160.952  18
   1  -5   9 8787.76 141.195   2
   1  -5   9 8451.43 132.140   6
   1  -5   9 8469.67 133.704   5
   1  -5   8 15361.5 172.854   4
   1  -5   8 14196.4 172.784   5
   1  -5   8 13879.1 176.433   2
   1  -5   8 13378.6 186.977   7
  -1   5   8 12993.5 176.327   7
  -1  -5  -8 16047.6 216.022  14
   1  -5   8 15093.4 175.516  12
   1  -5   8 13137.3 185.396  11
   1  -5   8 14317.9 207.950  10
   1   5  -8 13660.1 202.052  18
   1  -5   8 14560.4 167.655   6
   1  -5   8 14089.5 173.333   3
   1  -5   7 985.635 92.4640   4
   1  -5   7 822.397 69.3455   5
   1  -5   7 766.232 78.9432   2
   1  -5   7 807.134 73.0753   7
  -1   5   7 741.960 58.1945   7
  -1  -5  -7 725.040 88.0626  14
   1  -5   7 670.003 72.0394  11
   1  -5   7 793.410 98.2301  10
  -1  -5  -7 898.591 69.5229  17
   1   5  -7 796.325 69.1724  18
   1  -5   7 840.988 93.5749   6
   1  -5   7 779.297 71.7544   3
   1  -5   6 8849.66 128.156   5
   1  -5   6 10110.4 137.658   4
   1  -5   6 8667.51 134.242   2
  -1   5   6 8367.57 114.984   7
  -1  -5  -6 8803.48 154.114  14
   1  -5   6 9454.21 134.375  12
   1  -5   6 8256.75 141.305  11
   1   5  -6 9015.80 148.783  18
   1  -5   6 9477.51 134.532   6
   1  -5   6 8851.18 128.853   3
   1  -5   5 17773.6 197.632   5
   1  -5   5 19559.5 199.162   4
   1  -5   5 17554.8 200.047   2
   1   5  -5 18931.5 227.849  18
  -1  -5  -5 20599.3 201.546  17
  -1   5   5 17567.5 182.746   7
  -1  -5  -5 19911.3 229.585  14
   1  -5   5 17147.3 206.331  12
   1  -5   5 19180.6 229.566  10
  -1  -5  -5 18730.9 172.455  11
   1  -5   5 18363.6 217.638  11
   1  -5   5 18216.9 194.575   6
   1  -5   5 17988.7 199.225   3
   1  -5   4 12849.3 159.112   3
   1  -5   4 13245.3 173.021  20
   1  -5   4 12941.4 158.112   5
   1  -5   4 14246.3 162.799   4
   1  -5   4 13141.8 158.070   1
   1  -5   4 12503.6 159.059   2
   1   5  -4 13485.3 178.960  18
   1  -5   4 13028.5 162.900  15
  -1  -5  -4 14400.5 184.201  14
   1  -5   4 12594.0 168.631  12
   1  -5   4 13209.9 180.559  10
  -1  -5  -4 13585.4 135.548  11
   1  -5   4 13477.8 174.595  11
   1  -5   4 12771.2 155.693   6
  -1   5   4 13882.7 141.977   7
   1  -5   3 4629.80 110.262  20
   1  -5   3 4875.45 103.969   4
   1  -5   3 4537.51 96.3618   1
   1  -5   3 4328.31 95.2717   2
   1   5  -3 4550.54 99.1426  18
   1  -5   3 4427.40 122.961  17
   1  -5   3 4143.57 87.6557  15
  -1  -5  -3 4741.82 108.404  14
   1  -5   3 4258.35 105.458  13
   1  -5   3 3756.97 91.5188  12
  -1  -5  -3 4415.87 70.2822  11
   1  -5   3 4651.58 112.687  10
   1  -5   3 4141.35 96.8859  11
   1  -5   3 4220.44 98.4381   6
   1  -5   3 4313.32 91.1417   5
   1  -5   3 4391.50 93.2066   3
   1  -5   2 7507.46 117.647   3
   1  -5   2 7401.26 117.968   1
   1  -5   2 7600.52 119.290   2
   1  -5   2 7920.82 136.707  19
   1  -5   2 7956.51 130.297  20
   1   5  -2 8326.32 135.328  18
   1  -5   2 7860.21 125.977   4
   1  -5   2 7606.87 140.950  17
   1  -5   2 7355.02 108.057  15
  -1  -5  -2 7825.53 130.188  14
   1  -5   2 7478.02 126.423  13
   1  -5   2 7077.54 117.432  12
   1  -5   2 7698.57 119.660  11
   1  -5   2 7874.25 133.436  10
   1  -5   2 7238.81 116.914   5
   1  -5   2 7076.49 117.159   6
  -1  -5  -2 8435.69 113.080   8
   1  -5   1 13809.0 174.154   3
   1  -5   1 14821.5 173.893   1
   1  -5   1 13750.2 173.782   2
   1  -5   1 15689.6 194.784  19
   1  -5   1 16225.6 184.613  20
   1  -5   1 15470.9 189.123   9
   1  -5   1 15765.3 185.998  10
   1  -5   1 15836.3 177.283   4
   1  -5   1 15694.3 195.755  17
   1  -5   1 14871.8 163.618  15
   1  -5   1 15867.4 182.010  13
   1  -5   1 15054.3 183.701  12
   1  -5   1 16251.3 179.199  11
   1  -5   1 12891.3 175.483   5
   1  -5   1 14655.0 171.043   6
  -1  -5  -1 16592.8 165.851   8
   1  -5   1 15887.2 200.637   8
   1  -5   0 24655.6 253.972   3
   1  -5   0 24021.3 252.932   2
   1  -5   0 24561.6 249.402   1
   1  -5   0 25852.7 274.341  19
   1  -5   0 25928.0 256.911  20
   1  -5   0 24907.5 259.821   9
   1  -5   0 26078.9 260.814  10
   1  -5   0 26192.2 253.852   4
   1  -5   0 24973.5 264.398  17
   1  -5   0 24473.3 238.267  15
   1  -5   0 24886.0 257.834  13
   1  -5   0 26516.6 260.021  12
   1  -5   0 26945.7 257.569  11
  -1  -5   0 25437.4 231.417   8
   1  -5   0 26561.5 280.272   8
   1  -5   0 23007.6 256.331   5
   1  -5   0 24729.7 247.505   6
   1  -5  -1 14489.6 176.255   2
   1  -5  -1 14075.2 173.014   1
   1  -5  -1 16113.3 183.396  20
   1  -5  -1 16053.2 198.545  19
   1  -5  -1 15339.9 180.021  10
   1  -5  -1 15778.4 182.241   9
   1  -5  -1 14415.2 180.464   4
   1  -5  -1 15887.9 189.453  17
   1  -5  -1 15118.7 163.174  15
   1  -5  -1 14395.0 173.939   6
   1  -5  -1 13186.3 176.152   5
   1  -5  -1 15517.3 178.158  12
   1  -5  -1 15177.0 179.238  13
   1  -5  -1 15511.7 175.887  11
   1  -5  -1 14480.1 176.277   3
   1  -5  -1 16422.0 201.672   8
  -1  -5   1 15892.3 149.367   8
   1  -5  -2 6557.98 123.662   1
   1  -5  -2 7553.91 122.388   2
   1  -5  -2 7883.22 135.595  19
   1  -5  -2 7768.19 129.569  20
   1  -5  -2 7498.39 120.480   9
   1  -5  -2 7177.50 119.206  10
  -1  -5   2 7590.85 86.2920  10
   1  -5  -2 6914.37 128.508   4
   1  -5  -2 7535.23 133.044  17
  -1   5  -2 6402.60 83.2895  18
   1  -5  -2 7041.65 107.815  15
   1  -5  -2 6510.76 123.312   6
   1  -5  -2 6744.78 120.406   5
   1  -5  -2 7696.45 112.414  12
   1  -5  -2 7714.94 121.264  13
   1  -5  -2 7265.88 114.175  11
   1  -5  -2 7326.80 121.550   3
   1  -5  -2 7932.96 138.527   8
   1  -5  -3 4198.93 105.687   1
   1  -5  -3 4540.61 101.874   2
   1  -5  -3 4666.16 113.022  19
   1  -5  -3 4515.19 113.470  20
   1  -5  -3 4220.64 95.1737   9
   1  -5  -3 4402.82 116.170   4
  -1   5  -3 3700.44 65.1373  18
   1  -5  -3 4454.77 112.268  17
   1  -5  -3 4171.99 85.3867  15
   1  -5  -3 4035.56 107.312   6
   1  -5  -3 4251.04 98.3947   5
   1  -5  -3 4306.31 98.3969  13
   1  -5  -3 4320.01 84.2257  12
   1  -5  -3 4453.83 92.1731  11
  -1  -5   3 4267.35 69.6945  10
   1  -5  -3 4407.63 98.5212   3
   1  -5  -3 4632.93 113.012   8
   1  -5  -4 13413.0 165.232   2
   1  -5  -4 11642.1 166.663   1
   1  -5  -4 13283.4 176.475  20
   1  -5  -4 12537.6 166.747   9
   1  -5  -4 12420.4 172.677   4
   1  -5  -4 13214.3 161.607   5
   1  -5  -4 13232.0 182.073  17
  -1   5  -4 12040.1 146.962  16
   1  -5  -4 12659.4 153.314  15
   1  -5  -4 13027.7 170.304   6
   1  -5  -4 12419.1 167.944  13
   1  -5  -4 13078.1 154.757  12
   1  -5  -4 12891.4 163.792  11
  -1  -5   4 12786.9 138.084  10
   1  -5  -4 13656.7 164.798   3
   1  -5  -4 13302.9 186.950   8
   1  -5  -5 18801.2 209.721   2
  -1  -5   5 19434.2 188.834  20
   1  -5  -5 18061.5 213.264   9
   1  -5  -5 18990.9 219.420   4
   1  -5  -5 18766.5 205.556   5
   1  -5  -5 18316.9 227.314  17
  -1   5  -5 16746.5 195.291  16
   1  -5  -5 19707.0 204.885  15
   1  -5  -5 18110.9 214.734   6
   1  -5  -5 18210.1 199.321  12
   1  -5  -5 19234.4 218.468  13
   1  -5  -5 19293.4 217.494  11
  -1  -5   5 18620.9 190.619  10
   1  -5  -5 19278.2 208.129   3
   1  -5  -5 18196.2 233.276   8
  -1  -5   6 10130.3 120.747  20
   1  -5  -6 8589.77 140.398   9
   1  -5  -6 8848.33 159.291  17
   1  -5  -6 9421.35 133.420  15
  -1   5  -6 8308.07 127.915  16
   1  -5  -6 9259.59 164.284   6
   1  -5  -6 8363.41 125.800  12
  -1  -5   6 9205.61 125.705  10
   1  -5  -6 8931.02 143.617  11
   1  -5  -6 9626.98 167.225   4
   1  -5  -6 9022.35 132.291   5
   1  -5  -6 8993.30 134.015   3
   1  -5  -6 8960.90 139.237   2
  -1  -5   7 905.640 66.7361  20
   1  -5  -7 819.197 96.6077  17
   1  -5  -7 837.766 73.0053  15
  -1   5  -7 794.840 63.5571  16
   1  -5  -7 760.348 58.7725  12
   1  -5  -7 784.321 79.3939   8
   1  -5  -7 894.482 132.217   6
   1  -5  -7 819.011 82.1863   2
   1  -5  -7 962.952 131.337   4
   1  -5  -7 827.553 71.5927   5
   1  -5  -7 835.897 75.5621   3
  -1  -5   7 853.980 61.3894   2
   1  -5  -8 13526.8 206.472   8
   1  -5  -8 14690.2 183.218  15
  -1   5  -8 14339.9 192.505  16
   1  -5  -8 14039.2 176.083   2
   1  -5  -8 14083.3 173.113   3
  -1  -5   8 14636.4 152.976   2
   1  -5  -8 13663.7 206.774   4
   1  -5  -8 14063.6 172.176   5
  -1  -5   9 8482.65 106.686   2
   1  -5  -9 8138.67 138.467  15
  -1   5  -9 8190.24 153.044  16
   1  -5  -9 8043.02 161.798   8
   1  -5  -9 8000.15 164.710   6
   1  -5 -10 8413.89 147.094  15
  -1   5 -10 8756.05 162.123  16
   1  -5 -10 8378.81 172.312   8
   1  -5 -11 6071.28 155.644   8
   1   5  11 6643.48 147.793   7
   1  -5 -11 6192.15 129.614  15
  -1   5 -11 6530.50 150.519  16
   1  -5 -11 6660.52 135.708   9
   1  -5 -12 2652.82 123.244   8
   1   5  12 2915.64 119.497   7
  -1   5 -13 925.392 95.0301  16
  -1   5 -13 938.612 106.265  14
   1   5  13 870.084 88.2588   7
   1  -5 -13 921.073 102.049   8
   1   5  14 157.065 79.8617   7
  -1   5 -14 184.957 88.9291  16
  -1   5 -14 204.594 100.179  14
   1  -5 -14 272.987 96.4335   8
  -1   5 -15 3070.94 143.170  16
  -1   5 -15 3515.42 156.781  14
   1  -5 -15 3023.80 149.629   8
   1   5  15 3006.75 135.963   7
  -1   5 -16 9894.24 230.966  16
   1   5  16 9234.06 220.249   7
   1  -5 -16 9725.68 248.672   8
  -1   5 -17 3643.90 169.295  16
  -1   5 -17 3927.17 183.305  14
   1  -5 -17 3609.60 181.886   8
   1   5  17 3464.14 163.485   7
   1   5  18 433.232 118.876   7
   1  -5 -18 414.653 132.346   8
  -1   5 -18 386.145 136.334  14
  -1   5 -18 390.304 119.266  16
  -1   5 -19 171.738 139.877  14
  -1   5 -19 148.187 121.514  16
   1  -5 -20 2085.62 176.863   8
   1   5  20 1738.59 141.485   7
  -1   5 -20 1792.81 164.642  16
  -1   5 -20 2263.19 179.778  14
  -1   5 -21 1906.39 175.723  14
   1   5  21 1533.44 139.119   7
   1  -5 -21 1945.53 175.966   8
  -1  -5  21 1688.04 125.781  10
   1   5  22 757.748 126.228   7
   1  -5 -22 1053.47 157.052   8
  -1  -5  22 823.831 112.866  10
  -1   5 -23 52.5132 134.226  14
   1  -5 -23 32.9012 129.708   8
   1   5  23-33.1584 113.497   7
  -1   5 -24 1017.21 147.394  14
   1  -5 -24 930.974 143.228   8
   1   5  24 845.189 131.852   7
  -1   5 -25 511.744 129.311  14
   1  -5 -25 499.545 119.986   8
   1   5  25 380.131 113.671   7
  -1   5 -26 474.388 118.675  14
   1   5  26 431.015 104.340   7
  -1   5 -27-19.3177 97.8289  14
   1  -5 -28 222.001 82.7394  19
  -1   5 -28 214.801 81.8423  14
   1   6 -27 80.2916 82.8731  14
   1   6 -26 127.094 94.6318  14
  -1  -6 -26 22.4890 100.054   8
  -1   6  25 97.0950 106.322   7
   1  -6  25 115.456 97.9223  10
   1   6 -25 32.4276 103.499  14
  -1  -6 -25 112.829 109.574   8
  -1   6  24 270.199 113.481   7
   1   6 -24 199.391 106.113  16
   1  -6  24 265.482 109.397  10
   1   6 -24 275.512 112.685  14
  -1  -6 -24 317.337 123.594   8
  -1   6  23 520.035 126.889   7
   1   6 -23 463.998 112.306  16
   1  -6  23 840.014 123.199  10
   1   6 -23 518.005 121.558  14
  -1  -6 -23 690.970 138.570   8
   1   6 -22 1446.99 133.530  16
   1  -6  22 1943.30 142.514  10
  -1  -6 -22 1392.01 139.525  14
   1   6 -22 1690.77 140.112  14
  -1   6  22 1687.78 145.582   7
  -1  -6 -22 1620.47 158.599   8
   1   6 -21 1362.80 132.614  16
   1  -6  21 1836.83 140.555  10
   1   6 -21 1608.21 142.979  14
  -1  -6 -21 1719.22 164.691   8
  -1   6  21 1632.72 146.284   7
   1   6 -20 6055.85 204.091  16
   1  -6  20 7306.03 205.369  10
  -1  -6 -20 6394.60 217.259  14
   1   6 -20 6778.80 209.338  14
  -1   6  20 6675.74 215.942   7
  -1  -6 -20 7062.08 241.148   8
  -1  -6 -19 13588.9 295.499  14
   1   6 -19 13714.8 281.899  16
   1   6 -18 2476.64 143.944  16
  -1  -6 -18 2489.63 160.522  14
  -1   6  18 2292.72 136.327   7
   1   6 -17 12239.0 251.109  16
   1  -6  17 13024.3 247.937  10
  -1  -6 -17 12206.0 267.343  14
  -1   6  17 11420.6 235.579   7
   1   6 -16 532.431 97.5121  16
   1  -6  16 710.302 115.146  10
  -1  -6 -16 708.052 116.849  14
  -1   6  16 498.975 95.4461   7
   1  -6  15 2126.85 126.721  10
   1   6 -15 2099.20 114.627  16
  -1  -6 -15 1966.92 131.374  14
  -1   6  15 1763.67 107.100   7
  -1   6  14 463.678 82.2098   7
   1   6 -14 431.762 83.9799  16
   1  -6  14 507.728 101.862  10
   1  -6  14 502.602 92.9097   7
  -1  -6 -14 443.464 98.6764  14
   1   6 -13 479.376 82.4503  16
  -1  -6 -13 424.790 94.5171  14
  -1   6  13 404.126 77.4130   7
   1  -6  13 457.503 87.9050   7
   1  -6  13 554.862 101.668  10
   1  -6  13 512.551 61.2582  11
  -1  -6 -12 2325.29 115.893  14
   1  -6  12 2174.70 104.867   7
  -1   6  12 2174.16 100.009   7
   1   6 -12 2578.02 113.271  16
   1  -6  12 2405.48 120.465  10
   1  -6  12 2285.33 85.2386  11
   1   6 -11 3553.85 127.466  16
  -1   6  11 3431.37 110.872   7
   1  -6  11 3574.73 94.3812  12
   1  -6  11 3585.22 129.632  10
   1  -6  11 3572.53 102.112  11
   1  -6  10 7075.51 126.282  12
   1  -6  10 7062.01 163.276  10
  -1   6  10 6658.73 139.063   7
  -1  -6 -10 7095.99 160.879  14
   1   6  -9 326.347 68.1013  18
  -1  -6  -9 388.964 89.0177  14
   1  -6   9 381.364 55.6689  12
   1  -6   9 303.662 74.8376   3
  -1  -6  -9 256.745 69.4132   3
   1  -6   9 307.733 69.5065   5
   1  -6   9 381.831 97.0536  10
  -1   6   9 289.428 70.5151   7
  -1  -6  -8 10803.1 187.290  14
   1  -6   8 11279.6 156.329  12
   1  -6   8 10827.0 186.322  10
   1  -6   8 9567.44 165.778  11
   1  -6   8 10360.7 152.004   5
   1   6  -8 9899.26 173.141  18
   1  -6   8 10409.8 153.310   3
   1   6  -7 38531.7 405.192  18
  -1  -6  -7 42257.4 374.100  17
  -1   6   7 34399.2 351.853   7
  -1  -6  -7 40513.1 408.237  14
   1  -6   7 42980.8 384.794  12
   1  -6   7 36790.3 390.998  11
   1  -6   7 40624.6 408.245  10
   1  -6   7 39874.0 383.965  20
   1  -6   7 37652.8 367.452   5
   1  -6   7 39204.2 356.038   6
   1  -6   7 37228.7 366.970   3
   1   6  -6 22558.6 273.191  18
  -1  -6  -6 24013.8 247.491  17
  -1   6   6 21223.3 226.916   7
  -1  -6  -6 23358.0 276.154  14
   1  -6   6 24758.8 257.552  12
   1  -6   6 23220.1 275.344  10
   1  -6   6 22333.0 265.526  11
   1  -6   6 22143.9 256.761  20
   1  -6   6 21935.1 242.404   5
   1  -6   6 24138.4 246.243   4
   1  -6   6 22662.6 239.158   6
   1  -6   6 21762.5 242.063   3
   1   6  -5 128175. 1101.94  18
  -1   6   5 134326. 1050.83   7
  -1  -6  -5 139245. 1107.13  14
   1  -6   5 134181. 1087.65  12
  -1  -6  -5 127514. 1039.37  11
   1  -6   5 126129. 1090.92  11
   1  -6   5 129864. 1073.64  20
   1  -6   5 138204. 1058.19   4
   1  -6   5 125398. 1062.60   5
   1  -6   5 126815. 1050.58   6
   1  -6   5 126081. 1063.23   3
   1   6  -4 6027.63 123.119  18
  -1  -6  -4 6375.35 120.714   8
  -1  -6  -4 6268.54 133.702  14
   1  -6   4 6032.64 120.999  12
   1  -6   4 6075.96 124.463  11
  -1  -6  -4 6097.89 90.5572  11
   1  -6   4 6203.42 133.309  20
   1  -6   4 6680.06 131.459   4
   1  -6   4 6160.23 113.793   5
   1  -6   4 5811.98 126.977   6
  -1   6   4 5780.65 85.6099   7
   1  -6   4 6071.06 115.468   3
   1  -6   3 22401.5 237.994   3
   1  -6   3 22454.4 246.736  20
   1  -6   3 21679.8 239.522   4
   1   6  -3 22168.2 258.780  18
   1  -6   3 22512.5 242.124  15
  -1  -6  -3 20509.3 251.326  14
   1  -6   3 23134.8 260.571  13
  -1  -6  -3 20926.9 208.593  13
   1  -6   3 19857.3 245.604  12
  -1  -6  -3 23465.8 223.258  11
   1  -6   3 23277.9 255.724  11
   1  -6   3 22742.1 239.115   5
   1  -6   3 21163.5 233.138   6
  -1  -6  -3 23178.2 243.377   8
   1  -6   2 974.310 78.0330   3
   1   6  -2 1101.22 71.4239  18
   1  -6   2 1039.50 78.5536  19
   1  -6   2 1002.45 94.6313  20
   1  -6   2 973.068 86.7035  10
   1  -6   2 868.613 97.1731   4
   1  -6   2 906.864 95.8093  17
   1  -6   2 881.373 70.3487  15
   1  -6   2 984.042 77.7647  13
   1  -6   2 817.136 67.8018  12
   1  -6   2 974.577 70.9773  11
  -1  -6  -2 928.360 53.1939  11
   1  -6   2 896.691 94.4607   6
   1  -6   2 998.183 76.1504   5
  -1  -6  -2 1036.42 62.0074   8
   1  -6   1 27498.2 290.405   3
   1  -6   1 29222.5 310.408  19
  -1  -6  -1 26322.3 255.168  19
   1  -6   1 29742.7 294.352  20
   1  -6   1 29300.1 298.411  10
   1  -6   1 29170.7 291.304   4
   1  -6   1 28805.6 310.564  17
   1  -6   1 28720.4 283.852  15
   1  -6   1 29775.9 299.590  13
   1  -6   1 28488.1 297.477  12
   1  -6   1 30066.3 296.477  11
   1  -6   1 27744.3 292.668   5
   1  -6   1 27880.2 283.297   6
  -1  -6  -1 29293.0 277.385   8
   1  -6   1 29474.9 318.591   8
   1  -6   0 1339.38 88.8286   3
   1  -6   0 1574.99 82.9789  19
   1  -6   0 1701.75 99.8837  20
   1  -6   0 1652.44 88.7890  10
   1  -6   0 1304.60 107.523   4
  -1   6   0 1255.96 41.1449  18
   1  -6   0 1592.07 93.9042  17
   1  -6   0 1568.17 71.2144  15
   1  -6   0 1436.47 78.5035  13
   1  -6   0 1509.33 73.8236  12
   1  -6   0 1616.62 73.7572  11
  -1  -6   0 1496.51 55.9160   8
   1  -6   0 1680.48 90.3117   8
   1  -6   0 1207.55 117.421   6
   1  -6   0 1368.57 85.6239   5
   1  -6  -1 30758.1 294.506  20
   1  -6  -1 29434.7 311.565  19
   1  -6  -1 28225.0 287.637  10
   1  -6  -1 27100.9 289.315   4
  -1   6  -1 24762.5 249.257  18
   1  -6  -1 27891.2 297.461  17
   1  -6  -1 27590.1 272.547  15
   1  -6  -1 27749.8 285.074   6
   1  -6  -1 24874.1 289.790   5
   1  -6  -1 29233.2 290.280  13
   1  -6  -1 30649.8 295.022  12
   1  -6  -1 28844.4 287.430  11
   1  -6  -1 24632.6 286.389   3
  -1  -6   1 28784.5 259.818   8
   1  -6  -1 30252.8 319.289   8
   1  -6  -2 976.293 81.2633  19
   1  -6  -2 1001.00 99.8317  20
  -1  -6   2 1011.29 51.6915  10
   1  -6  -2 813.892 76.8616  10
   1  -6  -2 671.501 108.465   4
   1  -6  -2 825.332 89.0576  17
  -1   6  -2 809.443 38.7950  18
   1  -6  -2 864.978 67.3957  15
   1  -6  -2 810.018 83.6538   5
   1  -6  -2 786.692 105.131   6
   1  -6  -2 937.158 75.1222  13
   1  -6  -2 900.930 61.7284  12
   1  -6  -2 978.677 66.8878  11
   1  -6  -2 831.394 86.9567   3
   1  -6  -2 986.261 83.5032   8
   1  -6  -3 22568.8 269.226  19
   1  -6  -3 22238.0 251.092  20
  -1  -6   3 20668.0 200.648  10
   1  -6  -3 19673.6 251.146   4
   1  -6  -3 20403.4 243.808   6
   1  -6  -3 21782.9 245.790   5
   1  -6  -3 23598.3 250.830  13
   1  -6  -3 22563.3 236.848  12
   1  -6  -3 21713.6 238.722  11
   1  -6  -3 20914.3 225.351  15
   1  -6  -3 22548.7 256.407  17
  -1   6  -3 19687.5 206.919  18
   1  -6  -3 21416.5 266.654   8
   1  -6  -3 21352.7 243.173   3
   1  -6  -4 5831.66 148.184   6
   1  -6  -4 6222.17 127.483   5
   1  -6  -4 6018.51 126.711  13
   1  -6  -4 6187.89 109.161  12
   1  -6  -4 5799.59 115.403  11
  -1  -6   4 5780.69 93.2636  10
   1  -6  -4 6284.54 113.480  15
   1  -6  -4 5914.53 140.732  17
  -1   6  -4 5174.55 92.4042  18
   1  -6  -4 6264.23 129.591   3
   1  -6  -4 5619.02 150.222   4
   1  -6  -5 130035. 1074.74   4
   1  -6  -5 133087. 1076.09   5
  -1   6  -5 125370. 1064.50  16
   1  -6  -5 135293. 1068.52  15
   1  -6  -5 129633. 1069.77   6
   1  -6  -5 127459. 1080.33  13
   1  -6  -5 128883. 1068.13  12
   1  -6  -5 129914. 1083.02  11
  -1  -6   5 127241. 1044.11  10
   1  -6  -5 132728. 1099.49  17
   1  -6  -5 136583. 1078.06   3
   1  -6  -5 125313. 1112.69   8
  -1  -6   6 22516.2 230.322  20
   1  -6  -6 23804.0 284.149  17
   1  -6  -6 22500.8 268.069   6
   1  -6  -6 21618.8 241.391  12
   1  -6  -6 21707.3 255.215  13
  -1  -6   6 22500.2 232.983  10
   1  -6  -6 23574.7 267.024  11
   1  -6  -6 23708.8 250.301  15
  -1   6  -6 20794.3 241.609  16
   1  -6  -6 23271.1 273.782   4
   1  -6  -6 23116.1 254.487   5
   1  -6  -6 21579.9 281.223   8
   1  -6  -6 23483.4 256.432   3
   1  -6  -7 41092.0 414.251  17
  -1   6  -7 37330.4 376.718  16
   1  -6  -7 39449.1 375.002  15
   1  -6  -7 36916.2 381.222   6
   1  -6  -7 36114.9 362.611  12
   1  -6  -7 37630.3 388.195   4
   1  -6  -7 39687.0 374.799   5
  -1  -6   7 38992.1 360.866  10
   1  -6  -7 36633.0 409.088   8
   1  -6  -7 39159.9 374.158   3
   1  -6  -8 10668.5 164.946  15
  -1   6  -8 10640.5 165.738  16
   1  -6  -8 10965.8 159.477   3
   1  -6  -8 10058.0 192.864   6
  -1  -6   8 10630.5 153.938  10
   1  -6  -8 11283.8 194.233  17
   1  -6  -8 10026.6 185.800   8
   1  -6  -8 10782.0 157.551   5
   1  -6  -8 11186.1 171.552   9
  -1  -6   9 344.184 54.6804   3
  -1   6  -9 360.604 68.9964  16
   1  -6  -9 312.883 79.4349  15
   1  -6  -9 413.029 72.8892   9
   1  -6  -9 385.244 98.5867  17
   1  -6  -9 343.860 82.8066   8
   1  -6 -10 7292.03 144.937   9
   1  -6 -10 7512.54 167.256  17
  -1   6 -10 7103.46 148.116  16
   1  -6 -10 6229.17 140.819  15
   1  -6 -10 6541.38 161.518   8
   1  -6 -11 3487.99 110.409   9
   1  -6 -11 3383.46 129.706   8
   1   6  11 3262.46 119.125   7
   1  -6 -12 2274.01 121.925   8
   1   6  12 2411.81 114.671   7
  -1   6 -12 2155.27 108.638  16
   1  -6 -13 573.302 102.986  17
   1  -6 -13 498.777 99.4711   8
   1   6  13 445.674 89.0886   7
  -1   6 -13 504.235 88.1933  16
  -1   6 -14 464.751 93.1671  16
  -1   6 -14 426.487 109.093  14
   1  -6 -14 508.118 106.009  17
   1   6  14 465.373 93.2096   7
   1  -6 -14 476.729 105.850   8
   1   6  15 1815.73 124.426   7
   1  -6 -15 2195.20 144.674   8
  -1   6 -15 2300.11 143.851  14
  -1   6 -15 2076.02 131.113  16
   1   6  16 636.610 129.391   7
   1  -6 -16 665.219 127.567   8
  -1   6 -16 768.615 132.900  14
  -1   6 -16 644.489 112.388  16
   1  -6 -17 12365.2 297.518   8
   1   6  17 13197.2 273.844   7
  -1   6 -17 13289.0 283.250  16
   1   6  18 2563.97 162.543   7
   1  -6 -18 2484.93 174.008   8
  -1   6 -18 2952.10 180.111  14
  -1   6 -18 2820.87 167.070  16
  -1   6 -19 17037.2 346.990  14
  -1   6 -19 15245.7 326.399  16
   1  -6 -20 7055.39 254.280   8
  -1   6 -20 7582.58 251.867  14
  -1   6 -20 7183.26 241.880  16
  -1   6 -21 1820.27 171.883  14
   1  -6 -21 1795.68 170.075   8
   1   6  21 1481.05 140.307   7
  -1   6 -22 1771.77 170.571  14
   1  -6 -22 1809.99 172.633   8
   1   6  22 1515.35 142.686   7
  -1   6 -23 665.970 142.227  14
   1  -6 -23 654.157 142.899   8
   1   6  23 566.466 124.873   7
  -1   6 -24 308.793 129.118  14
   1  -6 -24 152.796 122.917   8
   1   6  24 213.932 119.761   7
  -1   6 -25 121.834 117.085  14
   1  -6 -25 96.9836 110.538   8
   1   6  25 91.6451 106.483   7
  -1   6 -26 126.772 103.187  14
   1  -6 -27 118.819 92.2537  19
  -1   6 -27 97.2308 90.4771  14
   1  -6 -28 121.855 73.1122  19
   1   7 -27 9181.84 184.898  14
   1   7 -26 568.763 97.3441  14
  -1  -7 -25 493.289 114.605   8
   1  -7  25 460.672 94.8685  10
   1   7 -25 344.948 101.675  14
   1   7 -24 218.824 105.017  14
   1   7 -24 184.719 98.5469  16
  -1  -7 -24 227.996 118.141   8
  -1   7  24 171.938 112.051   7
   1  -7  24 196.665 99.8220  10
   1   7 -23 311.691 113.386  14
   1   7 -23 270.724 104.748  16
  -1  -7 -23 313.480 123.590   8
  -1   7  23 418.595 117.737   7
   1  -7  23 395.001 110.664  10
   1   7 -22 153.772 111.862  14
  -1   7  22 205.849 122.702   7
   1   7 -22 200.961 103.404  16
   1  -7  22 193.408 111.843  10
  -1  -7 -22 168.512 126.867   8
  -1  -7 -21 841.514 143.813   8
  -1   7  21 773.254 134.237   7
   1  -7  21 756.412 122.192  10
   1   7 -20 6901.91 210.908  16
  -1   7  20 7379.14 226.415   7
  -1  -7 -20 6857.77 239.623   8
   1   7 -20 7543.55 214.726  14
   1  -7  20 7802.35 205.065  10
   1   7 -19 12535.0 272.805  16
  -1   7  19 12614.9 279.094   7
  -1  -7 -19 13266.4 308.358   8
   1   7 -18 12782.9 265.978  16
   1  -7  18 13701.8 231.192  13
   1  -7  18 13103.9 257.184  10
   1   7 -17 79816.4 814.243  16
  -1  -7 -17 80456.2 871.544   8
  -1   7  17 75048.3 792.150   7
  -1  -7 -17 76530.9 818.071  14
   1  -7  17 78881.7 757.499  13
   1  -7  17 82755.3 798.494  10
   1   7 -16 19256.6 308.443  16
   1  -7  16 19611.6 302.348  10
   1   7 -15 39608.0 468.632  16
   1  -7  15 39698.7 458.257  10
   1   7 -14 4836.90 149.054  16
  -1   7  14 4175.08 139.118   7
  -1  -7 -14 4509.60 157.749  14
   1  -7  14 4335.72 116.527  11
   1  -7  14 4983.14 158.157  10
   1  -7  13 443.560 64.9311  11
  -1   7  13 525.721 85.7763   7
  -1  -7 -13 489.606 94.5621  14
   1   7 -13 522.935 86.2520  16
   1  -7  13 567.426 104.715  10
   1  -7  12 782.450 103.938  10
   1  -7  12 866.267 71.2092  11
  -1   7  12 714.100 85.7771   7
   1   7 -12 878.099 98.4286  16
  -1  -7 -12 679.687 97.9212  14
   1  -7  11 2186.03 117.314  10
   1  -7  11 2276.27 92.6875  11
   1   7 -11 2191.89 112.383  16
  -1   7  11 2002.73 98.0128   7
   1  -7  11 2185.28 110.006  20
   1  -7  10 2508.31 119.008  10
   1  -7  10 2546.68 95.4558  11
   1  -7  10 2389.25 111.190  20
   1   7 -10 2117.09 102.470  18
  -1   7  10 2002.07 94.7298   7
  -1   7   9 9248.78 157.214   7
  -1  -7  -9 10298.5 191.113  14
   1  -7   9 10223.9 160.574  12
   1  -7   9 10760.6 176.793  11
   1  -7   9 10269.1 190.347  10
   1  -7   9 10431.5 173.013  20
   1  -7   9 9846.70 156.331   5
  -1  -7  -9 9353.16 155.104   5
   1  -7   9 9743.65 157.169   3
  -1  -7  -9 10198.7 152.680   2
  -1  -7  -8 8972.08 147.885   2
   1  -7   8 8553.21 144.745   3
  -1  -7  -8 8490.57 171.355  14
   1  -7   8 9101.31 148.023  12
   1  -7   8 8887.26 173.909  10
   1  -7   8 8134.80 155.591  11
   1  -7   8 8683.11 160.591  20
   1  -7   8 8261.72 141.602   5
   1  -7   8 8690.83 152.678   2
   1   7  -8 8374.52 161.674  18
   1  -7   7 7021.02 137.105   2
   1   7  -7 6928.80 144.226  18
  -1  -7  -7 6738.33 147.275   8
  -1  -7  -7 6644.27 152.221  14
   1  -7   7 7551.15 134.085  12
   1  -7   7 7367.08 159.849  10
   1  -7   7 7241.74 151.379  20
   1  -7   7 6706.47 128.895   5
   1  -7   7 6991.20 136.665   6
  -1  -7  -7 7074.72 135.762   2
   1  -7   7 6762.90 132.298   3
   1  -7   6 63427.5 586.957   2
   1   7  -6 67167.1 628.414  18
  -1   7   6 65318.2 571.540   7
  -1  -7  -6 66347.4 619.462   8
  -1  -7  -6 62838.9 620.782  14
   1  -7   6 71016.0 610.172  12
   1  -7   6 69193.6 624.573  10
   1  -7   6 67541.0 599.518  20
   1  -7   6 64906.8 587.611   5
   1  -7   6 65583.2 571.890   6
  -1  -7  -6 70749.2 588.023   2
   1  -7   6 63956.5 586.259   3
   1  -7   5 32450.3 337.294   2
   1   7  -5 34840.0 369.956  18
  -1   7   5 33507.6 314.695   7
  -1  -7  -5 32273.3 365.579  14
   1  -7   5 36457.9 362.581  12
   1  -7   5 35638.9 371.320  10
   1  -7   5 33456.0 348.627  20
   1  -7   5 35674.8 335.453   4
   1  -7   5 32570.3 335.623   5
   1  -7   5 33250.4 327.804   6
   1  -7   5 32916.5 338.205   3
  -1  -7  -5 34648.7 335.209   2
   1  -7   4 8378.61 148.347   2
   1  -7   4 8736.48 161.392  20
   1  -7   4 9513.01 156.399   4
   1   7  -4 8564.60 154.098  18
  -1  -7  -4 8952.77 152.420   8
  -1  -7  -4 7619.68 155.190  14
   1  -7   4 8686.88 169.070  13
   1  -7   4 8462.77 153.720  12
   1  -7   4 8199.43 155.748  11
   1  -7   4 8973.62 166.469  10
  -1  -7  -4 8480.85 120.457  11
   1  -7   4 8791.41 154.217   6
   1  -7   4 8424.44 146.431   5
  -1  -7  -4 8433.74 142.922   2
   1  -7   4 8087.38 146.393   3
   1  -7   3 45044.9 430.891   2
   1  -7   3 46306.8 438.520  20
   1  -7   3 45497.3 448.109  10
   1  -7   3 48234.1 429.804   4
   1   7  -3 44894.9 457.377  18
  -1  -7  -3 47780.8 443.706   8
   1  -7   3 47783.1 462.987  13
   1  -7   3 41251.9 444.366  12
   1  -7   3 47071.0 457.445  11
  -1  -7  -3 46500.3 419.303  11
   1  -7   3 44995.8 421.698   6
   1  -7   3 47732.8 438.036   5
   1  -7   3 46302.1 433.961   3
  -1  -7  -3 44577.0 419.791   2
   1  -7   2 7737.68 145.543   3
  -1  -7  -2 7526.77 129.915   2
   1   7  -2 7769.21 150.781  18
   1  -7   2 7458.84 146.671  19
  -1  -7  -2 6702.33 106.780  19
   1  -7   2 7431.34 152.789  20
   1  -7   2 8236.74 156.438   4
   1  -7   2 7513.98 145.519   2
   1  -7   2 7284.34 163.480  17
   1  -7   2 7780.39 145.548  15
   1  -7   2 7643.03 149.924  13
   1  -7   2 6644.95 135.353  12
  -1  -7  -2 7372.17 120.767  11
   1  -7   2 8026.29 147.099  11
   1  -7   2 7579.58 154.613   6
   1  -7   2 7822.72 144.897   5
  -1  -7  -2 7574.48 128.936   8
   1  -7   1 657.160 94.4973   3
   1  -7   1 698.443 81.7895  19
   1  -7   1 663.358 110.345  20
   1   7  -1 671.306 78.1274  18
   1  -7   1 688.762 116.700   4
   1  -7   1 632.476 99.5739   2
   1  -7   1 578.280 107.173  17
   1  -7   1 637.954 87.1585  15
   1  -7   1 571.780 84.5630  13
   1  -7   1 532.863 73.8478  12
   1  -7   1 580.012 75.4072  11
  -1  -7  -1 568.505 63.0076  11
   1  -7   1 745.415 123.527   6
   1  -7   1 584.366 92.1474   5
  -1  -7  -1 727.037 62.7201   8
   1  -7   0 9769.11 173.799   3
   1  -7   0 11020.1 177.575  20
   1  -7   0 10523.7 173.698  19
   1  -7   0 11172.2 182.084   4
   1  -7   0 9947.74 174.378   2
   1  -7   0 10699.9 185.056  17
   1  -7   0 10326.1 158.825  15
   1  -7   0 10738.0 167.636  13
   1  -7   0 10519.5 168.814  12
   1  -7   0 10327.8 164.363  11
  -1  -7   0 9670.19 135.765   8
   1  -7   0 10085.7 175.162   5
   1  -7   0 11411.4 180.760   6
   1  -7  -1 623.528 108.318   2
   1  -7  -1 731.306 83.9203  19
   1  -7  -1 673.063 110.815  20
   1  -7  -1 883.001 128.058   4
   1  -7  -1 522.183 97.0353   5
   1  -7  -1 620.213 100.739  17
   1  -7  -1 556.671 79.1829  15
   1  -7  -1 675.599 71.7336  12
   1  -7  -1 640.347 83.2650  13
   1  -7  -1 613.911 72.6195  11
  -1  -7   1 685.417 75.4023   2
   1  -7  -1 502.025 101.093   3
  -1  -7   1 630.516 55.6483   8
   1  -7  -2 7746.59 163.213  20
   1  -7  -2 7549.17 155.454  19
   1  -7  -2 7226.12 141.598   9
   1  -7  -2 7163.44 163.568   4
   1  -7  -2 6859.03 152.307  17
   1  -7  -2 6896.90 135.283  15
   1  -7  -2 6459.64 147.252   5
   1  -7  -2 7993.46 168.335   6
   1  -7  -2 7061.42 139.853  13
   1  -7  -2 7536.97 139.089  12
   1  -7  -2 7323.20 137.361  11
  -1  -7   2 7440.68 118.372   2
   1  -7  -2 6373.20 148.601   3
   1  -7  -2 6578.45 153.365   2
   1  -7  -3 40563.5 435.284   2
   1  -7  -3 46089.1 447.836  20
   1  -7  -3 45646.9 468.846  19
   1  -7  -3 45501.8 443.013   9
   1  -7  -3 44299.2 437.680   4
   1  -7  -3 46150.3 453.591  17
   1  -7  -3 47535.8 432.472  15
   1  -7  -3 46893.4 435.623   6
   1  -7  -3 42733.0 442.454   5
   1  -7  -3 47643.7 448.109  13
   1  -7  -3 47374.6 438.552  12
   1  -7  -3 45736.5 439.644  11
  -1  -7   3 46321.2 403.240   2
   1  -7  -3 41399.7 438.263   3
   1  -7  -3 46275.4 475.004   8
   1  -7  -4 8271.24 167.279   2
   1  -7  -4 8798.43 176.059  19
   1  -7  -4 8671.04 153.970   9
   1  -7  -4 8566.78 182.111   4
  -1   7  -4 7722.96 119.629  18
   1  -7  -4 8661.77 169.871  17
   1  -7  -4 8172.12 147.345  15
   1  -7  -4 8956.52 181.766   6
   1  -7  -4 8267.49 160.539   5
   1  -7  -4 8634.35 142.671  12
   1  -7  -4 8220.23 157.025  13
   1  -7  -4 8514.46 148.367  11
   1  -7  -4 8263.86 162.682   3
  -1  -7   4 8600.81 126.272   2
   1  -7  -4 8510.98 173.005   8
   1  -7  -5 34432.4 358.946   2
   1  -7  -5 35283.8 394.162  19
   1  -7  -5 35172.9 359.061   9
   1  -7  -5 35582.8 376.468  17
   1  -7  -5 34083.7 347.164  15
   1  -7  -5 34817.7 356.470   6
   1  -7  -5 35803.2 362.183   5
   1  -7  -5 34055.6 356.993  13
   1  -7  -5 34797.6 346.236  12
   1  -7  -5 34307.0 356.426  11
   1  -7  -5 34810.4 359.238   3
  -1  -7   5 33817.6 315.285   2
   1  -7  -5 33431.0 387.020   8
   1  -7  -6 70049.8 617.192   9
   1  -7  -6 70583.0 614.594   5
   1  -7  -6 69306.5 611.493   2
   1  -7  -6 68576.5 633.394  17
  -1   7  -6 66189.2 595.113  16
   1  -7  -6 69295.7 608.209  15
   1  -7  -6 66027.6 601.983   6
   1  -7  -6 63197.3 605.779  13
   1  -7  -6 64192.8 595.715  12
   1  -7  -6 68244.3 622.208  11
  -1  -7   6 62644.0 560.942   2
   1  -7  -6 70795.5 615.052   3
   1  -7  -6 64940.0 647.798   8
   1  -7  -7 7386.26 144.760   9
   1  -7  -7 7415.71 145.810   5
   1  -7  -7 7392.14 152.587   2
   1  -7  -7 7621.65 167.542  17
   1  -7  -7 6957.07 146.517  15
  -1   7  -7 7108.41 130.981  16
   1  -7  -7 6094.61 176.064   6
   1  -7  -7 6343.54 123.041  12
   1  -7  -7 6641.76 139.885  11
   1  -7  -7 6775.18 162.911   8
  -1  -7   7 7032.48 112.608   2
   1  -7  -7 7240.66 146.670   3
  -1  -7   8 9235.71 127.843   2
   1  -7  -8 9139.89 156.604   3
  -1  -7   8 8032.00 123.588   3
   1  -7  -8 9141.23 163.136   9
   1  -7  -8 9101.88 155.198   5
   1  -7  -8 8508.67 162.656  15
  -1   7  -8 8775.36 151.192  16
   1  -7  -8 9467.66 165.677   2
   1  -7  -8 9358.96 187.170  17
   1  -7  -8 8279.19 182.706   8
   1  -7  -9 9592.85 198.542   8
  -1  -7   9 10866.1 142.400   5
   1  -7  -9 10578.4 178.879   9
   1  -7  -9 9351.56 178.579  15
  -1   7  -9 10503.6 174.676  16
   1  -7 -10 2462.64 105.202   9
  -1   7 -10 2417.18 101.142  16
   1  -7 -10 2380.47 119.054   8
   1   7  11 2213.11 114.497   7
   1  -7 -11 2083.49 118.505   8
   1  -7 -11 2002.68 99.2918   9
   1  -7 -12 710.999 101.703   8
   1   7  12 798.021 98.1087   7
  -1   7 -12 718.202 88.5163  16
   1  -7 -12 999.891 115.011  17
   1  -7 -13 592.630 107.355   8
   1   7  13 588.750 101.846   7
  -1   7 -13 521.281 89.6275  16
   1  -7 -13 629.149 110.446  17
   1  -7 -14 4765.86 175.727   8
   1   7  14 4722.04 156.729   7
  -1   7 -14 5104.73 164.470  16
  -1   7 -14 5329.89 174.170  14
   1   7  15 40436.0 489.950   7
  -1   7 -15 41217.6 507.877  16
   1  -7 -16 19571.9 362.494   8
   1   7  16 19948.1 339.621   7
  -1   7 -16 19972.6 338.903  16
   1   7  17 85264.7 892.967   7
  -1   7 -17 86540.2 902.216  16
  -1   7 -18 14222.6 298.627  16
  -1   7 -18 15516.2 316.977  14
   1   7  19 13406.6 297.035   7
   1  -7 -19 13484.9 332.014   8
  -1   7 -19 13579.4 304.297  16
  -1   7 -20 7376.99 237.194  16
   1  -7 -20 7585.39 261.335   8
   1   7  20 7035.83 228.511   7
   1   7  21 576.206 126.492   7
   1  -7 -21 820.024 155.532   8
  -1   7 -22 76.8454 133.319  14
   1   7  22 139.439 119.895   7
   1  -7 -22 169.508 137.566   8
  -1   7 -23 381.921 134.460  14
   1   7  23 258.276 116.570   7
   1  -7 -23 397.550 133.920   8
  -1   7 -24 275.109 120.943  14
   1   7  24 108.226 113.208   7
   1  -7 -24 139.117 122.179   8
   1   7  25 313.806 110.750   7
   1  -7 -25 390.533 113.424   8
   1  -7 -25 493.945 120.836  19
  -1   7 -25 508.050 115.428  14
   1  -7 -26 639.235 110.842  19
  -1   7 -26 593.183 106.342  14
   1  -7 -27 9096.77 203.601  19
  -1   7 -27 8996.05 192.965  14
   1   8 -26 563.950 90.1613  14
   1   8 -25 1106.36 108.625  14
  -1  -8 -24 656.904 119.373   8
   1   8 -24 525.331 102.111  16
   1  -8  24 956.080 101.824  10
   1   8 -24 720.357 111.796  14
  -1  -8 -23 706.960 131.251   8
   1   8 -23 566.203 106.800  16
   1  -8  23 872.584 108.983  10
   1   8 -23 747.037 118.706  14
  -1  -8 -22 815.048 137.061   8
   1   8 -22 670.602 111.528  16
   1  -8  22 937.254 117.207  10
   1   8 -22 777.246 120.471  14
  -1   8  21 242.225 122.747   7
   1   8 -21 351.625 111.074  14
  -1  -8 -21 417.140 130.472   8
   1  -8  21 440.760 113.275  10
   1   8 -21 308.785 104.073  16
  -1   8  20 12811.6 284.449   7
  -1  -8 -20 13123.9 312.180   8
   1  -8  20 13385.3 256.440  10
   1  -8  19 2636.79 123.321  13
  -1  -8 -19 2794.85 172.337   8
   1   8 -19 2447.85 143.852  16
   1  -8  19 3045.75 150.755  10
   1  -8  18 11286.8 217.400  13
  -1  -8 -18 11428.6 285.316   8
   1  -8  18 11937.9 243.791  10
   1   8 -18 11545.4 249.394  16
   1   8 -17 36192.3 466.161  16
   1  -8  17 34882.0 420.795  13
   1  -8  16 12616.2 228.448  13
  -1  -8 -16 12420.7 279.760   8
   1  -8  16 13323.2 251.385  10
   1   8 -16 13648.1 261.250  16
  -1  -8 -15 8733.97 228.105   8
   1  -8  15 8248.67 165.842  11
   1  -8  15 9057.93 206.682  10
   1   8 -15 8834.55 205.298  16
  -1  -8 -14 10347.9 240.962   8
   1  -8  14 10102.5 180.849  11
   1  -8  14 10823.8 218.192  10
   1   8 -14 10832.4 218.716  16
  -1  -8 -13 3098.68 140.980   8
   1   8 -13 3367.06 130.330  16
   1  -8  13 2906.85 103.721  11
   1  -8  13 3311.95 139.514  10
   1  -8  12 9775.38 175.699  11
   1  -8  12 9970.59 201.632  10
   1  -8  12 9334.05 168.325  12
   1   8 -12 10240.1 206.626  16
  -1  -8 -12 9471.18 212.017   8
  -1  -8 -11 1207.82 101.304  14
   1  -8  11 1390.96 77.7068  12
   1   8 -11 1231.83 97.9996  18
   1   8 -11 1524.95 107.317  16
  -1  -8 -11 1480.00 107.820   8
   1  -8  11 1478.36 112.427  10
   1  -8  11 1619.23 86.4704  11
   1  -8  10 1834.35 81.6883  12
   1  -8  10 1976.68 119.772  10
   1  -8  10 2066.17 96.3002  11
   1   8 -10 1732.00 99.3212  18
  -1  -8 -10 1904.78 108.816   8
  -1  -8  -9 1114.98 93.5489   8
   1  -8   9 1255.95 97.2992   2
   1  -8   9 1257.50 76.3172  12
   1  -8   9 1309.00 86.6183  11
   1  -8   9 1323.66 110.796  10
   1  -8   9 1224.60 103.261  20
   1  -8   9 1174.82 86.2271   5
   1   8  -9 1155.33 82.8285  18
  -1  -8  -9 1268.58 92.1224   2
  -1  -8  -8 13411.7 222.560   8
  -1  -8  -8 12990.8 220.215  14
  -1  -8  -8 12536.3 196.690   5
   1  -8   8 14516.4 227.622  10
   1  -8   8 13765.7 213.015  11
   1  -8   8 14391.8 206.539  20
   1  -8   8 13489.3 195.125   5
   1  -8   8 13796.4 201.437   2
  -1  -8  -8 15076.5 197.045   2
  -1  -8  -7 14658.0 236.882  14
   1  -8   7 15505.4 213.825   2
   1  -8   7 14811.7 224.585  11
   1  -8   7 16678.6 243.595  10
   1  -8   7 15826.9 218.957  20
   1  -8   7 14935.0 206.779   5
  -1  -8  -7 17497.1 214.253   2
  -1  -8  -7 15678.6 235.666   8
   1   8  -6 40317.7 428.777  18
  -1  -8  -6 39870.1 425.923   8
  -1  -8  -6 37144.8 425.076  14
   1  -8   6 39812.7 379.819   6
   1  -8   6 38943.6 422.362  11
   1  -8   6 41278.2 427.409  10
   1  -8   6 39463.6 400.580  20
   1  -8   6 37323.6 390.363   5
   1  -8   6 38800.6 395.012   2
  -1  -8  -6 41751.2 388.086   2
   1  -8   5 49623.1 489.211   2
   1  -8   5 52708.4 498.452  20
   1  -8   5 49709.6 488.542   5
   1   8  -5 53920.9 529.169  18
  -1  -8  -5 52484.5 518.714   8
   1  -8   5 50825.7 529.936  13
   1  -8   5 57165.1 520.681  12
   1  -8   5 50405.2 519.195  11
   1  -8   5 54530.3 521.919  10
   1  -8   5 52355.3 475.616   6
  -1  -8  -5 53464.4 481.743   2
   1   8  -4 46397.1 473.888  18
   1  -8   4 45624.9 480.963  13
   1  -8   4 46473.5 469.303  12
  -1  -8  -4 45557.6 429.719  11
   1  -8   4 47149.6 453.933  20
   1  -8   4 46857.7 468.166  10
   1  -8   4 45958.0 448.906   5
   1  -8   4 46597.0 434.007   6
   1  -8   4 45654.1 447.006   2
   1  -8   3 7218.28 150.362   2
   1  -8   3 7254.34 159.849  20
   1  -8   3 7277.17 155.445  10
   1   8  -3 7223.72 146.461  18
  -1  -8  -3 7079.43 139.670   8
   1  -8   3 7141.01 159.066  13
  -1  -8  -3 6956.44 122.598  11
   1  -8   3 7103.00 145.150   5
   1  -8   3 7351.67 153.149   6
  -1  -8  -3 7282.95 138.486   2
   1  -8   2 4016.34 129.118   2
   1  -8   2 3813.10 115.534  19
   1  -8   2 3892.94 138.016  20
   1  -8   2 3858.04 126.130  10
   1  -8   2 3854.81 135.464   4
   1   8  -2 3901.47 115.365  18
  -1  -8  -2 3759.99 102.298   8
   1  -8   2 3850.13 126.410  13
  -1  -8  -2 3624.82 99.4705  11
   1  -8   2 3849.43 121.263   5
   1  -8   2 3977.28 134.535   6
  -1  -8  -2 4110.25 113.072   2
   1  -8   1 2402.06 120.311   2
   1   8  -1 2380.17 105.675  18
   1  -8   1 2215.13 127.467  20
   1  -8   1 2112.56 99.4734  19
   1  -8   1 2253.29 112.366  10
   1  -8   1 2093.89 129.413   4
   1  -8   1 2135.49 125.519  17
  -1  -8  -1 2093.22 79.6630   8
   1  -8   1 2103.09 108.403   8
   1  -8   1 2217.04 107.372  13
   1  -8   1 1872.96 95.4960  12
  -1  -8  -1 2012.78 84.2746  11
   1  -8   1 2101.31 109.288   5
   1  -8   1 2433.45 131.392   6
  -1  -8  -1 2214.66 99.0108   2
  -1  -8   0 30176.3 293.587   2
   1  -8   0 28607.3 327.293   2
   1  -8   0 27862.7 331.808  19
   1  -8   0 28790.9 321.892  20
   1  -8   0 27358.8 315.644  10
   1  -8   0 30139.9 320.014   4
   1  -8   0 30410.7 346.914  17
   1  -8   0 31152.9 329.110  15
   1  -8   0 29175.8 330.865  13
   1  -8   0 28580.8 329.660  12
  -1  -8   0 28374.9 307.373  11
   1  -8   0 29017.6 347.738   8
  -1  -8   0 25568.1 286.755   8
   1  -8   0 30561.5 314.750   6
   1  -8   0 28444.2 333.136   5
   1  -8  -1 1941.02 127.244   2
   1  -8  -1 2442.54 128.639  17
   1  -8  -1 2039.98 111.443  15
   1  -8  -1 1703.63 114.401   5
   1  -8  -1 2145.82 96.9499  12
   1  -8  -1 2110.66 104.722  13
   1  -8  -1 2396.65 160.222   4
   1  -8  -1 2270.27 105.440  19
   1  -8  -1 2301.48 135.870  20
   1  -8  -1 1978.49 102.544  10
  -1  -8   1 2399.31 95.6907   2
   1  -8  -1 2295.83 114.165   8
   1  -8  -2 3440.97 137.815   2
   1  -8  -2 3643.64 137.219  17
   1  -8  -2 3818.43 121.945  15
   1  -8  -2 4199.71 150.203   6
   1  -8  -2 3359.04 131.296   5
   1  -8  -2 3915.50 114.278  12
   1  -8  -2 3830.34 120.850  13
   1  -8  -2 3884.54 126.885  19
   1  -8  -2 3833.78 148.929  20
   1  -8  -2 3473.51 149.627   4
  -1  -8   2 3848.93 104.079   2
   1  -8  -2 4012.12 135.054   8
   1  -8  -3 7416.91 154.445  15
   1  -8  -3 7131.59 175.436   6
   1  -8  -3 7533.71 158.076  13
   1  -8  -3 7305.59 144.497  12
   1  -8  -3 7281.39 146.517  11
   1  -8  -3 7516.39 173.069   8
   1  -8  -3 7301.35 165.355  17
  -1  -8   3 7284.24 126.262   2
   1  -8  -3 7682.03 168.911  19
   1  -8  -3 7163.17 172.587  20
   1  -8  -4 48243.1 505.745  19
   1  -8  -4 50572.8 470.462  15
   1  -8  -4 45557.0 476.678   5
   1  -8  -4 48007.5 459.915   6
   1  -8  -4 48456.1 467.707  12
   1  -8  -4 48181.2 477.476  13
   1  -8  -4 45117.1 471.686   2
   1  -8  -4 45667.8 481.528  17
  -1  -8   4 45173.4 420.338   2
   1  -8  -4 47871.9 510.158   8
   1  -8  -5 54326.0 558.278  19
   1  -8  -5 54303.8 521.121   9
   1  -8  -5 52867.6 518.608   2
   1  -8  -5 54828.3 532.911  17
   1  -8  -5 55630.7 516.744  15
   1  -8  -5 49245.8 499.203   6
   1  -8  -5 53333.7 522.813   5
   1  -8  -5 52591.7 505.863  12
   1  -8  -5 49389.9 509.051  13
  -1  -8   5 51184.7 462.017   2
   1  -8  -5 53113.6 556.911   8
   1  -8  -6 41938.8 438.305  17
   1  -8  -6 40762.8 458.065  19
   1  -8  -6 35606.7 404.590   6
   1  -8  -6 39195.9 403.092  12
   1  -8  -6 36263.3 405.079  13
   1  -8  -6 41421.2 423.162   9
   1  -8  -6 41675.9 424.123   5
   1  -8  -6 39719.9 454.555   8
   1  -8  -6 42263.9 426.961   2
  -1  -8   6 39050.2 363.038   2
   1  -8  -7 16523.4 235.500   9
   1  -8  -7 16784.5 237.451   5
   1  -8  -7 15581.2 260.194   8
   1  -8  -7 16884.4 240.667   2
  -1  -8   7 15797.6 187.356   2
  -1  -8   8 14647.3 177.317   2
  -1  -8   8 14771.1 183.623   5
   1  -8  -8 14203.5 219.468   9
   1  -8  -8 15209.9 220.669   5
   1  -8  -8 15565.7 230.642   2
  -1   8  -8 13708.1 202.070  16
   1  -8  -8 14049.5 247.817   8
   1  -8  -9 1178.40 107.460   8
   1  -8  -9 1128.96 90.1021   9
   1  -8  -9 1360.52 108.911   2
  -1  -8   9 1292.85 76.2143   2
  -1   8  -9 1248.59 78.4978  16
   1  -8 -10 1938.23 121.575   8
   1  -8 -10 1776.19 100.481   9
   1  -8 -11 1523.42 119.514   8
  -1   8 -11 1440.17 92.3378  16
   1  -8 -12 9799.16 231.200   8
   1   8  12 11015.7 223.916   7
  -1   8 -12 9909.64 198.414  16
   1  -8 -12 11276.1 225.849  17
   1  -8 -13 3273.17 155.578   8
   1   8  13 3384.55 149.242   7
  -1   8 -13 3190.72 130.115  16
   1  -8 -13 3503.28 149.147  17
   1   8  14 11460.6 236.712   7
  -1   8 -14 11003.9 227.448  16
  -1   8 -14 11013.5 232.829  14
   1  -8 -15 8906.63 245.385   8
  -1   8 -15 8754.75 214.123  16
  -1   8 -15 9195.53 221.488  14
   1  -8 -16 13134.1 305.422   8
   1   8  16 14117.0 297.615   7
  -1   8 -16 13204.4 270.156  16
  -1   8 -16 14590.7 290.747  14
  -1   8 -17 38032.7 490.102  16
  -1   8 -17 39441.1 506.984  14
   1  -8 -18 11419.5 304.160   8
   1   8  18 12322.7 289.935   7
  -1   8 -18 11691.3 266.235  16
  -1   8 -18 12486.6 283.909  14
  -1  -8  18 10927.2 202.673  11
  -1   8 -19 3144.48 180.254  14
  -1   8 -19 2722.49 162.633  16
   1  -8 -19 2993.50 191.225   8
   1   8  19 2755.07 177.295   7
   1  -8 -20 12925.3 327.359   8
   1   8  20 13094.2 295.170   7
  -1   8 -21 547.198 135.499  14
   1   8  21 385.990 128.287   7
   1  -8 -21 493.506 142.000   8
  -1   8 -22 898.807 143.173  14
   1   8  22 682.188 132.309   7
   1  -8 -22 908.638 146.340   8
  -1   8 -23 683.965 133.125  14
   1   8  23 734.961 126.846   7
   1  -8 -23 836.684 136.593   8
   1   8  24 576.208 121.250   7
   1  -8 -24 661.007 127.528  19
  -1   8 -24 791.717 123.059  14
  -1  -8  24 708.321 78.8289  13
   1  -8 -24 644.841 124.442   8
   1  -8 -25 977.548 122.256  19
  -1   8 -25 1085.23 116.263  14
   1  -8 -26 578.687 99.0014  19
  -1   8 -26 468.601 92.3068  14
   1  -8 -27 61.2900 75.4030  19
   1   9 -26 775.194 83.0312  14
  -1  -9 -25 325.159 86.5469  19
   1   9 -25 388.063 89.1720  14
  -1  -9 -24-7.52501 98.7033   8
   1   9 -24-36.7216 93.0557  14
   1   9 -24 44.0850 82.9905  16
   1  -9  23 631.703 95.0143  10
  -1  -9 -23 710.190 122.851   8
   1   9 -23 663.080 110.438  14
   1   9 -23 491.937 99.0472  16
   1  -9  22 40.4925 95.6048  10
  -1  -9 -22 109.517 118.054   8
   1   9 -22-5.55480 102.309  14
   1   9 -22 44.8370 93.1735  16
   1  -9  21-1.86684 103.644  10
   1   9 -21 46.0853 94.4496  16
  -1  -9 -21 162.434 122.567   8
   1   9 -21 61.9833 108.692  14
   1   9 -20 6430.77 199.207  16
  -1  -9 -20 6852.45 233.152   8
   1   9 -20 7092.78 207.399  14
   1  -9  20 7085.40 174.508  13
   1  -9  20 7523.15 193.966  10
  -1  -9 -19 6087.99 220.474   8
   1  -9  19 6359.78 185.341  10
   1   9 -18 31686.2 438.180  16
  -1  -9 -18 30594.1 476.770   8
   1  -9  18 31827.4 400.904  13
   1   9 -17 15356.4 283.037  16
  -1  -9 -17 14582.7 313.403   8
   1  -9  17 14461.2 254.101  13
   1  -9  17 15789.1 275.217  10
   1   9 -16 8573.74 210.754  16
   1  -9  16 7907.92 188.910  13
   1   9 -15 1501.02 113.672  16
  -1  -9 -15 1455.86 132.996   8
   1  -9  15 1442.47 108.830  13
   1  -9  15 1587.43 127.913  10
   1  -9  15 1302.57 89.8438  11
   1   9 -14 8626.07 201.331  16
  -1  -9 -14 8234.89 221.093   8
   1  -9  14 8385.09 190.499  13
   1  -9  14 8057.74 168.895  11
   1  -9  14 8924.95 204.398  10
   1   9 -13 1929.52 117.722  16
  -1  -9 -13 1770.80 127.217   8
   1  -9  13 1897.19 114.450  13
   1  -9  13 1968.45 128.729  10
   1  -9  13 1640.78 94.2605  11
   1  -9  12 265.942 67.7609  12
   1  -9  12 351.225 91.9293  13
   1  -9  12 336.589 72.2305  11
   1  -9  12 302.347 106.676  10
   1   9 -12 348.566 96.2093  16
  -1  -9 -12 339.992 97.4402   8
   1  -9  11 553.501 98.3206  20
   1  -9  11 590.329 109.240  10
   1  -9  11 562.442 76.7136  11
   1  -9  11 483.579 71.3684  12
  -1  -9 -11 482.554 95.6163   8
   1   9 -11 581.769 97.6240  16
   1   9 -11 497.141 84.6610  18
   1  -9  10 242.591 94.8719  20
   1  -9  10 234.851 65.6447  12
   1  -9  10 263.016 73.9771  11
   1   9 -10 232.853 72.7011  18
   1  -9  10 222.591 101.321  10
  -1  -9 -10 229.872 85.1061   8
   1  -9   9 4372.89 143.769  13
   1  -9   9 4231.03 119.641  12
   1  -9   9 4312.19 131.017  11
   1  -9   9 4569.29 146.914  10
  -1  -9  -9 4155.44 141.317   8
   1   9  -9 4251.62 130.708  18
   1  -9   9 4098.91 122.913   3
  -1  -9  -9 4244.69 124.387   3
   1  -9   9 4300.10 130.928   2
  -1  -9  -9 4599.56 129.434   2
   1  -9   8 7333.87 158.326   2
  -1  -9  -8 7509.13 173.502   8
   1  -9   8 7027.26 173.816  13
   1  -9   8 7778.69 152.454  12
   1  -9   8 7332.72 161.977  11
   1  -9   8 8059.31 178.222  10
   1   9  -8 7840.74 164.861  18
  -1  -9  -8 7308.44 153.124   5
  -1  -9  -8 7555.22 153.055   3
  -1  -9  -8 8164.14 157.957   2
   1  -9   8 7512.44 152.406   3
   1   9  -7 38417.7 426.929  18
  -1  -9  -7 37666.9 433.127   8
   1  -9   7 36796.5 434.186  13
   1  -9   7 39755.0 412.982  12
   1  -9   7 39265.6 426.092  10
   1  -9   7 36197.6 417.901  11
   1  -9   7 35880.4 393.120   2
   1  -9   7 36359.9 393.734  20
  -1  -9  -7 38118.2 390.732   3
   1  -9   7 35759.6 390.152   3
  -1  -9  -7 40823.1 391.247   2
  -1  -9  -6 20106.9 281.729   8
   1  -9   6 19563.6 285.068  13
   1  -9   6 20774.2 269.760  12
   1  -9   6 19434.8 275.360  11
   1  -9   6 19213.9 253.715   2
   1  -9   6 20669.8 276.059  10
   1  -9   6 19700.5 258.944  20
  -1  -9  -6 21315.6 252.419   2
   1  -9   6 18984.5 249.908   3
  -1  -9  -6 19763.1 246.812   3
  -1  -9  -5 8206.24 167.759   8
   1  -9   5 7866.23 178.001  13
   1  -9   5 8114.61 162.179  12
   1  -9   5 7829.53 167.634  11
   1  -9   5 7549.48 158.075   2
   1  -9   5 8070.63 170.338  10
  -1  -9  -5 8576.41 155.901   2
  -1  -9  -5 7267.27 147.983   3
   1  -9   5 7609.92 152.814   3
   1  -9   5 7708.70 165.650  20
   1  -9   4 8229.28 169.848  20
   1  -9   4 8243.34 170.676  10
   1  -9   4 7894.85 159.124   2
   1   9  -4 8173.15 162.227  18
   1  -9   4 8003.65 169.858  11
   1  -9   4 8100.42 155.310   3
  -1  -9  -4 7809.98 149.251   2
  -1  -9  -4 7952.84 159.370   8
   1  -9   3 5481.20 150.476  20
   1  -9   3 5357.39 142.678  10
   1  -9   3 5177.38 139.771   2
   1  -9   3 5323.50 147.761   6
  -1  -9  -3 5150.40 110.643  11
   1  -9   3 5078.89 138.051  11
   1  -9   3 4926.11 133.327   3
  -1  -9  -3 5046.98 126.576   2
   1   9  -3 5370.61 135.601  18
   1  -9   2 10199.4 190.653  20
   1  -9   2 10174.9 185.259  10
   1  -9   2 10547.8 185.093   2
   1  -9   2 10245.4 184.107   6
   1  -9   2 9967.00 186.830  11
   1   9  -2 9817.87 181.601  18
   1  -9   2 10325.6 180.023   3
  -1  -9  -2 10005.9 162.776   2
   1  -9   1 14004.0 231.925   8
   1  -9   1 13693.7 224.344  13
   1  -9   1 14737.2 219.767   3
  -1  -9  -1 14572.3 190.249   2
   1  -9   1 14515.7 225.247  11
   1  -9   1 13778.1 218.835  20
   1   9  -1 13500.9 226.525  18
   1  -9   1 13089.5 213.821  19
   1  -9   1 13295.0 209.592  10
   1  -9   1 15026.2 223.101   2
   1  -9   1 14964.3 216.954   6
   1  -9   0 1451.01 105.576   8
   1  -9   0 1220.04 100.915  13
   1  -9   0 1227.74 91.5353  11
   1  -9   0 1408.30 129.795  20
   1  -9   0 1279.66 93.6411  19
   1   9   0 1351.11 98.4052  18
   1  -9   0 1154.17 98.4265  10
   1  -9   0 1542.35 126.907   2
   1  -9   0 1333.43 116.582   3
  -1  -9   0 1406.62 90.5937   2
   1  -9  -1 14473.0 220.437   6
   1  -9  -1 13663.5 218.709  13
   1  -9  -1 13414.8 216.487  12
   1  -9  -1 14660.3 222.607  11
   1  -9  -1 13557.5 222.605  19
   1  -9  -1 13968.7 227.168  20
   1  -9  -1 12439.2 219.828   2
   1  -9  -1 14175.1 238.724   8
   1  -9  -1 12226.9 215.576   3
  -1  -9   1 14031.1 182.589   2
   1  -9  -2 11447.1 206.814   6
   1  -9  -2 9853.19 186.603  13
   1  -9  -2 10179.0 187.647  12
   1  -9  -2 10184.7 184.485  11
  -1  -9   2 9977.03 165.179  11
   1  -9  -2 9958.66 200.930  20
   1  -9  -2 10309.4 196.088  19
   1  -9  -2 9144.81 193.238   2
   1  -9  -2 10586.8 209.653   8
  -1  -9   2 10271.2 153.794   2
   1  -9  -2 8669.36 188.968   3
   1  -9  -3 4980.94 164.998   6
   1  -9  -3 5218.25 136.575  12
   1  -9  -3 4965.45 142.283  13
   1  -9  -3 5024.58 134.755  11
   1  -9  -3 5306.66 158.658   8
   1  -9  -3 4604.92 159.352   2
  -1  -9   3 4833.04 107.146   3
   1  -9  -3 4401.57 149.582   3
  -1  -9   3 5054.71 111.304   2
   1  -9  -3 5155.97 149.880  19
   1  -9  -4 8074.47 162.738  12
   1  -9  -4 7531.35 165.289  13
   1  -9  -4 7243.10 159.167  11
   1  -9  -4 8441.93 193.264   8
   1  -9  -4 7426.50 186.689   2
  -1  -9   4 7727.76 129.595   3
  -1  -9   4 7942.08 135.023   2
   1  -9  -4 7462.52 177.305   3
   1  -9  -4 8334.50 184.618  19
   1  -9  -5 7754.58 156.677  12
   1  -9  -5 7212.71 160.531  13
   1  -9  -5 7674.38 161.465  11
   1  -9  -5 8080.15 191.644   8
   1  -9  -5 8075.05 189.558   2
   1  -9  -5 8219.19 188.429  19
  -1  -9   5 7839.92 132.850   2
   1  -9  -5 7618.25 181.530   3
  -1  -9   5 7710.78 129.807   3
   1  -9  -6 20641.3 291.753  17
  -1  -9   6 19548.1 224.463   3
  -1  -9   6 19433.9 224.158   2
   1  -9  -6 21267.6 288.315   3
   1  -9  -6 20024.9 264.279  12
   1  -9  -6 19310.4 273.936  11
   1  -9  -6 20366.2 310.868   8
   1  -9  -6 21461.9 295.079   2
   1  -9  -6 20417.5 292.277  15
   1  -9  -6 20118.0 304.731  19
  -1  -9   7 37330.0 364.821   2
  -1  -9   7 38387.0 370.018   3
   1  -9  -7 40178.0 433.251   3
   1  -9  -7 40784.2 436.889   2
   1  -9  -7 35798.0 419.175  11
   1  -9  -7 36678.8 431.246  15
   1  -9  -7 37547.7 463.240   8
   1  -9  -7 40006.6 444.877  17
   1  -9  -8 8052.63 176.306   5
   1  -9  -8 7182.76 186.710  15
  -1  -9   8 7762.02 135.326   2
   1  -9  -8 8430.36 189.009   2
  -1  -9   8 7903.23 134.353   3
   1  -9  -8 8160.83 179.724   3
   1  -9  -8 7549.09 192.001   8
   1  -9  -8 8491.79 189.674  17
   1  -9  -9 4616.90 152.853   2
  -1  -9   9 4499.54 111.247   2
   1  -9  -9 4231.62 155.777   8
  -1  -9   9 4356.49 104.706   3
   1  -9  -9 4627.27 145.119   3
   1  -9 -10 245.170 99.2255   8
   1  -9 -10 309.847 107.018  17
   1   9  11 597.802 105.902   7
   1  -9 -11 602.157 107.849   8
   1  -9 -11 572.422 114.722  17
   1   9  12 347.295 107.327   7
   1  -9 -12 383.994 114.997  17
   1  -9 -12 361.403 108.457   8
   1  -9 -13 2183.66 144.328  17
   1   9  13 2009.34 140.715   7
   1  -9 -13 1964.27 142.827   8
   1  -9 -14 8670.31 239.574   8
   1   9  14 8547.90 220.635   7
  -1   9 -14 8177.96 201.376  14
   1  -9 -15 1440.49 143.443   8
   1   9  15 1615.81 144.803   7
  -1  -9  15 1471.40 94.0911  11
  -1   9 -15 1468.10 123.862  14
  -1   9 -16 8746.50 224.864  14
  -1   9 -16 8280.03 211.157  16
  -1  -9  16 8390.30 175.181  11
   1  -9 -17 14281.6 330.226   8
   1   9  17 16356.1 334.005   7
  -1   9 -17 16251.1 302.910  14
  -1   9 -17 14949.1 284.921  16
  -1  -9  17 14780.4 238.219  11
   1  -9 -18 30825.7 506.562   8
  -1   9 -18 32937.3 462.523  14
   1   9  19 6431.78 231.450   7
   1  -9 -19 6275.96 238.644   8
  -1  -9  19 6680.02 162.906  11
   1  -9 -20 7035.26 248.284   8
   1   9  20 6992.63 231.411   7
  -1   9 -20 7136.17 222.599  14
  -1   9 -21 5.34355 118.242  14
   1   9  21 45.0851 118.855   7
   1  -9 -21 91.0735 132.765   8
  -1   9 -22 87.3660 114.656  14
   1   9  22 108.846 114.039   7
   1  -9 -22-58.7765 120.994  19
   1  -9 -22 74.9916 122.806   8
  -1   9 -23 756.255 119.244  14
  -1  -9  23 650.698 85.1531  13
   1   9  23 564.093 122.402   7
   1  -9 -23 567.664 123.734  19
   1  -9 -23 687.947 130.523   8
  -1  -9  24 94.3909 68.6626  13
   1  -9 -24 18.9158 105.377   8
  -1   9 -24 59.6659 97.7987  14
   1  -9 -24 95.5064 104.050  19
  -1   9 -25 436.953 93.4395  14
   1  -9 -25 483.646 100.666  19
   1  -9 -26 825.667 94.1753  19
   1  10 -25 423.103 80.9353  14
   1  10 -24 121.297 86.1296  14
  -1 -10 -24 189.527 81.0459  19
   1  10 -23 122.235 83.1869  16
  -1 -10 -23 214.822 101.251   8
   1  10 -23 152.556 93.8918  14
  -1 -10 -23 154.384 90.3966  19
  -1 -10 -22 357.097 114.529   8
   1  10 -22 303.407 92.3675  16
   1  10 -22 403.803 105.210  14
   1 -10  21 188.768 84.3022  13
   1  10 -21 197.582 106.970  14
   1  10 -21 150.585 93.0425  16
  -1 -10 -21 331.369 119.203   8
   1 -10  21 169.371 93.0001  10
   1  10 -20 1079.05 113.526  16
   1 -10  20 1193.35 104.679  13
   1  10 -20 1300.78 123.648  14
  -1 -10 -20 1212.51 140.882   8
   1 -10  20 1291.87 114.821  10
   1  10 -19 4133.71 163.522  16
   1 -10  19 4468.52 149.289  13
  -1 -10 -19 4142.67 192.221   8
   1 -10  19 4632.76 157.170  10
  -1 -10 -18 6049.15 216.820   8
   1 -10  18 6248.00 180.127  10
   1  10 -17 3670.23 152.430  16
   1 -10  17 3430.48 141.771  13
  -1 -10 -17 3678.21 180.140   8
   1 -10  17 3924.31 156.236  10
   1  10 -16 7119.75 191.454  16
   1 -10  16 6629.99 179.761  13
  -1 -10 -16 6509.16 216.834   8
   1 -10  16 7141.11 191.684  10
   1 -10  16 5997.86 159.024  11
   1  10 -15 4201.34 152.384  16
   1 -10  15 3992.46 149.353  13
   1  10 -14 1872.19 117.913  16
   1 -10  14 1796.86 119.883  13
  -1 -10 -14 1655.91 134.319   8
   1 -10  14 1634.09 97.8290  11
   1 -10  14 1843.52 129.661  10
   1 -10  13 3268.62 145.549  10
   1 -10  13 2848.87 117.041  11
   1 -10  13 2952.14 136.238  13
   1  10 -13 3316.40 136.740  16
   1 -10  13 2710.71 116.795  12
  -1 -10 -13 2781.96 149.167   8
   1 -10  12 1466.56 97.9860  11
   1 -10  12 1539.56 123.431  10
   1 -10  12 1493.56 116.034  13
   1  10 -12 1634.39 115.838  16
  -1 -10 -12 1408.38 121.441   8
   1 -10  12 1277.58 92.8547  12
   1 -10  11 183.782 104.202  10
   1 -10  11 183.848 76.4327  11
   1  10 -11 68.8416 78.1557  18
   1  10 -11 143.291 94.4457  16
  -1 -10 -11 168.220 94.8908   8
   1 -10  11 162.491 93.9151  13
   1 -10  11 92.3299 70.3474  12
   1 -10  10 3378.67 141.287  13
   1 -10  10 3179.26 114.836  12
   1 -10  10 3515.47 142.746  10
   1 -10  10 3561.64 126.048  11
   1 -10  10 3451.49 130.621  20
   1  10 -10 3431.06 130.161  18
  -1 -10 -10 3207.28 141.201   8
   1 -10   9 5174.53 151.238   2
  -1 -10  -9 5513.07 147.641   2
   1 -10   9 5391.54 148.753  20
   1 -10   9 5454.87 143.622   5
   1  10  -9 5938.59 154.474  18
  -1 -10  -9 5386.72 165.543   8
   1 -10   9 5440.84 164.777  13
   1 -10   9 5332.55 139.437  12
   1 -10   9 5570.19 150.848  11
   1 -10   9 5675.49 161.662  10
  -1 -10  -9 4607.58 138.976   5
  -1 -10  -9 5075.97 139.026   3
   1 -10   9 5418.56 146.438   3
   1 -10   8 2397.27 122.196   2
  -1 -10  -8 2544.28 122.905   2
   1 -10   8 2397.71 123.875  20
   1 -10   8 2470.05 124.386  10
   1 -10   8 2104.77 106.979   5
   1  10  -8 2439.76 104.792  18
  -1 -10  -8 2330.96 122.217   8
   1 -10   8 2070.86 123.656  13
   1 -10   8 2255.24 100.363  12
   1 -10   8 2158.11 109.415  11
  -1 -10  -8 1952.15 109.041   5
   1 -10   8 2304.32 110.707   3
  -1 -10  -8 2089.53 111.011   3
   1 -10   7 3714.85 133.613   2
  -1 -10  -7 3938.78 131.114   2
   1 -10   7 3679.32 136.573  20
   1 -10   7 3982.44 139.886  10
   1 -10   7 3538.06 119.563   5
   1  10  -7 4023.08 123.127  18
  -1 -10  -7 3704.65 136.176   8
   1 -10   7 3705.38 144.442  13
   1 -10   7 3756.42 117.198  12
   1 -10   7 3617.45 129.839  11
  -1 -10  -7 3481.37 126.260   5
  -1 -10  -7 3503.67 125.624   3
   1 -10   7 3599.51 125.333   3
   1 -10   6 13693.1 220.052   2
   1 -10   6 14171.3 224.520  20
   1  10  -6 15189.3 236.520  18
  -1 -10  -6 14133.5 240.140   8
   1 -10   6 14078.0 247.578  13
  -1 -10  -6 13642.8 218.531   5
   1 -10   6 15077.4 232.368  12
   1 -10   6 14107.8 237.580  11
   1 -10   6 13340.0 213.291   5
   1 -10   6 15400.3 240.108  10
  -1 -10  -6 14487.1 216.385   3
   1 -10   6 13777.1 216.330   3
  -1 -10  -6 15399.8 218.470   2
   1 -10   5 17636.5 257.014  10
   1 -10   5 15911.4 233.597   5
  -1 -10  -5 16732.3 231.846   3
  -1 -10  -5 17199.4 229.839   2
   1 -10   5 16548.6 237.948   3
   1 -10   5 16127.4 266.055  13
   1 -10   5 18049.3 255.271  12
   1 -10   5 16652.4 260.727  11
   1  10  -5 17488.5 258.737  18
   1 -10   5 16287.3 239.534   2
  -1 -10  -5 15770.2 236.326   5
   1 -10   4 982.436 99.8516   3
  -1 -10  -4 956.723 100.802   2
  -1 -10  -4 842.943 91.5000   3
   1 -10   4 894.265 105.043  13
   1 -10   4 924.809 86.7828  12
   1 -10   4 929.171 95.0697  11
   1 -10   4 892.180 107.656   2
   1 -10   4 868.755 91.4357   5
   1 -10   4 975.979 104.751  10
  -1 -10  -4 737.330 89.1144   5
  -1 -10  -3 859.813 90.4923   3
  -1 -10  -3 1221.40 100.520   2
   1 -10   3 1116.59 102.297   3
   1 -10   3 1051.07 90.7826  12
   1 -10   3 1130.58 96.7269  11
   1 -10   3 1165.17 106.970  13
   1 -10   3 1188.17 110.111   2
   1 -10   3 1266.17 106.151  10
   1 -10   3 1078.74 99.4604   5
   1 -10   2 1961.49 113.504   3
  -1 -10  -2 2139.30 106.383   2
  -1 -10  -2 1716.53 96.6549   3
   1 -10   2 2038.13 118.104  13
   1 -10   2 1563.58 98.5784  12
  -1 -10  -2 1854.34 87.4758  11
   1 -10   2 1949.86 111.440  11
   1 -10   2 2037.91 121.648   2
   1 -10   2 1945.16 111.282  10
   1 -10   2 1911.78 109.030   5
   1 -10   1 4655.46 142.791   3
  -1 -10  -1 4392.83 122.301   2
  -1 -10  -1 3787.78 114.817   3
   1 -10   1 4730.62 149.885   2
   1 -10   1 4410.11 142.586  13
   1 -10   1 3662.08 130.948  12
   1 -10   1 4246.02 140.053  11
  -1 -10  -1 3983.35 114.878  11
   1 -10   1 4085.52 131.295  10
   1 -10   1 4042.85 125.642  19
   1 -10   1 4480.51 140.994   5
   1 -10   0 390.679 82.6674  19
   1 -10   0 382.678 104.014   5
   1 -10   0 406.916 81.9013  12
  -1 -10   0 370.354 69.9786  11
   1 -10   0 398.556 87.0660  11
   1 -10   0 412.094 92.9364   8
   1 -10   0 435.788 109.808   3
  -1 -10   0 347.833 79.2441   3
  -1 -10   0 390.642 88.5728   2
   1 -10   0 493.318 120.246   2
   1 -10  -1 4242.96 155.385  17
   1 -10  -1 3861.66 145.569   5
   1 -10  -1 4066.05 137.810  12
  -1 -10   1 4475.62 122.937  11
   1 -10  -1 4308.87 137.699  11
   1 -10  -1 4495.25 151.577   8
   1 -10  -1 4121.86 153.066   2
  -1 -10   1 4185.03 116.414   2
   1 -10  -1 3907.35 149.719   3
  -1 -10   1 3821.93 110.404   3
   1 -10  -1 4115.00 135.462  19
   1 -10  -2 1946.95 129.937  17
   1 -10  -2 1539.63 122.578   5
   1 -10  -2 1755.51 105.382  12
   1 -10  -2 1989.27 110.949  11
  -1 -10   2 2102.23 94.0597  11
   1 -10  -2 2147.92 125.031   8
   1 -10  -2 1844.60 138.617   2
  -1 -10   2 1821.62 93.6997   2
   1 -10  -2 1618.20 128.498   3
  -1 -10   2 1747.53 87.9404   3
   1 -10  -2 1980.04 111.658  19
   1 -10  -3 1197.13 125.484  17
   1 -10  -3 1282.97 115.862   8
   1 -10  -3 1097.41 116.784   5
   1 -10  -3 1019.06 96.6918  12
   1 -10  -3 1125.58 97.0211  11
  -1 -10   3 1179.57 80.8532  11
   1 -10  -3 1168.75 132.473   2
   1 -10  -3 1166.86 100.411  19
   1 -10  -3 1044.31 122.984   3
  -1 -10   3 1085.74 86.8014   2
  -1 -10   3 1003.87 80.0971   3
   1 -10  -4 1110.68 127.573  17
   1 -10  -4 1111.78 112.994   8
  -1 -10   4 833.687 78.4638   5
   1 -10  -4 982.812 90.7909  12
   1 -10  -4 934.965 93.6385  11
  -1 -10   4 945.166 80.0479  11
   1 -10  -4 1001.29 131.659   2
   1 -10  -4 955.330 118.549   5
   1 -10  -4 995.423 102.666  19
  -1 -10   4 838.968 77.4729   3
   1 -10  -4 946.984 122.982   3
  -1 -10   4 873.385 83.5710   2
  -1 -10   5 16506.1 215.941   5
   1 -10  -5 16982.6 256.452  12
   1 -10  -5 16552.8 257.300  11
  -1 -10   5 16760.6 234.570  11
  -1 -10   5 16474.1 210.973   3
  -1 -10   5 16085.5 208.585   2
   1 -10  -5 17180.0 276.523   3
   1 -10  -5 17285.6 280.252   2
   1 -10  -5 17424.4 294.763   8
   1 -10  -5 16445.5 268.929   5
   1 -10  -6 14494.9 273.953   8
  -1 -10   6 14656.5 198.890   5
   1 -10  -6 14837.6 255.636   5
   1 -10  -6 15370.7 267.501   2
   1 -10  -6 13940.9 239.170  11
  -1 -10   6 14799.7 219.166  11
   1 -10  -6 16111.1 270.514  17
  -1 -10   6 14860.3 197.116   3
   1 -10  -6 15004.2 258.972   3
  -1 -10   6 14053.1 193.997   2
   1 -10  -7 4164.23 159.099   8
  -1 -10   7 3746.41 106.604   5
   1 -10  -7 3918.03 152.631  19
   1 -10  -7 4050.78 151.501   5
  -1 -10   7 3813.59 111.089   2
   1 -10  -7 4308.68 171.378   2
  -1 -10   7 4090.15 118.498  11
   1 -10  -7 4141.40 158.957   3
  -1 -10   7 3749.89 106.325   3
   1 -10  -7 4426.57 165.051  17
   1 -10  -8 2445.52 140.465   8
   1 -10  -8 2383.04 131.028  19
   1 -10  -8 2390.19 132.942   5
  -1 -10   8 2340.29 100.904   2
   1 -10  -8 2528.55 153.064   2
  -1 -10   8 2091.86 90.5936   5
  -1 -10   8 2223.65 93.5728   3
   1 -10  -8 2470.77 139.004   3
   1 -10  -8 2588.72 146.567  17
   1 -10  -9 5461.43 181.500   8
   1 -10  -9 5372.08 175.794  19
   1 -10  -9 5826.24 167.555   5
   1 -10  -9 5918.83 181.886   2
  -1 -10   9 5647.92 129.894   2
   1 -10  -9 6002.30 186.680  17
  -1 -10   9 5489.20 126.219   3
   1 -10  -9 5786.20 173.429   3
  -1 -10   9 5387.51 125.790   5
   1 -10 -10 3731.75 163.259  17
   1 -10 -10 3239.47 152.138  19
   1 -10 -10 3355.65 156.893   8
  -1 -10  11 223.825 74.1859  11
   1 -10 -11 42.2934 103.719   8
   1 -10 -11 201.792 123.107  17
   1 -10 -11 167.068 99.4277  19
   1  10  11 260.418 106.076   7
   1 -10 -12 1542.67 143.883  17
   1 -10 -12 1453.22 128.081  19
  -1 -10  12 1442.56 95.6477  11
   1  10  12 1527.21 134.005   7
   1 -10 -12 1516.23 134.719   8
  -1 -10  13 3005.44 117.615  11
   1 -10 -13 2887.82 162.168   8
   1  10  13 3336.23 164.612   7
   1 -10 -13 2914.34 160.905  19
  -1 -10  13 3050.52 114.984  12
  -1 -10  14 1733.23 100.616  11
  -1  10 -14 1667.03 115.789  14
   1 -10 -14 1790.85 148.194   8
   1  10  14 1804.00 145.769   7
   1 -10 -14 1745.33 143.715  19
  -1 -10  14 1835.52 99.5892  12
  -1  10 -15 3765.27 150.789  14
  -1 -10  15 3976.38 129.480  11
   1 -10 -16 6977.15 236.685   8
   1  10  16 7243.28 248.408   7
  -1  10 -16 6500.95 188.555  14
   1 -10 -16 6830.92 229.696  19
  -1 -10  16 6755.73 166.070  11
   1 -10 -17 3743.18 193.932   8
   1  10  17 3964.06 206.363   7
   1 -10 -17 3559.41 182.762  19
  -1  10 -17 3433.77 155.508  14
   1  10  18 6036.54 231.561   7
   1 -10 -18 5846.75 227.011   8
   1 -10 -18 5669.78 218.376  19
  -1 -10  18 6407.17 164.028  11
   1 -10 -19 4313.02 207.360   8
   1  10  19 4115.40 199.298   7
  -1  10 -19 4249.42 175.295  14
  -1 -10  19 4668.76 140.524  11
   1 -10 -20 1253.57 154.513   8
   1  10  20 975.400 144.439   7
  -1  10 -20 1105.84 126.741  14
   1 -10 -20 1063.25 139.512  19
  -1 -10  20 1231.13 89.9340  11
   1 -10 -21 228.549 125.596   8
   1  10  21 226.437 118.673   7
   1 -10 -21 184.034 119.289  19
  -1  10 -21 136.991 107.893  14
  -1  10 -22 466.853 107.217  14
   1 -10 -22 475.879 124.491   8
  -1 -10  22 435.158 87.8864  13
   1 -10 -22 293.446 112.169  19
   1  10  22 403.712 113.082   7
   1 -10 -23 149.259 109.418   8
  -1 -10  23 212.507 77.3399  13
   1 -10 -23 270.922 105.184  19
  -1  10 -23 206.676 94.4175  14
  -1 -10  24 130.735 64.2790  13
   1 -10 -24 95.7968 94.8073  19
  -1  10 -24 176.915 85.5136  14
   1 -10 -25 372.312 90.3850  19
   1  11 -24 2000.58 103.049  14
   1  11 -23 13.1315 83.4572  14
   1  11 -23 52.5936 73.6676  16
   1 -11  22 26.8443 76.2904  13
  -1 -11 -22-26.9081 94.9312   8
   1  11 -22 63.7786 89.6672  14
   1  11 -22 78.2955 79.9634  16
   1 -11  21 146.099 83.4868  13
  -1 -11 -21 142.618 103.906   8
   1  11 -21 53.0714 94.7892  14
   1  11 -21 101.461 83.1290  16
   1 -11  20 460.376 92.9172  13
   1  11 -20 445.714 96.2966  16
   1  11 -20 389.146 106.169  14
  -1 -11 -20 505.779 119.139   8
   1  11 -19 747.471 102.966  16
   1 -11  19 957.367 104.407  13
   1  11 -19 850.257 114.385  14
  -1 -11 -19 800.540 126.856   8
   1  11 -18 2189.70 129.744  16
  -1 -11 -18 2004.99 150.155   8
   1 -11  18 2229.57 124.949  13
  -1 -11 -17 2027.52 150.942   8
   1 -11  17 2145.78 110.812  11
   1  11 -16 3532.93 144.676  16
  -1 -11 -16 3323.85 171.750   8
   1 -11  16 3349.49 143.452  13
   1 -11  16 3626.69 146.816  10
   1 -11  15 156.708 77.0327  11
   1 -11  15 196.667 97.3112  13
   1  11 -15 121.695 88.5322  16
  -1 -11 -15 126.182 111.644   8
   1 -11  15 131.326 102.835  10
   1 -11  14 1095.79 94.6032  11
   1 -11  14 1523.90 121.999  10
   1 -11  14 1365.72 118.199  13
   1  11 -14 1457.04 109.488  16
   1  11 -13 602.609 94.6373  16
   1 -11  13 557.886 105.132  13
   1 -11  13 414.277 85.8668  12
   1 -11  13 456.333 84.9427  11
   1 -11  12 3000.10 142.078  13
   1 -11  12 2730.90 119.775  11
   1 -11  12 2557.37 120.178  12
   1  11 -12 3258.57 135.984  16
  -1 -11 -12 2657.59 149.238   8
   1 -11  12 3008.88 141.052  10
   1 -11  11 1137.10 117.684  13
   1 -11  11 883.493 91.5129  12
   1 -11  11 1037.40 95.9290  11
   1  11 -11 1180.24 112.704  16
  -1 -11 -11 1115.98 116.820   8
   1 -11  11 1195.30 117.243  10
  -1 -11 -10 1114.95 114.362   8
   1 -11  10 1356.36 121.282  13
   1 -11  10 1119.63 94.8616  12
   1 -11  10 1166.77 100.394  11
   1 -11  10 1427.94 120.065  10
   1 -11  10 1274.70 116.829  20
   1  11 -10 1182.61 98.9138  18
   1  11  -9 520.882 81.1211  18
  -1 -11  -9 418.567 97.0476   8
  -1 -11  -9 461.592 114.506   2
   1 -11   9 412.358 111.677   2
   1 -11   9 492.176 82.8013  12
   1 -11   9 500.400 109.884  13
   1 -11   9 426.316 87.4904  11
   1 -11   9 413.526 96.4062   5
  -1 -11  -9 357.438 99.3773   5
   1 -11   9 514.640 108.464  10
   1 -11   9 423.107 111.087  20
  -1 -11  -9 571.498 106.301   3
   1 -11   9 549.583 103.024   3
   1 -11   8 1485.84 123.622   2
  -1 -11  -8 1664.11 124.601   2
   1 -11   8 1652.63 122.800  20
   1 -11   8 1764.08 122.290  10
   1 -11   8 1412.59 106.370   5
   1  11  -8 1719.72 97.2434  18
  -1 -11  -8 1463.70 112.251   8
   1 -11   8 1501.45 123.235  13
   1 -11   8 1563.43 101.651  12
   1 -11   8 1485.03 106.332  11
  -1 -11  -8 1385.93 111.614   5
  -1 -11  -8 1544.02 116.385   3
   1 -11   8 1505.17 113.274   3
   1 -11   7 680.814 113.215  20
   1 -11   7 754.262 108.354  10
   1 -11   7 688.538 97.1697   5
   1  11  -7 760.563 76.3049  18
  -1 -11  -7 614.348 101.093   3
   1 -11   7 653.400 100.915   3
   1 -11   7 703.188 112.153  13
   1 -11   7 680.282 86.3537  12
   1 -11   7 729.846 94.8555  11
  -1 -11  -7 650.612 99.2105   5
  -1 -11  -7 713.032 115.522   2
   1 -11   7 738.183 111.364   2
   1 -11   6 3032.59 137.394  20
   1 -11   6 3261.12 134.556  10
   1 -11   6 2928.19 124.269   5
   1  11  -6 3440.52 118.893  18
  -1 -11  -6 2775.11 123.931   3
   1 -11   6 3007.43 126.765   3
   1 -11   6 3204.54 143.292  13
   1 -11   6 3098.08 123.234  12
   1 -11   6 3005.09 129.590  11
   1 -11   6 3130.18 135.728   2
  -1 -11  -6 3096.73 132.909   2
  -1 -11  -6 2535.20 121.934   5
  -1 -11  -5 30.8634 91.9886   3
   1 -11   5-11.8575 94.5834   3
   1 -11   5 27.7365 111.778  20
   1 -11   5 32.2392 100.347  10
  -1 -11  -5 35.5698 90.4720   5
   1 -11   5 6.83917 88.2891   5
   1 -11   5 31.1481 100.234  13
   1 -11   5-16.5994 75.2678  12
   1 -11   5 55.4658 84.7893  11
   1  11  -5 47.1697 60.7713  18
   1 -11   5 13.8729 104.548   2
  -1 -11  -5-24.6144 102.809   2
  -1 -11  -4 429.031 95.6537   3
   1 -11   4 433.573 101.434   3
   1 -11   4 445.441 116.536  20
   1 -11   4 607.529 99.7810  10
  -1 -11  -4 463.024 92.9359   5
   1 -11   4 447.243 93.9359   5
   1 -11   4 461.221 86.3146  12
   1 -11   4 463.333 104.183  13
   1 -11   4 389.219 92.9775  11
   1  11  -4 583.446 75.7879  18
   1 -11   4 498.148 111.781   2
  -1 -11  -4 430.193 102.914   2
   1 -11   3 4780.64 161.403  20
   1 -11   3 4784.21 145.744  10
   1 -11   3 4271.53 139.906   5
   1  11  -3 4847.00 137.052  18
  -1 -11  -3 4336.91 133.621   3
   1 -11   3 4589.05 147.800   3
  -1 -11  -3 4570.71 137.448   2
   1 -11   3 4308.67 156.829  13
   1 -11   3 4254.22 140.377  12
   1 -11   3 4514.64 152.652  11
  -1 -11  -3 3896.98 132.855   5
   1 -11   3 4638.51 152.083   2
   1 -11   2 3004.89 150.309  20
   1 -11   2 3052.22 126.513  10
   1  11  -2 3023.16 115.748  18
  -1 -11  -2 2816.57 116.755   3
   1 -11   2 3032.88 134.124   3
  -1 -11  -2 3047.46 121.875   2
   1 -11   2 2808.12 137.208  13
   1 -11   2 2628.02 120.731  12
  -1 -11  -2 2684.43 104.443  11
   1 -11   2 2855.18 131.415  11
   1 -11   2 3131.77 141.335   2
   1 -11   2 2926.38 127.724   5
  -1 -11  -2 2756.03 117.063   5
  -1 -11  -1 1852.93 103.384   3
   1 -11   1 2187.26 128.674   3
  -1 -11  -1 2000.49 109.956   2
  -1 -11  -1 1724.42 102.551   5
   1 -11   1 1785.63 115.814  12
   1 -11   1 1979.54 124.733  13
  -1 -11  -1 1830.01 94.2427  11
   1 -11   1 2035.56 117.916  11
   1 -11   1 2292.36 138.090   2
   1 -11   1 2039.44 124.080   5
   1 -11   1 1980.74 141.754  20
   1  11  -1 1852.54 97.1877  18
  -1 -11   0 1197.60 94.3205   3
  -1 -11   0 1171.64 100.852   2
   1 -11   0 1355.51 123.363   3
  -1 -11   0 1099.75 92.8004   5
   1 -11   0 1190.55 113.316  13
   1 -11   0 1127.55 103.723  12
  -1 -11   0 1098.30 84.5320  11
   1 -11   0 1188.78 107.373  11
   1 -11   0 1402.61 135.835   2
   1 -11   0 1263.00 117.149   5
   1 -11   0 1090.55 92.8693  19
   1  11   0 1201.06 91.3505  18
   1 -11  -1 2011.89 126.434   8
  -1 -11   1 1639.61 99.6328   5
   1 -11  -1 1841.51 116.253  12
   1 -11  -1 2088.11 124.570  13
   1 -11  -1 1937.77 118.043  11
  -1 -11   1 2135.52 100.112  11
   1 -11  -1 2052.83 144.570   2
   1 -11  -1 1885.45 127.191   5
   1  11   1 1781.28 106.282  18
   1 -11  -1 2023.39 112.189  19
  -1 -11   1 1869.36 100.095   3
   1 -11  -1 1893.66 133.384   3
  -1 -11   1 1986.66 103.987   2
   1 -11  -2 3253.47 146.392   8
  -1 -11   2 2795.12 107.963   5
   1 -11  -2 3175.67 138.228  13
   1 -11  -2 2733.90 131.731  12
   1 -11  -2 3033.62 130.574  11
  -1 -11   2 3092.88 114.279  11
   1 -11  -2 2863.76 156.507   2
   1 -11  -2 2692.84 141.989   5
   1  11   2 2845.01 129.393  18
  -1 -11   2 2726.18 108.237   3
  -1 -11   2 2900.65 110.776   2
   1 -11  -2 2843.65 149.326   3
   1 -11  -3 5025.18 174.337  17
   1 -11  -3 5136.13 174.738   8
  -1 -11   3 4399.34 123.956   5
   1 -11  -3 4415.70 150.858  12
   1 -11  -3 4581.42 154.581  13
   1 -11  -3 4454.50 151.319  11
  -1 -11   3 4956.28 136.227  11
   1 -11  -3 4500.04 179.313   2
  -1 -11   3 4250.56 120.791   3
  -1 -11   3 4376.51 123.128   2
   1 -11  -3 4481.24 170.349   3
   1 -11  -3 4175.74 159.073   5
   1 -11  -4 541.869 112.833   8
   1 -11  -4 432.959 96.5851  19
  -1 -11   4 427.364 79.9663   5
   1 -11  -4 461.187 120.190   5
   1 -11  -4 484.717 142.572   2
  -1 -11   4 512.132 87.3304   2
   1 -11  -4 507.602 93.1124  12
   1 -11  -4 408.164 90.2041  11
  -1 -11   4 516.570 80.3443  11
   1 -11  -4 529.111 124.750  17
  -1 -11   4 421.410 80.9206   3
   1 -11  -4 536.601 127.491   3
   1 -11  -5 14.3482 104.458   8
   1 -11  -5 98.5717 89.7287  19
   1 -11  -5 119.811 115.268   5
  -1 -11   5 8.16827 74.3179   5
  -1 -11   5 55.1433 82.1924   2
   1 -11  -5 13.0615 140.175   2
   1 -11  -5 71.6668 80.5435  12
   1 -11  -5 22.0277 85.0105  11
  -1 -11   5 66.2029 72.7737  11
   1 -11  -5 13.8625 121.207  17
  -1 -11   5 59.8698 76.3415   3
   1 -11  -5 104.027 124.514   3
   1 -11  -6 3117.09 153.743   8
  -1 -11   6 2860.20 104.582   5
   1 -11  -6 3167.41 147.580  19
   1 -11  -6 3274.07 157.274   5
   1 -11  -6 3369.27 174.333   2
  -1 -11   6 2960.94 112.968   2
   1 -11  -6 2964.36 132.402  11
  -1 -11   6 3286.84 118.826  11
   1 -11  -6 3693.23 167.879  17
  -1 -11   6 2889.17 105.653   3
   1 -11  -6 3409.77 165.713   3
   1 -11  -7 783.748 119.777   8
  -1 -11   7 734.745 82.5026   5
   1 -11  -7 614.588 107.793  19
   1 -11  -7 733.477 125.520   5
   1 -11  -7 751.823 151.715   2
  -1 -11   7 694.223 89.8008   2
  -1 -11   7 783.115 82.3955  11
   1 -11  -7 792.448 134.684  17
   1 -11  -7 840.796 132.534   3
  -1 -11   7 684.366 83.3847   3
   1 -11  -8 1616.77 133.315   8
  -1 -11   8 1537.99 94.6034   5
   1 -11  -8 1590.62 128.390  19
   1 -11  -8 1784.99 138.223   5
   1 -11  -8 1773.92 159.270   2
  -1 -11   8 1577.98 104.194   2
  -1 -11   8 1648.40 97.8273  11
   1 -11  -8 1885.27 151.143  17
  -1 -11   8 1547.36 97.9906   3
   1 -11  -8 1772.26 145.897   3
   1 -11  -9 451.630 113.848   8
  -1 -11   9 469.903 83.7478   5
   1 -11  -9 556.744 110.034  19
   1 -11  -9 497.655 118.604   5
  -1 -11   9 456.757 81.1022  11
  -1 -11   9 423.537 94.2349   2
   1 -11  -9 420.421 141.046   2
   1 -11  -9 430.644 136.364  17
  -1 -11   9 443.909 85.3394   3
   1 -11  -9 516.709 129.514   3
   1 -11 -10 1429.09 149.489  17
   1 -11 -10 1208.45 124.140  19
   1 -11 -10 1335.24 131.059   8
  -1 -11  10 1317.74 92.8429  11
  -1 -11  11 951.550 91.0188  11
   1 -11 -11 1094.61 131.525   8
   1 -11 -11 1255.90 156.027  17
   1 -11 -11 968.655 121.470  19
   1  11  11 1184.41 128.979   7
  -1 -11  12 3110.95 121.894  11
   1 -11 -12 2817.70 163.089   8
   1  11  12 3212.87 173.505   7
   1 -11 -12 3049.62 176.354  17
  -1 -11  12 2797.44 114.456  12
   1 -11 -12 2734.47 156.518  19
   1 -11 -13 467.670 116.768  19
  -1 -11  13 497.439 86.2929  11
  -1 -11  13 515.538 82.2476  12
   1 -11 -14 1267.23 142.494   8
   1 -11 -14 1404.77 138.530  19
  -1 -11  14 1466.31 103.340  11
  -1 -11  14 1364.81 95.1698  12
   1 -11 -15 169.890 123.085   8
   1 -11 -15 151.046 113.848  19
  -1 -11  15 194.395 86.0126  11
   1  11  15 205.160 132.521   7
   1 -11 -16 3545.67 188.095   8
   1  11  16 3135.25 193.959   7
   1 -11 -16 3438.64 177.531  19
   1 -11 -17 2365.61 171.166   8
   1  11  17 2233.76 177.586   7
   1 -11 -17 2326.91 158.656  19
  -1 -11  17 2750.87 122.428  11
   1 -11 -18 2062.93 166.201   8
   1  11  18 1833.28 167.722   7
  -1  11 -18 1934.65 125.535  14
  -1 -11  18 2177.01 111.252  11
  -1 -11  19 990.760 90.3343  11
   1 -11 -19 780.870 126.179  19
   1 -11 -19 852.284 140.364   8
  -1  11 -19 858.731 112.433  14
   1  11  19 776.666 135.446   7
  -1 -11  20 419.081 98.6001  13
  -1 -11  20 425.504 77.0670  11
   1 -11 -20 523.230 129.544   8
   1  11  20 429.382 119.539   7
  -1  11 -20 416.743 102.114  14
   1 -11 -20 365.258 115.195  19
   1 -11 -21 104.275 107.180  19
  -1 -11  21 133.981 86.1861  13
   1 -11 -21 122.678 114.842   8
  -1  11 -21 111.445 92.7378  14
   1  11  21 152.793 103.981   7
   1 -11 -22 48.5560 106.890   8
  -1  11 -22 13.0568 85.9631  14
   1 -11 -22 56.9548 99.5861  19
  -1 -11  22 92.7510 79.2443  13
  -1  11 -23-53.1975 79.6894  14
   1 -11 -23 73.8500 93.4210  19
  -1 -11  23 56.2751 67.6943  13
   1 -11 -24 1925.28 112.371  19
   1  12 -23 627.655 83.0597  14
   1  12 -22 224.558 74.3572  16
   1 -12  22 387.842 76.0875  13
   1  12 -22 254.912 85.7201  14
   1  12 -21 0.85945 73.6183  16
   1 -12  21 3.88351 80.4858  13
   1  12 -21 67.2056 86.6449  14
   1 -12  20 445.775 91.7514  13
   1  12 -20 281.136 84.9285  16
  -1 -12 -20 413.631 106.383   8
   1  12 -20 497.233 101.958  14
   1 -12  19 96.4684 91.2954  13
   1  12 -19 87.5622 94.6172  14
  -1 -12 -19 111.339 104.875   8
   1  12 -19 92.8490 84.5860  16
   1 -12  18 2045.61 123.145  13
   1  12 -18 1756.40 121.721  16
  -1 -12 -18 1702.44 137.368   8
   1 -12  17 2168.54 127.680  13
  -1 -12 -17 1920.53 141.305   8
   1 -12  17 1986.47 111.923  11
   1  12 -17 1912.27 122.179  16
  -1 -12 -16 608.992 118.744   8
   1  12 -16 647.235 97.4747  16
   1 -12  16 591.777 88.7525  11
  -1 -12 -15 259.319 111.153   8
   1 -12  15 162.706 98.8923  13
   1  12 -15 202.475 88.2446  16
   1 -12  15 137.607 80.7621  11
   1 -12  14 2042.77 132.121  13
   1  12 -14 2221.59 121.033  16
  -1 -12 -14 1977.82 141.213   8
  -1 -12 -13 473.467 109.516   8
   1  12 -13 550.335 91.0451  16
   1 -12  13 551.046 108.897  13
   1 -12  13 366.491 89.8979  12
   1 -12  13 399.890 89.4712  11
   1  12 -12 30.0902 83.7928  16
   1 -12  12 55.8531 101.585  13
   1 -12  12 4.23522 79.5853  12
   1 -12  12 1.02999 81.0987  11
   1 -12  11 990.662 99.4633  12
   1  12 -11 1181.11 110.697  16
   1 -12  11 952.960 119.245  13
   1 -12  11 990.165 101.894  11
   1 -12  10 1331.17 108.631  11
   1  12 -10 1304.75 104.607  18
   1  12 -10 1538.31 117.511  16
   1 -12  10 1271.72 104.193  12
   1 -12  10 1429.40 128.995  13
   1 -12   9 1721.99 130.011  20
   1 -12   9 1624.12 121.384   5
  -1 -12  -9 1636.03 132.673   3
   1 -12   9 1452.47 124.595   3
   1 -12   9 1622.04 131.897  13
   1 -12   9 1437.57 106.772  12
   1 -12   9 1566.14 114.153  11
   1  12  -9 1903.19 110.026  18
  -1 -12  -9 1508.14 127.611   5
   1 -12   9 1607.67 135.586   2
  -1 -12  -9 1553.63 139.029   2
  -1 -12  -8 795.512 119.310   3
   1 -12   8 832.995 116.308   3
   1 -12   8 806.121 119.465  13
   1 -12   8 697.781 94.2311  12
   1 -12   8 833.537 102.812  11
   1  12  -8 887.255 85.5697  18
  -1 -12  -8 590.297 112.369   5
   1 -12   8 797.378 106.919   5
   1 -12   8 847.223 123.881  20
   1 -12   8 770.674 124.183   2
  -1 -12  -8 913.577 128.027   2
   1 -12   7 861.280 125.480  20
   1 -12   7 697.949 105.894   5
   1  12  -7 843.877 80.4693  18
  -1 -12  -7 675.603 115.339   3
   1 -12   7 763.958 111.278   3
   1 -12   7 778.410 118.386  13
   1 -12   7 770.238 93.3531  12
   1 -12   7 659.004 102.294  11
  -1 -12  -7 703.043 111.044   5
   1 -12   7 875.507 125.145   2
  -1 -12  -7 767.546 126.742   2
   1 -12   6 1157.18 131.168  20
   1 -12   6 1213.77 115.085  10
   1 -12   6 994.935 107.412   5
   1  12  -6 1228.19 86.4823  18
  -1 -12  -6 906.400 116.791   3
   1 -12   6 1054.06 115.094   3
   1 -12   6 1140.40 124.072  13
   1 -12   6 1085.93 101.862  12
   1 -12   6 999.142 111.287  11
  -1 -12  -6 890.361 114.104   5
  -1 -12  -6 1061.03 124.818   2
   1 -12   6 1072.62 127.760   2
   1 -12   5 1326.72 136.764  20
   1 -12   5 1519.53 116.474  10
   1 -12   5 1256.17 110.328   5
   1  12  -5 1450.31 91.0781  18
   1 -12   5 1243.82 118.322   3
  -1 -12  -5 1141.99 112.587   3
   1 -12   5 1420.58 126.964  13
   1 -12   5 1350.81 107.360  12
   1 -12   5 1201.64 114.312  11
  -1 -12  -5 1056.13 109.184   5
   1 -12   5 1350.53 129.934   2
  -1 -12  -5 1334.80 126.004   2
   1 -12   4 1656.09 139.916  20
   1 -12   4 1736.47 116.452  10
   1 -12   4 1583.14 118.691   5
   1  12  -4 1820.07 100.761  18
  -1 -12  -4 1389.33 114.404   3
   1 -12   4 1661.01 123.520   3
   1 -12   4 1787.14 133.842  13
   1 -12   4 1643.13 113.027  12
  -1 -12  -4 1434.71 96.0010  12
   1 -12   4 1744.52 124.974  11
  -1 -12  -4 1257.64 111.648   5
   1 -12   4 1641.34 132.473   2
  -1 -12  -4 1674.54 125.236   2
   1 -12   3 1072.21 137.695  20
   1 -12   3 1062.71 108.758  10
   1 -12   3 975.317 114.437   5
   1 -12   3 1108.16 123.347  13
   1 -12   3 885.720 108.190  12
  -1 -12  -3 825.780 89.1989  12
   1 -12   3 1033.20 115.877  11
  -1 -12  -3 841.979 103.136   5
  -1 -12  -3 899.151 104.950   3
   1 -12   3 1046.21 118.161   3
   1  12  -3 1075.71 87.7758  18
  -1 -12  -3 1103.68 118.285   2
   1 -12   3 1162.82 129.582   2
   1  12  -2 8145.35 182.225  18
   1 -12   2 7679.52 197.206  12
   1 -12   2 8358.02 211.875  13
   1 -12   2 8452.27 208.837  11
  -1 -12  -2 8111.16 172.996   5
   1 -12   2 9194.16 207.797   2
  -1 -12  -2 8899.06 179.529   2
  -1 -12  -2 8379.45 174.745   3
   1 -12   2 8905.45 199.547   3
   1 -12   2 8628.36 195.476   5
  -1 -12  -1 604.713 97.1414   3
   1 -12   1 801.363 126.187   3
  -1 -12  -1 671.608 82.5462  11
   1 -12   1 683.104 106.829  11
   1 -12   1 481.395 99.9984  12
   1 -12   1 740.424 117.450  13
   1 -12   1 892.955 138.561   2
  -1 -12  -1 751.289 107.279   2
   1  12  -1 666.186 79.1922  18
  -1 -12  -1 519.573 92.5105   5
   1 -12   1 635.015 116.673   5
  -1 -12   0 99.3674 90.4480   3
   1 -12   0 158.871 120.291   3
   1 -12   0 107.494 105.231  13
   1 -12   0 113.281 89.7807  12
  -1 -12   0 99.3665 73.4157  11
   1 -12   0 81.3535 95.8759  11
  -1 -12   0 130.642 98.9479   2
   1 -12   0 236.488 133.192   2
   1  12   0 166.792 68.9699  18
  -1 -12   0 73.1732 86.1050   5
   1 -12   0 113.973 108.768   5
  -1 -12   1 585.417 96.0943   3
   1 -12  -1 817.310 130.489   3
   1 -12  -1 821.934 144.088   2
  -1 -12   1 802.491 106.935   2
   1 -12  -1 644.447 105.969  12
   1 -12  -1 664.213 113.426  13
   1 -12  -1 667.603 105.068  11
  -1 -12   1 685.040 84.5034  11
  -1 -12   1 486.280 92.4823   5
   1 -12  -1 742.739 122.246   5
   1 -12  -1 689.233 113.006   8
   1  12   1 616.618 84.6215  18
  -1 -12   2 8199.00 165.421   3
   1 -12  -2 8533.45 218.261   3
   1 -12  -2 9010.52 225.851   8
  -1 -12   2 8665.41 180.941  13
   1 -12  -2 8647.41 209.088  13
   1 -12  -2 8343.52 210.791  12
  -1 -12   2 8927.96 183.692  11
   1 -12  -2 8529.00 208.902  11
   1 -12  -2 8733.46 226.844   2
  -1 -12   2 8549.26 168.794   2
   1 -12  -2 8358.23 212.085   5
  -1 -12   2 8030.60 163.716   5
   1  12   2 8185.78 203.122  18
  -1 -12   3 913.719 94.8555   3
   1 -12  -3 996.749 141.312   3
   1 -12  -3 984.409 124.992   8
  -1 -12   3 1065.18 99.1244  13
   1 -12  -3 1089.23 113.747  12
   1 -12  -3 971.443 112.397  11
  -1 -12   3 1167.59 95.9488  11
   1 -12  -3 1093.90 154.571   2
  -1 -12   3 1042.33 103.098   2
   1 -12  -3 1000.91 132.926   5
   1  12   3 867.992 99.6281  18
  -1 -12   3 815.332 92.3977   5
   1 -12  -4 1825.27 140.058   8
   1 -12  -4 1482.88 119.519  12
   1 -12  -4 1524.98 119.889  11
  -1 -12   4 1679.15 103.967  11
  -1 -12   4 1428.03 99.5299   5
  -1 -12   4 1556.28 107.474   2
   1 -12  -4 1677.22 165.562   2
  -1 -12   4 1366.91 98.7036   3
   1 -12  -4 1727.39 154.140   3
   1 -12  -4 1550.47 148.386   5
   1 -12  -5 1485.52 137.520   8
  -1 -12   5 1256.34 94.1291   5
   1 -12  -5 1213.58 114.196  12
  -1 -12   5 1305.36 102.166  11
   1 -12  -5 1205.66 116.180  11
   1 -12  -5 1563.95 170.173   2
  -1 -12   5 1273.98 106.386   2
   1 -12  -5 1406.18 145.273   5
   1 -12  -5 1470.21 153.657   3
  -1 -12   5 1153.78 96.2305   3
   1 -12  -6 1174.80 134.272   8
  -1 -12   6 943.706 93.3260   5
   1 -12  -6 1124.75 118.334  19
   1 -12  -6 1254.37 143.454   5
   1 -12  -6 1090.86 169.877   2
  -1 -12   6 1127.23 105.650   2
  -1 -12   6 1180.17 100.332  11
   1 -12  -6 1182.87 145.554  17
  -1 -12   6 1049.64 97.1914   3
   1 -12  -6 1227.50 152.879   3
   1 -12  -7 831.936 126.326   8
  -1 -12   7 756.508 91.5220   5
   1 -12  -7 737.031 114.268  19
   1 -12  -7 808.682 139.881   5
  -1 -12   7 760.002 103.504   2
   1 -12  -7 796.569 164.316   2
  -1 -12   7 837.516 95.7317  11
   1 -12  -7 890.711 141.920  17
  -1 -12   7 679.736 95.4442   3
   1 -12  -7 792.512 146.646   3
   1 -12  -8 810.608 125.604   8
  -1 -12   8 744.869 94.2036   5
   1 -12  -8 831.853 118.992  19
   1 -12  -8 794.447 139.707   5
   1 -12  -8 873.661 161.935   2
  -1 -12   8 749.157 104.883   2
  -1 -12   8 1009.75 99.4703  11
   1 -12  -8 825.183 144.990  17
  -1 -12   8 782.503 99.5960   3
   1 -12  -8 943.705 148.240   3
   1 -12  -9 1746.59 143.882   8
  -1 -12   9 1725.55 109.777   5
   1 -12  -9 1616.61 134.541  19
   1 -12  -9 1607.64 149.608   5
  -1 -12   9 1813.08 111.057  11
   1 -12  -9 1655.76 169.719   2
   1 -12  -9 1724.45 160.239  17
  -1 -12   9 1701.94 111.949   3
   1 -12  -9 1831.77 159.389   3
  -1 -12  10 1261.11 96.2852  12
  -1 -12  10 1478.71 109.679  11
   1 -12 -10 1451.79 142.567   8
   1 -12 -10 1405.08 131.252  19
   1 -12 -10 1321.82 154.253  17
   1  12  10 1364.04 126.018   7
  -1 -12  11 1066.45 100.121  11
   1  12  11 1012.68 125.489   7
   1 -12 -11 901.110 126.046  19
   1 -12 -11 855.391 149.760  17
  -1 -12  11 942.868 94.8732  12
   1 -12 -12 54.3843 109.396  19
  -1 -12  12 33.5860 82.7039  11
  -1 -12  12-55.3529 78.8809  12
  -1 -12  13 434.788 89.6534  11
   1  12  13 420.354 115.666   7
   1 -12 -13 419.614 116.262  19
  -1 -12  13 383.556 82.1212  12
   1 -12 -13 503.516 125.629   8
   1 -12 -14 2019.57 148.117  19
   1 -12 -14 2167.09 158.831   8
   1  12  14 1802.29 150.513   7
  -1 -12  14 2023.55 107.673  12
  -1 -12  15 236.967 86.2816  11
   1 -12 -15 302.433 126.160   8
   1  12  15 169.239 134.932   7
   1 -12 -15 212.275 113.759  19
  -1 -12  16 766.061 92.7491  11
   1 -12 -16 563.911 132.985   8
   1  12  16 699.206 142.048   7
   1 -12 -16 614.716 121.566  19
  -1 -12  17 2155.84 112.632  11
   1 -12 -17 2128.78 162.629   8
   1  12  17 2032.29 158.659   7
   1 -12 -18 1815.01 145.565  19
   1 -12 -18 1915.29 156.455   8
   1  12  18 1814.67 146.997   7
  -1 -12  18 2117.40 108.504  11
  -1 -12  19 190.152 94.4750  13
  -1 -12  19 135.023 72.8188  11
  -1  12 -19 131.697 83.5642  14
   1 -12 -19 165.547 109.243  19
   1 -12 -19 184.170 117.030   8
   1  12  19 149.023 107.285   7
  -1 -12  20 523.232 94.8437  13
  -1 -12  20 414.711 73.8636  11
  -1  12 -20 443.297 88.0618  14
   1 -12 -20 347.571 109.650  19
   1 -12 -20 366.613 118.398   8
   1  12  20 341.124 100.942   7
  -1 -12  21 23.8354 59.5868  11
   1 -12 -21-1.20350 94.7605  19
  -1 -12  21-9.34222 80.1448  13
  -1  12 -21 13.7193 77.1534  14
   1 -12 -21-42.9579 105.275   8
   1 -12 -22 246.772 91.3310  19
  -1 -12  22 334.269 76.8990  13
  -1  12 -22 341.222 74.1785  14
   1 -12 -23 544.671 85.3579  19
  -1 -12  23 770.288 72.1742  13
   1  13 -22 1394.36 87.5462  14
   1  13 -21 1490.23 99.3211  14
   1 -13  21 1512.76 96.4262  13
   1  13 -20 158.483 73.0897  16
   1  13 -20 227.262 84.2744  14
   1 -13  20 268.686 86.7553  13
   1  13 -19 1063.38 107.619  14
   1 -13  19 1098.79 105.984  13
   1  13 -19 876.090 92.3270  16
  -1 -13 -19 721.977 106.199   8
   1  13 -18 954.614 105.966  14
   1 -13  18 971.276 105.877  13
   1  13 -18 769.757 95.0626  16
  -1 -13 -18 766.145 111.489   8
   1 -13  18 813.987 88.1952  11
  -1 -13 -17 558.725 109.844   8
   1  13 -17 558.257 90.7147  16
   1 -13  17 614.333 104.690  13
   1 -13  17 640.021 87.6634  11
   1 -13  16 114.592 97.0554  13
   1  13 -16 157.800 81.6115  16
  -1 -13 -16 31.2478 99.2005   8
   1 -13  16 120.251 81.2225  11
   1  13 -15 6307.73 170.971  16
   1 -13  15 6224.68 183.649  13
   1 -13  15 5785.83 166.048  11
   1 -13  14 3421.64 138.840  11
   1 -13  13 8649.19 210.545  12
   1  13 -13 10151.9 210.138  16
   1 -13  13 9630.20 225.653  13
   1 -13  13 8903.63 206.134  11
   1  13 -12 6070.42 166.572  16
   1 -13  12 5585.33 184.176  13
   1 -13  11 2362.24 125.470  12
   1  13 -11 2842.53 127.926  16
   1 -13  11 2640.68 146.653  13
   1 -13  11 2567.57 132.121  11
   1 -13  10 257.396 96.2288  11
   1  13 -10 412.881 96.7994  16
   1 -13  10 425.673 114.293  13
   1 -13  10 244.286 89.6833  12
   1 -13   9 398.647 101.599  11
   1 -13   9 317.393 120.338  20
  -1 -13  -9 349.743 118.526   5
   1 -13   9 375.677 109.944   5
   1 -13   9 377.124 116.379  13
   1 -13   9 323.096 90.0121  12
   1 -13   9 324.267 116.341   3
  -1 -13  -9 303.281 123.283   3
   1 -13   8 335.337 92.7581  12
   1 -13   8 435.952 119.500  13
   1 -13   8 483.429 102.646  11
   1 -13   8 413.319 124.496  20
   1 -13   8 474.952 109.008   5
  -1 -13  -8 386.919 123.644   5
   1 -13   8 268.743 127.953   2
  -1 -13  -8 421.718 127.374   3
   1 -13   8 347.885 115.627   3
   1 -13   7 674.712 124.141  13
   1 -13   7 566.383 99.5648  12
   1 -13   7 603.564 107.888  11
   1 -13   7 697.705 133.051  20
  -1 -13  -7 550.271 125.692   5
   1 -13   7 595.005 110.968   5
  -1 -13  -7 501.138 136.033   2
   1 -13   7 558.301 129.389   2
  -1 -13  -7 621.960 130.858   3
   1 -13   7 571.333 118.447   3
   1 -13   6 477.104 119.844  13
   1 -13   6 441.308 99.3730  12
   1 -13   6 480.137 109.194  11
   1 -13   6 563.508 132.525  20
  -1 -13  -6 536.235 127.944   5
   1 -13   6 579.952 110.198   5
  -1 -13  -6 483.082 143.544   2
   1 -13   6 559.949 129.073   2
  -1 -13  -6 593.275 131.765   3
   1 -13   6 562.207 116.765   3
   1 -13   5 1506.64 137.300  13
   1 -13   5 1340.23 113.225  12
   1 -13   5 1428.06 125.516  11
  -1 -13  -5 1411.44 144.359   3
   1 -13   5 1452.96 128.102   3
   1 -13   5 1326.81 122.617   5
  -1 -13  -5 1369.32 144.454   5
   1 -13   5 1426.10 140.791   2
  -1 -13  -5 1445.27 154.768   2
  -1 -13  -4 1195.99 99.3208  12
   1 -13   4 1391.26 115.770  12
   1 -13   4 1383.90 138.419  13
   1 -13   4 1330.38 128.907  11
  -1 -13  -4 1138.88 135.738   3
   1 -13   4 1359.27 128.925   3
   1 -13   4 1275.69 119.620   5
  -1 -13  -4 1049.05 131.623   5
   1 -13   4 1356.87 143.385   2
  -1 -13  -4 1287.03 144.272   2
   1 -13   3 15311.9 286.195  12
  -1 -13  -3 14790.7 254.366  12
   1 -13   3 16567.4 306.894  13
   1 -13   3 16616.2 306.275  11
   1 -13   3 16428.6 277.806   3
  -1 -13  -3 15496.4 257.620   3
   1 -13   3 16258.9 274.166   5
  -1 -13  -3 15354.8 257.988   5
   1 -13   3 16693.3 285.151   2
  -1 -13  -3 16322.4 260.364   2
  -1 -13  -2 28921.0 377.857  12
   1 -13   2 31091.9 435.377  13
   1 -13   2 27900.0 412.033  12
   1 -13   2 30922.2 432.587  11
  -1 -13  -2 30083.0 374.039   3
   1 -13   2 30824.2 404.139   3
   1 -13   2 29920.1 400.895   5
  -1 -13  -2 29842.4 376.383   5
   1 -13   2 32000.6 411.576   2
  -1 -13  -2 32235.2 379.285   2
   1 -13   1 61393.7 702.075  12
   1 -13   1 63982.6 712.425  13
  -1 -13  -1 61119.5 654.201  12
  -1 -13  -1 63147.4 659.852  11
   1 -13   1 66781.2 724.450  11
  -1 -13  -1 62561.9 633.480   3
   1 -13   1 70347.7 694.115   3
   1 -13   1 68942.9 694.245   5
  -1 -13  -1 62816.0 637.696   5
   1 -13   1 72264.0 699.088   2
  -1 -13  -1 65830.9 636.483   2
  -1 -13   0 421.016 113.782  12
   1 -13   0 61.2400 122.471  13
   1 -13   0 162.293 119.324  12
  -1 -13   0 15.8245 81.8311  11
   1 -13   0 213.606 112.395  11
   1 -13   0 1139.45 177.805   3
  -1 -13   0 1161.65 156.022   3
   1 -13   0 795.038 169.332   5
  -1 -13   0 620.718 148.624   5
   1 -13   0 2201.56 195.757   2
  -1 -13   0 2774.85 168.681   2
   1 -13  -1 64787.9 713.587  13
  -1 -13   1 64157.4 658.232  12
   1 -13  -1 63830.7 710.249  12
  -1 -13   1 63018.1 659.942  11
   1 -13  -1 64292.1 715.664  11
  -1 -13   1 62865.4 627.696   3
   1 -13  -1 67381.4 700.599   3
   1 -13  -1 67409.7 703.308   5
  -1 -13   1 62156.8 630.725   5
   1 -13  -1 69247.1 704.573   2
  -1 -13   1 65818.5 630.358   2
   1 -13  -2 30139.8 429.510  12
   1 -13  -2 29481.9 426.515  11
  -1 -13   2 30071.6 384.758  11
  -1 -13   2 29224.5 355.709   3
   1 -13  -2 30410.9 426.489   3
   1 -13  -2 29803.7 424.810   5
  -1 -13   2 30230.2 357.149   2
  -1 -13   2 29312.7 358.071   5
   1 -13  -3 16767.6 324.337   8
  -1 -13   3 16597.7 266.847  13
   1 -13  -3 16368.7 304.005  12
  -1 -13   3 16468.0 265.692  11
   1 -13  -3 16061.9 299.874  11
  -1 -13   3 15274.6 239.692   3
   1 -13  -3 16589.2 314.518   3
   1 -13  -3 15949.8 308.370   5
  -1 -13   3 15861.5 243.221   2
   1 -13  -3 16826.1 322.973   2
  -1 -13   3 15393.6 242.995   5
   1 -13  -4 1550.52 143.776   8
  -1 -13   4 1419.36 111.772  13
   1 -13  -4 1211.51 126.031  12
  -1 -13   4 1352.33 104.978  11
   1 -13  -4 1276.11 127.148  11
   1 -13  -4 1558.32 174.025   3
  -1 -13   4 1299.44 109.623   3
   1 -13  -4 1477.76 164.224   5
   1 -13  -4 1462.53 192.116   2
  -1 -13   4 1427.78 119.861   2
  -1 -13   4 1301.77 107.359   5
   1 -13  -5 1425.82 143.413   8
  -1 -13   5 1444.34 112.904  13
   1 -13  -5 1298.68 123.595  12
  -1 -13   5 1305.24 105.407  11
   1 -13  -5 1361.25 127.529  11
  -1 -13   5 1232.31 109.872   3
   1 -13  -5 1769.34 180.983   3
   1 -13  -5 1541.20 170.690   5
  -1 -13   5 1330.46 118.098   2
   1 -13  -5 1674.31 202.972   2
  -1 -13   5 1310.28 108.208   5
   1 -13  -6 607.073 129.443   8
  -1 -13   6 606.489 93.8501  11
  -1 -13   6 483.182 102.160   3
   1 -13  -6 608.468 162.086   3
  -1 -13   6 490.664 100.402   5
   1 -13  -6 724.674 152.638   5
   1 -13  -6 607.396 181.784   2
  -1 -13   6 574.930 107.754   2
  -1 -13   6 656.030 102.091  13
  -1 -13   7 586.520 105.235   3
   1 -13  -7 749.689 161.444   3
  -1 -13   7 666.284 92.1841  12
  -1 -13   7 710.718 95.6903  11
  -1 -13   7 590.712 99.4633   5
   1 -13  -7 732.275 154.301   5
   1 -13  -7 637.183 130.697   8
  -1 -13   7 565.806 111.353   2
   1 -13  -7 516.955 175.968   2
  -1 -13   8 267.907 106.245   2
  -1 -13   8 306.203 82.9672  12
  -1 -13   8 381.225 99.5209   5
   1 -13  -8 350.579 145.505   5
  -1 -13   8 443.369 94.6245  11
   1 -13  -8 361.459 153.066   3
  -1 -13   8 394.506 102.924   3
   1 -13  -8 372.209 122.549   8
  -1 -13   9 428.527 90.1137  11
  -1 -13   9 358.689 103.937   3
   1 -13  -9 270.972 147.156   3
  -1 -13   9 334.148 86.1712  12
  -1 -13   9 332.141 102.346   5
   1 -13  -9 386.655 139.754   5
  -1 -13  10 348.454 85.2645  12
  -1 -13  10 390.783 90.4550  11
   1 -13 -11 2524.98 151.169  19
  -1 -13  11 2499.62 121.228  12
   1 -13 -11 2534.28 163.625   8
  -1 -13  11 2758.95 127.553  11
   1 -13 -12 5309.13 194.648  19
   1 -13 -12 5347.40 208.559   8
  -1 -13  12 5251.21 156.796  12
  -1 -13  13 9199.33 197.613  12
   1 -13 -13 9483.90 261.041   8
  -1 -13  13 9902.00 209.330  11
   1 -13 -14 3310.03 165.272  19
  -1 -13  14 3820.21 139.171  11
   1 -13 -14 3406.96 179.426   8
  -1 -13  15 5962.60 164.061  11
  -1 -13  15 5738.43 159.020  12
  -1 -13  15 6449.46 181.301  13
   1 -13 -15 5957.04 215.573   8
   1 -13 -16 168.904 104.945  19
  -1 -13  16 78.5629 96.3620  13
   1 -13 -16 112.732 119.793   8
  -1 -13  16 95.2021 79.1682  11
   1 -13 -17 417.676 109.445  19
   1 -13 -17 560.421 124.486   8
  -1 -13  17 662.448 103.685  13
  -1 -13  17 582.483 86.6413  11
   1 -13 -18 899.517 114.959  19
   1 -13 -18 912.727 127.582   8
  -1 -13  18 913.481 105.369  13
  -1 -13  18 919.476 90.5184  11
   1 -13 -19 762.829 107.799  19
   1 -13 -19 970.515 124.648   8
  -1 -13  19 1064.45 103.700  13
  -1 -13  19 922.658 83.1233  11
   1 -13 -20 216.098 91.2159  19
  -1 -13  20 261.418 83.4658  13
   1 -13 -20 239.569 103.862   8
  -1 -13  20 182.375 66.7897  11
  -1 -13  21 1438.67 94.1245  13
   1 -13 -21 1080.36 99.1835  19
  -1 -13  22 1321.18 82.8681  13
   1  14 -20 591.569 79.8992  14
   1 -14  20 633.776 85.2735  13
   1 -14  19 476.514 90.7875  13
   1  14 -19 346.658 70.0052  16
   1  14 -19 373.971 81.8138  14
   1 -14  18-21.3977 88.2717  13
   1  14 -18 7.72780 68.4000  16
   1  14 -18 83.7682 82.6401  14
   1 -14  18 21.4258 68.7086  11
   1 -14  17 91.1610 91.8234  13
   1  14 -17 96.1393 72.6853  16
   1  14 -17 150.684 86.3645  14
   1 -14  17 53.9162 74.3686  11
   1  14 -16 409.019 80.2133  16
   1 -14  16 354.605 101.184  13
   1 -14  16 381.321 85.8171  11
   1  14 -15 482.663 80.5095  16
   1 -14  15 460.096 104.801  13
   1 -14  15 359.749 87.7560  11
   1 -14  14 835.795 102.313  12
   1  14 -14 1071.55 93.4965  16
   1 -14  14 1013.62 118.571  13
   1 -14  14 950.313 101.193  11
   1 -14  13 3550.38 147.727  12
   1 -14  13 3810.35 149.890  11
   1 -14  13 3953.47 162.515  13
   1 -14  12 7254.56 193.042  11
   1 -14  11 2113.38 129.739  11
   1 -14  11 2317.70 143.689  13
   1 -14  11 1995.55 125.476  12
   1 -14  10 692.659 124.289  13
   1 -14  10 540.257 97.7485  12
   1 -14   9 5836.66 182.058  12
   1 -14   9 6141.11 201.797   2
  -1 -14  -9 6800.82 203.276   2
   1 -14   9 6158.20 191.340   5
  -1 -14  -9 6283.82 192.583   5
   1 -14   9 6197.67 200.497  13
   1 -14   8 1060.14 134.106  13
   1 -14   8 965.805 111.525  12
   1 -14   8 1022.64 118.246  11
   1 -14   8 1062.12 143.872   2
  -1 -14  -8 1282.06 147.641   2
  -1 -14  -8 1011.81 134.558   3
   1 -14   8 1241.57 132.493   3
  -1 -14  -8 1120.61 130.046   5
   1 -14   8 1027.49 123.163   5
   1 -14   7 590.249 112.826  11
   1 -14   7 765.863 141.043   2
  -1 -14  -7 701.873 139.122   2
  -1 -14  -7 631.182 129.816   3
   1 -14   7 818.620 127.043   3
   1 -14   7 830.718 119.833   5
  -1 -14  -7 671.893 127.463   5
   1 -14   7 804.918 129.882  13
   1 -14   7 664.732 103.070  12
   1 -14   6 231.975 108.041  11
   1 -14   6 206.588 135.077   2
  -1 -14  -6 247.881 134.648   2
  -1 -14  -6 242.482 124.926   3
   1 -14   6 185.060 120.135   3
   1 -14   6 147.267 109.319   5
  -1 -14  -6 212.336 116.422   5
   1 -14   6 230.049 122.330  13
   1 -14   6 144.600 93.0463  12
   1 -14   5 3255.02 171.831  13
   1 -14   5 3209.24 152.914  12
  -1 -14  -5 3203.77 157.715   3
   1 -14   5 3353.52 159.656   3
   1 -14   5 3196.43 164.326  11
  -1 -14  -5 2988.35 153.951   5
   1 -14   5 3073.47 151.333   5
  -1 -14  -4 5190.66 159.038  12
   1 -14   4 6284.70 210.297  13
   1 -14   4 5342.07 185.385  12
  -1 -14  -4 5160.36 178.239   3
   1 -14   4 5657.03 186.511   3
   1 -14   4 5865.76 197.664  11
  -1 -14  -4 5049.63 176.053   5
   1 -14   4 5558.04 182.914   5
   1 -14   3 6638.88 213.534  13
  -1 -14  -3 5548.32 165.043  12
   1 -14   3 5380.35 188.772  12
  -1 -14  -3 6237.59 187.738   3
   1 -14   3 5714.10 194.147   3
   1 -14   3 6002.74 203.784  11
  -1 -14  -3 5860.10 184.148   5
   1 -14   3 5772.12 189.868   5
  -1 -14  -2 14323.3 258.282  12
   1 -14   2 14935.3 305.925  13
   1 -14   2 13987.6 289.688  12
  -1 -14  -2 15528.2 269.948   3
   1 -14   2 15169.5 287.287   3
   1 -14   2 15551.9 307.207  11
  -1 -14  -2 14829.7 267.912   5
   1 -14   2 15192.4 285.868   5
   1 -14   1 36398.6 493.366  13
  -1 -14  -1 33240.5 432.832  12
   1 -14   1 34240.3 477.344  12
   1 -14   1 36038.1 494.877  11
  -1 -14  -1 35913.3 427.853   3
   1 -14   1 38201.1 475.069   3
  -1 -14  -1 35606.8 430.858   5
   1 -14   1 37754.7 473.144   5
   1 -14   0 15775.7 318.794  13
   1 -14   0 15835.7 313.053  12
  -1 -14   0 15756.3 276.729  12
  -1 -14   0 15551.2 275.034  11
   1 -14   0 15974.8 317.423  11
  -1 -14   0 18013.3 289.513   2
   1 -14   0 19755.2 343.574   2
  -1 -14   0 18148.6 284.672   3
   1 -14   0 18988.7 330.294   3
  -1 -14   0 17392.7 283.972   5
   1 -14   0 17960.7 322.028   5
  -1 -14   1 33582.5 434.375  11
   1 -14  -1 35089.1 488.805  11
   1 -14  -1 37687.4 484.771   5
  -1 -14   1 34924.2 416.516   3
   1 -14  -1 38564.8 487.356   3
   1 -14  -1 34935.4 487.959  12
  -1 -14   1 34437.4 434.109  12
  -1 -14   1 34147.5 418.255   5
  -1 -14   2 14811.3 262.043  11
   1 -14  -2 14598.2 301.154  11
   1 -14  -2 14834.9 309.798   5
  -1 -14   2 15149.0 255.660   3
   1 -14  -2 15504.8 316.100   3
  -1 -14   2 15126.4 263.630  12
   1 -14  -2 14554.7 303.901  12
  -1 -14   2 14911.4 254.515   5
  -1 -14   3 5958.91 171.121  11
   1 -14  -3 5750.78 202.101  11
   1 -14  -3 6045.28 220.933   5
  -1 -14   3 5735.88 171.938   3
   1 -14  -3 6082.00 226.643   3
   1 -14  -3 5730.37 203.689  12
  -1 -14   3 5910.16 168.143  12
  -1 -14   3 5528.22 167.952   5
  -1 -14   4 5867.74 171.957  13
   1 -14  -4 5538.87 196.813  12
  -1 -14   4 5855.24 166.685  12
  -1 -14   4 5567.76 166.168  11
   1 -14  -4 5151.14 194.792  11
   1 -14  -4 5997.06 213.133   8
  -1 -14   4 5471.45 167.563   3
   1 -14  -4 5973.40 223.388   3
   1 -14  -4 5839.59 216.542   5
  -1 -14   4 5546.46 165.830   5
  -1 -14   5 3169.30 132.431  12
  -1 -14   5 3160.19 137.778  11
   1 -14  -5 3302.49 190.378   5
  -1 -14   5 3064.29 140.039   3
   1 -14  -5 3476.71 197.161   3
  -1 -14   5 3038.73 137.624   5
  -1 -14   5 3087.39 140.977  13
  -1 -14   6 141.506 87.7786  11
   1 -14  -6 239.028 176.365   2
   1 -14  -6 169.779 152.221   3
  -1 -14   6 137.238 103.803   3
   1 -14  -6 277.857 144.282   5
  -1 -14   6 305.410 103.506   5
  -1 -14   6 207.852 82.8773  12
  -1 -14   6 190.563 97.6066  13
  -1 -14   7 867.561 109.822  13
  -1 -14   7 633.701 93.4331  12
  -1 -14   7 765.642 99.5813  11
   1 -14  -7 630.777 178.676   2
  -1 -14   7 673.211 123.976   2
  -1 -14   7 635.806 115.386   3
   1 -14  -7 735.977 162.913   3
  -1 -14   7 730.887 111.045   5
   1 -14  -7 750.848 153.960   5
   1 -14  -8 1124.57 155.163   5
  -1 -14   8 1197.74 113.589  13
  -1 -14   8 973.556 98.4140  12
  -1 -14   8 1072.48 105.446  11
   1 -14  -8 1160.03 141.318   8
   1 -14  -8 1035.98 166.159   3
  -1 -14   8 1055.94 119.341   3
   1 -14  -8 1198.09 183.256   2
  -1 -14   8 1103.11 129.421   2
  -1 -14   8 1083.47 116.833   5
   1 -14  -9 6287.14 221.543   8
  -1 -14   9 6897.90 186.884  13
   1 -14  -9 7127.44 244.897   2
  -1 -14   9 6671.52 185.243   2
   1 -14  -9 6613.40 227.392   5
  -1 -14   9 6420.79 175.444   5
  -1 -14   9 6208.73 169.199  12
  -1 -14  10 732.342 108.497  13
   1 -14 -10 699.667 132.311   8
  -1 -14  10 640.732 92.6354  12
  -1 -14  11 2413.74 132.797  13
  -1 -14  11 2168.09 121.496  11
  -1 -14  11 1978.86 112.131  12
   1 -14 -11 2197.44 157.938   8
   1 -14 -12 7247.98 232.380   8
  -1 -14  12 7863.31 188.848  11
  -1 -14  13 4227.97 154.467  13
  -1 -14  13 4133.86 143.963  11
   1 -14 -13 3744.50 181.239   8
  -1 -14  13 3578.35 137.051  12
  -1 -14  14 1084.47 111.653  13
  -1 -14  14 1028.58 99.2019  11
  -1 -14  14 902.251 94.0793  12
   1 -14 -14 928.858 132.986   8
  -1 -14  15 426.971 86.1520  11
  -1 -14  15 518.046 101.950  13
  -1 -14  15 483.276 82.6922  12
   1 -14 -15 542.402 120.698   8
  -1 -14  16 488.636 85.1240  11
  -1 -14  16 508.707 99.6682  13
   1 -14 -16 435.245 119.035   8
  -1 -14  17 128.684 73.8944  11
   1 -14 -17 83.5001 105.391   8
  -1 -14  17 112.901 91.5109  13
   1 -14 -18-72.3525 87.0743  19
  -1 -14  18-40.4856 70.2972  11
   1 -14 -18 6.49961 99.5129   8
  -1 -14  18 42.9649 86.1983  13
   1 -14 -19 269.051 83.5224  19
  -1 -14  19 413.774 71.6731  11
  -1 -14  19 478.203 86.6423  13
  -1 -14  20 589.747 82.5820  13
  -1 -14  21 5571.07 128.882  13
   1 -15  19 240.954 79.5974  13
   1  15 -18 648.995 76.0007  14
   1 -15  18 521.677 91.0890  13
   1 -15  17 235.395 75.1534  11
   1  15 -17 376.215 79.7500  14
   1 -15  17 307.100 91.7619  13
   1 -15  16 943.023 94.6592  11
   1  15 -16 1261.19 91.8957  14
   1 -15  16 1254.99 112.611  13
   1 -15  15 493.277 87.7599  11
   1 -15  15 540.005 104.798  13
   1 -15  15 439.334 85.1303  12
   1 -15  14 3485.42 142.275  11
   1 -15  14 3305.24 141.781  12
   1 -15  13 805.734 103.207  11
   1 -15  13 1052.89 120.607  13
   1 -15  13 869.572 103.281  12
   1 -15  12 1412.05 115.236  11
   1 -15  12 1553.27 131.145  13
   1 -15  11 7886.69 205.392  11
   1 -15  11 7261.48 199.970  12
   1 -15  10 1439.52 126.016  11
   1 -15  10 1406.31 120.464  12
   1 -15  10 1739.71 142.097  13
   1 -15   9 3101.86 163.826   3
  -1 -15  -9 3305.52 164.484   3
  -1 -15  -9 3368.32 174.180   2
   1 -15   9 3116.33 173.797   2
   1 -15   9 3004.49 155.212  11
   1 -15   8 2829.92 153.259  11
  -1 -15  -8 3440.79 164.472   3
   1 -15   8 3239.83 163.951   3
   1 -15   8 2978.36 157.535   5
   1 -15   8 3243.23 172.928   2
  -1 -15  -8 3678.66 175.667   2
   1 -15   8 2731.76 146.545  12
   1 -15   8 3154.47 168.273  13
  -1 -15  -7 130.939 124.574   3
   1 -15   7 143.228 120.780  13
   1 -15   7 78.4183 94.2326  12
  -1 -15  -7 126.800 137.882   2
   1 -15   7 100.979 136.246   2
   1 -15   7 73.1852 112.157   5
  -1 -15  -7 84.0963 117.725   5
   1 -15   6 1446.34 153.790   2
  -1 -15  -6 1448.50 155.183   2
   1 -15   6 1315.07 122.527  12
   1 -15   6 1484.94 146.049  13
  -1 -15  -6 1336.76 137.502   5
   1 -15   6 1387.50 136.556   5
   1 -15   5 2139.10 164.460   2
  -1 -15  -5 2206.29 162.066   2
   1 -15   5 2155.98 146.858   5
   1 -15   5 2245.18 158.514  13
   1 -15   5 1929.10 138.812  12
  -1 -15  -5 2152.92 147.780   5
   1 -15   4 3144.24 161.983  12
   1 -15   4 3688.84 180.516  13
   1 -15   4 3333.55 169.661  11
   1 -15   4 3459.68 180.426   2
  -1 -15  -4 3599.56 174.436   2
  -1 -15  -4 3440.34 164.486   3
   1 -15   4 3419.44 169.266   3
   1 -15   4 3175.58 163.019   5
  -1 -15  -4 3242.40 161.325   5
   1 -15   3 1314.63 145.040  13
   1 -15   3 776.779 124.933  12
  -1 -15  -3 915.895 100.836  12
   1 -15   3 1016.14 134.894  11
   1 -15   3 1115.62 158.558   2
  -1 -15  -3 1300.44 147.959   2
  -1 -15  -3 1216.33 140.945   3
   1 -15   3 1039.01 144.126   3
   1 -15   3 945.632 139.463   5
  -1 -15  -3 1043.30 136.963   5
  -1 -15  -2 18785.5 308.590  12
   1 -15   2 19437.6 353.943  12
   1 -15   2 20702.5 366.480  13
   1 -15   2 20577.5 364.567  11
  -1 -15  -2 22651.8 330.885   2
   1 -15   2 22283.9 353.592   2
  -1 -15  -2 21592.5 329.458   3
   1 -15   2 20180.0 340.351   3
   1 -15   2 20186.0 338.277   5
  -1 -15  -2 21021.2 328.869   5
   1 -15   1 49410.0 615.840  13
  -1 -15  -1 45105.5 552.100  12
   1 -15   1 48432.2 611.201  12
   1 -15   1 49551.7 622.893  11
  -1 -15  -1 50584.0 550.767   2
   1 -15   1 55185.6 607.699   2
  -1 -15  -1 50538.0 554.706   3
   1 -15   1 52234.9 597.795   3
   1 -15   1 50890.5 594.663   5
  -1 -15  -1 49894.9 557.099   5
   1 -15   0 5000.99 202.807  12
  -1 -15   0 5657.58 180.833  12
   1 -15   0 5026.31 206.187  11
   1 -15   0 8339.07 262.360   2
  -1 -15   0 8347.91 228.569   2
  -1 -15   0 7683.99 217.017   3
   1 -15   0 7194.42 239.021   3
   1 -15   0 6433.69 229.113   5
  -1 -15   0 7103.37 214.761   5
   1 -15  -1 48996.9 620.956  12
  -1 -15   1 46066.2 551.999  12
  -1 -15   1 46017.1 559.959  11
   1 -15  -1 48756.6 614.873  11
   1 -15  -1 55479.3 620.228   2
  -1 -15   1 50580.0 544.490   2
  -1 -15   1 49713.7 545.460   3
   1 -15  -1 53052.1 611.268   3
   1 -15  -1 51452.1 605.957   5
  -1 -15   1 48562.4 546.778   5
  -1 -15   2 19581.0 310.990  12
   1 -15  -2 20286.8 367.269  12
  -1 -15   2 19465.1 318.308  11
   1 -15  -2 19666.0 357.232  11
  -1 -15   2 20365.1 307.290   2
  -1 -15   2 20338.5 308.956   3
   1 -15  -2 22093.7 374.471   3
   1 -15  -2 21991.3 369.971   5
  -1 -15   2 20142.7 309.646   5
   1 -15  -3 1120.90 135.067  12
  -1 -15   3 914.998 107.673  12
  -1 -15   3 1041.52 110.106  11
   1 -15  -3 1046.68 133.261  11
   1 -15  -3 1233.89 187.854   2
  -1 -15   3 1114.86 137.847   2
  -1 -15   3 1070.38 129.031   3
   1 -15  -3 1069.85 166.078   3
   1 -15  -3 1026.16 158.971   5
  -1 -15   3 965.577 125.684   5
   1 -15  -4 3025.03 168.845  12
  -1 -15   4 3406.00 140.977  12
  -1 -15   4 3268.15 141.812  11
   1 -15  -4 3684.12 203.234   3
  -1 -15   4 3285.87 150.462   3
  -1 -15   4 3153.68 147.366   5
   1 -15  -4 3492.88 192.856   5
  -1 -15   4 3415.40 158.576   2
   1 -15  -4 3891.52 216.076   2
   1 -15  -5 2395.63 178.328   5
   1 -15  -5 2397.24 203.350   2
  -1 -15   5 2228.19 145.692   2
  -1 -15   5 2169.91 137.438   5
  -1 -15   5 2054.06 121.683  12
  -1 -15   6 1472.48 106.918  12
  -1 -15   6 1433.95 126.992   5
  -1 -15   6 1316.12 137.878   2
   1 -15  -6 1507.11 193.417   2
   1 -15  -6 1420.52 168.068   5
  -1 -15   6 1417.22 116.962  13
  -1 -15   7 117.149 84.0122  12
  -1 -15   7 22.8649 95.0689  13
  -1 -15   7 54.6896 86.6502  11
   1 -15  -7 105.685 117.493   8
   1 -15  -7 51.5906 151.664   3
  -1 -15   7-0.89529 122.137   2
   1 -15  -7 48.2970 170.872   2
  -1 -15   7 101.244 104.049   5
   1 -15  -7 54.0748 146.243   5
  -1 -15   8 2883.10 130.175  12
  -1 -15   8 3313.97 138.609  11
   1 -15  -8 3263.91 173.579   8
  -1 -15   8 3451.91 153.261   3
   1 -15  -8 3441.23 197.587   3
   1 -15  -8 3873.92 214.602   2
  -1 -15   8 3355.28 158.946   2
  -1 -15   8 3314.23 145.011   5
  -1 -15   9 3169.33 148.666   3
   1 -15  -9 3512.19 196.524   3
  -1 -15   9 3389.71 161.802   2
   1 -15  -9 3389.89 209.349   2
  -1 -15   9 3224.80 139.911  11
   1 -15  -9 3163.22 172.916   8
  -1 -15  10 1646.81 115.595  11
  -1 -15  10 1507.96 111.453  12
  -1 -15  10 1799.08 124.297  13
   1 -15 -10 1611.45 144.833   8
  -1 -15  11 8346.86 194.313  11
  -1 -15  11 7734.01 187.966  12
  -1 -15  11 8387.59 200.758  13
   1 -15 -11 7747.23 232.500   8
  -1 -15  12 1475.68 109.486  11
  -1 -15  12 1118.57 103.588  12
  -1 -15  12 1588.72 120.336  13
   1 -15 -12 1435.14 136.857   8
  -1 -15  13 932.082 96.5656  11
  -1 -15  13 867.983 96.9991  12
  -1 -15  13 1042.01 107.669  13
   1 -15 -13 1037.62 127.594   8
  -1 -15  14 3833.08 135.079  11
  -1 -15  14 3419.97 133.313  12
   1 -15 -14 3526.64 168.256   8
  -1 -15  15 456.596 82.9527  11
  -1 -15  15 495.637 81.5475  12
  -1 -15  15 653.493 96.7878  13
   1 -15 -15 526.354 112.965   8
  -1 -15  16 1253.99 103.959  13
  -1 -15  16 1131.58 92.4764  11
   1 -15 -16 1023.91 117.992   8
  -1 -15  17 275.810 72.6400  11
  -1 -15  17 235.783 84.6523  13
  -1 -15  18 591.194 73.8198  11
  -1 -15  18 619.052 85.1703  13
  -1 -15  19 267.578 75.4041  13
  -1 -15  20 1472.96 83.3737  13
   1 -16  18 1136.06 89.8078  13
   1 -16  17 61.9825 77.8168  13
   1 -16  16 522.668 78.1980  11
   1 -16  16 677.425 93.8122  13
   1 -16  15 20.7091 74.5677  11
   1 -16  15-13.7096 69.8310  12
   1 -16  15 8.98419 89.6367  13
   1 -16  14 1448.77 105.793  11
   1 -16  14 1499.56 104.745  12
   1 -16  13 127.103 83.2127  11
   1 -16  13 120.568 84.4943  12
   1 -16  13 95.3490 98.7142  13
   1 -16  12 2782.15 134.283  11
   1 -16  12 2716.69 133.629  12
   1 -16  11 237.211 95.8755  11
   1 -16  11 326.711 110.401  13
   1 -16  11 293.109 95.1066  12
   1 -16  10 3553.87 155.865  11
   1 -16  10 3327.60 150.211  12
   1 -16   9-1.21465 97.4483  11
   1 -16   9-62.1109 139.369   2
  -1 -16  -9-147.116 137.431   2
  -1 -16  -9-89.0719 119.465   3
   1 -16   9 69.4260 122.307   3
   1 -16   9-20.9513 116.027   5
  -1 -16  -9 117.834 112.328   5
   1 -16   9 27.4435 89.8489  12
   1 -16   9 7.55665 111.973  13
   1 -16   8 571.554 111.989  11
  -1 -16  -8 529.005 142.210   2
   1 -16   8 712.707 142.055   2
  -1 -16  -8 746.576 129.168   3
   1 -16   8 534.250 130.428   3
  -1 -16  -8 515.647 122.691   5
   1 -16   8 516.644 124.171   5
   1 -16   8 635.885 124.554  13
   1 -16   8 565.349 105.013  12
   1 -16   7 130.443 104.210  11
  -1 -16  -7 131.530 135.762   2
   1 -16   7 57.0339 136.702   2
  -1 -16  -7 45.0176 128.084   3
   1 -16   7 58.1013 122.242   3
   1 -16   7 65.0368 118.269   5
  -1 -16  -7 60.3353 115.181   5
   1 -16   7 64.2134 97.1075  12
   1 -16   7 118.833 116.225  13
   1 -16   6 94.8614 108.035  11
   1 -16   6 137.761 138.357   2
  -1 -16  -6 288.294 139.702   2
  -1 -16  -6 270.835 127.235   3
   1 -16   6 138.784 121.960   3
   1 -16   6 219.189 117.835   5
  -1 -16  -6 141.718 118.175   5
   1 -16   6 101.861 118.637  13
   1 -16   5 57.7521 124.252   3
  -1 -16  -5 56.1065 124.649   3
  -1 -16  -5 88.5529 136.098   2
   1 -16   5 95.8154 141.387   2
   1 -16   5 72.7122 107.446  11
  -1 -16  -4 5820.02 196.180   3
   1 -16   4 5651.98 196.995   3
   1 -16   4 5626.73 206.662   2
   1 -16   4 5248.83 201.673  11
  -1 -16  -3 1712.25 152.175   3
   1 -16   3 1379.34 151.417   3
   1 -16   3 1513.53 166.484   2
  -1 -16  -3 1828.23 163.727   2
   1 -16   3 1354.17 142.245  11
   1 -16   2 18410.2 347.348  12
   1 -16   2 18942.0 354.848  11
   1 -16   2 21367.1 351.833   2
  -1 -16  -2 21419.3 328.675   2
  -1 -16  -2 20776.5 326.426   3
   1 -16   2 20436.8 344.608   3
  -1 -16  -2 20630.2 326.987   5
   1 -16   2 19437.5 339.305   5
   1 -16   1 394.585 126.102  12
  -1 -16  -1 759.695 118.568  12
   1 -16   1 351.685 124.942  11
   1 -16   1 707.985 181.346   2
  -1 -16  -1 2093.29 195.415   2
  -1 -16  -1 1540.48 176.382   3
   1 -16   1 556.345 162.050   3
  -1 -16  -1 994.632 168.969   5
   1 -16   1 213.613 150.199   5
  -1 -16   0 43070.0 539.015  12
   1 -16   0 44783.7 599.032  12
   1 -16   0 45015.6 600.070  11
   1 -16   0 54038.2 609.684   2
  -1 -16   0 51042.7 554.396   2
   1 -16   0 51021.7 596.810   3
  -1 -16   0 50296.7 554.805   3
  -1 -16   0 49451.5 557.494   5
   1 -16   0 50422.4 596.659   5
   1 -16  -1 689.264 131.288  12
  -1 -16   1 413.966 110.384  12
   1 -16  -1 512.092 128.442  11
  -1 -16   1 410.505 103.501  11
   1 -16  -1 1569.18 213.533   2
  -1 -16   1 681.420 160.334   2
  -1 -16   1 488.047 150.344   3
   1 -16  -1 1182.31 184.478   3
  -1 -16   1 205.734 140.331   5
   1 -16  -1 1074.18 171.274   5
  -1 -16   2 17848.4 303.473  12
  -1 -16   2 18814.0 317.604  11
   1 -16  -2 18689.4 352.826  11
   1 -16  -2 22381.5 380.100   2
  -1 -16   2 20523.2 317.352   2
  -1 -16   2 19983.1 315.066   3
   1 -16  -2 21027.7 365.259   3
  -1 -16   2 19846.5 314.441   5
   1 -16  -2 20703.0 361.497   5
  -1 -16   3 1468.07 140.046   3
   1 -16  -3 1464.23 175.849   3
  -1 -16   3 1347.22 118.817  11
   1 -16  -3 1465.61 143.107  11
   1 -16  -3 1702.93 193.706   2
  -1 -16   3 1492.55 147.280   2
  -1 -16   4 5583.73 182.766   3
   1 -16  -4 5915.42 230.841   3
  -1 -16   4 5438.83 174.614  11
  -1 -16   4 5857.34 190.687   2
  -1 -16   5 104.774 113.564   3
   1 -16  -5 42.1899 151.147   3
  -1 -16   5 25.0230 126.123   2
   1 -16  -5 91.3026 170.246   2
  -1 -16   5 47.2606 89.7629  11
  -1 -16   6 171.305 89.9629  11
  -1 -16   6 238.286 115.857   3
   1 -16  -6 255.976 153.287   3
  -1 -16   6 273.301 107.863   5
   1 -16  -6 118.196 144.285   5
  -1 -16   6 191.015 96.6093  13
   1 -16  -6 217.078 170.958   2
  -1 -16   6 193.127 125.345   2
  -1 -16   7 138.647 88.3409  11
  -1 -16   7 117.868 112.044   3
   1 -16  -7 12.6591 152.147   3
   1 -16  -7 31.6038 141.570   5
  -1 -16   7 109.667 103.877   5
  -1 -16   7 163.216 96.8440  13
  -1 -16   7 72.1801 83.9285  12
  -1 -16   7 55.3538 125.555   2
   1 -16  -7 124.237 168.483   2
  -1 -16   8 595.613 96.9352  11
   1 -16  -8 622.566 158.160   3
  -1 -16   8 577.971 116.544   3
  -1 -16   8 587.486 113.268   5
   1 -16  -8 566.041 151.290   5
  -1 -16   8 693.817 130.321   2
   1 -16  -8 847.878 178.374   2
  -1 -16   8 637.332 102.969  13
  -1 -16   8 534.333 92.8002  12
  -1 -16   9-48.8276 83.1535  12
  -1 -16   9-9.27390 93.4584  13
  -1 -16   9-60.0420 86.1453  11
   1 -16  -9-37.9212 164.321   2
  -1 -16   9 22.0218 124.248   2
   1 -16  -9-148.408 110.815   8
   1 -16  -9-99.6988 137.967   5
  -1 -16   9 115.585 101.386   5
  -1 -16   9 18.1628 107.672   3
   1 -16  -9 68.8946 146.867   3
   1 -16 -10 3421.73 163.533   8
  -1 -16  10 3678.16 146.194  13
  -1 -16  10 3540.63 139.171  12
  -1 -16  10 3777.13 140.971  11
   1 -16 -11 128.598 103.079   8
  -1 -16  11 296.423 87.0054  11
  -1 -16  11 353.976 96.2678  13
  -1 -16  11 290.606 85.1648  12
   1 -16 -12 2773.74 148.255   8
  -1 -16  12 2830.92 127.710  12
  -1 -16  12 2956.54 127.941  11
   1 -16 -13 190.729 98.5069   8
  -1 -16  13 162.413 80.8924  11
  -1 -16  13 261.268 90.8571  13
  -1 -16  13 166.870 79.7535  12
   1 -16 -14 1503.37 121.379   8
  -1 -16  14 1978.34 112.595  13
  -1 -16  14 1580.80 104.220  12
  -1 -16  14 1803.99 103.192  11
  -1 -16  15 0.76837 68.1744  12
  -1 -16  15 13.5102 79.8706  13
  -1 -16  15-1.57787 71.9479  11
  -1 -16  16 728.171 86.2496  13
  -1 -16  16 529.758 76.9459  11
  -1 -16  17 48.0025 71.8106  13
  -1 -16  17 95.8864 64.0879  11
  -1 -16  18 1146.62 81.4522  13
   1 -17  16 37.0702 71.4786  13
   1 -17  15 570.502 88.5693  13
   1 -17  15 486.876 73.9792  11
   1 -17  14 256.743 88.8567  13
   1 -17  14 261.823 74.0338  11
   1 -17  14 208.040 71.7886  12
   1 -17  13 324.583 80.0732  12
   1 -17  13 511.676 97.2604  13
   1 -17  13 311.671 82.6861  11
   1 -17  12 426.183 89.9379  12
   1 -17  12 701.337 105.478  13
   1 -17  12 426.396 89.1877  11
   1 -17  11 149.202 100.290  13
   1 -17  11 118.580 86.0395  12
   1 -17  11 192.983 88.3360  11
   1 -17  10 387.411 94.5244  12
   1 -17  10 577.726 110.222  13
   1 -17  10 444.526 97.9842  11
   1 -17   9 1388.46 136.229   3
  -1 -17  -9 1578.26 132.680   3
   1 -17   9 1364.81 128.336  13
   1 -17   9 1313.37 115.232  12
  -1 -17  -9 1404.58 125.610   5
   1 -17   9 1367.79 129.824   5
  -1 -17  -9 1476.56 144.469   2
   1 -17   9 1317.07 117.448  11
   1 -17   8 197.336 124.027   3
  -1 -17  -8 229.878 119.806   3
   1 -17   8 252.728 112.129  13
   1 -17   8 276.391 95.0963  12
   1 -17   8 251.915 115.577   5
  -1 -17  -8 252.987 111.174   5
  -1 -17  -8 373.076 134.330   2
   1 -17   8 278.191 101.680  11
   1 -17   7 20.3860 122.081   3
  -1 -17  -7 58.3747 119.713   3
   1 -17   7 22.7802 95.0463  12
   1 -17   7 81.0415 111.665  13
  -1 -17  -7-1.02513 110.107   5
   1 -17   7 41.4930 114.239   5
   1 -17   7 2.12224 133.874   2
  -1 -17  -7 47.7859 133.572   2
   1 -17   7 7.36902 98.3987  11
   1 -17   6 1661.65 146.097   3
  -1 -17  -6 1631.88 140.988   3
   1 -17   6 1278.76 124.768  12
   1 -17   6 1632.17 140.344  13
  -1 -17  -6 1542.75 136.561   5
   1 -17   6 1522.50 135.777   5
  -1 -17  -6 1639.95 155.288   2
   1 -17   6 1619.10 158.031   2
   1 -17   6 1412.05 130.885  11
  -1 -17  -5 127.073 123.713   3
   1 -17   5-16.6519 124.486   3
   1 -17   5 22.9795 114.089  13
   1 -17   5 19.3420 98.5410  12
  -1 -17  -5 73.7738 114.908   5
   1 -17   5 97.4489 115.242   5
  -1 -17  -5 135.750 137.389   2
   1 -17   5 49.0772 137.544   2
   1 -17   5 67.0306 105.374  11
  -1 -17  -4 337.369 126.487   3
   1 -17   4 374.946 130.211   3
   1 -17   4 316.909 120.292  13
   1 -17   4 315.175 104.467  12
  -1 -17  -4 332.968 120.846   5
   1 -17   4 288.758 122.394   5
  -1 -17  -4 330.975 140.794   2
   1 -17   4 362.910 140.074   2
   1 -17   4 296.486 113.164  11
  -1 -17  -3 226.141 127.212   3
   1 -17   3 142.919 130.391   3
   1 -17   3 215.974 116.780  13
   1 -17   3 199.321 107.373  12
  -1 -17  -3 115.319 85.8521  12
  -1 -17  -3 196.859 115.820   5
   1 -17   3 118.351 123.011   5
   1 -17   3 252.376 143.671   2
  -1 -17  -3 196.453 136.913   2
   1 -17   3 187.449 110.871  11
  -1 -17  -2 2345.76 152.960   3
   1 -17   2 2141.38 160.728   3
  -1 -17  -2 1628.60 118.886  12
   1 -17   2 1707.17 143.423  12
  -1 -17  -2 2075.73 144.549   5
   1 -17   2 2089.52 153.855   5
  -1 -17  -2 2319.46 161.391   2
   1 -17   2 2387.07 173.196   2
   1 -17   2 1821.70 144.879  11
  -1 -17  -1 196.399 131.059   3
   1 -17   1 132.146 140.365   3
  -1 -17  -1 121.112 88.3989  12
   1 -17   1 51.0992 106.836  12
  -1 -17  -1 211.743 120.216   5
   1 -17   1 236.205 133.295   5
  -1 -17  -1 360.893 145.200   2
   1 -17   1 184.538 151.938   2
   1 -17   1 134.669 111.970  11
  -1 -17   0 6063.23 190.948   3
   1 -17   0 5966.56 212.745   3
   1 -17   0 5127.45 195.548  12
  -1 -17   0 4920.71 165.152  12
  -1 -17   0 5617.04 180.031   5
   1 -17   0 5686.18 204.094   5
   1 -17   0 6299.13 224.339   2
  -1 -17   0 6241.99 196.681   2
   1 -17   0 4705.90 193.886  11
   1 -17  -1 291.945 148.438   3
  -1 -17   1 206.499 124.701   3
   1 -17  -1 94.8224 108.219  12
  -1 -17   1 72.9760 91.8620  12
  -1 -17   1 186.442 115.718   5
   1 -17  -1 176.395 136.658   5
  -1 -17   1 110.898 133.874   2
   1 -17  -1 192.889 162.227   2
   1 -17  -1 116.186 112.437  11
  -1 -17   2 2314.19 146.967   3
   1 -17  -2 2334.74 175.126   3
  -1 -17   2 1836.55 120.955  12
   1 -17  -2 1799.31 143.091  12
   1 -17  -2 2236.41 164.938   5
  -1 -17   2 1981.57 136.633   5
  -1 -17   2 2313.49 154.807   2
   1 -17  -2 2335.94 187.789   2
  -1 -17   2 1772.51 123.906  11
   1 -17  -2 1872.92 145.737  11
  -1 -17   3 206.750 119.122   3
   1 -17  -3 151.878 145.232   3
   1 -17  -3 157.642 108.223  12
  -1 -17   3 205.736 87.7122  12
  -1 -17   3 264.544 111.732   5
   1 -17  -3 173.097 137.267   5
  -1 -17   3 227.253 128.122   2
   1 -17  -3 296.728 165.178   2
  -1 -17   3 257.081 93.1852  11
  -1 -17   4 355.316 120.277   3
   1 -17  -4 283.545 152.538   3
  -1 -17   4 336.778 89.7234  12
   1 -17  -4 258.757 103.930  12
  -1 -17   4 374.065 112.188   5
   1 -17  -4 336.742 142.024   5
  -1 -17   4 380.228 132.073   2
   1 -17  -4 312.087 163.548   2
  -1 -17   4 328.176 95.8625  11
  -1 -17   5 48.1290 111.236   3
   1 -17  -5-18.7279 150.963   3
  -1 -17   5 84.7745 85.2480  12
  -1 -17   5 36.7446 107.152   5
   1 -17  -5 111.968 139.439   5
  -1 -17   5 120.149 126.510   2
   1 -17  -5 72.2745 167.305   2
  -1 -17   5 22.0893 90.2250  11
  -1 -17   6 1498.07 131.340   3
   1 -17  -6 1822.44 170.413   3
  -1 -17   6 1470.41 112.929  12
  -1 -17   6 1464.16 126.113   5
   1 -17  -6 1663.73 163.600   5
  -1 -17   6 1601.08 145.563   2
   1 -17  -6 1688.99 188.292   2
  -1 -17   6 1437.22 115.151  11
   1 -17  -7 82.2960 145.474   3
  -1 -17   7 30.9830 108.871   3
  -1 -17   7-25.2507 91.4940  13
  -1 -17   7-10.1922 82.1402  12
  -1 -17   7 17.6266 102.655   5
   1 -17  -7-82.4365 137.067   5
  -1 -17   7 9.21018 123.996   2
   1 -17  -7 71.0494 161.972   2
  -1 -17   7-1.03855 86.3503  11
  -1 -17   8 220.741 109.939   3
   1 -17  -8 343.045 146.305   3
  -1 -17   8 212.674 90.9400  13
  -1 -17   8 259.451 87.8735  12
   1 -17  -8 121.316 135.969   5
  -1 -17   8 201.704 104.170   5
  -1 -17   8 233.673 121.655   2
   1 -17  -8 325.349 159.926   2
  -1 -17   8 270.851 89.3883  11
  -1 -17   9 1118.93 104.884  12
  -1 -17   9 1396.75 110.167  13
   1 -17  -9 1546.15 159.622   3
  -1 -17   9 1351.37 121.208   3
  -1 -17   9 1294.54 115.822   5
   1 -17  -9 1541.48 148.976   5
  -1 -17   9 1308.99 105.807  11
  -1 -17  10 490.600 94.5090  13
  -1 -17  10 400.351 86.8171  12
  -1 -17  10 414.673 89.0281  11
  -1 -17  11 193.697 84.6946  13
  -1 -17  11 145.940 80.8207  12
  -1 -17  11 213.155 81.2069  11
  -1 -17  12 622.517 90.6436  13
  -1 -17  12 490.789 85.7679  12
  -1 -17  12 475.234 83.4606  11
  -1 -17  13 364.938 82.1551  13
  -1 -17  13 426.892 79.4194  12
  -1 -17  13 379.061 79.7973  11
  -1 -17  14 218.897 78.9789  13
  -1 -17  14 260.177 69.3128  12
  -1 -17  14 255.992 70.8189  11
  -1 -17  15 469.312 67.3753  12
  -1 -17  15 551.339 78.2696  13
  -1 -17  15 492.745 72.4068  11
  -1 -17  16 14.6257 65.2741  13
   1 -18  14 145.076 71.6097  13
   1 -18  13 42.1034 74.9033  13
   1 -18  13 50.8010 63.6247  11
   1 -18  13 105.255 64.6367  12
   1 -18  12 911.655 89.5752  12
   1 -18  12 791.570 87.8116  11
   1 -18  11 414.678 91.2569  13
   1 -18  11 234.319 77.2262  12
   1 -18  11 141.430 78.7411  11
   1 -18  10 825.449 101.488  13
   1 -18  10 678.001 90.7756  12
   1 -18  10 505.345 89.9368  11
   1 -18   9 695.215 98.0195  12
   1 -18   9 974.984 108.721  13
   1 -18   9 924.919 110.581   5
   1 -18   9 802.452 99.2196  11
   1 -18   8 143.665 113.629   3
  -1 -18  -8 193.819 107.252   3
   1 -18   8 208.319 89.8539  12
   1 -18   8 177.334 94.8983  13
   1 -18   8 218.180 110.143   5
  -1 -18  -8 234.676 102.680   5
  -1 -18  -8 190.707 121.592   2
   1 -18   8 155.979 90.3203  11
   1 -18   7 940.221 127.562   3
  -1 -18  -7 953.595 125.675   3
   1 -18   7 758.930 105.183  12
   1 -18   7 869.764 112.996  13
  -1 -18  -7 1003.58 119.055   5
   1 -18   7 900.322 123.088   5
  -1 -18  -7 1085.48 135.781   2
   1 -18   7 792.394 106.504  11
   1 -18   6 259.753 121.547   3
  -1 -18  -6 298.078 115.493   3
   1 -18   6 224.749 103.285  13
   1 -18   6 299.855 95.4715  12
  -1 -18  -6 417.204 110.186   5
   1 -18   6 259.225 113.332   5
  -1 -18  -6 300.091 127.429   2
   1 -18   6 231.549 98.5594  11
  -1 -18  -5 358.902 120.962   3
   1 -18   5 352.034 123.989   3
   1 -18   5 428.804 106.402  13
   1 -18   5 315.630 99.8052  12
  -1 -18  -5 373.097 111.776   5
   1 -18   5 470.289 118.507   5
   1 -18   5 390.573 134.421   2
  -1 -18  -5 568.525 133.622   2
   1 -18   5 236.603 100.927  11
   1 -18   4 215.763 123.084   3
  -1 -18  -4 221.094 119.276   3
   1 -18   4 221.371 101.284  12
   1 -18   4 236.417 103.408  13
  -1 -18  -4 158.562 112.614   5
   1 -18   4 210.976 118.102   5
  -1 -18  -4 250.676 133.500   2
   1 -18   4 137.465 135.213   2
   1 -18   4 100.186 98.9804  11
   1 -18   3 962.098 138.242   3
  -1 -18  -3 879.779 128.650   3
   1 -18   3 912.504 116.933  12
  -1 -18  -3 986.436 124.934   5
   1 -18   3 993.665 134.792   5
   1 -18   3 1231.06 150.528   2
  -1 -18  -3 1051.35 143.531   2
   1 -18   3 877.422 117.708  11
  -1 -18  -2 982.658 130.721   3
   1 -18   2 928.353 142.569   3
  -1 -18  -2 769.020 97.1216  12
   1 -18   2 647.933 114.556  12
  -1 -18  -2 922.415 124.536   5
   1 -18   2 825.815 133.523   5
  -1 -18  -2 1083.82 142.950   2
   1 -18   2 1021.48 151.702   2
   1 -18   2 723.085 115.801  11
   1 -18   1 869.320 143.242   3
  -1 -18  -1 771.506 129.167   3
  -1 -18  -1 767.163 98.6500  12
   1 -18   1 721.070 117.860  12
   1 -18   1 800.588 135.253   5
  -1 -18  -1 857.810 123.585   5
   1 -18   1 931.073 155.097   2
  -1 -18  -1 902.991 137.904   2
   1 -18   1 781.839 118.967  11
   1 -18   0 154.515 134.831   3
  -1 -18   0 190.602 120.683   3
  -1 -18   0 211.259 87.3975  12
   1 -18   0 77.1520 102.534  12
   1 -18   0 197.884 129.155   5
  -1 -18   0 267.741 113.348   5
   1 -18   0 218.703 148.085   2
  -1 -18   0 114.201 131.759   2
   1 -18   0 166.829 101.824  11
   1 -18  -1 885.142 148.554   3
  -1 -18   1 721.788 126.899   3
  -1 -18   1 717.119 97.4300  12
   1 -18  -1 648.763 112.818  12
   1 -18  -1 806.924 140.716   5
  -1 -18   1 816.106 121.077   5
   1 -18  -1 902.267 159.476   2
  -1 -18   1 1026.24 138.314   2
   1 -18  -1 603.075 109.186  11
  -1 -18   2 821.969 127.243   3
   1 -18  -2 904.593 149.942   3
  -1 -18   2 700.728 98.0241  12
   1 -18  -2 624.860 109.254  12
  -1 -18   2 887.650 121.088   5
   1 -18  -2 900.853 144.137   5
  -1 -18   2 1064.92 137.199   2
   1 -18  -2 945.574 163.393   2
  -1 -18   2 782.955 97.9398  11
   1 -18  -2 800.114 108.683  11
   1 -18  -3 1077.42 151.957   3
  -1 -18   3 972.384 123.870   3
  -1 -18   3 810.946 98.4464  12
   1 -18  -3 800.175 109.935  12
  -1 -18   3 855.831 116.251   5
   1 -18  -3 973.703 142.477   5
   1 -18  -3 1038.42 165.513   2
  -1 -18   3 1045.27 136.380   2
  -1 -18   3 910.968 99.6740  11
   1 -18  -4 209.292 139.417   3
  -1 -18   4 200.548 110.168   3
  -1 -18   4 149.944 84.1728  12
  -1 -18   4 185.918 104.171   5
   1 -18  -4 141.568 133.745   5
  -1 -18   4 191.890 126.420   2
   1 -18  -4 217.865 155.096   2
  -1 -18   4 160.110 85.1819  11
   1 -18  -5 348.992 143.555   3
  -1 -18   5 342.651 112.427   3
  -1 -18   5 311.779 87.8018  12
   1 -18  -5 403.353 134.947   5
  -1 -18   5 417.360 107.056   5
  -1 -18   5 386.212 123.596   2
   1 -18  -5 425.585 157.730   2
  -1 -18   5 257.941 88.1770  11
  -1 -18   6 242.704 107.070   3
   1 -18  -6 384.693 141.540   3
  -1 -18   6 192.741 84.9289  12
   1 -18  -6 338.697 131.015   5
  -1 -18   6 221.209 101.720   5
  -1 -18   6 297.460 120.693   2
   1 -18  -6 370.172 155.371   2
  -1 -18   6 224.129 86.6322  11
  -1 -18   7 874.297 115.411   3
   1 -18  -7 1180.03 149.532   3
  -1 -18   7 873.048 97.1403  12
  -1 -18   7 838.025 109.165   5
   1 -18  -7 885.529 138.593   5
  -1 -18   7 917.298 125.829   2
  -1 -18   7 832.141 97.1581  11
   1 -18  -8 156.673 132.065   3
  -1 -18   8 152.386 101.811   3
  -1 -18   8 150.426 78.6605  12
   1 -18  -8 260.541 125.706   5
  -1 -18   8 195.447 95.2781   5
  -1 -18   8 144.155 111.123   2
  -1 -18   8 152.882 80.9987  11
  -1 -18   9 911.092 100.958   5
  -1 -18   9 863.787 92.7458  12
  -1 -18   9 866.346 91.2100  11
  -1 -18  10 627.251 86.1231  12
  -1 -18  10 725.390 87.3974  13
  -1 -18  10 618.082 85.7301  11
  -1 -18  11 280.440 76.1394  12
  -1 -18  11 306.711 77.6036  13
  -1 -18  11 300.542 75.2087  11
  -1 -18  12 1253.91 87.2696  13
  -1 -18  12 1070.31 86.3509  12
  -1 -18  12 1011.95 85.8727  11
  -1 -18  13 80.1504 65.9901  13
  -1 -18  13 88.7514 64.1224  12
  -1 -18  13 102.341 61.9660  11
   1 -19  11 541.849 71.7019  12
   1 -19  10 247.781 73.1259  13
   1 -19  10 232.122 70.0765  11
   1 -19  10 191.228 72.8543  12
   1 -19   9 77.2627 74.4531  13
   1 -19   9 130.720 72.4712  11
   1 -19   9 106.563 70.9934  12
   1 -19   8 44.7868 87.5831   5
   1 -19   8 63.9144 76.6155  13
   1 -19   8 91.0932 75.0787  11
   1 -19   8 23.2817 70.7939  12
   1 -19   7-15.2441 75.1972  12
   1 -19   7 7.00352 100.335   3
  -1 -19  -7 36.2690 99.1425   3
  -1 -19  -7-8.32462 91.8755   5
   1 -19   7-25.6180 95.3326   5
   1 -19   7 57.4325 77.9930  11
   1 -19   6 111.754 77.5535  12
  -1 -19  -6 54.4813 96.9931   5
   1 -19   6 193.789 102.122   5
   1 -19   6 172.482 108.642   3
  -1 -19  -6 150.244 102.097   3
   1 -19   6 189.137 84.3240  11
  -1 -19  -5 725.913 114.136   3
   1 -19   5 785.117 119.926   3
   1 -19   5 672.543 96.9498  12
  -1 -19  -5 839.554 107.900   5
   1 -19   5 730.871 115.005   5
  -1 -19  -5 783.487 125.728   2
   1 -19   5 667.035 98.6516  11
   1 -19   4 193.509 114.198   3
  -1 -19  -4 228.928 107.846   3
   1 -19   4 37.6036 87.5309  12
  -1 -19  -4 179.153 100.436   5
   1 -19   4 123.967 106.791   5
  -1 -19  -4 284.697 119.466   2
   1 -19   4 145.937 88.9679  11
   1 -19   3 499.890 120.613   3
  -1 -19  -3 383.010 109.627   3
   1 -19   3 372.623 91.2283  12
  -1 -19  -3 466.788 106.510   5
   1 -19   3 497.977 114.335   5
  -1 -19  -3 457.465 121.560   2
   1 -19   3 372.210 96.9573  11
  -1 -19  -2 938.802 117.286   3
   1 -19   2 661.633 126.257   3
   1 -19   2 546.300 97.3529  12
   1 -19   2 751.907 122.901   5
  -1 -19  -2 696.648 111.018   5
  -1 -19  -2 927.807 125.137   2
   1 -19   2 621.219 101.233  11
   1 -19   1 296.278 122.619   3
  -1 -19  -1 310.845 110.124   3
  -1 -19  -1 211.920 80.6523  12
   1 -19   1 184.790 119.558   5
  -1 -19  -1 298.300 105.030   5
  -1 -19  -1 353.059 122.210   2
   1 -19   1 409.040 136.072   2
   1 -19   1 224.755 90.5035  11
   1 -19   1 210.605 89.7112  12
  -1 -19   0 799.808 115.361   3
   1 -19   0 785.549 130.393   3
  -1 -19   0 664.506 89.4038  12
   1 -19   0 647.866 99.2708  12
   1 -19   0 747.639 127.214   5
  -1 -19   0 850.616 112.047   5
   1 -19   0 1063.95 144.891   2
  -1 -19   0 824.261 125.029   2
   1 -19   0 624.384 94.8693  11
  -1 -19   1 268.814 108.617   3
   1 -19  -1 290.551 126.630   3
  -1 -19   1 175.238 80.9670  12
  -1 -19   1 266.962 104.966   5
   1 -19  -1 223.728 119.505   5
  -1 -19   1 261.654 117.335   2
   1 -19  -1 296.777 139.468   2
   1 -19  -1 236.892 90.4641  12
  -1 -19   2 798.736 113.861   3
   1 -19  -2 828.645 135.498   3
   1 -19  -2 690.949 129.219   5
  -1 -19   2 702.890 107.643   5
  -1 -19   2 813.204 122.315   2
   1 -19  -2 578.467 96.6421  12
  -1 -19   2 663.665 91.7754  12
   1 -19  -3 579.084 131.523   3
  -1 -19   3 364.029 106.835   3
  -1 -19   3 323.745 84.1163  12
  -1 -19   3 344.386 101.344   5
   1 -19  -3 470.535 123.547   5
  -1 -19   3 406.685 114.276   2
   1 -19  -4 155.471 126.638   3
  -1 -19   4 304.602 101.628   3
  -1 -19   4 172.818 79.1024  12
  -1 -19   4 279.217 97.3155   5
   1 -19  -4 189.737 118.791   5
  -1 -19   4 194.049 111.026   2
  -1 -19   4 226.877 74.4951  11
  -1 -19   5 663.396 89.2878  12
   1 -19  -5 782.002 127.314   5
  -1 -19   5 802.850 101.990   5
   1 -19  -5 738.917 133.377   3
  -1 -19   5 672.849 105.569   3
  -1 -19   5 688.534 84.2910  11
  -1 -19   6 123.242 77.0754  12
  -1 -19   6 85.2031 91.3802   5
   1 -19  -6 196.096 113.669   5
   1 -19  -6 299.703 123.849   3
  -1 -19   6 147.518 96.1351   3
  -1 -19   6 130.878 72.3755  11
  -1 -19   7 49.1027 71.0621  12
   1 -19  -7 81.5752 106.637   5
  -1 -19   7 8.95926 85.6041   5
   1 -19  -7-3.59992 115.898   3
  -1 -19   7-4.72466 91.5328   3
  -1 -19   7 2.95672 69.4306  11
  -1 -19   8 64.1282 80.4394   5
  -1 -19   8 35.1083 69.1495  12
  -1 -19   8 14.8152 65.9910  11
  -1 -19   9 180.702 69.5201  12
  -1 -19   9 162.597 66.3620  11
  -1 -19  10 228.224 67.5880  12
  -1 -19  11 610.612 69.2066  12
   1 -20   7 2463.81 104.057  12
   1 -20   6 314.502 75.8549  12
   1 -20   5 2468.27 116.244   5
   1 -20   5 2314.78 110.709  12
  -1 -20  -4 228.574 87.7523   5
   1 -20   4 157.803 91.2717   5
   1 -20   4 85.9901 75.7162  12
   1 -20   3 597.639 85.3076  12
   1 -20   3 595.951 99.7881   5
  -1 -20  -3 649.288 96.3252   5
   1 -20   3 673.135 107.094   3
  -1 -20  -3 661.720 99.5171   3
  -1 -20  -2 102.298 87.4272   5
   1 -20   2 90.3856 96.4560   5
   1 -20   2 78.5771 100.939   3
  -1 -20  -2 124.965 91.1012   3
   1 -20   2 70.7926 76.2729  12
   1 -20   1 800.207 88.5319  12
   1 -20   1 801.220 110.401   5
  -1 -20  -1 861.300 98.7589   5
  -1 -20  -1 902.601 103.385   3
   1 -20   1 915.431 114.796   3
  -1 -20   0-8.45604 88.9686   5
   1 -20   0-115.488 104.103   5
   1 -20   0 57.9659 106.482   3
  -1 -20   0 51.3155 92.2756   3
   1 -20   0 47.1627 73.9579  12
  -1 -20   1 893.760 79.8678  12
   1 -20  -1 995.784 118.971   3
  -1 -20   1 991.251 103.325   3
   1 -20  -1 869.694 112.856   5
  -1 -20   1 856.457 98.6526   5
  -1 -20   2 81.6808 68.0146  12
  -1 -20   2 113.254 91.4702   3
   1 -20  -2 146.254 107.259   3
   1 -20  -2 52.3014 101.387   5
  -1 -20   2 134.136 86.0960   5
  -1 -20   3 566.174 74.9232  12
   1 -20  -3 726.497 115.557   3
  -1 -20   3 675.498 96.0026   3
   1 -20  -3 640.907 107.551   5
  -1 -20   3 589.140 90.8689   5
  -1 -20   4 223.086 83.4395   5
   1 -20  -4 232.214 99.6682   5
  -1 -20   4 87.5950 68.7668  12
  -1 -20   5 2444.13 108.937   5
  -1 -20   5 2299.99 103.165  12
  -1 -20   6 342.241 66.4719  12
  -1 -20   7 2506.86 101.165  12
   2   0   0 927962. 7323.59  10
   2   0   0 951759. 7348.80  19
  -2   0   0 950433. 7343.26  14
   2   0  -1 277751. 2173.47  10
   2   0  -1 278888. 2198.28  19
   2   0  -1 273565. 2197.33  18
   2   0   1 274598. 2179.80  10
  -2   0  -2 157068. 1256.68  14
   2   0   2 160516. 1248.23  13
   2   0   2 151526. 1246.59  10
   2   0  -2 154919. 1253.07   8
   2   0   2 161001. 1247.74   9
   2   0  -2 160405. 1264.15  19
   2   0  -2 154002. 1257.54  18
  -2   0  -3 273930. 2175.63  14
   2   0   3 278938. 2159.59  13
   2   0   3 272540. 2170.38  10
   2   0  -3 276786. 2168.84   8
   2   0   3 280072. 2153.02   9
   2   0  -3 276113. 2179.15  19
   2   0  -3 274221. 2176.33  18
   2   0  -4 8620.09 117.156   8
   2   0   4 8467.38 132.743  10
   2   0  -4 8358.47 118.445  18
   2   0   4 8593.87 108.313  13
  -2   0  -4 8521.28 126.137  14
  -2   0  -5 47572.2 440.573  14
   2   0   5 48016.4 412.733  13
   2   0  -5 48373.7 427.432   8
   2   0   5 48847.5 399.759   9
   2   0  -6 238.912 48.9569   8
   2   0  -6 224.477 48.3629  18
   2   0   6 260.391 43.8274  13
  -2   0  -6 193.530 59.0551  14
   2   0   7 14243.4 175.445   1
   2   0  -7 14438.6 174.035   8
   2   0  -7 14173.2 190.038  18
  -2   0  -7 14573.0 189.407  14
   2   0   7 14410.8 153.498  13
   2   0  -8 9787.96 143.179   8
   2   0   8 9444.49 117.744  13
   2   0  -8 10611.9 144.523   1
   2   0   8 10175.8 136.595   1
   2   0   8 9945.93 150.517   7
  -2   0  -8 10342.2 160.227  14
   2   0  -8 10584.0 155.431  16
   2   0   8 9801.23 140.905   4
   2   0  -9 27184.1 281.662  16
   2   0   9 25503.3 244.691   1
   2   0  -9 26749.1 253.647   1
  -2   0  -9 26962.8 294.493  14
   2   0  -9 25469.4 276.656   8
  -2   0   9 25724.2 303.379   7
   2   0   9 25015.4 248.700   4
   2   0  -9 25382.8 257.104   4
  -2   0  10 83388.1 772.462   7
   2   0  10 87130.9 748.864   7
  -2   0 -10 87327.3 770.757  14
   2   0 -10 84389.9 752.838  16
  -2   0  11 6087.81 146.600   7
   2   0  11 6095.34 126.659   7
   2   0 -11 6077.59 136.799   8
  -2   0 -11 6143.99 150.682  14
   2   0 -11 6377.62 133.039  16
   2   0  12 23073.3 286.824   7
   2   0 -12 22615.9 297.981   8
  -2   0 -13 57.2894 86.4933  14
   2   0 -13 102.148 94.1660   9
   2   0 -13 170.362 80.6644   8
  -2   0  13 112.466 82.2301   7
   2   0  13 83.1135 88.7912   7
   2   0 -14 52.9001 72.6110  16
  -2   0 -14 29.3295 93.3704  14
   2   0 -14 42.9419 89.1876   9
   2   0 -14 37.3529 84.3707   8
   2   0  14 91.2481 89.1188   7
  -2   0  14 110.525 80.8902   7
   2   0 -15 323.356 81.0997  16
  -2   0 -15 356.126 105.903  14
   2   0 -15 302.376 97.8611   9
   2   0 -15 288.837 95.8812   8
   2   0  15 333.200 93.6987   7
  -2   0  15 382.355 90.9872   7
  -2   0 -16 32.9625 109.520  14
   2   0 -16 14.6755 80.4667  16
   2   0 -16 45.2615 89.7258   9
  -2   0  16-11.7663 86.9983   7
   2   0  16 93.1069 92.2131   7
  -2   0  17 142.274 93.8872   7
   2   0  17 147.140 97.7691   7
   2   0 -17 141.090 90.7405  16
   2   0 -17 129.476 88.5669  14
  -2   0 -17 80.4697 119.088  14
   2   0  18 915.233 111.042   7
  -2   0  18 973.873 108.154   7
   2   0 -18 845.745 113.471  16
  -2   0 -18 873.081 142.735  14
   2   0 -18 782.824 115.254  14
  -2   0  19 226.337 98.9015   7
   2   0  19 122.585 100.922   7
   2   0 -19 152.790 104.134  16
  -2   0 -19 141.369 134.634  14
   2   0 -19 156.888 102.607  14
   2   0 -20 571.148 119.142  16
   2   0 -20 596.029 118.596  14
  -2   0 -20 868.652 153.161  14
  -2   0 -21 2794.82 191.581  14
   2   0 -21 2588.04 161.931  16
   2   0  21 2570.34 155.143   7
  -2   0 -22 5080.81 228.126  14
   2   0  22 4671.77 189.640   7
  -2   0 -23 3851.61 208.162  14
   2   0  23 3529.69 172.222   7
   2   0  23 4151.62 168.302  10
  -2   0 -24-6.28929 132.625  14
   2   0  24 35.9872 113.109  10
   2   0  24 8.44236 101.227   7
  -2   0 -25 1087.01 149.167  14
   2   0  25 1190.38 121.645  10
   2   0  25 797.293 112.437   7
  -2   0 -26 834.645 131.813  14
   2   0  26 1025.10 113.253  10
   2   0  26 845.208 101.024   7
  -2   0 -27 1299.98 128.163  14
  -2   0 -28 188.654 87.4574  14
  -2  -1 -28 335.527 86.8203  14
  -2  -1 -27 397.541 105.690  14
  -2  -1 -26 52.1740 112.831  14
   2  -1  26 70.7507 98.5651  10
   2   1 -25 2782.72 142.710  14
  -2  -1 -25 2610.44 171.046  14
   2  -1  25 3027.41 149.359  10
   2  -1  25 2346.87 134.362   7
   2   1 -24 1199.70 126.598  14
  -2  -1 -24 1200.44 157.538  14
   2  -1  24 1173.69 121.384   7
   2  -1  24 1436.43 133.944  10
   2   1 -23 132.632 110.545  14
  -2  -1 -23 63.3972 136.300  14
   2  -1  23 169.245 109.983   7
   2  -1  23 97.3750 119.791  10
   2  -1  22 1928.56 149.361   7
   2  -1  22 2129.06 147.289  10
  -2  -1 -21 222.199 143.550  14
   2   1 -21 224.244 112.688  14
   2   1 -21 194.761 109.121  16
   2  -1  21 182.020 116.085   7
  -2   1  20 1687.74 129.401   7
   2   1 -20 1453.17 135.299  14
   2   1 -20 1782.44 142.086  16
   2   1 -19 228.718 106.693  14
  -2  -1 -19 174.563 130.341  14
   2   1 -19 185.272 104.727  16
  -2   1  19 170.408 98.6269   7
   2  -1  19 314.595 102.957   7
  -2   1  18 1383.65 115.283   7
   2  -1  18 1341.92 118.527   7
   2   1 -18 1248.18 120.350  16
  -2  -1 -18 1507.32 148.853  14
   2   1 -18 1124.78 120.764  14
  -2  -1 -17 367.806 122.725  14
   2   1 -17 433.667 111.178   9
   2   1 -17 360.406 96.2429  16
  -2   1  17 315.093 97.0454   7
   2  -1  17 358.777 96.5526   7
  -2  -1 -16 1664.07 133.453  14
   2   1 -16 1613.02 110.619  16
  -2   1  16 1646.77 110.778   7
   2  -1  16 1664.85 114.968   7
   2   1 -16 1893.61 136.403   9
  -2   1  15 1121.60 100.852   7
   2  -1  15 1155.45 101.771   7
   2   1 -15 1179.03 98.4065  16
  -2  -1 -15 1198.25 118.028  14
   2  -1  14 1322.68 103.476   7
  -2   1  14 1315.12 98.6488   7
   2   1 -14 1217.89 91.1728  16
  -2  -1 -14 1343.59 113.170  14
  -2   1  13 44789.6 493.255   7
   2  -1  13 50321.0 496.320   7
   2   1 -13 46048.2 493.295  16
  -2  -1 -13 48196.9 516.470  14
  -2   1  12 1315.65 97.0521   7
   2  -1  12 1165.57 97.8040   7
   2   1 -11 33760.8 364.791  16
  -2   1  11 33150.3 374.532   7
   2  -1  11 33677.5 364.692   7
   2   1 -10 15820.3 205.443   8
  -2   1  10 15891.1 227.939   7
   2  -1  10 16474.0 212.574   7
  -2  -1 -10 15892.6 225.999  14
   2   1 -10 16370.1 219.641  16
   2  -1   9 9968.03 128.446   4
   2  -1   9 9746.34 124.320   1
   2   1  -9 9792.98 142.566   8
   2   1  -9 9682.37 164.660  16
  -2  -1  -9 9403.67 165.601  14
   2  -1   9 9545.90 129.293  13
   2   1  -8 4680.65 115.624  18
   2  -1   8 4782.52 78.2940  11
  -2   1   8 5347.00 128.604   7
   2   1  -8 5291.93 95.7576   8
   2  -1   8 5209.65 103.478   7
   2  -1   8 5427.96 103.209   4
   2  -1   8 5546.10 97.9754   1
   2  -1   8 5082.07 91.9123  13
  -2  -1  -8 5157.03 121.412  14
  -2  -1  -7 1735.00 83.6660  14
   2  -1   7 1605.92 62.6147  13
   2  -1   7 1798.38 50.9375  11
  -2   1   7 1862.18 91.8412   7
   2  -1   7 2074.75 74.7481   7
   2   1  -7 1822.89 61.7342   8
   2  -1   7 1811.22 85.8773   4
   2  -1   7 1984.85 77.2980   1
   2   1  -7 1743.80 74.9782  18
   2   1  -6 8685.78 137.297  18
  -2   1   6 8987.99 147.775   7
   2   1  -6 8688.93 113.355   8
  -2  -1  -6 8778.51 139.852  14
   2  -1   6 8335.35 116.438  13
   2  -1   6 8881.85 106.811  11
   2  -1   6 7708.22 131.307   4
   2  -1   6 9752.00 122.633   7
   2  -1   6 8357.83 126.022   1
   2  -1   5 1353.06 54.2709   9
  -2  -1  -5 1337.70 72.2120  14
   2  -1   5 1385.18 57.6070  13
   2  -1   5 1562.17 50.0623  11
   2  -1   5 1511.83 88.9185  10
   2   1  -5 1622.89 52.3353   8
  -2   1   5 1473.20 81.1532   7
   2   1  -5 1550.26 64.1857  18
   2  -1   5 1511.64 77.6942   1
   2  -1   5 1412.73 86.8107   4
   2  -1   4 51108.5 452.651  17
   2   1  -4 57012.2 492.296  18
  -2  -1  -4 54853.2 485.044  14
   2  -1   4 52494.9 462.995  13
   2  -1   4 56427.1 461.505  11
   2  -1   4 53671.1 485.352  10
   2   1  -4 55266.9 455.773   8
   2  -1   4 55503.8 454.490   9
   2  -1   4 52385.3 470.461   1
   2   1  -3 161570. 1293.54  18
   2  -1   3 157415. 1256.43  17
  -2  -1  -3 164945. 1289.78  14
   2  -1   3 156565. 1271.72  13
   2  -1   3 157005. 1283.15  10
   2  -1   3 162321. 1268.15  11
   2   1  -3 160475. 1261.04   8
   2  -1   3 160229. 1264.47   9
   2   1  -3 163065. 1273.22  19
   2  -1   3 154797. 1277.32   1
  -2  -1  -2 19114.8 199.561  14
   2  -1   2 16855.0 185.981  13
   2  -1   2 16217.8 189.887  10
   2  -1   2 17215.6 180.302  11
   2   1  -2 18538.4 183.021  19
   2  -1   2 17140.5 181.527   9
   2   1  -2 19438.3 205.526  18
   2  -1   2 16738.4 197.320   1
   2  -1   1 566742. 4469.35  13
   2  -1   1 569274. 4467.03  10
   2  -1   1 604996. 4475.81   9
   2   1  -1 560459. 4440.32  10
   2   1  -1 578544. 4463.55  19
   2  -1   1 562915. 4489.76  19
  -2  -1  -1 618163. 4482.13  14
   2  -1   1 587207. 4477.44   1
   2  -1   0 100085. 792.277  13
   2  -1   0 94499.3 804.736  19
   2   1   0 92770.9 759.326  10
   2  -1   0 97316.9 794.494   9
   2  -1   0 92840.8 778.540  10
   2  -1   0 98367.8 796.630   1
  -2  -1   0 104696. 797.539  14
  -2   1   0 92966.9 778.427  14
  -2   1  -1 542924. 4298.38  14
   2  -1  -1 593164. 4317.11   1
   2   1   1 555751. 4284.33  10
   2  -1  -1 567651. 4320.49   8
   2  -1  -1 577776. 4300.11  10
   2  -1  -1 607050. 4328.44   9
   2  -1  -1 572263. 4326.78  19
  -2   1  -2 17483.7 182.752  14
   2  -1  -2 18020.7 200.946   1
   2   1   2 17648.7 174.278  10
   2  -1  -2 17500.3 195.659   8
   2  -1  -2 17096.0 177.441  10
   2  -1  -2 17220.4 198.389   9
   2  -1  -2 17986.9 202.936  19
  -2   1  -3 157269. 1272.36  14
   2  -1  -3 163413. 1280.23   1
   2   1   3 154745. 1266.02  10
   2  -1  -3 162229. 1295.38  19
   2  -1  -3 158640. 1250.13  20
   2   1   3 162631. 1257.07   9
   2  -1  -3 160352. 1296.78   9
   2  -1  -3 156716. 1265.00  18
   2  -1  -3 160782. 1285.59   8
   2  -1  -4 55543.6 473.184   1
   2  -1  -4 52554.3 439.578  20
   2   1   4 53689.2 436.575   9
   2  -1  -4 55475.8 496.277   9
  -2   1  -4 52929.0 469.338  14
   2  -1  -4 54728.1 464.903  18
   2  -1  -4 54140.3 478.300   8
   2  -1  -5 1469.19 64.7730   8
  -2   1  -5 1400.32 64.7993  14
   2   1   5 1386.42 46.5549  13
   2  -1  -5 1491.76 55.5128  20
   2  -1  -5 1448.64 56.7716  18
   2  -1  -5 1690.71 83.4607   1
   2  -1  -5 1672.08 82.9373   9
   2   1   5 1441.16 30.1777   9
  -2   1  -6 8766.70 132.079  14
   2  -1  -6 9543.19 124.673  16
   2  -1  -6 9084.20 140.055   4
   2  -1  -6 8691.97 131.120   8
   2  -1  -6 9212.40 155.481   9
   2  -1  -6 9205.21 133.171   1
   2  -1  -7 2187.94 83.7274   1
   2  -1  -7 1927.35 68.2341  16
  -2   1  -7 1794.53 79.8915  14
   2  -1  -7 2155.73 96.8661   4
   2  -1  -7 1862.02 74.9084   8
   2  -1  -8 5591.66 104.875   1
   2  -1  -8 5525.42 104.192  16
   2  -1  -8 5379.73 112.612   4
   2  -1  -8 4910.72 132.161   9
   2  -1  -8 4862.52 107.075   8
  -2   1  -8 5057.04 118.712  14
  -2  -1   9 9572.69 174.671   7
  -2   1  -9 10060.3 167.207  14
   2  -1  -9 9858.29 146.923  16
   2  -1  -9 9392.69 178.173   9
   2   1   9 9931.56 153.133   7
   2  -1  -9 10001.7 130.089   1
   2   1   9 9680.81 140.097   1
  -2   1 -10 16664.8 230.507  14
  -2  -1  10 15755.8 231.422   7
   2   1  10 17128.9 216.331   7
   2  -1 -10 15534.8 206.426  16
   2  -1 -10 14765.8 234.607   9
  -2   1 -11 34771.8 384.129  14
  -2  -1  11 33070.8 380.886   7
   2   1  11 34894.0 361.810   7
   2  -1 -11 34140.4 378.833   8
   2  -1 -11 32731.0 356.842  16
   2  -1 -11 32155.6 387.910   9
  -2  -1  12 1396.70 102.511   7
   2  -1 -12 1450.25 96.1406   8
   2   1  12 1208.75 83.9223   7
   2  -1 -12 1255.62 81.7978  16
   2  -1 -12 1253.32 102.859   9
  -2   1 -13 49179.3 525.894  14
   2   1  13 48662.1 496.113   7
  -2  -1  13 47439.9 510.197   7
  -2   1 -14 1312.86 115.322  14
   2  -1 -14 1249.01 110.905   8
  -2  -1  14 1444.30 105.488   7
   2   1  14 1413.14 107.485   7
   2  -1 -14 1145.76 92.3272  16
   2  -1 -14 1361.50 108.724   9
   2  -1 -15 1161.62 96.6630  14
  -2   1 -15 1147.65 121.255  14
  -2  -1  15 1228.65 104.764   7
   2  -1 -15 1166.56 119.121   8
   2   1  15 1242.67 113.849   7
   2  -1 -15 1102.59 97.8835  16
   2  -1 -15 1293.03 113.963   9
  -2   1 -16 1922.70 143.230  14
   2   1  16 1717.03 118.136   7
   2  -1 -16 1876.29 139.385   8
  -2  -1  16 1712.45 115.636   7
   2  -1 -16 1447.48 110.676  16
   2  -1 -16 1705.51 119.357   9
  -2  -1  17 372.875 97.2450   7
   2   1  17 291.871 100.377   7
   2  -1 -17 378.906 122.698   8
   2  -1 -17 350.291 95.4323  16
  -2   1 -17 382.352 128.538  14
   2   1  18 1414.98 122.978   7
   2  -1 -18 1286.27 123.243  16
  -2   1 -18 1325.51 154.231  14
   2   1  19 121.193 103.478   7
   2  -1 -19 142.949 104.174  16
  -2   1 -19 261.222 141.563  14
   2  -1 -20 1834.76 150.332  16
  -2   1 -20 2022.65 180.029  14
   2   1  21 162.076 101.741   7
  -2   1 -21 421.224 151.839  14
   2   1  22 1781.66 143.447   7
  -2   1 -23 128.604 147.077  14
   2   1  23 173.447 111.430   7
   2   1  24 1056.89 126.339   7
  -2   1 -24 1246.60 161.544  14
   2   1  24 1372.82 128.912  10
   2   1  25 2934.32 143.106  10
  -2   1 -25 2687.98 175.628  14
  -2   1 -26 156.371 121.095  14
   2   1  26 81.6277 87.8573   7
   2   1  26 47.5553 96.0036  10
  -2   1 -27 325.061 108.328  14
   2  -1 -27 356.049 80.6852  19
  -2   1 -28 192.136 89.7090  14
  -2  -2 -28 163.681 81.3951  14
  -2  -2 -27 258.220 97.9750  14
   2  -2  26 312.145 101.624  10
  -2  -2 -26 197.216 102.612   8
  -2  -2 -26 271.030 112.032  14
   2  -2  25 1377.25 126.545  10
   2   2 -25 1402.83 121.795  14
   2  -2  24 253.987 101.976   7
  -2  -2 -24 174.725 130.429  14
   2   2 -24 221.049 111.301  14
   2  -2  24 224.492 122.359  10
   2  -2  23 451.431 114.993   7
   2  -2  23 672.684 128.220  10
   2   2 -23 325.728 119.489  16
   2   2 -23 408.950 119.396  14
  -2  -2 -23 505.151 143.139  14
   2  -2  22 2883.48 156.594   7
   2  -2  22 3404.56 164.670  10
  -2   2  21 393.182 109.511   7
   2  -2  21 446.929 118.946   7
   2  -2  21 422.113 124.654  10
  -2  -2 -21 405.645 138.824  14
   2   2 -21 343.745 114.057  14
   2   2 -21 357.419 113.436  16
  -2   2  20 849.734 117.736   7
   2  -2  20 935.441 128.810   7
  -2  -2 -20 1090.28 150.444  14
   2   2 -20 933.020 126.803  14
   2   2 -20 725.775 120.348  16
   2  -2  20 1046.06 130.065  10
   2  -2  19 2647.80 152.486   7
  -2   2  19 2488.35 140.541   7
   2   2 -19 2616.30 150.269  16
   2   2 -19 2456.87 146.356  14
  -2   2  18 971.684 109.041   7
   2  -2  18 1040.24 119.812   7
  -2  -2 -18 1158.51 144.052  14
   2   2 -18 983.132 115.968  16
  -2   2  17 1889.47 118.165   7
   2  -2  17 2104.36 123.169   7
  -2  -2 -17 2165.34 151.919  14
   2   2 -17 2005.41 126.096  16
   2   2 -17 2363.78 153.728   9
  -2   2  16 1404.23 107.678   7
   2  -2  16 1332.76 107.493   7
  -2  -2 -16 1422.36 129.810  14
   2   2 -16 1304.50 107.254  16
  -2   2  15 1772.88 109.382   7
   2  -2  15 1635.69 104.524   7
  -2  -2 -15 1815.74 126.943  14
   2   2 -15 1740.57 106.267  16
  -2   2  14 5312.88 149.341   7
   2  -2  14 5382.91 142.714   7
  -2  -2 -14 5555.86 164.783  14
   2   2 -14 5239.17 144.960  16
  -2   2  13 8424.05 175.374   7
   2  -2  13 8758.24 170.432   7
  -2  -2 -13 8587.86 188.469  14
   2   2 -13 8228.98 169.052  16
   2  -2  12 7553.36 153.888   7
  -2   2  12 7296.23 160.119   7
  -2   2  11 28112.7 337.532   7
   2   2 -11 28316.9 334.557  16
  -2   2  10 5820.25 138.754   7
   2  -2  10 6109.14 130.347   7
   2   2 -10 5908.84 110.032   8
   2   2 -10 5608.20 137.940  16
  -2  -2 -10 5505.66 139.385  14
   2  -2  10 5739.64 112.401  13
   2   2  -9 5459.20 96.8635   8
  -2  -2  -9 5192.29 130.377  14
   2  -2   9 5471.36 108.237  13
   2  -2   9 5416.97 109.348  12
   2  -2   9 5536.51 92.2206  11
   2  -2   9 5321.35 95.7060   4
   2  -2   9 5554.06 93.0956   1
   2  -2   8 10822.1 150.993  13
  -2  -2  -8 11711.1 177.586  14
   2  -2   8 11082.6 156.800  12
   2  -2   8 11317.9 136.433  11
   2   2  -8 10199.4 173.137  18
   2  -2   8 11078.6 138.562   4
  -2   2   8 11149.4 176.267   7
   2   2  -8 10852.2 133.822   8
   2  -2   8 10816.0 157.388   7
   2  -2   8 10950.3 135.829   1
  -2  -2  -7 14465.4 195.438  14
   2  -2   7 14486.5 172.399  13
   2  -2   7 13546.0 175.649  12
   2  -2   7 14637.1 159.283  11
   2   2  -7 13121.9 193.243  18
   2  -2   7 14284.8 164.563   4
   2  -2   7 14766.5 160.759   1
   2  -2   7 14432.4 169.519   7
  -2   2   7 14165.1 193.045   7
   2   2  -7 13573.8 150.652   8
   2  -2   6 6645.59 107.176   1
   2  -2   6 6289.47 79.0403  15
  -2  -2  -6 6273.39 124.800  14
   2  -2   6 6256.69 106.132  13
   2  -2   6 6411.68 112.392  12
   2  -2   6 6703.59 97.5253  11
   2   2  -6 6330.59 122.844  18
   2  -2   6 6407.40 111.959   4
   2  -2   6 6279.87 115.266   6
   2  -2   6 6542.40 94.3866   7
   2   2  -6 6230.44 83.8731   8
  -2   2   6 6538.75 124.494   7
   2  -2   5 13579.5 161.765   1
   2  -2   5 13249.2 165.449   4
   2   2  -5 14621.1 189.165  18
   2  -2   5 13820.9 140.895  15
  -2  -2  -5 13391.4 184.794  14
   2  -2   5 14162.7 171.848  12
   2  -2   5 13585.0 163.097  13
   2  -2   5 13746.5 190.755  10
   2  -2   5 13782.0 155.383  11
   2  -2   5 12912.0 165.956   6
   2  -2   5 15119.8 149.988   7
  -2   2   5 13691.6 175.741   7
   2   2  -5 13753.0 135.981   8
   2   2  -4 58161.9 487.170  19
   2  -2   4 53902.8 492.163   9
   2   2  -4 57663.8 467.727   8
   2  -2   4 56977.9 499.113   4
   2   2  -4 60207.2 529.305  18
   2  -2   4 54386.7 496.597  17
  -2  -2  -4 57777.1 521.763  14
   2  -2   4 60332.9 513.909  12
   2  -2   4 55958.9 501.193  13
   2  -2   4 58406.6 494.771  11
   2  -2   4 57901.1 521.593  10
   2  -2   4 55700.7 497.121   6
   2  -2   4 57654.8 497.123   1
   2   2  -3 104367. 844.520  18
   2  -2   3 98149.9 811.242   1
  -2  -2  -3 101188. 832.783  14
   2  -2   3 101382. 826.592  12
   2  -2   3 97099.7 815.276  13
   2  -2   3 98720.6 829.596  10
   2  -2   3 96688.9 808.567  11
   2  -2   3 98141.7 812.674   4
   2  -2   3 100588. 811.945   9
   2  -2   3 95683.0 811.417   6
   2   2  -3 100170. 796.574  19
   2  -2   2 76094.7 652.040  17
   2  -2   2 76517.2 656.934   1
  -2  -2  -2 82600.0 676.530  14
   2  -2   2 80706.2 670.977  12
   2  -2   2 79766.8 663.745  13
   2  -2   2 79454.5 670.435  10
   2  -2   2 77400.5 656.264  11
   2  -2   2 81367.0 678.488   5
   2  -2   2 76813.4 657.939   4
   2  -2   2 79679.6 659.617   9
   2  -2   2 77060.3 660.686   6
   2   2  -2 77697.2 636.255  19
   2   2  -2 86356.1 696.128  18
   2  -2   2 79076.9 691.067  19
   2  -2   1 701217. 5434.90  17
   2  -2   1 694163. 5465.35  19
   2  -2   1 710282. 5441.00   9
   2  -2   1 714685. 5451.63   5
   2  -2   1 679257. 5431.72   4
  -2  -2  -1 762815. 5456.62  14
   2  -2   1 719108. 5447.97  12
   2  -2   1 710918. 5441.14  13
   2  -2   1 726506. 5439.58  11
   2  -2   1 694533. 5440.78  10
   2  -2   1 685990. 5433.82   6
   2  -2   1 663429. 5430.66   1
   2  -2   0 24857.4 249.244   1
   2  -2   0 25634.2 269.111   8
   2  -2   0 26311.3 256.879  13
   2  -2   0 27700.1 260.021  12
   2  -2   0 26312.6 250.189  11
   2  -2   0 26151.4 263.298   5
   2  -2   0 25712.5 253.972   4
   2   2   0 24122.6 206.137  10
   2  -2   0 25490.0 250.824  10
   2  -2   0 26210.9 256.535   9
   2  -2   0 25679.7 260.062   6
   2  -2   0 26064.7 272.471  19
   2  -2  -1 673550. 5295.90   1
   2  -2  -1 700816. 5324.56   8
  -2   2  -1 655254. 5280.97  14
   2  -2  -1 715083. 5313.11  13
   2  -2  -1 719781. 5315.55  12
   2   2   1 659895. 5263.02  10
   2  -2  -1 692854. 5310.91   5
   2  -2  -1 681168. 5297.12   4
   2  -2  -1 703125. 5300.26  10
   2  -2  -1 719056. 5317.75   9
   2  -2  -1 697622. 5299.19   6
   2  -2  -1 698272. 5327.57  19
   2  -2  -2 79295.2 636.503  20
   2  -2  -2 81522.0 680.898  19
   2  -2  -2 78916.5 667.707   9
   2  -2  -2 75710.2 644.325  10
   2  -2  -2 79584.1 661.651   5
   2  -2  -2 79199.1 650.712   4
   2  -2  -2 75358.1 618.624  18
   2  -2  -2 77446.3 648.486   1
  -2   2  -2 73969.7 633.342  14
   2  -2  -2 83597.2 668.342  13
   2   2   2 73720.7 622.051  10
   2  -2  -2 80085.4 653.311   6
   2  -2  -2 79424.2 671.689   8
   2  -2  -3 99937.2 825.431   8
  -2   2  -3 95862.3 792.731  14
   2  -2  -3 100972. 805.082   6
   2  -2  -3 99977.7 814.733   5
   2  -2  -3 100597. 804.618   4
   2  -2  -3 92586.5 769.831  16
   2  -2  -3 99349.3 825.991   9
   2  -2  -3 94980.3 783.746  20
   2  -2  -3 100908. 833.977  19
   2  -2  -3 100612. 803.015   1
   2  -2  -4 56832.9 513.115   8
  -2   2  -4 54432.7 487.808  14
   2  -2  -4 58395.2 495.941   6
   2  -2  -4 58783.3 495.405   4
   2  -2  -4 58618.1 467.391  16
   2   2   4 56088.9 463.712   9
   2  -2  -4 56672.8 520.129   9
   2  -2  -4 54370.6 471.978  20
   2  -2  -4 58625.3 494.457   1
   2  -2  -5 13117.0 170.806   8
  -2   2  -5 13324.6 157.713  14
   2  -2  -5 13738.3 164.549   6
   2  -2  -5 13814.0 165.692   4
   2  -2  -5 14136.1 136.439  16
   2  -2  -5 13929.3 185.810   9
   2  -2  -5 12884.5 140.476  20
   2  -2  -5 14122.3 160.157   1
   2  -2  -6 6762.81 95.0990  16
  -2   2  -6 6506.08 115.350  14
   2  -2  -6 6667.69 113.319   1
   2  -2  -6 6753.27 124.850   6
   2  -2  -6 6739.88 121.854   4
   2  -2  -7 15047.1 172.554   1
   2  -2  -7 15119.5 169.115  16
   2  -2  -7 14653.9 174.968   4
   2  -2  -8 11138.5 148.392  16
  -2   2  -8 10958.8 172.285  14
   2  -2  -8 11292.4 148.273   4
   2  -2  -8 11473.5 145.434   1
   2  -2  -9 5251.15 107.224  16
   2  -2  -9 5124.20 107.293   4
   2  -2  -9 4900.62 102.968   1
   2  -2  -9 5215.50 134.824   9
  -2   2  -9 5347.40 129.872  14
  -2   2 -10 5843.79 142.362  14
   2  -2 -10 5646.17 117.733  16
   2  -2 -10 5501.46 132.755   8
   2   2  10 5658.16 125.980   7
   2  -2 -10 5905.91 149.420   9
   2  -2 -11 27680.6 314.562  16
   2  -2 -11 27291.2 317.154  15
   2   2  11 28614.8 322.102   7
   2  -2 -11 28247.0 341.684   8
   2  -2 -11 28169.3 346.967   9
  -2   2 -11 29465.6 343.939  14
   2   2  12 7334.75 151.623   7
   2  -2 -12 7347.57 149.745  16
   2  -2 -12 7263.75 144.729  15
   2  -2 -12 7435.60 173.112   9
   2   2  13 8483.01 167.774   7
   2  -2 -13 8759.18 188.761   9
  -2   2 -13 8925.65 198.753  14
   2  -2 -14 5000.75 142.515  16
   2   2  14 5083.15 144.406   7
   2  -2 -14 5659.08 175.743   8
   2  -2 -14 5481.69 157.821   9
  -2   2 -14 5589.20 172.811  14
   2  -2 -15 1503.78 105.507  16
   2  -2 -15 1742.91 131.010   8
   2   2  15 1694.40 122.178   7
   2  -2 -15 1877.50 118.632   9
  -2   2 -15 1882.08 137.210  14
   2  -2 -16 1406.08 134.176   8
   2   2  16 1407.51 118.355   7
  -2   2 -16 1429.56 139.774  14
   2  -2 -16 1165.34 108.029  16
   2  -2 -17 2116.44 156.306   8
   2   2  17 2070.62 132.725   7
  -2   2 -17 2388.48 164.538  14
   2  -2 -17 1943.74 130.392  16
   2   2  18 919.683 117.242   7
   2  -2 -18 1181.60 146.395   8
  -2   2 -18 1368.55 156.958  14
   2  -2 -18 923.167 119.056  16
   2  -2 -19 3133.91 189.310   8
  -2   2 -19 3117.12 197.008  14
   2   2  20 804.257 114.394   7
  -2   2 -20 947.336 165.303  14
   2   2  21 370.692 111.303   7
  -2   2 -21 446.170 155.813  14
   2   2  22 2557.15 146.077   7
  -2   2 -23 549.193 157.842  14
   2   2  23 397.157 113.622   7
  -2   2 -24 298.093 146.897  14
   2   2  24 261.419 108.953   7
  -2   2 -25 1189.46 152.684  14
   2   2  25 1415.58 119.806  10
   2   2  26 168.779 91.5170   7
   2   2  26 183.483 94.8457  10
  -2   2 -26 265.277 122.713  14
   2  -2 -27 386.120 85.2473  19
  -2   2 -27 425.291 110.987  14
  -2   2 -28 161.610 86.9848  14
  -2  -3 -27 868.950 109.333  14
  -2  -3 -26-3.27629 102.120  14
   2   3 -26 14.1909 91.5328  14
  -2  -3 -26 25.5665 95.2698   8
   2  -3  26 163.810 97.8062  10
  -2  -3 -25 92.0278 117.201  14
   2   3 -25 136.429 104.354  14
  -2  -3 -25 87.5141 108.602   8
   2  -3  25 147.415 107.366  10
  -2  -3 -24 1312.44 149.042  14
   2   3 -24 1365.55 132.567  14
   2   3 -24 1220.57 133.319  16
   2  -3  24 1556.80 136.630  10
   2  -3  23 789.952 115.808   7
   2   3 -23 687.072 122.453  14
  -2  -3 -23 655.965 140.548  14
   2   3 -23 578.629 118.103  16
   2  -3  23 782.672 130.938  10
   2  -3  22 5813.39 195.044   7
  -2   3  22 5671.48 193.595   7
   2  -3  21 7321.01 215.888   7
  -2   3  21 6898.74 204.625   7
  -2  -3 -21 8337.73 258.550  14
   2   3 -21 7323.47 220.542  14
   2   3 -21 7103.32 221.125  16
   2  -3  21 8373.11 218.720  10
  -2   3  20 1821.06 134.238   7
   2  -3  20 1859.78 141.004   7
   2   3 -20 1829.35 137.571  14
  -2  -3 -20 2179.42 169.201  14
   2   3 -20 1806.35 141.993  16
   2  -3  20 2129.34 146.963  10
  -2  -3 -19 9941.42 262.591  14
   2   3 -19 8851.51 230.153  16
  -2   3  18 3172.88 143.763   7
   2  -3  18 3325.85 158.082   7
  -2  -3 -18 3584.53 177.290  14
   2   3 -18 3144.55 150.859  16
   2  -3  18 3492.61 154.774  10
   2  -3  17 2107.16 132.931   7
  -2   3  17 1910.19 122.717   7
  -2  -3 -17 2197.54 151.848  14
   2   3 -17 1938.24 126.798  16
   2  -3  17 2143.42 134.399  10
  -2   3  16 888.600 102.327   7
   2  -3  16 948.259 108.186   7
   2   3 -16 852.710 99.4110  16
  -2  -3 -16 1048.12 124.807  14
  -2   3  15 1463.04 107.296   7
   2  -3  15 1473.41 105.339   7
   2   3 -15 1465.03 103.533  16
  -2  -3 -15 1366.43 121.698  14
  -2   3  14 9639.43 192.312   7
   2  -3  14 9084.00 181.097   7
   2   3 -14 9707.85 195.942  16
  -2   3  13 8060.86 171.084   7
   2  -3  13 7795.80 160.272   7
   2   3 -13 8051.88 169.845  16
  -2   3  12 2476.99 105.639   7
   2  -3  12 2556.41 100.086   7
   2   3 -12 2798.16 110.578  16
  -2  -3 -12 2753.58 121.169  14
   2  -3  11 7222.12 140.101  13
  -2   3  11 7613.69 157.036   7
   2  -3  11 7673.52 143.787   7
   2  -3  10 3249.98 129.743  10
  -2   3  10 3531.04 113.437   7
  -2  -3 -10 3254.44 121.484  14
   2  -3  10 3232.80 101.830  13
   2  -3   9 488.064 69.0808   7
   2  -3   9 471.987 72.7151  13
  -2  -3  -9 575.212 86.9796  14
   2  -3   9 487.717 61.3594  12
   2  -3   9 518.815 55.3794  11
   2  -3   9 498.511 65.8937   1
   2  -3   9 499.603 74.6879   4
   2   3  -9 443.171 73.3162  18
   2  -3   9 488.793 104.825  10
   2   3  -8 500.515 68.9006  18
   2  -3   8 577.390 65.9160   7
  -2   3   8 564.072 82.3302   7
  -2  -3  -8 613.230 84.9757  14
   2  -3   8 655.020 74.8247  13
   2  -3   8 638.940 61.9678  12
   2  -3   8 641.102 57.8675  11
   2  -3   8 575.487 69.5008   1
   2  -3   8 634.857 79.3116   4
   2  -3   8 535.543 76.5489   6
   2  -3   8 578.307 106.168  10
   2  -3   7 5277.74 98.5940   7
   2   3  -7 4889.06 68.4330   8
  -2   3   7 5062.74 116.784   7
   2  -3   7 5461.95 116.403  13
  -2  -3  -7 5719.28 132.668  14
   2  -3   7 4661.19 100.856  12
   2  -3   7 5654.36 100.237  11
   2  -3   7 5356.04 140.986  10
   2   3  -7 5331.56 122.177  18
   2  -3   7 5774.51 101.446   1
   2  -3   7 4560.78 103.687   6
   2  -3   7 5578.62 103.417   4
   2  -3   6 6793.00 91.4742  15
  -2  -3  -6 8489.29 145.656  14
   2  -3   6 8535.81 134.333  13
   2  -3   6 8361.48 128.235  12
   2  -3   6 8911.57 121.325  11
   2   3  -6 8724.51 147.123  18
   2  -3   6 8626.88 116.240   1
   2  -3   6 8736.87 147.495   5
   2  -3   6 8324.38 120.582   4
   2  -3   6 8084.48 109.278   7
  -2   3   6 8063.66 133.872   7
   2  -3   5 12238.0 150.753   4
   2  -3   5 12472.0 175.825   5
   2  -3   5 12543.4 149.262   1
   2   3  -5 13288.7 183.651  18
   2  -3   5 12351.1 133.410  15
  -2  -3  -5 12803.6 180.318  14
   2  -3   5 12444.5 163.690  13
   2  -3   5 13056.3 165.644  12
   2  -3   5 12812.0 155.382  11
   2  -3   5 11662.5 151.148   6
   2  -3   5 11689.0 133.460   7
  -2   3   5 11592.4 157.285   7
   2  -3   4 48852.6 435.964   3
   2  -3   4 47987.6 417.307   9
   2  -3   4 48953.3 435.699   5
   2  -3   4 46068.7 404.904   4
   2  -3   4 46380.3 405.080   1
   2   3  -4 49914.1 452.839  18
   2  -3   4 43722.5 421.805  17
   2  -3   4 46505.8 394.644  15
  -2  -3  -4 48786.9 439.904  14
   2  -3   4 49225.3 428.631  12
   2  -3   4 46072.9 421.542  13
   2  -3   4 47112.8 414.987  11
   2  -3   4 47272.9 441.744  10
   2  -3   4 44534.7 403.997   6
  -2   3   4 41440.5 404.881   7
   2  -3   4 43579.6 381.573   7
   2  -3   3 76261.2 643.526   3
   2  -3   3 76037.9 615.734   1
   2  -3   3 75692.0 628.789   9
   2  -3   3 76963.5 642.519   5
   2  -3   3 76691.8 616.738   4
   2   3  -3 83752.6 666.994  18
   2  -3   3 67819.2 619.120  17
   2  -3   3 76960.3 609.522  15
  -2  -3  -3 79271.9 650.267  14
   2  -3   3 76596.1 637.406  12
   2  -3   3 75254.0 633.064  13
   2  -3   3 76805.9 626.556  11
   2  -3   3 76021.5 644.868  10
   2  -3   3 72856.7 613.568   6
   2  -3   2 103244. 853.994   1
   2  -3   2 107491. 902.739  19
   2  -3   2 100685. 867.004   9
   2  -3   2 102014. 876.081   5
   2  -3   2 105407. 854.087   4
   2  -3   2 98106.3 859.647  17
   2  -3   2 104804. 850.503  15
  -2  -3  -2 112368. 888.137  14
   2  -3   2 100503. 867.786  12
   2  -3   2 103807. 868.732  13
   2  -3   2 104886. 862.804  11
   2  -3   2 109549. 881.562  10
   2  -3   2 101730. 851.968   6
   2  -3   2 104021. 877.425   3
   2  -3   1 55305.1 492.195   1
   2  -3   1 58219.4 533.330  19
   2  -3   1 57469.3 507.214   9
   2  -3   1 59197.1 515.355   5
   2  -3   1 57366.6 492.772   4
   2  -3   1 55411.3 502.427  17
   2  -3   1 56452.7 491.957  15
  -2  -3  -1 60901.6 518.451  14
   2  -3   1 58277.8 509.040  13
   2  -3   1 56233.7 506.873  12
   2  -3   1 57457.9 509.356  10
   2  -3   1 56740.0 499.199  11
   2  -3   1 59767.0 515.053   3
   2  -3   1 54831.1 490.842   6
   2  -3   0 873.732 73.9200   1
   2  -3   0 880.893 78.0541  19
   2  -3   0 814.342 66.2864   9
   2  -3   0 979.971 78.7653  10
   2  -3   0 875.226 78.8812   5
   2  -3   0 908.972 83.5495   4
   2  -3   0 838.534 80.2677  17
   2  -3   0 915.510 64.0728  15
   2  -3   0 921.677 91.5385   6
   2  -3   0 851.297 62.6323  12
   2  -3   0 860.418 69.7428  13
   2  -3   0 912.962 61.4791  11
   2  -3   0 910.431 78.8993   8
   2  -3   0 999.040 85.2805   3
   2  -3  -1 55792.6 474.110   1
   2  -3  -1 58544.1 475.530  20
   2  -3  -1 58776.3 516.378  19
   2  -3  -1 58071.7 496.506   9
   2  -3  -1 58841.9 488.933  10
   2  -3  -1 57524.8 493.780   5
   2  -3  -1 56977.7 475.444   4
   2  -3  -1 57988.5 513.188   8
   2  -3  -1 60248.2 486.357  15
  -2   3  -1 52448.5 450.024  14
   2  -3  -1 58246.7 494.968  13
   2  -3  -1 58425.6 491.382  12
   2  -3  -1 60238.3 492.333  11
   2  -3  -1 55964.9 473.714   6
   2  -3  -1 58903.2 493.421   3
   2  -3  -2 111580. 912.681  19
   2  -3  -2 102192. 858.413  20
   2  -3  -2 103844. 871.390  10
   2  -3  -2 105858. 890.635   9
   2  -3  -2 106853. 882.558   5
   2  -3  -2 105766. 864.689   4
   2  -3  -2 107170. 902.125   8
   2  -3  -2 106794. 881.313   3
  -2   3  -2 102186. 846.983  14
   2  -3  -2 110020. 888.982  13
   2  -3  -2 108226. 884.095  12
   2  -3  -2 111162. 885.165  11
   2  -3  -2 104176. 862.810   6
   2  -3  -2 103520. 864.381   1
   2  -3  -3 76809.1 679.844   8
   2  -3  -3 77584.5 662.010   3
  -2   3  -3 72838.5 631.309  14
   2  -3  -3 82064.4 673.693  13
   2  -3  -3 81024.8 669.266  12
   2  -3  -3 76100.6 643.272   6
   2  -3  -3 77198.4 645.249   4
   2  -3  -3 77976.9 661.489   5
   2  -3  -3 78555.4 676.081   9
   2  -3  -3 78374.0 687.774  19
   2  -3  -3 73303.3 635.557  20
   2  -3  -3 77834.1 644.782   1
   2  -3  -4 44881.2 402.963  20
   2  -3  -4 46997.5 454.124  19
   2  -3  -4 46937.0 448.444   9
  -2   3  -4 45522.7 407.971  14
   2  -3  -4 46403.8 410.274   6
   2  -3  -4 45703.2 424.968   5
   2  -3  -4 46811.2 411.651   4
   2  -3  -4 46568.4 379.191  16
   2  -3  -4 45349.9 443.583   8
   2  -3  -4 46857.1 411.145   1
   2  -3  -4 46576.3 427.110   3
   2  -3  -5 11713.1 174.312   8
   2  -3  -5 12308.2 158.821   6
   2  -3  -5 12649.3 159.458   4
   2  -3  -5 12397.9 166.494   5
  -2   3  -5 12467.3 153.976  14
   2  -3  -5 12556.6 130.308  16
   2  -3  -5 11859.5 151.281  20
   2  -3  -5 12728.8 155.564   1
   2  -3  -6 8201.02 132.334   6
   2  -3  -6 8139.31 132.020   4
   2  -3  -6 8244.14 137.810   5
  -2   3  -6 8434.57 131.532  14
   2  -3  -6 9136.87 150.290  15
   2  -3  -6 8334.93 107.944  16
   2  -3  -6 7765.59 143.304   8
   2  -3  -6 8843.55 128.015   1
   2  -3  -7 5623.56 114.841   4
  -2   3  -7 5047.50 115.490  14
   2  -3  -7 5291.91 125.209  15
   2  -3  -7 5338.53 91.8006  16
  -2   3  -7 4730.46 104.293  16
   2  -3  -7 5153.94 127.634   9
   2  -3  -7 5495.78 109.917   1
   2  -3  -8 507.260 75.7739   8
   2  -3  -8 597.744 91.2941   6
   2  -3  -8 575.956 90.5409   4
  -2   3  -8 558.531 80.1976  14
   2  -3  -8 583.944 56.4686  16
  -2   3  -8 493.048 67.5433  16
   2  -3  -8 613.728 85.0487  15
   2  -3  -8 579.013 84.8368   9
   2  -3  -8 500.213 80.6801   1
   2  -3  -9 421.243 78.0666   1
   2  -3  -9 496.140 87.5324   4
   2  -3  -9 550.151 83.7599   9
   2  -3  -9 544.098 83.2777  15
  -2   3  -9 428.070 70.0691  16
   2  -3  -9 551.141 59.2227  16
  -2   3  -9 507.438 82.9947  14
   2  -3  -9 490.320 77.0325   8
   2  -3 -10 3470.38 119.631   9
   2  -3 -10 3209.49 92.6022  16
  -2   3 -10 3467.38 112.261  16
   2  -3 -10 3428.93 109.334  15
   2  -3 -10 3381.61 115.113   8
   2   3  11 7667.67 152.924   7
  -2   3 -11 7619.49 164.343  16
   2  -3 -11 7030.62 138.418  16
   2  -3 -11 7525.42 146.430  15
   2  -3 -11 7658.79 164.608   9
   2  -3 -11 7605.70 165.911   8
   2  -3 -12 2799.51 117.392   9
   2  -3 -12 2708.11 102.467  15
   2  -3 -12 2436.78 98.8712  16
  -2   3 -12 2478.13 122.698  14
   2  -3 -12 2807.17 121.866   8
   2   3  12 2543.77 108.644   7
   2  -3 -13 8347.11 182.517   9
  -2   3 -13 8225.99 191.325  16
  -2   3 -13 8436.44 199.686  14
   2   3  13 7974.15 167.906   7
   2  -3 -13 8814.28 202.000   8
   2  -3 -14 10801.9 215.441   9
   2  -3 -14 8997.20 191.899  16
  -2   3 -14 11010.9 232.984  14
   2  -3 -14 10534.2 234.214   8
   2   3  14 9604.64 188.030   7
   2  -3 -15 1502.51 109.047   9
   2  -3 -15 1240.61 102.967  16
  -2   3 -15 1470.08 136.910  14
   2   3  15 1425.44 112.476   7
   2  -3 -15 1728.42 132.122   8
   2  -3 -16 955.551 106.082  16
  -2   3 -16 993.682 138.803  14
   2  -3 -16 977.787 130.666   8
   2   3  16 876.436 115.694   7
  -2   3 -17 2190.80 169.734  14
   2  -3 -17 2253.98 162.028   8
   2   3  17 2156.92 139.514   7
  -2   3 -18 3793.14 202.054  14
   2   3  18 3178.04 154.625   7
   2  -3 -18 3684.10 197.164   8
  -2   3 -19 10474.6 294.859  14
  -2   3 -20 2205.64 189.567  14
   2  -3 -20 2250.49 183.116   8
   2   3  20 1769.51 137.159   7
  -2   3 -21 9127.31 285.512  14
   2  -3 -21 8600.15 271.447   8
   2  -3 -22 6799.76 239.700   8
   2   3  22 5363.27 185.257   7
  -2   3 -23 627.215 160.365  14
   2   3  23 524.482 114.151   7
  -2   3 -24 1559.89 170.998  14
   2   3  24 1332.91 128.073   7
   2   3  25 153.773 99.9965   7
  -2   3 -25 114.079 131.802  14
   2   3  25 100.453 97.1671  10
   2   3  26 21.5619 85.4491   7
   2  -3 -26 1.24823 97.9804  19
   2   3  26 13.2949 88.9454  10
  -2   3 -26-44.7079 116.688  14
   2  -3 -27 1239.92 105.390  19
  -2   3 -27 1105.87 121.849  14
  -2   3 -28 215.368 85.8008  14
  -2  -4 -27 226.190 87.9601  14
   2   4 -27 314.514 84.2803  14
  -2  -4 -26 200.745 99.6743  14
   2   4 -26 367.288 95.9488  14
   2  -4  26 474.622 98.5425  10
  -2  -4 -26 261.957 101.535   8
  -2  -4 -25 579.605 118.163   8
   2   4 -25 606.188 108.431  14
  -2  -4 -25 571.543 119.002  14
   2  -4  25 711.809 114.104  10
   2   4 -24 661.564 117.144  14
  -2  -4 -24 587.513 129.854  14
   2  -4  24 799.737 121.444  10
   2   4 -24 536.499 114.545  16
   2   4 -23 164.714 106.635  16
  -2  -4 -23 183.185 125.511  14
   2   4 -23 194.341 111.092  14
   2  -4  23 218.070 120.102  10
  -2   4  22 855.332 120.944   7
   2   4 -22 847.026 123.058  16
  -2  -4 -22 972.884 148.486  14
   2   4 -22 1061.27 124.528  14
   2  -4  22 1074.85 136.234  10
  -2   4  21 4818.60 181.539   7
   2   4 -21 4686.46 187.534  16
  -2  -4 -21 5236.12 212.666  14
   2   4 -21 5106.25 188.112  14
   2   4 -20 13229.3 284.397  16
   2  -4  20 14473.1 274.735  10
  -2  -4 -20 14105.7 314.289  14
   2   4 -20 13343.9 276.931  14
  -2  -4 -19 14104.4 308.559  14
   2  -4  19 14463.5 273.444  10
  -2   4  18 19541.7 322.596   7
   2   4 -18 20502.6 338.514  16
  -2   4  17 7212.36 190.558   7
   2   4 -17 7217.11 194.849  16
   2   4 -16 6015.86 173.256  16
  -2  -4 -16 6398.37 199.739  14
   2  -4  16 6305.31 180.155  10
  -2   4  15 8103.74 185.412   7
   2   4 -15 8409.45 191.046  16
   2  -4  15 8736.50 200.095  10
   2  -4  14 6236.31 159.751   7
  -2  -4 -14 6561.65 180.044  14
   2   4 -14 6506.29 164.146  16
   2  -4  14 6195.63 170.799  10
   2  -4  13 465.325 81.6657   7
  -2   4  13 468.100 82.7946   7
   2   4 -13 498.091 82.3885  16
   2  -4  13 502.159 106.473  10
  -2  -4 -13 383.581 94.6393  14
  -2  -4 -12 2976.76 128.112  14
   2   4 -12 3158.62 120.055  16
  -2   4  12 2925.18 112.030   7
   2  -4  12 2948.32 108.873   7
   2  -4  12 2927.34 133.170  10
  -2   4  11 1123.89 85.3318   7
   2   4 -11 854.098 86.9706  18
   2  -4  11 1125.75 87.4182  13
  -2  -4 -11 1072.91 97.4653  14
   2  -4  11 1228.58 113.624  10
   2  -4  10 10392.3 155.682  11
   2  -4  10 10563.5 198.543  10
   2  -4  10 10599.6 161.526  12
  -2   4  10 10113.5 172.478   7
   2  -4   9 4008.53 119.487  13
  -2  -4  -9 4691.43 135.004  14
   2  -4   9 4274.47 105.269  12
   2  -4   9 4394.15 102.232  11
   2  -4   9 4395.24 143.304  10
   2  -4   9 4822.58 107.730   4
   2   4  -9 4117.01 121.449  18
   2  -4   9 3750.52 95.1031   7
   2  -4   8 1739.13 95.9871  13
  -2  -4  -8 1994.01 105.156  14
   2  -4   8 1800.79 80.4681  12
   2  -4   8 1895.88 78.3777  11
   2  -4   8 1956.49 123.067  10
   2  -4   8 1771.89 98.6091   5
   2  -4   8 2144.91 93.3536   4
   2  -4   8 1809.04 83.1002   1
   2   4  -8 1691.35 87.9392  18
  -2   4   8 1719.96 89.8518   7
   2  -4   8 1521.83 69.4690   7
  -2   4   7 6956.15 134.592   7
   2  -4   7 7353.03 118.763   7
  -2  -4  -7 8407.08 162.524  14
   2  -4   7 8163.18 154.551  13
   2  -4   7 7838.64 137.302  12
   2  -4   7 9007.18 138.320  11
   2  -4   7 8247.92 172.135  10
   2  -4   7 8982.23 132.139   4
   2  -4   7 8147.28 155.232   5
   2  -4   7 8461.37 124.828   1
   2  -4   7 7875.62 128.101   6
   2   4  -7 8066.48 154.286  18
   2   4  -6 15754.4 215.670  18
   2  -4   6 15352.4 201.627  13
  -2  -4  -6 14736.1 208.311  14
   2  -4   6 14763.2 192.061  12
   2  -4   6 16083.4 190.198  11
   2  -4   6 14957.2 216.195  10
   2  -4   6 15225.6 203.080   5
   2  -4   6 15962.4 175.568   4
   2  -4   6 15507.6 172.092   1
   2  -4   6 15137.1 206.605   3
  -2   4   6 12980.3 176.988   7
   2  -4   6 12724.8 158.453   7
   2  -4   5 29088.6 301.271   3
   2  -4   5 28719.9 301.144   5
   2  -4   5 28875.4 267.044   4
   2  -4   5 28899.8 267.877   1
   2   4  -5 29887.0 316.011  18
   2  -4   5 24692.4 250.214  15
   2  -4   5 29818.4 300.168  13
  -2  -4  -5 29180.2 308.122  14
   2  -4   5 29842.9 296.525  12
   2  -4   5 30538.9 289.693  11
   2  -4   5 26363.8 261.397   6
  -2   4   5 24732.2 267.063   7
   2  -4   4 2650.92 103.696   3
   2  -4   4 2485.48 87.8169   9
   2  -4   4 2620.46 89.3666   4
   2  -4   4 2694.43 101.419   5
   2  -4   4 2552.12 83.8725   1
   2   4  -4 2870.70 93.6718  18
   2  -4   4 2121.68 107.455  17
   2  -4   4 2501.59 68.7801  15
   2  -4   4 2438.31 92.1817  13
  -2  -4  -4 2606.16 100.279  14
   2  -4   4 2757.71 85.7990  12
   2  -4   4 2704.18 81.2437  11
   2  -4   4 2467.34 89.7491   6
   2  -4   4 1967.31 47.2945   7
  -2   4   4 2240.40 68.0774   7
   2  -4   3 19849.1 210.939   1
   2  -4   3 18556.8 220.930   9
   2  -4   3 19663.3 210.938   4
   2  -4   3 20605.1 235.656   5
   2   4  -3 22452.8 256.000  18
   2  -4   3 18569.5 228.142  17
   2  -4   3 20003.1 204.894  15
  -2  -4  -3 21299.9 248.547  14
   2  -4   3 20967.5 233.513  12
   2  -4   3 20442.3 231.535  13
   2  -4   3 20745.8 224.680  11
   2  -4   3 18872.5 208.527   6
   2  -4   3 19958.1 234.862   3
   2  -4   2 1272.47 75.7991   1
   2  -4   2 1469.76 99.2219   2
   2  -4   2 1558.13 90.6073  19
   2   4  -2 1753.85 85.0978  18
   2  -4   2 1320.12 73.6868   9
   2  -4   2 1343.83 82.1001   4
   2  -4   2 1300.46 84.2039   5
   2  -4   2 1370.63 81.6106  17
   2  -4   2 1443.23 64.3611  15
  -2  -4  -2 1362.98 87.6030  14
   2  -4   2 1419.28 74.5939  12
   2  -4   2 1419.16 78.9914  13
   2  -4   2 1462.12 68.7764  11
   2  -4   2 1660.05 96.9175  10
   2  -4   2 1444.60 88.9613   3
   2  -4   2 1383.17 84.7241   6
   2  -4   1 9552.31 164.292  19
   2  -4   1 9615.53 145.540   9
   2  -4   1 9717.69 152.628  10
   2  -4   1 8894.80 149.243   5
   2  -4   1 9203.89 135.107   4
   2  -4   1 9164.82 148.820  17
   2  -4   1 9744.24 130.269  15
   2  -4   1 8740.47 133.872   6
   2  -4   1 9465.23 142.018  12
   2  -4   1 9009.15 145.428  13
   2  -4   1 9684.33 140.632  11
   2  -4   1 9371.15 150.978   3
   2  -4   1 9524.03 154.365   2
   2  -4   1 9200.78 132.679   1
   2  -4   0 7050.19 136.355   2
   2  -4   0 6001.24 114.392   1
   2  -4   0 7118.51 129.350  20
   2  -4   0 6834.68 140.340  19
   2  -4   0 6656.12 124.522   9
   2  -4   0 6886.46 130.667  10
   2  -4   0 6584.88 127.716   5
   2  -4   0 6518.12 118.056   4
   2  -4   0 6548.19 135.284  17
   2  -4   0 6922.82 111.851  15
   2  -4   0 6410.17 120.104   6
   2  -4   0 6412.39 120.656  12
   2  -4   0 6691.39 127.614  13
   2  -4   0 6919.82 117.850  11
   2  -4   0 7052.11 130.235   3
   2  -4   0 7101.66 143.136   8
   2  -4  -1 9633.48 153.400   2
   2  -4  -1 8696.23 133.287   1
   2  -4  -1 9470.28 163.583  19
   2  -4  -1 9520.20 144.864  20
   2  -4  -1 9009.19 147.925   9
   2  -4  -1 9548.18 149.654  10
   2  -4  -1 8646.88 135.589   4
   2  -4  -1 8969.04 148.004   5
   2  -4  -1 9565.32 153.772  17
   2  -4  -1 9520.79 133.187  15
   2  -4  -1 8790.92 136.127   6
   2  -4  -1 8923.45 136.839  12
   2  -4  -1 9394.36 148.681  13
   2  -4  -1 9764.76 142.255  11
   2  -4  -1 9517.68 149.116   3
   2  -4  -1 9694.74 164.140   8
   2  -4  -2 1584.40 89.6401   3
   2  -4  -2 1233.37 78.4378   1
   2  -4  -2 1527.78 94.9532   2
   2  -4  -2 1574.92 90.7918  19
   2  -4  -2 1529.95 89.2743  20
   2  -4  -2 1487.11 83.7641  10
   2  -4  -2 1472.55 81.4160   9
   2  -4  -2 1293.50 84.4185   4
   2  -4  -2 1384.67 85.9669   5
   2  -4  -2 1450.21 96.8965  17
   2  -4  -2 1417.37 73.1930  15
  -2   4  -2 1397.83 47.2138  14
   2  -4  -2 1517.47 84.4681  13
   2  -4  -2 1343.39 71.8470  12
   2  -4  -2 1587.40 75.3710  11
   2  -4  -2 1316.08 86.2419   6
   2  -4  -2 1477.75 88.7031   8
   2  -4  -3 19523.1 212.375   1
   2  -4  -3 18860.4 229.368   2
   2  -4  -3 19850.0 248.237   8
   2  -4  -3 20291.2 220.638  15
  -2   4  -3 18712.5 192.393  14
   2  -4  -3 20245.7 236.955  13
   2  -4  -3 20104.6 226.702  12
   2  -4  -3 20627.1 232.565  11
   2  -4  -3 19600.6 211.808   4
   2  -4  -3 19616.4 228.367   5
   2  -4  -3 19829.6 251.280  19
   2  -4  -3 19097.9 213.972  20
   2  -4  -3 19154.3 210.678   6
   2  -4  -3 19725.4 228.379   3
   2  -4  -4 2344.09 88.1368   1
   2  -4  -4 2465.55 88.6655  15
  -2   4  -4 2556.67 67.5143  14
   2  -4  -4 2555.68 99.8148  13
   2  -4  -4 2572.91 83.7014  12
   2  -4  -4 2727.96 96.4450   5
   2  -4  -4 2515.74 93.9744   4
   2  -4  -4 2402.99 98.2415   8
   2  -4  -4 2307.09 93.6501  20
   2  -4  -4 2593.25 103.022  19
   2  -4  -4 2572.55 97.1112   6
   2  -4  -4 2733.11 98.5177   3
   2  -4  -5 27426.4 294.315   3
  -2   4  -5 26624.4 262.039  16
   2  -4  -5 27560.7 289.877  15
  -2   4  -5 29192.2 277.318  14
   2  -4  -5 28852.1 302.779  12
   2  -4  -5 28163.3 274.323   6
   2  -4  -5 27355.4 294.398   5
   2  -4  -5 28375.4 277.364   4
   2  -4  -5 28408.5 278.565   1
   2  -4  -5 26801.8 278.017  20
  -2   4  -6 15635.4 186.477  14
   2  -4  -6 14747.6 181.717   6
   2  -4  -6 14168.9 196.418   3
   2  -4  -6 14228.3 194.529   5
   2  -4  -6 15124.4 185.874   4
   2  -4  -6 14795.9 181.757   1
   2  -4  -6 14379.1 191.699  15
  -2   4  -6 14522.1 170.909  16
   2  -4  -6 14426.5 206.726   9
   2  -4  -7 7588.10 153.623   8
   2  -4  -7 8440.37 142.556   6
   2  -4  -7 8356.55 147.867  15
  -2   4  -7 7809.52 129.434  16
   2  -4  -7 7369.62 142.420   5
   2  -4  -7 8243.81 141.803   4
  -2   4  -7 8648.70 145.431  14
   2  -4  -7 8180.30 137.305   1
   2  -4  -7 8281.41 158.242   9
   2  -4  -8 1834.67 99.0651   9
   2  -4  -8 1851.43 107.561   4
   2  -4  -8 1822.20 93.5332   5
   2  -4  -8 1702.59 92.0448  15
  -2   4  -8 1716.76 79.7199  16
  -2   4  -8 1905.21 96.6079  14
   2  -4  -8 1522.43 98.7933   1
   2  -4  -8 1677.94 95.3486   8
   2  -4  -9 4144.04 124.860   8
   2  -4  -9 4429.51 127.059   6
  -2   4  -9 4035.90 112.566  16
   2  -4  -9 4148.38 114.992  15
   2  -4  -9 4152.91 123.939   4
   2  -4  -9 4543.01 126.755   9
   2  -4 -10 10429.6 194.458   8
   2  -4 -10 11181.5 194.499   9
  -2   4 -10 10671.7 181.837  16
   2  -4 -10 11055.8 175.428  15
   2  -4 -11 1288.56 97.2853   9
   2  -4 -11 1177.30 96.1504   8
   2  -4 -11 1137.27 85.9713  15
  -2   4 -11 1188.76 87.8444  16
   2  -4 -12 3044.95 129.909   8
   2   4  12 2882.64 113.663   7
   2  -4 -12 2986.46 119.497   9
  -2   4 -12 2902.55 131.501  14
   2  -4 -13 490.002 97.2304   8
   2   4  13 511.741 90.9642   7
   2  -4 -13 423.935 89.9514   9
  -2   4 -13 468.708 90.8776  16
  -2   4 -13 583.416 107.937  14
   2  -4 -14 6641.66 198.400   8
   2   4  14 6174.79 158.768   7
   2  -4 -14 6503.00 167.936   9
  -2   4 -14 6188.59 184.001  16
  -2   4 -15 9562.20 234.401  14
   2  -4 -15 8913.38 234.637   8
   2  -4 -16 6374.14 217.920   8
   2   4  16 6054.69 181.956   7
   2  -4 -17 7890.61 251.010   8
   2   4  17 7480.50 208.039   7
   2  -4 -18 23123.8 428.393   8
   2   4  18 20972.1 345.856   7
  -2   4 -19 16144.5 358.147  14
  -2   4 -20 15988.6 357.375  14
   2  -4 -20 14875.8 354.517   8
  -2   4 -21 6113.49 251.874  14
   2  -4 -21 5947.95 242.762   8
  -2   4 -22 1269.02 174.235  14
   2  -4 -22 1294.34 154.948   8
   2   4  22 787.445 119.346   7
  -2   4 -23 201.541 150.468  14
   2   4  23 143.886 100.497   7
   2  -4 -23 178.990 124.288   8
   2   4  24 557.450 111.393   7
  -2   4 -24 599.919 155.474  14
   2   4  25 672.143 99.2789  10
  -2   4 -25 640.441 141.830  14
   2   4  25 363.900 105.504   7
   2   4  26 210.437 89.8026   7
   2   4  26 317.661 87.4725  10
   2  -4 -26 273.179 106.130  19
  -2   4 -26 389.670 119.365  14
   2  -4 -27 325.849 89.0100  19
  -2   4 -27 243.649 103.085  14
  -2   4 -28 354.166 83.0765  14
   2   5 -27 2352.65 108.671  14
   2   5 -26 1231.22 107.389  14
  -2  -5 -26 638.951 106.885  14
   2  -5  25 1572.65 119.744  10
   2   5 -25 1421.18 120.134  14
  -2  -5 -25 1227.21 129.014   8
   2   5 -24 1604.40 131.628  16
  -2  -5 -24 1924.63 148.546   8
  -2  -5 -24 1553.36 143.436  14
   2   5 -24 1819.23 134.301  14
   2   5 -23 290.035 106.913  16
   2  -5  23 394.169 121.746  10
  -2  -5 -23 347.205 125.008  14
   2   5 -23 429.209 111.533  14
  -2  -5 -23 451.118 128.830   8
  -2   5  22 4216.77 174.050   7
  -2  -5 -22 4355.52 196.205  14
   2   5 -22 4740.86 177.342  14
   2   5 -22 4145.42 177.486  16
   2  -5  21 9805.82 231.995  10
  -2   5  21 7511.65 214.574   7
  -2   5  20 3841.84 166.238   7
  -2  -5 -20 4378.09 200.004  14
   2   5 -20 4081.84 172.753  16
   2  -5  19 16263.4 291.451  10
  -2  -5 -19 15980.1 324.498  14
   2   5 -19 15299.2 292.811  16
  -2  -5 -18 3466.38 178.505  14
   2   5 -18 3256.66 149.437  16
   2  -5  17 14688.9 271.319  10
  -2  -5 -17 14406.4 294.368  14
   2   5 -17 13941.9 265.855  16
   2  -5  16 5150.31 175.091  10
  -2  -5 -16 5024.16 184.564  14
   2   5 -16 5042.90 163.376  16
   2  -5  15 1808.47 134.243  10
  -2   5  15 1632.56 108.590   7
  -2  -5 -15 1833.58 135.040  14
   2   5 -15 1849.63 112.188  16
   2  -5  14 3692.71 152.419  10
   2  -5  14 3833.15 120.895  13
  -2  -5 -14 3601.50 152.088  14
  -2   5  14 3288.18 127.175   7
   2   5 -14 3540.98 132.933  16
   2  -5  13 129.147 75.0595  13
   2   5 -13 204.138 82.6085  16
   2  -5  13 232.369 109.728  10
  -2   5  13 192.053 76.2800   7
  -2  -5 -13 179.293 96.0661  14
  -2   5  12 2912.75 111.232   7
   2   5 -12 3135.60 123.877  16
   2  -5  12 3105.44 118.871  13
  -2  -5 -12 2805.93 130.657  14
   2  -5  12 3177.18 140.032  10
   2   5 -11 1870.99 103.070  18
   2  -5  11 2383.00 129.842  10
  -2  -5 -11 2371.21 117.203  14
  -2   5  11 1966.69 93.2328   7
   2  -5  10 16027.1 248.337  10
   2  -5  10 16018.8 214.010  12
   2  -5   9 16621.4 251.484  10
   2  -5   9 16333.2 221.506  11
   2  -5   9 15874.7 222.071   5
   2  -5   9 18411.4 211.108   4
   2  -5   9 16752.2 220.585  12
   2  -5   9 14698.6 234.093  13
   2  -5   8 4042.66 128.954  13
  -2  -5  -8 4600.96 136.874  14
   2  -5   8 4844.90 114.549  12
   2  -5   8 4472.97 113.016  11
   2  -5   8 4587.02 146.522  10
   2   5  -8 4556.15 123.812  18
   2  -5   8 5229.05 122.589   4
   2  -5   8 4696.60 126.439   5
   2  -5   8 4613.20 130.541   3
  -2   5   8 4069.09 108.131   7
  -2  -5  -7 41616.0 427.894  14
   2  -5   7 39639.5 420.298  13
   2  -5   7 42888.0 407.915  12
   2  -5   7 40970.5 403.810  11
   2  -5   7 40485.4 427.621  10
   2   5  -7 41277.1 429.335  18
   2  -5   7 40218.4 408.748   5
   2  -5   7 43990.7 372.650   4
   2  -5   7 38305.8 364.427   6
   2  -5   7 39588.8 408.128   3
   2  -5   6 10192.2 172.838   3
   2  -5   6 8154.54 133.041  15
   2  -5   6 10688.8 180.742  13
  -2  -5  -6 11197.6 185.883  14
   2  -5   6 9768.88 160.210  12
   2  -5   6 11355.5 168.830  11
   2  -5   6 10597.6 190.265  10
   2   5  -6 11026.9 183.259  18
   2  -5   6 10502.0 172.779   5
   2  -5   6 11377.9 156.536   4
   2  -5   6 10336.0 153.394   6
   2  -5   5 13419.4 195.229   3
   2  -5   5 12501.6 160.254  15
   2  -5   5 14102.6 203.590  13
  -2  -5  -5 14265.7 209.794  14
   2  -5   5 13970.5 191.809  12
   2  -5   5 14867.9 195.235  11
   2  -5   5 13986.6 213.769  10
   2   5  -5 14206.2 206.043  18
   2  -5   5 13340.5 194.979   5
   2  -5   5 14460.6 175.648   4
   2  -5   5 12923.9 171.973   6
   2  -5   4 2988.02 111.410   3
   2  -5   4 2914.13 82.5268  15
   2  -5   4 3044.21 109.305  13
  -2  -5  -4 3233.69 117.202  14
   2  -5   4 3336.99 99.1977  12
   2  -5   4 3207.56 98.9540  11
   2  -5   4 3111.04 124.882  10
   2   5  -4 3393.96 105.872  18
   2  -5   4 2652.04 117.333  17
   2  -5   4 3249.51 108.760   4
   2  -5   4 2976.26 107.184   5
   2  -5   4 2860.22 104.768   6
  -2   5   4 2329.05 64.2178   7
   2  -5   3 24701.9 288.956  17
   2   5  -3 28516.2 313.245  18
   2  -5   3 23007.7 247.330  15
  -2  -5  -3 28314.2 307.632  14
   2  -5   3 28039.5 289.551  12
   2  -5   3 25542.5 287.247  13
   2  -5   3 26218.7 281.704  11
   2  -5   3 25118.5 293.030  10
   2  -5   3 25878.6 259.941   4
   2  -5   3 24737.9 279.879   5
   2  -5   3 23537.8 252.071   6
   2  -5   3 24522.7 280.501   3
   2  -5   2 968.642 92.0594  17
   2  -5   2 1109.77 67.5318  15
  -2  -5  -2 1198.30 89.4660  14
   2  -5   2 1108.43 92.3233   6
   2  -5   2 1319.21 80.5910  12
   2  -5   2 1284.67 86.9847  13
   2  -5   2 1265.51 76.8215  11
   2  -5   2 1162.85 91.4964   4
   2  -5   2 1097.05 88.4654   5
   2  -5   2 1047.75 93.4262   3
   2  -5   2 1149.59 92.9709  19
   2   5  -2 1330.64 86.0405  18
   2  -5   2 1432.22 107.375  20
   2  -5   1 12027.0 155.832  15
   2  -5   1 11639.8 158.186   6
   2  -5   1 13391.9 178.454  12
   2  -5   1 11396.3 177.666  13
   2  -5   1 12857.1 175.086  11
   2  -5   1 10915.4 175.137  17
   2  -5   1 11533.3 177.148   5
   2  -5   1 12669.9 162.408   4
   2  -5   1 11460.9 177.767   3
   2  -5   1 12706.3 182.876  20
   2  -5   1 12438.2 198.412  19
   2  -5   0 27253.5 275.258  20
   2  -5   0 27697.5 309.489  19
   2  -5   0 27962.3 259.576   4
   2  -5   0 27437.9 281.941   5
   2  -5   0 27813.9 262.492  15
   2  -5   0 26787.7 252.514   6
   2  -5   0 26724.7 284.441  13
   2  -5   0 28857.3 283.337  12
   2  -5   0 26858.6 276.824  11
   2  -5   0 27366.7 287.875  17
   2  -5   0 26988.7 281.089   3
   2  -5  -1 12629.2 192.937  17
   2  -5  -1 12572.9 165.357   6
   2  -5  -1 12273.1 184.085  13
   2  -5  -1 12784.2 177.115  12
   2  -5  -1 12035.4 173.244  11
   2  -5  -1 12098.4 161.427  15
   2  -5  -1 12872.2 182.010   5
   2  -5  -1 12495.0 169.796   4
   2  -5  -1 12758.1 182.713   3
   2  -5  -1 12910.3 202.519  19
   2  -5  -1 12417.3 177.937  20
   2  -5  -2 1127.57 102.935  17
   2  -5  -2 1165.24 75.7817  15
   2  -5  -2 1139.00 95.1419   6
   2  -5  -2 1073.39 89.5137  13
   2  -5  -2 1170.96 73.1648  12
   2  -5  -2 1132.17 75.9919  11
   2  -5  -2 1338.71 91.9811   5
   2  -5  -2 1226.93 94.8267   4
   2  -5  -2 1285.28 97.0096  19
   2  -5  -2 1186.50 98.6620  20
   2  -5  -2 1293.25 95.9178   3
   2  -5  -3 24040.4 264.637  20
   2  -5  -3 25770.4 311.398  19
   2  -5  -3 23027.4 278.140   9
   2  -5  -3 25013.1 278.474   5
   2  -5  -3 25218.9 259.359   4
   2  -5  -3 25947.5 296.746  17
   2  -5  -3 25827.8 266.109  15
  -2   5  -3 23400.2 228.958  14
   2  -5  -3 24347.1 283.479  13
   2  -5  -3 23439.9 264.935  12
   2  -5  -3 25968.3 286.424  11
   2  -5  -3 24187.4 253.756   6
   2  -5  -3 24414.7 276.884   3
   2  -5  -4 3190.33 113.652   3
   2  -5  -4 3127.40 120.458  19
   2  -5  -4 2852.67 113.983  20
   2  -5  -4 2890.84 108.544   9
   2  -5  -4 3068.11 116.202   4
   2  -5  -4 3095.06 108.840   5
   2  -5  -4 3174.22 128.744  17
   2  -5  -4 3055.28 100.358  15
  -2   5  -4 3088.65 73.1746  14
   2  -5  -4 3076.47 94.7154  12
   2  -5  -4 2968.71 115.514  13
   2  -5  -4 2922.86 101.576  11
   2  -5  -4 3034.22 114.513   6
   2  -5  -4 2984.12 113.837   8
   2  -5  -5 13433.0 196.156   3
   2  -5  -5 14624.8 222.336  17
   2  -5  -5 14434.3 190.607  15
  -2   5  -5 14192.3 167.288  14
   2  -5  -5 13618.6 191.883  12
   2  -5  -5 13439.7 196.286   5
   2  -5  -5 13359.5 187.794   4
   2  -5  -5 13059.8 191.049  20
   2  -5  -5 13841.0 221.932  19
   2  -5  -5 14084.4 203.449   9
   2  -5  -5 13198.1 210.002   8
   2  -5  -5 13945.7 185.574   6
   2  -5  -6 10314.1 161.759  15
  -2   5  -6 9739.35 134.918  16
  -2   5  -6 10917.5 149.901  14
   2  -5  -6 10377.8 167.210  12
   2  -5  -6 9942.48 167.247   5
   2  -5  -6 10285.0 170.130   4
   2  -5  -6 10773.8 178.130   9
   2  -5  -6 9759.04 180.200   8
   2  -5  -6 10937.0 170.405   6
   2  -5  -6 10199.6 171.582   3
  -2   5  -7 43615.7 398.260  14
   2  -5  -7 41581.6 385.442   6
   2  -5  -7 40277.3 385.295   4
   2  -5  -7 37289.7 398.825   5
   2  -5  -7 40743.8 399.848  15
  -2   5  -7 39268.1 381.386  16
   2  -5  -7 36886.7 422.825   8
   2  -5  -7 41530.2 421.584   9
   2  -5  -7 37406.8 398.966   3
  -2   5  -8 5037.74 120.906  14
   2  -5  -8 4906.86 142.579   6
   2  -5  -8 4449.72 140.573   4
   2  -5  -8 4422.25 118.333   5
   2  -5  -8 4441.45 119.932  15
  -2   5  -8 4312.45 107.606  16
   2  -5  -8 4082.16 129.052   8
   2  -5  -8 4534.08 128.647   9
   2  -5  -8 4531.26 124.019   3
   2  -5  -9 17341.2 221.805   6
   2  -5  -9 14985.6 225.500   4
  -2   5  -9 17559.0 236.330  14
   2  -5  -9 17685.0 244.455   9
  -2   5  -9 15560.4 219.654  16
   2  -5  -9 17162.5 225.388  15
   2  -5  -9 15672.9 247.892   8
  -2   5 -10 16397.8 240.580  14
   2  -5 -10 16862.2 244.143   9
   2  -5 -10 15337.3 250.647   8
  -2   5 -10 15242.7 222.368  16
   2  -5 -11 2300.82 109.599   9
  -2   5 -11 2002.19 99.3273  16
   2  -5 -11 2254.68 119.487   8
  -2   5 -12 3332.79 136.582  14
   2  -5 -12 3162.68 124.934   9
   2   5  12 3038.14 120.523   7
   2  -5 -12 3069.99 136.675   8
   2  -5 -13 145.671 95.0239   8
   2   5  13 148.513 84.8551   7
  -2   5 -13 163.260 99.4916  14
   2  -5 -13 176.480 84.5125   9
  -2   5 -13 225.180 82.8193  16
  -2   5 -14 3846.48 162.747  14
   2  -5 -14 3806.20 164.415   8
   2   5  14 3511.29 133.830   7
   2  -5 -14 3541.14 137.182   9
  -2   5 -14 3403.68 146.628  16
  -2   5 -15 1882.93 148.235  14
  -2   5 -15 1783.37 133.334  16
   2  -5 -15 2039.25 148.209   8
   2   5  15 1617.76 114.412   7
   2  -5 -16 5186.00 208.226   8
  -2   5 -16 5671.83 207.074  14
   2  -5 -17 14278.9 329.377   8
   2   5  17 13042.5 276.276   7
  -2   5 -17 16716.5 336.772  14
   2  -5 -17 15664.3 306.167  17
  -2   5 -18 3648.58 203.682  14
   2  -5 -18 3761.86 192.556  17
   2  -5 -19 16488.8 375.074   8
   2   5  19 14764.2 299.771   7
  -2   5 -20 4973.28 232.180  14
   2  -5 -20 4833.07 227.946   8
   2  -5 -21 9279.61 284.985   8
   2   5  21 7444.05 220.020   7
  -2   5 -22 5667.35 240.152  14
   2  -5 -22 5391.03 229.146   8
  -2   5 -23 334.146 147.611  14
   2  -5 -23 378.481 128.268   8
   2   5  23 411.397 102.458   7
   2  -5 -24 1931.94 149.541   8
   2   5  24 1585.70 130.195   7
  -2   5 -24 2029.32 171.935  14
   2   5  25 1096.55 118.465   7
   2  -5 -25 1257.35 140.231  19
   2  -5 -26 1032.74 118.049  19
  -2   5 -26 1144.67 128.272  14
   2  -5 -27 1965.73 117.267  19
  -2   5 -27 1737.39 126.463  14
   2   6 -26 701.503 95.0333  14
   2   6 -25 353.683 99.5176  14
  -2  -6 -25 241.330 103.237  14
  -2  -6 -25 428.715 107.197   8
   2   6 -25 312.137 98.3634  16
   2  -6  25 492.043 102.777  10
  -2  -6 -24 585.532 117.905   8
   2   6 -24 657.371 109.909  14
  -2  -6 -24 473.294 118.051  14
   2   6 -24 576.466 107.692  16
   2  -6  24 766.482 113.584  10
   2   6 -23 336.869 107.040  14
  -2  -6 -23 315.707 121.294  14
  -2  -6 -23 365.904 119.727   8
   2   6 -23 330.659 103.851  16
   2  -6  23 469.910 116.227  10
  -2  -6 -22 1852.28 155.794   8
   2   6 -22 1431.12 127.194  16
   2  -6  22 2058.36 143.975  10
   2   6 -22 1587.23 136.218  14
  -2  -6 -22 1413.38 146.764  14
  -2  -6 -21 2351.60 168.747  14
   2   6 -21 2509.73 148.145  14
   2   6 -20 4496.54 176.612  16
  -2  -6 -20 4099.74 193.947  14
   2   6 -19 13573.2 279.688  16
  -2  -6 -19 13672.9 305.071  14
   2   6 -18 3340.01 154.340  16
   2  -6  18 3858.41 167.731  10
  -2  -6 -18 3492.05 180.818  14
   2   6 -17 11513.1 247.181  16
  -2  -6 -17 11831.8 271.486  14
   2   6 -16 9380.93 216.021  16
   2  -6  16 9608.80 223.174  10
  -2  -6 -16 9452.47 240.051  14
   2   6 -15 1160.31 106.009  16
   2  -6  15 1291.35 129.204  10
  -2  -6 -15 1068.16 127.714  14
   2  -6  15 1186.86 94.6770  13
   2   6 -14 954.794 97.5689  16
   2  -6  14 942.072 89.5461  13
  -2  -6 -14 923.260 116.790  14
   2  -6  14 967.614 122.430  10
   2  -6  13-49.5420 106.846  10
   2  -6  13-21.6240 80.3037  13
   2   6 -13 52.0541 86.1493  16
  -2  -6 -13 73.9428 96.8316  14
   2   6 -12 575.511 95.3335  16
   2   6 -12 464.249 85.0191  18
   2  -6  12 633.129 89.9645  13
  -2  -6 -12 610.000 101.034  14
   2  -6  12 598.602 113.023  10
   2  -6  11 5023.20 123.635  11
   2  -6  11 4589.08 153.656  10
   2  -6  11 4328.60 143.116  13
  -2  -6 -11 4725.08 150.837  14
   2   6 -11 4021.68 136.925  18
   2  -6  10 1129.50 81.2927  11
   2  -6  10 1137.67 118.153  10
   2   6 -10 1010.01 83.5125  18
   2  -6  10 884.208 99.2065  13
  -2  -6 -10 1077.99 100.031  14
   2  -6   9 605.723 72.5657  12
   2  -6   9 582.420 76.8681  11
   2  -6   9 638.400 111.779  10
   2  -6   9 663.424 90.7799   5
   2  -6   9 669.901 104.684   4
   2  -6   9 586.762 103.857   6
   2   6  -9 597.071 70.3360  18
   2  -6   8 9258.63 192.775  10
   2  -6   8 9078.72 170.554   5
   2  -6   8 9764.18 170.600  12
   2  -6   8 9420.91 159.933   6
   2  -6   7 24655.8 303.213   3
  -2  -6  -7 24197.3 324.222  14
   2  -6   7 24158.7 322.077  13
   2  -6   7 28200.4 312.276  12
   2  -6   7 26388.3 326.585  10
   2   6  -7 26127.0 323.859  18
   2  -6   7 23869.9 298.157   5
   2  -6   7 29979.3 290.678   4
   2  -6   7 25621.9 273.507   6
   2  -6   7 25449.3 276.062   1
   2  -6   6 16186.3 232.153   2
   2  -6   6 17391.8 205.974   1
   2  -6   6 13816.0 198.877  15
   2  -6   6 16162.7 245.539  13
  -2  -6  -6 16342.6 249.001  14
   2  -6   6 15856.7 224.776  12
   2  -6   6 17087.4 249.951  10
   2   6  -6 17846.5 246.076  18
   2  -6   6 19014.8 219.113   4
   2  -6   6 15741.0 223.148   5
   2  -6   6 17060.7 209.240   6
   2  -6   6 15881.3 226.652   3
   2  -6   5 18708.9 248.336   2
   2  -6   5 19072.2 219.395   1
   2   6  -5 19360.7 259.504  18
   2  -6   5 17706.7 216.876  15
   2  -6   5 19733.7 266.094  13
  -2  -6  -5 20219.2 268.128  14
   2  -6   5 18997.6 251.885  12
   2  -6   5 19730.3 254.891  11
   2  -6   5 19697.7 269.145  10
   2  -6   5 20312.5 231.651   4
   2  -6   5 18248.4 245.313   5
   2  -6   5 19420.1 228.653   6
   2  -6   5 18338.0 245.272   3
   2  -6   4 3003.72 103.231   1
   2  -6   4 3143.76 126.884   2
   2  -6   4 2804.48 128.932  17
   2   6  -4 3519.58 111.759  18
   2  -6   4 2949.73 94.2006  15
  -2  -6  -4 2990.51 123.399  14
   2  -6   4 3233.44 124.532  13
   2  -6   4 3467.56 112.856  12
   2  -6   4 3458.06 115.384  11
   2  -6   4 3285.27 133.342  10
   2  -6   4 3233.57 137.713  20
   2  -6   4 2984.79 115.721   5
   2  -6   4 3373.39 122.897   4
   2  -6   4 3090.24 126.745   6
   2  -6   4 2993.11 118.830   3
   2  -6   3 829.860 94.3343   1
   2  -6   3 922.522 109.232   2
   2  -6   3 914.944 121.957  20
   2  -6   3 875.561 97.9349   5
   2  -6   3 974.147 113.308   4
   2   6  -3 978.127 82.6197  18
   2  -6   3 664.116 115.838  17
   2  -6   3 817.845 76.8698  15
  -2  -6  -3 731.362 97.2374  14
   2  -6   3 1003.53 83.9878  12
   2  -6   3 772.757 97.7861  13
   2  -6   3 804.394 86.7017  11
   2  -6   3 881.668 110.399  10
   2  -6   3 885.236 100.447   3
   2  -6   3 948.701 114.306   6
   2  -6   2 2634.34 107.475   1
   2  -6   2 2496.72 121.923   2
   2   6  -2 2764.48 109.405  18
   2  -6   2 2567.81 134.191  20
   2  -6   2 2505.75 117.031  19
   2  -6   2 2286.89 107.385   9
   2  -6   2 2613.56 122.089  10
   2  -6   2 2728.35 123.208   4
   2  -6   2 2562.96 112.099   5
   2  -6   2 2189.11 120.607  17
   2  -6   2 2338.32 88.7848  15
   2  -6   2 2628.23 120.809   6
   2  -6   2 2744.51 106.598  12
   2  -6   2 2489.47 112.254  13
   2  -6   2 2634.29 103.714  11
   2  -6   2 2597.13 117.206   3
  -2  -6  -2 2393.66 67.3991   8
   2  -6   1 11884.7 196.947   2
   2  -6   1 12779.3 177.720   1
   2  -6   1 13154.9 215.276  19
   2  -6   1 13394.3 202.348  20
   2  -6   1 13377.8 203.441  10
   2  -6   1 11982.3 190.847   9
   2  -6   1 13029.6 218.488   8
   2  -6   1 14331.4 188.795   4
   2  -6   1 11760.1 192.340   5
   2  -6   1 11379.9 195.123  17
   2  -6   1 13109.8 171.700  15
   2  -6   1 13470.9 184.405   6
   2  -6   1 14018.4 201.963  12
   2  -6   1 13144.3 199.242  13
   2  -6   1 13318.9 194.222  11
   2  -6   1 11592.7 193.858   3
  -2  -6  -1 12004.3 136.276   8
   2  -6   0 7192.06 140.987   1
   2  -6   0 7462.49 163.320   2
   2  -6   0 7703.81 161.979  20
   2  -6   0 7616.99 168.405  19
   2  -6   0 7744.05 153.795   9
   2  -6   0 7879.34 163.418  10
   2  -6   0 8555.16 155.763   4
   2  -6   0 7449.84 156.495   5
   2  -6   0 7022.48 161.486  17
   2  -6   0 7023.13 130.385  15
   2  -6   0 8246.18 154.639  12
   2  -6   0 7638.84 154.851  13
   2  -6   0 7602.36 145.707  11
   2  -6   0 7193.14 156.964   3
   2  -6   0 7814.06 171.894   8
   2  -6  -1 13198.2 207.526   2
   2  -6  -1 12475.9 181.994   1
[truncated: 575,558 more chars]
