# Supplementary material for: Spring‐Like Behavior in [8]Helicene Diimides: How Helical Pitch Governs Optical Anisotropy and Electronic Conjugation
Source: Angew Chem Int Ed Engl. 2025 Jul 7;64(34):e202508779. doi: 10.1002/anie.202508779 (PMC12363639; doi:10.1002/anie.202508779)
Supplement: Supplementary file 2 — Supporting information [file ANIE-64-e202508779-s002.zip › C5-8HDI_KR1161_FrSa.cif]

data_KR1161_FrSa

_publ_contact_author_name         'Dr. Princekumar Ravat'
_publ_contact_author_address
;
 Institut f\"ur Organische Chemie
 Universit\"at W\"urzburg
 Am Hubland
 97074 W\"urzburg, Germany
;
_publ_contact_author_email        princekumar.ravat@uni-wuerzburg.de
_publ_contact_author_phone        +49-931-31-81583
_publ_contact_author_id_orcid     0000-0002-7553-9188
loop_
 _publ_author_name
 _publ_author_address
 _publ_author_id_orcid
  'Braunschweig, Holger'
;
 Institut f\"ur Anorganische Chemie
 Universit\"at W\"urzburg
 Am Hubland
 97074 W\"urzburg, Germany
;
  0000-0002-7238-0407
  'Radacki, Krzysztof'
;
 Institut f\"ur Anorganische Chemie
 Universit\"at W\"urzburg
 Am Hubland
 97074 W\"urzburg, Germany
;
  0000-0003-3088-6327
  'Ravat, Princekumar'
;
 Institut f\"ur Organische Chemie
 Universit\"at W\"urzburg
 Am Hubland
 97074 W\"urzburg, Germany
;
  0000-0002-7553-9188
  'Saal, Fridolin'
;
 Institut f\"ur Anorganische Chemie
 Universit\"at W\"urzburg
 Am Hubland
 97074 W\"urzburg, Germany
;
  ?

_publ_section_references
;
 SHELXT - Integrated space-group and crystal-structure determination, G. M. Sheldrick, Acta Cryst. (2015) A71, 3-8
 Crystal structure refinement with SHELXL, G. M. Sheldrick, Acta Cryst. (2015) C71, 3-8
;

_audit_creation_method            'CIF-fill 1.5g (K.Radacki, 2005-23)'
_audit_creation_date              2024-09-25
_audit_update_record
;
 2024-09-25    CrysAlisPro 1.171.43.128a (Rigaku OD, 2024)
 2024-09-25    SHELXL-2018/3
;
_shelx_SHELXL_version_number      2018/3
_chemical_formula_moiety          'C43 H26 N2 O4, C H Cl3'
_chemical_formula_sum             'C44 H27 Cl3 N2 O4'
_chemical_formula_weight          754.02
loop_
 _atom_type_symbol
 _atom_type_description
 _atom_type_scat_dispersion_real
 _atom_type_scat_dispersion_imag
 _atom_type_scat_source
  C C 0.0181 0.0091 'International Tables Vol C Tables 4.2.6.8 and 6.1.1.4'
  H H 0.0000 0.0000 'International Tables Vol C Tables 4.2.6.8 and 6.1.1.4'
  N N 0.0311 0.0180 'International Tables Vol C Tables 4.2.6.8 and 6.1.1.4'
  O O 0.0492 0.0322 'International Tables Vol C Tables 4.2.6.8 and 6.1.1.4'
  Cl Cl 0.3639 0.7018 'International Tables Vol C Tables 4.2.6.8 and 6.1.1.4'

_space_group_crystal_system       triclinic
_space_group_IT_number            2
_space_group_name_H-M_alt         'P -1'
_space_group_name_Hall            '-P 1'
_shelx_space_group_comment
;
 The symmetry employed for this shelxl refinement is uniquely defined by the 
 following loop, which should always be used as a source of symmetry 
 information in preference to the above space-group names. They are only 
 intended as comments.
;
loop_
 _space_group_symop_operation_xyz
  'x, y, z'
  '-x, -y, -z'


_cell_length_a                    11.083(13)
_cell_length_b                    12.097(13)
_cell_length_c                    13.166(16)
_cell_angle_alpha                 96.79(5)
_cell_angle_beta                  106.31(4)
_cell_angle_gamma                 100.04(5)
_cell_volume                      1642(3)
_cell_formula_units_Z             2
_cell_measurement_temperature     100(2)
_cell_measurement_reflns_used     30150
_cell_measurement_theta_min       3.5010
_cell_measurement_theta_max       72.0040
_cell_special_details
;
 Uncertainties of the unit cell parameters were calculated as standard 
 deviations on 67 cells obtained from subsets of all reflections. These sets 
 of reflections were based on runs in experiment.
;

_exptl_crystal_description        plate
_exptl_crystal_colour             yellow
_exptl_crystal_density_diffrn     1.525
_exptl_crystal_F_000              776
_exptl_crystal_size_max           0.240
_exptl_crystal_size_mid           0.131
_exptl_crystal_size_min           0.021
_exptl_absorpt_coefficient_mu     2.955
_exptl_absorpt_correction_type    gaussian
_exptl_absorpt_correction_T_min   0.426
_exptl_absorpt_correction_T_max   1.000
_exptl_absorpt_process_details
;
 CrysAlisPro 1.171.43.128a (Rigaku Oxford Diffraction, 2024) Numerical 
 absorption correction based on gaussian integration over a multifaceted 
 crystal model Empirical absorption correction using spherical harmonics, 
 implemented in SCALE3 ABSPACK scaling algorithm.
;
_exptl_crystal_preparation
;
 Crystals were grown at RT from saturated solution in chloroform. For data 
 collection the crystal was immersed in a film of perfluoropolyether oil, 
 mounted on a polyimide loop and transferred to stream of cold nitrogen 
 (Oxford Cryostream 800).
;
loop_
 _exptl_crystal_face_index_h
 _exptl_crystal_face_index_k
 _exptl_crystal_face_index_l
 _exptl_crystal_face_perp_dist
  1 1 0 0.1137
  0 -1 0 0.0898
  0 1 0 0.0725
  -1 -1 0 0.1148
  0 0 1 0.0103
  0 0 -1 0.0103
  -1 1 1 0.0541
  1 0 -1 0.0919
  -1 0 1 0.0940
  1 -1 0 0.0689
  -1 1 0 0.0595

_shelx_estimated_absorpt_T_min    0.537
_shelx_estimated_absorpt_T_max    0.941
_diffrn_ambient_temperature       100(2)
_diffrn_ambient_environment       N~2~
_diffrn_radiation_probe           x-ray
_diffrn_radiation_wavelength      1.54184
_diffrn_radiation_type            CuK\a
_diffrn_radiation_xray_symbol     K-L~2,3~
_diffrn_radiation_monochromator   'multi-layer mirror'
_diffrn_source                    'rotating-anode X-ray tube'
_diffrn_source_type               'PhotonJet-R X-ray Source'
_diffrn_measurement_device        'four-circle diffractometer'
_diffrn_measurement_device_type   'Rigaku XtaLAB Synergy-R'
_diffrn_measurement_method        '\w scans'
_diffrn_measurement_details
;
 List of Runs (angles in degrees, time in seconds):
 --------------------------------------------------------------------------
  1  \w     45.00  90.00   0.50    0.10    --   42.00  24.00-176.11   90
  2  \w      9.00  54.00   0.50    0.10    --    6.00  24.00-103.30   90
  3  \w     13.00  58.00   0.50    0.10    --   10.00  24.00 -62.65   90
  4  \w     28.00  73.00   0.50    0.10    --   26.00  23.00 -30.75   90
  5  \w     45.00  90.00   0.50    0.10    --   42.00  24.00 -78.44   90
  6  \w     32.00  77.00   0.50    0.10    --   30.00  23.00-125.96   90
  7  \w     49.00  94.00   0.50    0.10    --   46.00  24.00  -7.67   90
  8  \w     28.00  73.00   0.50    0.10    --   26.00  23.00  46.82   90
  9  \w     28.00  73.00   0.50    0.10    --   26.00  23.00 144.24   90
 10  \w     28.00  73.00   0.50    0.10    --   26.00  23.00  85.55   90
 11  \w     12.00  58.00   0.50    0.10    --   10.00  23.00  29.03   92
 12  \w     24.00  69.00   0.50    0.10    --   22.00  23.00-178.89   90
 13  \w     20.00  65.00   0.50    0.10    --   58.63-126.00-150.00   90
 14  \w     39.00  97.00   0.50    0.10    --   80.80-115.00-175.51  116
 15  \w     29.00  94.00   0.50    0.10    --   71.40-126.00-180.00  130
 16  \w     17.00  62.00   0.50    0.10    --   58.63-112.00 -42.00   90
 17  \w     20.00  65.00   0.50    0.10    --   58.63-126.00 -60.00   90
 18  \w     30.00  75.00   0.50    0.10    --   71.40-112.00 -42.00   90
 19  \w     35.00  80.00   0.50    0.10    --   76.88-112.00 -42.00   90
 20  \w     29.00  95.00   0.50    0.10    --   71.40-126.00   0.00  132
 21  \w     20.00  65.00   0.50    0.10    --   58.63-126.00 150.00   90
 22  \w     35.00  91.00   0.50    0.10    --   76.88-112.00 150.00  112
 23  \w     47.00 123.00   0.50    0.10    --   76.88  15.00  90.00  152
 24  \w     81.00 126.00   0.50    0.10    --   78.00  24.00-160.63   90
 25  \w   -101.00 -55.00   0.50    0.10    --  -54.00 -22.00 -98.78   92
 26  \w   -104.00 -58.00   0.50    0.10    --  -58.00 -22.00-135.87   92
 27  \w   -104.00 -58.00   0.50    0.10    --  -58.00 -22.00 -73.69   92
 28  \w   -111.00 -65.00   0.50    0.10    --  -65.01 -22.00-141.28   92
 29  \w   -100.00 -54.00   0.50    0.10    --  -54.00 -22.00  -4.62   92
 30  \w   -114.00 -68.00   0.50    0.10    --  -70.00 -22.00 -47.00   92
 31  \w    -98.00 -52.00   0.50    0.10    --  -54.00 -22.00  24.00   92
 32  \w   -116.00 -70.00   0.50    0.10    --  -70.00 -22.00  71.66   92
 33  \w   -101.00 -55.00   0.50    0.10    --  -54.00 -22.00  89.96   92
 34  \w   -110.00 -64.00   0.50    0.10    --  -66.00 -21.00 124.17   92
 35  \w   -113.00 -67.00   0.50    0.10    --  -66.00 -22.00 178.61   92
 36  \w   -115.00 -69.00   0.50    0.10    --  -70.00 -22.00 164.44   92
 37  \w   -127.00 -82.00   0.50    0.10    --  -78.50 -22.00 126.18   90
 38  \w   -122.00 -69.00   0.50    0.10    --  -74.00 -20.00  17.49  106
 39  \w   -119.00 -71.00   0.50    0.10    --  -78.50 -21.00   5.75   96
 40  \w   -120.00 -73.00   0.50    0.10    --  -74.00 -20.00 -10.65   94
 41  \w   -104.00 -58.00   0.50    0.10    --  -66.00 -20.00 -33.49   92
 42  \w   -118.00 -72.00   0.50    0.10    --  -78.50 -21.00-161.15   92
 43  \w   -108.00 -62.00   0.50    0.10    --  -70.00 -21.00-107.98   92
 44  \w   -123.00 -68.00   0.50    0.10    --  -78.50 -17.00-144.40  110
 45  \w   -112.00 -66.00   0.50    0.10    --  -74.00 -21.00 -83.82   92
 46  \w   -126.00 -81.00   0.50    0.10    --  -78.50 -16.00-100.45   90
 47  \w   -123.00 -73.00   0.50    0.10    --  -78.50 -20.00 -55.54  100
 48  \w   -127.00 -76.00   0.50    0.10    --  -78.50 -20.00 144.95  102
 49  \w   -123.00 -74.00   0.50    0.10    --  -78.50 -14.00  77.21   98
 50  \w   -113.00 -67.00   0.50    0.10    --  -78.50 -18.00  44.51   92
 51  \w    -74.00 -28.00   0.50    0.10    --  -69.75 112.00  49.00   92
 52  \w   -101.00 -35.00   0.50    0.10    --  -78.50 127.00 168.72  132
 53  \w   -102.00 -36.00   0.50    0.10    --  -78.50 129.00  22.73  132
 54  \w   -101.00 -35.00   0.50    0.10    --  -78.50 127.00 126.47  132
 55  \w   -109.00 -36.00   0.50    0.10    --  -78.50 140.00 -18.15  146
 56  \w   -102.00 -36.00   0.50    0.10    --  -78.50 130.00 -38.72  132
 57  \w    -67.00 -19.00   0.50    0.10    --  -60.27 126.00 -30.00   96
 58  \w    -72.00 -26.00   0.50    0.10    --  -69.75 126.00 -90.00   92
 59  \w   -102.00 -36.00   0.50    0.10    --  -78.50 129.00-135.41  132
 60  \w    -99.00 -35.00   0.50    0.10    --  -78.50 121.00-161.45  128
 61  \w    -77.00 -27.00   0.50    0.10    --  -69.75 126.00-150.00  100
 62  \w    -96.00 -36.00   0.50    0.10    --  -78.50 116.00 -73.06  120
 63  \w    -93.00 -26.00   0.50    0.10    --  -69.75 126.00 -60.00  134
 64  \w    -66.00 -20.00   0.50    0.10    --  -60.27 112.00  49.00   92
 65  \w    -81.00 -33.00   0.50    0.10    --  -75.18 112.00  49.00   96
 66  \w    -72.00 -26.00   0.50    0.10    --  -69.75 126.00  90.00   92
 67  \w    -83.00 -27.00   0.50    0.10    --  -69.75 126.00 150.00  112
;
_diffrn_orient_matrix_type
;
 CrysAlisPro convention (1999,Acta A55,543-557)
;
_diffrn_orient_matrix_UB_11      -0.0475353000
_diffrn_orient_matrix_UB_12       0.0025450000
_diffrn_orient_matrix_UB_13      -0.1212839000
_diffrn_orient_matrix_UB_21      -0.1337174000
_diffrn_orient_matrix_UB_22      -0.0689364000
_diffrn_orient_matrix_UB_23      -0.0070922000
_diffrn_orient_matrix_UB_31      -0.0433632000
_diffrn_orient_matrix_UB_32       0.1118455000
_diffrn_orient_matrix_UB_33       0.0241467000
_diffrn_detector                  HPA
_diffrn_detector_type             'HyPix Arc150'
_diffrn_detector_area_resol_mean  10.0
_diffrn_reflns_number             44610
_diffrn_reflns_av_unetI/netI      0.0171
_diffrn_reflns_av_R_equivalents   0.0274
_diffrn_reflns_limit_h_min       -13
_diffrn_reflns_limit_h_max        13
_diffrn_reflns_limit_k_min       -11
_diffrn_reflns_limit_k_max        14
_diffrn_reflns_limit_l_min       -16
_diffrn_reflns_limit_l_max        16
_diffrn_reflns_theta_min          3.554
_diffrn_reflns_theta_max          73.105
_diffrn_reflns_theta_full         67.684
_diffrn_measured_fraction_theta_max   0.953
_diffrn_measured_fraction_theta_full    0.990
_diffrn_reflns_Laue_measured_fraction_max     0.953
_diffrn_reflns_Laue_measured_fraction_full    0.990
_diffrn_reflns_point_group_measured_fraction_max    0.953
_diffrn_reflns_point_group_measured_fraction_full     0.990
_reflns_number_total              6271
_reflns_number_gt                 5631
_reflns_threshold_expression      'I > 2\s(I)'
_reflns_Friedel_coverage          0.000
_reflns_Friedel_fraction_max      .
_reflns_Friedel_fraction_full     .
_reflns_special_details
;
 Reflections were merged by SHELXL according to the crystal class for the 
 calculation of statistics and refinement. _reflns_Friedel_fraction is 
 defined as the number of unique Friedel pairs measured divided by the number 
 that would be possible theoretically, ignoring centric projections and 
 systematic absences.
;

_computing_data_collection
;
 CrysAlisPro system (CCD 43.128a 64-bit (release 20-06-2024))
;
_computing_cell_refinement        'CrysAlisPro 1.171.43.128a (Rigaku OD, 2024)'
_computing_data_reduction         'CrysAlisPro 1.171.43.128a (Rigaku OD, 2024)'
_computing_structure_solution     'SHELXT 2014/5 (Sheldrick, 2014)'
_computing_structure_refinement   'SHELXL-2018/3 (Sheldrick, 2018)'
_computing_molecular_graphics     'ShelXLe (Huebschle et all, 2011)'
_computing_publication_material   'SHELXL-2018/3 (Sheldrick, 2018)'

_refine_special_details           ?
_refine_ls_structure_factor_coef  Fsqd
_refine_ls_matrix_type            full
_refine_ls_weighting_scheme       calc
_refine_ls_weighting_details
;
 w=1/[\s^2^(Fo^2^)+(0.0516P)^2^+0.6831P] where P=(Fo^2^+2Fc^2^)/3
;
_atom_sites_solution_primary      dual
_atom_sites_solution_secondary    difmap
_atom_sites_solution_hydrogens    geom
_refine_ls_hydrogen_treatment     constr
_refine_ls_extinction_method      none
_refine_ls_extinction_coef        .
_refine_ls_number_reflns          6271
_refine_ls_number_parameters      478
_refine_ls_number_restraints      0
_refine_ls_R_factor_all           0.0372
_refine_ls_R_factor_gt            0.0334
_refine_ls_wR_factor_ref          0.0936
_refine_ls_wR_factor_gt           0.0912
_refine_ls_goodness_of_fit_ref    1.063
_refine_ls_restrained_S_all       1.063
_refine_ls_shift/su_max           0.001
_refine_ls_shift/su_mean          0.000
_refine_diff_density_max          0.301
_refine_diff_density_min         -0.355
_refine_diff_density_rms          0.049
_geom_special_details
;
 All esds (except the esd in the dihedral angle between two l.s. planes)
 are estimated using the full covariance matrix.  The cell esds are taken
 into account individually in the estimation of esds in distances, angles
 and torsion angles; correlations between esds in cell parameters are only
 used when they are defined by crystal symmetry.  An approximate (isotropic)
 treatment of cell esds is used for estimating esds involving l.s. planes.
;

loop_
 _atom_site_label
 _atom_site_type_symbol
 _atom_site_fract_x
 _atom_site_fract_y
 _atom_site_fract_z
 _atom_site_U_iso_or_equiv
 _atom_site_adp_type
 _atom_site_occupancy
 _atom_site_site_symmetry_order
 _atom_site_calc_flag
 _atom_site_refinement_flags_posn
 _atom_site_refinement_flags_adp
 _atom_site_refinement_flags_occupancy
 _atom_site_disorder_assembly
 _atom_site_disorder_group
  C1 C 0.36629(13) 0.48732(12) 0.69738(11) 0.0183(3) Uani 1 1 d . . . . .
  H1 H 0.416462 0.494266 0.770279 0.022 Uiso 1 1 calc R U . . .
  C2 C 0.26929(14) 0.54632(13) 0.67301(12) 0.0201(3) Uani 1 1 d . . . . .
  H2 H 0.253378 0.592810 0.729122 0.024 Uiso 1 1 calc R U . . .
  C3 C 0.19395(14) 0.53851(13) 0.56649(12) 0.0198(3) Uani 1 1 d . . . . .
  H3 H 0.122897 0.574522 0.550454 0.024 Uiso 1 1 calc R U . . .
  C4 C 0.22422(13) 0.47778(12) 0.48498(12) 0.0183(3) Uani 1 1 d . . . . .
  C5 C 0.32641(13) 0.42028(12) 0.50852(11) 0.0170(3) Uani 1 1 d . . . . .
  C6 C 0.36831(13) 0.37320(12) 0.42319(11) 0.0176(3) Uani 1 1 d . . . . .
  C7 C 0.47415(13) 0.32680(12) 0.44590(12) 0.0183(3) Uani 1 1 d . . . . .
  H7 H 0.506106 0.302010 0.389324 0.022 Uiso 1 1 calc R U . . .
  C8 C 0.53791(13) 0.31466(12) 0.55278(12) 0.0178(3) Uani 1 1 d . . . . .
  C9 C 0.65123(14) 0.27006(12) 0.57196(12) 0.0193(3) Uani 1 1 d . . . . .
  H9 H 0.679370 0.243898 0.513449 0.023 Uiso 1 1 calc R U . . .
  C10 C 0.71916(14) 0.26492(13) 0.67399(12) 0.0205(3) Uani 1 1 d . . . . .
  H10 H 0.800012 0.243647 0.687447 0.025 Uiso 1 1 calc R U . . .
  C11 C 0.67046(14) 0.29106(12) 0.76089(12) 0.0199(3) Uani 1 1 d . . . . .
  C12 C 0.74523(14) 0.28571(13) 0.86708(12) 0.0232(3) Uani 1 1 d . . . . .
  H12 H 0.825407 0.263476 0.878508 0.028 Uiso 1 1 calc R U . . .
  C13 C 0.70231(15) 0.31224(14) 0.95175(12) 0.0246(3) Uani 1 1 d . . . . .
  H13 H 0.758045 0.320521 1.023007 0.030 Uiso 1 1 calc R U . . .
  C14 C 0.57388(14) 0.32775(13) 0.93432(12) 0.0211(3) Uani 1 1 d . . . . .
  C15 C 0.52840(15) 0.35366(14) 1.02351(12) 0.0238(3) Uani 1 1 d . . . . .
  H15 H 0.583907 0.360027 1.094549 0.029 Uiso 1 1 calc R U . . .
  C16 C 0.40673(15) 0.36930(13) 1.00804(12) 0.0234(3) Uani 1 1 d . . . . .
  H16 H 0.381953 0.398876 1.067388 0.028 Uiso 1 1 calc R U . . .
  C17 C 0.31595(14) 0.34143(13) 0.90283(12) 0.0211(3) Uani 1 1 d . . . . .
  C18 C 0.18751(15) 0.35721(13) 0.88598(12) 0.0232(3) Uani 1 1 d . . . . .
  H18 H 0.162511 0.386533 0.945290 0.028 Uiso 1 1 calc R U . . .
  C19 C 0.10114(14) 0.33076(13) 0.78629(13) 0.0227(3) Uani 1 1 d . . . . .
  H19 H 0.020441 0.352137 0.774207 0.027 Uiso 1 1 calc R U . . .
  C20 C 0.13018(14) 0.27113(13) 0.69927(12) 0.0199(3) Uani 1 1 d . . . . .
  C21 C 0.03586(14) 0.23703(13) 0.59631(12) 0.0205(3) Uani 1 1 d . . . . .
  H21 H -0.043455 0.260909 0.584362 0.025 Uiso 1 1 calc R U . . .
  C22 C 0.05664(13) 0.17098(13) 0.51451(12) 0.0196(3) Uani 1 1 d . . . . .
  C23 C 0.17096(13) 0.12723(12) 0.53366(12) 0.0184(3) Uani 1 1 d . . . . .
  C24 C 0.18579(14) 0.04848(13) 0.45287(12) 0.0198(3) Uani 1 1 d . . . . .
  C25 C 0.29237(14) 0.00032(13) 0.47228(12) 0.0220(3) Uani 1 1 d . . . . .
  H25 H 0.305123 -0.048379 0.415900 0.026 Uiso 1 1 calc R U . . .
  C26 C 0.38136(14) 0.02354(13) 0.57521(12) 0.0218(3) Uani 1 1 d . . . . .
  H26 H 0.451259 -0.013955 0.590074 0.026 Uiso 1 1 calc R U . . .
  C27 C 0.36846(14) 0.10013(12) 0.65496(12) 0.0197(3) Uani 1 1 d . . . . .
  H27 H 0.428692 0.113430 0.724943 0.024 Uiso 1 1 calc R U . . .
  C28 C 0.26765(14) 0.15970(12) 0.63542(12) 0.0184(3) Uani 1 1 d . . . . .
  C29 C 0.25275(13) 0.24456(12) 0.71588(12) 0.0181(3) Uani 1 1 d . . . . .
  C30 C 0.35359(14) 0.29915(12) 0.81420(12) 0.0185(3) Uani 1 1 d . . . . .
  C31 C 0.49069(14) 0.31573(12) 0.82848(12) 0.0182(3) Uani 1 1 d . . . . .
  C32 C 0.54868(13) 0.32037(12) 0.74225(11) 0.0173(3) Uani 1 1 d . . . . .
  C33 C 0.49129(13) 0.34952(12) 0.63849(11) 0.0167(3) Uani 1 1 d . . . . .
  C34 C 0.39314(13) 0.41666(12) 0.61666(11) 0.0169(3) Uani 1 1 d . . . . .
  C35 C 0.14848(14) 0.47475(12) 0.37215(12) 0.0194(3) Uani 1 1 d . . . . .
  C36 C 0.30509(14) 0.38391(12) 0.31107(12) 0.0183(3) Uani 1 1 d . . . . .
  C37 C -0.04264(14) 0.14084(13) 0.40705(12) 0.0218(3) Uani 1 1 d . . . . .
  C38 C 0.08634(14) 0.01407(13) 0.34647(12) 0.0212(3) Uani 1 1 d . . . . .
  C39 C 0.12023(14) 0.42210(13) 0.17804(12) 0.0221(3) Uani 1 1 d . . . . .
  H39A H 0.178055 0.455670 0.139168 0.027 Uiso 1 1 calc R U . . .
  H39B H 0.053339 0.467356 0.174643 0.027 Uiso 1 1 calc R U . . .
  C40 C 0.05581(15) 0.29892(14) 0.12271(12) 0.0236(3) Uani 1 1 d . . . . .
  H40A H -0.002956 0.299289 0.050614 0.028 Uiso 1 1 calc R U . . .
  H40B H 0.122895 0.258226 0.112658 0.028 Uiso 1 1 calc R U . . .
  C41 C -0.02037(15) 0.23399(14) 0.18548(13) 0.0255(3) Uani 1 1 d . . . . .
  H41A H 0.032354 0.248213 0.262037 0.031 Uiso 1 1 calc R U . . .
  H41B H -0.098986 0.263828 0.181361 0.031 Uiso 1 1 calc R U . . .
  C42 C -0.05913(15) 0.10618(14) 0.14420(12) 0.0260(3) Uani 1 1 d . . . . .
  H42A H 0.016870 0.078921 0.134711 0.031 Uiso 1 1 calc R U . . .
  H42B H -0.125328 0.091098 0.072832 0.031 Uiso 1 1 calc R U . . .
  C43 C -0.11235(15) 0.03844(14) 0.21922(12) 0.0245(3) Uani 1 1 d . . . . .
  H43A H -0.195008 0.057600 0.221265 0.029 Uiso 1 1 calc R U . . .
  H43B H -0.129218 -0.044189 0.191004 0.029 Uiso 1 1 calc R U . . .
  N44 N 0.19538(11) 0.42892(11) 0.29162(10) 0.0191(3) Uani 1 1 d . . . . .
  N45 N -0.02044(12) 0.06436(11) 0.32950(10) 0.0216(3) Uani 1 1 d . . . . .
  O46 O 0.04998(10) 0.51037(10) 0.34833(9) 0.0253(2) Uani 1 1 d . . . . .
  O47 O 0.34483(10) 0.35371(9) 0.23691(8) 0.0222(2) Uani 1 1 d . . . . .
  O48 O -0.13843(10) 0.18095(10) 0.38647(9) 0.0271(3) Uani 1 1 d . . . . .
  O49 O 0.09497(10) -0.05507(9) 0.27482(9) 0.0250(2) Uani 1 1 d . . . . .
  C1_1 C 0.41042(15) 0.13131(14) 0.14194(13) 0.0268(3) Uani 1 1 d . . . . .
  H1_1 H 0.390348 0.208860 0.145413 0.032 Uiso 1 1 calc R U . . .
  Cl2_1 Cl 0.37814(4) 0.07193(4) 0.00593(3) 0.03778(12) Uani 1 1 d . . . . .
  Cl3_1 Cl 0.57475(4) 0.14633(3) 0.21400(3) 0.03049(11) Uani 1 1 d . . . . .
  Cl4_1 Cl 0.31142(4) 0.04741(4) 0.20057(4) 0.04026(13) Uani 1 1 d . . . . .

loop_
 _atom_site_aniso_label
 _atom_site_aniso_U_11
 _atom_site_aniso_U_22
 _atom_site_aniso_U_33
 _atom_site_aniso_U_23
 _atom_site_aniso_U_13
 _atom_site_aniso_U_12
  C1 0.0180(7) 0.0201(7) 0.0165(7) 0.0054(6) 0.0054(5) 0.0018(6)
  C2 0.0220(7) 0.0205(7) 0.0201(7) 0.0039(6) 0.0096(6) 0.0048(6)
  C3 0.0176(7) 0.0217(7) 0.0229(7) 0.0075(6) 0.0083(6) 0.0059(6)
  C4 0.0166(7) 0.0196(7) 0.0198(7) 0.0065(6) 0.0065(6) 0.0028(5)
  C5 0.0152(7) 0.0164(7) 0.0188(7) 0.0049(6) 0.0058(5) -0.0002(5)
  C6 0.0168(7) 0.0175(7) 0.0178(7) 0.0047(5) 0.0056(5) 0.0008(5)
  C7 0.0185(7) 0.0182(7) 0.0187(7) 0.0036(6) 0.0077(6) 0.0021(6)
  C8 0.0168(7) 0.0167(7) 0.0199(7) 0.0042(6) 0.0060(6) 0.0019(5)
  C9 0.0177(7) 0.0188(7) 0.0224(7) 0.0037(6) 0.0081(6) 0.0037(6)
  C10 0.0157(7) 0.0204(7) 0.0254(8) 0.0045(6) 0.0061(6) 0.0038(6)
  C11 0.0180(7) 0.0181(7) 0.0222(7) 0.0048(6) 0.0046(6) 0.0023(6)
  C12 0.0177(7) 0.0265(8) 0.0236(8) 0.0062(6) 0.0021(6) 0.0056(6)
  C13 0.0212(7) 0.0282(8) 0.0210(7) 0.0069(6) 0.0001(6) 0.0050(6)
  C14 0.0227(7) 0.0198(7) 0.0202(7) 0.0058(6) 0.0052(6) 0.0041(6)
  C15 0.0273(8) 0.0258(8) 0.0165(7) 0.0066(6) 0.0036(6) 0.0046(6)
  C16 0.0309(8) 0.0241(8) 0.0178(7) 0.0060(6) 0.0103(6) 0.0068(6)
  C17 0.0231(7) 0.0213(7) 0.0215(7) 0.0075(6) 0.0094(6) 0.0046(6)
  C18 0.0252(8) 0.0256(8) 0.0232(8) 0.0063(6) 0.0132(6) 0.0065(6)
  C19 0.0195(7) 0.0258(8) 0.0267(8) 0.0088(6) 0.0107(6) 0.0068(6)
  C20 0.0186(7) 0.0201(7) 0.0232(7) 0.0081(6) 0.0086(6) 0.0035(6)
  C21 0.0156(7) 0.0234(8) 0.0253(8) 0.0099(6) 0.0084(6) 0.0040(6)
  C22 0.0162(7) 0.0209(7) 0.0217(7) 0.0086(6) 0.0054(6) 0.0011(6)
  C23 0.0166(7) 0.0181(7) 0.0215(7) 0.0081(6) 0.0072(6) 0.0006(5)
  C24 0.0188(7) 0.0190(7) 0.0205(7) 0.0065(6) 0.0051(6) 0.0005(6)
  C25 0.0222(7) 0.0196(7) 0.0241(8) 0.0036(6) 0.0074(6) 0.0038(6)
  C26 0.0192(7) 0.0201(7) 0.0265(8) 0.0067(6) 0.0062(6) 0.0053(6)
  C27 0.0169(7) 0.0194(7) 0.0217(7) 0.0072(6) 0.0044(6) 0.0015(6)
  C28 0.0176(7) 0.0183(7) 0.0203(7) 0.0075(6) 0.0075(6) 0.0008(6)
  C29 0.0181(7) 0.0189(7) 0.0195(7) 0.0088(6) 0.0077(6) 0.0029(6)
  C30 0.0210(7) 0.0183(7) 0.0189(7) 0.0084(6) 0.0074(6) 0.0056(6)
  C31 0.0196(7) 0.0166(7) 0.0182(7) 0.0046(5) 0.0051(6) 0.0035(5)
  C32 0.0165(7) 0.0155(7) 0.0185(7) 0.0025(5) 0.0042(5) 0.0018(5)
  C33 0.0144(6) 0.0160(7) 0.0180(7) 0.0030(5) 0.0042(5) 0.0003(5)
  C34 0.0150(6) 0.0172(7) 0.0185(7) 0.0057(6) 0.0060(5) 0.0003(5)
  C35 0.0185(7) 0.0197(7) 0.0212(7) 0.0068(6) 0.0076(6) 0.0029(6)
  C36 0.0180(7) 0.0171(7) 0.0191(7) 0.0043(6) 0.0058(6) 0.0011(5)
  C37 0.0176(7) 0.0247(8) 0.0231(8) 0.0093(6) 0.0065(6) 0.0010(6)
  C38 0.0207(7) 0.0198(7) 0.0218(8) 0.0071(6) 0.0063(6) -0.0007(6)
  C39 0.0220(7) 0.0270(8) 0.0172(7) 0.0078(6) 0.0044(6) 0.0052(6)
  C40 0.0219(7) 0.0280(8) 0.0183(7) 0.0052(6) 0.0037(6) 0.0023(6)
  C41 0.0243(8) 0.0287(8) 0.0225(8) 0.0073(7) 0.0057(6) 0.0035(6)
  C42 0.0235(8) 0.0298(9) 0.0204(7) 0.0063(6) 0.0028(6) -0.0002(6)
  C43 0.0192(7) 0.0284(8) 0.0208(8) 0.0055(6) 0.0017(6) -0.0014(6)
  N44 0.0182(6) 0.0225(6) 0.0164(6) 0.0055(5) 0.0040(5) 0.0051(5)
  N45 0.0170(6) 0.0259(7) 0.0193(6) 0.0059(5) 0.0026(5) 0.0014(5)
  O46 0.0205(5) 0.0354(6) 0.0236(5) 0.0100(5) 0.0068(4) 0.0123(5)
  O47 0.0227(5) 0.0282(6) 0.0175(5) 0.0041(4) 0.0084(4) 0.0067(4)
  O48 0.0178(5) 0.0365(6) 0.0266(6) 0.0081(5) 0.0041(4) 0.0075(5)
  O49 0.0252(6) 0.0250(6) 0.0219(5) 0.0026(5) 0.0056(4) 0.0020(4)
  C1_1 0.0235(8) 0.0273(8) 0.0297(8) 0.0052(7) 0.0088(7) 0.0051(6)
  Cl2_1 0.0367(2) 0.0384(2) 0.0303(2) -0.00216(18) 0.00636(17) -0.00068(18)
  Cl3_1 0.02384(19) 0.0320(2) 0.0334(2) 0.00778(17) 0.00479(16) 0.00567(15)
  Cl4_1 0.0340(2) 0.0418(3) 0.0490(3) 0.0159(2) 0.0196(2) 0.00216(18)

loop_
 _geom_bond_atom_site_label_1
 _geom_bond_atom_site_label_2
 _geom_bond_distance
 _geom_bond_site_symmetry_2
 _geom_bond_publ_flag
  C1 C2 1.377(2) . ?
  C1 C34 1.414(2) . ?
  C1 H1 0.9500 . ?
  C2 C3 1.399(3) . ?
  C2 H2 0.9500 . ?
  C3 C4 1.380(2) . ?
  C3 H3 0.9500 . ?
  C4 C5 1.411(2) . ?
  C4 C35 1.480(3) . ?
  C5 C34 1.418(3) . ?
  C5 C6 1.427(2) . ?
  C6 C7 1.361(2) . ?
  C6 C36 1.478(3) . ?
  C7 C8 1.424(3) . ?
  C7 H7 0.9500 . ?
  C8 C33 1.417(2) . ?
  C8 C9 1.422(2) . ?
  C9 C10 1.358(3) . ?
  C9 H9 0.9500 . ?
  C10 C11 1.422(3) . ?
  C10 H10 0.9500 . ?
  C11 C32 1.417(3) . ?
  C11 C12 1.427(3) . ?
  C12 C13 1.356(3) . ?
  C12 H12 0.9500 . ?
  C13 C14 1.426(3) . ?
  C13 H13 0.9500 . ?
  C14 C31 1.413(3) . ?
  C14 C15 1.425(3) . ?
  C15 C16 1.356(3) . ?
  C15 H15 0.9500 . ?
  C16 C17 1.426(3) . ?
  C16 H16 0.9500 . ?
  C17 C30 1.416(2) . ?
  C17 C18 1.428(3) . ?
  C18 C19 1.353(3) . ?
  C18 H18 0.9500 . ?
  C19 C20 1.424(3) . ?
  C19 H19 0.9500 . ?
  C20 C29 1.414(3) . ?
  C20 C21 1.422(3) . ?
  C21 C22 1.361(3) . ?
  C21 H21 0.9500 . ?
  C22 C23 1.427(3) . ?
  C22 C37 1.486(3) . ?
  C23 C24 1.407(3) . ?
  C23 C28 1.421(3) . ?
  C24 C25 1.380(3) . ?
  C24 C38 1.478(3) . ?
  C25 C26 1.397(3) . ?
  C25 H25 0.9500 . ?
  C26 C27 1.372(3) . ?
  C26 H26 0.9500 . ?
  C27 C28 1.413(2) . ?
  C27 H27 0.9500 . ?
  C28 C29 1.450(2) . ?
  C29 C30 1.445(3) . ?
  C30 C31 1.452(3) . ?
  C31 C32 1.455(2) . ?
  C32 C33 1.449(2) . ?
  C33 C34 1.454(2) . ?
  C35 O46 1.216(2) . ?
  C35 N44 1.405(2) . ?
  C36 O47 1.222(2) . ?
  C36 N44 1.389(2) . ?
  C37 O48 1.219(2) . ?
  C37 N45 1.399(2) . ?
  C38 O49 1.221(2) . ?
  C38 N45 1.398(2) . ?
  C39 N44 1.478(2) . ?
  C39 C40 1.530(3) . ?
  C39 H39A 0.9900 . ?
  C39 H39B 0.9900 . ?
  C40 C41 1.525(2) . ?
  C40 H40A 0.9900 . ?
  C40 H40B 0.9900 . ?
  C41 C42 1.520(3) . ?
  C41 H41A 0.9900 . ?
  C41 H41B 0.9900 . ?
  C42 C43 1.531(2) . ?
  C42 H42A 0.9900 . ?
  C42 H42B 0.9900 . ?
  C43 N45 1.481(2) . ?
  C43 H43A 0.9900 . ?
  C43 H43B 0.9900 . ?
  C1_1 Cl2_1 1.760(3) . ?
  C1_1 Cl4_1 1.761(2) . ?
  C1_1 Cl3_1 1.767(3) . ?
  C1_1 H1_1 1.0000 . ?

loop_
 _geom_angle_atom_site_label_1
 _geom_angle_atom_site_label_2
 _geom_angle_atom_site_label_3
 _geom_angle
 _geom_angle_site_symmetry_1
 _geom_angle_site_symmetry_3
 _geom_angle_publ_flag
  C2 C1 C34 121.69(15) . . ?
  C2 C1 H1 119.2 . . ?
  C34 C1 H1 119.2 . . ?
  C1 C2 C3 120.67(15) . . ?
  C1 C2 H2 119.7 . . ?
  C3 C2 H2 119.7 . . ?
  C4 C3 C2 119.12(16) . . ?
  C4 C3 H3 120.4 . . ?
  C2 C3 H3 120.4 . . ?
  C3 C4 C5 120.71(15) . . ?
  C3 C4 C35 118.91(15) . . ?
  C5 C4 C35 120.37(14) . . ?
  C4 C5 C34 120.29(14) . . ?
  C4 C5 C6 119.39(14) . . ?
  C34 C5 C6 120.16(15) . . ?
  C7 C6 C5 119.86(14) . . ?
  C7 C6 C36 119.44(14) . . ?
  C5 C6 C36 120.46(15) . . ?
  C6 C7 C8 121.30(14) . . ?
  C6 C7 H7 119.4 . . ?
  C8 C7 H7 119.4 . . ?
  C33 C8 C9 120.87(14) . . ?
  C33 C8 C7 120.54(15) . . ?
  C9 C8 C7 118.57(14) . . ?
  C10 C9 C8 119.92(14) . . ?
  C10 C9 H9 120.0 . . ?
  C8 C9 H9 120.0 . . ?
  C9 C10 C11 120.63(16) . . ?
  C9 C10 H10 119.7 . . ?
  C11 C10 H10 119.7 . . ?
  C32 C11 C10 120.59(14) . . ?
  C32 C11 C12 120.44(14) . . ?
  C10 C11 C12 118.96(16) . . ?
  C13 C12 C11 120.26(16) . . ?
  C13 C12 H12 119.9 . . ?
  C11 C12 H12 119.9 . . ?
  C12 C13 C14 120.29(15) . . ?
  C12 C13 H13 119.9 . . ?
  C14 C13 H13 119.9 . . ?
  C31 C14 C15 119.80(16) . . ?
  C31 C14 C13 120.06(15) . . ?
  C15 C14 C13 120.13(15) . . ?
  C16 C15 C14 120.71(15) . . ?
  C16 C15 H15 119.6 . . ?
  C14 C15 H15 119.6 . . ?
  C15 C16 C17 120.09(15) . . ?
  C15 C16 H16 120.0 . . ?
  C17 C16 H16 120.0 . . ?
  C30 C17 C16 119.90(16) . . ?
  C30 C17 C18 119.68(15) . . ?
  C16 C17 C18 120.41(15) . . ?
  C19 C18 C17 120.56(15) . . ?
  C19 C18 H18 119.7 . . ?
  C17 C18 H18 119.7 . . ?
  C18 C19 C20 120.55(16) . . ?
  C18 C19 H19 119.7 . . ?
  C20 C19 H19 119.7 . . ?
  C29 C20 C21 119.97(15) . . ?
  C29 C20 C19 119.77(15) . . ?
  C21 C20 C19 120.25(16) . . ?
  C22 C21 C20 121.49(16) . . ?
  C22 C21 H21 119.3 . . ?
  C20 C21 H21 119.3 . . ?
  C21 C22 C23 119.79(15) . . ?
  C21 C22 C37 119.69(16) . . ?
  C23 C22 C37 120.47(15) . . ?
  C24 C23 C28 119.94(15) . . ?
  C24 C23 C22 119.83(14) . . ?
  C28 C23 C22 120.18(15) . . ?
  C25 C24 C23 120.53(15) . . ?
  C25 C24 C38 118.82(15) . . ?
  C23 C24 C38 120.63(15) . . ?
  C24 C25 C26 119.68(15) . . ?
  C24 C25 H25 120.2 . . ?
  C26 C25 H25 120.2 . . ?
  C27 C26 C25 120.42(16) . . ?
  C27 C26 H26 119.8 . . ?
  C25 C26 H26 119.8 . . ?
  C26 C27 C28 121.52(15) . . ?
  C26 C27 H27 119.2 . . ?
  C28 C27 H27 119.2 . . ?
  C27 C28 C23 117.31(15) . . ?
  C27 C28 C29 123.58(14) . . ?
  C23 C28 C29 118.91(15) . . ?
  C20 C29 C30 118.18(15) . . ?
  C20 C29 C28 117.77(14) . . ?
  C30 C29 C28 123.97(15) . . ?
  C17 C30 C29 117.55(16) . . ?
  C17 C30 C31 117.46(14) . . ?
  C29 C30 C31 124.98(15) . . ?
  C14 C31 C30 117.32(14) . . ?
  C14 C31 C32 117.64(16) . . ?
  C30 C31 C32 125.04(14) . . ?
  C11 C32 C33 117.46(13) . . ?
  C11 C32 C31 116.87(14) . . ?
  C33 C32 C31 125.65(15) . . ?
  C8 C33 C32 117.92(15) . . ?
  C8 C33 C34 117.21(14) . . ?
  C32 C33 C34 124.81(14) . . ?
  C1 C34 C5 116.76(15) . . ?
  C1 C34 C33 123.82(14) . . ?
  C5 C34 C33 119.21(14) . . ?
  O46 C35 N44 120.38(15) . . ?
  O46 C35 C4 122.53(14) . . ?
  N44 C35 C4 117.08(15) . . ?
  O47 C36 N44 120.19(14) . . ?
  O47 C36 C6 122.58(15) . . ?
  N44 C36 C6 117.23(13) . . ?
  O48 C37 N45 121.17(15) . . ?
  O48 C37 C22 122.16(15) . . ?
  N45 C37 C22 116.66(15) . . ?
  O49 C38 N45 120.07(14) . . ?
  O49 C38 C24 122.55(16) . . ?
  N45 C38 C24 117.37(15) . . ?
  N44 C39 C40 111.79(14) . . ?
  N44 C39 H39A 109.3 . . ?
  C40 C39 H39A 109.3 . . ?
  N44 C39 H39B 109.3 . . ?
  C40 C39 H39B 109.3 . . ?
  H39A C39 H39B 107.9 . . ?
  C41 C40 C39 113.35(15) . . ?
  C41 C40 H40A 108.9 . . ?
  C39 C40 H40A 108.9 . . ?
  C41 C40 H40B 108.9 . . ?
  C39 C40 H40B 108.9 . . ?
  H40A C40 H40B 107.7 . . ?
  C42 C41 C40 113.19(15) . . ?
  C42 C41 H41A 108.9 . . ?
  C40 C41 H41A 108.9 . . ?
  C42 C41 H41B 108.9 . . ?
  C40 C41 H41B 108.9 . . ?
  H41A C41 H41B 107.8 . . ?
  C41 C42 C43 113.29(15) . . ?
  C41 C42 H42A 108.9 . . ?
  C43 C42 H42A 108.9 . . ?
  C41 C42 H42B 108.9 . . ?
  C43 C42 H42B 108.9 . . ?
  H42A C42 H42B 107.7 . . ?
  N45 C43 C42 111.09(15) . . ?
  N45 C43 H43A 109.4 . . ?
  C42 C43 H43A 109.4 . . ?
  N45 C43 H43B 109.4 . . ?
  C42 C43 H43B 109.4 . . ?
  H43A C43 H43B 108.0 . . ?
  C36 N44 C35 124.41(13) . . ?
  C36 N44 C39 117.11(13) . . ?
  C35 N44 C39 118.40(15) . . ?
  C38 N45 C37 124.85(13) . . ?
  C38 N45 C43 116.75(14) . . ?
  C37 N45 C43 118.31(15) . . ?
  Cl2_1 C1_1 Cl4_1 110.50(12) . . ?
  Cl2_1 C1_1 Cl3_1 110.94(11) . . ?
  Cl4_1 C1_1 Cl3_1 110.66(12) . . ?
  Cl2_1 C1_1 H1_1 108.2 . . ?
  Cl4_1 C1_1 H1_1 108.2 . . ?
  Cl3_1 C1_1 H1_1 108.2 . . ?

loop_
 _geom_torsion_atom_site_label_1
 _geom_torsion_atom_site_label_2
 _geom_torsion_atom_site_label_3
 _geom_torsion_atom_site_label_4
 _geom_torsion
 _geom_torsion_site_symmetry_1
 _geom_torsion_site_symmetry_2
 _geom_torsion_site_symmetry_3
 _geom_torsion_site_symmetry_4
 _geom_torsion_publ_flag
  C34 C1 C2 C3 -0.3(2) . . . . ?
  C1 C2 C3 C4 -4.9(2) . . . . ?
  C2 C3 C4 C5 2.6(2) . . . . ?
  C2 C3 C4 C35 -176.86(13) . . . . ?
  C3 C4 C5 C34 4.9(2) . . . . ?
  C35 C4 C5 C34 -175.64(12) . . . . ?
  C3 C4 C5 C6 -170.39(13) . . . . ?
  C35 C4 C5 C6 9.0(2) . . . . ?
  C4 C5 C6 C7 174.01(13) . . . . ?
  C34 C5 C6 C7 -1.3(2) . . . . ?
  C4 C5 C6 C36 -0.3(2) . . . . ?
  C34 C5 C6 C36 -175.63(13) . . . . ?
  C5 C6 C7 C8 5.8(2) . . . . ?
  C36 C6 C7 C8 -179.88(13) . . . . ?
  C6 C7 C8 C33 0.8(2) . . . . ?
  C6 C7 C8 C9 -177.32(13) . . . . ?
  C33 C8 C9 C10 -2.8(2) . . . . ?
  C7 C8 C9 C10 175.41(13) . . . . ?
  C8 C9 C10 C11 7.4(2) . . . . ?
  C9 C10 C11 C32 1.5(2) . . . . ?
  C9 C10 C11 C12 -179.42(14) . . . . ?
  C32 C11 C12 C13 -2.1(2) . . . . ?
  C10 C11 C12 C13 178.78(14) . . . . ?
  C11 C12 C13 C14 10.1(2) . . . . ?
  C12 C13 C14 C31 -0.1(2) . . . . ?
  C12 C13 C14 C15 178.90(15) . . . . ?
  C31 C14 C15 C16 -1.4(2) . . . . ?
  C13 C14 C15 C16 179.59(15) . . . . ?
  C14 C15 C16 C17 10.5(2) . . . . ?
  C15 C16 C17 C30 -1.0(2) . . . . ?
  C15 C16 C17 C18 179.73(15) . . . . ?
  C30 C17 C18 C19 0.8(2) . . . . ?
  C16 C17 C18 C19 -179.95(14) . . . . ?
  C17 C18 C19 C20 9.4(2) . . . . ?
  C18 C19 C20 C29 -3.3(2) . . . . ?
  C18 C19 C20 C21 175.88(14) . . . . ?
  C29 C20 C21 C22 5.3(2) . . . . ?
  C19 C20 C21 C22 -173.84(14) . . . . ?
  C20 C21 C22 C23 4.9(2) . . . . ?
  C20 C21 C22 C37 -177.77(13) . . . . ?
  C21 C22 C23 C24 172.69(13) . . . . ?
  C37 C22 C23 C24 -4.7(2) . . . . ?
  C21 C22 C23 C28 -5.0(2) . . . . ?
  C37 C22 C23 C28 177.69(13) . . . . ?
  C28 C23 C24 C25 1.4(2) . . . . ?
  C22 C23 C24 C25 -176.21(13) . . . . ?
  C28 C23 C24 C38 -179.80(13) . . . . ?
  C22 C23 C24 C38 2.5(2) . . . . ?
  C23 C24 C25 C26 4.7(2) . . . . ?
  C38 C24 C25 C26 -174.07(13) . . . . ?
  C24 C25 C26 C27 -4.7(2) . . . . ?
  C25 C26 C27 C28 -1.6(2) . . . . ?
  C26 C27 C28 C23 7.5(2) . . . . ?
  C26 C27 C28 C29 -177.59(13) . . . . ?
  C24 C23 C28 C27 -7.37(19) . . . . ?
  C22 C23 C28 C27 170.27(13) . . . . ?
  C24 C23 C28 C29 177.47(13) . . . . ?
  C22 C23 C28 C29 -4.89(19) . . . . ?
  C21 C20 C29 C30 168.08(13) . . . . ?
  C19 C20 C29 C30 -12.7(2) . . . . ?
  C21 C20 C29 C28 -14.9(2) . . . . ?
  C19 C20 C29 C28 164.25(13) . . . . ?
  C27 C28 C29 C20 -160.22(13) . . . . ?
  C23 C28 C29 C20 14.62(19) . . . . ?
  C27 C28 C29 C30 16.6(2) . . . . ?
  C23 C28 C29 C30 -168.59(13) . . . . ?
  C16 C17 C30 C29 164.09(14) . . . . ?
  C18 C17 C30 C29 -16.7(2) . . . . ?
  C16 C17 C30 C31 -17.0(2) . . . . ?
  C18 C17 C30 C31 162.27(14) . . . . ?
  C20 C29 C30 C17 22.39(19) . . . . ?
  C28 C29 C30 C17 -154.39(14) . . . . ?
  C20 C29 C30 C31 -156.48(14) . . . . ?
  C28 C29 C30 C31 26.7(2) . . . . ?
  C15 C14 C31 C30 -16.6(2) . . . . ?
  C13 C14 C31 C30 162.38(14) . . . . ?
  C15 C14 C31 C32 163.64(14) . . . . ?
  C13 C14 C31 C32 -17.3(2) . . . . ?
  C17 C30 C31 C14 25.4(2) . . . . ?
  C29 C30 C31 C14 -155.70(14) . . . . ?
  C17 C30 C31 C32 -154.86(15) . . . . ?
  C29 C30 C31 C32 24.0(2) . . . . ?
  C10 C11 C32 C33 -14.6(2) . . . . ?
  C12 C11 C32 C33 166.31(13) . . . . ?
  C10 C11 C32 C31 163.88(14) . . . . ?
  C12 C11 C32 C31 -15.2(2) . . . . ?
  C14 C31 C32 C11 24.5(2) . . . . ?
  C30 C31 C32 C11 -155.19(15) . . . . ?
  C14 C31 C32 C33 -157.12(14) . . . . ?
  C30 C31 C32 C33 23.2(2) . . . . ?
  C9 C8 C33 C32 -10.5(2) . . . . ?
  C7 C8 C33 C32 171.39(13) . . . . ?
  C9 C8 C33 C34 166.75(13) . . . . ?
  C7 C8 C33 C34 -11.4(2) . . . . ?
  C11 C32 C33 C8 18.74(19) . . . . ?
  C31 C32 C33 C8 -159.62(14) . . . . ?
  C11 C32 C33 C34 -158.26(14) . . . . ?
  C31 C32 C33 C34 23.4(2) . . . . ?
  C2 C1 C34 C5 7.6(2) . . . . ?
  C2 C1 C34 C33 -177.73(13) . . . . ?
  C4 C5 C34 C1 -9.76(19) . . . . ?
  C6 C5 C34 C1 165.52(13) . . . . ?
  C4 C5 C34 C33 175.27(12) . . . . ?
  C6 C5 C34 C33 -9.45(19) . . . . ?
  C8 C33 C34 C1 -159.09(13) . . . . ?
  C32 C33 C34 C1 17.9(2) . . . . ?
  C8 C33 C34 C5 15.50(19) . . . . ?
  C32 C33 C34 C5 -167.47(13) . . . . ?
  C3 C4 C35 O46 -10.2(2) . . . . ?
  C5 C4 C35 O46 170.39(13) . . . . ?
  C3 C4 C35 N44 169.50(13) . . . . ?
  C5 C4 C35 N44 -9.9(2) . . . . ?
  C7 C6 C36 O47 -0.8(2) . . . . ?
  C5 C6 C36 O47 173.52(13) . . . . ?
  C7 C6 C36 N44 178.28(13) . . . . ?
  C5 C6 C36 N44 -7.39(19) . . . . ?
  C21 C22 C37 O48 6.2(2) . . . . ?
  C23 C22 C37 O48 -176.44(13) . . . . ?
  C21 C22 C37 N45 -174.34(13) . . . . ?
  C23 C22 C37 N45 3.0(2) . . . . ?
  C25 C24 C38 O49 -0.3(2) . . . . ?
  C23 C24 C38 O49 -179.05(13) . . . . ?
  C25 C24 C38 N45 179.92(13) . . . . ?
  C23 C24 C38 N45 1.1(2) . . . . ?
  N44 C39 C40 C41 50.67(19) . . . . ?
  C39 C40 C41 C42 -167.26(13) . . . . ?
  C40 C41 C42 C43 168.95(13) . . . . ?
  C41 C42 C43 N45 -54.60(19) . . . . ?
  O47 C36 N44 C35 -174.38(13) . . . . ?
  C6 C36 N44 C35 6.5(2) . . . . ?
  O47 C36 N44 C39 8.9(2) . . . . ?
  C6 C36 N44 C39 -170.18(12) . . . . ?
  O46 C35 N44 C36 -178.43(13) . . . . ?
  C4 C35 N44 C36 1.9(2) . . . . ?
  O46 C35 N44 C39 -1.8(2) . . . . ?
  C4 C35 N44 C39 178.53(12) . . . . ?
  C40 C39 N44 C36 67.84(17) . . . . ?
  C40 C39 N44 C35 -109.05(16) . . . . ?
  O49 C38 N45 C37 177.31(13) . . . . ?
  C24 C38 N45 C37 -2.9(2) . . . . ?
  O49 C38 N45 C43 -6.0(2) . . . . ?
  C24 C38 N45 C43 173.77(12) . . . . ?
  O48 C37 N45 C38 -179.69(13) . . . . ?
  C22 C37 N45 C38 0.8(2) . . . . ?
  O48 C37 N45 C43 3.7(2) . . . . ?
  C22 C37 N45 C43 -175.76(12) . . . . ?
  C42 C43 N45 C38 -76.46(19) . . . . ?
  C42 C43 N45 C37 100.42(18) . . . . ?


_shelx_res_file
;
TITL KR1161_FrSa in P-1
    KR1161_FrSa.res
    created by SHELXL-2018/3 at 10:08:21 on 25-Sep-2024
REM P-1 (#2 in standard setting)
CELL 1.54184  11.082939  12.096804  13.166425  96.7948 106.3081 100.0404
ZERR    2.00   0.0133   0.0132   0.0162    0.049    0.041    0.046
rem   Above ESDs are computed as deviation from medium of cell
rem   parameters across all runs (67) as listed in
rem   KR1161_FrSa_latticeperrun.dat
rem   Original ESDs from refinement on all reflections below in REM.
REM ZERR    2.00   0.000127   0.000139   0.000154   0.0010   0.0010   0.0010
LATT  1
SFAC C H N O Cl
UNIT 88.00 54.00 4.00 8.00 6.00
LIST 4
REM LIST 4
REM  CrysAlisPro recorded range (K): Min=100.0; max=100.0; aver:100.0
TEMP -173
SIZE  0.021 0.131 0.240
L.S. 10
BOND $H
REM LIST 4
CONF
ACTA
FMAP 2
PLAN 20
WGHT    0.051600    0.683100
FVAR       5.08517
C1    1    0.366288    0.487324    0.697377    11.00000    0.01796    0.02010 =
         0.01648    0.00543    0.00543    0.00182
AFIX  43
H1    2    0.416462    0.494266    0.770279    11.00000   -1.20000
AFIX   0
C2    1    0.269293    0.546325    0.673015    11.00000    0.02196    0.02047 =
         0.02008    0.00388    0.00958    0.00477
AFIX  43
H2    2    0.253378    0.592810    0.729122    11.00000   -1.20000
AFIX   0
C3    1    0.193952    0.538512    0.566492    11.00000    0.01760    0.02169 =
         0.02295    0.00753    0.00833    0.00589
AFIX  43
H3    2    0.122897    0.574522    0.550454    11.00000   -1.20000
AFIX   0
C4    1    0.224221    0.477779    0.484982    11.00000    0.01656    0.01957 =
         0.01978    0.00655    0.00645    0.00284
C5    1    0.326409    0.420275    0.508519    11.00000    0.01525    0.01642 =
         0.01883    0.00486    0.00582   -0.00024
C6    1    0.368313    0.373204    0.423193    11.00000    0.01683    0.01755 =
         0.01784    0.00468    0.00558    0.00076
C7    1    0.474148    0.326795    0.445897    11.00000    0.01850    0.01824 =
         0.01875    0.00356    0.00766    0.00208
AFIX  43
H7    2    0.506106    0.302010    0.389324    11.00000   -1.20000
AFIX   0
C8    1    0.537908    0.314664    0.552776    11.00000    0.01680    0.01665 =
         0.01985    0.00416    0.00603    0.00189
C9    1    0.651234    0.270062    0.571959    11.00000    0.01770    0.01878 =
         0.02244    0.00366    0.00806    0.00366
AFIX  43
H9    2    0.679370    0.243898    0.513449    11.00000   -1.20000
AFIX   0
C10   1    0.719164    0.264919    0.673994    11.00000    0.01569    0.02035 =
         0.02538    0.00446    0.00610    0.00377
AFIX  43
H10   2    0.800012    0.243647    0.687447    11.00000   -1.20000
AFIX   0
C11   1    0.670457    0.291063    0.760890    11.00000    0.01799    0.01814 =
         0.02217    0.00482    0.00462    0.00233
C12   1    0.745226    0.285712    0.867075    11.00000    0.01773    0.02649 =
         0.02356    0.00621    0.00212    0.00561
AFIX  43
H12   2    0.825407    0.263476    0.878508    11.00000   -1.20000
AFIX   0
C13   1    0.702312    0.312236    0.951751    11.00000    0.02121    0.02816 =
         0.02095    0.00694    0.00011    0.00502
AFIX  43
H13   2    0.758045    0.320521    1.023007    11.00000   -1.20000
AFIX   0
C14   1    0.573877    0.327753    0.934317    11.00000    0.02269    0.01977 =
         0.02021    0.00582    0.00523    0.00406
C15   1    0.528400    0.353655    1.023510    11.00000    0.02731    0.02581 =
         0.01654    0.00662    0.00363    0.00464
AFIX  43
H15   2    0.583907    0.360027    1.094549    11.00000   -1.20000
AFIX   0
C16   1    0.406731    0.369303    1.008044    11.00000    0.03089    0.02413 =
         0.01784    0.00601    0.01033    0.00685
AFIX  43
H16   2    0.381953    0.398876    1.067388    11.00000   -1.20000
AFIX   0
C17   1    0.315953    0.341425    0.902830    11.00000    0.02312    0.02126 =
         0.02148    0.00748    0.00936    0.00463
C18   1    0.187506    0.357211    0.885983    11.00000    0.02523    0.02562 =
         0.02323    0.00632    0.01322    0.00654
AFIX  43
H18   2    0.162511    0.386533    0.945290    11.00000   -1.20000
AFIX   0
C19   1    0.101138    0.330764    0.786290    11.00000    0.01954    0.02579 =
         0.02672    0.00878    0.01071    0.00677
AFIX  43
H19   2    0.020441    0.352137    0.774207    11.00000   -1.20000
AFIX   0
C20   1    0.130180    0.271133    0.699275    11.00000    0.01857    0.02010 =
         0.02317    0.00813    0.00861    0.00347
C21   1    0.035858    0.237030    0.596306    11.00000    0.01563    0.02340 =
         0.02530    0.00995    0.00845    0.00398
AFIX  43
H21   2   -0.043455    0.260909    0.584362    11.00000   -1.20000
AFIX   0
C22   1    0.056635    0.170978    0.514512    11.00000    0.01616    0.02092 =
         0.02172    0.00864    0.00543    0.00115
C23   1    0.170961    0.127234    0.533659    11.00000    0.01655    0.01814 =
         0.02147    0.00812    0.00724    0.00060
C24   1    0.185787    0.048484    0.452867    11.00000    0.01879    0.01901 =
         0.02047    0.00648    0.00505    0.00046
C25   1    0.292368    0.000320    0.472276    11.00000    0.02222    0.01957 =
         0.02407    0.00357    0.00744    0.00378
AFIX  43
H25   2    0.305123   -0.048379    0.415900    11.00000   -1.20000
AFIX   0
C26   1    0.381359    0.023535    0.575205    11.00000    0.01919    0.02013 =
         0.02649    0.00669    0.00621    0.00531
AFIX  43
H26   2    0.451259   -0.013955    0.590074    11.00000   -1.20000
AFIX   0
C27   1    0.368464    0.100128    0.654961    11.00000    0.01691    0.01937 =
         0.02170    0.00719    0.00443    0.00152
AFIX  43
H27   2    0.428692    0.113430    0.724943    11.00000   -1.20000
AFIX   0
C28   1    0.267646    0.159705    0.635415    11.00000    0.01758    0.01830 =
         0.02030    0.00755    0.00746    0.00081
C29   1    0.252751    0.244562    0.715879    11.00000    0.01811    0.01889 =
         0.01954    0.00880    0.00771    0.00291
C30   1    0.353595    0.299152    0.814202    11.00000    0.02097    0.01834 =
         0.01889    0.00844    0.00743    0.00555
C31   1    0.490690    0.315735    0.828480    11.00000    0.01963    0.01663 =
         0.01817    0.00458    0.00514    0.00349
C32   1    0.548676    0.320374    0.742252    11.00000    0.01647    0.01550 =
         0.01846    0.00252    0.00422    0.00181
C33   1    0.491286    0.349519    0.638492    11.00000    0.01443    0.01598 =
         0.01803    0.00298    0.00422    0.00027
C34   1    0.393141    0.416655    0.616660    11.00000    0.01499    0.01722 =
         0.01854    0.00574    0.00601    0.00032
C35   1    0.148480    0.474753    0.372153    11.00000    0.01847    0.01973 =
         0.02120    0.00683    0.00764    0.00285
C36   1    0.305093    0.383906    0.311067    11.00000    0.01800    0.01709 =
         0.01913    0.00430    0.00585    0.00112
C37   1   -0.042638    0.140845    0.407051    11.00000    0.01758    0.02472 =
         0.02306    0.00929    0.00648    0.00101
C38   1    0.086344    0.014073    0.346472    11.00000    0.02071    0.01977 =
         0.02182    0.00707    0.00627   -0.00066
C39   1    0.120235    0.422099    0.178038    11.00000    0.02201    0.02698 =
         0.01722    0.00781    0.00440    0.00521
AFIX  23
H39A  2    0.178055    0.455670    0.139168    11.00000   -1.20000
H39B  2    0.053339    0.467356    0.174643    11.00000   -1.20000
AFIX   0
C40   1    0.055810    0.298920    0.122711    11.00000    0.02189    0.02803 =
         0.01833    0.00521    0.00367    0.00231
AFIX  23
H40A  2   -0.002956    0.299289    0.050614    11.00000   -1.20000
H40B  2    0.122895    0.258226    0.112658    11.00000   -1.20000
AFIX   0
C41   1   -0.020368    0.233994    0.185484    11.00000    0.02432    0.02865 =
         0.02251    0.00733    0.00572    0.00354
AFIX  23
H41A  2    0.032354    0.248213    0.262037    11.00000   -1.20000
H41B  2   -0.098986    0.263828    0.181361    11.00000   -1.20000
AFIX   0
C42   1   -0.059133    0.106181    0.144201    11.00000    0.02351    0.02981 =
         0.02035    0.00628    0.00276   -0.00023
AFIX  23
H42A  2    0.016870    0.078921    0.134711    11.00000   -1.20000
H42B  2   -0.125328    0.091098    0.072832    11.00000   -1.20000
AFIX   0
C43   1   -0.112347    0.038443    0.219222    11.00000    0.01918    0.02840 =
         0.02080    0.00548    0.00165   -0.00138
AFIX  23
H43A  2   -0.195008    0.057600    0.221265    11.00000   -1.20000
H43B  2   -0.129218   -0.044189    0.191004    11.00000   -1.20000
AFIX   0
N44   3    0.195383    0.428923    0.291624    11.00000    0.01817    0.02250 =
         0.01644    0.00550    0.00395    0.00513
N45   3   -0.020444    0.064356    0.329497    11.00000    0.01704    0.02589 =
         0.01931    0.00594    0.00260    0.00141
O46   4    0.049980    0.510371    0.348328    11.00000    0.02048    0.03544 =
         0.02358    0.00998    0.00679    0.01231
O47   4    0.344835    0.353706    0.236914    11.00000    0.02265    0.02817 =
         0.01751    0.00406    0.00841    0.00671
O48   4   -0.138429    0.180952    0.386469    11.00000    0.01775    0.03653 =
         0.02662    0.00806    0.00412    0.00750
O49   4    0.094974   -0.055066    0.274816    11.00000    0.02522    0.02500 =
         0.02193    0.00265    0.00563    0.00205
RESI 1 SOLV
C1    1    0.410415    0.131306    0.141938    11.00000    0.02354    0.02730 =
         0.02968    0.00516    0.00882    0.00507
AFIX  13
H1    2    0.390348    0.208860    0.145413    11.00000   -1.20000
AFIX   0
CL2   5    0.378144    0.071934    0.005926    11.00000    0.03669    0.03835 =
         0.03027   -0.00216    0.00636   -0.00068
CL3   5    0.574747    0.146328    0.214000    11.00000    0.02384    0.03201 =
         0.03342    0.00778    0.00479    0.00567
CL4   5    0.311418    0.047406    0.200569    11.00000    0.03401    0.04183 =
         0.04896    0.01590    0.01962    0.00216
RESI 0

REM <hkl>
REM KR1161_FrSa.hkl
REM </hkl>
HKLF 4


REM  KR1161_FrSa in P-1
REM wR2 = 0.093615, GooF = S = 1.06300, Restrained GooF = 1.06300 for all data
REM R1 = 0.033365 for 5631 Fo > 4sig(Fo) and 0.037216 for all 6271 data
REM 478 parameters refined using 0 restraints

END

WGHT      0.0516      0.6832

REM Highest difference peak  0.301,  deepest hole -0.355,  1-sigma level  0.049
Q1    1   0.4210  0.0164  0.0364  11.00000  0.05    0.30
Q2    1   0.1371  0.0297  0.4121  11.00000  0.05    0.25
Q3    1   0.5196  0.3385  0.5139  11.00000  0.05    0.23
Q4    1   0.3398  0.3839  0.3752  11.00000  0.05    0.23
Q5    1   0.2209  0.0142  0.4664  11.00000  0.05    0.22
Q6    1   0.1184  0.1403  0.5311  11.00000  0.05    0.22
Q7    1   0.2631  0.1951  0.6806  11.00000  0.05    0.22
Q8    1   0.5192  0.3355  0.6926  11.00000  0.05    0.21
Q9    1   0.3467  0.3946  0.4658  11.00000  0.05    0.21
Q10   1   0.2607  0.4435  0.4967  11.00000  0.05    0.21
Q11   1   0.3360  0.3261  0.8568  11.00000  0.05    0.21
Q12   1   0.1969  0.4785  0.4468  11.00000  0.05    0.21
Q13   1   0.4395  0.3862  0.6282  11.00000  0.05    0.21
Q14   1   0.1873  0.2559  0.7077  11.00000  0.05    0.21
Q15   1   0.0040  0.1428  0.4688  11.00000  0.05    0.21
Q16   1   0.3670  0.4101  0.5655  11.00000  0.05    0.20
Q17   1   0.2218  0.0530  0.4522  11.00000  0.05    0.20
Q18   1   0.1829  0.0854  0.4822  11.00000  0.05    0.20
Q19   1   0.3180  0.1388  0.6429  11.00000  0.05    0.20
Q20   1   0.6208  0.3004  0.7559  11.00000  0.05    0.20
;
_shelx_res_checksum               25342

_shelx_hkl_file
;
   0   0  -1 127181. 3386.26  31
   0   0  -1 132713. 3383.81  29
   0   0   1 131515. 3386.22  29
   0   0  -1 129825. 3383.06   1
   0   0   1 131016. 3384.62   1
   0   0   1 126935. 3383.17   7
   0   0   1 128119. 3382.09   8
   0   0   1 122298. 3381.12  11
   0   0  -1 132355. 3381.55  11
   0   0  -1 135881. 3383.62   7
   0   0  -1 134794. 3380.90   8
   0   0  -1 128200. 3380.55  35
   0   0   2 59543.5 1603.19  21
   0   0  -2 64413.2 1634.61  44
   0   0  -2 64352.6 1634.70  42
   0   0   2 59780.9 1640.42  40
   0   0   2 60131.1 1644.22  38
   0   0   2 62247.1 1645.30  39
   0   0   2 59978.6 1638.58   8
   0   0   2 63051.5 1645.03  12
   0   0  -2 66416.3 1639.24   7
   0   0  -2 60027.0 1632.31  11
   0   0  -2 66679.3 1639.46   1
   0   0   2 61344.8 1643.61   1
   0   0   2 58243.2 1606.90  61
   0   0  -2 64767.4 1635.24  35
   0   0   2 63385.9 1646.74  29
   0   0   3 231.441 94.0674  40
   0   0   3 321.408 99.2279  39
   0   0  -3 291.686 69.8338  42
   0   0  -3 455.087 69.3963  11
   0   0   3 384.240 89.7011   8
   0   0   3 494.411 101.138  12
   0   0   3 393.652 97.7355  29
   0   0   3 326.139 43.5344  61
   0   0  -3 276.483 67.0102  44
   0   0  -3 232.790 69.1795  35
   0   0   3 404.159 96.6487  38
   0   0  -3 281.456 79.2091   6
   0   0  -3 308.177 66.8674   2
   0   0   3 479.269 104.365   1
   0   0  -4 16732.5 494.076  42
   0   0   4 15678.0 514.374  40
   0   0   4 16968.8 528.775  38
   0   0   4 16428.8 522.641  39
   0   0   4 16157.4 515.608  41
   0   0  -4 16664.9 494.516  36
   0   0  -4 16690.0 492.559  35
   0   0   4 15689.4 457.331  22
   0   0  -4 16833.6 492.508  11
   0   0   4 15756.7 514.639   8
   0   0   4 17056.6 525.214  12
   0   0   4 14516.3 436.998  61
   0   0  -4 16468.5 496.686   1
   0   0  -4 16067.1 496.219   6
   0   0  -5 85393.9 2241.36  11
   0   0   5 81755.7 2277.19   8
   0   0   5 82914.1 2280.67  12
   0   0   5 77578.5 2183.35  17
   0   0  -5 81355.9 2241.98   2
   0   0  -5 83360.6 2246.11   6
   0   0  -5 82962.1 2242.40   1
   0   0  -5 84218.1 2244.78  36
   0   0  -5 83714.4 2242.35  35
   0   0  -5 84667.4 2241.14  42
   0   0   5 84804.7 2282.44  40
   0   0   5 86733.5 2291.97  38
   0   0   5 83215.8 2272.69  41
   0   0   5 85362.6 2287.07  39
   0   0   5 80736.0 2188.51  22
   0   0   5 88079.2 2293.01  29
   0   0  -6 34310.7 1060.74   6
   0   0  -6 33792.9 1056.79   2
   0   0   6 37045.7 1123.31  38
   0   0   6 36847.5 1109.38  40
   0   0   6 36160.2 1114.98  39
   0   0  -6 34683.2 1050.76  42
   0   0   6 36653.8 1112.03  12
   0   0   6 36900.4 1117.12   8
   0   0  -6 36661.6 1056.05  11
   0   0   6 37550.7 1118.19  29
   0   0  -7 57.3661 109.325  24
   0   0   7 134.475 145.195  39
   0   0   7 228.947 134.415  41
   0   0  -7 210.215 93.6303  42
   0   0   7 268.498 144.493  29
   0   0  -7 140.872 87.1542   2
   0   0  -7 42.2937 101.713   6
   0   0  -7 128.136 90.8473  11
   0   0   7 136.443 126.242   8
   0   0  -7 215.945 93.3113  35
   0   0  -7 48.3297 88.6950  36
   0   0  -8 23.6373 115.542  24
   0   0   8-13.7015 127.857  39
   0   0   8 92.5238 130.646  40
   0   0   8 12.6621 129.828  41
   0   0  -8-42.6486 108.770   6
   0   0  -8 10.3457 89.8360   2
   0   0   8 27.7681 123.078   8
   0   0  -8 109.408 91.6775  35
   0   0  -8 109.625 95.2407  36
   0   0  -9 32197.2 1101.04  24
   0   0   9 32400.8 1123.24  40
   0   0   9 32011.0 1135.55  39
   0   0   9 33816.1 1123.85  41
   0   0  -9 30082.0 1049.50  35
   0   0  -9 33153.2 1064.85  36
   0   0   9 29655.2 1102.44  10
   0   0  -9 32090.1 1072.96   6
   0   0  -9 32051.6 1068.43   2
   0   0  10 13154.1 629.276  41
   0   0  10 13726.5 646.168  40
   0   0 -10 13100.6 581.845  36
   0   0 -10 12434.4 581.447  35
   0   0 -10 13849.9 609.516   6
   0   0 -10 12623.2 616.193  24
   0   0  10 12935.2 615.429  30
   0   0  11 506.074 195.699  41
   0   0  11 475.838 200.371  40
   0   0 -11 342.204 174.911  36
   0   0 -11 356.484 147.001  35
   0   0 -11 505.119 174.423   6
   0   0 -11 691.554 183.913  48
   0   0  11 559.419 209.071  13
   0   0 -11 590.682 196.707  24
   0   0  11 297.951 158.926  30
   0   0 -12 1576.66 227.859  48
   0   0 -12 1497.19 251.419  24
   0   0  12 1535.42 245.560  13
   0   0 -12 1516.32 230.438  34
   0   0 -12 1398.95 222.850  36
   0   0  12 1209.51 223.635  41
   0   0 -13 47.9083 134.712  48
   0   0 -13 15.9734 128.572  34
   0   0 -13 189.295 146.309  36
   0   0 -13 36.7665 159.631  24
   0   0  13 107.577 170.350  67
   0   0 -14 7901.08 422.875  48
   0   0 -14 7485.31 415.883  34
   0   0 -14 7881.78 448.938  24
   0   0  14 8502.75 438.461  67
   0   0 -15 570.693 123.815  48
   0   0  15 277.621 145.709  54
   0   0 -15 445.751 126.204  24
   0   0 -15 402.254 117.820  37
   0   1 -15 32499.3 1033.38  48
   0   1 -15 29753.7 1040.53  24
   0   1 -15 30659.2 1020.00  37
   0  -1  14 12158.8 522.634  67
   0   1 -14 10721.9 509.514  34
   0   1 -14 11172.1 545.638  24
   0   1 -14 12101.1 533.551  48
   0   1 -13 148.112 164.126  24
   0  -1  13 16.9963 145.495  23
   0  -1  13 151.392 156.975  41
   0   1 -13-16.3242 138.726  36
   0   1 -13 146.837 147.539  34
   0  -1  13-111.947 150.149  30
   0   1 -13 313.835 152.250  48
   0  -1  13 16.0246 142.061  47
   0  -1  13 17.4803 160.113  67
   0  -1  13 274.874 165.792  13
   0   1 -12 1380.98 229.811  48
   0  -1  12 1398.56 234.017  47
   0  -1  12 1418.67 242.726  41
   0   1 -12 1406.40 225.486  34
   0   1 -12 1544.56 229.599  36
   0   1 -12 1526.10 228.846   6
   0   1 -12 1674.16 265.249  24
   0  -1  12 1740.95 270.066  13
   0  -1  12 1724.14 245.219  30
   0  -1  11 7999.56 497.751  41
   0  -1  11 9010.92 526.901  40
   0   1 -11 8563.06 472.365  36
   0   1 -11 8687.01 484.328   6
   0  -1  11 7123.03 479.118  10
   0   1 -11 9753.49 526.840  24
   0   1 -11 8403.32 476.403  48
   0  -1  11 7656.16 489.323  30
   0  -1  10 35105.2 1236.92  40
   0  -1  10 34402.7 1218.49  41
   0   1 -10 34177.3 1161.66  35
   0   1 -10 34626.4 1167.53  36
   0   1 -10 34489.8 1165.57   6
   0  -1  10 31452.7 1214.57   8
   0  -1  10 33099.8 1211.99  10
   0   1 -10 33694.8 1188.52  24
   0   1 -10 35434.8 1177.74  48
   0  -1  10 35426.0 1224.73  30
   0   1  -9 6312.71 358.231   6
   0   1  -9 6184.73 348.045   2
   0  -1   9 7008.55 428.800   8
   0   1  -9 7041.20 391.277  24
   0   1  -9 6476.66 365.211  35
   0   1  -9 5996.99 348.261  36
   0  -1   9 6582.23 402.111  41
   0  -1   9 6748.79 421.390  39
   0  -1   9 6778.19 413.667  40
   0   1  -8 1510.27 170.512   6
   0   1  -8 1153.84 143.821   2
   0  -1   8 1491.59 201.515   8
   0   1  -8 1571.11 190.132  24
   0   1  -8 1589.89 170.399  35
   0   1  -8 1623.04 169.545  36
   0  -1   8 1424.75 198.262  39
   0  -1   8 1794.92 217.162  40
   0  -1   8 1771.47 208.296  41
   0   1  -7 42.8579 84.2833  11
   0   1  -7 193.527 83.6873   2
   0   1  -7 31.9417 90.5385   6
   0   1  -7-8.38553 100.047  36
   0   1  -7 42.3783 88.2312  35
   0  -1   7 247.852 144.081  39
   0  -1   7 96.9779 133.721  41
   0   1  -6 43067.2 1270.00  36
   0  -1   6 42362.7 1309.57   8
   0   1  -6 44186.6 1271.98  11
   0  -1   6 43290.0 1311.47  12
   0   1  -6 43943.1 1262.42   6
   0   1  -6 41583.1 1251.86   2
   0  -1   6 45313.1 1323.41  29
   0  -1   6 45313.7 1324.35  38
   0  -1   6 44313.9 1317.78  39
   0  -1   6 45553.1 1317.79  40
   0   1  -5 66621.6 1799.32  36
   0   1  -5 66585.3 1800.85  35
   0   1  -5 66215.0 1801.53  11
   0  -1   5 63789.9 1821.36  12
   0  -1   5 63566.6 1823.37   8
   0   1  -5 63475.1 1781.53   2
   0   1  -5 64674.4 1787.33   1
   0   1  -5 66014.0 1787.65   6
   0  -1   5 66751.9 1831.39  29
   0  -1   5 65507.0 1826.41  39
   0  -1   5 63515.6 1819.99  41
   0  -1   5 65677.4 1829.38  38
   0   1  -5 64354.1 1795.33  42
   0  -1   5 64873.5 1824.27  40
   0   1  -4 5206.40 216.152   1
   0   1  -4 5861.76 231.116  11
   0  -1   4 5016.10 235.964  11
   0  -1   4 5036.95 231.382  12
   0  -1   4 5314.32 238.328   8
   0  -1   4 5153.42 237.466   7
   0   1  -4 5279.60 226.663  35
   0   1  -4 5169.04 225.265  36
   0  -1   4 4861.59 235.300  38
   0  -1   4 5218.15 237.842  40
   0  -1   4 4962.53 230.081  41
   0   1  -4 5137.41 223.391  42
   0  -1   4 5440.00 241.098  39
   0  -1   3 73125.2 1939.07  38
   0  -1   3 73560.2 1940.46  39
   0   1  -3 71164.0 1926.78  42
   0  -1   3 70604.2 1935.44  41
   0  -1   3 72402.5 1938.19  40
   0   1  -3 68924.4 1876.17  18
   0  -1   3 73535.2 1941.63  29
   0   1  -3 70661.3 1925.85  36
   0   1  -3 71214.3 1926.44  35
   0  -1   3 72335.2 1935.41  12
   0  -1   3 75723.4 1937.43   7
   0  -1   3 75140.0 1935.50  11
   0   1  -3 73169.1 1932.07  11
   0  -1   3 76078.2 1936.53   8
   0  -1   3 71941.3 1935.19   1
   0   1  -3 70267.0 1876.65  16
   0  -1   2 15506.1 454.487  41
   0  -1   2 16245.7 456.808  39
   0  -1   2 16352.1 454.662  38
   0  -1   2 16183.0 456.077  40
   0  -1   2 14887.4 413.328  17
   0  -1   2 16505.2 460.088  29
   0  -1   2 15564.7 445.628   7
   0  -1   2 15642.8 445.480  11
   0   1  -2 14574.9 446.132  11
   0   1  -2 14897.5 447.129   7
   0  -1   2 16776.2 455.456  12
   0   1  -2 14992.2 444.005  35
   0   1  -2 14760.0 442.565  36
   0   1  -2 14634.2 425.374  16
   0   1  -2 14708.8 446.171   1
   0  -1   2 16141.2 452.706   1
   0   1  -1 593.623 38.5032   1
   0  -1   1 465.649 34.5851   1
   0   1  -1 612.674 42.6045   4
   0   1  -1 674.841 36.5213  61
   0  -1   1 464.263 37.9263  11
   0  -1   1 475.833 38.6858   7
   0  -1   1 477.216 35.0924  12
   0   1  -1 592.184 37.4795  12
   0  -1   1 428.533 37.6724  41
   0   1  -1 591.450 39.6646  29
   0  -1   1 520.587 37.8513  29
   0   1  -1 592.408 43.3756  36
   0  -1   1 455.684 31.7286  17
   0   1  -1 583.700 32.6452  17
   0  -1   0 668.166 36.8850   3
   0   1   0 550.957 28.1164   6
   0  -1   0 411.997 32.1203   5
   0   1   0 555.099 30.0028   2
   0   1   0 536.680 34.2487   3
   0   1   0 703.738 41.0596  67
   0   1   0 514.252 36.3293  63
   0   1   0 530.484 37.0850  58
   0  -1   0 423.481 30.2109  33
   0   1   0 577.968 38.4733  17
   0   1   0 509.358 39.7211  15
   0  -1   0 422.392 39.6982  13
   0   1   1 31783.7 854.480  10
   0  -1  -1 34239.2 861.565   8
   0  -1  -1 31400.4 861.714  31
   0   1   1 32460.7 857.604  29
   0   1   1 33171.5 863.956  31
   0   1   1 33176.9 867.111   2
   0  -1  -1 32239.5 866.377   2
   0   1   1 31107.6 860.576   1
   0   1   1 33175.0 865.731   6
   0   1   1 32832.2 860.286  20
   0   1   1 31051.7 858.977  66
   0   1   1 31772.5 865.575  16
   0   1   1 31694.6 863.193  15
   0   1   1 32505.6 868.215  13
   0   1   1 32525.7 857.550  25
   0  -1  -1 31901.8 862.170  28
   0  -1  -1 32882.2 862.387  26
   0  -1  -2 40834.3 1127.96  28
   0  -1  -2 42096.2 1129.61  26
   0   1   2 40129.2 1112.33  18
   0   1   2 40410.1 1132.80  22
   0  -1  -2 41260.8 1131.43  42
   0  -1  -2 40905.2 1128.90  44
   0   1   2 41922.3 1140.95  39
   0   1   2 40809.4 1144.97  38
   0   1   2 41751.1 1113.16  16
   0   1   2 43220.0 1127.67  15
   0   1   2 41630.9 1137.66  61
   0  -1  -2 42668.0 1141.29   2
   0   1   2 41338.8 1142.21   1
   0  -1  -2 45631.7 1137.05   1
   0  -1  -2 43589.1 1142.75   6
   0  -1  -2 43130.3 1127.21   8
   0   1   2 43837.0 1135.27   8
   0   1   2 42903.2 1140.85  29
   0  -1  -3 2170.14 121.520  28
   0   1   3 2164.94 126.505  22
   0  -1  -3 2540.55 129.099  44
   0  -1  -3 2304.48 122.802  42
   0   1   3 1954.34 132.852  40
   0   1   3 2293.64 143.761  39
   0   1   3 2081.75 140.646  38
   0  -1  -3 2303.19 122.070  11
   0  -1  -3 2327.67 119.899   8
   0   1   3 2496.45 137.190   8
   0   1   3 2198.22 137.845  12
   0   1   3 2131.21 139.631   1
   0  -1  -3 2319.66 127.411   1
   0  -1  -3 2422.09 138.392   6
   0  -1  -3 2352.83 132.918   2
   0   1   3 2231.33 84.2865  18
   0   1   3 2269.44 84.3368  16
   0   1   3 2314.44 120.860  61
   0   1   3 2195.02 130.886  15
   0   1   3 2182.24 139.925  29
   0   1   4 122554. 3311.95  15
   0   1   4 120497. 3295.15  61
   0   1   4 121568. 3299.56  22
   0  -1  -4 130458. 3321.56  42
   0  -1  -4 127176. 3314.80  44
   0   1   4 127640. 3351.16  38
   0   1   4 121743. 3334.60  40
   0   1   4 124134. 3341.63  39
   0   1   4 123575. 3304.55  17
   0  -1  -4 127620. 3321.58  35
   0   1   4 124770. 3346.93   8
   0  -1  -4 131320. 3317.09  11
   0   1   4 125060. 3343.10  12
   0  -1  -4 127153. 3328.25   6
   0   1   5 86833.9 2412.84  15
   0   1   5 89417.8 2386.35  61
   0  -1  -5 89264.6 2433.55   2
   0  -1  -5 88591.1 2434.02   6
   0   1   5 88566.8 2394.68  22
   0  -1  -5 89822.0 2418.27  42
   0  -1  -5 87894.2 2413.27  44
   0   1   5 92551.0 2459.78  40
   0   1   5 93883.5 2477.39  38
   0   1   5 90777.0 2463.30  39
   0   1   5 90280.5 2447.45  41
   0   1   5 88014.0 2396.89  17
   0  -1  -5 89206.2 2420.85  35
   0   1   5 92672.9 2465.55  29
   0   1   5 91325.6 2465.37  12
   0  -1  -5 90125.6 2418.25  11
   0   1   5 88782.6 2461.63   8
   0   1   6 5494.58 299.170  12
   0   1   6 4911.58 286.026   8
   0  -1  -6 5408.33 246.108  11
   0  -1  -6 5796.13 289.114  24
   0   1   6 5749.95 298.541  40
   0  -1  -6 5371.36 252.558  42
   0   1   6 5394.59 300.784  39
   0   1   6 5398.96 300.952  38
   0  -1  -6 5102.27 262.636   2
   0  -1  -6 5522.88 271.004   6
   0  -1  -6 4876.08 248.955  35
   0   1   6 5440.43 256.972  15
   0   1   6 5133.21 251.344  60
   0   1   6 5615.17 297.125  29
   0  -1  -7 679.437 116.340   2
   0   1   7 806.969 164.944  38
   0  -1  -7 590.637 109.395  36
   0  -1  -7 648.222 113.746  35
   0  -1  -7 613.782 104.849  11
   0   1   7 693.141 141.297  10
   0  -1  -7 739.167 146.916  24
   0  -1  -7 605.083 103.773  42
   0   1   7 717.554 155.076  39
   0   1   7 524.890 146.242  41
   0   1   7 830.625 153.631  29
   0  -1  -8 9.90128 88.9561  35
   0  -1  -8 200.566 104.374  36
   0  -1  -8 98.9387 126.809  24
   0  -1  -8-9.57813 89.3850  42
   0   1   8-136.260 139.713  39
   0   1   8 12.2298 120.226  41
   0   1   8 129.851 138.417  40
   0  -1  -8 160.198 109.989   6
   0  -1  -8 56.3253 93.5974   2
   0  -1  -9 19226.1 750.399   6
   0  -1  -9 18823.0 747.601   2
   0   1   9 18831.9 785.292  13
   0  -1  -9 19946.7 731.703  36
   0  -1  -9 18725.8 718.276  35
   0   1   9 19696.1 797.843  39
   0   1   9 19732.4 767.999  41
   0   1   9 20437.6 790.222  40
   0  -1  -9 20628.2 781.992  24
   0  -1 -10 6435.15 403.048   6
   0  -1 -10 6625.51 386.197  36
   0  -1 -10 6648.18 384.264  35
   0   1  10 5742.00 419.361  13
   0  -1 -10 6375.87 420.723  24
   0   1  10 5990.04 413.683  40
   0   1  10 6002.44 402.659  41
   0  -1 -11 908.299 203.595   6
   0  -1 -11 1095.61 229.410  24
   0   1  11 812.595 206.627  40
   0  -1 -11 1111.99 196.220  48
   0  -1 -11 669.737 174.422  36
   0   1  11 466.146 203.544  13
   0  -1 -12-19.6090 165.397  24
   0   1  12 62.3341 192.700  67
   0  -1 -12-48.9873 143.767  36
   0   1  13 500.709 198.746  67
   0  -1 -13 297.302 144.079  36
   0  -1 -13 538.793 163.658  34
   0  -1 -13 477.775 177.102  24
   0  -1 -13 304.881 154.269  48
   0  -1 -14 469.347 150.181  24
   0   1  14 400.361 153.784  67
   0   1  14 316.394 168.597  54
   0  -1 -14 232.965 135.250  48
   0  -1 -14 469.054 144.791  34
   0   1  15 14829.0 521.129  54
   0  -1 -15 13152.5 500.447  37
   0   2 -15 506.928 123.799  37
   0   2 -15 477.772 139.436  24
   0   2 -15 536.369 131.325  48
   0   2 -14 1803.82 210.536  34
   0   2 -14 1991.45 225.162  37
   0  -2  14 1735.18 209.680  30
   0  -2  14 1315.15 205.389  23
   0   2 -14 1561.14 222.677  24
   0   2 -14 1953.17 227.767  48
   0  -2  14 1537.53 208.372  47
   0   2 -13 3784.09 316.490  34
   0  -2  13 3091.85 305.264  30
   0   2 -13 3893.91 343.760  24
   0  -2  13 3549.96 312.565  27
   0  -2  13 3964.24 332.529  13
   0  -2  13 3937.20 330.775  47
   0   2 -13 4282.34 347.375  48
   0  -2  13 3572.92 328.346  41
   0  -2  12 280.251 191.544  41
   0   2 -12 471.034 177.325  34
   0   2 -12 301.598 166.840  36
   0  -2  12 375.442 178.945  30
   0   2 -12 515.611 176.956  48
   0  -2  12 532.335 203.404  47
   0   2 -12 240.015 160.274   6
   0   2 -12 383.744 188.865  24
   0  -2  11 17479.5 797.824  40
   0  -2  11 17564.7 791.654  41
   0  -2  11 15175.8 749.904  10
   0  -2  11 15686.7 770.198   8
   0  -2  11 17951.0 795.402  30
   0   2 -11 18687.4 762.292  48
   0   2 -11 18072.8 767.940  24
   0   2 -11 16790.6 721.579   6
   0   2 -11 17535.4 740.914  34
   0   2 -11 18173.5 750.221  36
   0  -2  10 4673.89 373.216  41
   0  -2  10 5581.25 404.032  40
   0  -2  10 5555.86 395.272   8
   0  -2  10 4552.60 367.898  30
   0   2 -10 5079.28 340.745  48
   0   2 -10 4973.79 334.748   6
   0   2 -10 4696.68 338.891  36
   0   2 -10 5983.82 382.289  24
   0  -2   9 1183.14 211.995  41
   0  -2   9 1564.08 235.692  40
   0   2  -9 1187.26 189.616  24
   0   2  -9 1157.23 184.444  48
   0  -2   9 1345.18 211.331   8
   0   2  -9 1339.68 184.980  35
   0   2  -9 1715.65 199.044  36
   0   2  -9 1197.02 161.869   2
   0   2  -9 1307.83 172.683   6
   0  -2   8 9797.58 485.313  41
   0  -2   8 10217.5 490.488  39
   0  -2   8 10297.2 491.537  40
   0   2  -8 9743.67 453.276  24
   0   2  -8 10050.0 447.981  48
   0  -2   8 9373.35 479.912   8
   0   2  -8 9564.73 421.639   6
   0   2  -8 9570.91 412.264   2
   0   2  -8 10473.8 449.911  36
   0   2  -8 9508.86 436.338  35
   0  -2   7 18814.1 691.967  41
   0  -2   7 18646.8 695.230  39
   0   2  -7 18946.0 660.120  36
   0   2  -7 18408.8 658.787  35
   0   2  -7 17886.0 620.454   2
   0   2  -7 18582.8 631.638   6
   0   2  -7 18432.5 657.205  11
   0  -2   6 271274. 6856.71  29
   0  -2   6 248962. 6835.62  41
   0  -2   6 261621. 6846.89  40
   0  -2   6 264171. 6847.74  39
   0   2  -6 256708. 6822.66  36
   0  -2   6 252890. 6836.84  12
   0  -2   6 257285. 6844.03   8
   0   2  -6 249881. 6825.80  11
   0   2  -6 258226. 6788.20   1
   0   2  -6 255711. 6777.38   2
   0   2  -6 260057. 6783.40   6
   0   2  -5 9434.84 316.108   6
   0   2  -5 8972.88 316.354   1
   0  -2   5 9535.02 359.636  38
   0  -2   5 9342.56 353.666  40
   0  -2   5 8991.45 353.013  41
   0  -2   5 9362.90 355.003  39
   0   2  -5 8957.88 251.979  19
   0   2  -5 9075.59 253.373  16
   0   2  -5 9066.00 252.540  18
   0  -2   5 9269.32 359.507  29
   0   2  -5 9353.62 350.163  35
   0   2  -5 9241.62 350.219  36
   0  -2   5 8601.34 343.649  12
   0  -2   5 9502.66 356.985   7
   0  -2   5 9426.85 355.824   8
   0  -2   5 8698.13 356.993  11
   0   2  -5 9358.78 360.250  11
   0  -2   4 6983.56 281.012  39
   0  -2   4 6826.66 278.142  38
   0  -2   4 6398.80 274.730  40
   0  -2   4 6437.26 274.541  41
   0   2  -4 6185.23 216.769  19
   0   2  -4 6279.48 216.927  18
   0   2  -4 6469.21 217.624  16
   0   2  -4 6703.59 272.091  35
   0   2  -4 6265.30 266.076  36
   0  -2   4 6067.22 260.479   8
   0  -2   4 6981.36 271.177  11
   0  -2   4 6530.28 271.053  12
   0   2  -4 6337.61 270.782  11
   0  -2   4 6586.46 264.887   7
   0   2  -4 6375.04 271.425   4
   0   2  -4 6625.44 252.390   1
   0   2  -3 47207.8 1298.65   4
   0  -2   3 46827.5 1287.33   1
   0  -2   3 49164.7 1292.67  38
   0  -2   3 47635.1 1299.22  41
   0  -2   3 47940.2 1296.87  40
   0  -2   3 48162.9 1296.32  39
   0   2  -3 44517.2 1294.76  11
   0  -2   3 46282.4 1283.91  11
   0  -2   3 48214.2 1290.64  12
   0   2  -3 45730.5 1262.89  16
   0  -2   3 49500.9 1303.11  29
   0   2  -3 45260.3 1289.65  48
   0   2  -3 46103.8 1228.75  61
   0   2  -3 45893.6 1291.85  36
   0   2  -3 45649.2 1292.45  35
   0   2  -2 197187. 5366.01  61
   0  -2   2 210182. 5384.80  29
   0   2  -2 212980. 5394.35  16
   0   2  -2 211405. 5394.21  48
   0  -2   2 206098. 5390.45  11
   0  -2   2 206135. 5376.46  12
   0  -2   2 201090. 5388.03   7
   0  -2   2 208567. 5385.86  41
   0  -2   2 206007. 5382.32  40
   0  -2   2 206112. 5379.56  39
   0   2  -2 204464. 5368.85  17
   0   2  -2 213806. 5402.61   4
   0   2  -2 206801. 5382.28   1
   0   2  -2 211359. 5390.31  34
   0   2  -2 205094. 5395.75  36
   0   2  -1 14950.8 444.419  56
   0   2  -1 14886.8 443.438  57
   0   2  -1 15578.8 431.964  33
   0   2  -1 15911.9 428.251  29
   0  -2   1 15253.1 433.305  30
   0   2  -1 15858.9 451.598  54
   0   2  -1 14624.6 452.887  14
   0   2  -1 16319.7 465.401  16
   0   2  -1 14944.4 451.490  53
   0   2  -1 14452.9 437.058  34
   0  -2   1 15365.5 419.983  12
   0   2  -1 15619.4 421.368  12
   0  -2   1 14976.4 425.335  40
   0  -2   1 15245.3 429.716  41
   0   2  -1 15475.3 440.509  17
   0   2  -1 15173.7 447.030  61
   0   2  -1 15696.2 450.470   4
   0   2  -1 15554.3 441.011   5
   0   2  -1 15610.2 419.964   1
   0  -2   1 14711.3 441.107   4
   0   2   0 3690.62 144.817  58
   0   2   0 3707.17 124.891  32
   0  -2   0 3694.88 120.385  30
   0  -2   0 3585.57 133.167  33
   0   2   0 3783.84 155.134  14
   0   2   0 3726.31 162.655  16
   0   2   0 3649.29 152.897  15
   0   2   0 3376.94 141.502  56
   0   2   0 3721.26 144.141  55
   0  -2   0 3488.48 124.425  27
   0  -2   0 3658.99 130.465  25
   0   2   0 3858.98 163.405  53
   0   2   0 3558.22 144.928  52
   0   2   0 3866.59 153.828  22
   0  -2   0 3499.80 127.665  45
   0   2   0 3793.99 122.417   6
   0  -2   0 3516.91 139.353   3
   0   2   0 3848.58 127.875   2
   0  -2   0 3714.60 140.699   5
   0   2   0 3659.56 149.112  17
   0   2   0 3757.74 145.068  20
   0   2   0 3967.21 148.310  67
   0   2   0 3502.17 146.734  62
   0   2   0 3640.14 145.744  63
   0   2   0 4049.05 167.650  61
   0   2   1 339793. 9327.43  66
   0   2   1 363334. 9347.10  67
   0   2   1 350910. 9336.81  63
   0   2   1 359441. 9359.36  61
   0   2   1 328233. 9330.26  62
   0   2   1 364353. 9304.33  29
   0  -2  -1 355672. 9319.84  31
   0   2   1 370427. 9314.90  31
   0   2   1 351676. 9335.23  15
   0   2   1 357432. 9339.82  13
   0   2   1 353897. 9344.07  16
   0   2   1 355862. 9341.38  14
   0   2   1 360887. 9340.62  59
   0   2   1 346929. 9329.89  58
   0   2   1 352755. 9341.07  54
   0   2   1 373334. 9347.64  56
   0   2   1 358314. 9345.09  55
   0   2   1 363674. 9354.39  53
   0   2   1 363825. 9326.06   2
   0   2   1 367938. 9322.16   6
   0  -2  -1 354960. 9334.34   2
   0  -2  -1 370055. 9346.67   3
   0   2   1 342682. 9309.71   1
   0  -2  -1 358127. 9329.77   6
   0   2   1 368657. 9344.69  22
   0  -2  -1 367082. 9320.49  43
   0   2   1 363774. 9311.44  38
   0   2   1 376344. 9353.30  17
   0   2   1 357214. 9328.82  20
   0   2   1 365153. 9310.54  27
   0   2   1 365622. 9319.91  25
   0  -2  -1 365258. 9317.05  25
   0  -2  -1 363189. 9325.47  26
   0  -2  -1 366504. 9311.92  10
   0   2   2 98961.6 2611.62  59
   0   2   2 97288.3 2600.31  29
   0   2   2 95210.2 2608.10  62
   0   2   2 96776.2 2630.95  61
   0  -2  -2 101206. 2605.65  28
   0  -2  -2 102271. 2605.02  26
   0   2   2 95190.4 2605.54   1
   0  -2  -2 95066.5 2611.19   6
   0  -2  -2 95731.7 2615.07   2
   0   2   2 97082.2 2617.42  13
   0   2   2 96309.6 2617.87  14
   0   2   2 97002.0 2608.10  15
   0   2   2 100722. 2607.84  16
   0  -2  -2 95787.4 2608.40  24
   0   2   2 99133.9 2597.89  23
   0   2   2 96586.2 2623.35  22
   0  -2  -2 97979.3 2603.17  44
   0   2   2 99310.7 2604.30  39
   0   2   2 96132.3 2609.92  38
   0   2   2 104736. 2637.05  17
   0   2   2 100947. 2599.99  20
   0   2   2 101665. 2602.20  66
   0  -2  -2 104414. 2600.89   8
   0   2   2 99375.2 2589.24  10
   0   2   3 18845.5 557.508  59
   0   2   3 18454.4 564.017  29
   0   2   3 18687.5 576.780  61
   0   2   3 18972.4 541.948  16
   0   2   3 19174.7 564.124  15
   0   2   3 19628.4 580.686  13
   0   2   3 17383.0 566.521   1
   0  -2  -3 18603.0 576.967   6
   0  -2  -3 18548.4 578.871   2
   0  -2  -3 18052.8 554.826  26
   0  -2  -3 18100.6 554.494  28
   0   2   3 18582.6 578.424  22
   0  -2  -3 20045.2 585.329  24
   0  -2  -3 18340.4 558.597  42
   0  -2  -3 17908.7 551.376  44
   0   2   3 18230.7 557.194  40
   0   2   3 18544.6 566.396  39
   0   2   3 18393.4 571.720  38
   0   2   3 19277.5 579.492  17
   0   2   3 19268.1 543.069  19
   0   2   3 19178.2 542.362  18
   0   2   3 18824.7 553.203  66
   0   2   3 19351.2 570.117  12
   0  -2  -3 18315.0 549.211   8
   0   2   3 19371.1 548.177  10
   0   2   4 95255.1 2506.78  59
   0  -2  -4 93703.0 2519.24  28
   0   2   4 94615.5 2550.71  13
   0   2   4 93833.8 2527.90  15
   0   2   4 88268.2 2520.77  61
   0  -2  -4 98514.8 2556.71   2
   0  -2  -4 98228.9 2550.69   6
   0   2   4 88668.1 2520.29  22
   0  -2  -4 97913.0 2549.42  24
   0  -2  -4 97851.3 2524.80  44
   0  -2  -4 92695.6 2522.98  42
   0   2   4 96406.6 2547.06  38
   0   2   4 90794.9 2531.89  39
   0   2   4 92300.0 2524.85  40
   0   2   4 91874.3 2468.46  18
   0   2   4 92613.2 2527.18  17
   0   2   4 93692.6 2470.16  16
   0   2   4 92997.7 2468.95  19
   0   2   4 90830.5 2510.06  66
   0  -2  -4 99534.0 2518.15   8
   0   2   4 95129.7 2538.29  12
   0  -2  -4 94835.3 2518.91  11
   0   2   4 93444.9 2518.36  10
   0   2   5 9121.35 349.792  66
   0   2   5 9094.97 336.124  61
   0   2   5 8721.71 348.122  15
   0  -2  -5 8898.84 365.722  24
   0   2   5 7756.94 333.820  22
   0  -2  -5 9018.36 336.071  42
   0  -2  -5 8461.58 324.450  44
   0   2   5 8711.28 365.263  39
   0   2   5 8458.12 351.828  40
   0   2   5 8443.50 341.616  41
   0   2   5 8932.02 369.825  38
   0   2   5 8588.13 337.686  17
   0  -2  -5 8666.50 352.405   2
   0  -2  -5 8646.86 353.773   6
   0   2   5 8895.75 364.277  12
   0  -2  -5 9156.68 333.161  11
   0   2   5 8220.91 344.378  10
   0  -2  -5 8605.73 334.852  35
   0   2   5 8585.93 359.738  29
   0   2   6 251.352 140.628  13
   0  -2  -6 135.632 75.1763  11
   0   2   6 211.767 96.5634  10
   0  -2  -6 206.738 82.0496  42
   0   2   6 229.511 120.529  40
   0   2   6 154.307 125.244  39
   0  -2  -6 266.107 110.191   6
   0  -2  -6 219.823 98.3150   2
   0  -2  -6 190.077 109.522  24
   0   2   6 177.266 115.641  29
   0   2   6 164.159 111.151  60
   0  -2  -6 171.585 84.7282  35
   0   2   6 309.696 128.592  38
   0   2   7 58.6303 110.306  41
   0   2   7-36.0903 141.344  13
   0  -2  -7-51.0998 94.7836   2
   0  -2  -7 7.89496 67.5807  11
   0  -2  -7 17.0670 83.8863  36
   0   2   7-144.467 128.327  38
   0  -2  -7-41.7505 82.0835  35
   0  -2  -8 6373.71 352.256   2
   0  -2  -8 5681.06 345.947   6
   0  -2  -8 6421.30 327.076  35
   0  -2  -8 6636.39 333.791  36
   0  -2  -8 6403.00 364.523  24
   0   2   8 6889.49 374.845  40
   0   2   8 5895.16 364.644  39
   0   2   8 6073.74 349.646  41
   0  -2  -8 5827.42 315.824  42
   0   2   8 6317.92 385.612  13
   0  -2  -9 13876.1 613.014   6
   0  -2  -9 13497.7 621.517  24
   0  -2  -9 14242.5 579.427  36
   0  -2  -9 13881.9 570.779  35
   0   2   9 13257.1 602.684  40
   0   2   9 13656.3 639.976  13
   0  -2 -10 53.7608 160.985  24
   0   2  10-53.0086 163.871  52
   0  -2 -10 34.4883 146.531   6
   0   2  10-16.2494 143.065  40
   0  -2 -10-43.0777 123.798  36
   0  -2 -10 14.1964 111.411  35
   0  -2 -11-116.315 168.324  24
   0  -2 -11 16.2007 147.440  48
   0  -2 -11-37.0329 153.833   6
   0  -2 -11 138.823 131.072  35
   0   2  12 6646.73 457.937  67
   0  -2 -12 6001.67 391.426  48
   0  -2 -12 5527.99 371.572  36
   0  -2 -13 3284.45 281.232  34
   0  -2 -13 3111.25 265.317  36
   0   2  13 2873.74 310.037  54
   0   2  13 2774.18 297.409  67
   0  -2 -13 3190.89 273.366  48
   0  -2 -13 2617.15 277.856  24
   0  -2 -14 5522.90 328.543  34
   0   2  14 5685.05 346.065  67
   0  -2 -14 6109.75 335.784  48
   0   2  14 6367.47 367.896  54
   0  -2 -14 5254.36 340.201  24
   0   3 -15 570.637 129.993  48
   0  -3  15 395.285 121.957  47
   0   3 -15 759.661 128.244  37
   0   3 -15 682.168 144.069  24
   0  -3  15 580.640 128.103  23
   0   3 -15 710.030 130.250  63
   0   3 -14 228.082 130.439  37
   0   3 -14 278.172 128.058  34
   0  -3  14 13.1729 148.087  13
   0  -3  14 110.365 126.365  27
   0   3 -14-74.9520 159.796  24
   0  -3  14-14.5713 135.148  47
   0   3 -14-41.9358 144.774  48
   0  -3  14 29.0371 126.959  30
   0  -3  13 2016.25 269.528  30
   0  -3  13 1633.99 253.753  47
   0   3 -13 2094.60 255.344  48
   0  -3  13 2103.75 258.343  27
   0   3 -13 2485.19 278.498  24
   0   3 -13 2254.15 256.759  34
   0   3 -13 1986.98 247.797  37
   0  -3  13 2169.46 283.469  41
   0  -3  12-62.6279 188.768  41
   0   3 -12-180.502 163.942   6
   0  -3  12 62.1282 172.052  30
   0   3 -12 18.7451 169.500  24
   0  -3  12 41.5763 168.674  47
   0   3 -12 35.8858 149.069  48
   0   3 -12 161.374 165.262  36
   0   3 -12-52.1104 161.095  34
   0  -3  11 7288.90 496.069  40
   0  -3  11 7585.22 499.849  41
   0   3 -11 7527.19 430.554   6
   0  -3  11 7632.58 496.155  30
   0  -3  11 6590.18 470.805   8
   0   3 -11 6966.91 454.933  24
   0   3 -11 7677.70 456.426  48
   0   3 -11 7570.97 451.633  34
   0   3 -11 7607.56 453.411  36
   0   3 -10 11832.6 566.629  24
   0   3 -10 11091.1 524.217   6
   0  -3  10 11555.7 615.671  30
   0  -3  10 11858.2 616.656  40
   0  -3  10 11357.7 605.191  41
   0   3 -10 11174.9 553.476  48
   0  -3  10 11655.2 598.458   8
   0   3 -10 11692.3 564.475  36
   0   3 -10 11663.4 559.152  34
   0   3  -9 405.834 150.512  24
   0  -3   9 388.253 183.573  41
   0  -3   9 507.503 184.789  40
   0  -3   9 377.982 168.293  30
   0   3  -9 435.519 146.594  48
   0   3  -9 410.998 126.604   6
   0   3  -9 468.326 122.374   2
   0  -3   9 274.564 156.483   8
   0   3  -9 414.184 153.314  36
   0   3  -9 398.904 137.834  34
   0   3  -8 2239.27 212.030  34
   0   3  -8 2351.28 222.368  36
   0   3  -8 2175.72 222.880  48
   0   3  -8 1864.36 167.942   2
   0  -3   8 2036.67 235.386  40
   0  -3   8 2324.85 245.211  41
   0  -3   8 1955.21 219.011   8
   0   3  -7 97157.5 2652.51  36
   0  -3   7 93896.0 2651.94  40
   0  -3   7 94109.6 2654.36  41
   0  -3   7 91020.1 2642.28  39
   0   3  -7 95184.5 2573.77   6
   0   3  -7 91252.8 2559.39   2
   0  -3   7 88748.8 2631.20   8
   0   3  -7 96599.5 2647.47  48
   0  -3   6 24655.8 820.214  40
   0  -3   6 24332.9 818.921  41
   0  -3   6 24488.5 814.604  39
   0   3  -6 25459.2 827.895  48
   0   3  -6 24995.0 760.542   6
   0   3  -6 24958.3 768.961   1
   0   3  -6 24176.2 753.563   2
   0  -3   6 26160.6 834.513   7
   0  -3   6 24652.0 817.741   8
   0  -3   6 22790.4 801.803  12
   0  -3   6 23354.6 821.831  11
   0  -3   5 20415.4 662.314   8
   0  -3   5 20150.6 649.856   7
   0  -3   5 19395.3 658.255  12
   0  -3   5 20248.5 656.357  11
   0  -3   5 21813.4 678.668  39
   0  -3   5 20523.0 672.598  40
   0  -3   5 20212.1 676.063  41
   0   3  -5 18990.0 591.477  19
   0   3  -5 19495.3 593.394  18
   0   3  -5 20109.8 594.672  16
   0   3  -5 19709.3 666.361  48
   0   3  -5 19979.1 664.989  36
   0   3  -5 20180.7 626.253   1
   0   3  -5 19252.8 666.612   4
   0   3  -4 8377.23 246.767  61
   0   3  -4 7998.12 290.445  16
   0   3  -4 7609.90 278.283  55
   0   3  -4 8198.29 325.769  48
   0  -3   4 8230.97 313.257  12
   0  -3   4 7839.96 304.328   7
   0  -3   4 8400.13 324.479  40
   0  -3   4 8346.37 331.210  41
   0  -3   4 8493.54 321.581  39
   0   3  -4 7656.79 290.019  18
   0   3  -4 8075.19 324.920  36
   0   3  -4 8131.82 319.415  34
   0   3  -4 8004.61 330.147   4
   0   3  -4 8614.61 300.544   1
   0   3  -3 23980.0 722.011  55
   0   3  -3 25996.7 750.380  16
   0   3  -3 25218.0 752.482  57
   0   3  -3 26518.1 734.027  53
   0   3  -3 25445.4 759.341  48
   0  -3   3 25074.0 747.015  11
   0  -3   3 24906.0 730.158  12
   0  -3   3 24726.9 743.675   7
   0  -3   3 25421.2 741.792  40
   0  -3   3 26180.1 739.973  39
   0  -3   3 25041.6 745.879  41
   0   3  -3 26348.0 756.430  34
   0   3  -3 26847.9 768.948  36
   0   3  -3 26049.0 713.878  61
   0   3  -3 27110.7 776.267   4
   0   3  -2 1844.18 114.355  61
   0   3  -2 1899.11 101.021  60
   0  -3   2 1986.80 112.940  30
   0   3  -2 1760.74 120.158  56
   0   3  -2 1707.47 118.576  57
   0   3  -2 1950.08 109.537  55
   0   3  -2 1792.10 133.943  16
   0   3  -2 2158.71 139.706  53
   0   3  -2 1785.76 106.687  52
   0   3  -2 1689.36 123.146  48
   0  -3   2 1872.77 95.0082  12
   0  -3   2 1822.95 113.149  11
   0  -3   2 1927.38 104.067  40
   0  -3   2 1776.10 107.020  41
   0   3  -2 1898.37 110.488  17
   0   3  -2 1868.28 107.920  33
   0   3  -2 1614.03 114.386  34
   0   3  -2 1569.76 115.480  37
   0   3  -2 1864.06 106.590   1
   0   3  -2 1882.70 115.336   5
   0   3  -2 1760.85 126.511   4
   0  -3   2 1795.89 111.263   4
   0   3  -1 936680. 23390.8  63
   0   3  -1 884407. 23373.4  67
   0   3  -1 931129. 23391.5  61
   0   3  -1 894218. 23370.2  60
   0   3  -1 905482. 23358.5  33
   0   3  -1 891340. 23348.5  32
   0  -3   1 914977. 23356.9  30
   0   3  -1 879678. 23343.6  29
   0   3  -1 922944. 23398.6  14
   0   3  -1 953238. 23414.0  16
   0   3  -1 910208. 23389.1  58
   0   3  -1 885920. 23381.8  57
   0   3  -1 893670. 23380.3  56
   0   3  -1 913220. 23386.7  54
   0   3  -1 914337. 23372.5  55
   0  -3   1 909337. 23364.7  27
   0   3  -1 888939. 23369.3  52
   0   3  -1 873306. 23396.9  53
   0  -3   1 913879. 23359.1  47
   0   3  -1 891906. 23333.7  12
   0  -3   1 902382. 23347.6   9
   0  -3   1 902613. 23351.3  41
   0   3  -1 883416. 23374.2  37
   0  -3   1 923274. 23367.8   5
   0   3  -1 899866. 23371.9   5
   0  -3   1 918465. 23380.5   4
   0   3  -1 900106. 23332.1   1
   0   3  -1 917169. 23376.7   3
   0   3  -1 905836. 23379.9  17
   0   3   0 227619. 6235.95  63
   0   3   0 245182. 6264.88  61
   0   3   0 239703. 6239.46  62
   0   3   0 241148. 6201.09  32
   0   3   0 236812. 6177.18  31
   0   3   0 234761. 6246.27  14
   0   3   0 241472. 6261.98  16
   0   3   0 235374. 6243.29  15
   0   3   0 235678. 6235.19  58
   0   3   0 236374. 6235.40  55
   0   3   0 246184. 6239.83  56
   0   3   0 244401. 6241.38  54
   0  -3   0 237258. 6206.99  27
   0  -3   0 244416. 6217.18  25
   0   3   0 244205. 6239.23  52
   0   3   0 235357. 6258.20  53
   0   3   0 242089. 6244.94  22
   0  -3   0 238310. 6212.22  45
   0   3   0 237876. 6171.28  12
   0   3   0 242087. 6244.89  17
   0   3   0 241492. 6236.43  20
   0  -3   0 239475. 6232.51   3
   0  -3   0 241473. 6231.78   5
   0   3   0 240261. 6205.55   2
   0   3   0 233227. 6226.62   3
   0   3   0 239926. 6194.30   6
   0   3   0 231652. 6233.54  67
   0   3   1 40462.1 1064.36   6
   0  -3  -1 40042.7 1103.26   3
   0   3   1 38098.5 1046.81   1
   0   3   1 38972.2 1069.17   2
   0   3   1 40309.0 1107.24  67
   0   3   1 40967.3 1099.38  63
   0   3   1 39956.8 1092.85  62
   0   3   1 39571.5 1123.97  61
   0   3   1 38054.2 1049.39  31
   0   3   1 37716.2 1034.99  29
   0   3   1 39388.5 1099.90  13
   0   3   1 39338.3 1102.93  14
   0   3   1 38544.1 1095.78  15
   0   3   1 38355.3 1106.57  16
   0   3   1 38590.6 1100.34  59
   0   3   1 39561.3 1087.90  58
   0   3   1 39908.0 1105.38  55
   0   3   1 40683.0 1103.62  54
   0   3   1 39756.1 1101.69  56
   0  -3  -1 40259.0 1064.83  25
   0  -3  -1 39693.5 1076.00  26
   0   3   1 39347.5 1122.52  53
   0  -3  -1 39630.6 1064.14  46
   0  -3  -1 40016.7 1069.50  43
   0  -3  -1 39718.3 1058.09  45
   0   3   1 38063.8 1045.68  38
   0   3   1 39622.5 1112.10  17
   0   3   1 38704.1 1084.15  20
   0   3   1 40631.3 1108.95  22
   0   3   1 38151.9 1056.50  23
   0  -3  -1 40855.2 1057.53  10
   0   3   2 643.886 115.914  61
   0   3   2 651.308 90.1792  62
   0   3   2 694.694 65.8217  29
   0   3   2 651.980 96.7767  59
   0   3   2 649.335 102.338  66
   0   3   2 742.428 110.387  67
   0   3   2 770.596 115.128  54
   0   3   2 760.067 104.934  14
   0   3   2 723.451 95.9876  16
   0   3   2 581.232 102.042  13
   0   3   2 703.153 100.263  15
   0   3   2 666.286 81.4400  20
   0   3   2 593.656 106.818  17
   0   3   2 641.797 90.9640  18
   0   3   2 664.816 66.4674  23
   0   3   2 657.640 119.531  22
   0  -3  -2 641.595 87.3547  24
   0  -3  -2 718.414 78.1334  44
   0   3   2 514.408 69.7407  39
   0   3   2 629.775 74.3840  38
   0  -3  -2 778.520 76.9535  26
   0  -3  -2 607.354 77.9927  28
   0  -3  -2 633.350 99.5079   3
   0   3   2 703.002 82.0414   2
   0   3   2 595.387 75.1250   1
   0  -3  -2 887.340 92.7455   2
   0  -3  -2 653.283 91.4064   6
   0   3   2 910.019 74.8577  12
   0  -3  -2 764.932 76.0887   8
   0  -3  -3 283.478 88.8499   6
   0   3   3 284.006 81.5087   1
   0  -3  -3 159.164 63.9685  26
   0   3   3 290.294 71.9151  29
   0  -3  -3 373.583 73.9242  28
   0   3   3 290.022 94.2461  66
   0   3   3 316.169 102.436  14
   0   3   3 323.993 106.045  15
   0   3   3 397.749 108.160  13
   0   3   3 421.178 81.5803  16
   0   3   3 409.653 83.0026  38
   0   3   3 368.178 67.1505  23
   0  -3  -3 334.808 91.9981  24
   0   3   3 271.673 116.509  22
   0  -3  -3 288.037 70.5437  44
   0   3   3 321.463 76.4560  40
   0   3   3 313.013 77.1403  39
   0   3   3 307.338 88.7979  59
   0   3   3 302.083 91.8811  62
   0   3   3 309.425 103.627  61
   0   3   3 310.601 75.7257  20
   0   3   3 381.400 84.5260  18
   0   3   3 302.713 79.6177  19
   0   3   3 442.247 99.3646  17
   0   3   3 268.561 58.4618  10
   0   3   3 356.082 80.0197  12
   0  -3  -3 360.329 66.1516   8
   0   3   4 79934.6 2009.25  59
   0  -3  -4 73416.1 2034.28  24
   0  -3  -4 71767.3 1985.68  28
   0   3   4 73558.7 2025.51  61
   0   3   4 71192.2 2014.68  15
   0   3   4 71649.4 2029.65  14
   0   3   4 69271.8 2019.06  13
   0   3   4 73721.2 1969.19  16
   0   3   4 69389.0 2017.59  22
   0   3   4 71515.0 1987.00  23
   0  -3  -4 72467.5 1996.06  42
   0  -3  -4 72125.6 1988.48  44
   0   3   4 72543.4 1984.09  40
   0   3   4 73712.9 1996.60  39
   0   3   4 70689.1 1967.92  41
   0   3   4 72930.6 2007.51  38
   0   3   4 71796.4 2019.64  17
   0   3   4 73290.2 1968.27  18
   0   3   4 74010.7 1969.24  19
   0  -3  -4 74102.7 1979.92   8
   0   3   4 70052.7 1967.51  10
   0   3   4 74255.6 1999.52  12
   0   3   4 76459.6 1995.79  66
   0  -3  -4 73559.3 2033.74   6
   0  -3  -4 72713.1 2034.28   2
   0   3   5 1246.72 139.332  23
   0  -3  -5 1284.58 154.796  24
   0   3   5 1258.51 168.509  22
   0  -3  -5 1457.83 144.097  42
   0  -3  -5 1366.01 131.282  44
   0   3   5 1193.54 144.757  39
   0   3   5 1264.40 150.807  38
   0   3   5 1194.31 137.521  40
   0   3   5 1153.06 144.844  61
   0   3   5 1401.49 178.040  13
   0   3   5 1384.05 181.720  14
   0   3   5 1279.44 167.885  15
   0   3   5 1136.10 135.818  29
   0  -3  -5 1432.03 120.812   8
   0   3   5 1326.49 149.741  12
   0  -3  -5 1269.04 123.311  11
   0  -3  -5 1234.87 161.344   6
   0  -3  -5 1850.99 175.580   2
   0   3   6 13917.0 565.438  23
   0  -3  -6 15432.8 530.908  44
   0  -3  -6 15347.2 535.613  42
   0   3   6 15491.7 586.924  38
   0   3   6 15041.8 554.948  40
   0   3   6 15372.7 569.337  39
   0  -3  -6 15616.9 582.519   2
   0  -3  -6 15590.0 581.963   6
   0   3   6 14789.6 578.140  60
   0   3   6 14753.3 597.025  14
   0   3   6 15415.6 614.893  13
   0  -3  -6 15886.6 533.601  11
   0  -3  -6 15428.8 581.364  24
   0  -3  -6 16441.7 550.731  35
   0   3   7 3291.71 276.603  13
   0  -3  -7 3465.47 218.463  42
   0  -3  -7 3083.83 203.475  11
   0  -3  -7 3559.66 231.290  36
   0  -3  -7 3379.27 218.837  35
   0  -3  -7 3359.62 251.772   6
   0  -3  -7 3126.19 240.280   2
   0   3   8 10843.4 530.589  13
   0  -3  -8 9860.52 488.110   2
   0  -3  -8 10408.7 490.570   6
   0  -3  -8 10135.4 441.933  42
   0   3   8 10000.4 489.747  39
   0  -3  -8 10368.0 499.463  24
   0  -3  -8 10742.8 455.892  35
   0  -3  -8 10438.0 455.024  36
   0   3   9 42676.6 1463.58  67
   0  -3  -9 41388.8 1388.89   6
   0   3   9 41143.0 1413.47  13
   0  -3  -9 40611.5 1308.97  42
   0  -3  -9 43303.6 1340.24  36
   0  -3  -9 41838.8 1324.67  35
   0  -3  -9 41748.7 1396.46  24
   0  -3 -10 39569.0 1281.41  36
   0  -3 -10 39405.8 1275.24  35
   0   3  10 39646.0 1410.16  67
   0  -3 -10 38264.6 1340.90  24
   0   3  10 39208.5 1357.15  52
   0  -3 -10 34896.2 1305.90   6
   0   3  11 2233.52 313.671  54
   0  -3 -11 2277.40 241.741  35
   0  -3 -11 2390.70 246.498  36
   0  -3 -11 2774.91 303.987  24
   0   3  11 2187.99 310.459  67
   0  -3 -11 2589.70 261.671  48
   0   3  12 3608.28 356.205  54
   0  -3 -12 2946.70 267.511  36
   0  -3 -12 2853.62 300.310  24
   0  -3 -12 3305.16 279.552  48
   0   3  12 3215.22 328.996  67
   0   3  13 1070.59 208.531  67
   0  -3 -13 1292.14 180.679  48
   0  -3 -13 1006.20 186.381  24
   0  -3 -13 783.343 157.413  36
   0  -3 -13 1322.77 185.663  34
   0   3  13 1612.49 241.751  54
   0  -3 -14 4637.83 277.063  48
   0   3  14 5576.71 310.077  54
   0  -4  15 1584.38 179.979  47
   0   4 -15 1586.46 174.594  48
   0   4 -15 1617.79 180.594  24
   0  -4  15 1483.69 177.282  23
   0   4 -15 1983.41 174.067  63
   0   4 -14 331.371 121.367  34
   0   4 -14 86.1815 121.748  37
   0   4 -14 199.484 129.342  48
   0  -4  14-15.0509 136.150  47
   0  -4  14 134.906 139.926  30
   0   4 -14 140.074 142.213  24
   0  -4  14 57.9554 124.976  27
   0  -4  14 279.259 157.485  13
   0  -4  13 2165.51 278.908  47
   0   4 -13 2839.65 283.353  48
   0  -4  13 2516.27 291.092  30
   0   4 -13 3037.45 293.450  24
   0  -4  13 2664.01 296.341  27
   0   4 -13 2782.75 271.119  34
   0   4 -13 2247.50 255.594  37
   0   4 -12 68.4279 141.030  34
   0   4 -12 105.371 147.024  37
   0   4 -12-35.7680 155.289  48
   0  -4  12-172.192 195.890  47
   0   4 -12-18.0596 166.455  24
   0  -4  12-21.4523 169.802  30
   0  -4  12 192.764 191.142  41
   0  -4  12 275.791 174.892  27
   0   4 -11 8928.64 504.837  48
   0  -4  11 8972.44 550.968  30
   0  -4  11 8552.80 539.263  40
   0   4 -11 8851.20 502.075  24
   0  -4  11 7963.10 509.084   8
   0  -4  10 3546.60 336.783   8
   0  -4  10 4466.12 378.526  41
   0  -4  10 4114.42 361.096  40
   0   4 -10 3770.98 288.523   6
   0   4 -10 4199.59 337.560  48
   0  -4  10 4615.55 384.266  30
   0   4 -10 4145.11 335.090  36
   0   4 -10 4010.86 325.833  34
   0   4 -10 4499.61 334.005  24
   0   4  -9 863.913 192.395  48
   0  -4   9 1156.23 221.770  41
   0  -4   9 1072.67 213.170  40
   0   4  -9 1100.24 155.244   6
   0   4  -9 1008.33 185.687  34
   0   4  -9 942.246 183.360  36
   0   4  -9 739.174 169.195  24
   0   4  -9 1110.21 166.434  57
   0  -4   9 795.842 182.750   8
   0  -4   9 899.099 214.354  30
   0   4  -8 61620.2 1826.66  48
   0  -4   8 60381.2 1825.28  41
   0  -4   8 62004.9 1831.03  40
   0   4  -8 56368.1 1708.58   6
   0   4  -8 55417.1 1693.97   2
   0   4  -8 62251.3 1814.57  34
   0   4  -8 58758.5 1814.23  36
   0   4  -8 62175.6 1769.98  24
   0  -4   8 56622.4 1798.54   8
   0  -4   8 61414.2 1840.23  30
   0   4  -7 9076.04 426.706  34
   0   4  -7 8550.88 434.522  36
   0  -4   7 8706.11 430.969  30
   0  -4   7 8255.24 413.586  11
   0  -4   7 8695.37 413.274   7
   0  -4   7 7844.87 407.771   8
   0   4  -7 8306.86 345.493   2
   0   4  -7 8183.86 351.880   6
   0   4  -7 8767.37 396.360  57
   0  -4   7 8281.56 419.700  41
   0  -4   7 9021.38 429.507  40
   0   4  -6 10116.1 415.709  57
   0   4  -6 10143.0 444.869  48
   0   4  -6 9558.99 371.742   2
   0   4  -6 9812.92 374.610   6
   0  -4   6 11004.4 456.903  40
   0  -4   6 10087.6 451.470  41
   0  -4   6 11321.9 441.150   7
   0  -4   6 10184.9 439.702  11
   0   4  -5 27884.7 840.712  16
   0   4  -5 28694.0 897.884  48
   0  -4   5 26856.3 872.158  11
   0  -4   5 29142.6 876.383  12
   0  -4   5 27851.4 861.810   7
   0  -4   5 29693.3 896.743  40
   0   4  -5 27430.0 839.563  18
   0   4  -5 27151.8 837.809  19
   0   4  -5 28266.8 900.168  36
   0   4  -5 28250.2 886.317  34
   0   4  -5 27529.7 907.583   4
   0   4  -5 28713.6 839.772   1
   0   4  -4 7479.10 287.974  59
   0   4  -4 7917.11 322.320  57
   0  -4   4 7640.07 324.953  30
   0   4  -4 7195.14 281.460  55
   0   4  -4 7798.06 266.740  61
   0   4  -4 7561.68 309.413  16
   0   4  -4 7828.47 334.059  48
   0  -4   4 7659.64 293.885  12
   0  -4   4 7841.50 309.225  11
   0  -4   4 7556.67 303.906   7
   0  -4   4 7806.52 315.358  41
   0  -4   4 8136.39 312.186  40
   0   4  -4 7541.74 311.045  18
   0   4  -4 7912.49 325.282  34
   0   4  -4 7522.55 326.037  37
   0   4  -4 8431.12 296.043   1
   0   4  -4 7676.10 341.904   4
   0   4  -3 3648.97 194.674  57
   0   4  -3 3620.33 194.327  56
   0  -4   3 3551.17 180.680  30
   0   4  -3 3842.68 172.922  61
   0   4  -3 3841.26 158.127  60
   0   4  -3 3884.53 176.046  55
   0   4  -3 3437.09 195.066  16
   0   4  -3 3943.91 196.027  53
   0   4  -3 3125.92 165.575  52
   0   4  -3 3752.31 200.819  48
   0  -4   3 3653.84 175.916   9
   0  -4   3 3574.20 177.992   7
   0  -4   3 3737.43 180.645  11
   0  -4   3 3508.06 158.357  12
   0  -4   3 3581.47 177.398  41
   0  -4   3 3503.87 170.489  40
   0   4  -3 3403.30 171.983  17
   0   4  -3 3165.57 182.416  34
   0   4  -3 3695.56 178.016  33
   0   4  -3 3603.57 196.717  37
   0   4  -3 3631.89 185.169   5
   0   4  -3 3947.22 213.991   4
   0   4  -2 17006.8 555.687  63
   0   4  -2 17930.8 543.696  61
   0   4  -2 16596.0 517.729  60
   0   4  -2 16989.8 514.160  33
   0  -4   2 17522.7 522.943  30
   0   4  -2 16985.5 543.737  56
   0   4  -2 17978.6 549.199  57
   0   4  -2 16473.9 526.563  55
   0   4  -2 17392.8 570.451  16
   0   4  -2 17104.5 565.447  53
   0   4  -2 17135.7 521.872  52
   0  -4   2 16949.4 522.219  47
   0   4  -2 16199.4 537.552  48
   0  -4   2 16839.4 530.601  11
   0  -4   2 17652.9 511.729   9
   0  -4   2 17057.9 514.061  41
   0   4  -2 16860.6 536.707  37
   0   4  -2 17676.0 492.221   1
   0   4  -2 17063.1 537.949   3
   0  -4   2 16835.7 531.407   4
   0   4  -2 16773.9 529.871   5
   0   4  -2 16920.7 535.327  17
   0   4  -1 368231. 9251.74  58
   0   4  -1 343451. 9183.34  32
   0  -4   1 352507. 9201.69  30
   0   4  -1 356057. 9183.14  29
   0   4  -1 364864. 9247.36  54
   0   4  -1 345506. 9236.71  56
   0   4  -1 359745. 9235.49  55
   0  -4   1 363584. 9215.90  27
   0   4  -1 353635. 9232.70  67
   0   4  -1 352492. 9273.36  53
   0   4  -1 346845. 9227.82  52
   0  -4   1 352619. 9206.36  47
   0   4  -1 342078. 9203.16  49
   0   4  -1 359403. 9260.60  14
   0   4  -1 366339. 9284.53  16
   0  -4   1 356255. 9187.44   9
   0   4  -1 368126. 9259.89  61
   0   4  -1 353324. 9230.95  60
   0   4  -1 346143. 9245.62  63
   0   4  -1 357377. 9243.04  17
   0   4  -1 374790. 9251.25  20
   0  -4   1 345168. 9234.85   4
   0   4  -1 343089. 9191.44   2
   0   4  -1 360434. 9229.85   3
   0   4  -1 342111. 9174.50   6
   0  -4   1 351001. 9217.18   5
   0   4  -1 360916. 9155.48   1
   0   4   0 4589.99 218.053  59
   0   4   0 4330.19 204.998  58
   0   4   0 4430.38 218.078  15
   0   4   0 4311.81 216.566  14
   0   4   0 4247.28 226.072  16
   0   4   0 4361.89 210.531  67
   0   4   0 4210.87 209.175  54
   0   4   0 4379.32 205.557  56
   0   4   0 4550.84 210.718  55
   0   4   0 4469.90 210.168  52
   0   4   0 4213.12 240.278  53
   0  -4   0 4439.10 180.582  25
   0  -4   0 4289.46 169.328  27
   0  -4   0 4085.35 160.735  47
   0   4   0 4216.34 168.089  49
   0  -4   0 4388.96 175.045  45
   0   4   0 4581.06 211.413  62
   0   4   0 4441.33 232.918  61
   0   4   0 4276.21 204.695  63
   0  -4   0 4004.61 193.120   3
   0  -4   0 3918.75 199.823   4
   0   4   0 4574.98 153.290   6
   0   4   0 4197.57 212.451  17
   0   4   0 4329.00 203.117  20
   0   4   0 4265.13 215.582  22
   0   4   1 1072.70 60.2516   1
   0  -4  -1 932.473 111.910   5
   0  -4  -1 1286.85 116.784   3
   0   4   1 1141.02 86.0305   2
   0   4   1 1322.81 133.771  67
   0   4   1 1433.56 122.558  63
   0   4   1 1317.46 143.952  61
   0   4   1 1178.47 116.112  62
   0   4   1 1222.48 129.105  15
   0   4   1 1066.95 131.266  14
   0   4   1 1150.48 131.104  16
   0   4   1 1075.14 111.839  58
   0   4   1 1191.89 124.204  59
   0   4   1 1193.59 133.939  54
   0   4   1 987.600 119.395  55
   0   4   1 1155.50 117.509  56
   0  -4  -1 1314.45 89.0862  25
   0  -4  -1 981.868 93.3150  26
   0   4   1 1199.68 130.424  52
   0  -4  -1 1246.44 87.2551  46
   0  -4  -1 1143.87 89.1864  43
   0   4   1 1102.48 66.0495  38
   0   4   1 1081.70 109.728  20
   0   4   1 1282.68 134.721  17
   0   4   1 1202.53 77.6617  23
   0   4   1 1178.77 142.632  22
   0   4   1 1000.22 56.6732  12
   0  -4  -1 1115.57 80.1498  10
   0   4   2 11533.8 434.277  61
   0   4   2 10486.2 389.982  62
   0   4   2 10216.5 326.717  29
   0   4   2 10907.6 405.207  59
   0   4   2 11149.8 407.167  15
   0   4   2 11160.6 415.258  14
   0   4   2 11328.7 411.883  13
   0   4   2 10834.3 405.620  16
   0   4   2 11071.1 413.055  54
   0  -4  -2 10630.3 417.054   3
   0   4   2 10405.8 345.532   1
   0  -4  -2 12082.4 385.284  28
   0  -4  -2 11668.0 379.712  26
   0  -4  -2 11079.6 379.977  24
   0   4   2 11034.4 430.539  22
   0   4   2 11017.1 347.746  23
   0  -4  -2 11527.9 366.597  43
   0  -4  -2 11420.1 357.886  46
   0  -4  -2 11687.1 378.410  44
   0   4   2 10922.5 348.420  38
   0   4   2 11867.5 426.292  67
   0   4   2 11826.0 343.248  12
   0   4   2 10809.0 406.509  18
   0   4   2 10446.5 423.845  17
   0   4   2 11191.2 385.220  20
   0   4   3 60.5535 106.524  59
   0   4   3 41.5702 125.513  15
   0   4   3 167.680 127.062  14
   0   4   3-12.6048 95.2439  16
   0   4   3-66.2960 98.0172  62
   0   4   3 147.521 133.276  61
   0   4   3 126.767 135.522  54
   0   4   3 45.8859 81.6921   1
   0  -4  -3 75.1354 106.993   6
   0  -4  -3-29.7754 98.5476   2
   0  -4  -3 121.863 79.7165  26
   0  -4  -3 191.435 85.6563  28
   0  -4  -3 92.0622 101.010  24
   0   4   3 207.254 158.946  22
   0   4   3 15.1842 62.7352  23
   0  -4  -3 54.4130 78.3277  44
   0   4   3 56.1665 98.5997  19
   0   4   3 71.7424 85.9806  20
   0   4   3 81.8525 101.365  18
   0   4   3 141.288 77.6342  38
   0   4   3 147.453 136.648  67
   0   4   3 74.6204 115.013  66
   0  -4  -3 86.5088 75.0907   8
   0   4   3 36.5898 70.1252  12
   0   4   4 1923.86 171.645  59
   0   4   4 1905.12 202.159  54
   0  -4  -4 1518.86 164.662   2
   0  -4  -4 1729.62 202.030   3
   0  -4  -4 1863.91 177.989   6
   0   4   4 1915.97 187.163  61
   0  -4  -4 1857.04 173.902  24
   0  -4  -4 1753.78 140.667  28
   0   4   4 2009.18 209.904  22
   0  -4  -4 1828.53 153.573  42
   0  -4  -4 2013.20 147.131  44
   0   4   4 1875.84 151.644  38
   0   4   4 1820.01 173.396  66
   0   4   4 1891.09 152.623  16
   0   4   4 1952.48 189.919  13
   0   4   4 2084.04 198.340  15
   0   4   4 1898.79 196.397  14
   0  -4  -4 1975.82 139.607   8
   0   4   4 1810.68 141.356  12
   0   4   4 1843.62 176.638  17
   0   4   4 1729.12 144.895  18
   0   4   4 1921.53 153.032  19
   0  -4  -5 5039.85 307.124  24
   0   4   5 4852.29 302.015  60
   0   4   5 5400.69 307.193  22
   0   4   5 5677.20 300.071  17
   0  -4  -5 5163.35 270.445  35
   0  -4  -5 4808.22 325.292   3
   0  -4  -5 5037.87 309.354   2
   0  -4  -5 5709.63 321.660   6
   0   4   5 5084.60 336.448  67
   0  -4  -5 5268.25 270.702  42
   0  -4  -5 5223.35 256.021  44
   0  -4  -5 5739.13 267.298  11
   0   4   5 5208.88 321.972  14
   0   4   5 4662.12 291.829  15
   0   4   5 4939.57 305.359  13
   0  -4  -6 7.38295 68.4814  44
   0   4   6 169.694 112.527  17
   0  -4  -6 34.7171 83.9078  35
   0  -4  -6 47.4739 115.384  24
   0   4   6-93.2785 155.359  13
   0   4   6 64.0415 135.250  14
   0   4   6 74.6758 154.674  67
   0  -4  -6 103.250 112.070   2
   0  -4  -7 284.911 101.848  42
   0  -4  -7 291.908 107.795  35
   0   4   7 375.232 182.811  67
   0   4   7 320.943 181.099  13
   0  -4  -7 570.662 150.990   6
   0  -4  -7 325.653 120.555   2
   0  -4  -7 66.6034 130.895   3
   0   4   7 275.675 140.136  60
   0  -4  -7 296.818 134.290  24
   0  -4  -8 1405.51 213.851  24
   0  -4  -8 1442.74 167.031  42
   0  -4  -8 1363.45 172.385  35
   0  -4  -8 1550.19 182.306  36
   0   4   8 1149.62 234.782  13
   0   4   8 1539.21 251.615  52
   0   4   8 1196.18 251.123  67
   0  -4  -8 1508.60 208.990   6
   0  -4  -8 1940.00 241.454   3
   0  -4  -9 15987.4 646.059  42
   0  -4  -9 16115.0 659.044  35
   0  -4  -9 18280.6 690.651  36
   0   4   9 17684.2 802.806  54
   0  -4  -9 16096.7 722.722  24
   0   4   9 16979.9 794.085  67
   0   4   9 17236.0 770.993  52
   0  -4  -9 17096.2 731.908   6
   0  -4 -10 5043.05 388.973  24
   0   4  10 4828.80 403.909  52
   0   4  10 5668.70 444.349  54
   0  -4 -10 5422.58 341.193  35
   0   4  11 3165.10 348.659  67
   0   4  11 3087.33 310.707  52
   0  -4 -11 2834.26 271.363  48
   0   4  11 3123.96 339.047  54
   0  -4 -11 2851.70 254.833  35
   0  -4 -11 2642.55 252.453  36
   0  -4 -12-12.5164 110.254  36
   0  -4 -12 104.514 125.617  48
   0   4  12 437.940 198.137  67
   0   4  12 277.313 192.391  54
   0  -4 -12 190.406 142.428  24
   0  -4 -13 5956.62 328.923  48
   0   4  13 6290.73 369.973  54
   0   4  13 6724.39 386.265  67
   0  -4 -13 5230.37 312.439  36
   0  -4 -13 6113.06 339.852  34
   0  -5  15 7205.33 353.287  47
   0  -5  15 6414.32 352.537  23
   0  -5  14 2284.21 237.837  27
   0   5 -14 2740.59 237.982  63
   0   5 -14 1876.38 208.505  48
   0  -5  14 2310.93 244.858  47
   0   5 -14 1764.87 210.443  24
   0  -5  14 2159.23 239.621  30
   0  -5  13 95.4309 162.186  30
   0  -5  13-38.3880 161.898  47
   0   5 -13 108.132 138.773  48
   0  -5  13 18.9854 145.091  27
   0   5 -13-216.213 169.920  24
   0   5 -13-42.7918 134.716  37
   0   5 -13-28.3226 132.949  34
   0  -5  12 8962.36 549.759  30
   0  -5  12 7850.28 527.652  27
   0   5 -12 8622.81 493.131  24
   0   5 -12 8014.01 471.511  34
   0  -5  12 8867.69 555.980  41
   0   5 -11 66.9431 151.330  24
   0   5 -11-18.1659 152.077  48
   0  -5  11 245.402 209.439  47
   0  -5  11 111.561 181.038  30
   0   5 -11-122.717 151.144  37
   0   5 -11-34.4427 149.531  34
   0  -5  11-19.9475 163.152   8
   0  -5  10 120.365 186.057  40
   0  -5  10 82.1120 196.177  41
   0   5 -10 92.2365 146.059  24
   0   5 -10 53.7204 159.812  48
   0  -5  10 105.529 174.000  30
   0   5 -10 17.3814 150.931  37
   0   5 -10 67.8126 156.264  34
   0  -5  10 56.1438 160.201   8
   0  -5   9 7935.34 470.574  40
   0  -5   9 8486.99 479.641  41
   0  -5   9 7901.09 476.643  30
   0   5  -9 7765.94 415.319  24
   0   5  -9 7578.85 456.615  48
   0  -5   9 7334.67 443.860   8
   0   5  -9 7153.31 435.628  34
   0   5  -9 7092.28 446.105  37
   0  -5   8 40052.2 1339.84  41
   0  -5   8 39975.0 1332.44  40
   0  -5   8 40750.5 1355.06  30
   0   5  -8 40996.7 1304.71  57
   0   5  -8 42109.1 1277.49  24
   0  -5   8 37314.5 1307.75   8
   0   5  -8 42986.4 1375.02  48
   0   5  -8 39360.8 1329.42  34
   0   5  -8 40227.7 1355.96  37
   0   5  -7 14133.1 565.955  57
   0  -5   7 14979.9 616.823  41
   0  -5   7 14682.6 601.944  40
   0  -5   7 13331.2 585.889  11
   0  -5   7 14339.7 586.190   8
   0  -5   7 14718.2 588.127   7
   0  -5   7 14117.5 610.001  30
   0   5  -7 13864.8 581.961  34
   0  -5   6 164.290 140.264  30
   0   5  -6-7.23924 86.3622  19
   0   5  -6 21.7493 89.9669  18
   0  -5   6 51.3701 99.8854   8
   0  -5   6 91.0968 95.2778   7
   0  -5   6 39.4442 93.1396  11
   0   5  -6 78.8030 124.948  48
   0  -5   6 47.1452 125.639  41
   0   5  -6-19.3408 100.155  57
   0   5  -6 117.687 111.896  37
   0   5  -6 62.9532 109.735  34
   0   5  -5 5361.84 267.971  16
   0   5  -5 5364.42 296.934  48
   0  -5   5 5048.02 253.144  12
   0  -5   5 5713.31 268.209   7
   0  -5   5 5226.12 273.625  11
   0  -5   5 4992.87 275.892  41
   0  -5   5 5174.72 270.602  40
   0   5  -5 5309.51 266.975  19
   0   5  -5 5371.09 269.907  18
   0   5  -5 5460.05 293.265  37
   0   5  -5 5414.34 287.326  34
   0   5  -5 5227.18 277.887  57
   0   5  -4 207.911 94.9067  59
   0  -5   4 118.369 100.777  30
   0   5  -4 236.770 90.5588  55
   0   5  -4 148.892 112.248  56
   0   5  -4 158.183 128.123  63
   0   5  -4 239.148 82.1124  61
   0   5  -4 152.418 114.943  16
   0   5  -4 16.2795 123.047  48
   0  -5   4 160.529 86.7205  11
   0  -5   4 133.931 85.7718   9
   0  -5   4 161.667 86.7109   7
   0  -5   4 58.9001 95.6571  40
   0  -5   4 70.8720 94.9026  41
   0   5  -4 142.360 109.528  19
   0   5  -4 250.158 121.577  18
   0   5  -4 7.54308 112.704  37
   0   5  -4 161.039 107.007  34
   0   5  -4 209.127 120.825   4
   0   5  -4 127.154 79.3850   1
   0   5  -3 3692.95 227.848  63
   0   5  -3 3200.28 192.331  61
   0   5  -3 3666.86 181.035  60
   0   5  -3 3219.94 177.495  33
   0  -5   3 3402.47 192.757  30
   0   5  -3 3822.12 215.178  59
   0   5  -3 3485.03 214.071  56
   0   5  -3 3685.95 226.453  58
   0   5  -3 3453.43 189.779  55
   0   5  -3 3613.22 231.549  16
   0   5  -3 3869.18 193.873  52
   0   5  -3 3865.53 225.130  48
   0  -5   3 3625.55 200.402  47
   0  -5   3 3672.96 199.664  11
   0  -5   3 3500.09 194.509   7
   0  -5   3 3550.21 181.605   9
   0  -5   3 3570.79 190.318  41
   0   5  -3 3742.72 214.576  37
   0   5  -3 3683.38 206.682   3
   0   5  -3 3876.73 235.770  18
   0   5  -3 3495.28 199.357  17
   0   5  -2 48637.6 1403.67  55
   0   5  -2 46854.9 1413.42  56
   0  -5   2 48970.7 1395.70  27
   0   5  -2 49063.3 1392.87  52
   0  -5   2 49382.3 1386.55  47
   0   5  -2 50094.2 1429.35  20
   0   5  -2 48302.3 1413.67  17
   0  -5   2 49227.6 1363.59   9
   0   5  -2 50101.5 1431.93  58
   0   5  -2 53856.4 1439.84  59
   0   5  -2 50690.2 1424.86  57
   0  -5   2 48867.6 1381.07  30
   0   5  -2 52582.1 1426.40  61
   0   5  -2 51564.4 1397.99  60
   0   5  -2 52102.1 1438.03  63
   0  -5   2 49628.6 1403.61   4
   0   5  -2 48631.8 1402.40   3
   0   5  -1 27124.3 803.612  59
   0   5  -1 24228.2 785.460  58
   0  -5   1 25972.5 732.523  30
   0   5  -1 25702.8 783.494  55
   0   5  -1 26193.4 792.559  54
   0   5  -1 24329.7 778.170  56
   0  -5   1 26031.5 750.875  27
   0  -5   1 25368.1 776.074   4
   0   5  -1 24293.8 685.787   6
   0   5  -1 24930.2 762.098   3
   0   5  -1 25133.0 774.911  52
   0  -5   1 25648.1 738.217  47
   0  -5   1 25776.3 759.702  45
   0   5  -1 25332.6 776.773  67
   0   5  -1 25876.5 797.544  62
   0   5  -1 26576.2 809.627  61
   0   5  -1 24235.6 784.332  63
   0   5  -1 26179.4 779.556  60
   0   5  -1 25546.9 806.293  14
   0   5  -1 25748.4 790.226  20
   0   5   0 112828. 2954.22  54
   0   5   0 113801. 2961.63  55
   0   5   0 111662. 2954.91  56
   0  -5   0 108871. 2889.12  27
   0  -5   0 109587. 2909.34  25
   0   5   0 111299. 2879.98   2
   0  -5   0 104054. 2944.22   4
   0   5   0 108041. 2858.02   6
   0  -5   0 104613. 2928.69   5
   0   5   0 110235. 2951.32  52
   0  -5   0 107961. 2900.79  46
   0  -5   0 109468. 2898.50  45
   0  -5   0 110212. 2915.29  43
   0   5   0 103272. 2941.56  67
   0   5   0 108845. 2944.11  20
   0   5   0 110303. 2986.44  18
   0   5   0 106982. 2964.17  14
   0   5   0 108759. 2950.38  62
   0   5   0 109320. 2989.21  61
   0   5   0 107949. 2954.52  60
   0   5   0 108211. 2947.96  63
   0   5   0 108084. 2962.54  59
   0   5   0 111331. 2951.23  58
   0   5   1 39690.9 1229.54  60
   0   5   1 41175.9 1251.56  61
   0   5   1 40363.3 1203.81  62
   0   5   1 40146.7 1207.71  63
   0   5   1 40832.5 1219.25  15
   0   5   1 41209.4 1227.27  14
   0  -5  -1 40344.0 1211.68   5
   0  -5  -1 40246.8 1209.11   3
   0   5   1 42234.6 1157.78   2
   0   5   1 40157.1 1220.27  59
   0   5   1 40869.8 1202.46  58
   0   5   1 39520.9 1210.85  56
   0   5   1 39617.3 1211.99  54
   0  -5  -1 42024.6 1179.88  26
   0  -5  -1 42621.9 1158.78  25
   0   5   1 40778.1 1221.95  52
   0  -5  -1 42259.8 1154.28  46
   0  -5  -1 43078.4 1167.72  43
   0   5   1 43034.1 1228.22  67
   0   5   1 42109.7 1239.53  22
   0  -5  -1 43135.5 1142.80  10
   0   5   1 41871.0 1241.35  17
   0   5   1 40645.7 1234.68  18
   0   5   1 40838.4 1198.68  20
   0   5   2 7080.48 341.207  54
   0  -5  -2 8094.11 308.332  28
   0  -5  -2 8142.17 305.886  26
   0   5   2 7100.97 348.784  67
   0   5   2 7280.57 350.788  52
   0   5   2 7482.37 374.989  22
   0  -5  -2 7667.79 299.625  44
   0   5   2 7542.88 343.785  59
   0   5   2 7794.07 347.964  15
   0   5   2 7123.36 342.712  14
   0   5   2 7475.07 344.084  16
   0   5   2 7230.31 359.410  60
   0   5   2 7209.04 325.840  62
   0   5   2 6984.20 321.126  63
   0   5   2 7785.57 372.421  61
   0   5   2 7285.97 311.851  20
   0   5   2 7249.12 343.257  19
   0   5   2 7544.61 361.606  17
   0   5   2 7989.66 351.364  18
   0  -5  -2 7410.48 354.105   5
   0   5   3 4881.49 303.853  52
   0   5   3 5493.14 334.484  22
   0  -5  -3 5471.56 246.470  44
   0   5   3 4893.76 297.941  54
   0   5   3 5582.43 309.360  17
   0   5   3 5342.52 282.364  19
   0   5   3 5610.06 286.783  18
   0   5   3 5628.30 263.495  20
   0   5   3 5239.24 316.895  60
   0   5   3 5200.25 272.444  62
   0   5   3 5511.88 304.574  14
   0   5   3 5397.63 296.886  13
   0   5   3 6272.70 315.627  15
   0   5   3 6045.94 293.018  16
   0  -5  -3 5478.61 251.907  28
   0   5   3 5482.43 291.770  59
   0  -5  -3 5107.82 304.827   3
   0   5   4 152.642 133.887  13
   0   5   4 78.2051 148.782  15
   0   5   4 87.6425 132.625  14
   0   5   4 55.6636 123.565  61
   0   5   4 95.4763 139.145  67
   0   5   4-46.0864 159.737  22
   0   5   4 18.8687 109.137  59
   0   5   4 45.7449 137.439  60
   0  -5  -4 44.3673 90.8129  42
   0  -5  -4 156.306 133.559   3
   0   5   4-64.4557 150.981  54
   0   5   4 145.088 102.414  18
   0   5   4 16.0875 105.184  19
   0   5   4 43.4695 120.099  17
   0   5   5 12119.8 547.198  67
   0  -5  -5 11445.7 451.593  42
   0   5   5 11258.4 497.539  17
   0  -5  -5 11704.4 459.116  35
   0   5   5 11048.9 501.490  13
   0   5   5 10835.2 520.272  14
   0   5   5 10569.6 522.544  52
   0   5   5 11649.4 503.589  61
   0   5   5 10570.3 500.391  60
   0  -5  -5 9595.99 525.285   3
   0  -5  -6 8701.93 521.562   3
   0   5   6 8854.34 447.371  17
   0  -5  -6 9642.81 409.570  35
   0   5   6 8536.08 481.676  52
   0   5   6 9078.88 504.116  54
   0   5   6 9288.14 492.369  13
   0   5   6 9253.79 516.773  67
   0   5   6 9545.24 475.072  60
   0   5   6 10233.2 467.917  61
   0  -5  -7 35850.0 1299.64   3
   0  -5  -7 36882.1 1124.59  35
   0   5   7 35324.2 1268.17  54
   0   5   7 34961.5 1204.38  60
   0   5   7 34803.0 1268.22  67
   0   5   7 33325.3 1229.87  52
   0   5   7 34680.7 1232.61  13
   0   5   8 19268.9 854.701  52
   0  -5  -8 20786.2 752.980  35
   0  -5  -8 21594.8 768.052  36
   0   5   8 21071.2 896.893  54
   0   5   8 19607.4 880.137  67
   0   5   9 16050.8 751.406  52
   0  -5  -9 16160.4 651.187  36
   0   5   9 15258.4 762.256  54
   0   5   9 16112.2 778.526  67
   0   5  10 33503.3 1263.57  67
   0  -5 -10 34699.1 1128.34  36
   0  -5 -10 32206.0 1108.49  35
   0   5  10 33229.1 1230.21  52
   0   5  11 284.693 173.681  52
   0   5  11 177.147 186.129  67
   0  -5 -11 384.894 140.227  48
   0   5  11 239.630 207.419  54
   0  -5 -11 377.427 133.103  36
   0  -5 -11 507.133 133.117  35
   0   5  12 6165.20 367.288  52
   0   5  12 6647.66 403.163  54
   0  -5 -12 5791.99 324.851  36
   0  -5 -12 5970.08 343.106  34
   0  -5 -12 6014.75 332.272  48
   0   5  12 6923.61 423.123  67
   0  -5 -13 442.662 95.0106  48
   0   5  13 509.124 142.036  67
   0  -6  15 10080.3 416.470  47
   0  -6  15 9212.55 413.277  23
   0  -6  14 1221.05 191.721  47
   0   6 -14 1743.02 184.492  63
   0  -6  14 1360.31 203.735  30
   0  -6  13 942.615 208.973  27
   0  -6  13 1543.33 243.511  30
   0   6 -13 1803.11 219.109  63
   0   6 -13 1313.57 196.427  48
   0  -6  13 1277.19 231.556  47
   0  -6  12 1576.10 267.814  27
   0  -6  12 1675.76 274.681  47
   0   6 -12 1756.22 230.722  48
   0  -6  12 2218.19 289.916  30
   0   6 -12 1452.38 224.265  63
   0  -6  11 384.511 202.730  27
   0  -6  11 955.991 232.363  41
   0   6 -11 727.224 189.224  48
   0  -6  11 828.731 228.100  47
   0   6 -11 796.069 165.799  58
   0  -6  10 7340.15 492.431  30
   0  -6  10 7566.19 501.944  47
   0   6 -10 7534.84 470.439  48
   0  -6  10 6332.37 463.417  41
   0  -6  10 6363.02 446.044   8
   0  -6  10 7408.21 497.075  27
   0   6 -10 7928.94 430.634  58
   0  -6   9 2362.42 272.724   8
   0  -6   9 2356.34 284.950  41
   0  -6   9 3040.84 312.696  47
   0   6  -9 2593.59 298.469  48
   0  -6   9 2605.78 296.226  30
   0   6  -9 2801.90 237.417  20
   0   6  -8 992.136 200.969  48
   0  -6   8 1062.62 210.754  47
   0  -6   8 717.947 187.863  30
   0  -6   8 758.128 169.317   8
   0  -6   8 708.961 191.730  41
   0  -6   8 622.543 180.715  40
   0   6  -8 890.196 157.386  20
   0   6  -8 899.109 180.331  56
   0  -6   7 4627.05 326.451  40
   0  -6   7 4755.50 337.338  41
   0  -6   7 4583.56 339.593  30
   0   6  -7 4458.04 323.002  48
   0  -6   7 4171.62 336.274  47
   0   6  -7 4346.29 294.731  56
   0  -6   7 4142.60 296.750   7
   0  -6   7 4341.54 303.182  11
   0  -6   7 4520.02 309.068   8
   0  -6   6 604.230 130.610   8
   0  -6   6 635.935 137.605  11
   0  -6   6 648.985 126.148   7
   0  -6   6 814.300 156.358  41
   0   6  -6 772.286 159.419  63
   0   6  -6 798.809 134.632  16
   0   6  -6 771.147 132.091  19
   0   6  -6 618.641 138.545  57
   0  -6   6 580.006 153.636  30
   0   6  -6 560.971 148.068  48
   0   6  -5 19144.4 692.507  48
   0  -6   5 18741.1 676.476  47
   0  -6   5 19625.6 654.070   7
   0  -6   5 19351.4 663.484  11
   0  -6   5 18804.4 659.748  41
   0   6  -5 19218.7 671.835  19
   0   6  -5 18694.3 703.033  63
   0   6  -5 19701.3 675.547  16
   0   6  -5 18912.9 687.484  56
   0   6  -5 17761.4 665.767  57
   0  -6   5 18250.1 674.314  30
   0   6  -4 7719.05 358.021  56
   0   6  -4 8282.95 361.286  57
   0   6  -4 7744.78 335.381  59
   0   6  -4 7119.03 354.817  58
   0  -6   4 7005.88 336.000  27
   0   6  -4 7898.41 363.342  16
   0  -6   4 7311.38 333.547  47
   0  -6   4 7152.69 319.326   7
   0  -6   4 7350.42 317.467   9
   0  -6   4 6850.58 319.315  11
   0   6  -4 7292.87 356.278  18
   0   6  -4 7803.22 358.529  19
   0   6  -4 6693.93 330.205   3
   0   6  -4 7758.10 371.769  63
   0  -6   4 7512.91 333.032  30
   0   6  -3 52684.5 1510.58  56
   0   6  -3 52577.4 1477.26  55
   0   6  -3 52033.0 1533.33  16
   0  -6   3 50912.1 1482.98  27
   0  -6   3 51272.8 1474.10  47
   0  -6   3 50901.5 1475.32  11
   0  -6   3 51589.9 1475.81   7
   0   6  -3 50648.8 1491.53  17
   0   6  -3 50386.4 1509.62  20
   0   6  -3 53079.1 1536.81  18
   0   6  -3 50396.0 1479.70   3
   0  -6   3 49860.2 1464.97  30
   0   6  -3 50518.1 1453.38  60
   0   6  -3 52259.4 1485.89  61
   0   6  -3 50778.8 1515.68  58
   0   6  -3 54931.4 1519.32  57
   0   6  -3 52636.2 1504.00  59
   0   6  -2 707.155 142.634  59
   0   6  -2 856.878 128.126  60
   0  -6   2 615.445 99.0914  30
   0   6  -2 828.687 140.333  56
   0   6  -2 914.601 133.992  55
   0   6  -2 667.383 150.122  62
   0   6  -2 815.516 142.380  63
   0   6  -2 685.437 131.510  61
   0   6  -2 811.712 126.684  52
   0  -6   2 677.575 105.512  47
   0  -6   2 768.408 114.104  45
   0   6  -2 1109.38 140.873  17
   0   6  -2 1029.63 174.373  18
   0   6  -2 778.856 140.696  20
   0   6  -2 588.864 152.824  16
   0  -6   2 674.855 104.442  11
   0   6  -2 672.425 107.255   3
   0  -6   2 416.278 98.2421   4
   0   6  -1 5551.07 284.267  52
   0  -6   1 5874.59 265.679  25
   0  -6   1 5736.31 249.238  27
   0   6  -1 5377.36 283.255  67
   0  -6   1 5832.52 258.647  45
   0   6  -1 5777.11 305.890  17
   0   6  -1 6168.09 335.295  18
   0   6  -1 5510.40 291.399  20
   0   6  -1 5642.82 326.237  16
   0   6  -1 6398.25 301.877  55
   0   6  -1 5712.64 291.782  56
   0   6  -1 5829.55 300.720  54
   0   6  -1 6153.36 309.377  59
   0  -6   1 5662.11 273.381   4
   0   6  -1 5998.88 293.605  60
   0   6  -1 5851.54 295.501  63
   0   6  -1 5334.15 293.099  62
   0   6   0 25347.6 843.340  67
   0  -6   0 26337.0 803.084  43
   0   6   0 26313.7 843.442  20
   0   6   0 27350.7 873.416  17
   0   6   0 26629.5 887.721  18
   0   6   0 26889.1 851.547  62
   0   6   0 25511.1 841.981  63
   0   6   0 27338.6 859.625  60
   0   6   0 26222.8 865.186  59
   0   6   0 27282.9 856.089  52
   0   6   0 26482.6 888.250  16
   0   6   0 26536.8 868.924  14
   0   6   0 27115.2 852.731  54
   0   6   0 25785.1 844.946  56
   0  -6   0 27584.7 848.510   4
   0  -6   0 25032.5 815.728   5
   0   6   1 49491.1 1478.54  20
   0   6   1 51202.0 1528.49  18
   0   6   1 50563.1 1522.10  19
   0   6   1 50991.2 1530.56  17
   0   6   1 52928.8 1527.41  60
   0   6   1 53352.8 1497.39  62
   0   6   1 51898.7 1546.36  61
   0   6   1 50148.0 1513.49  59
   0   6   1 50044.2 1507.35  52
   0   6   1 51123.3 1515.85  14
   0   6   1 51729.8 1529.41  16
   0   6   1 51602.4 1500.96  54
   0   6   1 53393.7 1507.25  56
   0  -6  -1 49906.5 1487.22   3
   0  -6  -1 50453.0 1503.80   4
   0  -6  -1 48996.0 1487.16   5
   0   6   2 3203.12 244.798  67
   0   6   2 3120.89 210.984  20
   0   6   2 3095.28 231.951  19
   0   6   2 3343.81 255.722  17
   0   6   2 3124.76 238.746  18
   0   6   2 3144.71 218.772  62
   0   6   2 3081.86 249.929  61
   0   6   2 3310.11 259.513  60
   0   6   2 3007.98 230.515  59
   0   6   2 3496.42 250.886  14
   0   6   2 3091.04 236.844  16
   0  -6  -2 3338.45 234.309   3
   0  -6  -2 2990.06 231.206   5
   0   6   2 3455.19 251.987  52
   0   6   2 3130.63 238.218  54
   0   6   3 3427.27 261.583  67
   0   6   3 3244.10 216.825  20
   0   6   3 3645.10 250.880  19
   0   6   3 3236.11 263.474  17
   0   6   3 3313.63 260.399  61
   0   6   3 3295.98 231.178  62
   0   6   3 3219.28 237.335  16
   0   6   3 3104.86 256.838  14
   0   6   3 3537.97 263.471  54
   0  -6  -3 3193.26 256.557   3
   0  -6  -3 3455.88 272.381   5
   0   6   4 277.790 153.681  67
   0   6   4 317.780 139.359  17
   0   6   4 388.643 148.295  61
   0   6   4 340.466 155.832  60
   0   6   4 291.860 168.304  52
   0   6   4 245.154 157.102  15
   0   6   4 285.045 152.136  14
   0  -6  -4 300.305 154.706   5
   0  -6  -4 251.226 144.019   3
   0   6   5 299.286 141.051  61
   0   6   5 243.180 140.805  17
   0  -6  -5 357.927 114.220  35
   0   6   5 178.881 177.301  54
   0   6   5 413.808 191.599  67
   0   6   5 239.411 152.815  60
   0  -6  -5 321.373 168.862   3
   0   6   5 150.936 166.818  52
   0   6   6 37596.9 1306.21  17
   0  -6  -6 43311.6 1239.36  35
   0   6   6 39283.3 1366.81  54
   0  -6  -6 37557.6 1425.10   3
   0   6   6 38306.3 1356.65  52
   0   6   6 42243.9 1410.72  67
   0   6   6 38312.2 1304.74  61
   0   6   6 38017.4 1324.81  60
   0   6   7 105989. 3237.35  54
   0   6   7 105480. 3170.34  60
   0   6   7 106719. 3218.88  52
   0   6   7 107706. 3248.06  67
   0  -6  -7 117176. 3075.20  36
   0   6   8 3281.66 370.220  54
   0   6   8 3298.04 319.459  60
   0   6   8 4030.34 382.642  67
   0  -6  -8 3520.05 262.736  36
   0   6   8 3108.98 331.015  52
   0  -6  -9 1336.66 240.247   5
   0   6   9 1660.43 271.060  52
   0  -6  -9 1644.92 187.505  36
   0   6   9 1572.73 278.626  67
   0   6   9 1590.30 282.028  54
   0  -6 -10 12885.3 538.817  36
   0   6  10 13027.7 648.518  54
   0   6  10 14075.7 657.269  52
   0   6  11 148.603 156.918  52
   0   6  11 150.437 174.015  54
   0  -6 -11-39.6247 107.071  48
   0   6  11 155.417 182.346  67
   0   6  12 6478.87 369.617  67
   0   6  12 6169.82 327.637  52
   0  -7  14 464.258 142.175  30
   0  -7  14 223.050 120.816  47
   0   7 -14 388.734 116.721  63
   0  -7  14 382.648 135.634  45
   0  -7  13 1241.15 206.203  27
   0  -7  13 646.457 194.262  47
   0   7 -13 936.477 166.459  63
   0  -7  13 841.361 200.603  30
   0  -7  12 6770.64 470.443  47
   0  -7  12 7201.54 481.592  27
   0   7 -12 7083.14 424.634  63
   0  -7  12 6780.12 471.292  30
   0  -7  11 326.343 182.314  30
   0  -7  11 242.155 187.240  47
   0  -7  11 380.924 197.448  27
   0   7 -11 318.053 144.144  58
   0   7 -11 312.314 159.724  63
   0   7 -10 532.497 164.724  58
   0  -7  10 173.224 182.903  30
   0  -7  10 305.677 193.797  47
   0  -7  10 447.438 203.841  27
   0   7 -10 356.305 182.709  63
   0  -7  10 441.126 186.710   8
   0   7  -9 11052.6 548.372  58
   0  -7   9 10752.1 591.640  41
   0   7  -9 12034.7 527.899  20
   0  -7   9 10148.3 593.178  47
   0  -7   9 10412.2 604.214  27
   0   7  -9 12247.1 615.144  63
   0  -7   9 10563.9 564.990   8
   0  -7   9 10678.8 592.551  30
   0   7  -8 28833.1 1010.48  58
   0   7  -8 28844.2 1048.68  63
   0  -7   8 27623.2 1047.58  41
   0  -7   8 25588.4 988.193   8
   0  -7   8 25624.7 974.673   7
   0   7  -8 28958.0 974.654  20
   0  -7   8 26107.6 1049.82  47
   0  -7   8 26152.8 1040.38  30
   0  -7   8 27348.6 1069.45  27
   0  -7   7 1074.61 196.050  27
   0  -7   7 1510.08 210.981  47
   0   7  -7 1260.66 185.549  20
   0  -7   7 1152.03 204.420  41
   0   7  -7 626.793 183.855  63
   0  -7   7 1527.24 224.094  30
   0   7  -7 1172.05 193.781  58
   0  -7   7 1274.56 191.523   8
   0  -7   7 1186.73 176.282   7
   0  -7   7 853.904 180.638  11
   0  -7   6-13.1194 109.832  47
   0   7  -6 80.0318 120.150  19
   0   7  -6 80.1074 120.840  18
   0   7  -6 26.7494 124.805  20
   0  -7   6-37.5507 106.364   8
   0  -7   6-11.9816 103.302  11
   0  -7   6 43.2154 92.4805   7
   0   7  -6 14.8678 137.888  63
   0   7  -6 346.283 124.682  56
   0   7  -6-23.0556 109.521  16
   0   7  -6-95.5856 142.808  58
   0  -7   6-55.3916 119.392  27
   0  -7   6 90.5981 115.503  30
   0   7  -5 5190.01 308.992  57
   0   7  -5 5179.12 319.017  58
   0   7  -5 5355.94 332.675  63
   0  -7   5 5476.15 287.480   7
   0  -7   5 4877.68 289.928  11
   0  -7   5 5317.43 299.839  30
   0  -7   5 4801.87 299.497  27
   0   7  -5 5331.73 314.148  16
   0   7  -5 4979.87 306.742  19
   0   7  -5 5161.51 310.128  18
   0   7  -5 5038.81 317.431  20
   0   7  -4 20613.4 758.604  20
   0   7  -4 21564.1 775.445  18
   0  -7   4 20897.2 722.369  11
   0  -7   4 21187.2 718.481   7
   0   7  -4 21319.9 779.789  63
   0   7  -4 22510.6 785.061  16
   0  -7   4 20269.9 726.839  47
   0   7  -4 23489.4 777.038  57
   0   7  -4 21419.5 770.681  58
   0   7  -4 21310.1 761.072  56
   0  -7   4 21514.6 745.233  27
   0   7  -3 46115.8 1414.26  20
   0   7  -3 46402.9 1406.59  17
   0   7  -3 47779.1 1447.67  18
   0  -7   3 45877.1 1395.68  45
   0  -7   3 45762.9 1369.07   7
   0  -7   3 46544.3 1369.95  11
   0  -7   3 47376.1 1384.06  27
   0   7  -3 45498.7 1419.65  58
   0   7  -3 45638.5 1441.93  16
   0   7  -3 45786.3 1422.57  63
   0   7  -3 46352.7 1394.09  61
   0   7  -3 49624.1 1429.03  56
   0   7  -2 71531.0 1959.69  60
   0   7  -2 68481.9 1983.63  61
   0   7  -2 67263.7 1987.52  63
   0   7  -2 69457.2 2039.99  16
   0   7  -2 70710.9 2037.54  18
   0   7  -2 67444.0 1983.64  17
   0   7  -2 66497.5 1977.78  20
   0  -7   2 67445.4 1935.35  11
   0   7  -2 69075.3 1950.14  52
   0  -7   2 68284.5 1953.30  25
   0   7  -2 68533.8 1990.19  58
   0   7  -2 68701.4 1971.49  55
   0   7  -2 69306.4 1983.34  56
   0  -7   2 68942.7 1941.63   4
   0   7  -1 12939.2 507.576  20
   0   7  -1 12480.4 544.744  18
   0   7  -1 12774.7 520.560  17
   0  -7   1 11830.0 458.528  11
   0   7  -1 11945.8 497.580  63
   0   7  -1 12256.9 522.389  61
   0   7  -1 12954.8 502.423  60
   0   7  -1 11905.4 494.996  54
   0   7  -1 13071.9 508.297  56
   0   7  -1 12934.5 554.927  16
   0   7  -1 12273.8 493.512  52
   0   7  -1 11441.0 494.478  58
   0  -7   1 12491.5 476.051   4
   0   7   0 510.609 156.785  61
   0   7   0 140.288 109.816  63
   0   7   0 75.7802 130.840  18
   0   7   0 150.940 127.790  17
   0   7   0 90.9363 112.671  20
   0   7   0 80.1345 134.228  54
   0   7   0 41.1492 111.736  56
   0   7   0 162.663 130.101  14
   0   7   0 164.087 132.685  16
   0   7   0 41.8294 117.104  52
   0   7   0 220.581 116.940  58
   0   7   0 60.9536 117.556  67
   0   7   1 34387.5 1146.37  63
   0   7   1 36786.8 1216.32  61
   0   7   1 37765.6 1198.45  60
   0   7   1 36300.7 1209.18  17
   0   7   1 38410.0 1165.79  20
   0   7   1 38125.0 1208.50  18
   0   7   1 36159.6 1164.77  54
   0   7   1 39575.6 1193.10  67
   0   7   1 37617.5 1164.20  58
   0   7   1 35403.1 1181.72  59
   0   7   1 38084.6 1199.93  14
   0   7   1 36867.6 1205.65  16
   0   7   2 9407.95 432.883  62
   0   7   2 10760.6 498.678  60
   0   7   2 9287.81 476.710  61
   0   7   2 9963.73 492.274  17
   0   7   2 9509.24 459.495  18
   0   7   2 8956.94 420.707  20
   0   7   2 10310.1 473.822  16
   0   7   2 10075.2 474.599  14
   0   7   2 9749.66 467.052  52
   0   7   2 9955.17 464.933  59
   0   7   2 9713.79 464.032  67
   0   7   3 56916.6 1728.65  62
   0   7   3 56373.0 1791.84  61
   0   7   3 59065.7 1803.27  60
   0   7   3 59452.3 1764.40  18
   0   7   3 58021.3 1757.39  19
   0   7   3 56396.2 1791.71  17
   0   7   3 58438.8 1766.60  54
   0   7   3 58795.2 1766.23  16
   0   7   3 57408.1 1790.19  52
   0   7   3 58480.7 1776.23  59
   0   7   3 61746.8 1800.82  67
   0   7   4 62.9833 156.504  61
   0   7   4 157.009 136.364  17
   0   7   4 43.4158 154.291  54
   0   7   4 116.012 163.837  14
   0   7   4 16.8099 160.668  52
   0   7   4 99.5980 145.916  59
   0   7   4 301.385 168.317  60
   0   7   4 191.165 171.413  67
   0   7   5 955.843 202.682  61
   0   7   5 782.786 192.964  17
   0   7   5 1010.98 220.983  54
   0   7   5 654.435 214.663  14
   0   7   5 772.645 185.114  59
   0   7   5 887.711 204.656  60
   0   7   5 517.775 211.460  67
   0   7   5 740.298 209.842  52
   0   7   6 5379.94 416.093  52
   0   7   6 4756.30 374.560  17
   0   7   6 5677.09 440.110  67
   0   7   6 6126.87 402.596  61
   0   7   6 5047.47 391.388  60
   0   7   6 5204.68 413.958  54
   0   7   7 4135.87 398.644  67
   0   7   7 4067.81 355.062  60
   0   7   7 3445.41 354.968  52
   0  -7  -7 3769.29 398.973   5
   0   7   8 121.635 164.150  60
   0   7   8 435.986 204.684  67
   0  -7  -8 70.9512 165.332   5
   0   7   8 20.4641 187.466  52
   0   7   9 3578.47 351.777  67
   0   7   9 3850.13 350.153  52
   0   7  10 5901.58 408.684  67
   0   7  10 5020.77 372.648  52
   0   7  11 19393.2 769.085  67
   0   7  11 20147.2 747.143  52
   0  -8  14 186.866 107.809  47
   0  -8  14 125.624 106.868  45
   0  -8  13 3124.98 278.674  30
   0  -8  13 3303.07 294.696  47
   0  -8  13 2562.68 267.309  27
   0   8 -13 3592.20 256.351  63
   0   8 -13 3420.70 238.937  62
   0  -8  13 2980.90 284.115  45
   0  -8  12 126.765 158.482  30
   0  -8  12 147.778 167.163  47
   0  -8  12 437.846 180.979  27
   0   8 -12 356.328 112.944  58
   0   8 -12 160.572 140.460  63
   0  -8  11 1000.76 217.903  30
   0  -8  11 646.487 208.518  47
   0  -8  11 1008.11 229.789  27
   0   8 -11 848.449 157.454  58
   0   8 -11 1019.52 200.412  63
   0  -8  10 213.327 190.376  30
   0  -8  10-87.2388 183.959  47
   0  -8  10-89.7031 201.460  27
   0   8 -10 45.3483 131.251  58
   0   8 -10 19.5329 162.278  63
   0  -8   9 4705.22 395.255  30
   0   8  -9 5186.91 342.110  20
   0  -8   9 4806.19 407.084  47
   0  -8   9 4378.30 356.873   8
   0  -8   9 4536.67 397.329  27
   0   8  -9 5515.28 410.600  63
   0   8  -9 5238.13 370.469  58
   0  -8   8 12301.2 629.244  30
   0  -8   8 10210.9 545.182   8
   0  -8   8 9118.27 510.753   7
   0   8  -8 11156.8 525.032  20
   0  -8   8 11933.0 626.870  47
   0   8  -8 10775.8 573.930  63
   0   8  -8 10666.0 553.015  58
   0  -8   7 142.740 129.942   7
   0  -8   7 161.028 138.865  11
   0  -8   7 207.714 147.298   8
   0   8  -7 211.459 143.530  20
   0  -8   7-16.8202 149.133  30
   0   8  -7 178.096 161.069  63
   0  -8   7 91.3227 140.877  27
   0   8  -7-32.6110 144.571  58
   0  -8   7 187.820 152.406  47
   0  -8   6 9397.27 464.021  11
   0  -8   6 9638.79 479.592   8
   0   8  -6 9766.23 475.705  18
   0   8  -6 9963.01 495.949  20
   0   8  -6 9830.91 474.726  19
   0   8  -6 10100.5 482.574  16
   0   8  -6 10100.2 516.820  63
   0  -8   6 9693.16 492.282  27
   0   8  -6 9233.87 485.675  58
   0  -8   6 10288.7 490.669  47
   0   8  -5 11727.4 539.592  19
   0   8  -5 11729.6 537.554  18
   0   8  -5 11585.9 543.579  20
   0   8  -5 11899.3 542.678  16
   0  -8   5 12271.8 510.010  11
   0  -8   5 11999.9 494.111   7
   0   8  -5 11865.2 508.397  59
   0   8  -5 12460.9 555.034  58
   0   8  -5 11926.2 560.300  63
   0  -8   5 12145.9 534.426  27
   0   8  -4 10100.9 488.104  18
   0   8  -4 9803.74 472.292  20
   0   8  -4 9950.90 483.384  19
   0   8  -4 9980.19 489.557  16
   0  -8   4 9172.64 413.810   7
   0  -8   4 10476.5 438.784  11
   0   8  -4 9031.13 443.844  59
   0   8  -4 10265.7 483.015  58
   0   8  -4 9268.92 475.980  62
   0   8  -4 10370.2 490.186  63
   0  -8   4 9381.43 457.522  25
   0  -8   3 2058.23 177.256  11
   0  -8   3 2295.00 185.483   7
   0   8  -3 1966.54 219.404  58
   0   8  -3 2208.39 224.072  59
   0   8  -3 1985.23 210.403  20
   0   8  -3 2434.21 247.247  19
   0   8  -3 2300.01 244.692  18
   0   8  -3 1960.39 234.978  16
   0   8  -3 2611.77 227.135  56
   0   8  -3 2112.03 206.792  61
   0   8  -3 1975.43 213.421  63
   0   8  -3 2430.54 236.293  62
   0   8  -2 7118.53 417.441  16
   0   8  -2 6364.22 372.027  20
   0   8  -2 7221.75 413.156  18
   0   8  -2 7052.79 410.770  19
   0   8  -2 7321.17 390.889  17
   0   8  -2 7852.29 395.782  63
   0   8  -2 6735.80 380.576  62
   0   8  -2 7252.87 363.248  60
   0   8  -2 6782.01 378.804  61
   0   8  -2 6948.28 382.967  58
   0   8  -2 7088.82 392.098  59
   0   8  -1 524.322 143.733  58
   0   8  -1 703.100 164.088  59
   0   8  -1 326.850 140.759  60
   0   8  -1 622.668 148.939  52
   0   8  -1 533.892 174.007  16
   0   8  -1 364.772 166.892  18
   0   8  -1 287.479 167.602  19
   0   8  -1 391.383 132.694  20
   0   8  -1 277.975 143.529  17
   0   8  -1 516.315 138.096  56
   0   8  -1 473.447 132.896  63
   0   8  -1 477.923 155.215  61
   0   8  -1 377.998 144.464  62
   0   8   0 6559.41 369.178  60
   0   8   0 6635.71 363.404  62
   0   8   0 6296.55 348.776  63
   0   8   0 6216.39 389.526  61
   0   8   0 6518.94 393.323  19
   0   8   0 6438.34 353.960  20
   0   8   0 6323.77 386.884  18
   0   8   0 5780.53 371.464  17
   0   8   0 6345.26 363.256  52
   0   8   0 6646.85 396.874  16
   0   8   0 6027.17 350.964  67
   0   8   0 6973.63 367.086  56
   0   8   0 6115.60 354.539  58
   0   8   0 5540.60 362.534  59
   0   8   1 32563.8 1084.61  67
   0   8   1 31337.6 1085.79  52
   0   8   1 30985.7 1094.17  14
   0   8   1 31531.8 1106.46  16
   0   8   1 32622.3 1109.22  59
   0   8   1 34427.1 1079.93  62
   0   8   1 30005.6 1110.73  61
   0   8   1 31991.6 1101.09  60
   0   8   1 31969.7 1058.54  63
   0   8   1 30754.8 1097.45  19
   0   8   1 32714.6 1067.57  20
   0   8   1 32862.3 1116.91  18
   0   8   1 31814.6 1126.85  17
   0   8   2 9988.88 499.454  67
   0   8   2 10683.5 516.676  52
   0   8   2 10060.5 503.185  16
   0   8   2 11322.5 530.230  14
   0   8   2 9587.70 503.199  59
   0   8   2 9523.46 464.783  62
   0   8   2 10236.3 525.740  60
   0   8   2 9320.17 506.884  61
   0   8   2 9793.42 466.613  20
   0   8   2 10670.6 510.687  19
   0   8   2 10043.7 525.599  17
   0   8   2 9985.02 501.357  18
   0   8   3 9715.18 513.971  67
   0   8   3 9419.51 513.260  52
   0   8   3 9653.53 498.903  16
   0   8   3 10410.8 537.339  14
   0   8   3 10782.5 535.442  59
   0   8   3 10379.2 483.585  62
   0   8   3 9984.42 533.162  60
   0   8   3 10634.6 547.085  61
   0   8   3 9557.59 535.001  17
   0   8   3 10113.8 506.515  18
   0   8   3 9868.83 501.138  19
   0   8   4 8666.78 501.205  67
   0   8   4 9035.80 517.996  52
   0   8   4 9050.90 524.630  14
   0   8   4 8041.48 491.590  61
   0   8   4 8304.89 493.461  60
   0   8   4 8198.24 494.703  17
   0   8   4 8495.62 479.887  59
   0   8   5 828.203 227.940  52
   0   8   5 1091.03 215.665  61
   0   8   5 1077.82 228.312  67
   0   8   5 597.824 209.192  59
   0   8   5 854.523 221.930  60
   0   8   6 9167.33 547.793  52
   0   8   6 8112.15 497.670  61
   0   8   6 9024.80 522.877  60
   0   8   6 9278.85 564.852  67
   0   8   6 8127.70 498.448  17
   0   8   7 73.3102 172.086  60
   0   8   7 307.722 192.617  52
   0   8   7-21.7715 215.208  67
   0   8   8 6829.44 455.349  52
   0   8   8 6044.75 410.346  60
   0   8   8 6322.35 454.707  67
   0   8   9 8259.93 448.153  60
   0   8   9 8480.88 499.376  67
   0   8  10-105.386 146.833  52
   0   8  10 71.1673 154.529  67
   0   8  11 9632.28 412.315  52
   0  -9  13 112.224 114.231  45
   0  -9  13-67.7440 129.579  47
   0   9 -13 98.2755 88.8138  63
   0   9 -13 155.295 93.3404  62
   0  -9  13 154.957 124.442  30
   0  -9  12 84.7333 147.148  45
   0  -9  12 30.3646 137.286  30
   0  -9  12 108.876 152.896  47
   0  -9  12 65.8388 148.836  27
   0   9 -12-24.6859 114.474  63
   0   9 -12-67.2439 113.746  62
   0   9 -12 108.104 90.4856  58
   0  -9  11 264.988 183.399  45
   0  -9  11 564.564 183.199  30
   0  -9  11 206.595 174.482  47
   0  -9  11 589.831 180.364  27
   0   9 -11 326.342 151.416  63
   0   9 -11 397.327 150.184  62
   0   9 -11 433.241 139.025  58
   0   9 -10 6997.55 399.814  58
   0  -9  10 6336.51 455.549  30
   0   9 -10 6719.72 374.259  20
   0  -9  10 6272.05 451.975  47
   0  -9  10 6348.46 465.320  27
   0   9 -10 7318.08 450.414  63
   0  -9  10 6434.37 479.220  45
   0  -9   9 1103.27 233.403  30
   0  -9   9 1012.97 232.545  47
   0   9  -9 843.981 184.650  58
   0  -9   9 1286.96 252.190  27
   0   9  -9 1456.45 236.490  63
   0   9  -8 7699.37 476.950  63
   0  -9   8 7964.23 536.263  45
   0   9  -8 7965.28 463.368  58
   0   9  -8 8414.46 454.700  20
   0  -9   8 9588.18 551.965  27
   0   9  -7 1228.77 220.149  63
   0   9  -7 2032.74 274.009  62
   0   9  -7 1918.89 240.811  20
   0  -9   7 1469.18 211.976   8
   0  -9   7 1417.95 235.385  45
   0   9  -7 1624.34 236.521  58
   0  -9   7 1812.55 243.293  27
   0  -9   6 13135.7 619.660  45
   0  -9   6 13131.1 607.388   8
   0   9  -6 12576.4 603.910  16
   0   9  -6 13231.8 599.735  19
   0   9  -6 13338.3 614.296  20
   0   9  -6 12951.2 594.490  18
   0   9  -6 12338.2 601.394  58
   0   9  -6 12726.5 620.860  62
   0   9  -6 13569.9 629.791  63
   0  -9   5 446.787 142.060   8
   0   9  -5 452.809 161.044  59
   0   9  -5 411.076 165.750  58
   0   9  -5 468.841 178.019  62
   0   9  -5 708.374 185.924  63
   0   9  -5 268.843 153.304  18
   0   9  -5 331.136 160.446  19
   0   9  -5 753.529 178.317  20
   0   9  -5 319.937 164.420  16
   0   9  -4 54838.2 1693.53  59
   0   9  -4 51031.1 1697.42  58
   0   9  -4 55785.6 1734.40  62
   0   9  -4 55353.1 1731.02  63
   0   9  -4 54544.9 1710.72  20
   0   9  -4 55381.2 1735.17  18
   0   9  -4 55289.7 1734.22  19
   0   9  -4 55638.0 1745.77  16
   0   9  -3 18013.8 727.213  59
   0   9  -3 17655.7 717.335  58
   0   9  -3 17810.8 700.639  61
   0   9  -3 17411.8 715.827  63
   0   9  -3 17518.1 725.038  62
   0   9  -3 18533.8 761.093  19
   0   9  -3 16267.8 698.153  20
   0   9  -3 17630.8 748.900  18
   0   9  -3 17087.0 745.276  16
   0   9  -2 23854.1 893.394  59
   0   9  -2 23560.1 872.748  58
   0   9  -2 23325.5 929.381  16
   0   9  -2 23525.7 877.804  62
   0   9  -2 22190.8 860.889  61
   0   9  -2 24775.6 877.483  63
   0   9  -2 24141.0 846.405  60
   0   9  -2 22578.8 912.988  18
   0   9  -2 23472.4 868.135  20
   0   9  -2 22785.3 914.280  19
   0   9  -2 21224.2 862.815  17
   0   9  -1 14581.8 649.538  59
   0   9  -1 13678.1 609.920  58
   0   9  -1 13268.7 662.520  16
   0   9  -1 14761.3 673.294  18
   0   9  -1 15012.9 673.250  19
   0   9  -1 12905.4 633.178  17
   0   9  -1 14002.4 617.709  20
   0   9  -1 14747.8 618.231  60
   0   9  -1 14169.0 608.567  63
   0   9  -1 14000.1 640.274  61
   0   9  -1 14348.3 621.859  62
   0   9   0 10149.4 543.036  16
   0   9   0 10513.1 510.693  62
   0   9   0 11399.0 512.821  63
   0   9   0 11075.9 530.582  60
   0   9   0 10375.3 550.671  61
   0   9   0 10554.5 516.115  52
   0   9   0 10787.9 512.558  20
   0   9   0 10276.1 545.105  17
   0   9   0 10304.0 539.188  19
   0   9   0 11013.6 554.836  18
   0   9   0 10458.0 509.032  58
   0   9   0 11062.9 552.642  59
   0   9   1 9781.65 526.217  16
   0   9   1 9536.46 537.240  61
   0   9   1 11021.9 505.548  62
   0   9   1 9720.79 517.142  60
   0   9   1 10364.9 512.830  52
   0   9   1 9102.68 481.113  20
   0   9   1 11089.9 563.129  17
   0   9   1 8805.11 507.777  18
   0   9   1 9239.94 512.487  19
   0   9   1 9530.87 522.064  59
   0   9   2 153.546 159.460  17
   0   9   2 67.0319 164.735  19
   0   9   2-83.9572 159.530  18
   0   9   2-16.9814 162.281  16
   0   9   2-16.8177 151.084  52
   0   9   2 159.041 154.615  67
   0   9   2 83.7618 145.292  62
   0   9   2 36.6088 164.440  61
   0   9   2 122.570 176.793  59
   0   9   2-54.6144 177.971  60
   0   9   3 113.615 158.681  19
   0   9   3 195.121 167.566  18
   0   9   3 36.9125 191.144  52
   0   9   3 34.4363 153.669  67
   0   9   3 112.366 144.025  62
   0   9   3 56.3656 176.397  61
   0   9   3-72.0383 169.085  59
   0   9   3 93.5337 171.346  60
   0   9   4 5902.30 439.693  17
   0   9   4 6512.71 458.033  52
   0   9   4 7101.60 457.129  67
   0   9   4 6832.19 448.609  60
   0   9   4 5948.25 436.891  61
   0   9   4 6410.23 434.725  59
   0   9   5 14880.4 711.198  60
   0   9   5 16025.9 757.475  52
   0   9   5 14925.4 708.157  17
   0   9   6 27977.0 1116.97  67
   0   9   6 28788.6 1066.01  61
   0   9   6 27699.3 1075.89  60
   0   9   6 28482.8 1106.45  52
   0   9   7 1503.32 261.154  67
   0   9   7 1446.64 229.775  60
   0   9   7 1432.39 244.708  52
   0   9   8 1203.24 215.690  67
   0   9   8 931.781 194.278  60
   0   9   8 1143.11 212.995  52
   0   9   9 4081.58 300.327  52
   0   9   9 3558.35 293.985  67
   0   9  10 9755.97 431.146  52
   0 -10  12 3182.53 273.543  45
   0  10 -12 3845.11 239.570  63
   0  10 -12 3917.59 236.562  62
   0 -10  12 2933.13 250.756  47
   0  10 -11 152.916 104.573  58
   0 -10  11 189.917 143.643  30
   0 -10  11 75.8507 154.786  47
   0 -10  11 49.6582 145.772  27
   0 -10  11 275.969 164.857  45
   0  10 -11 143.344 127.369  62
   0  10 -11 38.2468 126.051  63
   0  10 -10 7854.99 390.820  20
   0 -10  10 6023.17 463.126  45
   0 -10  10 6151.39 470.557  25
   0 -10  10 6992.33 471.707  27
   0  10 -10 8079.44 408.307  58
   0  10 -10 7328.20 418.430  62
   0  10 -10 7805.00 439.461  63
   0  10  -9 16286.3 655.603  20
   0 -10   9 14807.6 776.878  45
   0 -10   9 15094.3 756.248  27
   0 -10   9 14381.8 770.376  25
   0  10  -9 15647.4 664.267  58
   0  10  -9 14419.8 684.383  63
   0  10  -9 16518.7 709.048  62
   0 -10   8 724.058 209.968  45
   0  10  -8 569.066 187.965  62
   0  10  -8 605.403 180.078  63
   0  10  -8 581.432 183.006  58
   0 -10   8 686.397 194.284  25
   0 -10   7 4176.80 353.826  25
   0  10  -7 4651.76 350.147  20
   0  10  -7 4355.71 361.345  62
   0  10  -6 324.341 172.213  62
   0  10  -6-54.8488 142.264  63
   0  10  -6 49.7045 141.844  16
   0  10  -6 154.255 156.006  58
   0  10  -6 401.066 179.709  20
   0  10  -6 147.077 155.278  19
   0  10  -6-32.7789 154.811  18
   0  10  -5 44873.6 1446.32  63
   0  10  -5 42697.4 1433.72  62
   0  10  -5 41684.8 1411.18  58
   0  10  -5 41164.8 1379.57  59
   0  10  -5 42383.4 1421.45  18
   0  10  -5 42157.8 1417.46  20
   0  10  -5 40951.0 1411.52  19
   0  10  -4 7536.32 455.196  62
   0  10  -4 8553.52 471.215  63
   0  10  -4 7258.13 439.690  59
   0  10  -4 7755.75 447.758  58
   0  10  -4 7746.64 473.602  19
   0  10  -4 7176.48 459.343  18
   0  10  -4 7225.84 438.473  20
   0  10  -3 8546.29 479.223  61
   0  10  -3 10098.9 511.257  63
   0  10  -3 9021.87 496.818  62
   0  10  -3 8695.88 521.489  18
   0  10  -3 9475.83 534.415  19
   0  10  -3 9532.00 505.202  20
   0  10  -3 9655.02 515.529  59
   0  10  -3 9337.25 499.913  58
   0  10  -2 20091.5 807.655  62
   0  10  -2 21170.8 806.593  63
   0  10  -2 19372.5 806.410  61
   0  10  -2 20176.0 862.908  16
   0  10  -2 20305.9 864.494  18
   0  10  -2 18470.3 832.302  19
   0  10  -2 19371.6 798.317  20
   0  10  -2 18763.8 815.777  59
   0  10  -2 20718.8 808.284  58
   0  10  -1 142.981 151.848  62
   0  10  -1 88.0160 162.274  61
   0  10  -1 30.2924 129.684  63
   0  10  -1 251.602 190.276  16
   0  10  -1 171.610 174.669  19
   0  10  -1 114.742 180.638  18
   0  10  -1 79.4802 145.625  20
   0  10  -1 218.305 151.620  58
   0  10  -1 144.864 189.400  59
   0  10  -1 74.9651 144.965  60
   0  10   0 29644.7 1120.58  18
   0  10   0 29853.8 1081.32  20
   0  10   0 30085.2 1123.43  19
   0  10   0 31307.4 1097.70  60
   0  10   0 30425.3 1141.03  61
   0  10   0 28425.9 1062.32  62
   0  10   0 31824.8 1138.52  59
   0  10   0 30399.0 1073.18  52
   0  10   1 1244.01 227.418  18
   0  10   1 1368.63 236.024  19
   0  10   1 1158.37 196.572  20
   0  10   1 1096.20 219.280  52
   0  10   1 1115.85 196.376  62
   0  10   1 926.581 226.166  61
   0  10   1 1307.91 241.574  59
   0  10   1 1134.88 219.799  60
   0  10   2 1053.95 206.962  16
   0  10   2 1156.39 220.049  52
   0  10   2 1453.77 209.698  62
   0  10   2 1490.90 250.717  61
   0  10   2 1382.36 247.858  60
   0  10   2 1517.55 251.107  59
   0  10   2 1060.97 241.203  17
   0  10   2 1309.42 227.358  18
   0  10   2 1535.08 234.609  19
   0  10   3 9146.41 520.510  52
   0  10   3 8812.18 516.507  60
   0  10   3 7979.55 496.073  59
   0  10   3 7350.65 500.879  17
   0  10   4 6033.21 433.316  52
   0  10   4 4807.20 389.440  59
   0  10   4 5435.22 399.093  67
   0  10   4 5320.22 408.801  60
   0  10   4 5739.78 420.178  61
   0  10   5-19.7811 197.686  52
   0  10   5 108.019 163.785  59
   0  10   5 483.591 201.987  67
   0  10   5 245.108 160.424  61
   0  10   6 7017.87 464.639  67
   0  10   6 7746.89 457.649  60
   0  10   6 7790.64 474.422  52
   0  10   7 231.107 165.028  67
   0  10   7 83.3079 143.116  60
   0  10   7 93.4455 153.132  52
   0  10   8 1636.11 198.918  67
   0  10   8 1629.71 207.600  52
   0  10   8 1394.60 179.362  60
   0  10   9 1633.12 172.614  52
   0  11 -12 4288.43 217.304  62
   0  11 -11 164.785 94.0950  58
   0  11 -11 201.893 99.7676  62
   0  11 -11 329.315 102.962  63
   0 -11  11 117.713 105.875  45
   0  11 -10 8802.30 387.431  20
   0  11 -10 9169.47 399.566  58
   0  11 -10 8851.72 418.611  62
   0  11 -10 8532.23 419.232  63
   0 -11  10 5892.71 423.503  45
   0  11  -9 9675.29 455.162  20
   0  11  -9 10044.9 468.313  58
   0  11  -9 9489.03 485.298  63
   0  11  -9 9501.09 487.023  62
   0  11  -8 10555.6 520.347  20
   0  11  -8 11422.6 558.032  62
   0  11  -8 12009.2 563.420  63
   0  11  -8 10773.0 536.670  58
   0  11  -7 317.175 153.750  19
   0  11  -7 244.130 155.604  20
   0  11  -7 258.007 135.459  18
   0  11  -7 116.569 145.688  63
   0  11  -7 16.3306 143.860  58
   0  11  -6 113.166 147.129  19
   0  11  -6 32.2413 156.715  18
   0  11  -6 33.9850 145.451  63
   0  11  -6-121.501 169.683  62
   0  11  -6-49.7329 153.744  58
   0  11  -5 20194.1 815.637  19
   0  11  -5 17994.0 798.773  16
   0  11  -5 18112.3 774.149  59
   0  11  -5 19576.5 796.102  58
   0  11  -5 20742.6 811.308  63
   0  11  -5 18977.6 796.384  62
   0  11  -4 73.9047 147.477  18
   0  11  -4-51.1734 155.241  20
   0  11  -4-18.4109 179.984  19
   0  11  -4 37.2634 147.474  16
   0  11  -4 138.062 162.017  62
   0  11  -4-16.5943 151.024  59
   0  11  -3 55356.9 1754.42  20
   0  11  -3 53645.9 1793.78  19
   0  11  -3 55581.5 1799.88  18
   0  11  -3 54341.9 1800.99  16
   0  11  -3 54545.0 1777.11  59
   0  11  -3 55101.0 1748.41  62
   0  11  -2 3927.46 352.207  19
   0  11  -2 3320.94 307.418  20
   0  11  -2 3438.19 339.066  18
   0  11  -2 3200.37 338.190  16
   0  11  -2 3750.72 343.811  59
   0  11  -2 3865.16 322.488  62
   0  11  -1 528.154 196.137  18
   0  11  -1 763.543 184.176  20
   0  11  -1 721.230 221.576  19
   0  11  -1 728.881 210.638  16
   0  11  -1 661.691 181.416  62
   0  11  -1 652.918 179.855  60
   0  11  -1 457.730 193.277  59
   0  11   0 8885.51 522.189  18
   0  11   0 8948.89 520.723  19
   0  11   0 9172.46 492.374  20
   0  11   0 8469.61 517.294  16
   0  11   0 8494.67 515.910  59
   0  11   0 8790.37 481.513  62
   0  11   0 8899.46 500.890  60
   0  11   1 54.1492 155.620  19
   0  11   1 91.2019 152.704  16
   0  11   1 57.1942 186.378  59
   0  11   1 52.8816 165.488  60
   0  11   1-14.8407 134.198  62
   0  11   1 38.2525 177.384  61
   0  11   2 15920.2 730.111  59
   0  11   2 15583.0 724.539  60
   0  11   2 15731.8 725.416  61
   0  11   2 14726.1 692.242  18
   0  11   3 2111.99 267.842  61
   0  11   3 2215.16 276.032  59
   0  11   3 1981.09 270.893  60
   0  11   3 2715.25 283.746  52
   0  11   4 9224.06 522.242  61
   0  11   4 10476.6 535.432  60
   0  11   4 9744.24 513.433  59
   0  11   4 9495.03 532.540  52
   0  11   5 347.490 164.204  60
   0  11   5 272.338 153.796  59
   0  11   5 276.943 173.817  52
   0  11   6 5074.09 335.118  60
   0  11   6 4836.43 338.991  52
   0  11   7 11129.2 481.478  60
   0  11   7 11471.2 501.236  52
   0  11   8 3930.48 240.243  52
   0  12 -11 29.9274 74.5304  62
   0  12 -10 3784.73 224.329  58
   0  12 -10 4128.68 243.720  62
   0  12  -9 642.244 130.061  58
   0  12  -9 448.161 127.935  63
   0  12  -9 447.724 130.230  62
   0  12  -9 469.716 121.665  20
   0  12  -8 26475.4 917.013  58
   0  12  -8 24973.0 897.868  63
   0  12  -8 26264.4 927.451  62
   0  12  -8 25899.9 903.010  20
   0  12  -7 4726.84 317.918  58
   0  12  -7 4315.62 314.025  62
   0  12  -7 4353.73 303.401  63
   0  12  -7 4536.78 317.687  20
   0  12  -7 3700.07 290.480  19
   0  12  -7 3659.53 280.000  18
   0  12  -6 871.351 176.765  58
   0  12  -6 892.562 181.678  62
   0  12  -6 584.984 152.669  63
   0  12  -6 1007.63 194.160  20
   0  12  -6 788.933 174.909  19
   0  12  -6 884.905 177.129  18
   0  12  -5 218.073 144.912  59
   0  12  -5 424.105 158.690  58
   0  12  -5 387.330 133.383  63
   0  12  -5 497.115 161.160  62
   0  12  -5 412.504 160.468  18
   0  12  -5 366.202 165.974  19
   0  12  -5 315.879 150.350  20
   0  12  -4 4256.89 326.283  58
   0  12  -4 4249.12 333.388  59
   0  12  -4 5349.53 352.344  62
   0  12  -4 4223.57 313.640  63
   0  12  -4 4414.33 359.956  18
   0  12  -4 4534.19 343.530  20
   0  12  -3 2546.51 283.860  59
   0  12  -3 3118.67 277.685  62
   0  12  -3 2525.37 287.560  18
   0  12  -3 2558.73 261.941  20
   0  12  -2 3175.52 316.140  59
   0  12  -2 2136.03 257.001  61
   0  12  -2 3943.58 306.594  62
   0  12  -2 3223.78 324.123  18
   0  12  -2 2850.56 274.490  20
   0  12  -1 4319.40 351.395  59
   0  12  -1 4211.91 340.094  61
   0  12  -1 3289.83 292.612  60
   0  12  -1 3887.92 301.546  62
   0  12  -1 3398.42 333.677  18
   0  12  -1 4050.26 316.534  20
   0  12   0 788.264 174.783  60
   0  12   0 1008.61 213.711  59
   0  12   0 529.391 187.548  61
   0  12   0 843.198 170.480  62
   0  12   0 837.921 200.502  19
   0  12   0 1039.85 207.454  18
   0  12   1 108.351 150.479  60
   0  12   1-16.8768 161.281  59
   0  12   1-102.383 157.277  61
   0  12   1 90.3403 120.432  62
   0  12   1 47.2529 133.847  18
   0  12   1 110.742 149.417  19
   0  12   2 1051.89 207.521  59
   0  12   2 1075.04 211.464  60
   0  12   2 1307.05 217.662  61
   0  12   2 1315.56 195.551  52
   0  12   2 1075.02 185.066  19
   0  12   2 1247.92 188.765  18
   0  12   3 8502.09 467.894  60
   0  12   3 9041.85 473.346  59
   0  12   3 8933.91 465.746  52
   0  12   4 457.654 161.230  60
   0  12   4 517.238 155.576  59
   0  12   4 741.784 167.814  52
   0  12   5 1510.39 194.139  60
   0  12   5 1532.73 192.740  52
   0  12   6 1136.94 151.086  60
   0  12   6 1018.55 145.165  52
   0  13  -9 7603.76 329.744  62
   0  13  -8 58.7973 99.4607  62
   0  13  -8 27.8375 94.6638  20
   0  13  -7 262.540 115.655  62
   0  13  -7 169.971 102.817  19
   0  13  -7 270.915 124.876  20
   0  13  -6 1129.14 166.937  62
   0  13  -6 921.742 161.091  18
   0  13  -6 800.031 165.099  20
   0  13  -6 784.461 157.952  19
   0  13  -5 424.937 132.860  59
   0  13  -5 663.469 147.783  62
   0  13  -5 409.523 148.703  18
   0  13  -5 760.748 163.883  19
   0  13  -5 559.319 155.294  20
   0  13  -4 1170.24 177.144  59
   0  13  -4 1313.64 181.212  62
   0  13  -4 1483.48 204.883  19
   0  13  -4 978.408 181.529  18
   0  13  -4 1023.18 179.180  20
   0  13  -3 836.876 180.271  59
   0  13  -3 1082.78 168.639  62
   0  13  -3 737.906 162.703  20
   0  13  -3 687.723 168.828  18
   0  13  -3 905.531 189.728  19
   0  13  -2 2784.52 273.966  59
   0  13  -2 3101.90 248.178  62
   0  13  -2 2832.50 280.821  19
   0  13  -2 2545.26 269.321  18
   0  13  -2 2597.82 241.907  20
   0  13  -1 5621.14 367.274  59
   0  13  -1 5115.89 313.698  62
   0  13  -1 4515.63 339.100  19
   0  13  -1 4874.55 317.279  20
   0  13  -1 4913.06 347.702  18
   0  13   0 112.490 149.929  59
   0  13   0 142.722 121.903  60
   0  13   0 232.247 121.681  62
   0  13   0 26.9433 131.017  19
   0  13   0 200.753 137.273  18
   0  13   1 10891.2 510.322  59
   0  13   1 10940.8 491.047  60
   0  13   1 9789.32 481.282  19
   0  13   2 417.158 144.243  59
   0  13   2 472.304 145.836  60
   0  13   3 153.215 121.480  60
   0  13   3 219.342 127.842  59
   0  13   4 1030.45 143.980  60
   0  14  -7 154.195 86.9282  62
   0  14  -6 37.7304 85.5422  62
   0  14  -6 44.3442 94.9816  20
   0  14  -5 265.258 95.6399  62
   0  14  -5 133.372 107.736  19
   0  14  -5 131.278 101.452  20
   0  14  -4 9814.52 433.931  59
   0  14  -4 11068.2 463.682  20
   0  14  -4 10831.8 474.950  19
   0  14  -3 439.887 132.447  59
   0  14  -3 530.203 112.858  62
   0  14  -3 528.904 117.791  20
   0  14  -3 432.777 139.689  19
   0  14  -2 762.861 155.328  59
   0  14  -2 901.558 123.901  62
   0  14  -2 817.205 156.281  19
   0  14  -1 6021.40 321.791  59
   0  14  -1 4792.97 306.253  19
   0  14   0 1123.20 165.221  59
   0  14   1 871.725 138.947  59
  -1  14   2 2560.57 194.942  60
  -1  14   2 2973.15 220.193  59
  -1  14   1 1032.90 157.474  59
  -1  14   0 3819.77 269.930  59
  -1  14  -1 714.490 162.115  59
  -1  14  -1 1042.37 141.003  62
  -1  14  -1 790.954 136.403  20
  -1  14  -2 2107.08 212.424  59
  -1  14  -2 2287.93 192.989  62
  -1  14  -2 1774.81 205.765  19
  -1  14  -2 1461.81 177.362  20
  -1  14  -3 2250.12 207.484  59
  -1  14  -3 2449.91 202.135  62
  -1  14  -3 2272.34 204.200  20
  -1  14  -3 2357.80 228.949  19
  -1  14  -4 10262.4 425.831  62
  -1  14  -4 8816.78 426.213  20
  -1  14  -5 4691.48 263.557  62
  -1  14  -5 4243.49 272.381  20
  -1  14  -6 203.894 95.8672  62
  -1  14  -6 27.1585 96.5400  20
  -1  14  -7 15312.7 535.490  62
  -1  13   5 1553.37 163.613  60
  -1  13   4 798.430 152.859  60
  -1  13   4 947.946 150.233  59
  -1  13   4 1007.67 151.585  52
  -1  13   3 6741.23 370.265  60
  -1  13   3 6527.80 370.748  59
  -1  13   3 7012.34 361.332  52
  -1  13   2 555.481 168.871  59
  -1  13   2 452.605 150.519  60
  -1  13   1 31434.2 1078.26  59
  -1  13   1 31177.3 1044.69  60
  -1  13   1 29503.1 1051.04  19
  -1  13   0 349.484 145.260  60
  -1  13   0 59.2192 158.001  59
  -1  13   0 536.731 146.799  62
  -1  13   0 330.946 133.347  20
  -1  13   0 247.851 149.688  19
  -1  13   0 231.196 154.938  18
  -1  13  -1 229.027 155.187  59
  -1  13  -1 397.004 138.664  62
  -1  13  -1 394.601 153.187  20
  -1  13  -1 202.214 167.557  19
  -1  13  -1 370.632 166.354  18
  -1  13  -2 271.302 168.231  59
  -1  13  -2 316.591 140.229  62
  -1  13  -2 582.288 183.555  19
  -1  13  -2 169.608 126.442  20
  -1  13  -2 593.932 179.901  18
  -1  13  -3 246.316 143.832  59
  -1  13  -3 266.481 127.358  62
  -1  13  -3 15.5872 154.088  19
  -1  13  -3-46.3986 152.059  18
  -1  13  -3 71.3252 128.180  20
  -1  13  -4 13662.5 618.073  59
  -1  13  -4 17269.8 659.929  62
  -1  13  -4 18198.7 655.421  63
  -1  13  -4 15882.0 675.471  19
  -1  13  -4 16338.9 671.546  20
  -1  13  -4 13863.4 651.966  18
  -1  13  -5 3978.15 282.582  62
  -1  13  -5 3183.28 253.176  63
  -1  13  -5 3529.88 280.892  20
  -1  13  -5 3327.93 269.576  19
  -1  13  -6 1522.81 174.945  63
  -1  13  -6 1595.32 191.114  62
  -1  13  -6 1169.04 178.846  19
  -1  13  -6 1355.05 185.702  20
  -1  13  -7 503.453 121.641  63
  -1  13  -7 266.253 124.631  62
  -1  13  -7 450.835 128.131  20
  -1  13  -8 4900.18 276.082  62
  -1  13  -8 4627.22 267.501  20
  -1  13  -9 7762.63 328.280  62
  -1  12   7 403.671 109.092  60
  -1  12   7 491.440 116.939  52
  -1  12   6 4342.03 286.448  60
  -1  12   6 5034.72 304.240  52
  -1  12   5 487.084 153.596  59
  -1  12   5 931.082 173.526  60
  -1  12   5 763.661 177.822  52
  -1  12   4 641.575 176.124  60
  -1  12   4 266.918 159.086  59
  -1  12   4 587.306 174.273  52
  -1  12   3 220.457 170.300  60
  -1  12   3 215.109 155.256  59
  -1  12   3 283.373 157.605  52
  -1  12   2 4200.78 346.071  59
  -1  12   2 4028.23 334.972  60
  -1  12   2 4154.64 317.528  52
  -1  12   2 3414.99 306.060  18
  -1  12   2 3723.20 313.066  19
  -1  12   1 4537.34 363.413  59
  -1  12   1 4559.36 328.765  62
  -1  12   1 4086.82 341.734  60
  -1  12   1 4313.08 322.123  52
  -1  12   1 3800.95 309.907  20
  -1  12   1 3526.10 324.874  18
  -1  12   1 4515.64 355.946  19
  -1  12   0 702.469 180.327  60
  -1  12   0 832.700 187.254  62
  -1  12   0 463.276 181.548  18
  -1  12   0 508.680 175.632  20
  -1  12  -1 11152.6 563.524  60
  -1  12  -1 12202.8 592.743  20
  -1  12  -2 10443.3 518.962  63
  -1  12  -2 10143.2 530.424  20
  -1  12  -2 9574.95 552.330  18
  -1  12  -3 2382.76 272.790  59
  -1  12  -3 2529.45 259.515  63
  -1  12  -3 2174.59 269.820  18
  -1  12  -3 2267.71 258.530  20
  -1  12  -4 1667.72 227.597  58
  -1  12  -4 1278.87 213.148  59
  -1  12  -4 1940.86 232.834  63
  -1  12  -4 1654.10 230.147  62
  -1  12  -4 1780.44 236.335  20
  -1  12  -4 1501.74 234.405  18
  -1  12  -5 885.818 182.455  58
  -1  12  -5 645.049 174.101  62
  -1  12  -5 758.727 176.419  63
  -1  12  -5 710.508 188.560  19
  -1  12  -5 879.051 186.218  20
  -1  12  -5 501.734 171.241  18
  -1  12  -6 1805.32 222.069  58
  -1  12  -6 1867.64 230.423  63
  -1  12  -6 2023.83 233.888  62
  -1  12  -6 2431.35 260.173  20
  -1  12  -6 2058.54 233.300  18
  -1  12  -6 1764.83 222.640  19
  -1  12  -7 16705.3 669.593  58
  -1  12  -7 16136.2 666.893  62
  -1  12  -7 15613.9 661.871  63
  -1  12  -7 15133.8 648.924  20
  -1  12  -8 6096.18 346.163  58
  -1  12  -8 6154.81 361.988  62
  -1  12  -8 6121.62 365.148  63
  -1  12  -8 5927.40 342.258  20
  -1  12  -9 141.180 100.340  58
  -1  12  -9 22.8434 111.049  63
  -1  12  -9 31.9382 108.061  62
  -1  12  -9 65.3278 96.1851  20
  -1  12 -10 853.389 122.764  62
  -1  11   8 6161.28 319.485  60
  -1  11   8 7304.79 358.711  52
  -1  11   7 2998.94 250.603  60
  -1  11   7 2860.64 258.328  52
  -1  11   6 327.080 153.101  60
  -1  11   6 108.545 159.091  52
  -1  11   5 3287.83 301.318  60
  -1  11   5 3317.21 300.643  59
  -1  11   5 2884.11 300.193  52
  -1  11   4 105.644 166.335  60
  -1  11   4 284.993 176.214  59
  -1  11   4 72.8624 165.823  52
  -1  11   3 4222.78 364.324  61
  -1  11   2 7960.53 505.448  59
  -1  11   2 8000.88 455.444  62
  -1  11   2 7522.50 488.809  61
  -1  11   2 8563.93 500.993  60
  -1  11   2 8187.83 482.217  52
  -1  11   2 6917.70 460.683  19
  -1  11   1 15120.0 709.263  59
  -1  11   1 15215.2 666.142  62
  -1  11   1 14262.9 663.087  60
  -1  11   1 14154.3 659.428  52
  -1  11   1 12102.5 656.249  18
  -1  11   1 13887.6 681.823  19
  -1  11   1 14499.8 666.069  20
  -1  11   0-96.6791 184.776  18
  -1  11   0 154.449 167.633  19
  -1  11   0 223.931 165.564  20
  -1  11   0 16.3769 164.485  60
  -1  11   0-117.649 196.940  59
  -1  11   0-98.8581 159.271  62
  -1  11  -1 297.928 162.642  20
  -1  11  -1 656.145 208.026  19
  -1  11  -1 179.547 170.868  18
  -1  11  -1 281.793 169.880  16
  -1  11  -1 216.677 192.657  59
  -1  11  -1 106.856 147.684  60
  -1  11  -1 194.865 178.025  61
  -1  11  -1 236.000 157.413  62
  -1  11  -1 133.134 149.619  63
  -1  11  -2 424.529 192.230  19
  -1  11  -2 527.320 202.791  18
  -1  11  -2 347.127 163.145  20
  -1  11  -2 122.968 171.766  16
  -1  11  -2 147.600 168.346  61
  -1  11  -2 223.352 147.288  63
  -1  11  -2 461.584 181.556  62
  -1  11  -2 518.026 179.137  58
  -1  11  -2 211.605 197.403  59
  -1  11  -3 10527.4 586.610  18
  -1  11  -3 11301.7 574.921  20
  -1  11  -3 11453.9 601.188  19
  -1  11  -3 12007.8 585.045  62
  -1  11  -3 12036.8 605.713  59
  -1  11  -4 4033.40 337.664  19
  -1  11  -4 3821.16 338.130  18
  -1  11  -4 3816.63 327.136  20
  -1  11  -4 4397.93 342.219  62
  -1  11  -4 3633.47 321.842  59
  -1  11  -5 291.520 170.563  19
  -1  11  -5 278.011 180.088  62
  -1  11  -5 216.546 167.513  63
  -1  11  -5 332.641 163.653  58
  -1  11  -6 1108.81 212.281  19
  -1  11  -6 1192.96 209.159  18
  -1  11  -6 1456.68 224.078  63
  -1  11  -6 1378.88 222.895  62
  -1  11  -6 1335.45 214.104  58
  -1  11  -7 1150.90 193.928  20
  -1  11  -7 1747.40 233.193  63
  -1  11  -7 1670.40 230.105  58
  -1  11  -8 8040.85 427.145  20
  -1  11  -8 8347.39 470.124  63
  -1  11  -8 8144.48 459.805  62
  -1  11  -8 7553.02 431.566  58
  -1  11  -9 1906.10 193.491  20
  -1  11  -9 2114.50 228.447  62
  -1  11  -9 1756.26 224.942  63
  -1  11  -9 1705.38 190.113  58
  -1  11 -10 515.922 135.514  62
  -1  11 -10 615.797 143.135  63
  -1  11 -10 509.603 120.312  58
  -1  11 -11 194.788 103.977  63
  -1  11 -11 232.573 98.2871  62
  -1  10   9 2701.33 234.367  67
  -1  10   9 2191.17 186.386  60
  -1  10   8 2577.58 247.076  60
  -1  10   8 3057.18 281.735  67
  -1  10   8 2890.25 271.477  52
  -1  10   7 8440.90 478.712  60
  -1  10   7 7959.22 500.732  67
  -1  10   7 9666.65 513.463  52
  -1  10   6 1056.33 239.426  67
  -1  10   6 841.357 236.507  52
  -1  10   6 1387.31 234.027  60
  -1  10   5 98.8406 192.178  67
  -1  10   5 92.2919 163.627  61
  -1  10   5-165.182 209.556  52
  -1  10   5 130.457 174.965  60
  -1  10   4 2541.58 301.931  67
  -1  10   4 2230.74 300.448  52
  -1  10   4 2550.13 300.961  59
  -1  10   4 2370.66 294.533  60
  -1  10   3 1019.07 225.379  52
  -1  10   3 1154.96 237.051  67
  -1  10   3 1108.05 200.470  62
  -1  10   3 1502.54 252.889  61
  -1  10   3 1081.37 222.894  18
  -1  10   3 1032.91 211.978  19
  -1  10   3 1476.43 251.677  59
  -1  10   3 975.024 232.761  60
  -1  10   2 4593.64 366.116  19
  -1  10   2 4676.59 348.227  20
  -1  10   2 4350.41 364.084  18
  -1  10   2 4399.51 342.031  62
  -1  10   2 4943.53 386.856  60
  -1  10   2 4401.64 385.685  61
  -1  10   2 4511.56 365.353  52
  -1  10   2 5289.97 407.586  59
  -1  10   1 405.875 184.031  19
  -1  10   1 758.216 203.203  18
  -1  10   1 756.346 195.319  20
  -1  10   1 640.352 186.879  60
  -1  10   1 458.376 207.967  59
  -1  10   1 890.953 199.416  62
  -1  10   1 386.993 184.524  61
  -1  10   1 703.836 196.024  52
  -1  10   0 1354.85 237.840  18
  -1  10   0 976.388 220.150  19
  -1  10   0 1220.39 211.704  20
  -1  10   0 991.216 221.696  16
  -1  10   0 1340.39 220.856  60
  -1  10   0 1441.12 245.073  59
  -1  10   0 1193.83 199.156  63
  -1  10   0 1048.94 211.216  62
  -1  10   0 1396.70 239.219  61
  -1  10   0 946.636 207.237  52
  -1  10  -1 2332.46 286.824  59
  -1  10  -1 1869.42 236.231  58
  -1  10  -1 2045.75 244.229  60
  -1  10  -1 2045.29 273.239  16
  -1  10  -1 2576.26 261.571  63
  -1  10  -1 1944.31 251.638  62
  -1  10  -1 1807.69 246.022  61
  -1  10  -1 2097.76 260.460  20
  -1  10  -1 1865.51 276.383  18
  -1  10  -1 1765.64 269.369  19
  -1  10  -1 2902.70 273.161  56
  -1  10  -2 1565.04 233.224  58
  -1  10  -2 1582.87 246.349  59
  -1  10  -2 1699.34 264.694  16
  -1  10  -2 1363.62 222.366  63
  -1  10  -2 1389.84 226.527  61
  -1  10  -2 1526.14 227.717  62
  -1  10  -2 1502.14 233.549  20
  -1  10  -2 1694.66 275.724  18
  -1  10  -2 1710.34 270.125  19
  -1  10  -2 1610.71 236.011  56
  -1  10  -3 13238.4 609.182  62
  -1  10  -3 12709.9 603.707  63
  -1  10  -3 10971.5 555.850  61
  -1  10  -3 12745.5 622.026  19
  -1  10  -3 11417.0 611.197  16
  -1  10  -3 11563.6 582.463  20
  -1  10  -3 11435.9 601.202  18
  -1  10  -3 12083.8 588.440  58
  -1  10  -3 12399.6 595.838  59
  -1  10  -3 14082.9 618.024  56
  -1  10  -4 9625.87 520.846  63
  -1  10  -4 9233.74 510.213  62
  -1  10  -4 9149.71 507.307  19
  -1  10  -4 8538.99 494.259  20
  -1  10  -4 9379.75 519.585  18
  -1  10  -4 9137.20 490.546  59
  -1  10  -4 9455.59 506.928  58
  -1  10  -4 10086.1 518.117  56
  -1  10  -5 2647.19 287.894  20
  -1  10  -5 2891.01 291.416  18
  -1  10  -5 2922.23 295.281  19
  -1  10  -5 3515.00 317.936  63
  -1  10  -5 3378.50 311.622  62
  -1  10  -5 3271.39 299.081  58
  -1  10  -6 1049.99 210.316  18
  -1  10  -6 1172.85 220.033  20
  -1  10  -6 1274.77 211.923  19
  -1  10  -6 1602.60 248.672  62
  -1  10  -6 1790.09 245.258  63
  -1  10  -6 1476.33 225.317  58
  -1  10  -7-32.7368 142.125  20
  -1  10  -7 36.0137 153.012  62
  -1  10  -8 7668.03 467.019  62
  -1  10  -8 8073.58 481.798  63
  -1  10  -8 8696.62 464.566  58
  -1  10  -8 7566.77 428.797  20
   1 -10   8 7587.91 521.938  25
  -1  10  -9 1132.65 202.363  62
  -1  10  -9 1186.07 213.226  63
  -1  10  -9 1264.88 182.569  58
   1 -10   9 884.272 223.713  45
  -1  10  -9 1060.43 179.859  20
   1 -10   9 1512.82 247.839  27
   1 -10   9 1278.19 248.195  25
   1 -10  10 7973.40 512.201  27
   1 -10  10 9033.82 557.877  25
  -1  10 -10 10319.8 485.083  62
  -1  10 -10 10894.1 522.668  63
   1 -10  10 8180.37 531.740  45
  -1  10 -10 10258.8 453.393  58
   1 -10  11 1566.46 217.953  47
  -1  10 -11 1975.89 207.642  63
  -1  10 -11 2298.90 197.223  62
   1 -10  11 1530.49 231.713  45
  -1  10 -11 1995.66 170.043  58
   1 -10  12 175.050 112.197  47
   1 -10  12 163.015 120.133  45
  -1  10 -12 266.357 102.981  63
  -1  10 -12 278.934 93.7484  62
  -1   9  10 424.531 148.740  67
  -1   9  10 341.442 136.550  52
  -1   9   9 1226.77 188.553  60
  -1   9   9 1736.88 235.758  67
  -1   9   9 1844.45 227.473  52
  -1   9   8 137.096 157.185  60
  -1   9   8 601.164 214.856  67
  -1   9   8 371.549 188.771  52
  -1   9   7 63.2021 186.757  67
  -1   9   6 227.526 178.007  60
  -1   9   6 168.411 200.003  52
  -1   9   6-195.866 234.138  67
  -1   9   5 5004.30 417.877  14
  -1   9   5 4035.45 365.181  61
  -1   9   5 4585.66 379.241  60
  -1   9   5 3948.66 354.421  59
  -1   9   5 4315.18 396.919  52
  -1   9   5 3965.29 381.164  67
  -1   9   4 433.817 218.859  52
  -1   9   4 149.450 204.033  14
  -1   9   4-57.0403 170.817  61
  -1   9   4-57.1790 181.086  60
  -1   9   4 90.9988 170.871  59
  -1   9   4 106.160 188.608  54
  -1   9   4 57.1797 185.300  67
  -1   9   3 12082.2 597.193  67
  -1   9   3 12085.5 604.525  52
  -1   9   3 12127.2 615.524  14
  -1   9   3 11794.1 562.937  62
  -1   9   3 11626.0 602.653  61
  -1   9   3 12258.2 615.249  60
  -1   9   3 10890.6 587.799  59
  -1   9   3 10789.6 567.167  54
  -1   9   3 12000.3 623.139  17
  -1   9   3 10857.0 563.973  19
  -1   9   3 10788.1 567.931  18
  -1   9   2 1721.34 245.689  67
  -1   9   2 1524.77 227.348  52
  -1   9   2 1424.53 239.074  14
  -1   9   2 1341.88 226.349  16
  -1   9   2 1536.41 219.049  62
  -1   9   2 1502.17 234.874  61
  -1   9   2 1500.08 239.105  60
  -1   9   2 1792.80 261.117  59
  -1   9   2 2048.26 245.736  54
  -1   9   2 1494.17 232.974  18
  -1   9   2 1656.55 247.537  17
  -1   9   2 1291.38 222.239  19
  -1   9   2 1488.34 221.091  20
  -1   9   1 12975.3 595.575  67
  -1   9   1 12126.4 606.066  17
  -1   9   1 12383.1 576.537  20
  -1   9   1 12352.0 601.859  19
  -1   9   1 11774.1 595.484  18
  -1   9   1 11441.7 598.789  16
  -1   9   1 12389.3 597.369  14
  -1   9   1 13033.0 597.019  60
  -1   9   1 12357.6 620.180  61
  -1   9   1 13506.2 580.897  63
  -1   9   1 11437.4 555.626  62
  -1   9   1 13152.7 619.020  59
  -1   9   1 12170.1 584.608  52
  -1   9   1 13583.4 600.605  54
  -1   9   0 374.031 177.128  19
  -1   9   0 427.541 158.821  20
  -1   9   0 221.340 167.569  18
  -1   9   0 292.260 168.265  16
  -1   9   0 437.657 145.982  63
  -1   9   0 380.255 164.608  62
  -1   9   0 214.534 156.997  61
  -1   9   0 397.156 184.632  59
  -1   9   0 258.584 148.262  60
  -1   9   0 128.705 132.880  58
  -1   9   0 303.927 143.283  52
  -1   9   0 410.481 171.775  54
  -1   9   0 398.805 157.482  56
  -1   9  -1 73.5278 135.545  20
  -1   9  -1-69.2829 160.642  19
  -1   9  -1 17.3465 162.854  18
  -1   9  -1 122.602 163.439  16
  -1   9  -1-15.0420 144.583  61
  -1   9  -1 177.515 147.011  62
  -1   9  -1 119.083 143.898  63
  -1   9  -1 163.031 171.330  59
  -1   9  -1 14.4129 139.331  58
  -1   9  -1 93.0839 133.566  60
  -1   9  -1-53.8418 131.595  52
  -1   9  -1 60.8180 143.603  56
  -1   9  -2 10578.4 509.596  56
  -1   9  -2 9287.17 514.827  19
  -1   9  -2 9524.10 518.150  18
  -1   9  -2 9434.35 482.398  20
  -1   9  -2 8916.83 475.234  62
  -1   9  -2 9025.23 451.421  60
  -1   9  -2 9662.06 481.404  61
  -1   9  -2 10195.5 500.361  63
  -1   9  -2 9352.36 520.462  16
  -1   9  -2 9354.22 500.851  59
  -1   9  -2 9609.35 485.778  58
  -1   9  -3-139.113 151.943  56
  -1   9  -3-59.7694 138.579  20
  -1   9  -3-49.0106 158.818  18
  -1   9  -3 97.8589 167.225  19
  -1   9  -3 48.2239 132.515  63
  -1   9  -3-12.9058 121.888  61
  -1   9  -3 46.4047 143.456  62
  -1   9  -3 82.6067 144.460  16
  -1   9  -3-29.2184 135.489  59
  -1   9  -3-59.1090 145.261  58
  -1   9  -4 141.943 136.960  56
  -1   9  -4 47.3066 154.171  18
  -1   9  -4 141.727 154.815  19
  -1   9  -4 15.2940 145.318  20
  -1   9  -4 79.7766 147.074  62
  -1   9  -4 100.968 152.181  63
  -1   9  -4-15.9633 147.148  16
  -1   9  -4 181.912 143.189  58
  -1   9  -4 109.774 137.110  59
  -1   9  -5 4992.08 351.057  20
  -1   9  -5 4780.32 349.785  16
  -1   9  -5 4786.84 342.795  19
  -1   9  -5 4425.20 336.596  18
  -1   9  -5 5295.19 358.859  56
  -1   9  -5 5520.28 378.352  63
  -1   9  -5 4809.73 353.460  62
  -1   9  -5 5107.45 349.797  58
   1  -9   6 14427.8 678.304   8
  -1   9  -6 17739.6 728.694  58
  -1   9  -6 16896.4 702.773  18
  -1   9  -6 16550.5 698.480  19
  -1   9  -6 18005.6 735.501  20
  -1   9  -6 17157.7 723.640  56
  -1   9  -6 17707.9 741.629  62
  -1   9  -6 16610.1 740.953  63
   1  -9   7 1198.83 211.560   8
   1  -9   7 1586.76 234.685  27
  -1   9  -7 1378.46 216.885  20
  -1   9  -7 1237.09 214.512  58
  -1   9  -7 1115.08 215.231  63
  -1   9  -7 1603.75 245.953  62
   1  -9   8 266.076 161.465   8
   1  -9   8 70.3966 165.802  27
  -1   9  -8 44.5612 137.792  20
  -1   9  -8 148.294 167.645  62
   1  -9   9 1427.23 250.000  30
  -1   9  -9 1852.61 220.498  58
   1  -9   9 1196.53 251.001  47
  -1   9  -9 1687.15 241.037  62
  -1   9  -9 1805.82 258.202  63
   1  -9   9 1542.61 251.871  27
   1  -9  10 9242.95 556.786  30
  -1   9 -10 10476.1 481.986  58
   1  -9  10 9512.36 559.874  47
  -1   9 -10 10813.5 552.047  63
  -1   9 -10 10505.0 515.500  62
   1  -9  10 8515.95 551.168  27
   1  -9  11 4698.10 370.755  30
  -1   9 -11 5535.34 299.845  58
   1  -9  11 4171.35 363.116  47
   1  -9  11 4278.01 369.403  27
  -1   9 -11 5423.83 331.090  62
  -1   9 -11 5517.34 354.386  63
   1  -9  12-15.5051 133.727  45
   1  -9  12 249.105 150.291  30
  -1   9 -12 104.576 105.575  62
  -1   9 -12 308.201 112.012  63
   1  -9  12 28.3766 139.519  47
   1  -9  13 1058.27 155.896  45
   1  -9  13 881.448 136.975  23
  -1   9 -13 1422.95 144.185  63
   1  -9  13 984.969 143.459  47
  -1   8  11 3380.19 247.215  52
  -1   8  11 3016.55 255.212  67
  -1   8  10 3916.91 310.492  52
  -1   8  10 3821.57 325.678  67
  -1   8   9 5587.05 403.278  54
  -1   8   9 4833.68 354.772  60
  -1   8   9 5876.48 410.958  52
  -1   8   9 5402.37 413.096  67
  -1   8   8 27665.0 1101.94  67
  -1   8   7 708.139 213.894  60
  -1   8   7 965.100 270.068  54
  -1   8   7 689.391 231.704  52
  -1   8   6 9446.16 557.510  52
  -1   8   6 8685.54 518.439  60
  -1   8   6 8454.99 507.723  61
  -1   8   6 8452.10 527.818  14
  -1   8   6 8953.14 554.106  54
  -1   8   6 8630.08 547.080  67
  -1   8   5 3804.53 356.914  67
  -1   8   5 3274.33 341.599  52
  -1   8   5 3168.95 358.069  14
  -1   8   5 2930.91 316.008  60
  -1   8   5 2984.46 302.700  61
  -1   8   5 2693.79 294.195  59
  -1   8   5 3393.79 335.189  54
  -1   8   5 3076.19 307.918  17
  -1   8   4 985.952 215.988  67
  -1   8   4 634.182 214.221  52
  -1   8   4 871.106 230.476  14
  -1   8   4 1008.71 206.502  61
  -1   8   4 573.364 166.028  62
  -1   8   4 1090.40 221.985  59
  -1   8   4 1506.81 242.060  60
  -1   8   4 987.269 222.105  54
  -1   8   4 1026.69 204.517  17
  -1   8   3 432.019 183.845  67
  -1   8   3 716.528 190.086  52
  -1   8   3 222.270 153.744  16
  -1   8   3 335.242 165.941  14
  -1   8   3 358.253 150.073  62
  -1   8   3 447.735 171.138  61
  -1   8   3 435.599 162.311  59
  -1   8   3 504.230 189.961  60
  -1   8   3 444.817 185.241  54
  -1   8   3 219.997 158.067  18
  -1   8   3 312.299 149.008  20
  -1   8   3 172.035 166.565  17
  -1   8   3 352.012 146.057  19
  -1   8   2 3415.56 292.237  67
  -1   8   2 3309.58 286.791  52
  -1   8   2 3614.39 299.772  14
  -1   8   2 3091.96 278.082  16
  -1   8   2 3817.93 307.843  60
  -1   8   2 3094.00 294.905  61
  -1   8   2 3872.97 282.701  62
  -1   8   2 3998.65 320.268  59
  -1   8   2 3021.18 280.311  54
  -1   8   2 3579.11 287.717  18
  -1   8   2 3417.83 286.529  19
  -1   8   2 3250.67 262.544  20
  -1   8   2 3388.82 300.523  17
  -1   8   1 3839.79 296.294  67
  -1   8   1 3675.72 290.262  52
  -1   8   1 3578.48 292.552  14
  -1   8   1 3572.51 290.437  16
  -1   8   1 4185.21 302.036  60
  -1   8   1 3618.54 298.259  61
  -1   8   1 3563.70 273.234  62
  -1   8   1 3679.85 268.951  63
  -1   8   1 3911.56 301.809  59
  -1   8   1 4215.73 305.690  54
  -1   8   1 3378.37 271.142  56
  -1   8   1 3857.30 279.939  20
  -1   8   1 3586.05 289.029  19
  -1   8   1 3384.41 285.282  18
  -1   8   1 3475.54 297.422  17
  -1   8   0 242.823 138.955  67
  -1   8   0 343.116 131.373  17
  -1   8   0 395.758 153.478  19
  -1   8   0 454.938 164.447  18
  -1   8   0 426.724 138.898  20
  -1   8   0 56.4722 148.556  14
  -1   8   0 443.190 167.624  16
  -1   8   0 427.315 156.364  54
  -1   8   0 288.253 135.228  56
  -1   8   0 211.332 139.457  61
  -1   8   0 215.861 122.279  63
  -1   8   0 265.363 139.235  62
  -1   8   0 288.492 141.791  52
  -1   8   0 307.014 166.015  59
  -1   8   0 184.929 133.458  58
  -1   8   0 307.167 135.985  60
  -1   8  -1 1105.97 202.261  19
  -1   8  -1 1123.68 181.487  20
  -1   8  -1 1062.49 191.035  18
  -1   8  -1 1035.03 176.689  17
  -1   8  -1 828.566 188.487  16
  -1   8  -1 1338.82 183.946  56
  -1   8  -1 1301.04 181.546  55
  -1   8  -1 1189.89 178.134  63
  -1   8  -1 1292.67 182.148  62
  -1   8  -1 929.998 169.541  61
  -1   8  -1 916.925 163.890  52
  -1   8  -1 1040.70 166.519  60
  -1   8  -1 1347.60 180.657  58
  -1   8  -1 1138.59 192.854  59
  -1   8  -2 21133.5 777.487  56
  -1   8  -2 19055.0 753.376  20
  -1   8  -2 21549.7 805.284  18
  -1   8  -2 21214.6 803.125  19
  -1   8  -2 20913.4 803.626  16
  -1   8  -2 21533.3 784.824  59
  -1   8  -2 19540.4 757.317  58
  -1   8  -2 21248.9 778.919  62
  -1   8  -2 20912.9 780.098  63
  -1   8  -2 20160.0 753.781  61
  -1   8  -3 81.1116 123.034  56
  -1   8  -3 55.5213 134.179  19
  -1   8  -3-38.4641 126.038  20
  -1   8  -3 97.3087 139.624  18
  -1   8  -3 43.5965 99.1955  61
  -1   8  -3 149.638 135.187  62
  -1   8  -3 14.0292 129.307  63
  -1   8  -3 25.8404 127.009  58
  -1   8  -3-12.2186 124.009  59
  -1   8  -3-14.0134 125.891  16
  -1   8  -4 7140.54 410.869  63
  -1   8  -4 6760.54 393.387  62
  -1   8  -4 6760.08 389.618  19
  -1   8  -4 7466.28 401.450  20
  -1   8  -4 7226.49 394.610  18
  -1   8  -4 7409.81 402.034  56
   1  -8   4 7755.05 380.960   8
  -1   8  -4 7078.45 398.118  58
  -1   8  -4 7055.80 375.198  59
  -1   8  -4 6541.64 387.096  16
   1  -8   5 36753.7 1250.82  11
   1  -8   5 39775.4 1269.23   8
   1  -8   5 38805.5 1266.66  27
  -1   8  -5 43489.0 1318.20  56
  -1   8  -5 39572.1 1275.27  16
  -1   8  -5 37307.6 1257.64  19
  -1   8  -5 38573.1 1278.85  20
  -1   8  -5 37975.9 1261.81  18
  -1   8  -5 40150.7 1305.77  62
  -1   8  -5 37548.0 1298.96  63
  -1   8  -5 37730.0 1272.92  58
  -1   8  -5 41327.5 1302.94  57
   1  -8   6 3056.48 272.896   8
   1  -8   6 3150.21 274.325  11
  -1   8  -6 3294.88 263.422  19
  -1   8  -6 3406.31 275.515  16
  -1   8  -6 3611.39 275.068  18
  -1   8  -6 4034.87 307.026  20
   1  -8   6 3842.47 306.887  27
  -1   8  -6 3301.01 282.956  56
  -1   8  -6 3696.89 294.585  57
  -1   8  -6 3555.90 292.991  58
  -1   8  -6 3391.53 305.635  63
  -1   8  -7 404.349 181.176  63
   1  -8   7 781.232 196.873  30
   1  -8   7 355.289 160.191   8
  -1   8  -7 665.077 159.648  20
   1  -8   7 558.002 187.578  27
  -1   8  -7 362.657 163.490  56
   1  -8   7 578.570 183.961  47
  -1   8  -7 562.467 169.421  58
  -1   8  -8 647.181 197.330  63
   1  -8   8 388.594 180.575   8
  -1   8  -8 519.146 156.841  20
   1  -8   8 504.928 193.057  47
   1  -8   8 506.883 198.334  27
   1  -8   8 347.679 192.366  30
  -1   8  -8 366.142 172.736  56
  -1   8  -8 432.538 159.638  58
   1  -8   9 8850.57 563.545  27
   1  -8   9 9730.96 572.760  47
   1  -8   9 9477.58 567.413  30
   1  -8   9 8739.38 534.570   8
   1  -8  10 41.7556 163.845  30
  -1   8 -10 68.2423 128.132  58
   1  -8  10-66.0374 175.703  27
  -1   8 -10-76.4651 171.729  63
   1  -8  10-63.8983 180.991  47
   1  -8  11 20598.2 895.738  30
   1  -8  11 20989.0 903.899  47
   1  -8  11 20959.7 914.074  27
   1  -8  12 7595.98 461.637  30
   1  -8  12 6448.62 445.614  27
   1  -8  12 7602.78 462.498  47
  -1   8 -12 8905.53 410.354  62
  -1   8 -12 8926.13 444.744  63
   1  -8  13 2054.28 220.711  47
   1  -8  13 1868.94 209.732  30
   1  -8  13 1619.99 208.515  45
  -1   8 -13 2116.56 196.181  63
   1  -8  14 812.039 120.459  47
  -1   7  12 804.048 166.548  67
  -1   7  12 786.442 131.044  52
  -1   7  11 5751.05 386.815  67
  -1   7  11 5701.87 376.660  54
  -1   7  11 5211.60 349.682  52
  -1   7  10 4517.31 382.770  67
  -1   7  10 4403.02 381.665  54
  -1   7  10 4579.02 361.234  52
  -1   7   9 2794.93 331.801  67
  -1   7   8 1302.74 231.693  60
  -1   7   8 1742.18 305.414  54
  -1   7   8 1355.31 261.766  52
  -1   7   7 1948.74 298.665  67
  -1   7   7 1777.17 280.090  52
  -1   7   7 1768.92 257.377  60
  -1   7   7 1874.39 305.999  54
  -1   7   6 49.5678 145.473  61
  -1   7   6 59.2183 180.795  14
  -1   7   6 16.7439 149.427  17
  -1   7   6 20.3800 199.234  67
  -1   7   6 19.6807 184.765  52
  -1   7   6 52.3934 176.332  60
  -1   7   6 19.4152 212.676  54
  -1   7   5 1327.94 213.678  61
  -1   7   5 1192.23 233.882  14
  -1   7   5 1147.86 221.980  15
  -1   7   5 1014.57 201.151  17
  -1   7   5 1316.01 230.510  67
  -1   7   5 1220.18 239.645  52
  -1   7   5 1387.64 218.157  59
  -1   7   5 1513.85 227.970  60
  -1   7   5 1419.05 236.499  54
  -1   7   4 8663.66 469.543  60
  -1   7   4 8535.91 433.318  62
  -1   7   4 8270.97 459.289  61
  -1   7   4 9063.12 499.413  15
  -1   7   4 9138.11 489.462  14
  -1   7   4 8797.12 467.987  17
  -1   7   4 8877.98 477.703  67
  -1   7   4 8792.87 477.294  52
  -1   7   4 8448.80 468.387  54
  -1   7   4 8325.13 458.890  59
  -1   7   3 4207.36 345.238  22
  -1   7   3 4061.40 308.807  61
  -1   7   3 4302.73 319.821  60
  -1   7   3 4391.46 283.856  62
  -1   7   3 4499.52 326.922  15
  -1   7   3 4148.95 287.561  18
  -1   7   3 4338.02 292.283  16
  -1   7   3 3726.35 298.545  17
  -1   7   3 3415.70 254.514  20
  -1   7   3 4544.51 321.014  67
  -1   7   3 4504.23 315.835  52
  -1   7   3 4346.83 313.174  54
  -1   7   3 4269.71 309.927  59
  -1   7   2 78322.7 2247.84  61
  -1   7   2 76525.8 2191.98  62
  -1   7   2 74510.0 2194.08  63
  -1   7   2 77015.6 2237.41  60
  -1   7   2 76038.2 2235.73  14
  -1   7   2 73476.3 2219.53  16
  -1   7   2 76689.7 2229.11  15
  -1   7   2 75141.9 2246.71  17
  -1   7   2 74953.1 2190.48  20
  -1   7   2 75395.6 2220.16  18
  -1   7   2 80880.3 2241.69  67
  -1   7   2 77437.2 2229.29  52
  -1   7   2 74656.3 2228.07  59
  -1   7   2 78305.4 2270.25  22
  -1   7   1 1107.22 164.457  20
  -1   7   1 1558.33 193.357  18
  -1   7   1 1358.39 189.775  17
  -1   7   1 1247.58 185.871  16
  -1   7   1 1456.11 195.558  14
  -1   7   1 1386.98 188.083  67
  -1   7   1 1154.05 162.439  63
  -1   7   1 1621.11 204.000  61
  -1   7   1 1421.41 192.837  54
  -1   7   1 1276.53 166.571  58
  -1   7   0 1029.60 163.803  60
  -1   7   0 926.286 160.383  58
  -1   7   0 1134.89 177.668  16
  -1   7   0 1323.33 182.193  14
  -1   7   0 996.378 176.726  18
  -1   7   0 1351.50 167.866  20
  -1   7   0 1100.96 180.238  19
  -1   7   0 929.517 164.217  17
  -1   7   0 1323.22 180.133  67
  -1   7   0 1081.47 161.095  56
  -1   7   0 896.472 166.646  54
  -1   7   0 1321.65 177.540  55
  -1   7   0 1292.53 176.004  52
  -1   7   0 1349.88 178.674  61
  -1   7   0 1165.69 160.503  63
  -1   7  -1 35690.9 1153.77  58
  -1   7  -1 37563.0 1179.51  14
  -1   7  -1 36989.2 1206.36  16
  -1   7  -1 37176.4 1147.75  52
  -1   7  -1 35995.5 1208.65  53
  -1   7  -1 36095.2 1190.39  19
  -1   7  -1 36881.0 1201.10  18
  -1   7  -1 34275.3 1155.47  17
  -1   7  -1 36488.1 1154.65  20
  -1   7  -1 35720.6 1158.73  54
  -1   7  -1 38854.8 1174.44  56
  -1   7  -1 38635.6 1167.21  55
  -1   7  -1 36777.0 1136.75  60
  -1   7  -1 36712.4 1163.80  63
  -1   7  -1 37885.2 1164.06  61
  -1   7  -2 203.838 108.655  60
  -1   7  -2 106.217 121.922  58
  -1   7  -2 203.034 124.621  59
  -1   7  -2 24.1706 123.323  16
  -1   7  -2 105.164 114.931  61
  -1   7  -2 102.165 117.018  63
  -1   7  -2 210.280 117.233  20
  -1   7  -2 287.240 142.265  19
  -1   7  -2 12.0362 128.335  18
  -1   7  -2 157.562 112.128  55
  -1   7  -2 98.4234 114.966  56
  -1   7  -2 35.7156 104.549  52
  -1   7  -2 37.7957 165.269  53
  -1   7  -3 1401.83 156.820  61
  -1   7  -3 1431.41 181.479  63
  -1   7  -3 1398.02 181.403  16
   1  -7   3 1381.62 131.746   7
   1  -7   3 1366.68 140.479  11
  -1   7  -3 1491.42 180.035  58
  -1   7  -3 1729.33 188.744  57
  -1   7  -3 1554.05 171.106  59
  -1   7  -3 1341.64 181.258  18
  -1   7  -3 1732.95 186.607  20
  -1   7  -3 1542.22 188.122  56
  -1   7  -3 1489.33 168.028  55
  -1   7  -3 1473.90 156.846  52
   1  -7   4 2813.12 190.853   7
   1  -7   4 2556.05 200.017  11
  -1   7  -4 2848.95 233.391  16
  -1   7  -4 3201.01 254.093  63
  -1   7  -4 2861.92 236.824  58
  -1   7  -4 3230.71 247.683  57
  -1   7  -4 3054.80 218.149  59
  -1   7  -4 2480.82 219.645  20
  -1   7  -4 3101.86 242.052  18
   1  -7   4 2845.89 209.393  27
  -1   7  -5 21285.7 768.666  19
  -1   7  -5 21342.3 764.877  18
  -1   7  -5 22005.1 788.973  20
  -1   7  -5 22023.9 801.890  56
  -1   7  -5 22634.8 800.672  57
  -1   7  -5 20689.1 781.162  58
  -1   7  -5 22307.9 819.510  63
  -1   7  -5 21080.6 765.829  16
   1  -7   5 20995.6 767.374  30
   1  -7   5 22921.0 793.611   8
   1  -7   5 21707.7 743.015   7
   1  -7   5 20490.8 766.942  11
  -1   7  -6 46142.1 1510.40  63
   1  -7   6 43718.9 1462.41  11
   1  -7   6 45532.9 1460.42   7
   1  -7   6 44954.6 1472.70   8
   1  -7   6 51213.5 1532.24  30
   1  -7   6 50562.8 1531.20  47
  -1   7  -6 46786.2 1493.09  56
  -1   7  -6 45677.3 1476.26  57
  -1   7  -6 47781.4 1482.79  58
   1  -7   6 49727.8 1493.08  41
  -1   7  -6 45870.0 1438.14  16
  -1   7  -6 48702.3 1483.74  20
  -1   7  -7 3420.08 262.045  20
   1  -7   7 2866.39 288.122  30
  -1   7  -7 2636.67 263.693  58
  -1   7  -7 3046.10 278.729  56
  -1   7  -7 3094.48 269.481  57
   1  -7   7 3436.01 302.969  41
  -1   7  -7 3042.97 291.546  63
   1  -7   7 2861.38 267.134   8
  -1   7  -8 2728.83 290.576  63
   1  -7   8 2252.15 290.874  47
   1  -7   8 3084.09 293.842  40
   1  -7   8 2468.35 280.254  41
   1  -7   8 2444.59 277.004   8
   1  -7   8 2316.94 290.511  30
  -1   7  -8 2883.43 283.610  56
  -1   7  -8 2925.12 263.704  58
  -1   7  -8 2780.95 237.859  20
  -1   7  -9 1035.63 183.133  58
   1  -7   9 1195.69 237.248  30
   1  -7   9 1145.24 219.802   8
  -1   7  -9 1144.04 220.003  56
   1  -7   9 786.595 214.063  47
   1  -7   9 1083.54 237.520  41
  -1   7  -9 1255.64 234.060  63
   1  -7  10 2087.05 280.585   8
   1  -7  10 2569.81 320.493  27
   1  -7  10 2556.90 303.746  41
   1  -7  10 1814.53 282.897  47
   1  -7  11 7010.97 476.059  41
   1  -7  11 7101.95 486.208  30
   1  -7  11 6671.38 480.736  27
  -1   7 -11 8162.93 469.098  63
  -1   7 -11 7101.34 418.452  56
   1  -7  12 288.761 171.842  27
  -1   7 -12 46.5947 125.065  63
   1  -7  12 74.8865 159.136  30
   1  -7  12 302.130 164.008  47
   1  -7  13 184.598 145.315  27
   1  -7  13 60.5577 146.377  47
  -1   7 -13 221.476 118.300  63
   1  -7  13-15.0181 137.583  30
   1  -7  14 1875.90 188.847  30
   1  -7  14 1897.24 193.900  47
   1  -7  14 1453.65 180.303  23
   1  -7  14 1486.20 181.647  45
  -1   7 -14 2247.21 180.748  63
  -1   6  12 3625.16 302.813  67
  -1   6  12 3631.28 297.679  54
  -1   6  12 3474.70 265.878  52
  -1   6  11 7890.86 490.046  54
   1  -6 -11 7666.11 398.235  34
  -1   6  11 8272.95 497.100  67
  -1   6  11 8271.83 467.777  52
  -1   6  10 126.971 204.590  67
  -1   6   9 60903.6 1992.85  54
  -1   6   9 59153.6 1943.22  52
  -1   6   8 27120.9 1024.04  60
  -1   6   8 27314.1 1067.13  52
  -1   6   8 28071.2 1107.39  67
  -1   6   8 27178.0 1108.97  54
  -1   6   7 411.555 183.046  60
  -1   6   7 474.543 195.919  52
  -1   6   7 552.557 219.170  14
  -1   6   7 468.262 233.004  13
  -1   6   7 330.604 214.276  67
  -1   6   7 352.318 229.290  54
  -1   6   6 221.331 200.287  67
  -1   6   6 172.064 173.655  22
   1  -6  -6 203.433 162.434   3
  -1   6   6 247.105 161.570  60
  -1   6   6 129.689 137.767  61
  -1   6   6-17.7405 181.942  52
  -1   6   6 343.818 195.710  13
  -1   6   6 250.698 184.574  14
  -1   6   6 145.249 136.425  17
  -1   6   6 52.8393 190.402  54
  -1   6   5 44600.6 1461.76  67
  -1   6   5 43077.9 1436.43  22
   1  -6  -5 45922.4 1487.78   3
  -1   6   5 46664.6 1417.20  59
  -1   6   5 47208.6 1438.28  61
  -1   6   5 44489.3 1434.92  60
  -1   6   5 45000.4 1469.42  52
  -1   6   5 43737.5 1433.54  15
  -1   6   5 45178.0 1444.80  13
  -1   6   5 43408.9 1420.90  17
  -1   6   5 43750.6 1446.96  54
  -1   6   4 773.735 181.149  14
  -1   6   4 685.175 134.874  16
  -1   6   4 730.575 187.124  15
   1  -6  -4 724.462 154.577   3
  -1   6   4 637.461 133.473  19
  -1   6   4 597.738 154.962  17
  -1   6   4 543.943 153.592  61
  -1   6   4 679.405 173.530  52
  -1   6   4 756.485 166.641  60
  -1   6   4 818.782 181.732  67
  -1   6   3 21099.3 761.437  67
  -1   6   3 20700.0 779.663  22
   1  -6  -3 20605.0 736.970   5
  -1   6   3 19980.5 721.688  19
  -1   6   3 20298.0 724.673  18
  -1   6   3 21413.3 764.952  17
  -1   6   3 20281.4 706.850  20
  -1   6   3 20852.3 753.938  61
  -1   6   3 21146.0 721.664  62
  -1   6   3 20651.4 754.291  14
  -1   6   3 19892.3 723.962  16
  -1   6   3 20075.8 746.986  54
  -1   6   3 21496.0 749.835  59
  -1   6   2 25226.3 878.943  22
  -1   6   2 24148.1 852.971  59
  -1   6   2 26063.2 870.414  60
  -1   6   2 26764.6 842.551  62
  -1   6   2 24887.5 872.745  61
  -1   6   2 25544.1 841.148  63
  -1   6   2 25852.5 878.784  17
  -1   6   2 26423.4 836.919  20
  -1   6   2 24848.8 849.946  19
  -1   6   2 25936.8 858.018  18
  -1   6   2 25586.3 862.842  52
  -1   6   2 25383.6 858.164  16
  -1   6   2 25461.2 857.617  15
  -1   6   2 25614.6 867.586  14
  -1   6   2 26379.9 871.818  67
  -1   6   2 24855.4 861.106  54
  -1   6   2 25099.9 850.547  56
  -1   6   1 86.3961 137.791  22
   1  -6  -1 32.7440 79.8656   4
  -1   6   1 47.4412 132.637  59
  -1   6   1 91.4036 120.264  60
  -1   6   1 34.3497 115.729  62
  -1   6   1 209.850 159.346  53
  -1   6   1-9.31589 124.808  52
  -1   6   1 122.567 144.441  15
  -1   6   1 39.7512 120.747  16
  -1   6   1 69.0515 145.196  14
  -1   6   1 73.0931 118.357  56
  -1   6   1 74.6434 123.515  55
  -1   6   1 9.50104 137.078  54
  -1   6   1 8.46145 111.674  20
  -1   6   1 9.87980 123.448  18
  -1   6   1 127.145 133.335  17
  -1   6   1 265.508 129.780  19
  -1   6   0 4279.33 275.275  54
  -1   6   0 5085.08 279.082  55
  -1   6   0 4496.27 268.273  56
  -1   6   0 5037.04 290.550  14
  -1   6   0 4657.87 292.283  16
   1  -6   0 4771.62 210.217  11
  -1   6   0 5051.25 284.569  22
   1  -6   0 4476.24 216.789   4
  -1   6   0 4739.43 280.079  17
  -1   6   0 4355.83 263.995  20
  -1   6   0 4396.27 291.184  18
  -1   6   0 4918.27 295.364  19
  -1   6   0 5173.12 283.251  59
  -1   6   0 5070.45 283.901  67
  -1   6   0 4673.28 270.220  62
  -1   6   0 4864.35 267.364  60
  -1   6   0 4443.10 266.735  52
  -1   6   0 5297.13 314.065  53
  -1   6  -1 531.727 159.256  19
  -1   6  -1 496.520 130.688  17
  -1   6  -1 528.407 140.198  20
  -1   6  -1 442.449 156.340  18
  -1   6  -1 454.625 155.585  54
  -1   6  -1 442.972 133.447  55
  -1   6  -1 643.132 133.731  56
  -1   6  -1 506.936 153.899  16
  -1   6  -1 382.335 147.220  14
  -1   6  -1 572.576 129.672  52
  -1   6  -1 491.811 166.413  53
  -1   6  -1 470.082 123.622  60
  -1   6  -1 446.365 146.865  59
   1  -6   1 435.174 82.9728  11
  -1   6  -1 413.421 122.937  61
  -1   6  -1 457.385 141.562  62
   1  -6   1 546.471 81.5964   4
   1  -6   2 18778.6 600.923   7
  -1   6  -2 19067.2 641.350  52
  -1   6  -2 19441.4 693.597  53
  -1   6  -2 19301.5 685.489  16
  -1   6  -2 19345.7 669.735  56
  -1   6  -2 19503.7 653.480  55
  -1   6  -2 18986.2 660.842  20
  -1   6  -2 19298.6 682.469  19
  -1   6  -2 19460.1 683.010  18
  -1   6  -2 18762.2 669.139  62
  -1   6  -2 18946.9 629.034  60
  -1   6  -2 18639.4 640.900  61
  -1   6  -2 19685.5 663.610  59
  -1   6  -2 19168.0 671.711  57
  -1   6  -3 3459.31 209.901  52
  -1   6  -3 3308.05 235.498  53
  -1   6  -3 3416.71 238.997  16
  -1   6  -3 3398.35 213.668  55
  -1   6  -3 3113.44 198.054  61
  -1   6  -3 2861.72 185.406  60
   1  -6   3 3297.70 193.050  11
   1  -6   3 3247.75 183.560   7
   1  -6   3 3184.91 183.135  41
  -1   6  -3 3283.44 232.229  18
  -1   6  -3 3491.62 233.150  20
  -1   6  -3 3541.67 241.952  19
  -1   6  -3 3392.83 233.300  57
  -1   6  -3 3247.50 227.733  58
  -1   6  -3 3202.34 230.908  56
  -1   6  -3 3151.92 211.419  59
   1  -6   3 3317.09 193.291  30
  -1   6  -3 3010.45 228.937  63
   1  -6   4 2962.08 202.537  30
   1  -6   4 2649.65 179.078   7
   1  -6   4 2809.78 200.807   8
   1  -6   4 2878.67 195.292  11
   1  -6   4 2547.03 179.422   9
  -1   6  -4 2693.25 228.140  63
  -1   6  -4 2607.33 205.460  19
  -1   6  -4 3133.01 220.403  18
  -1   6  -4 2685.78 193.487  55
  -1   6  -4 2902.39 215.490  16
  -1   6  -4 3132.42 206.753  53
  -1   6  -4 3258.65 234.890  56
  -1   6  -4 3242.77 229.255  57
  -1   6  -4 2981.04 221.448  58
  -1   6  -4 2996.27 193.552  59
   1  -6   5 959.747 158.631   8
   1  -6   5 835.620 144.124  11
   1  -6   5 842.504 130.394   7
   1  -6   5 845.986 131.353  40
   1  -6   5 1124.20 156.696  41
  -1   6  -5 782.244 131.559  19
  -1   6  -5 841.385 155.968  20
   1  -6   5 947.241 155.517  30
  -1   6  -5 845.931 141.062  16
  -1   6  -5 774.391 155.472  56
  -1   6  -5 863.034 150.419  57
  -1   6  -5 645.625 144.114  58
  -1   6  -5 820.894 161.697  63
   1  -6   6 10338.0 490.532   8
   1  -6   6 9677.00 483.569  11
   1  -6   6 11042.8 487.110   7
   1  -6   6 11981.4 525.652  41
   1  -6   6 11784.6 517.657  40
  -1   6  -6 11217.4 498.612  57
  -1   6  -6 11233.5 492.412  58
  -1   6  -6 11310.8 509.472  56
  -1   6  -6 11337.1 486.871  20
   1  -6   6 11045.6 530.741  30
  -1   6  -6 11198.4 514.357  63
   1  -6   7 715.981 178.295  41
   1  -6   7 757.184 167.007  40
   1  -6   7 670.588 166.792   8
  -1   6  -7 875.944 169.144  58
  -1   6  -7 751.615 158.281  57
   1  -6   7 469.741 157.603  30
  -1   6  -7 927.807 149.642  20
  -1   6  -8 2110.55 224.003  58
  -1   6  -8 2235.27 241.891  57
   1  -6   8 1870.35 240.019   8
   1  -6   8 1947.82 256.517  30
   1  -6   8 1772.27 245.752  41
   1  -6   8 2169.67 245.720  40
  -1   6  -9 6201.09 394.044  57
  -1   6  -9 6050.13 362.615  58
   1  -6   9 6061.16 432.257  30
   1  -6   9 5207.79 399.523   8
   1  -6   9 6077.64 423.903  41
   1  -6   9 5167.77 391.348  40
   1  -6  10 11985.0 637.760  30
   1  -6  10 10229.6 580.167   8
   1  -6  10 11257.1 602.546  40
   1  -6  11 63.1870 194.129  41
  -1   6 -11-128.013 156.432  56
  -1   6 -11-18.2493 141.980  63
   1  -6  11-65.0253 192.139  30
   1  -6  11 21.7767 175.266  47
  -1   6 -12 5093.38 354.026  63
  -1   6 -12 4314.86 306.999  56
   1  -6  12 3850.98 358.722  41
   1  -6  12 4149.21 368.007  27
   1  -6  12 4037.90 358.435  47
   1  -6  12 3720.03 358.041  30
  -1   6 -13 8065.95 391.121  56
   1  -6  13 7420.71 455.011  27
   1  -6  13 6661.56 444.437  47
   1  -6  13 7778.31 459.116  30
  -1   6 -13 8784.43 437.323  63
   1  -6  14 7218.82 399.336  47
   1  -6  14 7647.42 400.725  30
   1  -6  14 6898.84 396.151  23
  -1   5  13 3531.00 274.886  67
  -1   5  13 3168.03 265.547  54
  -1   5  12 461.912 194.032  54
   1  -5 -12 179.165 116.725  48
   1  -5 -12 215.874 126.204  34
  -1   5  12 365.981 188.468  67
  -1   5  11 7768.71 505.947  54
  -1   5  11 8254.29 516.352  67
   1  -5 -11 7737.36 423.514  48
   1  -5 -11 7042.86 400.066  36
  -1   5  11 7910.94 472.740  52
  -1   5  10 724.906 232.257  67
   1  -5 -10 381.744 137.513  36
  -1   5  10 484.614 191.965  52
  -1   5  10 416.451 222.768  54
   1  -5  -9 28508.7 984.234  36
  -1   5   9 27577.8 1083.81  52
  -1   5   9 29218.3 1138.40  67
  -1   5   9 29025.9 1143.62  54
   1  -5  -9 28808.8 1053.59   6
   1  -5  -8 369.749 124.290  36
  -1   5   8 558.739 200.664  52
  -1   5   8 418.314 209.483  13
   1  -5  -8 588.212 182.163   3
   1  -5  -8 430.358 153.123   6
  -1   5   8 409.914 221.775  54
  -1   5   8 183.937 205.555  67
   1  -5  -7 390.454 168.718   3
   1  -5  -7 674.835 154.158   6
   1  -5  -7 533.153 149.418   2
  -1   5   7 619.861 178.197  60
  -1   5   7 637.667 217.200  13
  -1   5   7 430.979 183.721  14
   1  -5  -7 780.014 128.249  36
  -1   5   7 273.198 172.976  52
  -1   5   7 395.150 221.532  54
  -1   5   7 448.469 199.682  67
   1  -5  -6 150.103 112.505   2
   1  -5  -6 86.4308 147.975   3
  -1   5   6 24.1429 107.741  17
  -1   5   6 79.2351 144.026  60
  -1   5   6 45.3568 162.665  13
  -1   5   6 46.4175 149.577  52
  -1   5   6 84.9505 117.990  61
  -1   5   6-31.3265 169.292  54
  -1   5   6 65.5590 163.755  67
  -1   5   5 12286.6 536.722  22
   1  -5  -5 10651.6 530.163   3
   1  -5  -5 12057.2 524.360   2
   1  -5  -5 12605.2 522.462   6
  -1   5   5 11509.5 509.995  17
   1  -5  -5 13400.7 460.116  35
  -1   5   5 12552.2 542.385  13
  -1   5   5 12433.7 557.725  14
  -1   5   5 12242.8 521.263  61
  -1   5   5 12846.2 515.623  59
  -1   5   5 13233.0 569.484  67
  -1   5   4 140696. 3880.28  52
  -1   5   4 150807. 3862.84  59
  -1   5   4 146211. 3869.77  13
  -1   5   4 142165. 3873.92  15
  -1   5   4 144217. 3879.82  14
  -1   5   4 148205. 3893.72  67
  -1   5   4 140865. 3837.06  66
  -1   5   4 144045. 3876.42  54
   1  -5  -4 136683. 3828.81   2
   1  -5  -4 137857. 3815.09   6
   1  -5  -4 137459. 3869.08   3
  -1   5   4 142357. 3861.90  17
  -1   5   4 133532. 3809.21  20
  -1   5   4 143637. 3816.92  19
  -1   5   4 139984. 3812.75  18
  -1   5   4 143086. 3820.67  16
  -1   5   4 135775. 3826.51  62
  -1   5   4 142591. 3871.72  60
  -1   5   4 139448. 3870.31  22
  -1   5   3 9864.25 450.058  22
  -1   5   3 10584.6 433.481  17
  -1   5   3 9436.43 384.942  20
  -1   5   3 9573.51 396.143  19
  -1   5   3 9272.73 394.197  18
  -1   5   3 9393.15 425.371  52
  -1   5   3 8975.50 408.328  59
  -1   5   3 9076.50 411.957  13
  -1   5   3 9730.93 420.096  15
  -1   5   3 9378.64 417.302  14
  -1   5   3 9335.44 423.978  54
  -1   5   3 10047.0 398.044  62
  -1   5   3 9549.54 428.303  60
   1  -5  -3 9406.93 367.956   6
  -1   5   2 8049.50 370.439  54
  -1   5   2 8068.18 361.968  55
  -1   5   2 7664.54 351.380  56
   1  -5  -2 8362.73 281.506  26
   1  -5  -2 8078.61 282.918  28
  -1   5   2 7601.13 355.872  59
  -1   5   2 7651.52 356.584  15
  -1   5   2 7878.48 365.923  14
  -1   5   2 8376.48 366.305  52
  -1   5   2 8191.99 384.918  53
  -1   5   2 7704.06 377.667  22
  -1   5   2 8010.16 367.630  67
   1  -5  -2 8133.67 269.725   8
   1  -5  -2 8283.08 331.749   3
  -1   5   2 7567.42 336.455  62
  -1   5   2 7781.61 362.573  60
  -1   5   2 7625.55 347.236  63
  -1   5   2 7602.95 364.587  61
  -1   5   2 7989.67 353.130  19
  -1   5   2 8469.42 345.186  20
  -1   5   2 7843.02 363.945  17
  -1   5   2 7608.46 348.099  18
  -1   5   1 498.070 120.904  56
  -1   5   1 637.920 131.881  55
  -1   5   1 833.106 156.404  54
   1  -5  -1 605.660 77.9234  26
   1  -5  -1 644.022 63.9140  25
  -1   5   1 529.733 131.924  59
  -1   5   1 558.282 124.523  58
  -1   5   1 831.009 145.865  60
  -1   5   1 596.140 152.729  15
  -1   5   1 752.465 142.900  14
  -1   5   1 643.541 139.826  52
  -1   5   1 660.423 142.538  22
  -1   5   1 738.419 143.847  67
   1  -5  -1 563.586 48.1054  10
  -1   5   1 475.960 139.275  18
  -1   5   1 568.836 126.502  20
  -1   5   1 602.220 136.113  17
  -1   5   1 599.172 138.902  19
  -1   5   1 861.479 136.484  62
  -1   5   1 649.739 126.120  63
  -1   5   1 708.867 142.217  61
   1  -5  -1 560.081 91.7981   3
   1  -5  -1 635.387 98.6347   4
  -1   5   0 25067.5 809.311  59
  -1   5   0 25842.8 805.365  58
  -1   5   0 26121.3 816.232  15
  -1   5   0 26739.8 828.614  14
  -1   5   0 25961.8 820.679  54
  -1   5   0 26763.7 811.787  55
  -1   5   0 26202.5 813.669  56
   1  -5   0 25639.9 743.138  25
   1  -5   0 25345.7 727.236  27
  -1   5   0 26542.0 835.381  53
  -1   5   0 27001.0 812.038  52
  -1   5   0 26520.8 810.130  22
   1  -5   0 24507.3 732.443  45
   1  -5   0 25828.9 760.467   4
   1  -5   0 26171.0 741.107   5
  -1   5   0 26159.3 831.835  19
  -1   5   0 26521.0 809.130  20
  -1   5   0 26353.9 834.923  18
  -1   5   0 25713.9 811.689  67
  -1   5   0 27841.3 817.804  62
  -1   5   0 25911.5 800.274  60
  -1   5   0 27087.3 826.210  61
  -1   5   0 25253.5 810.434  63
  -1   5  -1 54283.3 1471.47  59
  -1   5  -1 51986.1 1457.29  58
   1  -5   1 49733.5 1379.51  30
  -1   5  -1 52304.2 1472.95  14
  -1   5  -1 52489.2 1450.66  55
  -1   5  -1 53185.8 1470.48  54
  -1   5  -1 51535.4 1460.65  56
  -1   5  -1 51913.6 1445.52  52
  -1   5  -1 52927.3 1480.39  53
   1  -5   1 50030.0 1394.30  27
   1  -5   1 49541.9 1382.98  47
  -1   5  -1 51924.6 1447.13  22
  -1   5  -1 51190.1 1482.80  19
  -1   5  -1 52906.4 1486.33  18
  -1   5  -1 51407.3 1454.29  20
   1  -5   1 49636.8 1393.62   4
  -1   5  -1 50202.3 1458.47  62
  -1   5  -1 49974.2 1445.88  61
  -1   5  -1 52579.9 1468.25  63
  -1   5  -1 52817.5 1437.88  60
   1  -5   1 48639.5 1357.09   9
   1  -5   1 50729.9 1400.27  11
  -1   5  -2 3257.11 216.823  53
  -1   5  -2 2731.13 180.364  52
  -1   5  -2 3197.27 193.583  59
  -1   5  -2 2882.11 197.022  58
  -1   5  -2 2884.73 196.951  56
   1  -5   2 2880.00 153.897  30
   1  -5   2 2887.72 153.208   7
   1  -5   2 2657.94 155.439  11
   1  -5   2 2726.54 138.510   9
   1  -5   2 2759.15 147.386  41
   1  -5   2 2798.94 135.676  40
  -1   5  -2 3024.30 200.628  19
  -1   5  -2 2942.89 198.748  20
  -1   5  -2 2951.04 203.396  18
  -1   5  -2 2450.05 180.508  55
  -1   5  -2 3040.05 205.065  63
  -1   5  -2 2715.73 175.732  61
  -1   5  -2 2918.63 171.392  60
  -1   5  -2 2523.92 140.969   3
  -1   5  -3 215.972 121.131  56
  -1   5  -3 348.710 106.521  55
  -1   5  -3 431.988 129.126  63
  -1   5  -3 363.601 94.4349  61
  -1   5  -3 339.356 121.937  53
  -1   5  -3 323.274 101.041  48
   1  -5   3 352.127 72.8156  12
   1  -5   3 438.669 89.8269   7
   1  -5   3 258.380 93.0433  41
   1  -5   3 296.347 85.8546  40
  -1   5  -3 263.255 96.9091   4
  -1   5  -3 363.168 84.0372   3
  -1   5  -3 247.673 117.051  20
  -1   5  -3 251.143 111.696  19
  -1   5  -3 223.435 110.708  18
  -1   5  -3 286.056 100.086  59
  -1   5  -3 419.104 122.223  57
  -1   5  -3 311.665 121.871  58
  -1   5  -3 189.784 87.1557  60
  -1   5  -4 5573.75 249.592  53
  -1   5  -4 4559.77 249.179  48
   1  -5   4 5135.66 244.406   7
   1  -5   4 5393.62 237.296  12
   1  -5   4 5478.18 267.534   8
   1  -5   4 5344.12 259.758  11
   1  -5   4 5540.99 270.422  41
   1  -5   4 5091.47 253.392  40
  -1   5  -4 4471.59 260.735   4
  -1   5  -4 4895.94 244.141  55
  -1   5  -4 4695.58 255.110  16
  -1   5  -4 4515.49 225.577  24
  -1   5  -4 5200.61 260.573  19
  -1   5  -4 4782.73 267.103  20
  -1   5  -4 5102.04 257.221  18
  -1   5  -4 5300.44 283.646  57
  -1   5  -4 4921.66 232.800  59
  -1   5  -5 99221.1 2904.02  48
  -1   5  -5 103678. 2881.78  24
   1  -5   5 108300. 2938.47  40
   1  -5   5 111363. 2955.00  41
   1  -5   5 110480. 2934.39  39
  -1   5  -5 103064. 2876.97  19
  -1   5  -5 107126. 2924.25  20
  -1   5  -5 102683. 2876.81  18
  -1   5  -5 111108. 2883.71  55
   1  -5   5 107845. 2915.48  12
   1  -5   5 108039. 2915.24   7
   1  -5   5 104556. 2939.05   8
   1  -5   5 104401. 2932.62  11
  -1   5  -5 106961. 2939.29  57
  -1   5  -5 103549. 2879.83  16
  -1   5  -6 29056.4 920.945  24
   1  -5   6 28907.8 954.134  39
   1  -5   6 29878.9 973.548  41
  -1   5  -6 27627.8 939.371  48
   1  -5   6 27686.1 953.562  11
   1  -5   6 28541.3 949.451   7
   1  -5   6 28443.8 960.480   8
  -1   5  -6 29363.3 959.752  57
   1  -5   7 2859.63 256.726  41
   1  -5   7 2650.50 242.185  40
  -1   5  -7 2904.19 214.618  20
  -1   5  -7 2727.98 235.540  57
  -1   5  -7 3387.74 270.444  36
   1  -5   7 2640.19 245.803   8
  -1   5  -7 3413.27 242.375  24
   1  -5   8 38894.1 1278.95  40
   1  -5   8 38349.3 1283.23  41
   1  -5   8 35262.1 1258.61   8
  -1   5  -8 36432.1 1249.24  48
  -1   5  -8 36186.6 1255.55  36
  -1   5  -8 39721.3 1270.18  57
  -1   5  -8 38001.0 1220.17  24
   1  -5   8 37520.6 1294.40  30
  -1   5  -9-126.236 158.499  48
   1  -5   9 156.964 176.271  30
  -1   5  -9 74.5030 150.458  24
  -1   5  -9 261.950 143.799  57
   1  -5   9 18.1226 168.085   8
   1  -5   9 245.763 185.847  41
   1  -5   9 18.3936 179.825  40
   1  -5  10 55794.4 1893.47   8
  -1   5 -10 58577.4 1855.97  24
   1  -5  10 60171.8 1950.57  30
  -1   5 -10 57769.1 1849.70  48
   1  -5  10 59041.6 1923.76  40
   1  -5  10 64006.1 1958.93  41
  -1   5 -11 18299.5 786.347  24
  -1   5 -11 16917.4 759.454  48
   1  -5  11 18225.0 831.083  40
   1  -5  11 18969.3 843.130  41
  -1   5 -11 19003.6 748.946  57
  -1   5 -12 5559.40 386.883  48
   1  -5  12 5653.40 439.098  47
   1  -5  12 6790.46 459.061  30
   1  -5  12 6802.27 461.288  41
   1  -5  13 188.414 165.699  41
  -1   5 -13 207.180 118.648  56
   1  -5  13 120.516 155.809  30
  -1   5 -13 324.574 139.506  48
   1  -5  13 224.785 158.499  47
  -1   5 -13 298.722 151.720  24
  -1   5 -13 290.487 135.682  63
   1  -5  13 309.089 154.392  27
   1  -5  14 824.385 166.000  47
  -1   5 -14 1351.93 169.178  63
   1  -5  14 1205.31 186.130  30
  -1   5 -14 871.532 128.260  56
  -1   5 -14 698.886 146.941  24
   1  -5  14 966.258 175.325  23
   1  -4 -14 1115.33 139.873  37
  -1   4  14 1503.76 180.396  54
   1  -4 -13 122.152 109.229  48
  -1   4  13 123.506 178.616  54
  -1   4  13 440.553 178.529  67
   1  -4 -13 70.9211 107.644  34
   1  -4 -13 163.888 111.772  36
   1  -4 -12 2455.47 250.151  48
  -1   4  12 2569.15 314.090  54
  -1   4  12 2687.18 303.677  67
   1  -4 -12 2246.71 247.238  34
   1  -4 -12 2110.50 230.585  36
   1  -4 -11 50056.1 1622.45  35
   1  -4 -11 53198.6 1645.13  36
  -1   4  11 52734.0 1781.50  54
   1  -4 -11 56565.0 1678.98  48
   1  -4 -11 49972.9 1691.44  24
  -1   4  11 53017.5 1772.72  67
   1  -4 -10 237.957 165.275  24
  -1   4  10 109.760 217.003  67
  -1   4  10 65.6992 221.141  54
  -1   4  10-37.7636 181.521  52
   1  -4 -10 120.272 133.722   6
  -1   4  10 179.683 200.556  13
   1  -4 -10 223.701 134.433  36
  -1   4   9 103667. 3113.57  67
  -1   4   9 103981. 3122.69  54
  -1   4   9 101418. 3067.55  52
   1  -4  -9 110159. 2973.61  36
   1  -4  -9 106947. 2959.13  35
  -1   4   9 102499. 3086.45  13
   1  -4  -9 104871. 3025.40   6
   1  -4  -9 100963. 3008.47  24
  -1   4   8 1899.15 266.726  67
  -1   4   8 1814.95 245.180  52
   1  -4  -8 1648.02 203.153   6
   1  -4  -8 1543.05 190.258   2
   1  -4  -8 1786.58 211.624  24
   1  -4  -8 1710.08 173.849  35
   1  -4  -8 1843.85 186.155  36
  -1   4   8 1413.42 251.088  13
   1  -4  -7 14416.2 542.750  35
   1  -4  -7 15563.1 561.608  36
  -1   4   7 15315.8 650.647  52
   1  -4  -7 15342.1 596.663   6
   1  -4  -7 14768.1 601.269   2
  -1   4   7 14659.0 659.653  13
  -1   4   7 15054.8 672.148  67
  -1   4   6 29275.8 1031.56  67
   1  -4  -6 29237.3 937.763  24
  -1   4   6 29562.8 971.933  22
   1  -4  -6 30204.6 952.620   6
   1  -4  -6 29081.0 956.431   2
   1  -4  -6 29844.7 890.356  42
  -1   4   6 28343.2 965.126  15
  -1   4   6 28852.6 1012.87  14
  -1   4   6 28772.5 1011.61  13
  -1   4   6 28359.4 964.926  60
   1  -4  -6 29662.9 901.181  35
  -1   4   5 98170.3 2753.84  54
  -1   4   5 95931.6 2706.11  61
  -1   4   5 95227.0 2717.28  60
  -1   4   5 99250.1 2757.56  14
  -1   4   5 94027.1 2733.26  13
  -1   4   5 95555.1 2727.27  15
  -1   4   5 95694.3 2757.05  52
   1  -4  -5 101136. 2686.76  24
  -1   4   5 94103.1 2713.37  22
   1  -4  -5 100778. 2638.58  42
  -1   4   5 93878.2 2698.96  17
   1  -4  -5 103028. 2702.88   6
   1  -4  -5 104840. 2725.72   2
  -1   4   5 96814.1 2760.05  67
  -1   4   5 96835.7 2708.64  66
  -1   4   5 94378.9 2689.61  59
  -1   4   4 11422.0 447.759  66
  -1   4   4 11808.8 456.309  59
  -1   4   4 11408.1 464.849  13
  -1   4   4 11076.3 467.945  15
  -1   4   4 12272.8 477.806  14
  -1   4   4 11551.7 456.659  61
  -1   4   4 11225.6 441.626  62
  -1   4   4 11376.4 464.090  60
  -1   4   4 11931.8 480.777  54
   1  -4  -4 11227.2 385.904  28
  -1   4   4 11355.3 473.540  52
   1  -4  -4 12671.7 439.171  24
  -1   4   4 11747.5 472.039  22
   1  -4  -4 11491.2 382.950  44
   1  -4  -4 12606.0 407.047  42
  -1   4   4 11819.2 425.104  18
  -1   4   4 10947.4 416.636  19
  -1   4   4 11010.5 449.434  17
   1  -4  -4 12090.2 440.591   6
   1  -4  -4 10869.2 435.477   2
   1  -4  -4 11301.1 405.637  35
   1  -4  -4 12353.7 389.881  11
  -1   4   4 11803.1 397.529  12
  -1   4   3 51453.9 1453.18  62
  -1   4   3 53707.7 1493.50  60
  -1   4   3 52171.5 1478.60  61
  -1   4   3 52698.3 1456.74  16
  -1   4   3 53700.7 1485.78  14
  -1   4   3 53480.1 1476.05  15
  -1   4   3 50750.4 1483.44  54
   1  -4  -3 51711.9 1391.26  26
   1  -4  -3 50234.6 1391.48  28
  -1   4   3 47770.1 1459.64  59
  -1   4   3 53263.8 1482.28  53
  -1   4   3 51162.9 1482.12  52
   1  -4  -3 48613.2 1411.22  24
  -1   4   3 52210.5 1494.28  22
   1  -4  -3 50854.8 1401.31  42
   1  -4  -3 51334.1 1390.19  44
  -1   4   3 50297.0 1383.59  12
   1  -4  -3 51907.8 1376.82   8
  -1   4   3 52414.7 1453.32  20
  -1   4   3 52593.0 1453.56  19
  -1   4   3 51903.2 1451.91  18
  -1   4   3 48307.1 1448.81  66
  -1   4   3 53575.5 1494.57  67
   1  -4  -3 49214.2 1422.94   6
  -1   4   2 23279.3 744.104  61
  -1   4   2 23392.1 719.946  62
  -1   4   2 23129.7 738.235  60
  -1   4   2 23907.1 731.421  63
  -1   4   2 22866.0 727.115  16
  -1   4   2 23397.1 740.513  14
  -1   4   2 23179.8 731.477  15
  -1   4   2 23609.0 738.735  13
  -1   4   2 22898.8 740.491  54
  -1   4   2 23428.0 733.077  55
  -1   4   2 24620.2 741.098  56
   1  -4  -2 21648.2 660.603  24
   1  -4  -2 24625.7 663.920  26
   1  -4  -2 24460.0 666.553  28
  -1   4   2 21655.1 724.054  59
  -1   4   2 23172.9 738.106  52
  -1   4   2 24684.1 753.845  53
  -1   4   2 23093.3 745.258  22
   1  -4  -2 22742.8 655.769  44
   1  -4  -2 25019.9 654.675   8
  -1   4   2 23335.7 742.493  17
  -1   4   2 22872.2 726.687  19
  -1   4   2 23952.4 720.598  20
  -1   4   2 23242.7 728.213  18
  -1   4   2 23572.4 745.072  67
  -1   4   2 22882.4 723.409  66
   1  -4  -2 23431.9 692.648   2
   1  -4  -2 23082.6 710.158   3
   1  -4  -2 23050.3 679.553   6
  -1   4   1 20540.9 632.471  60
  -1   4   1 19910.3 624.159  62
  -1   4   1 19921.5 630.890  63
  -1   4   1 20746.7 650.606  61
  -1   4   1 20434.0 636.121  15
  -1   4   1 20531.8 641.306  16
  -1   4   1 20076.9 641.231  14
  -1   4   1 20474.5 626.512  58
  -1   4   1 20152.0 635.289  59
  -1   4   1 20451.5 635.241  56
  -1   4   1 21814.5 650.168  54
  -1   4   1 20626.7 632.590  55
   1  -4  -1 19942.6 553.831  25
  -1   4   1 20999.9 648.391  53
  -1   4   1 20712.3 637.832  52
  -1   4   1 20947.6 637.508  22
   1  -4  -1 20275.7 560.034  43
   1  -4  -1 19522.2 591.565   3
  -1   4   1 20008.8 636.978  19
  -1   4   1 20705.5 626.297  20
  -1   4   1 20799.2 641.736  18
  -1   4   1 20555.5 637.992  17
   1  -4  -1 18454.3 539.851  10
  -1   4   1 19203.4 641.153  65
  -1   4   1 20665.3 641.716  67
  -1   4   0 228222. 5860.76  55
  -1   4   0 234025. 5870.64  56
  -1   4   0 231129. 5876.01  54
   1  -4   0 213765. 5795.90  27
  -1   4   0 221747. 5872.86  53
  -1   4   0 228262. 5862.62  52
  -1   4   0 232072. 5889.19  16
  -1   4   0 222062. 5866.26  15
  -1   4   0 230841. 5877.91  14
  -1   4   0 226080. 5870.27  61
  -1   4   0 223123. 5871.48  63
  -1   4   0 219621. 5860.74  62
  -1   4   0 225568. 5853.84  60
   1  -4   0 211145. 5780.99  30
  -1   4   0 231826. 5859.44  22
   1  -4   0 210790. 5816.49   4
   1  -4   0 226393. 5803.13   5
  -1   4   0 224926. 5865.78  17
  -1   4   0 232601. 5862.60  20
  -1   4   0 231698. 5886.58  18
  -1   4   0 229719. 5884.26  19
  -1   4   0 223122. 5859.77  58
  -1   4   0 223399. 5865.49  59
  -1   4   0 224754. 5864.73  67
  -1   4   0 222952. 5886.30  65
  -1   4  -1 19767.8 614.409  59
  -1   4  -1 19566.6 612.399  58
  -1   4  -1 19487.4 618.657  57
  -1   4  -1 19151.6 628.158  65
  -1   4  -1 20156.8 626.512  54
  -1   4  -1 18960.3 613.747  56
  -1   4  -1 20164.2 608.843  55
  -1   4  -1 19689.2 603.111  52
  -1   4  -1 20374.3 623.108  53
  -1   4  -1 20496.3 627.819  14
  -1   4  -1 20717.7 635.925  16
  -1   4  -1 20770.4 623.886  15
   1  -4   1 19267.8 570.431  11
  -1   4  -1 19922.3 600.999  22
   1  -4   1 18525.3 541.188  40
   1  -4   1 19016.8 551.158  41
  -1   4  -1 21118.9 635.948  19
  -1   4  -1 20274.7 612.405  20
  -1   4  -1 18985.0 604.528  17
  -1   4  -1 20616.4 632.941  18
  -1   4  -1 19632.0 601.946  61
  -1   4  -1 19252.4 619.192  63
  -1   4  -1 19196.6 592.947  60
   1  -4   1 19113.8 563.719   4
  -1   4  -2 2214.08 158.879  63
  -1   4  -2 2391.92 155.272  65
  -1   4  -2 2017.11 126.640  60
  -1   4  -2 2021.28 126.540  61
   1  -4   2 2071.49 108.518  29
  -1   4  -2 1963.84 90.4001  33
  -1   4  -2 2320.28 157.768  56
  -1   4  -2 2096.17 148.230  57
  -1   4  -2 2057.75 137.824  59
  -1   4  -2 2210.27 152.859  58
  -1   4  -2 1969.50 149.509  16
  -1   4  -2 2039.13 138.497  55
  -1   4  -2 2249.38 141.269  52
  -1   4  -2 2196.46 157.856  53
  -1   4  -2 2136.57 123.933  48
   1  -4   2 2069.46 99.2503  12
   1  -4   2 2013.99 118.244  11
   1  -4   2 1817.71 100.568  39
   1  -4   2 1918.37 116.268  41
   1  -4   2 1974.66 110.761  40
  -1   4  -2 2129.65 154.469  18
  -1   4  -2 1938.74 148.430  19
  -1   4  -2 1975.62 145.491  20
  -1   4  -2 2220.85 132.687   4
  -1   4  -2 1909.44 102.070   5
  -1   4  -2 1780.71 73.9192   6
  -1   4  -2 2076.21 113.328   3
  -1   4  -2 1798.32 71.6964   2
  -1   4  -2 2022.51 115.611  37
  -1   4  -2 2035.13 110.625  34
  -1   4  -3-29.5869 69.8299  34
  -1   4  -3 26.2395 74.6016  37
  -1   4  -3 18.5778 62.5693  61
  -1   4  -3 37.8502 64.2861  59
  -1   4  -3 26.0504 84.0942  57
  -1   4  -3-3.47185 61.0368  60
  -1   4  -3-32.8334 78.9510  16
  -1   4  -3 10.1722 78.2709  55
  -1   4  -3 85.7629 82.5587  53
   1  -4   3 41.4508 74.1806  29
  -1   4  -3 14.6558 83.6383  48
  -1   4  -3 26.2535 63.9800  24
   1  -4   3 44.7946 82.7049  40
   1  -4   3 32.4042 74.3659  39
   1  -4   3-32.1036 88.0505  41
  -1   4  -3 133.705 49.6741   6
  -1   4  -3 20.2644 57.1185   5
  -1   4  -3 120.355 73.7692   4
  -1   4  -3 23.0986 39.1947   2
  -1   4  -3 37.9015 77.7186  19
  -1   4  -3 32.6107 81.3603  18
  -1   4  -3 64.1903 89.6006  20
   1  -4   3 61.9997 64.1169  11
   1  -4   3 50.7456 70.6751  12
   1  -4   3 41.0875 62.5945   7
   1  -4   4 11797.0 439.811  29
  -1   4  -4 11696.5 410.803  16
  -1   4  -4 10577.5 375.398  59
  -1   4  -4 11507.3 413.326  34
  -1   4  -4 11534.0 429.892  36
  -1   4  -4 11995.1 389.752  53
  -1   4  -4 11549.1 421.612  48
  -1   4  -4 11418.4 414.855  24
   1  -4   4 12481.7 454.635  41
   1  -4   4 11451.6 431.763  39
   1  -4   4 12218.9 445.694  40
  -1   4  -4 12082.2 386.104   6
  -1   4  -4 11380.2 371.602   2
  -1   4  -4 11681.0 435.171   4
  -1   4  -4 11856.3 409.597  18
  -1   4  -4 11362.0 406.251  19
  -1   4  -4 11708.1 412.317  55
   1  -4   4 12292.6 427.103   7
   1  -4   4 12691.5 451.115   8
   1  -4   4 11928.3 436.289  11
   1  -4   4 12218.2 429.597  12
  -1   4  -5 167909. 4346.59  55
  -1   4  -5 163003. 4386.01  57
   1  -4   5 163244. 4392.69  29
  -1   4  -5 157950. 4361.75  34
  -1   4  -5 162024. 4381.91  36
   1  -4   5 164469. 4387.48  39
   1  -4   5 160510. 4389.27  40
  -1   4  -5 165098. 4325.05   6
  -1   4  -5 157015. 4386.22   4
  -1   4  -5 162823. 4373.51  48
  -1   4  -5 172774. 4370.95  24
   1  -4   5 163834. 4405.43   8
   1  -4   5 153390. 4369.28  12
   1  -4   5 172357. 4405.29   7
   1  -4   5 161012. 4399.50  11
  -1   4  -5 165854. 4323.43  19
  -1   4  -5 161757. 4320.99  18
  -1   4  -5 161394. 4322.62  16
  -1   4  -6 17.3327 107.543  24
   1  -4   6 75.4136 121.618  29
   1  -4   6 21.7365 130.131  41
   1  -4   6-20.6464 120.828  39
  -1   4  -6 19.7438 110.977  48
  -1   4  -6 42.1208 62.9410   2
  -1   4  -6 121.181 84.6906   6
   1  -4   7 4272.42 305.509   8
  -1   4  -7 5177.99 292.885  24
  -1   4  -7 4063.42 289.506  36
  -1   4  -7 4153.78 277.975  34
  -1   4  -7 4336.70 248.002   6
   1  -4   7 4829.54 320.722  41
   1  -4   7 4979.20 317.384  40
  -1   4  -8 4107.12 263.895   6
   1  -4   8 4176.02 318.193  39
   1  -4   8 4469.77 331.468  40
   1  -4   8 4908.63 350.383  41
  -1   4  -8 4108.53 291.363  24
   1  -4   8 3312.52 308.723   8
  -1   4  -8 4720.08 296.151  34
  -1   4  -8 4045.42 290.891  36
  -1   4  -8 4308.12 297.974  48
  -1   4  -9 31001.5 1082.02   6
   1  -4   9 29590.0 1161.69   8
  -1   4  -9 34244.1 1136.89  48
  -1   4  -9 33665.4 1144.70  24
  -1   4  -9 34103.5 1125.86  34
  -1   4  -9 32041.1 1127.76  36
   1  -4   9 34902.0 1203.13  40
   1  -4   9 34916.7 1212.42  41
   1  -4  10 26464.4 1041.17  40
   1  -4  10 26723.5 1050.25  41
   1  -4  10 24262.9 1013.93   8
  -1   4 -10 26637.9 957.453  57
  -1   4 -10 26976.8 982.629  48
  -1   4 -10 25404.9 985.333  24
  -1   4 -10 24836.0 969.531  36
  -1   4 -10 27182.4 971.458  34
   1  -4  10 26260.7 1046.02  30
   1  -4  11 3301.07 347.086  40
   1  -4  11 3332.38 339.753  41
   1  -4  11 2929.50 322.446   8
   1  -4  11 2168.25 281.443  10
  -1   4 -11 2749.83 263.850  57
   1  -4  11 2548.76 321.705  30
  -1   4 -11 2948.37 298.304  48
  -1   4 -11 2972.44 301.262  24
  -1   4 -11 3000.41 280.824  34
  -1   4 -12 1427.33 193.859  57
  -1   4 -12 1113.09 198.013  34
   1  -4  12 1211.97 247.647  41
   1  -4  12 1539.97 254.476  40
   1  -4  12 1181.91 237.115  30
   1  -4  13 435.369 181.315  41
   1  -4  13 324.144 166.861  27
  -1   4 -13 41.2041 127.487  37
  -1   4 -13 340.086 140.278  34
  -1   4 -13 99.6858 159.776  24
   1  -4  13 190.274 158.517  30
  -1   4 -13 248.655 139.060  48
   1  -4  13 69.4243 156.006  47
  -1   4 -14 3293.25 244.689  63
   1  -4  14 2756.38 248.958  30
   1  -4  14 2626.56 245.363  47
  -1   4 -14 2268.75 216.860  48
  -1   4 -14 2781.79 214.395  56
  -1   4 -14 2760.32 249.929  24
   1  -4  14 2229.02 245.431  23
  -1   3  14 1480.86 211.635  54
   1  -3 -14 718.586 151.627  24
  -1   3  14 1224.12 187.486  67
   1  -3 -14 1414.67 175.329  34
   1  -3 -14 1384.52 166.656  48
  -1   3  13 35.4324 198.312  54
   1  -3 -13-118.574 146.498  24
   1  -3 -13 135.879 131.351  48
   1  -3 -13-25.6643 110.635  36
   1  -3 -13-70.2929 131.984  34
  -1   3  13-84.5275 170.687  67
   1  -3 -12 1162.35 190.373  36
   1  -3 -12 1571.83 221.506  34
  -1   3  12 1246.63 241.490  67
  -1   3  12 1174.16 270.179  54
   1  -3 -12 1295.30 211.690  48
   1  -3 -11 2740.15 290.398   6
  -1   3  11 2941.17 359.561  54
   1  -3 -11 2562.54 290.157  24
   1  -3 -11 3313.60 289.630  48
   1  -3 -11 2337.95 244.930  35
  -1   3  11 2196.08 305.266  13
   1  -3 -10 26857.1 951.834  35
   1  -3 -10 27654.2 958.543  36
  -1   3  10 24141.4 991.251  52
  -1   3  10 26946.5 1065.44  67
   1  -3 -10 26080.3 984.123   6
   1  -3 -10 26988.9 1001.67  24
   1  -3  -9 26438.8 914.853  35
   1  -3  -9 27597.3 926.639  36
  -1   3   9 27077.1 997.800  52
  -1   3   9 26357.1 1014.98  13
  -1   3   9 26651.3 1033.96  67
   1  -3  -9 26078.0 947.441   6
   1  -3  -9 25424.3 951.988  24
  -1   3   8 141.346 177.294  13
  -1   3   8 50.1994 168.957  67
   1  -3  -8 55.8162 77.9026  42
   1  -3  -8 36.7906 117.208  24
   1  -3  -8 159.729 106.703   2
   1  -3  -8 11.9660 111.675   6
   1  -3  -8 92.1110 107.570  36
   1  -3  -8 89.1334 94.6616  35
  -1   3   8 74.5238 150.498  52
   1  -3  -7 435.810 116.052   2
   1  -3  -7 608.571 111.737  36
   1  -3  -7 499.986 105.222  35
  -1   3   7 547.641 168.033  14
  -1   3   7 613.679 179.862  13
   1  -3  -7 418.852 123.113  24
   1  -3  -7 431.459 93.8094  42
  -1   3   6 50713.0 1454.98  22
   1  -3  -6 51770.9 1444.93  24
  -1   3   6 45540.0 1436.03  12
   1  -3  -6 50538.5 1392.96  11
   1  -3  -6 49384.8 1399.20  42
   1  -3  -6 50164.4 1410.14  35
  -1   3   6 48842.6 1457.09  66
  -1   3   6 48245.9 1451.93  60
   1  -3  -6 49145.6 1435.50   6
   1  -3  -6 50353.0 1444.44   2
  -1   3   6 47942.7 1456.62  15
  -1   3   6 48734.6 1512.30  13
   1  -3  -5 59759.9 1680.38   6
   1  -3  -5 60488.8 1690.01   2
  -1   3   5 59171.7 1718.92  15
  -1   3   5 59037.9 1736.14  13
  -1   3   5 63480.4 1703.53  61
  -1   3   5 58960.9 1706.83  60
  -1   3   5 60132.8 1707.54  66
  -1   3   5 58987.3 1706.80  22
   1  -3  -5 61678.9 1652.70  42
  -1   3   5 59874.9 1670.78  40
  -1   3   5 57572.5 1679.42  39
  -1   3   5 58131.0 1685.43  17
  -1   3   5 63498.9 1691.77  59
   1  -3  -5 61188.2 1660.87  35
  -1   3   5 58671.5 1685.05  12
   1  -3  -5 61799.5 1642.36  11
  -1   3   5 56833.8 1654.36   9
   1  -3  -4 2597.12 161.987   6
   1  -3  -4 3011.95 173.480   2
  -1   3   4 2396.66 182.015  60
  -1   3   4 2847.36 183.900  61
  -1   3   4 2835.65 184.065  59
  -1   3   4 2815.10 191.824  66
  -1   3   4 2546.36 206.911  67
  -1   3   4 2894.93 210.031  15
  -1   3   4 2590.98 194.297  22
   1  -3  -4 3031.64 150.032  42
   1  -3  -4 2584.72 134.850  44
  -1   3   4 2681.35 159.445  39
  -1   3   4 2721.27 139.898  41
  -1   3   4 2846.38 154.242  40
  -1   3   4 2703.12 156.388  19
  -1   3   4 2587.01 174.294  17
  -1   3   4 2863.59 159.256  18
   1  -3  -4 3290.07 158.953  35
  -1   3   4 2445.66 116.649  10
   1  -3  -4 2904.19 138.206  11
  -1   3   4 2652.09 161.904  12
  -1   3   4 2734.86 138.163   9
  -1   3   3 40734.5 1127.24  65
  -1   3   3 42281.2 1139.03  66
  -1   3   3 42430.6 1171.40  67
  -1   3   3 43052.5 1168.62  60
  -1   3   3 41755.7 1140.30  62
  -1   3   3 40277.6 1150.06  61
  -1   3   3 37236.3 1056.69  30
  -1   3   3 41675.0 1148.96  59
  -1   3   3 40768.5 1148.66  15
  -1   3   3 43333.3 1163.73  14
  -1   3   3 41492.4 1157.57  13
  -1   3   3 35717.6 1066.40  25
   1  -3  -3 41176.1 1090.67  28
  -1   3   3 45061.0 1154.96  53
  -1   3   3 41433.3 1164.65  52
  -1   3   3 39453.2 1072.23  23
  -1   3   3 40584.6 1162.27  22
   1  -3  -3 40602.8 1097.24  42
   1  -3  -3 44115.1 1096.55  44
  -1   3   3 41859.9 1085.76  40
  -1   3   3 39375.5 1068.80  41
  -1   3   3 42031.8 1128.72  18
  -1   3   3 42595.3 1137.79  20
  -1   3   3 40865.7 1126.14  19
  -1   3   3 42651.3 1156.38  17
  -1   3   3 42512.3 1130.30  16
   1  -3  -3 40879.6 1128.72   2
   1  -3  -3 44648.2 1133.08   6
  -1   3   3 40380.1 1073.92   9
   1  -3  -3 45277.5 1084.00   8
  -1   3   3 43840.2 1103.94  12
  -1   3   2 19461.1 619.537  59
  -1   3   2 21477.3 633.963  13
  -1   3   2 20150.8 614.970  16
  -1   3   2 20372.3 629.128  14
  -1   3   2 20661.3 624.785  15
  -1   3   2 20206.0 622.528  55
  -1   3   2 20206.1 633.338  54
  -1   3   2 21288.3 634.678  56
   1  -3  -2 20491.6 564.638  26
   1  -3  -2 20673.3 566.887  28
  -1   3   2 20225.1 624.315  53
  -1   3   2 19482.4 617.222  51
  -1   3   2 20161.5 628.618  52
  -1   3   2 19992.6 633.748  22
   1  -3  -2 22035.8 569.077   1
   1  -3  -2 19587.5 587.694   2
   1  -3  -2 19226.5 581.267   6
   1  -3  -2 19988.6 555.396   8
  -1   3   2 19403.7 564.482  12
  -1   3   2 21287.6 629.286  17
  -1   3   2 19641.9 612.502  19
  -1   3   2 21625.4 619.406  20
  -1   3   2 20496.8 615.251  18
  -1   3   2 20955.9 624.619  63
  -1   3   2 20882.6 635.120  61
  -1   3   2 20382.1 615.294  62
  -1   3   2 20281.6 627.150  60
  -1   3   2 19714.6 615.159  66
  -1   3   2 20165.3 616.006  65
  -1   3   2 20136.7 633.402  67
  -1   3   1 287961. 7230.83  58
  -1   3   1 266483. 7234.04  59
   1  -3  -1 249518. 7159.63  31
  -1   3   1 286301. 7241.94  56
  -1   3   1 285961. 7245.88  54
  -1   3   1 282377. 7233.68  55
   1  -3  -1 276329. 7165.96  25
  -1   3   1 281902. 7239.15  53
  -1   3   1 268649. 7236.55  51
  -1   3   1 284069. 7239.24  52
  -1   3   1 279341. 7234.16  15
  -1   3   1 281491. 7239.86  16
  -1   3   1 285396. 7243.38  13
  -1   3   1 287048. 7243.26  14
  -1   3   1 286930. 7236.71  22
   1  -3  -1 276003. 7169.58  43
   1  -3  -1 284975. 7190.45   2
   1  -3  -1 283048. 7202.07   3
  -1   3   1 278654. 7238.44  18
  -1   3   1 289162. 7237.18  17
  -1   3   1 291064. 7233.99  20
  -1   3   1 277464. 7237.76  19
  -1   3   1 285504. 7236.10  66
  -1   3   1 297164. 7248.33  67
  -1   3   1 274142. 7236.36  65
  -1   3   1 294955. 7251.71  61
  -1   3   1 286592. 7232.55  62
  -1   3   1 281472. 7233.54  60
  -1   3   1 290048. 7240.16  63
  -1   3   0 10144.5 326.131  58
  -1   3   0 9531.50 328.605  57
  -1   3   0 9566.67 328.285  59
  -1   3   0 9346.93 341.794  65
  -1   3   0 9686.85 330.194  67
  -1   3   0 9621.18 328.844  56
  -1   3   0 9391.39 335.362  54
  -1   3   0 9290.08 319.635  55
  -1   3   0 9344.29 322.555  52
  -1   3   0 9270.28 323.542  53
  -1   3   0 9151.06 345.552  51
  -1   3   0 9593.79 338.931  16
  -1   3   0 9944.95 336.508  14
  -1   3   0 9213.37 326.981  15
   1  -3   0 9182.23 281.947  11
  -1   3   0 9897.63 321.431  22
   1  -3   0 9132.29 261.864  41
   1  -3   0 8792.85 282.465   4
   1  -3   0 9270.82 273.272   5
  -1   3   0 9607.87 337.327  18
  -1   3   0 9788.39 338.185  19
  -1   3   0 9627.77 323.270  20
  -1   3   0 9691.64 324.403  17
  -1   3   0 9530.96 325.033  62
  -1   3   0 9805.15 324.038  61
  -1   3   0 9279.27 315.570  60
  -1   3   0 9403.60 326.814  63
  -1   3  -1 27894.9 803.830  59
  -1   3  -1 28470.0 812.413  56
  -1   3  -1 28234.9 805.563  58
  -1   3  -1 28318.3 810.478  57
   1  -3   1 29710.6 767.986  29
  -1   3  -1 27659.0 811.240  65
  -1   3  -1 28560.5 816.454  63
  -1   3  -1 28863.6 802.619  55
  -1   3  -1 27920.7 817.309  54
  -1   3  -1 27409.0 797.599  52
  -1   3  -1 28277.6 815.489  51
  -1   3  -1 26836.5 797.977  53
  -1   3  -1 29632.6 820.755  16
  -1   3  -1 28028.4 808.149  15
  -1   3  -1 29028.3 814.754  14
   1  -3   1 27350.9 769.380   7
   1  -3   1 27666.0 774.315  11
   1  -3   1 28719.3 755.584  12
  -1   3  -1 28378.2 790.809  22
   1  -3   1 27055.7 761.968  40
   1  -3   1 27241.9 766.606  41
   1  -3   1 27920.8 751.705  38
   1  -3   1 28859.4 753.976   1
  -1   3  -1 27080.8 775.989   4
  -1   3  -1 26900.6 748.171   5
  -1   3  -1 26173.8 757.875   3
  -1   3  -1 28229.5 792.415  61
  -1   3  -1 29544.5 791.217  60
  -1   3  -1 29384.7 818.521  18
  -1   3  -1 29770.3 819.357  19
  -1   3  -1 27515.1 798.235  17
  -1   3  -1 27729.5 801.994  20
  -1   3  -2 76246.9 2040.20   4
  -1   3  -2 76909.0 1997.20   2
  -1   3  -2 73477.6 1999.43   6
   1  -3   2 77951.3 2031.44   1
  -1   3  -2 78003.3 2028.46  61
  -1   3  -2 75913.0 2026.87  60
  -1   3  -2 73747.1 2060.74  57
  -1   3  -2 78414.4 2035.39  59
  -1   3  -2 75384.6 2051.59  16
   1  -3   2 78303.9 2048.23  29
  -1   3  -2 73167.1 2045.34  55
  -1   3  -2 76840.5 2048.03  65
  -1   3  -2 74632.1 2047.14  51
  -1   3  -2 75568.3 2044.29  52
  -1   3  -2 75019.3 2043.49  53
  -1   3  -2 73215.2 2028.53  48
  -1   3  -2 73729.7 2019.71  24
   1  -3   2 78529.2 2047.33  40
   1  -3   2 77553.1 2041.44  39
   1  -3   2 78817.3 2051.37  41
   1  -3   2 82337.3 2038.36  38
  -1   3  -2 76610.3 2051.41  18
  -1   3  -2 77143.2 2054.56  20
  -1   3  -2 75346.3 2049.95  19
  -1   3  -2 75329.4 2018.81  34
  -1   3  -2 73096.3 2033.17  36
   1  -3   2 77014.0 2030.58   7
   1  -3   2 75659.3 2038.75  11
   1  -3   2 77445.7 2033.81  12
  -1   3  -3 3646.23 148.454   6
  -1   3  -3 3278.10 167.678   4
  -1   3  -3 3549.03 140.204   2
   1  -3   3 2933.89 164.199   1
  -1   3  -3 3401.44 141.227  59
  -1   3  -3 3264.84 158.136  16
  -1   3  -3 2928.49 161.769  55
  -1   3  -3 3363.75 149.611  53
  -1   3  -3 3365.45 160.495  65
  -1   3  -3 3307.07 162.809  48
  -1   3  -3 3592.31 168.578  24
   1  -3   3 3495.19 176.858  39
   1  -3   3 3225.47 169.009  38
   1  -3   3 3251.96 175.913  40
   1  -3   3 3227.59 184.846  41
  -1   3  -3 3210.69 157.310  19
  -1   3  -3 3358.37 159.023  18
   1  -3   3 3316.17 178.462  29
  -1   3  -3 3176.32 165.158  36
  -1   3  -3 3239.05 169.061  35
   1  -3   3 3155.99 164.297   7
   1  -3   3 3277.37 168.845  12
  -1   3  -3 3201.16 175.047  11
   1  -3   3 3367.44 175.959  11
   1  -3   3 3529.25 182.545   8
  -1   3  -4 50952.1 1420.61  59
  -1   3  -4 52925.3 1495.53  35
  -1   3  -4 53412.5 1491.37  36
  -1   3  -4 57640.1 1503.21  24
   1  -3   4 51943.2 1507.43  41
   1  -3   4 52947.0 1501.39  38
   1  -3   4 53310.9 1504.78  39
   1  -3   4 51967.7 1504.54  40
  -1   3  -4 56697.1 1468.91   6
  -1   3  -4 54302.8 1453.59   2
  -1   3  -4 53222.3 1496.65   4
   1  -3   4 55627.9 1516.96  29
  -1   3  -4 50761.0 1488.64  48
  -1   3  -4 51008.2 1428.24  53
   1  -3   4 58113.1 1519.60   7
  -1   3  -4 53959.7 1515.99  11
   1  -3   4 53402.0 1517.37   8
   1  -3   4 52324.8 1497.56  12
  -1   3  -4 52867.4 1451.91  18
  -1   3  -4 54375.8 1454.71  16
  -1   3  -4 52423.3 1451.45  19
  -1   3  -5 120271. 3075.19  24
  -1   3  -5 114079. 2994.30  19
  -1   3  -5 110513. 2991.66  18
   1  -3   5 110884. 3079.80  12
   1  -3   5 109592. 3096.30   8
  -1   3  -5 114340. 3091.14  11
  -1   3  -5 114693. 3087.49   4
  -1   3  -5 108941. 3016.85   2
  -1   3  -5 115653. 3034.78   6
   1  -3   5 116733. 3101.92  29
  -1   3  -5 116039. 3080.88  36
  -1   3  -5 111490. 3081.42  35
   1  -3   5 112820. 3091.51  40
   1  -3   5 112386. 3088.76  39
   1  -3   5 110765. 3086.97  38
   1  -3   6 4118.26 275.096  38
   1  -3   6 4092.79 276.864  40
   1  -3   6 4005.16 267.895  39
   1  -3   6 3910.99 274.037  41
  -1   3  -6 4042.66 246.415  11
   1  -3   6 3753.00 272.756   8
  -1   3  -6 3943.14 246.307  24
   1  -3   6 3974.67 267.938  29
  -1   3  -6 3935.20 206.961   2
  -1   3  -6 3782.97 216.954   6
  -1   3  -6 4058.29 246.162  35
   1  -3   7 29905.7 994.945  40
   1  -3   7 30279.7 1001.94  38
   1  -3   7 30930.7 1005.84  41
  -1   3  -7 26329.5 886.895   2
  -1   3  -7 28339.3 912.852   6
  -1   3  -7 27426.6 941.935  11
   1  -3   7 27699.7 983.202   8
  -1   3  -7 28479.1 948.834  24
   1  -3   7 31731.4 1015.88  29
  -1   3  -7 29350.7 943.300  35
  -1   3  -7 28279.9 934.638  36
   1  -3   8 5795.85 369.716  39
   1  -3   8 5557.68 368.632  40
   1  -3   8 5259.34 362.310  41
  -1   3  -8 5443.51 323.042  48
   1  -3   8 5247.33 359.667   8
  -1   3  -8 5293.10 327.749  24
  -1   3  -8 4810.19 282.130   2
  -1   3  -8 5177.17 298.995   6
  -1   3  -8 4825.90 307.677  35
  -1   3  -8 4924.63 306.508  36
   1  -3   9 11049.9 567.084  41
   1  -3   9 10831.4 567.096  39
   1  -3   9 11206.9 571.809  40
  -1   3  -9 10453.8 477.316   2
  -1   3  -9 10119.7 486.340   6
  -1   3  -9 10441.4 500.454  48
   1  -3   9 10745.5 560.926   8
  -1   3  -9 10827.8 508.600  36
  -1   3  -9 10400.1 523.949  24
   1  -3  10 1933.24 277.260  30
   1  -3  10 1590.25 265.212  41
   1  -3  10 1534.66 261.896  40
  -1   3 -10 1903.73 228.834   6
  -1   3 -10 1867.39 228.791  48
  -1   3 -10 1608.13 246.924  24
   1  -3  10 1489.44 246.969  10
   1  -3  10 1599.81 261.028   8
  -1   3 -10 1976.24 230.720  34
  -1   3 -10 1518.67 219.507  36
   1  -3  11 9527.37 573.459  10
  -1   3 -11 10516.6 537.345   6
   1  -3  11 10871.4 606.435  30
   1  -3  11 11861.1 621.272  40
  -1   3 -11 10165.1 541.265  48
  -1   3 -11 9802.55 536.038  36
  -1   3 -11 11480.3 586.945  24
  -1   3 -12 9599.43 473.407  57
   1  -3  12 8269.38 512.785  30
   1  -3  12 9518.84 544.004  41
   1  -3  12 8443.95 526.694  40
  -1   3 -12 8312.65 478.749  36
  -1   3 -12 8528.47 477.935  34
  -1   3 -12 8549.57 517.373  24
  -1   3 -13 3811.40 274.454  57
  -1   3 -13 3839.52 335.711  24
   1  -3  13 3860.24 327.916  30
  -1   3 -13 3092.70 278.955  34
  -1   3 -13 3807.51 304.846  48
   1  -3  13 3462.72 311.494  47
   1  -3  13 3721.02 324.610  41
  -1   3 -14 2541.08 237.341  48
   1  -3  14 2476.49 233.209  47
   1  -3  14 2501.41 236.738  30
   1  -3  14 2181.97 237.388  23
  -1   3 -14 2105.93 212.254  34
  -1   3 -14 2185.29 211.856  37
  -1   3 -14 2677.60 255.778  24
  -1   3 -15 1976.20 168.610  48
   1  -2 -15 5036.22 278.848  37
   1  -2 -15 4207.29 266.056  48
  -1   2  14 90.7021 149.890  67
   1  -2 -14 36.4051 117.984  48
  -1   2  14 60.0612 170.912  54
   1  -2 -14 184.172 132.140  24
   1  -2 -14 12.5297 115.499  34
   1  -2 -13 7569.22 426.987  36
   1  -2 -13 7509.72 431.166  34
   1  -2 -13 6581.98 435.659  24
  -1   2  13 7365.77 482.272  54
   1  -2 -13 7565.18 437.116  48
  -1   2  13 7360.42 460.961  67
   1  -2 -12 8842.32 529.740  24
  -1   2  12 10256.1 579.612  67
  -1   2  12 9721.02 553.216  13
   1  -2 -12 9525.74 505.613  36
   1  -2 -12 10517.0 537.054  34
   1  -2 -12 9573.52 521.472  48
   1  -2 -11 91746.3 2736.42  36
   1  -2 -11 93002.7 2777.64  24
   1  -2 -11 94638.8 2776.42   6
  -1   2  11 89373.5 2808.26  13
   1  -2 -11 99000.3 2767.01  48
  -1   2  11 94372.2 2851.79  67
  -1   2  10 282883. 7981.54  40
   1  -2 -10 307787. 7967.86  36
   1  -2 -10 293194. 7954.83  35
  -1   2  10 297879. 8060.33  13
   1  -2 -10 300418. 8007.04  24
   1  -2 -10 295734. 7988.82   6
  -1   2  10 303342. 8087.32  67
  -1   2   9 7561.92 449.730  13
   1  -2  -9 7548.06 383.890  36
   1  -2  -9 7011.27 370.938  35
   1  -2  -9 7083.49 409.457  24
  -1   2   9 7552.71 414.583  40
   1  -2  -9 7393.42 392.990   2
   1  -2  -9 6832.69 388.015   6
  -1   2   9 6937.47 415.845  52
  -1   2   8 13510.9 564.443  40
   1  -2  -8 14416.3 542.754  36
   1  -2  -8 13754.0 531.359  35
  -1   2   8 12529.7 592.642  13
   1  -2  -8 14237.5 530.922  11
   1  -2  -8 13767.3 546.761   2
   1  -2  -8 13380.3 542.807   6
   1  -2  -8 14036.9 566.029  24
  -1   2   7 969.280 161.847  15
   1  -2  -7 1125.20 128.128  35
   1  -2  -7 944.353 124.617  36
   1  -2  -7 1002.59 119.997  42
  -1   2   7 1021.61 140.920  41
  -1   2   7 989.451 180.125  13
   1  -2  -7 1308.57 126.983  11
   1  -2  -7 1057.25 132.846   2
  -1   2   6 44538.5 1325.45  12
  -1   2   6 42629.1 1282.20  10
  -1   2   6 42631.5 1298.29   9
   1  -2  -6 46043.2 1271.04  11
  -1   2   6 45174.9 1324.19  39
  -1   2   6 44781.8 1299.59  41
   1  -2  -6 44320.4 1273.30  42
  -1   2   6 45567.7 1313.44  40
  -1   2   6 44550.1 1362.69  13
  -1   2   6 45134.4 1317.85  15
  -1   2   6 44535.0 1297.35  60
  -1   2   6 44678.1 1318.47  66
  -1   2   6 45788.3 1301.53  22
   1  -2  -6 44928.8 1295.96   6
   1  -2  -6 45017.8 1297.65   2
  -1   2   5 114.101 134.755  15
  -1   2   5-11.8027 103.344  60
  -1   2   5 116.786 94.2342  59
  -1   2   5 145.280 87.3701  61
  -1   2   5 220.430 138.628  66
  -1   2   5 202.330 124.889  22
   1  -2  -5 273.813 67.8015  11
  -1   2   5 252.973 111.805  12
  -1   2   5 252.473 107.249  40
  -1   2   5 278.831 110.538  39
   1  -2  -5 227.570 73.9099  42
  -1   2   5 167.759 94.7914  41
  -1   2   5 467.792 89.0632  17
   1  -2  -5 193.091 88.0551   6
   1  -2  -5 169.529 82.1186   2
   1  -2  -5 180.160 88.6519   1
   1  -2  -5 268.740 82.3341  35
   1  -2  -5 181.176 78.3233  36
   1  -2  -4 27781.4 800.192   1
   1  -2  -4 28341.9 812.312   6
  -1   2   4 27777.8 843.741  15
  -1   2   4 27925.5 849.581  13
  -1   2   4 27945.6 828.046  66
  -1   2   4 27036.8 803.746  53
   1  -2  -4 28434.9 799.953  35
  -1   2   4 26821.3 825.785  22
   1  -2  -4 28586.7 795.139  42
  -1   2   4 28798.5 818.494  40
  -1   2   4 29370.4 828.088  39
  -1   2   4 29057.3 807.348  41
  -1   2   4 26876.0 812.163  59
  -1   2   4 26165.1 822.510  60
  -1   2   4 27009.5 811.635  61
  -1   2   4 26938.5 809.438  17
  -1   2   4 29136.4 829.736  12
   1  -2  -4 28124.6 786.267  11
   1  -2  -3 8793.10 294.897   6
   1  -2  -3 8846.67 300.995   2
  -1   2   3 8456.08 308.945  66
  -1   2   3 8803.88 288.002  65
  -1   2   3 8861.60 319.164  60
  -1   2   3 8760.21 308.551  61
  -1   2   3 8195.14 307.259  59
  -1   2   3 8532.99 319.191  15
  -1   2   3 8390.24 320.337  13
  -1   2   3 8161.11 298.475  53
  -1   2   3 8540.65 288.296  51
  -1   2   3 8411.52 318.633  22
   1  -2  -3 9026.77 283.488  42
   1  -2  -3 8700.00 275.026  44
  -1   2   3 8928.20 278.310  41
  -1   2   3 8847.14 294.057  39
  -1   2   3 8864.91 286.381  40
  -1   2   3 8499.15 288.379  19
  -1   2   3 8342.54 286.731  18
  -1   2   3 8784.41 306.794  17
   1  -2  -3 9440.25 289.913  35
  -1   2   3 9288.87 297.599  12
  -1   2   3 8837.25 280.765   9
   1  -2  -3 8845.06 290.973   7
   1  -2  -3 9246.07 275.718  11
  -1   2   2 78388.0 2045.33  62
  -1   2   2 77596.2 2048.82  60
  -1   2   2 78308.7 2056.25  61
   1  -2  -2 75352.6 2012.03  29
  -1   2   2 75165.1 1993.94  30
  -1   2   2 77980.5 2054.73  13
  -1   2   2 77132.2 2048.39  15
  -1   2   2 72943.1 2046.04  59
  -1   2   2 80022.7 2058.83  56
  -1   2   2 75502.2 2044.84  55
  -1   2   2 71466.7 1990.75  25
   1  -2  -2 76694.3 2005.14  28
  -1   2   2 73993.2 2034.42  51
  -1   2   2 77292.7 2041.80  53
  -1   2   2 74273.1 2051.44  52
   1  -2  -2 81199.3 1999.96   8
  -1   2   2 75281.1 2003.87   9
  -1   2   2 78173.0 2016.96  12
  -1   2   2 76396.9 2051.37  21
  -1   2   2 75380.6 2058.52  22
  -1   2   2 76574.3 2007.65  40
  -1   2   2 77068.2 2000.10  41
  -1   2   2 80275.1 2049.47  20
  -1   2   2 78958.0 2040.00  16
  -1   2   2 76041.2 2037.30  19
  -1   2   2 78280.4 2044.19  17
  -1   2   2 76665.4 2037.86  18
   1  -2  -2 75889.1 2017.66   1
   1  -2  -2 83530.8 2036.28   2
  -1   2   2 77722.7 2042.99  66
  -1   2   2 75768.8 2034.18  65
  -1   2   2 73163.5 2031.63  64
  -1   2   2 79765.4 2063.03  67
  -1   2   1 53956.9 1438.04  58
  -1   2   1 50544.2 1440.88  59
   1  -2  -1 53712.0 1394.01  29
  -1   2   1 55293.4 1442.03  15
  -1   2   1 54183.5 1443.03  16
  -1   2   1 54717.8 1446.33  14
  -1   2   1 52543.2 1444.75  13
  -1   2   1 54217.6 1449.95  54
  -1   2   1 52622.8 1437.54  55
  -1   2   1 52963.4 1443.80  56
   1  -2  -1 51469.8 1394.26  28
   1  -2  -1 53490.5 1393.21  26
  -1   2   1 52423.9 1439.18  51
  -1   2   1 52362.1 1441.75  52
  -1   2   1 54959.9 1439.30  53
   1  -2  -1 54012.3 1398.11  12
  -1   2   1 53808.4 1441.66  22
  -1   2   1 52925.8 1449.36  21
  -1   2   1 55398.1 1449.22  67
  -1   2   1 52848.8 1438.48  65
  -1   2   1 54931.0 1440.80  66
  -1   2   1 51962.0 1438.06  64
  -1   2   1 53355.7 1437.13  62
  -1   2   1 56551.5 1448.08  61
  -1   2   1 52170.0 1436.71  60
  -1   2   1 54375.5 1442.92  63
   1  -2  -1 54006.6 1409.16   2
   1  -2  -1 52982.0 1398.84   1
  -1   2   1 52603.4 1440.46  19
  -1   2   1 56117.3 1443.19  20
  -1   2   1 53617.3 1441.89  18
  -1   2   1 53448.5 1439.43  17
  -1   2   0 1342.83 91.5324  53
  -1   2   0 1593.45 106.218  51
  -1   2   0 1506.37 95.7523  52
  -1   2   0 1427.87 98.6082  14
  -1   2   0 1529.32 105.274  16
  -1   2   0 1632.47 101.171  15
  -1   2   0 1325.75 86.0348  61
  -1   2   0 1349.70 93.2587  62
  -1   2   0 1582.08 98.5665  63
  -1   2   0 1440.36 87.9154  60
   1  -2   0 1505.99 57.7215  31
   1  -2   0 1497.51 62.0517  11
  -1   2   0 1560.73 92.9420  21
  -1   2   0 1556.93 91.7195  22
  -1   2   0 1366.87 98.7867  67
  -1   2   0 1468.15 101.254  65
  -1   2   0 1476.45 102.449  64
  -1   2   0 1546.12 107.625  66
  -1   2   0 1464.29 92.8949  20
  -1   2   0 1449.69 92.7455  17
  -1   2   0 1540.33 105.504  19
  -1   2   0 1452.58 103.862  18
  -1   2   0 1444.62 92.4005  58
  -1   2   0 1465.60 96.8357  56
  -1   2   0 1927.28 105.577  59
  -1   2   0 1476.70 95.0191  57
  -1   2   0 1450.04 107.698  54
  -1   2   0 1595.93 95.6745  55
  -1   2  -1 111169. 2866.81  64
  -1   2  -1 114110. 2867.95  65
  -1   2  -1 110024. 2873.85  57
  -1   2  -1 110262. 2866.04  58
  -1   2  -1 111974. 2861.04  59
  -1   2  -1 108339. 2866.48  55
  -1   2  -1 110345. 2878.68  54
  -1   2  -1 104023. 2856.08  53
  -1   2  -1 106183. 2863.86  52
  -1   2  -1 110185. 2866.65  51
  -1   2  -1 107284. 2852.27  61
  -1   2  -1 113084. 2855.52  60
   1  -2   1 107889. 2852.22  11
   1  -2   1 110024. 2844.16   7
   1  -2   1 108504. 2856.39   8
  -1   2  -1 107924. 2848.87  22
   1  -2   1 105318. 2845.38  38
  -1   2  -1 114538. 2872.01  19
  -1   2  -1 115020. 2872.80  18
  -1   2  -1 109176. 2864.78  20
   1  -2   1 106233. 2850.67  29
   1  -2   1 110711. 2845.67  31
  -1   2  -1 107822. 2847.88  31
  -1   2  -1 109036. 2868.00  14
  -1   2  -1 113886. 2873.41  16
  -1   2  -1 111681. 2866.44  15
  -1   2  -1 106208. 2841.53  36
  -1   2  -1 106529. 2845.09  35
  -1   2  -1 105667. 2823.89   2
  -1   2  -1 105994. 2832.16   6
   1  -2   1 111204. 2843.24   1
  -1   2  -1 110504. 2844.69   4
  -1   2  -2 17163.5 482.130  64
  -1   2  -2 17051.6 481.026  65
   1  -2   2 16324.0 504.456   8
   1  -2   2 17495.5 504.030  11
  -1   2  -2 15804.6 485.412   7
   1  -2   2 17311.6 493.839   7
  -1   2  -2 16746.1 492.936  11
  -1   2  -2 16536.8 486.430  24
   1  -2   2 15342.1 498.444  39
   1  -2   2 15810.4 496.336  38
  -1   2  -2 16025.4 483.053  42
  -1   2  -2 16731.0 483.292  19
  -1   2  -2 16685.4 482.982  18
   1  -2   2 15158.4 498.317  29
  -1   2  -2 16379.4 475.973  53
  -1   2  -2 17466.3 483.401  51
  -1   2  -2 16756.4 484.313  16
  -1   2  -2 16464.8 482.298  35
  -1   2  -2 16103.9 478.676  36
  -1   2  -2 16725.2 471.105   6
  -1   2  -2 16654.7 465.187   2
   1  -2   2 15513.7 491.226   1
  -1   2  -3 120739. 3080.46  53
  -1   2  -3 114991. 3087.44  51
  -1   2  -3 120275. 3133.33  11
   1  -2   3 112412. 3136.65  11
   1  -2   3 113252. 3138.47   8
   1  -2   3 115636. 3137.73  39
  -1   2  -3 113920. 3120.51  42
   1  -2   3 112475. 3133.16  38
  -1   2  -3 119402. 3120.22  35
  -1   2  -3 114440. 3114.69  36
   1  -2   3 114390. 3141.99  29
  -1   2  -3 124491. 3131.42  24
  -1   2  -3 118417. 3088.69  65
  -1   2  -3 115379. 3086.47  19
  -1   2  -3 116864. 3087.85  18
   1  -2   3 113449. 3132.79   1
  -1   2  -3 124473. 3110.46   6
  -1   2  -3 126176. 3105.14   2
  -1   2  -4 50386.4 1301.62  24
   1  -2   4 43955.7 1296.40  38
   1  -2   4 43413.4 1296.12  40
   1  -2   4 43576.7 1297.53  39
  -1   2  -4 44865.0 1274.48  42
  -1   2  -4 44812.9 1219.03  19
  -1   2  -4 43896.5 1271.41  36
  -1   2  -4 44772.2 1274.98  35
   1  -2   4 42978.4 1298.86   8
  -1   2  -4 46103.2 1282.34  11
   1  -2   4 45145.1 1299.17  12
  -1   2  -4 45718.8 1254.71   2
  -1   2  -4 48514.1 1270.11   6
   1  -2   4 45562.5 1310.65  29
  -1   2  -5 369.354 87.7331   2
  -1   2  -5 364.656 99.6199   6
   1  -2   5 231.786 139.560  29
  -1   2  -5 259.956 94.1078  35
   1  -2   5 271.954 126.235  38
  -1   2  -5 251.986 97.1298  36
  -1   2  -5 371.978 123.232  24
  -1   2  -5 412.921 96.7061  11
   1  -2   5 314.537 131.931  12
   1  -2   5 305.442 125.763   8
   1  -2   5 253.137 138.004  40
   1  -2   5 225.687 132.636  41
  -1   2  -5 398.263 96.5303  42
   1  -2   5 362.982 128.069  39
  -1   2  -6 287.929 90.7190   2
  -1   2  -6 259.099 105.602   6
   1  -2   6 433.811 150.820  29
  -1   2  -6 628.132 135.496  24
  -1   2  -6 228.009 100.746  11
   1  -2   6 171.473 146.233   8
   1  -2   6 152.094 141.104  41
   1  -2   6 269.279 156.255  39
   1  -2   6 204.433 153.497  40
  -1   2  -6 97.4840 100.063  35
   1  -2   6 104.580 136.038  38
   1  -2   7 24850.8 879.549  40
   1  -2   7 25267.8 882.977  41
   1  -2   7 26217.4 898.654  38
  -1   2  -7 23611.1 800.071   2
  -1   2  -7 24358.3 815.608   6
  -1   2  -7 25267.4 817.276  36
  -1   2  -7 25715.1 821.033  35
  -1   2  -7 24835.8 847.185  24
   1  -2   7 24258.6 886.182   8
  -1   2  -7 23681.0 818.132  11
   1  -2   7 25601.6 895.351  29
  -1   2  -8 31.5403 86.7072   2
  -1   2  -8 55.6138 114.644   6
   1  -2   8 15.4992 155.691  29
  -1   2  -8 133.960 102.922  35
  -1   2  -8 164.534 120.711  36
  -1   2  -8 77.7991 128.185  24
   1  -2   8 118.982 163.655  41
   1  -2   8 198.693 151.906  39
   1  -2   8 196.052 156.200  40
   1  -2   8 126.916 164.313   8
  -1   2  -9 8945.64 443.187   2
  -1   2  -9 9075.57 458.271   6
  -1   2  -9 10028.4 505.508  24
   1  -2   9 9225.88 517.139  10
   1  -2   9 9029.77 523.372   8
  -1   2  -9 9955.63 469.861  48
   1  -2   9 9875.79 524.985  41
   1  -2   9 10074.2 532.264  40
   1  -2   9 9976.66 531.030  39
  -1   2  -9 9893.91 470.318  35
  -1   2  -9 9443.34 464.050  36
   1  -2  10 286.772 192.096  41
   1  -2  10 563.705 209.195  40
  -1   2 -10 298.896 156.427   6
  -1   2 -10 108.443 129.808  35
  -1   2 -10 91.9409 136.859  36
  -1   2 -10 414.089 190.185  24
  -1   2 -10 151.833 134.704  48
   1  -2  10 138.590 162.028  10
   1  -2  11 9352.42 541.073  40
  -1   2 -11 8794.82 500.783   6
  -1   2 -11 9026.93 488.186  48
  -1   2 -11 8660.90 524.421  24
   1  -2  11 7284.33 497.019  10
  -1   2 -11 8361.36 478.703  36
   1  -2  11 8481.60 519.958  30
  -1   2 -12 1816.29 263.734  24
   1  -2  12 1300.63 240.924  30
  -1   2 -12 1524.05 226.017  36
  -1   2 -12 1578.30 223.509  34
   1  -2  12 1218.66 239.326  41
   1  -2  12 1455.23 248.627  40
   1  -2  13-16.4161 143.560  41
   1  -2  13 91.9241 142.982  27
  -1   2 -13 122.672 139.574  36
  -1   2 -13 44.5415 128.939  34
  -1   2 -13 240.620 118.916  57
   1  -2  13 34.1468 139.666  23
  -1   2 -13 72.3408 161.413  24
   1  -2  13 190.948 142.967  30
  -1   2 -13 76.8319 138.064  48
   1  -2  13 31.8898 135.513  47
   1  -2  14 1461.05 206.048  23
  -1   2 -14 1916.15 207.163  34
  -1   2 -14 1895.43 208.106  37
   1  -2  14 1954.72 210.801  67
  -1   2 -14 2044.10 235.841  24
   1  -2  14 1748.42 197.629  30
   1  -2  14 1574.44 199.185  47
  -1   2 -14 2260.30 221.658  48
  -1   2 -15 85.8084 88.7941  48
   1  -2  15-27.6750 123.583  54
   1  -1 -15 366.515 120.752  48
   1  -1 -15 210.210 116.957  37
   1  -1 -15 266.623 129.652  24
  -1   1  15 406.228 163.389  54
  -1   1  14 876.487 231.957  54
   1  -1 -14 773.803 166.553  34
   1  -1 -14 385.070 165.492  24
  -1   1  14 978.071 185.646  67
   1  -1 -14 816.238 169.895  48
  -1   1  13 479.507 202.156  13
   1  -1 -13 787.352 181.024  36
   1  -1 -13 611.453 181.280  34
   1  -1 -13 947.909 212.646  24
  -1   1  13 931.072 209.556  67
   1  -1 -13 847.661 190.310  48
   1  -1 -12 1128.30 204.509   6
   1  -1 -12 766.315 183.352  36
   1  -1 -12 980.436 208.750  34
  -1   1  12 968.374 233.202  13
   1  -1 -12 886.845 215.310  24
   1  -1 -12 1029.38 202.314  48
  -1   1  12 1008.95 246.862  67
  -1   1  11 44771.9 1541.94  40
   1  -1 -11 46346.2 1510.75  36
  -1   1  11 47187.6 1593.91  67
   1  -1 -11 48469.0 1531.10  48
   1  -1 -11 46088.5 1540.72  24
   1  -1 -11 45713.3 1519.71   6
   1  -1 -10 22694.3 860.417   6
  -1   1  10 21592.1 901.754  13
   1  -1 -10 24131.8 862.718  36
   1  -1 -10 23789.2 857.260  35
  -1   1  10 21578.9 880.611  40
  -1   1  10 21449.8 864.157  41
   1  -1 -10 24154.7 876.312  48
   1  -1 -10 23640.8 893.181  24
  -1   1   9 15012.6 630.553  30
  -1   1   9 15432.8 642.254  41
  -1   1   9 16067.1 665.274  40
   1  -1  -9 15839.8 645.593  24
   1  -1  -9 16003.5 627.629   6
   1  -1  -9 14611.4 611.189   2
   1  -1  -9 16304.9 621.014  35
   1  -1  -9 16422.5 626.841  36
  -1   1   8 1687.42 183.231  30
   1  -1  -8 1474.28 153.247  11
   1  -1  -8 1474.65 162.664  36
   1  -1  -8 1635.61 160.481  35
  -1   1   8 1279.55 183.310  40
  -1   1   8 1671.65 187.175  41
   1  -1  -8 1379.35 164.901   6
   1  -1  -8 1713.60 167.417   2
   1  -1  -7 23855.1 770.094   6
   1  -1  -7 23576.5 762.810   2
   1  -1  -7 24178.0 762.628  35
   1  -1  -7 24571.5 767.472  36
  -1   1   7 22237.0 787.409   8
   1  -1  -7 23664.9 754.343  11
  -1   1   7 23567.8 778.024  15
  -1   1   7 23086.0 803.274  39
  -1   1   7 22444.3 779.431  41
   1  -1  -6 1175.18 125.640  36
  -1   1   6 1159.80 154.031  39
  -1   1   6 859.997 146.447  40
  -1   1   6 1076.90 150.255  41
   1  -1  -6 1126.35 119.547  42
  -1   1   6 1132.77 147.455   8
  -1   1   6 1175.82 153.943  12
   1  -1  -6 1058.38 109.395  11
   1  -1  -6 1002.63 129.294   1
   1  -1  -6 1205.39 128.782   6
   1  -1  -6 1039.24 118.227   2
  -1   1   6 1214.67 138.638  22
  -1   1   5 1680.24 139.617  22
  -1   1   5 1775.58 152.054  40
  -1   1   5 1804.71 159.677  39
  -1   1   5 1428.41 138.044  41
   1  -1  -5 1729.53 120.944  42
  -1   1   5 1591.82 99.0277  17
  -1   1   5 1412.62 117.337  60
  -1   1   5 1645.26 135.245   8
  -1   1   5 1626.92 145.320  12
   1  -1  -5 1586.58 114.537  11
   1  -1  -5 1556.28 125.899   2
   1  -1  -5 2064.14 140.827   1
   1  -1  -5 1492.23 127.699   6
   1  -1  -5 1777.02 127.018  35
   1  -1  -5 1741.09 128.458  36
  -1   1   4 361.872 89.8567  22
  -1   1   4 299.893 70.6079  21
  -1   1   4 196.976 67.4744   8
  -1   1   4 245.951 86.4461  12
   1  -1  -4 231.338 60.1545  11
  -1   1   4 381.033 90.5483  40
  -1   1   4 217.921 83.5721  39
  -1   1   4 364.777 85.0619  41
   1  -1  -4 313.302 61.4419  42
  -1   1   4 375.557 58.3201  17
  -1   1   4 354.453 65.3732  61
  -1   1   4 201.129 74.2379  59
  -1   1   4 257.463 73.7824  60
   1  -1  -4 268.501 72.7930  36
   1  -1  -4 340.157 68.4555  35
   1  -1  -4 269.042 85.1195   1
  -1   1   3 15982.1 466.436  61
  -1   1   3 16446.1 471.755  60
  -1   1   3 14941.9 470.492  59
  -1   1   3 15867.0 444.418  51
  -1   1   3 15819.7 467.205  21
  -1   1   3 15635.4 462.013   8
  -1   1   3 17016.9 482.028  12
   1  -1  -3 14936.2 460.660  11
   1  -1  -3 15291.7 466.838   7
   1  -1  -3 15812.3 475.052  12
  -1   1   3 16366.5 468.732  41
   1  -1  -3 15605.0 463.732  42
  -1   1   3 16034.1 473.527  40
  -1   1   3 16333.4 479.021  39
   1  -1  -3 15296.1 465.510  35
   1  -1  -3 14949.8 468.366  36
  -1   1   3 16600.2 460.080  17
  -1   1   3 15662.1 442.865  64
  -1   1   3 15504.2 443.701  65
  -1   1   2 15138.9 423.639  64
  -1   1   2 14435.6 421.787  65
  -1   1   2 16233.9 441.115  61
  -1   1   2 15410.7 433.041  60
  -1   1   2 14918.0 418.846  30
  -1   1   2 14381.8 437.961  59
  -1   1   2 14533.5 431.906  55
  -1   1   2 14877.6 437.631  21
   1  -1  -2 15386.3 428.923  12
  -1   1   2 15789.4 432.283  12
  -1   1   2 14176.4 414.625   8
   1  -1  -2 15185.8 427.917   7
   1  -1  -2 14057.0 416.249  11
  -1   1   2 14789.1 423.499   9
  -1   1   2 15000.3 422.432  41
  -1   1   2 15158.2 427.583  40
   1  -1  -2 15397.1 429.750   1
  -1   1   2 14972.5 423.170  51
   1  -1  -2 14985.7 430.560  36
   1  -1  -2 15202.9 427.155  35
  -1   1   2 15217.3 426.624  17
  -1   1   1 145439. 3761.92  51
  -1   1   1 146833. 3769.28  21
   1  -1  -1 142801. 3745.82   9
   1  -1  -1 142076. 3737.15   7
  -1   1   1 149213. 3748.33   9
   1  -1  -1 147495. 3749.42  12
  -1   1   1 155644. 3771.15  20
  -1   1   1 139647. 3763.51  18
   1  -1  -1 142879. 3740.27  36
   1  -1  -1 141557. 3737.89  35
   1  -1  -1 135184. 3736.17  27
  -1   1   1 142675. 3737.74  27
  -1   1   1 149406. 3766.55  15
  -1   1   1 149074. 3766.43  13
  -1   1   1 148791. 3762.98  66
  -1   1   1 148115. 3766.48  67
  -1   1   1 145812. 3761.72  64
  -1   1   1 148886. 3763.28  63
  -1   1   1 154244. 3763.99  61
   1  -1   0 180950. 4877.01  26
  -1   1   0 197266. 4880.71  28
  -1   1   0 190058. 4891.98  15
  -1   1   0 190425. 4898.88  21
  -1   1   0 195149. 4881.54  11
  -1   1   0 185172. 4881.04   8
   1  -1   0 190549. 4884.91  10
  -1   1   0 186275. 4895.09  63
  -1   1   0 188475. 4897.41  57
  -1   1   0 190966. 4891.57  58
  -1   1   0 196627. 4907.03  18
  -1   1   0 191482. 4896.07  20
  -1   1   0 187763. 4900.31  67
  -1   1   0 189095. 4894.94  66
  -1   1   0 188736. 4901.53  64
   1  -1   0 186084. 4880.26  33
   1  -1   0 180201. 4883.69  32
  -1   1   0 185318. 4880.03  33
  -1   1  -1 1458.65 74.1639  28
  -1   1  -1 1453.98 75.0686  51
  -1   1  -1 1495.70 70.1601  15
  -1   1  -1 1615.44 65.3715  21
  -1   1  -1 1396.02 71.3565   7
   1  -1   1 1345.95 80.6982   8
  -1   1  -1 1478.53 76.2054   8
   1  -1   1 1300.06 73.4657  38
  -1   1  -1 1548.53 72.0981  35
  -1   1  -1 1454.85 73.1448  64
  -1   1  -1 1346.71 78.6676  31
   1  -1   1 1361.61 75.9093  31
  -1   1  -1 1425.98 68.2692  20
  -1   1  -1 1558.31 76.4910  18
   1  -1   1 1273.26 68.2911   6
   1  -1   1 1307.18 62.4419   2
  -1   1  -1 1470.94 67.8275   2
  -1   1  -2 16215.6 433.983  51
   1  -1   2 15501.3 468.957  31
   1  -1   2 15123.5 467.744  29
  -1   1  -2 14939.4 447.502   2
  -1   1  -2 15041.8 453.746   6
   1  -1   2 15553.5 462.679   1
  -1   1  -2 15589.0 454.380  42
  -1   1  -2 16184.2 458.940  44
   1  -1   2 15274.4 467.080  38
   1  -1   2 15290.3 467.326  39
  -1   1  -2 15362.1 451.345  35
  -1   1  -2 14650.9 463.422  24
  -1   1  -2 16085.3 459.967  11
   1  -1   2 14335.5 472.945   8
  -1   1  -2 15357.0 455.792   7
  -1   1  -2 15811.7 460.719   8
  -1   1  -2 15771.3 433.125  65
  -1   1  -2 15649.7 432.816  64
  -1   1  -3 44923.2 1170.64  51
  -1   1  -3 46638.1 1242.09  24
   1  -1   3 43127.3 1244.40  39
   1  -1   3 43528.7 1248.24  38
  -1   1  -3 44735.3 1212.10  35
   1  -1   3 41089.5 1243.99  29
  -1   1  -3 44115.2 1216.06  44
  -1   1  -3 44894.5 1214.16  42
  -1   1  -3 45213.1 1224.45   6
  -1   1  -3 46596.3 1221.76   2
  -1   1  -3 43189.1 1169.30  64
   1  -1   3 41017.7 1240.35   8
  -1   1  -3 44671.7 1220.08  11
  -1   1  -4 17103.8 529.356  44
  -1   1  -4 16216.1 525.976  42
   1  -1   4 16440.1 570.312  39
   1  -1   4 16726.2 572.937  38
   1  -1   4 16814.9 575.864  29
  -1   1  -4 18628.7 551.415   6
   1  -1   4 15486.0 563.486   8
  -1   1  -4 17419.5 532.182  11
  -1   1  -4 17987.9 565.339  24
  -1   1  -4 16760.1 523.482  35
  -1   1  -4 17215.5 528.588  36
   1  -1   5 165788. 4467.11  40
  -1   1  -5 162193. 4407.90  42
   1  -1   5 168688. 4478.79  38
   1  -1   5 168824. 4476.47  39
   1  -1   5 173805. 4487.45  29
  -1   1  -5 168262. 4429.02   6
  -1   1  -5 165201. 4417.28   2
   1  -1   5 167515. 4473.17  12
   1  -1   5 162949. 4469.90   8
  -1   1  -5 164919. 4414.51  11
  -1   1  -5 172424. 4456.81  24
  -1   1  -5 161566. 4408.41  35
  -1   1  -5 167192. 4410.95  36
   1  -1   6 5052.07 307.092  40
   1  -1   6 5373.56 315.471  39
   1  -1   6 5001.85 307.958  38
  -1   1  -6 4696.35 243.952  42
   1  -1   6 4887.00 299.951  41
  -1   1  -6 4681.36 249.859   2
  -1   1  -6 5401.99 270.351   6
   1  -1   6 5307.67 315.424  29
  -1   1  -6 5084.68 246.614  35
  -1   1  -6 5276.28 285.652  24
  -1   1  -6 4769.11 244.727  11
   1  -1   6 4705.53 303.978   8
   1  -1   7 300.494 146.753  41
   1  -1   7 309.073 152.535  40
  -1   1  -7 263.282 106.941   2
   1  -1   7 279.495 147.911   8
  -1   1  -7 205.057 89.4007  11
  -1   1  -7 299.026 105.189  36
   1  -1   7 507.904 156.689  38
  -1   1  -7 292.373 100.545  35
  -1   1  -7 292.572 134.676  24
   1  -1   7 447.068 151.990  29
  -1   1  -8 7777.82 388.027   2
  -1   1  -8 7855.23 402.530   6
   1  -1   8 8353.87 458.259  29
  -1   1  -8 8424.19 393.433  36
  -1   1  -8 8075.96 385.465  35
   1  -1   8 8547.04 456.655  39
   1  -1   8 8627.23 453.182  40
   1  -1   8 8403.68 446.938  41
   1  -1   8 8387.24 456.045  38
   1  -1   8 7729.33 455.440   8
   1  -1   8 8098.66 459.948  10
  -1   1  -8 7849.58 422.614  24
  -1   1  -9 638.696 162.101   6
  -1   1  -9 585.057 146.321   2
   1  -1   9 267.634 164.994  10
   1  -1   9 442.838 187.874  40
   1  -1   9 384.033 181.272  39
   1  -1   9 779.882 190.108  41
  -1   1  -9 713.446 186.041  24
  -1   1  -9 362.056 129.195  35
  -1   1  -9 622.789 148.206  36
   1  -1  10 5990.32 421.229  39
   1  -1  10 5643.90 418.885  40
   1  -1  10 5813.44 416.342  41
  -1   1 -10 5987.38 391.122   6
  -1   1 -10 6495.85 385.746  48
  -1   1 -10 6006.85 376.214  36
  -1   1 -10 5580.48 365.545  35
   1  -1  10 4973.83 409.415  10
  -1   1 -10 6448.92 431.379  24
   1  -1  11 6422.56 443.469  40
  -1   1 -11 6348.46 427.028   6
   1  -1  11 6243.88 431.316  30
  -1   1 -11 6765.68 413.752  36
  -1   1 -11 7132.28 422.427  48
  -1   1 -11 6602.80 445.899  24
   1  -1  12 107.933 157.327  41
   1  -1  12 94.3258 167.263  40
  -1   1 -12 20.2902 174.965  24
  -1   1 -12 82.9832 145.158  36
  -1   1 -12 297.153 161.421  34
   1  -1  12 193.220 159.897  30
   1  -1  13 513.825 163.418  23
  -1   1 -13 507.015 194.298  24
  -1   1 -13 622.522 164.953  34
  -1   1 -13 436.456 157.106  36
   1  -1  13 490.763 157.884  30
   1  -1  13 391.430 149.889  47
  -1   1 -13 393.258 150.802  48
   1  -1  13 563.200 176.491  41
   1  -1  13 373.940 186.588  67
  -1   1 -14 2845.61 235.360  34
   1  -1  14 3007.45 254.031  67
  -1   1 -14 2712.61 246.380  48
  -1   1 -14 2403.16 249.367  24
   1  -1  15 12113.8 454.658  54
  -1   1 -15 9506.14 418.328  48
  -1   0  15 425.734 165.002  54
   1   0 -15 336.353 134.485  24
   1   0 -15 510.333 131.299  34
   1   0 -15 307.868 124.985  37
   1   0 -15 281.882 118.076  48
  -1   0  14 5694.90 380.971  13
   1   0 -14 6362.10 402.837  24
   1   0 -14 6523.57 391.283  48
   1   0 -14 6052.07 382.180  34
  -1   0  13 3271.12 315.924  67
   1   0 -13 3651.05 313.876  48
   1   0 -13 3294.35 300.873  36
   1   0 -13 3376.56 309.659  34
  -1   0  13 3647.20 333.765  13
  -1   0  12 743.938 193.392  41
   1   0 -12 692.300 190.996  34
  -1   0  12 861.652 228.165  13
   1   0 -12 993.581 217.632  24
   1   0 -12 695.297 179.181   6
   1   0 -12 457.448 179.518  48
   1   0 -11 10264.0 520.353  36
   1   0 -11 9927.84 537.537  24
   1   0 -11 10612.8 521.479   6
  -1   0  11 9647.40 523.579  30
  -1   0  11 9439.96 523.327  47
   1   0 -11 10425.0 530.618  48
  -1   0  11 9355.34 533.170  41
  -1   0  11 9172.94 536.022  40
  -1   0  10 212.790 167.889  41
  -1   0  10 189.404 178.375  40
   1   0 -10 172.658 131.024  36
   1   0 -10 227.656 135.254  35
   1   0 -10 196.892 140.582   6
  -1   0  10 47.8715 144.362  30
   1   0 -10-30.8759 148.453  24
  -1   0  10 215.399 151.826   8
   1   0 -10 424.629 153.941  48
   1   0  -9 4292.56 287.922  36
   1   0  -9 4248.65 284.195  35
   1   0  -9 4430.23 279.514   2
   1   0  -9 3947.30 277.064   6
  -1   0   9 4043.71 301.605  30
  -1   0   9 3415.64 290.310   8
  -1   0   9 4410.46 325.547  40
  -1   0   9 4165.10 310.530  41
   1   0  -9 4623.73 297.329  48
   1   0  -8 3132.56 219.873   2
   1   0  -8 3361.83 228.579   6
  -1   0   8 3174.12 250.050  41
  -1   0   8 3135.15 253.158  40
   1   0  -8 2923.57 221.577  35
   1   0  -8 3212.09 225.159  36
   1   0  -8 2827.41 216.070  11
  -1   0   8 3258.48 249.589  30
   1   0  -7 7007.71 315.797  35
   1   0  -7 6456.22 306.153  36
  -1   0   7 6049.21 326.287   8
   1   0  -7 6399.46 304.745  11
  -1   0   7 6308.20 344.098  39
  -1   0   7 6476.60 331.940  41
   1   0  -7 6597.67 305.861   1
   1   0  -7 6870.11 308.469   6
   1   0  -7 5858.43 291.752   2
   1   0  -6 367.562 112.540   1
   1   0  -6 272.492 108.386   6
   1   0  -6 128.120 89.2625   2
  -1   0   6 255.439 100.935  22
   1   0  -6 295.326 108.651  36
   1   0  -6 144.888 92.0075  11
  -1   0   6 255.655 114.565   8
  -1   0   6 241.430 120.258  12
  -1   0   6 264.848 129.592  40
  -1   0   6 307.206 131.856  39
  -1   0   6 184.806 116.777  41
  -1   0   5 27324.9 791.829  39
  -1   0   5 26523.9 777.915  41
  -1   0   5 26227.1 781.914  40
  -1   0   5 25248.7 700.418  21
   1   0  -5 24303.9 757.705   1
   1   0  -5 25322.1 761.633  36
   1   0  -5 25546.6 760.353  35
  -1   0   5 22849.5 692.847  60
  -1   0   5 25965.4 784.296  12
  -1   0   5 24177.6 757.911   8
   1   0  -5 25120.0 755.334  11
  -1   0   4 152660. 3742.63   8
   1   0  -4 141666. 3740.28  11
  -1   0   4 152714. 3757.68  12
  -1   0   4 151417. 3746.49  11
   1   0  -4 145318. 3747.88  36
   1   0  -4 146681. 3746.44  35
  -1   0   4 130249. 3661.67  51
  -1   0   4 137819. 3661.76  64
  -1   0   4 156144. 3761.39  39
  -1   0   4 151071. 3753.93  40
  -1   0   4 152003. 3751.09  41
  -1   0   4 146286. 3698.39  21
   1   0  -4 141135. 3738.78   1
   1   0  -3 13714.5 419.112  12
   1   0  -3 13479.0 414.531  11
  -1   0   3 13895.5 421.357  12
   1   0  -3 12764.5 416.126   7
  -1   0   3 13879.0 410.944  11
  -1   0   3 14254.3 418.507   7
   1   0  -3 13587.6 420.049  36
   1   0  -3 13236.7 415.496  35
  -1   0   3 13548.7 417.463  41
  -1   0   3 13202.1 419.912  39
  -1   0   3 13833.8 421.208  40
  -1   0   2 2280.47 105.481  40
  -1   0   2 2475.84 106.212  41
   1   0  -2 2355.61 107.809  36
   1   0  -2 2594.03 110.443  35
   1   0  -2 2352.15 107.216   7
  -1   0   2 2445.13 107.847  12
  -1   0   2 2302.27 103.773   9
  -1   0   2 2494.71 101.397   7
  -1   0   2 2359.60 96.1775  11
   1   0  -2 2391.19 106.501  12
  -1   0   2 2274.01 102.269  30
   1   0  -2 2267.98 78.5047  17
   1   0  -1 36258.7 957.391   9
  -1   0   1 35940.4 959.178   9
   1   0  -1 35595.4 959.791  34
  -1   0   1 35385.0 958.544  30
  -1   0   1 36285.9 956.104   4
   1   0  -1 37033.8 959.635   4
   1   0  -1 34886.6 939.401  57
  -1   0   1 36540.7 956.315  27
  -1   0   1 36326.7 944.143  67
  -1   0   0 78130.7 2002.70   5
  -1   0   0 76477.5 1998.73   3
   1   0   0 76487.2 1997.79   3
   1   0   0 75987.7 1997.25  10
  -1   0   0 77854.3 1997.21  10
   1   0   0 76365.6 2004.73  32
   1   0   0 74875.5 2003.44  33
  -1   0   0 75952.1 2004.17  33
  -1   0   0 75249.3 1993.33  26
  -1   0   0 75011.0 1994.95  25
   1   0   0 75647.6 1996.37  25
  -1   0   0 76873.2 1996.10  43
  -1   0   0 76006.6 1996.24  45
   1   0   1 135205. 3503.54   2
   1   0   1 135046. 3506.32   6
  -1   0  -1 135762. 3512.42   6
  -1   0  -1 141613. 3511.85   2
  -1   0  -1 134968. 3504.66   8
   1   0   1 135118. 3506.26  10
   1   0   1 130340. 3509.99  50
   1   0   1 134799. 3511.47  32
   1   0   1 136634. 3511.83  31
  -1   0  -1 128662. 3502.78  44
  -1   0  -1 134470. 3504.17  26
  -1   0  -1 130532. 3516.66  24
  -1   0  -1 131755. 3503.17  28
   1   0   2 106758. 2766.69  38
  -1   0  -2 102619. 2765.82   6
  -1   0  -2 104777. 2763.03   2
   1   0   2 106488. 2764.87   6
   1   0   2 108154. 2763.45   1
   1   0   2 108988. 2763.92   2
   1   0   2 107373. 2765.09  29
   1   0   2 109250. 2773.37  31
   1   0   2 111803. 2777.38  50
   1   0   2 107749. 2773.30   8
  -1   0  -2 103650. 2759.79   8
  -1   0  -2 100058. 2756.14  44
  -1   0  -2 100015. 2756.52  42
  -1   0  -2 102267. 2760.16  26
  -1   0  -2 100396. 2771.41  24
  -1   0  -2 97102.9 2757.03  28
   1   0   3 1234.40 130.465  38
   1   0   3 1470.88 132.578  39
  -1   0  -3 1331.49 112.578   2
  -1   0  -3 1359.73 123.546   6
   1   0   3 1308.01 130.507  29
   1   0   3 1465.60 132.460  31
  -1   0  -3 1541.82 111.901  44
  -1   0  -3 1409.01 112.798  42
  -1   0  -3 1449.07 112.710   8
   1   0   3 1488.09 132.480   8
  -1   0  -3 1453.80 111.638  11
  -1   0  -3 1401.62 110.798  28
  -1   0  -3 1615.99 136.159  24
  -1   0  -4 94942.8 2457.49  24
   1   0   4 87948.5 2455.45  39
   1   0   4 86844.9 2455.56  38
   1   0   4 87339.3 2452.59   8
  -1   0  -4 91542.5 2416.73  11
  -1   0  -4 88044.7 2413.29   8
   1   0   4 87449.0 2455.35  29
  -1   0  -4 87318.3 2413.18  44
  -1   0  -4 92579.9 2415.80  42
  -1   0  -4 89230.9 2409.38  35
  -1   0  -4 91686.8 2440.90   6
   1   0   5 140247. 3868.40  40
   1   0   5 145513. 3887.11  38
   1   0   5 142989. 3878.28  39
  -1   0  -5 148669. 3851.74   6
  -1   0  -5 145566. 3839.78   2
   1   0   5 150986. 3892.80  29
  -1   0  -5 142452. 3818.53  42
  -1   0  -5 143133. 3818.67  44
   1   0   5 135428. 3758.02  15
  -1   0  -5 150363. 3868.52  24
   1   0   5 142147. 3881.26   8
  -1   0  -5 147124. 3822.04  11
   1   0   5 144484. 3880.11  12
   1   0   6 8146.79 396.837  38
  -1   0  -6 7488.58 322.334  42
   1   0   6 8501.21 401.144  39
   1   0   6 7991.71 382.273  40
  -1   0  -6 7517.13 325.211  35
  -1   0  -6 7674.09 339.729   2
  -1   0  -6 7862.71 352.794   6
   1   0   6 7940.17 387.650  29
  -1   0  -6 7801.78 366.387  24
   1   0   6 7980.14 384.326  10
  -1   0  -6 7531.46 325.060  11
   1   0   6 7382.79 381.356   8
   1   0   7 14694.7 617.691   8
  -1   0  -7 14233.2 538.442  11
  -1   0  -7 14904.8 545.070  36
  -1   0  -7 14568.5 541.599  35
  -1   0  -7 14106.8 555.890   2
   1   0   7 15374.0 615.527  29
   1   0   7 15645.2 610.457  40
   1   0   7 15452.9 627.265  38
   1   0   7 15216.1 601.595  41
   1   0   8 697.522 164.630  10
  -1   0  -8 1061.40 145.359  36
   1   0   8 1138.82 196.817  38
  -1   0  -8 819.444 142.466  35
  -1   0  -8 717.327 173.764  24
  -1   0  -8 796.300 158.581   6
  -1   0  -8 830.108 148.863   2
   1   0   8 1011.63 193.146  40
  -1   0  -8 712.332 130.000  42
   1   0   8 898.636 191.561  39
   1   0   8 901.859 191.500  41
   1   0   8 923.893 191.838  29
   1   0   9 37361.7 1336.80  10
  -1   0  -9 39636.1 1267.86  36
  -1   0  -9 40223.6 1272.10  35
  -1   0  -9 39837.1 1312.72   6
  -1   0  -9 36537.2 1281.57   2
   1   0   9 40006.2 1344.05  40
   1   0   9 42680.5 1371.13  39
   1   0   9 39992.5 1336.41  41
  -1   0  -9 40166.7 1333.56  24
  -1   0 -10 1616.85 208.887  35
  -1   0 -10 1216.75 196.318  36
  -1   0 -10 1194.08 213.417   6
  -1   0 -10 1342.20 239.013  24
   1   0  10 1646.33 242.797  10
   1   0  10 1630.22 246.430  41
   1   0  10 1175.90 238.980  39
   1   0  10 1664.12 254.770  40
  -1   0 -11 32.3089 136.259  35
   1   0  11 125.416 169.212  41
   1   0  11 18.8709 163.854  40
  -1   0 -11 40.8563 188.282  24
   1   0  11-20.4685 170.050  23
  -1   0 -11-16.3578 149.821  48
  -1   0 -11-93.3407 162.093   6
   1   0  12 796.067 190.463  41
   1   0  12 1240.88 213.755  40
  -1   0 -12 971.093 194.006  36
  -1   0 -13 3340.59 285.538  36
  -1   0 -13 4163.62 307.842  34
   1   0  13 4048.36 341.939  67
   1   0  13 3011.05 277.874  41
  -1   0 -13 3930.26 310.483  48
  -1   0 -13 4175.61 348.029  24
   1   0  14 2015.18 229.308  54
   1   0  14 1734.57 209.629  67
  -1   0 -14 1110.74 192.118  24
  -1   0 -14 1678.90 193.018  48
  -1   0 -14 1649.99 188.104  34
   1   1 -15 7677.36 406.275  48
   1   1 -15 8065.74 408.689  34
   1   1 -15 8726.19 419.126  37
   1   1 -15 7324.25 407.216  24
   1   1 -14 14360.6 629.759  48
  -1  -1  14 15169.4 641.649  13
   1   1 -14 14333.6 634.685  37
   1   1 -14 13381.2 612.910  34
   1   1 -14 12521.4 620.383  24
  -1  -1  13 2918.79 317.327  13
  -1  -1  13 2685.26 285.604  47
   1   1 -13 2753.45 283.327  48
  -1  -1  13 2510.27 277.478  30
   1   1 -13 2890.31 285.586  36
   1   1 -13 3014.17 292.262  34
   1   1 -12 19716.5 809.978  34
   1   1 -12 19503.6 791.590   6
  -1  -1  12 16974.9 790.208  47
   1   1 -12 20732.2 821.277  48
  -1  -1  12 16978.1 783.098  27
   1   1 -12 19649.0 813.327  24
  -1  -1  12 18317.5 818.577  41
   1   1 -11 33163.8 1159.66   6
  -1  -1  11 29742.9 1197.32   8
   1   1 -11 36992.0 1215.37  48
  -1  -1  11 31434.9 1205.95  47
   1   1 -11 37706.5 1232.25  24
  -1  -1  11 34310.9 1230.56  30
  -1  -1  11 33951.2 1243.04  40
  -1  -1  11 34077.9 1230.77  41
   1   1 -11 33510.8 1188.42  36
   1   1 -11 35036.1 1207.11  34
   1   1 -10 72658.9 2158.83   6
  -1  -1  10 69896.3 2208.39   8
   1   1 -10 75184.2 2196.26  48
   1   1 -10 74036.1 2194.38  24
  -1  -1  10 71969.4 2218.70  30
   1   1 -10 74531.6 2191.71  36
  -1  -1  10 71970.9 2222.76  41
  -1  -1  10 73851.7 2240.46  40
  -1  -1   9 20149.6 787.362  40
  -1  -1   9 19532.1 768.402  41
   1   1  -9 20483.4 753.293  48
  -1  -1   9 20068.5 777.322  30
   1   1  -9 18776.4 702.200   2
   1   1  -9 19289.1 711.336   6
  -1  -1   9 18602.6 757.621   8
   1   1  -9 19551.0 732.779  35
   1   1  -9 20172.9 745.228  36
  -1  -1   8 416.402 151.778  40
  -1  -1   8 257.164 138.390  41
   1   1  -8 218.860 120.578  48
  -1  -1   8 293.790 128.808  30
   1   1  -8 373.866 122.691   1
   1   1  -8 201.655 96.0847   2
   1   1  -8 224.930 116.992  36
   1   1  -8 322.253 116.278  35
  -1  -1   8 96.0040 115.530   8
  -1  -1   7 4224.02 270.540   8
   1   1  -7 4741.10 256.468   6
   1   1  -7 4500.97 246.103   2
   1   1  -7 5008.51 261.354   1
   1   1  -7 4678.16 277.789  48
  -1  -1   7 4571.67 287.692  41
   1   1  -7 4812.82 274.444  36
   1   1  -7 4740.71 268.830  35
  -1  -1   6 65566.4 1918.87  12
  -1  -1   6 66710.9 1917.22   7
   1   1  -6 65522.1 1912.80  11
  -1  -1   6 70813.9 1916.98   8
  -1  -1   6 67122.2 1910.53  11
   1   1  -6 67888.1 1889.73   1
  -1  -1   6 68327.9 1921.82  40
  -1  -1   6 68772.9 1927.85  39
   1   1  -6 68397.6 1914.85  36
  -1  -1   5 73016.8 1907.42   7
  -1  -1   5 71478.1 1918.62  12
   1   1  -5 67166.4 1906.02  11
  -1  -1   5 72754.5 1898.13   8
   1   1  -5 65767.6 1888.88   1
  -1  -1   5 71717.5 1823.99  21
   1   1  -5 62023.6 1800.11  16
  -1  -1   5 72473.4 1921.70  39
  -1  -1   5 72611.4 1920.93  40
  -1  -1   5 71540.3 1916.50  41
   1   1  -5 70574.8 1912.99  35
   1   1  -5 69946.7 1909.00  36
   1   1  -4 5350.14 233.072   4
   1   1  -4 4900.82 220.388   1
   1   1  -4 5009.15 221.335  12
  -1  -1   4 5232.51 213.066  11
  -1  -1   4 5242.24 215.107   7
  -1  -1   4 5112.06 222.911  12
   1   1  -4 4960.91 229.007  48
   1   1  -4 5098.45 229.151  36
   1   1  -4 5553.76 232.017  35
  -1  -1   4 5245.96 229.998  41
  -1  -1   4 4817.72 225.784  40
  -1  -1   4 5294.75 227.785  39
  -1  -1   3 80724.7 2157.46  41
  -1  -1   3 80025.7 2158.26  40
   1   1  -3 83358.9 2178.34   4
  -1  -1   3 80560.8 2154.20   7
  -1  -1   3 80083.2 2155.14  12
  -1  -1   3 79669.5 2160.39   9
   1   1  -3 80659.3 2155.85  12
  -1  -1   3 82179.0 2153.28  11
   1   1  -3 80306.4 2172.36  48
  -1  -1   3 79708.1 2158.73  30
   1   1  -3 82190.3 2170.35  36
  -1  -1   2 29953.2 830.324  40
  -1  -1   2 29118.5 831.411  41
   1   1  -2 28964.1 841.750  36
   1   1  -2 31007.6 845.356  34
  -1  -1   2 29413.5 833.916  30
   1   1  -2 30079.9 842.675  48
   1   1  -2 32133.0 849.547   4
  -1  -1   2 30640.4 837.346   4
  -1  -1   2 30233.7 832.872   9
   1   1  -2 30776.4 828.321  12
   1   1  -1 5659.44 186.590  23
  -1  -1   1 5595.97 157.603  57
  -1  -1   1 5820.52 186.765   9
   1   1  -1 5650.92 184.033   9
   1   1  -1 5596.86 195.943  33
  -1  -1   1 5681.77 187.429  30
   1   1  -1 5492.55 196.046  34
  -1  -1   1 5607.40 196.838   4
   1   1  -1 5518.78 197.195   4
   1   1  -1 5635.34 198.656   5
  -1  -1   1 5661.20 196.526   5
  -1  -1   1 5935.40 190.551  27
   1   1   0 6719.74 215.668  23
  -1  -1   0 6449.78 212.630  45
  -1  -1   0 6581.55 215.574  43
   1   1   0 6656.31 188.763  63
  -1  -1   0 6874.92 215.335  25
   1   1   0 6661.72 224.023  32
   1   1   0 6822.88 227.371  33
  -1  -1   0 6602.38 214.236  10
  -1  -1   0 6529.85 224.918   3
  -1  -1   0 6813.70 229.589   5
  -1  -1   0 6608.29 192.399  13
   1   1   1 70989.8 1902.21  50
   1   1   1 71950.0 1908.58  49
  -1  -1  -1 71110.2 1896.86  46
  -1  -1  -1 73718.7 1899.42  43
   1   1   1 72459.1 1906.25  32
   1   1   1 71146.2 1897.70  31
   1   1   1 70486.8 1898.23   6
  -1  -1  -1 73309.0 1916.22   3
  -1  -1  -1 71293.2 1910.21   6
  -1  -1  -1 72669.8 1911.60   2
   1   1   1 71773.2 1894.01  10
  -1  -1  -1 73874.8 1894.83  10
   1   1   1 69519.5 1869.32  13
   1   1   1 69703.6 1859.00  20
  -1  -1  -1 72098.7 1898.26  26
  -1  -1  -1 72966.8 1899.92  28
  -1  -1  -1 71038.8 1910.74  24
   1   1   1 71490.6 1897.10  23
  -1  -1  -2 4105.31 177.668  26
  -1  -1  -2 3824.42 172.616  28
  -1  -1  -2 4129.06 197.979  24
   1   1   2 4042.05 132.706  66
   1   1   2 3939.94 182.729  50
  -1  -1  -2 4033.18 178.826  44
  -1  -1  -2 3961.90 182.394   2
  -1  -1  -2 3842.32 190.190   6
   1   1   2 4123.75 176.583   2
   1   1   2 4222.73 182.589   6
   1   1   2 3976.37 175.542   1
   1   1   2 4212.95 183.727  31
   1   1   2 4181.56 182.149  38
   1   1   2 4184.66 141.959  15
   1   1   2 4147.11 172.690  10
  -1  -1  -2 4211.25 175.595   8
  -1  -1  -3 3396.74 175.870  42
  -1  -1  -3 3640.00 172.060  44
  -1  -1  -3 3509.79 182.834   2
  -1  -1  -3 3817.05 189.135   6
   1   1   3 3861.44 188.690   2
   1   1   3 3807.57 185.612  29
   1   1   3 3781.92 193.260  31
   1   1   3 3967.45 190.888  39
   1   1   3 3960.62 193.295  38
   1   1   3 3702.95 179.964  10
  -1  -1  -3 3927.84 177.851   8
   1   1   3 3889.90 141.260  15
  -1  -1  -3 3395.11 170.846  26
  -1  -1  -3 3838.35 177.761  28
  -1  -1  -3 4007.07 199.848  24
  -1  -1  -4 3148.85 174.310  42
  -1  -1  -4 2812.66 169.780  44
   1   1   4 3188.09 206.211  38
   1   1   4 2888.16 195.157  39
  -1  -1  -4 3140.39 191.116   2
  -1  -1  -4 2988.16 195.707   6
   1   1   4 3294.82 204.106  29
   1   1   4 3167.60 190.786  10
  -1  -1  -4 3013.98 163.516   8
  -1  -1  -4 2864.80 164.433  11
  -1  -1  -4 2884.98 201.925  24
  -1  -1  -4 2669.52 161.289  28
   1   1   4 2717.93 132.947  15
   1   1   5 936.910 162.883  29
  -1  -1  -5 946.088 135.137   2
  -1  -1  -5 885.429 149.407   6
  -1  -1  -5 1064.19 130.087  42
  -1  -1  -5 1123.59 128.848  44
   1   1   5 1036.10 163.053  40
   1   1   5 1029.78 165.401  39
   1   1   5 1110.87 160.724  12
   1   1   5 856.790 140.495  10
  -1  -1  -5 966.307 127.400  11
  -1  -1  -5 1115.01 121.915   8
  -1  -1  -5 1210.63 168.142  24
   1   1   5 1130.55 115.274  61
   1   1   5 1093.28 171.130  38
  -1  -1  -6 12276.7 450.408  42
  -1  -1  -6 11938.8 445.784  44
   1   1   6 12352.4 505.984  39
   1   1   6 12415.9 501.399  40
  -1  -1  -6 11625.9 446.598  35
   1   1   6 12383.0 504.927  29
  -1  -1  -6 11968.0 497.747  24
  -1  -1  -6 11532.7 444.632  11
   1   1   6 11728.0 493.055  10
  -1  -1  -6 12012.7 474.774   2
  -1  -1  -6 12040.6 484.294   6
   1   1   7 3914.07 288.370  29
  -1  -1  -7 3917.02 237.608  36
  -1  -1  -7 3677.63 228.401  35
  -1  -1  -7 3281.34 244.050   6
  -1  -1  -7 3311.45 243.466   2
  -1  -1  -7 3714.39 226.447  11
   1   1   7 3771.83 279.330  38
   1   1   7 3697.05 274.114  40
  -1  -1  -7 3455.20 223.174  42
   1   1   7 3688.33 265.617  41
   1   1   8 5871.36 367.793  40
   1   1   8 5369.65 356.374  39
   1   1   8 5575.81 368.205  38
  -1  -1  -8 5526.66 300.249  42
   1   1   8 5496.87 345.936  41
   1   1   8 4902.74 345.836  29
  -1  -1  -8 4661.20 307.704   2
  -1  -1  -8 5495.78 344.047   6
   1   1   8 4706.86 331.627  10
   1   1   8 5263.31 344.569  13
  -1  -1  -8 5015.38 294.250  35
  -1  -1  -8 5310.38 306.879  36
  -1  -1  -8 4909.07 337.706  24
  -1  -1  -9 4196.05 319.603   6
   1   1   9 3276.21 317.260  39
  -1  -1  -9 3648.10 268.950  42
   1   1   9 4137.37 331.357  40
   1   1   9 3179.56 293.390  41
  -1  -1  -9 3712.25 280.959  36
  -1  -1  -9 3739.11 274.651  35
  -1  -1  -9 4011.79 334.601  24
  -1  -1 -10 2155.64 270.483  24
   1   1  10 1463.67 251.819  23
  -1  -1 -10 2180.53 266.513   6
  -1  -1 -10 2087.41 225.183  35
  -1  -1 -10 2087.26 234.647  36
   1   1  10 2234.31 272.158  40
   1   1  10 2206.01 261.128  41
   1   1  10 1901.13 265.327  39
   1   1  11 4359.11 362.009  40
  -1  -1 -11 5065.58 401.532  24
  -1  -1 -11 5135.75 352.847  35
  -1  -1 -12 5723.42 372.758  48
  -1  -1 -12 5296.94 357.313  36
   1   1  12 5973.05 431.608  67
  -1  -1 -13 981.244 198.269  24
  -1  -1 -13 701.727 170.550  48
   1   1  13 1215.12 223.536  67
  -1  -1 -13 755.908 164.460  36
  -1  -1 -13 1021.33 176.879  34
   1   1  14 1597.07 196.208  67
  -1  -1 -14 992.784 157.668  48
   1   1  14 1075.43 188.178  54
  -1  -1 -14 1221.07 161.908  36
  -1  -1 -14 1051.06 154.593  34
   1   2 -15 1920.74 217.194  24
   1   2 -15 2020.23 203.351  37
   1   2 -15 1954.81 205.820  34
   1   2 -15 2097.37 211.988  48
   1   2 -14 186.042 149.907  48
  -1  -2  14 119.534 136.026  47
  -1  -2  14 119.239 135.691  30
  -1  -2  14 247.416 169.423  13
   1   2 -14 206.963 150.397  24
   1   2 -14 166.628 143.106  34
   1   2 -14-15.4882 140.092  37
  -1  -2  13 460.212 170.506  27
   1   2 -13 474.014 164.212  34
  -1  -2  13 298.401 171.191  47
   1   2 -13 482.587 177.024  48
  -1  -2  13 484.070 175.153  30
  -1  -2  12 2971.58 322.065  41
  -1  -2  12 1937.43 278.270   8
  -1  -2  12 2277.06 281.114  10
   1   2 -12 3007.26 297.902  34
   1   2 -12 3138.82 304.772  24
  -1  -2  12 3129.55 317.236  27
  -1  -2  12 2845.49 308.384  47
   1   2 -12 3246.69 309.591  48
   1   2 -12 2880.62 287.643   6
   1   2 -11 8788.37 494.226  24
  -1  -2  11 8008.20 497.588   8
   1   2 -11 8989.33 466.908   6
  -1  -2  11 9324.60 543.031  41
  -1  -2  11 9263.65 553.654  40
   1   2 -11 9744.49 513.698  48
  -1  -2  11 8786.28 525.667  47
   1   2 -11 8720.92 493.397  36
   1   2 -11 9043.64 497.590  34
  -1  -2  11 8725.63 521.330  30
   1   2 -10 18208.7 724.309  24
  -1  -2  10 16970.4 753.956  41
  -1  -2  10 18180.3 778.016  40
   1   2 -10 18501.8 733.331  48
   1   2 -10 16697.5 713.894  36
   1   2 -10 17809.2 728.881  34
  -1  -2  10 16832.1 733.440   8
  -1  -2  10 16320.7 743.972  30
   1   2 -10 17012.7 676.166   6
  -1  -2   9 646.668 185.064  41
  -1  -2   9 517.181 170.924  40
   1   2  -9 660.982 165.675  48
   1   2  -9 726.406 151.673  36
   1   2  -9 753.851 168.502  34
  -1  -2   9 648.964 175.333   8
  -1  -2   9 742.776 179.732  30
   1   2  -9 697.350 137.104   6
   1   2  -9 449.512 116.811   2
  -1  -2   8 78.0633 127.902  40
  -1  -2   8 12.8426 132.346  41
   1   2  -8 121.048 132.604  48
   1   2  -8 96.6767 120.742  36
  -1  -2   8 71.6904 121.895   8
  -1  -2   8 103.723 134.278  30
   1   2  -8 81.5815 83.5585   2
   1   2  -8-55.5855 111.748   1
  -1  -2   7 4840.62 300.069  41
   1   2  -7 4758.99 307.708  48
   1   2  -7 4877.64 307.682  36
  -1  -2   7 5456.38 305.536   7
  -1  -2   7 4949.22 294.994  11
  -1  -2   7 5133.59 296.729   8
  -1  -2   7 5074.82 304.713  30
   1   2  -7 5479.39 277.452   1
  -1  -2   6 6250.18 320.207  40
  -1  -2   6 6461.70 306.607   7
  -1  -2   6 5889.80 309.634  12
  -1  -2   6 5764.25 291.251   8
  -1  -2   6 6382.65 300.720  11
   1   2  -6 6196.03 332.866  48
   1   2  -6 5916.21 323.397  36
  -1  -2   6 5848.99 313.077  30
   1   2  -6 5581.81 286.034   1
  -1  -2   5 42159.4 1201.71  41
  -1  -2   5 43080.6 1201.76  40
  -1  -2   5 40186.7 1169.23   7
  -1  -2   5 41492.8 1207.77   9
  -1  -2   5 42102.5 1192.04  12
   1   2  -5 39939.4 1201.63  48
  -1  -2   5 40273.0 1201.81  30
   1   2  -5 39933.1 1198.29  36
   1   2  -5 41284.5 1202.18  34
   1   2  -5 39091.2 1118.35  16
   1   2  -5 41093.9 1179.99   1
   1   2  -5 39543.6 1207.01   4
  -1  -2   4 1295.64 109.096   7
  -1  -2   4 1325.43 116.082   9
  -1  -2   4 1234.99 103.295  11
   1   2  -4 1290.83 116.968  12
  -1  -2   4 1266.71 113.009  12
   1   2  -4 1455.94 116.673   1
   1   2  -4 1323.26 128.284   4
  -1  -2   4 1330.53 124.866  30
  -1  -2   4 1149.08 116.131  40
  -1  -2   4 1318.57 119.172  41
   1   2  -4 1390.43 136.278  36
   1   2  -4 1392.23 130.264  34
   1   2  -4 1302.98 138.580  48
   1   2  -3 2928.73 169.597  48
   1   2  -3 2872.54 169.689   4
  -1  -2   3 2777.07 152.589  30
  -1  -2   3 2719.20 144.280  40
  -1  -2   3 2656.21 149.074  41
   1   2  -3 2767.26 110.088  17
   1   2  -3 2899.39 147.126  12
  -1  -2   3 2673.60 140.098  12
  -1  -2   3 3107.75 151.166   9
  -1  -2   3 2980.44 147.456  11
   1   2  -3 3033.84 170.228  34
   1   2  -3 2916.64 172.955  36
  -1  -2   2 366851. 9574.91  27
  -1  -2   2 368424. 9571.77  30
   1   2  -2 376051. 9589.33  37
   1   2  -2 391243. 9586.61  33
   1   2  -2 368220. 9585.24  34
  -1  -2   2 366014. 9568.48  41
   1   2  -2 369831. 9597.02   4
   1   2  -2 384999. 9593.49   5
  -1  -2   2 368005. 9582.57   4
   1   2  -2 354057. 9542.10  57
  -1  -2   2 360947. 9572.31  47
   1   2  -2 364195. 9588.45  48
  -1  -2   2 367277. 9568.12   9
   1   2  -2 370213. 9558.34  12
   1   2  -1 10782.7 317.616  67
   1   2  -1 11070.1 334.373  63
   1   2  -1 11508.0 360.273  33
  -1  -2   1 11024.8 343.123  30
  -1  -2   1 10881.4 345.944  27
  -1  -2   1 11291.6 345.132  47
  -1  -2   1 11200.2 350.924  45
  -1  -2   1 11190.9 337.906   9
   1   2  -1 11519.7 336.523   9
  -1  -2   1 11380.3 362.261   5
   1   2  -1 11307.7 365.448   3
   1   2  -1 11023.0 362.271   5
  -1  -2   1 11316.5 365.462   4
   1   2  -1 10746.1 362.296  37
   1   2  -1 11346.9 346.226  23
   1   2   0 77778.1 2100.78  58
   1   2   0 80724.9 2123.54  32
   1   2   0 89770.1 2105.56  56
   1   2   0 79608.4 2112.81  14
  -1  -2   0 78484.7 2133.87   3
   1   2   0 81337.7 2132.70   3
  -1  -2   0 79952.0 2137.85   5
   1   2   0 78834.4 2125.36  49
  -1  -2   0 77736.2 2113.37  46
  -1  -2   0 79196.2 2111.41  45
  -1  -2   0 78861.5 2116.73  43
  -1  -2   0 80008.9 2112.36  10
   1   2   0 79944.8 2098.83   9
   1   2   0 72825.0 2092.08  63
   1   2   0 80795.0 2103.09  62
  -1  -2   0 79407.3 2114.49  25
  -1  -2   0 78530.7 2108.43  27
   1   2   0 80709.4 2113.43  23
   1   2   1 5382.33 180.733  58
  -1  -2  -1 5100.21 201.381  26
  -1  -2  -1 5040.17 217.681  24
  -1  -2  -1 5092.92 198.009  25
   1   2   1 5273.55 191.161  13
   1   2   1 5035.28 194.928  14
   1   2   1 5326.89 212.975  32
   1   2   1 5051.27 196.287  31
  -1  -2  -1 5275.53 230.280   3
   1   2   1 5166.61 204.946   2
   1   2   1 5122.27 203.308   6
   1   2   1 5055.16 202.830  50
   1   2   1 5272.73 217.001  49
  -1  -2  -1 5166.92 200.107  46
  -1  -2  -1 5018.00 200.798  43
   1   2   1 5310.37 185.355  62
  -1  -2  -1 5421.31 196.294  10
   1   2   1 5203.39 177.941  20
   1   2   1 4906.32 196.523  23
   1   2   2 33853.1 925.154  31
   1   2   2 32365.2 878.718  20
   1   2   2 32101.9 906.759  13
   1   2   2 31643.1 905.798  14
   1   2   2 33227.0 902.496  15
  -1  -2  -2 32141.2 943.889  24
  -1  -2  -2 32554.4 928.573  26
  -1  -2  -2 32365.5 929.253  28
  -1  -2  -2 32728.1 946.280   6
  -1  -2  -2 32628.5 948.467   2
   1   2   2 33213.9 928.174   2
   1   2   2 33129.7 927.254   6
   1   2   2 32907.7 912.239   1
  -1  -2  -2 31561.4 959.927   3
   1   2   2 33065.6 931.448  50
  -1  -2  -2 32187.1 921.057  46
  -1  -2  -2 32293.4 927.377  44
   1   2   2 33146.8 916.794  38
   1   2   2 30822.7 898.293  62
   1   2   2 32304.8 916.332  10
  -1  -2  -2 34485.7 929.203   8
   1   2   2 32838.9 922.781  23
   1   2   3 5816.84 221.706  59
   1   2   3 5652.38 239.403  29
   1   2   3 5895.77 218.843  15
   1   2   3 5554.98 233.343  13
   1   2   3 5651.95 228.406  14
  -1  -2  -3 5687.72 240.251  26
  -1  -2  -3 5862.23 243.962  28
  -1  -2  -3 5595.43 263.826  24
   1   2   3 5361.85 248.350   6
  -1  -2  -3 5427.61 254.796   6
   1   2   3 5649.05 251.321   2
   1   2   3 6153.88 264.830  50
  -1  -2  -3 5765.69 243.020  44
   1   2   3 6028.52 246.571  39
   1   2   3 5877.98 247.540  38
   1   2   3 5538.12 200.299  66
   1   2   3 5652.76 243.104  23
   1   2   3 6014.26 239.568  10
  -1  -2  -3 5910.11 240.199   8
  -1  -2  -4 4033.94 249.750  24
  -1  -2  -4 4274.72 214.903  28
  -1  -2  -4 3966.17 240.692   6
  -1  -2  -4 3524.52 225.924   2
   1   2   4 4145.34 224.230  61
   1   2   4 4321.52 238.457  29
  -1  -2  -4 4178.56 206.033   8
   1   2   4 3976.21 214.649  10
  -1  -2  -4 4292.39 217.219  42
  -1  -2  -4 3884.22 211.932  44
   1   2   4 3941.03 236.660  38
   1   2   4 4004.90 238.187  39
   1   2   4 4097.90 167.937  18
   1   2   4 3860.23 181.387  59
   1   2   4 4181.55 223.774  13
   1   2   4 3978.33 213.359  14
   1   2   4 4103.87 167.087  16
   1   2   4 4182.21 195.096  15
   1   2   5 955.374 152.520  29
  -1  -2  -5 1039.02 133.718  28
  -1  -2  -5 1022.45 139.421  35
   1   2   5 1069.66 159.983  38
  -1  -2  -5 1125.65 171.836  24
  -1  -2  -5 761.803 125.139  44
  -1  -2  -5 1166.72 139.650  42
   1   2   5 1028.93 159.999  40
   1   2   5 1168.12 167.429  39
  -1  -2  -5 1029.25 155.830   2
  -1  -2  -5 1165.06 159.078   6
   1   2   5 896.035 153.204  14
   1   2   5 973.256 134.135  61
   1   2   5 841.225 138.345  10
  -1  -2  -5 1076.47 135.051  11
   1   2   5 976.956 156.671  12
  -1  -2  -6 20563.5 689.113  44
  -1  -2  -6 21514.3 702.149  42
   1   2   6 20395.8 712.840  41
   1   2   6 21440.5 742.230  39
   1   2   6 18653.8 711.914  10
  -1  -2  -6 19845.8 684.865  11
  -1  -2  -6 21901.8 703.072  35
   1   2   6 19680.2 719.863  13
  -1  -2  -6 19948.4 732.346   2
   1   2   6 22091.4 744.891  29
  -1  -2  -6 21411.2 752.125  24
   1   2   7 17767.6 675.580  40
   1   2   7 17850.0 686.787  39
   1   2   7 17887.4 695.734  38
   1   2   7 17545.6 660.662  41
   1   2   7 18250.0 685.076  29
  -1  -2  -7 17480.4 630.026  35
   1   2   7 15715.2 657.486  13
  -1  -2  -7 17660.6 687.973  24
  -1  -2  -7 17277.7 626.742  42
  -1  -2  -7 17066.1 667.434   2
  -1  -2  -7 17566.2 678.052   6
  -1  -2  -8 3274.21 278.040   6
  -1  -2  -8 2733.48 253.813   2
  -1  -2  -8 3136.47 237.403  35
  -1  -2  -8 3024.08 235.031  36
   1   2   8 3150.25 280.884  38
   1   2   8 2620.81 263.082  39
   1   2   8 2538.92 243.884  41
  -1  -2  -8 2845.54 220.672  42
   1   2   8 2992.05 264.977  40
   1   2   8 2946.61 268.105  29
   1   2   8 2708.95 265.548  23
  -1  -2  -8 3177.56 278.226  24
  -1  -2  -9 17.8146 162.131  24
  -1  -2  -9-16.8874 144.554   6
   1   2   9-156.654 172.359  40
  -1  -2  -9 62.7813 109.028  42
   1   2   9 99.8204 160.824  39
  -1  -2  -9 65.5425 109.742  36
  -1  -2  -9 117.449 121.031  35
  -1  -2 -10-44.1026 123.998  36
   1   2  10 49.7998 152.998  40
  -1  -2 -10 39.3048 177.703  24
  -1  -2 -11 8163.27 452.687  35
  -1  -2 -11 8533.32 461.388  36
   1   2  11 9225.17 557.177  67
  -1  -2 -11 7905.98 512.192  24
  -1  -2 -12 3173.01 317.152  24
   1   2  12 3523.00 343.961  67
  -1  -2 -12 3430.80 288.072  36
   1   2  12 3716.85 345.796  54
  -1  -2 -12 3606.74 299.811  48
  -1  -2 -13 2034.79 248.312  24
  -1  -2 -13 2772.61 246.115  34
  -1  -2 -13 2562.35 232.478  36
   1   2  13 2800.92 279.637  67
  -1  -2 -13 2786.47 244.501  48
   1   2  13 2513.94 272.853  54
  -1  -2 -14 8.83180 96.7495  48
   1   2  14-104.490 121.718  54
   1   3 -15 54.8613 116.408  37
   1   3 -15-108.808 113.239  34
  -1  -3  15 128.948 115.074  30
  -1  -3  15-10.7422 110.695  47
   1   3 -15-23.1144 121.452  48
  -1  -3  15-32.1043 100.465  23
   1   3 -15 82.1738 123.955  24
   1   3 -14 1081.50 185.897  34
   1   3 -14 1235.05 200.670  37
  -1  -3  14 1359.18 228.208  13
  -1  -3  14 1135.32 197.396  27
   1   3 -14 1010.40 189.350  24
  -1  -3  14 916.485 188.751  47
   1   3 -14 1016.05 200.055  48
  -1  -3  14 912.155 192.172  30
  -1  -3  13 2227.86 281.437  30
  -1  -3  13 2227.88 272.219  27
  -1  -3  13 2374.09 297.428  47
   1   3 -13 2528.97 274.478  48
   1   3 -13 1912.25 250.255  34
   1   3 -13 2103.78 266.017  37
   1   3 -12 57792.3 1827.34  34
   1   3 -12 55441.7 1771.16   6
  -1  -3  12 53385.0 1847.15  27
   1   3 -12 60477.1 1832.16  24
  -1  -3  12 54206.6 1862.08  47
   1   3 -12 56641.9 1829.74  48
  -1  -3  12 58576.2 1886.52  41
   1   3 -11 27286.8 976.800  24
  -1  -3  11 22898.1 970.484   8
  -1  -3  11 25069.9 1022.75  30
  -1  -3  11 26402.7 1039.13  41
   1   3 -11 26412.5 994.975  48
  -1  -3  11 24388.4 1016.96  47
   1   3 -11 25056.7 924.363   6
   1   3 -11 25713.1 988.575  36
   1   3 -11 25632.7 977.123  34
   1   3 -10 473.020 165.127  24
  -1  -3  10 432.569 196.040  41
  -1  -3  10 321.919 191.506  40
  -1  -3  10 341.102 194.606  30
  -1  -3  10 557.288 169.969   8
   1   3 -10 451.006 140.663   6
   1   3 -10 250.863 158.331  36
   1   3 -10 474.502 159.441  34
   1   3 -10 483.470 167.802  48
  -1  -3   9 1533.28 227.935  41
  -1  -3   9 1263.84 207.059  40
  -1  -3   9 1260.93 211.902  30
  -1  -3   9 1593.20 203.545   8
   1   3  -9 1155.39 152.069   2
   1   3  -9 1491.00 169.059   6
   1   3  -9 1711.73 213.456  34
   1   3  -9 1539.18 206.200  36
   1   3  -9 1430.01 209.989  48
  -1  -3   8 8086.87 430.873  40
  -1  -3   8 8029.83 430.082  41
  -1  -3   8 9005.11 450.854  30
  -1  -3   8 8261.00 415.096   8
  -1  -3   8 8291.30 423.467   7
   1   3  -8 8599.37 384.039   1
   1   3  -8 8018.34 369.064   2
   1   3  -8 8837.52 452.504  36
   1   3  -8 8914.78 445.153  34
   1   3  -8 8958.96 450.934  48
  -1  -3   7 80.7987 127.576  41
  -1  -3   7 175.807 111.794   7
  -1  -3   7 207.582 121.028  11
  -1  -3   7 11.7947 123.374  30
   1   3  -7 40.6544 103.327   1
   1   3  -7 24.3991 131.270  34
   1   3  -7 12.7041 143.427  36
   1   3  -7 186.803 138.236  48
  -1  -3   6 17317.0 616.230  40
  -1  -3   6 17196.0 620.194  41
  -1  -3   6 16402.5 568.617   7
  -1  -3   6 15463.0 568.674  11
  -1  -3   6 16737.8 600.176  12
   1   3  -6 15912.3 510.124  16
   1   3  -6 16729.2 568.907   1
   1   3  -6 15351.5 511.891  18
   1   3  -6 17307.6 623.442  48
   1   3  -5 66276.7 1815.19   1
   1   3  -5 62992.7 1859.59   4
  -1  -3   5 67414.7 1831.91  41
  -1  -3   5 66584.1 1824.13  40
  -1  -3   5 64718.3 1806.66   7
  -1  -3   5 65127.5 1812.60  12
  -1  -3   5 64594.6 1835.83   9
  -1  -3   5 61891.3 1802.54  11
   1   3  -5 65397.1 1783.44  16
   1   3  -5 64272.7 1854.83  48
  -1  -3   5 66581.5 1839.69  30
   1   3  -5 66302.7 1853.97  36
   1   3  -5 62337.6 1845.79  34
   1   3  -4 947.253 95.6535  57
  -1  -3   4 1007.79 114.672  30
   1   3  -4 1089.54 131.399  34
   1   3  -4 1094.53 141.302  37
  -1  -3   4 1200.77 121.526  41
  -1  -3   4 1068.66 113.092  40
  -1  -3   4 1122.11 110.523   7
  -1  -3   4 1026.15 106.564   9
   1   3  -4 1201.63 116.754  12
  -1  -3   4 1099.36 105.903  12
   1   3  -4 915.302 136.716  48
   1   3  -4 1018.96 127.816   4
   1   3  -4 1220.52 114.616   1
   1   3  -4 1059.91 85.9156  61
   1   3  -4 1022.08 72.1598  17
   1   3  -3 8783.89 293.718  57
  -1  -3   3 8591.12 313.034  30
  -1  -3   3 8783.23 318.252   4
   1   3  -3 8556.65 294.612   1
   1   3  -3 8710.94 346.188   4
   1   3  -3 8483.90 336.903  48
  -1  -3   3 8413.22 312.432  47
   1   3  -3 8415.89 334.311  37
   1   3  -3 8585.50 333.488  34
   1   3  -3 9073.72 329.811  33
  -1  -3   3 8726.28 311.768  41
  -1  -3   3 8934.39 309.812   9
   1   3  -3 9056.54 300.505  12
  -1  -3   3 8670.96 316.335  11
   1   3  -3 8278.26 267.639  60
   1   3  -3 8613.07 283.978  17
   1   3  -2 898196. 24676.0  55
  -1  -3   2 978321. 24716.6  27
   1   3  -2 954888. 24727.4  34
   1   3  -2 964378. 24731.9  37
   1   3  -2 918484. 24668.2  52
  -1  -3   2 974183. 24710.7  47
   1   3  -2 941769. 24730.1  48
   1   3  -2 977707. 24688.9  57
   1   3  -2 901595. 24684.0  56
   1   3  -2 954549. 24700.4  17
   1   3  -2 972389. 24734.5   3
  -1  -3   2 971806. 24730.1   4
   1   3  -2 995951. 24736.8   5
  -1  -3   2 963270. 24707.9  30
   1   3  -2 997038. 24723.0  33
   1   3  -2 991341. 24684.3  12
  -1  -3   2 963976. 24699.7   9
   1   3  -1 244879. 6249.46  67
   1   3  -1 228334. 6261.32  63
  -1  -3   1 241190. 6263.50  30
   1   3  -1 243055. 6284.20  33
   1   3  -1 244117. 6277.18  32
   1   3  -1 226960. 6251.76  56
   1   3  -1 229756. 6252.65  54
  -1  -3   1 241605. 6273.12  27
  -1  -3   1 245768. 6281.80  25
   1   3  -1 245258. 6259.44  52
  -1  -3   1 238194. 6266.70  47
   1   3  -1 239319. 6284.64  49
  -1  -3   1 244785. 6278.30  45
   1   3  -1 242341. 6250.19   9
   1   3  -1 247836. 6297.87   5
  -1  -3   1 241586. 6302.19   4
   1   3  -1 243718. 6296.19   3
   1   3  -1 241705. 6296.47  37
   1   3  -1 240620. 6268.43  23
   1   3   0 858504. 22422.1  62
   1   3   0 874680. 22415.8  63
   1   3   0 867273. 22429.3  32
   1   3   0 861014. 22435.2  14
   1   3   0 880338. 22422.0  58
   1   3   0 822868. 22416.4  56
   1   3   0 848969. 22410.1  54
  -1  -3   0 868158. 22427.5  25
  -1  -3   0 867902. 22417.9  27
   1   3   0 864674. 22421.1  50
   1   3   0 861528. 22437.2  49
  -1  -3   0 873181. 22427.0  46
  -1  -3   0 872281. 22423.0  45
  -1  -3   0 877682. 22432.7  43
   1   3   0 874047. 22398.6   9
  -1  -3   0 878796. 22424.8  10
   1   3   0 866494. 22429.3   2
   1   3   0 876078. 22447.1   3
   1   3   0 870570. 22420.2   6
  -1  -3   0 864318. 22456.2   3
  -1  -3   0 861845. 22458.9   5
   1   3   0 849026. 22418.0  67
   1   3   0 880241. 22421.8  23
   1   3   1 2757.50 138.219  63
   1   3   1 2585.14 136.163  62
   1   3   1 2720.47 130.731  31
   1   3   1 2687.70 148.463  32
   1   3   1 2656.86 150.152  14
   1   3   1 2470.04 130.492  58
   1   3   1 2536.02 144.024  54
   1   3   1 2629.14 138.687  50
   1   3   1 2780.09 153.484  49
  -1  -3  -1 2786.34 142.726  46
  -1  -3  -1 2498.61 140.732  43
   1   3   1 2582.10 137.520   6
   1   3   1 2856.64 147.392   2
  -1  -3  -1 2657.39 171.921   3
  -1  -3  -1 2624.74 134.481  10
  -1  -3  -1 2719.27 148.414  26
  -1  -3  -1 2565.71 138.778  25
   1   3   1 2672.55 130.495  20
   1   3   1 2618.90 137.557  23
   1   3   2 4778.41 187.800  29
   1   3   2 4991.08 203.981  31
   1   3   2 4079.66 193.497  62
   1   3   2 4765.22 211.588  15
   1   3   2 4886.16 212.748  13
   1   3   2 4630.80 212.942  14
   1   3   2 4691.09 182.814  20
   1   3   2 4812.83 213.528  50
   1   3   2 4544.60 204.685  23
  -1  -3  -2 4923.01 218.925  44
  -1  -3  -2 4535.48 208.950  43
  -1  -3  -2 4910.39 209.427  46
   1   3   2 5001.73 200.324  38
   1   3   2 4687.96 195.529   1
  -1  -3  -2 4360.79 245.981   3
   1   3   2 5269.98 219.941   2
   1   3   2 4835.08 209.756   6
  -1  -3  -2 4411.65 229.704  24
  -1  -3  -2 5018.65 219.855  26
  -1  -3  -2 4680.33 218.313  28
  -1  -3  -2 5088.95 203.374  10
  -1  -3  -2 4916.73 214.489   8
  -1  -3  -3 22451.4 683.678  28
  -1  -3  -3 19393.9 694.411  24
   1   3   3 21028.4 662.674  29
   1   3   3 21611.9 664.936  15
   1   3   3 22178.7 672.106  16
   1   3   3 22301.4 675.318  14
   1   3   3 21116.3 668.355  13
   1   3   3 21193.9 673.718  23
  -1  -3  -3 21796.5 681.224  44
   1   3   3 21323.3 668.097  39
   1   3   3 21932.0 677.771  38
  -1  -3  -3 20179.7 726.890   3
  -1  -3  -3 20971.5 707.826   2
   1   3   3 22409.0 688.116   2
  -1  -3  -3 21322.8 707.447   6
   1   3   3 22698.5 671.766  59
   1   3   3 21313.4 621.896  20
   1   3   3 22009.8 664.481  10
  -1  -3  -3 23907.4 682.385   8
   1   3   4 277.473 122.692  38
  -1  -3  -4 156.630 95.1271  26
   1   3   4 205.272 114.797  29
   1   3   4 279.084 127.024  61
   1   3   4 266.989 98.1342  59
  -1  -3  -4 300.822 144.436  24
   1   3   4 158.071 92.5400  23
  -1  -3  -4 332.100 105.545  44
  -1  -3  -4 182.324 107.354  42
   1   3   4 308.949 127.887  39
   1   3   4 240.277 125.919  17
   1   3   4 149.895 115.954  13
   1   3   4 167.209 84.2009  16
   1   3   4 267.798 120.244  14
   1   3   4 277.680 122.680  15
  -1  -3  -4 186.207 125.376   3
  -1  -3  -4 254.180 118.968   2
  -1  -3  -4 358.892 136.569   6
   1   3   4 204.137 87.1754  10
  -1  -3  -4 345.022 94.9233   8
  -1  -3  -5 44413.2 1323.75   2
  -1  -3  -5 42489.9 1317.11   6
   1   3   5 42704.3 1255.38  29
   1   3   5 39553.2 1259.61  14
   1   3   5 40468.4 1255.76  13
  -1  -3  -5 42794.0 1320.05  24
  -1  -3  -5 42131.2 1243.95  28
   1   3   5 40502.2 1262.03  23
  -1  -3  -5 43354.9 1254.11  42
  -1  -3  -5 43617.0 1246.03  44
   1   3   5 40933.7 1252.66  39
   1   3   5 43219.2 1249.60  40
   1   3   5 41109.6 1269.48  38
   1   3   5 41339.7 1258.55  17
   1   3   5 40587.0 1248.72  61
  -1  -3  -5 41020.8 1237.48  11
   1   3   5 39430.7 1235.70  10
   1   3   5 42218.3 1259.93  12
   1   3   6 11268.6 484.873  29
  -1  -3  -6 12260.4 528.001   2
   1   3   6 11647.4 506.359  38
   1   3   6 12130.4 503.569  39
  -1  -3  -6 11968.3 471.155  11
   1   3   6 11969.6 515.835  13
  -1  -3  -6 11964.9 531.044  24
   1   3   6 10795.1 504.105  23
  -1  -3  -6 12366.8 484.560  35
   1   3   7 7993.99 411.105  29
  -1  -3  -7 7691.27 445.283   3
  -1  -3  -7 8426.87 438.000   6
  -1  -3  -7 8091.60 440.151   2
  -1  -3  -7 9228.92 404.385  35
   1   3   7 8132.94 440.951  38
   1   3   7 8237.52 428.155  39
  -1  -3  -7 8877.10 389.582  44
  -1  -3  -7 8867.06 397.895  42
  -1  -3  -7 8130.56 443.651  24
  -1  -3  -8 318.239 127.538  35
  -1  -3  -8 324.118 120.095  36
  -1  -3  -8 95.8054 148.218   6
  -1  -3  -8 315.681 141.286   3
  -1  -3  -8 170.470 106.230  42
   1   3   8 174.309 143.707  39
  -1  -3  -8 296.595 151.998  24
   1   3   9 158.816 150.882  39
  -1  -3  -9-12.7170 110.420  42
  -1  -3  -9-36.8093 165.336  24
  -1  -3  -9 40.5714 132.939  36
  -1  -3  -9-66.9806 117.944  35
  -1  -3 -10 78.0472 160.850  24
   1   3  10-78.2888 173.496  52
  -1  -3 -10-14.4161 120.686  35
  -1  -3 -11 4108.18 306.961  35
  -1  -3 -11 4274.02 316.550  36
   1   3  11 4051.44 380.106  67
   1   3  11 4594.03 395.198  54
   1   3  11 4010.22 352.664  52
  -1  -3 -12-13.2662 131.867  36
   1   3  12 92.1267 184.108  67
  -1  -3 -12 342.658 162.178  24
  -1  -3 -12 95.8325 123.830  48
   1   3  12 167.298 185.700  54
   1   3  12 137.578 149.394  52
   1   3  13 11.7684 157.191  54
   1   3  13 220.459 149.599  67
  -1  -3 -13 124.542 108.023  36
  -1  -3 -13 66.5170 110.771  34
  -1  -3 -13-75.5932 120.379  48
  -1  -4  15 1725.82 185.247  45
   1   4 -15 1275.40 169.809  37
  -1  -4  15 1724.76 188.474  30
  -1  -4  15 1694.97 194.902  47
   1   4 -15 1910.02 196.301  48
   1   4 -15 1706.93 190.559  24
  -1  -4  14 2443.73 262.862  30
   1   4 -14 2654.12 258.274  24
  -1  -4  14 2337.95 257.958  27
   1   4 -14 2224.24 239.069  34
   1   4 -14 2465.88 253.177  37
  -1  -4  14 2439.99 275.549  47
   1   4 -14 2543.52 258.691  48
  -1  -4  13 40.6753 160.979  30
   1   4 -13 50.0585 159.458  24
  -1  -4  13 59.8012 164.331  27
   1   4 -13 84.5188 157.736  34
   1   4 -13 17.1644 145.856  37
  -1  -4  13-40.9389 164.745  47
   1   4 -13 35.2783 148.784  48
  -1  -4  12 2546.65 309.334  30
   1   4 -12 2437.37 253.086   6
  -1  -4  12 2140.13 303.569  27
   1   4 -12 2578.47 277.190  24
   1   4 -12 2528.95 277.127  34
   1   4 -12 3101.19 300.650  37
  -1  -4  12 2021.70 291.122  47
   1   4 -12 2347.62 288.456  48
   1   4 -11 6998.01 452.818  48
  -1  -4  11 6628.23 486.017  47
  -1  -4  11 7663.54 508.477  41
  -1  -4  11 6058.84 432.597   8
  -1  -4  11 7837.04 510.948  30
   1   4 -11 7941.23 449.981  24
  -1  -4  11 6662.31 467.684  27
   1   4 -11 6995.19 401.048   6
   1   4 -11 7529.38 459.207  34
   1   4 -11 7647.06 471.291  37
   1   4 -10 9597.94 485.830  24
  -1  -4  10 9228.96 537.470  40
  -1  -4  10 10177.3 555.079  41
  -1  -4  10 8110.28 487.093   8
  -1  -4  10 9908.94 555.873  47
   1   4 -10 10397.3 539.017  48
   1   4 -10 9121.67 442.524   6
  -1  -4  10 9688.59 552.378  30
   1   4 -10 9317.90 514.284  34
  -1  -4   9 1628.30 241.606  41
  -1  -4   9 1947.72 240.525  40
  -1  -4   9 2055.28 226.849   8
   1   4  -9 1880.16 244.242  48
   1   4  -9 1835.87 177.118   2
   1   4  -9 2091.15 192.187   6
  -1  -4   9 1734.45 233.533  30
   1   4  -9 2231.08 257.007  34
  -1  -4   8 40515.4 1321.89  40
  -1  -4   8 41019.0 1327.52  41
  -1  -4   8 40551.9 1308.60   7
  -1  -4   8 38973.4 1290.01   8
  -1  -4   8 39208.6 1298.73  11
   1   4  -8 41749.4 1364.29  48
   1   4  -8 42917.9 1359.01  34
   1   4  -8 42041.4 1241.51   1
   1   4  -8 37937.6 1215.90   2
  -1  -4   8 40900.3 1337.08  30
   1   4  -7 2253.42 184.699   1
  -1  -4   7 2252.51 197.949   7
  -1  -4   7 2285.65 200.437   8
  -1  -4   7 2312.90 204.465  11
   1   4  -7 2649.35 240.656  34
  -1  -4   7 2170.98 230.142  30
  -1  -4   7 2736.26 246.918  41
  -1  -4   7 2279.91 226.304  40
  -1  -4   6 2882.33 231.236  30
  -1  -4   6 2589.60 189.607  11
  -1  -4   6 2936.03 204.559   7
  -1  -4   6 2887.14 224.233  41
  -1  -4   6 2566.11 211.358  40
   1   4  -6 2494.51 176.208  18
   1   4  -6 2670.16 176.764  16
   1   4  -6 2923.23 231.133  34
   1   4  -6 2887.20 239.286  37
   1   4  -6 2641.53 189.835   1
   1   4  -6 2892.18 240.832  48
   1   4  -5 55560.7 1613.13  48
  -1  -4   5 54657.4 1559.10   7
  -1  -4   5 55447.1 1562.01  11
  -1  -4   5 52935.5 1559.82  40
   1   4  -5 53942.6 1550.30   1
   1   4  -5 55399.7 1554.90  16
   1   4  -5 54831.5 1545.40  57
  -1  -4   5 54345.5 1581.98  30
   1   4  -5 56083.0 1606.34  34
   1   4  -5 55784.5 1613.51  37
   1   4  -4 4112.69 194.979  61
  -1  -4   4 4109.93 224.748  30
   1   4  -4 4236.93 210.635  57
   1   4  -4 4532.69 221.983  56
   1   4  -4 4866.96 248.011  16
   1   4  -4 4576.58 256.832  48
  -1  -4   4 4255.95 228.920  47
  -1  -4   4 4367.32 218.884  11
  -1  -4   4 4341.37 223.126   7
  -1  -4   4 4087.73 214.989   9
   1   4  -4 4237.49 211.155  12
  -1  -4   4 4117.74 219.635  41
   1   4  -4 4412.87 255.914  37
   1   4  -4 4035.07 244.313  34
   1   4  -4 4811.61 267.447   4
   1   4  -4 4178.33 210.935   1
   1   4  -4 4391.21 189.319  17
   1   4  -3 200096. 5269.33  55
   1   4  -3 200339. 5309.74  61
   1   4  -3 200012. 5270.25  60
  -1  -4   3 204041. 5313.65  30
   1   4  -3 206860. 5328.98  33
   1   4  -3 192245. 5257.41  52
   1   4  -3 192738. 5343.47  48
  -1  -4   3 202065. 5316.42  47
  -1  -4   3 210377. 5333.12   4
   1   4  -3 205729. 5350.55   3
   1   4  -3 207050. 5277.60   1
   1   4  -3 203476. 5293.87  17
  -1  -4   3 199041. 5303.18   9
   1   4  -3 205813. 5282.88  12
   1   4  -3 199517. 5344.31  37
   1   4  -3 199850. 5337.13  34
   1   4  -3 191357. 5293.36  56
   1   4  -3 212084. 5301.06  57
   1   4  -2 535.201 83.0151  56
   1   4  -2 524.224 83.3289  55
  -1  -4   2 926.847 97.6940  27
   1   4  -2 565.029 94.9961  63
   1   4  -2 650.465 82.1458  52
  -1  -4   2 548.628 89.4319  47
   1   4  -2 607.929 109.451   3
  -1  -4   2 446.399 89.7991   4
   1   4  -2 496.477 88.3807  17
  -1  -4   2 479.352 70.6807   9
   1   4  -2 640.534 68.7264  12
   1   4  -2 532.468 116.906  37
  -1  -4   2 638.616 90.7433  30
   1   4  -2 674.133 103.065  33
   1   4  -1 19301.4 631.751  63
   1   4  -1 20962.6 632.880  32
   1   4  -1 20330.4 646.580  58
   1   4  -1 21947.7 634.590  54
   1   4  -1 20995.3 631.106  56
  -1  -4   1 20713.7 647.535  25
  -1  -4   1 20989.6 636.581  27
   1   4  -1 20271.5 630.631  52
   1   4  -1 20966.5 646.224  49
  -1  -4   1 20856.1 629.731  47
  -1  -4   1 22644.7 650.564  45
   1   4  -1 21440.1 592.777  12
   1   4  -1 21801.2 660.465  17
   1   4  -1 21390.9 666.418   3
  -1  -4   1 20729.1 669.666   4
  -1  -4   1 21464.0 662.606   5
   1   4  -1 20224.5 622.449  67
   1   4   0 94414.6 2539.36  67
   1   4   0 94537.5 2537.54  63
   1   4   0 97513.5 2547.27  62
   1   4   0 95751.0 2534.58  32
   1   4   0 93485.0 2501.84  31
   1   4   0 92163.7 2558.87  14
   1   4   0 91204.1 2538.68  58
   1   4   0 92204.2 2538.11  56
   1   4   0 92909.0 2530.60  54
  -1  -4   0 95003.8 2542.39  25
   1   4   0 91971.0 2520.67  50
   1   4   0 94650.3 2544.77  49
  -1  -4   0 93788.3 2538.12  46
  -1  -4   0 94313.4 2545.35  43
  -1  -4   0 95668.9 2534.22  45
  -1  -4   0 94505.7 2579.23   5
   1   4   0 96367.1 2536.07   2
   1   4   0 95143.5 2521.14   6
  -1  -4   0 95159.6 2577.09   3
  -1  -4   0 95340.9 2534.49  10
   1   4   0 94634.1 2493.94   9
   1   4   0 98377.0 2544.92  20
   1   4   0 97232.6 2581.74  17
   1   4   0 93283.4 2528.38  23
   1   4   1 41051.1 1157.93   2
   1   4   1 40823.3 1146.97   6
  -1  -4  -1 41007.1 1219.81   5
   1   4   1 39913.2 1113.18   1
   1   4   1 42633.6 1183.42  67
   1   4   1 41304.4 1161.70  62
   1   4   1 39655.5 1158.00  63
   1   4   1 42741.3 1130.15  31
   1   4   1 40983.0 1180.46  14
   1   4   1 41332.4 1155.96  58
   1   4   1 37095.2 1153.76  54
  -1  -4  -1 42226.4 1174.84  26
  -1  -4  -1 41606.0 1159.00  25
   1   4   1 41065.8 1146.62  50
  -1  -4  -1 41566.4 1159.72  46
  -1  -4  -1 42726.0 1167.42  43
   1   4   1 39767.3 1121.19  38
   1   4   1 38866.1 1112.16   9
  -1  -4  -1 43069.5 1152.30  10
   1   4   1 41358.2 1152.17  20
   1   4   1 42016.5 1151.64  23
   1   4   2 28643.3 905.236  67
   1   4   2 28769.2 937.634  61
   1   4   2 28581.2 869.156  62
   1   4   2 29967.4 861.550  31
   1   4   2 30069.5 839.200  29
   1   4   2 29003.9 898.515  59
   1   4   2 28730.1 893.572  14
   1   4   2 28345.1 905.990  16
   1   4   2 29096.5 887.556  54
  -1  -4  -2 28719.9 899.614  24
  -1  -4  -2 30723.2 898.074  28
   1   4   2 29411.1 882.231   2
  -1  -4  -2 28991.1 949.672   3
   1   4   2 27135.8 849.903   1
   1   4   2 29102.2 875.391   6
   1   4   2 30760.4 881.244  50
  -1  -4  -2 30170.7 878.910  46
  -1  -4  -2 30879.1 886.691  43
  -1  -4  -2 30569.5 897.839  44
   1   4   2 30586.7 856.132  38
   1   4   2 29988.8 845.733  39
   1   4   2 30014.1 868.571  23
  -1  -4  -2 31799.2 866.729  10
   1   4   2 29682.5 931.615  17
   1   4   2 28853.2 854.436  20
   1   4   3 405.783 137.274  54
  -1  -4  -3 402.746 138.256   3
   1   4   3 380.470 109.274   2
   1   4   3 378.732 141.129  61
   1   4   3 450.722 107.430  62
  -1  -4  -3 501.350 117.085  26
  -1  -4  -3 386.992 108.328  28
  -1  -4  -3 387.600 128.770  24
   1   4   3 377.129 96.2333  23
  -1  -4  -3 309.084 103.377  44
   1   4   3 469.076 114.442  38
   1   4   3 336.685 125.218  17
   1   4   3 384.215 85.5581  20
   1   4   3 635.595 132.643  13
   1   4   3 353.560 121.292  14
   1   4   3 504.657 117.688  16
   1   4   3 454.884 121.368  59
  -1  -4  -3 498.044 110.252   8
   1   4   4 3258.35 242.510  54
  -1  -4  -4 3383.02 244.460  24
  -1  -4  -4 3463.88 214.471  26
  -1  -4  -4 3177.72 206.678  28
   1   4   4 3323.07 228.525  14
   1   4   4 3061.90 219.313  13
  -1  -4  -4 3265.04 262.327   3
   1   4   4 3399.25 202.890  23
  -1  -4  -4 3385.62 208.032  44
  -1  -4  -4 3384.00 216.137  42
   1   4   4 3573.33 221.517  38
   1   4   4 3338.76 241.170  17
   1   4   4 3412.84 209.887  12
   1   4   4 3373.19 210.095  59
  -1  -4  -5 72.0854 95.1475  28
   1   4   5-20.5696 134.477  13
   1   4   5 55.3141 114.001  17
  -1  -4  -5 145.821 131.737  24
   1   4   5-65.6801 128.120  61
  -1  -4  -5-15.4012 118.765   3
  -1  -4  -5 26.7055 89.8796  44
   1   4   6 204.788 114.483  17
  -1  -4  -6 227.082 126.101  35
  -1  -4  -6 116.106 89.7798  44
  -1  -4  -6 63.5453 106.412  42
  -1  -4  -6-55.7367 129.880   3
   1   4   7 11831.1 552.983  60
  -1  -4  -7 10824.3 591.440   3
  -1  -4  -7 12012.2 505.892  35
  -1  -4  -7 12247.6 499.790  42
  -1  -4  -7 11523.8 481.864  44
  -1  -4  -7 11946.5 574.383  24
  -1  -4  -8 114455. 3107.52  35
  -1  -4  -8 113896. 3113.10  36
   1   4   8 105612. 3224.80  54
  -1  -4  -8 108626. 3196.82  24
  -1  -4  -8 110295. 3086.82  42
   1   4   8 104145. 3235.59  67
  -1  -4  -9 42315.3 1310.50  36
   1   4   9 41143.3 1431.88  54
  -1  -4  -9 38406.0 1376.42  24
   1   4   9 39017.0 1403.25  52
  -1  -4  -9 38382.4 1272.99  42
   1   4   9 39793.0 1441.62  67
   1   4  10 5706.37 434.600  54
  -1  -4 -10 5448.13 414.474  24
   1   4  10 6024.12 430.567  52
  -1  -4 -10 6322.42 366.522  35
  -1  -4 -10 6252.72 376.141  36
   1   4  10 5777.38 450.552  67
   1   4  11 563.686 227.515  67
   1   4  11 308.055 172.240  52
  -1  -4 -11 449.094 174.596   5
   1   4  11 162.272 196.055  54
  -1  -4 -11 497.184 138.589  35
  -1  -4 -11 521.289 155.608  36
   1   4  12-32.7868 169.772  67
   1   4  12-24.9779 154.435  52
  -1  -4 -12 35.3647 116.516  48
  -1  -4 -12 67.8244 113.537  36
   1   4  12 55.4854 165.466  54
   1   4  13 68.5020 135.249  67
  -1  -4 -13 250.822 106.670  48
  -1  -5  15 88.5079 111.703  30
  -1  -5  15 44.4395 110.996  47
   1   5 -15 28.1269 101.788  48
   1   5 -15-46.2509 91.9238  63
  -1  -5  15-10.6648 102.506  45
   1   5 -14 453.767 143.309  63
  -1  -5  14 587.175 177.613  30
   1   5 -14 534.853 149.105  24
  -1  -5  14 480.186 165.515  27
   1   5 -14 535.709 148.140  34
   1   5 -14 615.825 153.855  37
  -1  -5  14 593.095 178.588  47
   1   5 -14 506.685 154.554  48
  -1  -5  13 204.117 185.767  30
   1   5 -13 30.6275 142.027  24
   1   5 -13-63.0749 146.247  34
   1   5 -13 16.0256 141.099  37
   1   5 -13 135.388 161.728  48
  -1  -5  13 20.5469 182.140  47
  -1  -5  13 141.382 155.753  27
  -1  -5  12 11892.0 651.913  30
   1   5 -12 12485.0 589.547  24
  -1  -5  12 12109.7 652.725  27
   1   5 -12 10551.9 575.329  34
   1   5 -12 12284.0 611.645  37
  -1  -5  12 11716.7 654.221  47
   1   5 -12 12532.7 625.006  48
   1   5 -11 3461.81 319.780  37
  -1  -5  11 2418.84 315.055  30
   1   5 -11 2639.08 266.481  24
  -1  -5  11 2445.04 310.400  27
  -1  -5  11 2962.35 306.237   8
  -1  -5  11 2354.07 311.959  47
   1   5 -11 2879.37 300.315  48
  -1  -5  10 445.580 194.894  41
   1   5 -10 335.594 168.845  34
   1   5 -10 552.453 192.566  37
  -1  -5  10 206.516 177.019  30
   1   5 -10 461.370 159.599  24
  -1  -5  10 194.454 152.695   8
  -1  -5  10 330.981 179.860  47
   1   5 -10 449.001 186.787  48
   1   5  -9-110.803 170.208  34
   1   5  -9-113.480 179.686  37
   1   5  -9 77.7048 173.361  48
  -1  -5   9-18.4528 147.290  47
  -1  -5   9 125.523 170.360  41
  -1  -5   9-55.8809 147.436  27
  -1  -5   9 31.7005 133.693   8
  -1  -5   9 201.788 161.510  30
  -1  -5   8 33017.2 1181.80  47
   1   5  -8 34192.3 1194.56  48
   1   5  -8 35750.6 1185.32  34
   1   5  -8 34684.2 1189.00  37
  -1  -5   8 34253.9 1146.78   7
  -1  -5   8 33850.5 1143.69   8
  -1  -5   8 31875.2 1134.78  11
  -1  -5   8 32281.5 1165.98  30
  -1  -5   8 33823.2 1173.98  41
  -1  -5   7 79111.3 2171.73  41
   1   5  -7 71822.6 2142.67  34
  -1  -5   7 74993.3 2176.16  47
   1   5  -7 69104.6 2146.97  48
  -1  -5   7 72015.3 2093.24   7
  -1  -5   7 71892.4 2093.17   8
  -1  -5   7 68702.1 2094.42  11
   1   5  -7 72041.8 2042.60   1
  -1  -5   7 75348.4 2179.40  30
  -1  -5   6 19076.9 692.312  30
  -1  -5   6 17028.1 677.216  47
   1   5  -6 19346.8 716.703  48
  -1  -5   6 18808.4 652.233   7
  -1  -5   6 17947.1 651.473  11
  -1  -5   6 18629.3 673.255  41
   1   5  -6 18647.5 645.294  18
   1   5  -6 18704.5 640.132  16
   1   5  -6 18577.7 691.379  33
   1   5  -6 19029.4 701.235  34
   1   5  -6 18449.2 703.717  37
   1   5  -6 18848.5 623.247   1
   1   5  -5 537.251 122.470  56
  -1  -5   5 713.508 132.764  27
   1   5  -5 771.374 138.539  33
  -1  -5   5 615.417 128.009  47
   1   5  -5 588.572 150.006  48
  -1  -5   5 719.683 114.954  11
  -1  -5   5 768.603 123.589   7
  -1  -5   5 530.255 118.950  41
   1   5  -5 757.233 136.923  16
   1   5  -5 636.615 149.632  37
   1   5  -5 744.852 119.246   1
   1   5  -4 32901.5 993.878  61
  -1  -5   4 32311.1 1015.36  30
   1   5  -4 34425.2 1032.21  33
   1   5  -4 34469.1 1045.55  16
   1   5  -4 32140.0 1002.51  57
   1   5  -4 34543.1 1010.90  56
  -1  -5   4 33763.8 1032.07  27
  -1  -5   4 33549.3 1023.24  47
   1   5  -4 34044.4 1060.08  48
   1   5  -4 34163.0 985.802   1
   1   5  -4 34609.3 1060.50   3
   1   5  -4 34106.6 989.145  17
   1   5  -4 34562.8 1058.28  37
   1   5  -4 32968.1 1044.07  34
  -1  -5   4 34374.6 1026.05  11
  -1  -5   4 34042.5 1023.37   7
  -1  -5   4 32456.7 1004.26   9
   1   5  -4 33020.0 1034.49  63
   1   5  -3 41176.8 1170.08  60
   1   5  -3 43527.0 1215.53  61
  -1  -5   3 41611.8 1201.57  30
   1   5  -3 39530.3 1166.41  55
   1   5  -3 41158.6 1193.17  56
   1   5  -3 43640.0 1257.82  16
  -1  -5   3 40866.4 1213.09  27
  -1  -5   3 42739.0 1210.12  47
  -1  -5   3 43175.3 1224.25   4
   1   5  -3 42854.2 1239.26   3
   1   5  -3 40770.5 1150.48   1
   1   5  -3 42982.0 1201.12  17
   1   5  -3 40765.2 1233.35  37
   1   5  -3 39262.9 1210.74  63
   1   5  -3 40167.1 1153.57  12
  -1  -5   3 39949.6 1209.62  11
  -1  -5   3 41739.3 1186.26   9
   1   5  -2 1198.59 126.836  56
  -1  -5   2 1331.48 143.723  25
   1   5  -2 1232.00 179.997  16
   1   5  -2 1190.56 123.279  52
  -1  -5   2 1128.20 123.912  47
   1   5  -2 1253.52 135.955  49
  -1  -5   2 1255.66 134.823  45
   1   5  -2 1171.61 90.0350  12
   1   5  -2 1265.87 150.578  58
   1   5  -2 1141.76 114.960  32
   1   5  -2 1050.23 128.303  33
  -1  -5   2 1305.05 126.673  30
   1   5  -2 1102.69 129.174  63
   1   5  -2 1386.18 162.323  61
   1   5  -2 1157.25 89.4606   1
  -1  -5   2 1234.46 141.645   4
   1   5  -2 1146.12 139.808   3
   1   5  -1 21674.5 690.940  58
   1   5  -1 21681.8 653.591  32
   1   5  -1 20988.7 735.119  16
   1   5  -1 22641.8 678.190  56
   1   5  -1 21304.7 669.224  54
  -1  -5   1 21640.8 683.192  25
  -1  -5   1 21592.3 669.092  27
   1   5  -1 21781.5 676.499  52
  -1  -5   1 21283.5 656.944  47
   1   5  -1 20849.4 669.316  49
  -1  -5   1 22534.8 680.065  45
   1   5  -1 20876.2 635.802   6
   1   5  -1 21943.0 658.423   2
  -1  -5   1 21338.1 707.951   4
   1   5  -1 21179.9 695.599   3
  -1  -5   1 21321.7 695.618   5
   1   5  -1 21805.3 701.143  17
   1   5  -1 22117.3 691.816  20
   1   5  -1 19738.1 660.298  67
   1   5  -1 21284.8 678.264  63
   1   5  -1 21073.8 690.320  62
   1   5  -1 21652.2 731.404  61
   1   5   0 3802.25 216.165  67
   1   5   0 3776.92 217.575  62
   1   5   0 4009.28 210.158  63
   1   5   0 3698.80 258.294  61
   1   5   0 4217.38 197.833  32
   1   5   0 3744.98 214.662  58
   1   5   0 4186.71 261.898  16
   1   5   0 3846.96 234.085  14
   1   5   0 3846.97 215.006  54
   1   5   0 4014.54 216.284  56
   1   5   0 3479.24 217.640  52
  -1  -5   0 3636.96 201.202  25
   1   5   0 3908.49 205.806  49
  -1  -5   0 3931.67 204.604  46
  -1  -5   0 4216.09 213.839  43
  -1  -5   0 3748.94 197.349  45
  -1  -5   0 4069.24 199.946  10
   1   5   0 3695.91 238.332  17
   1   5   0 3977.68 216.106  20
  -1  -5   0 4177.96 246.884   4
   1   5   0 4061.38 195.433   2
   1   5   0 3720.21 178.696   6
  -1  -5   0 3487.80 227.757   5
   1   5   0 3689.12 185.515  23
   1   5   1 25529.3 763.947  62
   1   5   1 22789.1 746.244  63
   1   5   1 23283.9 798.004  16
   1   5   1 23607.3 778.720  14
   1   5   1 23697.7 724.039   6
   1   5   1 24650.2 740.620   2
  -1  -5  -1 24076.1 807.332   3
  -1  -5  -1 25698.8 822.285   5
   1   5   1 23501.1 749.275  58
   1   5   1 24465.0 786.656  59
   1   5   1 23044.9 755.171  54
  -1  -5  -1 23514.7 742.323  25
  -1  -5  -1 25155.8 766.834  26
   1   5   1 23334.4 780.984  52
  -1  -5  -1 24803.7 746.853  46
  -1  -5  -1 25029.5 756.675  43
   1   5   1 23651.2 772.078  67
   1   5   1 24489.7 728.427  23
  -1  -5  -1 26484.5 739.697  10
   1   5   1 23404.6 744.776  20
   1   5   1 24218.3 811.124  17
  -1  -5  -2 7649.65 336.281  26
   1   5   2 8446.98 368.853  67
   1   5   2 7624.27 302.909  23
  -1  -5  -2 8292.57 321.310  46
  -1  -5  -2 8260.23 339.014  44
  -1  -5  -2 7998.14 327.104  43
   1   5   2 7690.66 353.707  59
   1   5   2 7616.83 349.646  14
   1   5   2 7501.32 357.205  16
   1   5   2 8090.84 331.546  62
   1   5   2 7057.49 333.669  54
  -1  -5  -2 7736.31 384.708   3
  -1  -5  -2 7295.33 388.452   5
   1   5   2 7604.50 322.664   2
   1   5   2 7647.65 376.137  17
   1   5   2 7574.84 310.608  20
  -1  -5  -3 22920.6 879.012   5
  -1  -5  -3 22746.3 874.420   3
  -1  -5  -3 25987.4 799.635  44
   1   5   3 24966.0 816.065  59
   1   5   3 24441.5 812.600  16
   1   5   3 24964.7 822.327  14
   1   5   3 24165.1 811.919  18
   1   5   3 23530.4 841.174  17
   1   5   3 23151.8 803.189  54
   1   5   3 25146.6 789.695  62
   1   5   3 24209.8 853.386  61
  -1  -5  -3 27207.8 814.384  28
  -1  -5  -3 25787.8 808.144  26
   1   5   3 24395.0 839.233  67
  -1  -5  -4 9820.67 517.495   3
  -1  -5  -4 11378.6 451.649  42
  -1  -5  -4 11304.5 438.757  44
   1   5   4 10281.0 445.943  59
   1   5   4 10599.5 481.769  17
   1   5   4 10907.6 471.439  54
   1   5   4 10858.8 492.029  61
   1   5   4 10617.2 494.934  67
  -1  -5  -4 10710.1 438.363  26
  -1  -5  -4 10899.2 438.884  28
   1   5   4 10096.8 465.281  14
  -1  -5  -5 6460.57 330.666  42
  -1  -5  -5 6194.30 317.443  28
   1   5   5 5415.19 339.152  17
   1   5   5 5716.05 349.455  61
   1   5   5 5415.72 351.691  54
  -1  -5  -5 4965.87 378.349   3
   1   5   5 5799.20 384.473  67
   1   5   6 397.810 199.108  67
  -1  -5  -6 353.982 124.783  42
  -1  -5  -6 484.516 136.384  35
   1   5   6 99.6896 180.560  54
   1   5   6 260.406 157.259  60
  -1  -5  -6 286.582 170.182   3
   1   5   6 226.325 132.236  17
  -1  -5  -7 19040.4 885.823   3
  -1  -5  -7 20890.2 744.719  35
   1   5   7 18941.4 830.410  52
   1   5   7 19795.6 844.625  54
   1   5   7 20280.8 811.332  60
  -1  -5  -7 19541.7 723.889  42
   1   5   7 20003.3 862.501  67
   1   5   8 10366.3 595.660  52
   1   5   8 10894.5 608.320  54
  -1  -5  -8 10629.9 483.871  42
   1   5   8 10620.6 614.464  67
  -1  -5  -8 11282.9 506.836  36
  -1  -5  -8 11596.9 506.223  35
  -1  -5  -9 23449.9 860.130  35
   1   5   9 24705.9 988.595  52
   1   5  10 32701.3 1202.56  67
  -1  -5 -10 33002.9 1067.67  36
  -1  -5 -10 31030.3 1052.09  35
   1   5  10 32145.4 1168.75  52
   1   5  11 247.915 168.293  52
  -1  -5 -11 281.829 112.919  35
  -1  -5 -11 124.399 119.516  36
   1   5  11 504.453 199.150  67
  -1  -5 -11 23.8214 131.140  48
   1   5  12 7113.81 371.664  52
   1   5  12 7665.01 421.655  67
  -1  -5 -12 7497.84 355.416  48
  -1  -5 -12 6847.80 342.796  36
  -1  -5 -12 7043.08 358.875  34
  -1  -6  15 614.938 129.962  45
  -1  -6  15 688.583 136.684  47
  -1  -6  14 660.912 180.445  30
   1   6 -14 659.022 144.183  63
  -1  -6  14 521.875 163.460  27
  -1  -6  14 486.217 167.782  45
  -1  -6  14 747.317 180.643  47
   1   6 -14 354.252 132.378  48
  -1  -6  13 849.852 206.099  27
  -1  -6  13 1159.69 227.739  30
  -1  -6  13 912.819 217.752  47
   1   6 -13 946.063 191.972  48
   1   6 -13 970.901 183.718  63
   1   6 -13 873.822 151.266  58
   1   6 -12 8594.45 444.019  58
  -1  -6  12 7213.40 509.787  27
  -1  -6  12 9450.55 558.770  30
   1   6 -12 7686.79 469.919  34
   1   6 -12 8304.59 494.181  48
   1   6 -11 202.380 165.281  34
  -1  -6  11-45.7394 182.547  27
  -1  -6  11-90.6996 179.478  47
   1   6 -11 177.448 171.198  48
  -1  -6  11-77.6285 173.193   8
   1   6 -10 375.287 146.476  20
   1   6 -10 355.665 193.397  37
  -1  -6  10 618.978 206.544  30
  -1  -6  10 283.652 177.296  27
  -1  -6  10 183.217 165.943   8
   1   6 -10 435.571 187.792  48
  -1  -6  10 429.831 193.301  47
   1   6  -9 2692.65 298.404  37
   1   6  -9 2573.94 289.256  34
  -1  -6   9 2218.91 271.732  30
  -1  -6   9 1908.78 268.620  27
  -1  -6   9 2123.47 249.220   7
  -1  -6   9 2117.40 254.277   8
  -1  -6   9 2389.35 288.063  47
   1   6  -9 2228.89 289.194  48
  -1  -6   8 9429.60 506.995  41
  -1  -6   8 8273.55 452.695  11
  -1  -6   8 8608.29 459.300   8
  -1  -6   8 8177.14 496.558  27
  -1  -6   8 8508.58 491.424  30
  -1  -6   8 8814.86 502.260  47
   1   6  -8 8384.57 489.963  48
   1   6  -8 8318.07 475.009  34
   1   6  -8 8235.43 476.058  37
  -1  -6   7 2177.21 216.556  11
  -1  -6   7 2446.57 213.020   7
  -1  -6   7 2662.17 260.739  30
  -1  -6   7 2665.90 256.529  27
  -1  -6   7 2436.85 251.842  47
   1   6  -7 2867.25 272.856  48
   1   6  -7 2759.35 251.013  34
   1   6  -7 2610.76 262.390  37
  -1  -6   6 28713.3 1006.65  47
   1   6  -6 28900.4 1034.28   3
   1   6  -6 30134.5 985.179  19
   1   6  -6 31149.3 990.411  18
  -1  -6   6 31454.1 983.034   7
  -1  -6   6 28919.9 983.894  11
   1   6  -6 29902.9 1034.53  37
   1   6  -6 30486.7 1026.00  34
  -1  -6   6 29875.3 1024.11  27
  -1  -6   6 30262.2 1014.66  30
   1   6  -6 31320.6 988.787  16
   1   6  -6 32037.4 1035.69  63
   1   6  -5 28221.8 905.234  16
  -1  -6   5 26499.1 888.856  30
  -1  -6   5 25483.3 897.091  27
  -1  -6   5 26170.6 891.590  47
   1   6  -5 25145.3 912.840   3
  -1  -6   5 27545.5 878.534   7
  -1  -6   5 26515.2 877.703  11
   1   6  -5 27184.7 923.232  37
   1   6  -5 28353.2 870.016  59
   1   6  -5 28261.2 920.966  63
   1   6  -4 977.781 136.187  56
   1   6  -4 752.981 148.379  16
  -1  -6   4 1137.30 149.010  27
  -1  -6   4 693.107 127.005  47
   1   6  -4 974.610 146.662   3
   1   6  -4 940.582 124.693  17
  -1  -6   4 913.148 129.334  11
  -1  -6   4 921.390 129.416   7
   1   6  -4 833.168 150.439  37
   1   6  -4 750.082 121.573  61
   1   6  -3 11098.2 469.356  58
   1   6  -3 11551.6 445.632  56
  -1  -6   3 11430.5 442.512  30
  -1  -6   3 12264.0 463.683  27
  -1  -6   3 12402.8 480.054  25
  -1  -6   3 12472.0 456.787  47
  -1  -6   3 11254.5 463.140  45
   1   6  -3 11957.0 457.476  17
  -1  -6   3 12531.9 465.381  11
   1   6  -3 10399.8 418.967  60
   1   6  -3 12712.8 509.395  16
   1   6  -3 11470.4 471.375   3
  -1  -6   3 12388.4 470.280   4
  -1  -6   2 4722.08 243.206  47
  -1  -6   2 5466.92 271.779  45
   1   6  -2 4860.13 273.145  20
   1   6  -2 4923.78 270.431  17
   1   6  -2 5422.20 317.351  16
   1   6  -2 4899.61 265.519  63
   1   6  -2 4752.51 277.457  62
   1   6  -2 5129.22 260.853  60
   1   6  -2 4986.23 257.957  56
  -1  -6   2 5482.79 265.130  27
  -1  -6   2 5192.96 270.595  25
   1   6  -2 4700.01 241.616  52
   1   6  -2 4910.51 271.204   3
  -1  -6   2 5015.95 273.307   4
   1   6  -1 86460.1 2501.37  16
   1   6  -1 88777.2 2448.72  60
   1   6  -1 92227.6 2454.92  62
   1   6  -1 82885.9 2422.96  63
   1   6  -1 86674.9 2414.05  54
   1   6  -1 92975.0 2434.06  56
  -1  -6   1 90578.6 2434.44  25
   1   6  -1 89676.3 2430.61  52
  -1  -6   1 88245.3 2423.65  46
  -1  -6   1 89165.1 2422.12  45
  -1  -6   1 89030.7 2439.84  43
   1   6  -1 88237.6 2463.17  17
   1   6  -1 84903.7 2437.43  20
  -1  -6   1 88892.1 2422.85  10
   1   6  -1 83635.8 2408.41  67
   1   6  -1 88022.1 2382.36   2
  -1  -6   1 86777.8 2462.11   4
  -1  -6   1 86715.8 2443.52   5
   1   6   0 145666. 4132.73  56
   1   6   0 151977. 4151.44  52
   1   6   0 151010. 4200.32  16
  -1  -6   0 158009. 4125.74  25
  -1  -6   0 153367. 4114.38  46
  -1  -6   0 155869. 4133.52  43
   1   6   0 152922. 4186.23  17
   1   6   0 152603. 4138.26  20
   1   6   0 159415. 4145.96  67
   1   6   0 160016. 4150.93  62
   1   6   0 149472. 4129.94  63
   1   6   0 155967. 4217.95  61
  -1  -6   0 152036. 4186.00   4
   1   6   0 153656. 4089.60   2
  -1  -6   0 154047. 4172.85   5
   1   6   0 156838. 4177.23  59
  -1  -6  -1 1968.95 157.816  43
   1   6   1 1788.55 158.499  20
   1   6   1 1632.52 199.756  17
   1   6   1 1626.26 187.553  52
   1   6   1 1502.94 152.071  63
   1   6   1 1831.15 209.462  61
   1   6   1 1563.99 169.019  62
   1   6   1 1980.80 195.054  59
  -1  -6  -1 1635.11 176.547   3
   1   6   1 1538.35 135.396   2
  -1  -6  -1 1490.11 181.635   5
  -1  -6  -1 1613.43 152.924  26
   1   6   1 1713.75 192.639  16
   1   6   1 1759.75 184.921  14
   1   6   2 49491.4 1502.44   2
  -1  -6  -2 49800.7 1603.43   5
  -1  -6  -2 51433.8 1602.00   3
   1   6   2 50783.8 1497.09  20
   1   6   2 51546.6 1587.26  17
   1   6   2 52762.3 1559.52  67
  -1  -6  -2 54215.5 1530.03  26
  -1  -6  -2 55785.0 1537.75  28
  -1  -6  -2 55253.3 1526.17  44
   1   6   2 53289.2 1522.42  62
   1   6   2 49556.8 1587.35  61
   1   6   2 50779.5 1550.94  14
   1   6   2 49715.1 1558.49  16
   1   6   3 24580.0 887.774  61
   1   6   3 25908.9 816.301  62
   1   6   3 23215.2 830.791  19
   1   6   3 22199.8 855.685  17
   1   6   3 22609.9 848.349  67
  -1  -6  -3 26270.8 821.481  28
  -1  -6  -3 25673.0 814.591  26
   1   6   3 24244.5 879.504  52
   1   6   3 24619.7 843.781  16
   1   6   3 23453.8 847.321  14
  -1  -6  -3 23823.3 909.682   3
  -1  -6  -3 23389.7 918.002   5
   1   6   4 8925.46 461.980  17
   1   6   4 9633.56 484.426  67
   1   6   4 9265.55 494.611  52
   1   6   4 9197.34 439.635  59
  -1  -6  -4 7564.62 489.426   5
  -1  -6  -4 9062.71 515.892   3
   1   6   4 9863.31 487.740  60
   1   6   4 9554.64 481.164  61
  -1  -6  -4 9697.92 421.988  42
   1   6   5 2859.09 299.527  67
   1   6   5 3131.86 304.583  52
  -1  -6  -5 2796.17 228.590  42
   1   6   5 2775.10 269.681  61
   1   6   5 2915.36 282.334  60
  -1  -6  -5 2370.45 296.883   3
   1   6   5 2982.77 268.632  17
  -1  -6  -6 9211.28 428.947  35
   1   6   6 8602.25 506.656  52
   1   6   6 7775.47 457.338  17
  -1  -6  -6 7620.09 546.220   5
  -1  -6  -6 7064.04 530.762   3
   1   6   6 8422.59 519.409  67
   1   6   6 7998.78 452.976  61
   1   6   6 8666.67 487.346  60
   1   6   7 5060.42 411.428  52
  -1  -6  -7 4919.11 310.738  35
  -1  -6  -7 6118.14 479.625   5
   1   6   7 5262.28 428.946  67
   1   6   7 5404.55 397.917  60
  -1  -6  -8 76939.2 2451.47   5
   1   6   8 75258.1 2342.99  60
  -1  -6  -8 80114.6 2252.44  35
   1   6   8 75641.3 2407.40  52
   1   6   9 26624.4 1051.19  67
  -1  -6  -9 25172.8 884.780  35
  -1  -6  -9 27457.4 914.465  36
  -1  -6 -10 6379.90 358.610  35
  -1  -6 -10 7713.67 379.503  36
   1   6  10 8604.37 504.846  67
   1   6  10 7291.91 455.709  52
   1   6  11 5553.27 368.715  67
   1   6  11 5638.35 348.013  52
  -1  -6 -11 4870.04 280.209  48
  -1  -6 -11 4384.45 267.598  36
  -1  -7  15 4748.07 270.019  47
  -1  -7  14 197.576 138.221  45
  -1  -7  14 261.280 144.063  47
   1   7 -14 433.656 119.244  63
  -1  -7  14 380.524 151.714  30
   1   7 -13 5039.83 292.601  58
   1   7 -13 5675.16 343.406  63
  -1  -7  13 4844.12 380.151  47
  -1  -7  13 5114.97 391.493  27
  -1  -7  13 5066.29 391.102  45
  -1  -7  13 4934.24 377.480  30
  -1  -7  12 1026.29 232.058  30
   1   7 -12 1301.35 207.112  63
  -1  -7  12 1075.42 236.148  27
   1   7 -12 1038.48 168.686  58
  -1  -7  12 806.459 220.396  47
   1   7 -12 1086.03 203.901  48
   1   7 -11 2405.34 274.353  63
  -1  -7  11 2333.38 298.472  30
  -1  -7  11 2361.12 309.224  27
   1   7 -11 2336.40 247.692  58
  -1  -7  11 2216.36 302.464  47
   1   7 -11 2410.49 281.185  48
   1   7 -10 195.936 132.405  20
  -1  -7  10 337.764 172.040   8
  -1  -7  10 261.651 178.506  30
   1   7 -10 376.144 182.629  63
  -1  -7  10 472.971 179.939  27
   1   7 -10 374.063 157.405  58
   1   7 -10 251.883 206.480  48
  -1  -7  10 198.975 175.162  47
   1   7  -9 1486.51 203.257  20
  -1  -7   9 1215.90 212.795   7
  -1  -7   9 1177.93 225.345   8
  -1  -7   9 951.848 221.460  30
   1   7  -9 1376.72 234.433  63
   1   7  -9 1434.38 218.476  58
  -1  -7   9 1320.67 243.505  47
   1   7  -9 1073.95 245.674  48
  -1  -7   8 19679.3 799.776   7
  -1  -7   8 19849.0 816.825  11
  -1  -7   8 21106.1 836.701   8
  -1  -7   8 20987.3 893.689  27
   1   7  -8 22207.9 817.488  20
  -1  -7   8 22115.6 893.924  30
   1   7  -8 20257.6 851.957  48
  -1  -7   8 21123.0 884.313  47
   1   7  -8 19446.1 830.272  63
   1   7  -7 16067.9 679.462  63
  -1  -7   7 15462.4 637.499   8
  -1  -7   7 15006.1 635.440  11
  -1  -7   7 15216.7 671.680  27
  -1  -7   7 16900.4 681.946  30
   1   7  -7 14564.8 657.986  58
  -1  -7   7 15783.6 675.197  47
  -1  -7   6 23449.8 847.515  47
  -1  -7   6 23574.1 842.349  30
  -1  -7   6 23366.9 819.788  11
  -1  -7   6 23257.4 813.594   7
  -1  -7   6 22450.9 855.921  27
   1   7  -6 23723.5 839.507  16
   1   7  -6 23862.1 839.449  18
   1   7  -6 23898.5 837.305  19
   1   7  -6 22658.5 854.697  58
   1   7  -6 22483.1 853.970  63
  -1  -7   5 9814.73 456.486  30
   1   7  -5 10817.5 490.820  18
   1   7  -5 10535.9 486.157  19
   1   7  -5 10730.5 492.200  63
  -1  -7   5 10700.3 457.252   7
  -1  -7   5 10731.3 463.319  11
   1   7  -5 10941.9 493.727  16
   1   7  -5 11253.9 500.393  58
   1   7  -5 11415.5 464.702  59
  -1  -7   5 10609.2 478.960  27
  -1  -7   4 48151.4 1436.58  25
  -1  -7   4 47995.8 1410.79  27
   1   7  -4 47596.2 1447.38  18
   1   7  -4 45081.3 1412.86  20
   1   7  -4 45151.9 1379.62  17
  -1  -7   4 44881.9 1386.94  11
  -1  -7   4 46446.8 1392.88   7
   1   7  -4 45074.3 1437.47  16
  -1  -7   4 47572.9 1430.32  45
  -1  -7   4 46038.8 1392.85  47
   1   7  -4 44398.4 1372.97  61
   1   7  -4 44168.9 1411.59  63
   1   7  -4 45538.0 1423.10  58
   1   7  -3 200041. 5404.73  58
   1   7  -3 199978. 5444.96  16
   1   7  -3 203537. 5445.71  18
   1   7  -3 197854. 5396.41  20
   1   7  -3 195332. 5383.09  17
  -1  -7   3 201851. 5403.39  25
  -1  -7   3 205362. 5380.13  27
  -1  -7   3 202755. 5376.48  11
   1   7  -3 200448. 5393.86  63
   1   7  -3 195961. 5387.87  61
  -1  -7   2 38942.7 1223.52  43
   1   7  -2 39095.3 1235.95  17
   1   7  -2 40775.2 1236.00  20
  -1  -7   2 40087.6 1220.09  25
   1   7  -2 40455.8 1299.27  16
   1   7  -2 38735.5 1231.10  58
   1   7  -2 38279.9 1216.89  63
   1   7  -2 40887.2 1215.36  60
   1   7  -2 39681.3 1255.01  61
   1   7  -1 8970.98 419.381  17
   1   7  -1 8976.16 400.178  20
   1   7  -1 8197.97 435.430  18
   1   7  -1 8296.10 381.915  52
   1   7  -1 8878.28 448.334  16
  -1  -7   1 8519.53 375.887  25
   1   7  -1 8732.98 416.970  59
   1   7  -1 8504.49 395.188  58
   1   7  -1 8355.89 384.570  56
   1   7  -1 8422.89 431.950  61
   1   7  -1 8825.52 387.581  63
   1   7   0-9.87132 101.743  58
   1   7   0 153.693 129.522  59
   1   7   0 92.6617 97.8663  63
   1   7   0 83.0774 141.982  61
  -1  -7   0 75.2003 89.3301  26
   1   7   0 160.096 140.217  16
   1   7   0 173.386 132.557  18
   1   7   0 39.8913 106.324  20
   1   7   0 87.4338 120.073  17
  -1  -7  -1 4803.36 320.652   4
  -1  -7  -1 5445.43 331.635   5
   1   7   1 5377.13 342.606  18
   1   7   1 5949.03 356.017  17
   1   7   1 5093.39 293.380  20
   1   7   1 5172.21 308.731  67
   1   7   1 5356.07 355.698  61
   1   7   1 5371.53 338.131  60
  -1  -7  -1 5638.24 294.365  26
  -1  -7  -1 5822.34 297.602  28
   1   7   1 5345.60 322.197  52
   1   7   1 5373.14 340.736  16
   1   7   1 5501.97 301.073  58
   1   7   1 5473.93 327.746  59
   1   7   2 15992.6 644.477  18
   1   7   2 15798.0 665.779  17
   1   7   2 15993.0 642.562  19
   1   7   2 15212.6 624.510  67
   1   7   2 16183.8 648.104  16
   1   7   2 14946.0 660.047  61
   1   7   2 16480.4 669.541  60
   1   7   2 15005.6 588.608  62
   1   7   2 16236.2 652.437  52
   1   7   2 16034.3 641.005  59
  -1  -7  -2 15094.9 670.585   4
  -1  -7  -2 15530.9 672.981   5
  -1  -7  -2 15652.5 666.189   3
   1   7   3 14982.8 622.026  18
   1   7   3 14111.4 648.029  17
   1   7   3 15913.9 632.349  19
   1   7   3 16015.7 654.058  67
   1   7   3 14168.4 633.596  14
   1   7   3 14780.6 622.052  16
   1   7   3 15170.1 633.149  59
   1   7   3 14285.9 649.894  61
   1   7   3 15403.1 663.899  60
   1   7   3 14990.2 586.427  62
  -1  -7  -3 15695.7 695.639   3
  -1  -7  -3 14896.7 697.420   5
   1   7   3 15277.7 662.643  52
   1   7   4 1737.44 242.510  67
   1   7   4 1562.83 256.783  52
   1   7   4 1735.86 220.340  59
   1   7   4 1892.86 254.335  60
   1   7   4 1916.76 246.615  61
  -1  -7  -4 2000.36 268.823   3
   1   7   4 1668.31 240.297  17
   1   7   5 259.890 167.498  17
  -1  -7  -5 49.4183 110.274  35
   1   7   5 157.006 198.162  52
   1   7   5 89.1149 176.173  60
   1   7   5 38.6397 180.291  67
   1   7   5-17.1617 156.200  61
  -1  -7  -5 96.6405 168.867   3
  -1  -7  -5 72.4777 163.263   5
   1   7   6 13575.0 686.257  52
   1   7   6 15062.5 728.661  67
  -1  -7  -6 12677.4 757.496   5
   1   7   6 14110.2 674.548  60
   1   7   6 13288.5 643.163  61
   1   7   7 35691.3 1324.77  52
   1   7   7 38141.6 1310.79  60
  -1  -7  -7 36108.3 1416.42   5
  -1  -7  -8-64.7952 109.603  36
  -1  -7  -8 22.8989 156.524   5
   1   7   8 20.8967 187.725  67
   1   7   9 113.178 180.261  67
  -1  -7  -9 28.8949 89.3300  36
   1   7   9-17.9837 177.752  52
   1   7  10 14.6103 143.626  52
  -1  -7 -10 88.8196 80.6805  48
   1   7  10-78.1886 175.049  67
   1   7  11 3143.35 237.894  52
   1   7  11 3369.59 256.768  67
  -1  -8  14-55.4697 119.908  47
   1   8 -14 81.0011 88.1771  62
  -1  -8  14 140.395 108.513  45
   1   8 -13 27291.8 860.981  58
  -1  -8  13 26279.5 969.778  30
  -1  -8  13 24786.7 971.269  27
  -1  -8  13 25937.9 973.661  47
   1   8 -13 27548.0 908.687  63
  -1  -8  13 24437.7 978.479  45
   1   8 -12 1097.43 168.823  58
  -1  -8  12 1147.46 214.867  30
  -1  -8  12 929.642 209.544  27
  -1  -8  12 827.265 209.610  47
  -1  -8  12 752.364 217.355  45
   1   8 -12 1308.85 196.041  63
   1   8 -11 1929.94 242.237  63
   1   8 -11 2129.54 227.691  58
  -1  -8  11 1703.69 269.905  27
  -1  -8  11 1212.88 243.186  47
  -1  -8  11 1580.53 275.845  45
  -1  -8  11 1391.11 244.138  30
   1   8 -11 1797.95 199.097  20
  -1  -8  10 3172.40 344.659  47
  -1  -8  10 3268.92 345.767  27
   1   8 -10 3784.67 336.898  63
   1   8 -10 3593.06 298.738  58
  -1  -8  10 3470.53 348.469  30
   1   8  -9 9533.28 541.355  63
  -1  -8   9 9861.74 583.276  30
  -1  -8   9 10463.5 609.173  47
  -1  -8   9 9856.27 598.567  27
   1   8  -9 9118.02 512.737  58
   1   8  -9 9799.18 496.872  20
  -1  -8   9 9396.16 519.676   7
  -1  -8   9 9179.30 526.640   8
   1   8  -8 12106.0 618.151  63
  -1  -8   8 13466.7 653.674  30
   1   8  -8 13226.9 603.009  20
   1   8  -8 12303.5 620.716  58
  -1  -8   8 13595.7 660.395  47
  -1  -8   8 12733.3 615.024   8
  -1  -8   8 13112.7 601.549   7
  -1  -8   7 3895.07 312.539  47
  -1  -8   7 4121.85 328.392  45
  -1  -8   7 3721.75 289.829   8
  -1  -8   7 3641.70 279.173   7
   1   8  -7 3481.22 308.178  63
  -1  -8   7 4184.15 316.786  30
   1   8  -7 3874.99 323.146  58
  -1  -8   7 3863.65 321.090  27
   1   8  -7 3875.55 288.010  19
   1   8  -7 3528.16 309.388  20
   1   8  -7 3741.47 293.145  18
  -1  -8   6 598.763 151.417  47
  -1  -8   6 761.933 163.569  45
  -1  -8   6 503.496 134.033  11
  -1  -8   6 852.342 173.296  27
   1   8  -6 604.912 183.662  58
  -1  -8   6 671.985 158.839  30
   1   8  -6 776.669 174.391  63
   1   8  -6 738.845 171.643  16
   1   8  -6 580.816 166.741  20
   1   8  -6 561.024 163.874  18
   1   8  -6 443.538 151.956  19
  -1  -8   5 35.7836 105.026  11
  -1  -8   5 70.6899 105.150   7
   1   8  -5 88.6404 133.593  16
  -1  -8   5 44.4266 104.627  25
  -1  -8   5 81.4418 109.252  27
   1   8  -5 14.5522 136.623  58
   1   8  -5 96.5656 123.769  59
  -1  -8   5 14.2576 115.693  45
   1   8  -5 58.3719 133.664  63
   1   8  -5 85.3733 143.668  20
   1   8  -5-14.7126 138.958  18
   1   8  -5 72.8512 134.298  19
  -1  -8   4 932.091 146.077  11
  -1  -8   4 729.411 140.882   7
   1   8  -4 724.679 168.591  16
  -1  -8   4 822.628 144.967  27
  -1  -8   4 713.356 149.254  25
   1   8  -4 578.370 160.370  58
   1   8  -4 699.586 152.303  59
  -1  -8   4 744.802 150.283  45
   1   8  -4 485.678 140.950  63
   1   8  -4 634.812 169.230  62
   1   8  -4 691.207 144.643  61
   1   8  -4 874.229 165.622  20
   1   8  -4 848.913 183.184  19
   1   8  -4 661.282 176.882  18
   1   8  -4 710.474 151.533  17
   1   8  -3 28123.0 977.719  18
   1   8  -3 26373.5 961.463  19
   1   8  -3 25274.0 910.445  20
   1   8  -3 25070.8 907.276  17
  -1  -8   3 27134.6 900.724   7
  -1  -8   3 26111.6 891.663  11
   1   8  -3 26537.4 964.595  16
  -1  -8   3 25331.9 902.068  25
  -1  -8   3 25679.0 910.986  43
   1   8  -3 25075.0 916.067  58
   1   8  -3 27111.2 940.031  59
   1   8  -3 26637.3 934.193  62
   1   8  -3 25710.3 909.445  61
   1   8  -3 26484.1 916.283  63
  -1  -8   3 27226.0 901.384   4
   1   8  -2 13133.4 592.156  19
   1   8  -2 12770.6 591.971  18
   1   8  -2 12006.9 530.682  20
   1   8  -2 12355.7 549.226  17
   1   8  -2 12557.7 538.068  58
   1   8  -2 11875.9 543.381  59
   1   8  -2 12513.6 586.901  16
   1   8  -2 11983.8 536.105  62
   1   8  -2 12567.5 557.855  61
   1   8  -2 12338.7 521.732  63
   1   8  -2 11871.7 510.925  60
  -1  -8   2 12001.5 507.469  11
   1   8  -1 206.289 153.628  16
   1   8  -1 302.122 161.243  61
   1   8  -1 469.656 149.311  62
   1   8  -1 326.285 115.088  63
   1   8  -1 486.136 174.998  19
   1   8  -1 122.197 121.076  20
   1   8  -1 249.134 138.540  17
   1   8  -1 301.127 159.407  18
   1   8  -1 507.529 136.670  58
   1   8  -1 455.573 159.910  59
   1   8  -1 322.567 143.186  60
   1   8   0 3813.98 274.509  52
   1   8   0 3612.13 301.438  16
   1   8   0 3128.81 290.388  61
   1   8   0 3542.81 262.465  62
   1   8   0 3484.26 245.668  63
   1   8   0 3768.82 289.167  60
   1   8   0 3401.33 289.537  17
   1   8   0 3476.39 293.209  18
   1   8   0 3043.90 281.099  19
   1   8   0 3185.82 255.351  20
   1   8   0 3432.36 257.739  58
   1   8   0 3124.47 274.361  59
   1   8   1 27308.0 966.897  52
   1   8   1 27984.8 1000.26  16
   1   8   1 27098.6 933.303  62
   1   8   1 27387.6 1009.81  61
   1   8   1 27789.2 996.962  60
   1   8   1 27805.5 998.861  18
   1   8   1 26349.0 1000.15  17
   1   8   1 25912.3 979.997  19
   1   8   1 27955.0 984.354  59
   1   8   2 35513.1 1201.71  52
   1   8   2 33621.7 1188.73  16
   1   8   2 35356.2 1196.24  18
   1   8   2 33572.3 1220.06  17
   1   8   2 34559.0 1190.81  19
   1   8   2 36117.0 1200.74  59
   1   8   2 35154.8 1135.95  62
   1   8   2 35536.0 1222.51  60
   1   8   2 33797.0 1215.85  61
   1   8   3 13421.6 631.740  61
   1   8   3 12745.2 624.221  60
   1   8   3 13555.4 611.595  67
   1   8   3 13180.8 628.895  52
   1   8   3 12719.4 601.732  59
   1   8   3 12134.1 622.803  17
   1   8   4 3543.16 318.008  61
   1   8   4 2936.47 312.243  60
   1   8   4 3101.15 314.151  67
   1   8   4 2921.35 325.183  52
   1   8   4 2662.23 279.510  59
   1   8   4 2860.69 312.159  17
   1   8   5 10279.5 583.334  52
   1   8   5 10001.3 572.799  67
   1   8   5 9765.43 548.903  17
   1   8   5 9907.61 547.058  61
   1   8   5 9496.05 541.432  60
   1   8   6 1328.48 274.049  67
   1   8   6 1314.40 242.960  60
   1   8   6 1199.94 231.621  17
   1   8   6 1078.60 241.997  52
   1   8   7 1182.15 253.873  67
   1   8   8 7342.85 467.634  67
   1   8   8 6870.86 420.269  60
   1   8   8 6904.32 448.192  52
   1   8   9 393.807 171.772  52
   1   8   9 118.228 131.159  60
   1   8   9 199.027 170.001  67
   1   8  10 4520.66 295.788  52
   1   8  10 4063.26 287.404  67
  -1  -9  13 502.453 133.491  47
   1   9 -13 365.873 104.865  63
   1   9 -13 473.170 120.090  62
  -1  -9  13 362.514 140.836  45
  -1  -9  12-89.7156 145.597  25
  -1  -9  12 85.1908 132.563  27
  -1  -9  12-15.7874 142.762  30
  -1  -9  12 175.866 156.952  45
  -1  -9  12 129.257 146.106  47
   1   9 -12 24.1326 116.650  63
   1   9 -12 158.026 122.741  62
   1   9 -12 51.9470 103.255  58
   1   9 -11 2417.59 230.428  58
  -1  -9  11 1837.51 253.624  30
   1   9 -11 2339.91 209.955  20
  -1  -9  11 1761.68 259.195  45
  -1  -9  11 2137.29 272.064  47
   1   9 -11 2292.31 242.211  63
  -1  -9  11 1897.21 265.760  27
  -1  -9  11 1629.58 259.904  25
   1   9 -10 1125.78 196.717  58
  -1  -9  10 766.632 214.827  30
   1   9 -10 861.084 170.091  20
  -1  -9  10 743.682 230.927  45
  -1  -9  10 836.530 227.730  47
   1   9 -10 1492.63 237.711  63
  -1  -9  10 733.855 210.117  27
  -1  -9  10 880.477 225.996  25
   1   9  -9 9183.50 501.612  58
  -1  -9   9 9093.79 546.961  30
  -1  -9   9 8716.63 555.221  27
  -1  -9   9 7826.27 555.028  25
  -1  -9   9 7440.86 461.257   7
   1   9  -9 8415.31 497.336  63
  -1  -9   9 8786.96 549.632  47
  -1  -9   8 76.6385 147.769  47
  -1  -9   8 107.145 156.164  45
  -1  -9   8 32.5348 130.949   7
  -1  -9   8 70.2241 141.319   8
  -1  -9   8 21.9752 161.737  25
  -1  -9   8 144.621 160.754  27
   1   9  -8 375.594 154.250  20
   1   9  -8 128.217 156.808  63
   1   9  -8 18.1667 167.459  58
  -1  -9   7 830.802 187.956  45
   1   9  -7 1025.94 208.188  20
   1   9  -7 832.340 183.889  19
   1   9  -7 713.649 179.790  18
  -1  -9   7 794.685 182.722   8
  -1  -9   7 855.861 169.074   7
  -1  -9   7 1030.01 195.685  27
  -1  -9   7 956.327 204.339  25
   1   9  -7 809.653 196.617  58
   1   9  -7 1091.04 222.529  62
   1   9  -7 721.689 193.253  63
  -1  -9   6 7407.76 446.830  45
  -1  -9   6 7561.23 398.805   7
   1   9  -6 7569.80 444.470  16
   1   9  -6 7777.81 444.719  18
   1   9  -6 7391.97 442.914  20
   1   9  -6 7269.93 432.700  19
  -1  -9   6 7370.04 456.149  25
   1   9  -6 7885.72 466.727  62
   1   9  -6 8283.26 459.137  63
   1   9  -6 7351.00 444.594  58
   1   9  -5 26104.1 977.560  19
   1   9  -5 27208.2 984.763  18
   1   9  -5 25653.7 959.392  20
   1   9  -5 25395.6 963.839  58
   1   9  -5 27034.9 947.334  59
   1   9  -5 26827.5 990.788  16
   1   9  -5 26402.7 984.592  62
   1   9  -5 25945.7 966.871  63
  -1  -9   5 26393.0 913.817   7
  -1  -9   5 24654.1 910.510  11
   1   9  -4 21532.5 869.599  18
   1   9  -4 21507.5 865.902  19
   1   9  -4 21335.4 830.612  20
   1   9  -4 20992.4 833.021  58
   1   9  -4 22131.2 833.769  59
   1   9  -4 20707.7 862.281  16
   1   9  -4 21863.8 851.892  62
   1   9  -4 23394.2 848.839  63
  -1  -9   4 21970.5 795.584  11
   1   9  -3 360.172 184.811  16
   1   9  -3 363.379 170.933  59
   1   9  -3 222.244 139.319  58
   1   9  -3 161.936 146.507  20
   1   9  -3 407.653 180.977  19
   1   9  -3 362.586 159.767  17
   1   9  -3 178.254 169.533  18
   1   9  -3 359.151 154.047  61
   1   9  -3 474.284 164.787  62
   1   9  -3 268.411 136.787  63
   1   9  -2 12927.5 629.480  16
   1   9  -2 12953.1 600.421  59
   1   9  -2 12083.4 561.483  58
   1   9  -2 12556.9 619.946  18
   1   9  -2 13083.1 598.018  17
   1   9  -2 12740.1 626.976  19
   1   9  -2 12228.8 563.251  20
   1   9  -2 11697.1 576.454  61
   1   9  -2 12807.0 571.648  62
   1   9  -2 12092.7 543.880  60
   1   9  -1 11388.5 587.886  16
   1   9  -1 12227.3 550.491  58
   1   9  -1 11048.6 562.101  59
   1   9  -1 11906.1 594.359  18
   1   9  -1 12069.2 593.837  19
   1   9  -1 11823.8 546.777  20
   1   9  -1 11916.3 571.550  17
   1   9  -1 11033.9 575.554  61
   1   9  -1 12175.2 546.841  62
   1   9  -1 11982.4 551.268  60
   1   9   0 8681.92 499.259  16
   1   9   0 9130.11 477.121  60
   1   9   0 8572.51 499.744  61
   1   9   0 7899.72 433.599  62
   1   9   0 8212.13 438.941  58
   1   9   0 8808.87 481.844  59
   1   9   0 8079.41 478.068  18
   1   9   0 8340.13 441.053  20
   1   9   0 8433.04 491.214  17
   1   9   0 8206.99 480.598  19
   1   9   1 77774.8 2417.18  16
   1   9   1 79387.3 2434.92  61
   1   9   1 75696.3 2335.34  62
   1   9   1 84190.9 2435.68  60
   1   9   1 82914.7 2397.29  52
   1   9   1 82362.1 2427.12  59
   1   9   1 79968.7 2454.11  17
   1   9   1 80667.7 2421.86  19
   1   9   1 81500.9 2427.70  18
   1   9   2 3365.09 311.480  16
   1   9   2 3499.57 314.268  52
   1   9   2 3306.85 306.657  59
   1   9   2 3113.61 299.775  19
   1   9   2 2668.01 287.309  18
   1   9   2 3054.34 320.311  17
   1   9   2 2722.00 307.386  61
   1   9   2 3507.11 334.410  60
   1   9   3 544.292 195.744  52
   1   9   3 564.381 190.171  59
   1   9   3 433.835 200.521  60
   1   9   3 419.372 196.843  61
   1   9   4 512.214 209.657  52
   1   9   4 639.895 197.535  59
   1   9   4 645.214 204.827  60
   1   9   4 871.323 203.169  17
   1   9   4 532.149 196.539  61
   1   9   5 22865.8 945.615  17
   1   9   5 25078.2 979.771  67
   1   9   5 24228.3 952.313  61
   1   9   5 23251.9 951.300  60
   1   9   5 23697.9 983.783  52
   1   9   6 4907.11 376.728  17
   1   9   6 5935.71 388.972  61
   1   9   6 5765.34 403.116  60
   1   9   6 5318.50 411.440  67
   1   9   6 5725.93 421.094  52
   1   9   7 2342.21 256.357  60
   1   9   7 2004.66 270.607  52
   1   9   8 2170.79 221.424  60
   1   9   8 1630.08 225.298  67
   1   9   8 2074.73 242.372  52
   1   9   9 2178.70 213.187  52
   1   9   9 1168.29 145.199  60
   1  10 -13 5353.64 255.192  62
  -1 -10  12 190.141 129.145  47
   1  10 -12 247.972 95.4016  58
   1  10 -12 192.751 113.378  62
   1  10 -12 266.281 99.0999  63
  -1 -10  12 163.729 132.764  45
  -1 -10  11 262.063 153.137  45
   1  10 -11 489.157 123.907  20
  -1 -10  11 574.834 172.759  47
   1  10 -11 456.324 148.165  62
   1  10 -11 303.011 124.105  63
  -1 -10  11 520.764 160.889  27
  -1 -10  11 435.404 169.625  25
   1  10 -11 367.793 119.833  58
  -1 -10  10 62.6586 173.561  45
   1  10 -10 274.946 136.343  20
  -1 -10  10 223.970 169.902  47
   1  10 -10 206.074 132.100  58
   1  10 -10 62.5202 142.297  62
   1  10 -10 322.788 151.971  63
  -1 -10  10 19.8817 167.739  27
  -1 -10  10-21.6247 149.530  25
   1  10  -9 16569.4 672.366  20
   1  10  -9 16163.2 690.667  58
  -1 -10   9 14727.6 767.715  25
  -1 -10   9 15131.7 751.244  27
   1  10  -9 15757.0 710.159  62
   1  10  -9 15120.6 682.990  63
  -1 -10   9 16058.2 779.148  45
   1  10  -8 9542.46 523.971  58
  -1 -10   8 9484.18 553.373  45
  -1 -10   8 10230.2 563.186  27
  -1 -10   8 10757.3 588.186  25
   1  10  -8 9570.62 512.536  63
   1  10  -8 9580.53 534.932  62
  -1 -10   7 6006.78 416.393  25
   1  10  -7 5826.10 397.989  20
   1  10  -7 6060.30 386.128  19
   1  10  -7 5723.89 385.360  16
   1  10  -7 5580.72 402.624  62
   1  10  -7 5347.20 383.368  63
   1  10  -6 1069.97 213.142  16
   1  10  -6 966.192 198.181  58
   1  10  -6 1369.69 221.157  20
   1  10  -6 1022.55 203.204  19
   1  10  -6 925.621 201.025  18
   1  10  -6 899.760 216.308  62
   1  10  -5 10175.0 554.050  16
   1  10  -5 10541.6 546.344  62
   1  10  -5 10251.8 545.407  19
   1  10  -5 9860.15 528.045  20
   1  10  -5 10717.3 555.209  18
   1  10  -5 10514.2 539.419  58
   1  10  -5 10174.5 518.887  59
   1  10  -4 19286.5 769.701  62
   1  10  -4 16600.8 764.283  19
   1  10  -4 17546.5 737.164  20
   1  10  -4 18327.0 784.960  18
   1  10  -4 17588.7 739.514  59
   1  10  -4 16477.1 727.425  58
   1  10  -3 16170.2 682.195  62
   1  10  -3 14038.2 645.056  61
   1  10  -3 14822.2 709.167  18
   1  10  -3 15010.7 661.460  20
   1  10  -3 14548.6 700.223  19
   1  10  -3 15027.6 682.121  59
   1  10  -3 14113.7 649.652  58
   1  10  -2 1544.72 230.661  61
   1  10  -2 1637.23 227.020  62
   1  10  -2 1628.43 226.792  20
   1  10  -2 1877.44 266.569  18
   1  10  -2 1690.31 262.821  19
   1  10  -2 1962.90 263.489  59
   1  10  -2 1384.28 211.425  58
   1  10  -1 38300.9 1385.78  61
   1  10  -1 42661.3 1351.05  62
   1  10  -1 40578.1 1342.47  60
   1  10  -1 39727.2 1401.38  18
   1  10  -1 40215.8 1402.77  19
   1  10  -1 40247.2 1345.35  20
   1  10  -1 39496.4 1334.64  58
   1  10  -1 40858.8 1383.95  59
   1  10   0 217.334 146.299  62
   1  10   0 19.2755 170.877  61
   1  10   0 54.3883 163.943  59
   1  10   0 234.271 175.012  60
   1  10   0-130.486 167.468  19
   1  10   0 37.3693 163.385  18
   1  10   1 8712.02 508.670  16
   1  10   1 8120.82 504.269  61
   1  10   1 8666.12 453.264  62
   1  10   1 8282.22 491.573  60
   1  10   1 9052.84 517.164  59
   1  10   1 8461.91 530.311  17
   1  10   1 9677.22 522.158  19
   1  10   1 9025.76 514.060  18
   1  10   1 7646.12 459.036  52
   1  10   2 572.362 174.822  16
   1  10   2 807.797 224.615  17
   1  10   2 551.160 191.723  18
   1  10   2 789.299 190.183  19
   1  10   2 464.756 180.618  52
   1  10   2 551.906 194.812  59
   1  10   2 323.792 191.865  60
   1  10   3 368.053 187.024  52
   1  10   3 318.578 187.482  60
   1  10   3 556.934 190.855  59
   1  10   3 377.898 200.702  61
   1  10   3 293.606 173.787  17
   1  10   4 81.0428 165.423  59
   1  10   4 278.705 157.967  17
   1  10   4 233.675 180.607  61
   1  10   5 1310.82 209.012  61
   1  10   5 1132.49 226.936  60
   1  10   5 1502.60 244.159  52
   1  10   6 4191.98 344.041  52
   1  10   6 4430.76 332.697  67
   1  10   6 4762.71 338.840  60
   1  10   7 2160.07 235.790  52
   1  10   7 1960.11 219.891  60
   1  10   8 3665.14 256.092  52
   1  10   8 2887.89 217.433  60
   1  11 -12 14482.1 506.342  62
   1  11 -11 4759.78 246.191  20
  -1 -11  11 3357.11 297.424  43
  -1 -11  11 3619.68 280.675  45
   1  11 -11 4977.13 260.396  58
   1  11 -11 5196.66 281.131  62
  -1 -11  11 3390.36 270.346  46
   1  11 -10 7401.03 363.288  58
   1  11 -10 6580.51 339.775  20
  -1 -11  10 4922.86 379.868  45
  -1 -11  10 4991.93 401.910  43
   1  11 -10 6564.55 370.280  62
   1  11 -10 7525.79 364.590  63
   1  11  -9 457.240 163.487  62
   1  11  -9 451.993 145.923  63
   1  11  -9 537.861 152.689  58
  -1 -11   9 377.507 168.706  25
   1  11  -9 255.788 134.081  20
  -1 -11   9 114.927 163.034  43
  -1 -11   8 915.261 186.925  43
   1  11  -8 843.817 192.502  62
   1  11  -8 655.359 154.662  63
   1  11  -8 893.710 175.553  20
   1  11  -8 768.624 178.272  58
   1  11  -7 2019.71 242.779  16
   1  11  -7 2721.17 271.512  20
   1  11  -7 2327.51 244.721  18
   1  11  -7 2472.01 251.870  19
   1  11  -7 2484.41 260.725  58
   1  11  -6 230.609 148.282  16
   1  11  -6 506.873 172.619  20
   1  11  -6 358.290 160.374  18
   1  11  -6 426.757 157.141  58
   1  11  -5 4200.31 339.796  16
   1  11  -5 4767.09 349.287  62
   1  11  -5 3631.22 327.813  19
   1  11  -5 4076.98 326.980  58
   1  11  -5 3841.16 312.230  59
   1  11  -4 2262.34 276.097  16
   1  11  -4 2202.08 261.695  62
   1  11  -4 1883.54 277.284  19
   1  11  -4 2945.47 278.225  58
   1  11  -4 2610.85 274.718  59
   1  11  -3 14449.4 705.140  16
   1  11  -3 13484.0 646.818  61
   1  11  -3 16272.9 682.064  62
   1  11  -3 15060.5 711.143  19
   1  11  -3 14907.5 710.678  18
   1  11  -3 15649.0 672.533  58
   1  11  -3 14474.9 689.114  59
   1  11  -2 239.008 180.424  16
   1  11  -2 297.522 159.291  62
   1  11  -2 255.076 168.425  61
   1  11  -2 693.285 202.355  18
   1  11  -2 512.737 189.856  19
   1  11  -2 602.314 163.434  58
   1  11  -2 427.062 184.836  59
   1  11  -1 8954.37 532.816  16
   1  11  -1 10466.7 556.087  61
   1  11  -1 9265.24 488.222  62
   1  11  -1 8986.65 493.073  60
   1  11  -1 10073.6 547.612  19
   1  11  -1 9687.63 543.017  59
   1  11   0 3858.45 341.465  16
   1  11   0 3796.75 327.690  60
   1  11   0 3867.88 359.605  61
   1  11   0 3806.77 337.183  19
   1  11   0 3894.96 344.596  59
   1  11   1 852.699 197.732  16
   1  11   1 836.152 205.681  61
   1  11   1 931.040 195.931  18
   1  11   2 523.012 177.294  52
   1  11   2 789.186 203.146  61
   1  11   2 577.356 173.233  18
   1  11   2 936.673 204.161  19
   1  11   2 585.138 200.844  60
   1  11   2 527.629 195.901  59
   1  11   3 674.957 191.863  61
   1  11   3 669.422 196.298  52
   1  11   3 419.363 185.981  60
   1  11   3 585.607 181.509  59
   1  11   4 8152.95 460.501  61
   1  11   4 8684.31 474.218  60
   1  11   4 8139.94 467.452  52
   1  11   4 8018.01 441.661  59
   1  11   5 3525.78 291.621  60
   1  11   5 3789.16 303.449  52
   1  11   6 847.609 165.881  52
   1  11   6 780.883 152.641  60
   1  11   7 453.169 121.774  52
   1  11   7 514.674 116.355  60
   1  12 -11 4032.16 211.485  62
   1  12 -10 6270.66 313.139  62
   1  12 -10 6016.68 294.524  20
   1  12 -10 6122.11 299.520  58
   1  12  -9 139.068 124.111  62
   1  12  -9 92.0911 98.9185  20
   1  12  -9-64.4464 105.009  58
   1  12  -8 4692.41 311.181  62
   1  12  -8 4313.96 295.775  20
   1  12  -8 4794.47 310.626  58
   1  12  -7 471.327 150.128  62
   1  12  -7 517.740 155.727  20
   1  12  -7 293.556 141.806  18
   1  12  -7 233.440 137.281  19
   1  12  -7 399.998 143.163  58
   1  12  -6 14944.0 626.674  62
   1  12  -6 13595.5 614.542  19
   1  12  -6 14240.3 629.513  20
   1  12  -6 14612.9 628.010  18
   1  12  -6 13100.3 577.277  59
   1  12  -6 15097.6 628.354  58
   1  12  -5 2661.68 257.699  62
   1  12  -5 2513.76 267.960  19
   1  12  -5 2330.67 255.606  16
   1  12  -5 2561.74 251.929  20
   1  12  -5 2690.02 265.329  18
   1  12  -5 2312.08 239.570  58
   1  12  -5 2509.36 248.510  59
   1  12  -4 1414.82 239.619  16
   1  12  -4 1864.94 224.840  62
   1  12  -4 1892.39 227.461  20
   1  12  -4 1429.28 224.399  19
   1  12  -4 1839.13 245.534  18
   1  12  -4 1388.03 219.119  59
   1  12  -4 1641.29 208.979  58
   1  12  -3 110.054 150.120  16
   1  12  -3 220.281 134.697  61
   1  12  -3 128.879 133.731  62
   1  12  -3 344.207 176.197  18
   1  12  -3 235.253 163.721  19
   1  12  -3 181.431 141.184  20
   1  12  -3 341.257 164.088  59
   1  12  -2 1860.50 253.091  16
   1  12  -2 2079.71 230.702  62
   1  12  -2 2124.68 239.312  61
   1  12  -2 2092.35 240.777  20
   1  12  -2 2054.85 266.226  18
   1  12  -2 1749.26 252.918  19
   1  12  -2 2192.49 266.860  59
   1  12  -1 1381.46 226.789  16
   1  12  -1 1565.60 238.816  59
   1  12  -1 1316.46 195.983  60
   1  12  -1 1211.63 220.001  18
   1  12  -1 1073.73 210.403  19
   1  12  -1 1254.75 189.018  62
   1  12  -1 1212.99 215.528  61
   1  12   0 167.880 166.873  59
   1  12   0 279.739 160.542  60
   1  12   0 143.377 140.311  19
   1  12   0 159.309 144.102  18
   1  12   0 16.6740 139.639  61
   1  12   1 133.262 155.606  60
   1  12   1 47.4765 155.570  59
   1  12   1 115.310 140.913  19
   1  12   1-14.3817 127.491  18
   1  12   1-15.9405 155.837  61
   1  12   2 371.408 165.080  61
   1  12   2 170.961 158.323  59
   1  12   2 406.310 161.944  60
   1  12   3 334.841 139.512  61
   1  12   3 144.158 129.964  59
   1  12   3 211.087 148.417  60
   1  12   4 96.5433 114.911  52
   1  12   4 80.6256 126.201  60
   1  12   4 152.232 117.846  59
   1  12   5 1816.60 175.016  52
   1  12   5 1792.71 189.583  60
   1  13  -9 2165.03 166.045  62
   1  13  -8 291.252 108.053  58
   1  13  -8 340.052 109.922  20
   1  13  -8 299.045 116.158  62
   1  13  -7 41.0323 104.160  58
   1  13  -7 35.2104 103.475  19
   1  13  -7 256.634 120.087  20
   1  13  -7 261.120 119.396  62
   1  13  -6 735.130 148.765  18
   1  13  -6 891.203 153.267  19
   1  13  -6 955.116 161.606  20
   1  13  -6 1034.37 155.963  62
   1  13  -5 1343.75 174.117  59
   1  13  -5 1131.53 181.284  18
   1  13  -5 1098.57 183.786  19
   1  13  -5 1318.31 177.192  20
   1  13  -5 1750.16 183.650  62
   1  13  -4-98.6027 128.273  59
   1  13  -4 68.7256 138.777  18
   1  13  -4 151.588 132.455  19
   1  13  -4 86.1294 111.979  20
   1  13  -4-88.1985 120.231  62
   1  13  -3 1296.16 206.514  59
   1  13  -3 1325.36 205.613  18
   1  13  -3 1328.14 205.472  19
   1  13  -3 1184.47 179.067  20
   1  13  -3 1219.57 166.348  62
   1  13  -2 5035.11 339.610  59
   1  13  -2 4619.16 334.116  19
   1  13  -2 4280.39 286.315  20
   1  13  -2 4552.53 329.940  18
   1  13  -2 4945.92 291.385  62
   1  13  -1 1211.08 197.621  59
   1  13  -1 1012.88 176.802  19
   1  13   0 1947.79 218.804  59
   1  13   0 2080.26 210.009  19
   1  13   0 1702.63 202.614  18
   1  13   0 1842.13 187.269  60
   1  13   1 382.030 136.861  59
   1  13   1 428.604 129.608  60
   1  13   1 496.776 126.575  18
   1  13   1 189.983 116.041  19
   1  13   2 859.688 145.741  59
   1  13   2 622.886 143.546  60
   1  13   3 736.510 129.123  59
   1  13   3 909.705 144.148  60
   1  14  -5 5841.03 303.062  19
   1  14  -4 612.941 123.104  59
   1  14  -4 694.910 132.139  18
   1  14  -4 813.842 139.080  19
   1  14  -3 7496.04 357.466  59
   1  14  -3 7107.71 365.725  18
   1  14  -3 7245.43 370.768  19
   1  14  -2 47.0038 111.333  59
   1  14  -2 113.682 109.180  18
   1  14  -2 171.695 116.335  19
   1  14  -1 223.505 107.140  59
   1  14  -1 135.495 106.977  19
   1  14   0 128.932 96.8946  59
  -2  14   3 2124.09 180.770  60
  -2  14   2 3384.95 248.420  59
  -2  14   2 3023.24 222.241  60
  -2  14   1 2067.28 212.322  59
  -2  14   0-11.0399 132.669  59
  -2  14  -1 45.4964 138.204  59
  -2  14  -1 21.0679 101.855  20
  -2  14  -1 194.310 105.028  62
  -2  14  -2 3151.73 262.351  59
  -2  14  -2 3847.54 267.945  20
  -2  14  -3 3118.70 240.368  59
  -2  14  -3 3487.09 257.284  20
  -2  14  -4 9.46533 94.0764  62
  -2  14  -4 140.790 107.636  20
  -2  14  -5 97.8013 96.5372  62
  -2  14  -5 10.1701 99.4315  20
  -2  14  -6 1660.42 161.367  62
  -2  14  -6 1675.79 164.953  20
  -2  14  -7 12291.6 444.175  62
  -2  13   5 718.906 136.162  52
  -2  13   5 381.471 122.399  60
  -2  13   4 65.3893 114.571  52
  -2  13   4 254.707 132.005  59
  -2  13   4 86.2793 112.287  60
  -2  13   3 6300.97 356.454  52
  -2  13   3 5901.10 361.250  59
  -2  13   3 5473.64 353.696  60
  -2  13   2 1706.44 206.547  52
  -2  13   2 1567.96 211.820  59
  -2  13   2 1769.43 220.893  60
  -2  13   1 7317.32 414.649  60
  -2  13   1 7451.03 445.505  59
  -2  13   0 3292.91 269.316  60
  -2  13   0 3276.21 305.263  59
  -2  13   0 3072.35 276.183  20
  -2  13   0 3501.87 310.557  19
  -2  13   0 3705.46 283.439  62
  -2  13  -1-62.3960 150.790  59
  -2  13  -1 48.5368 158.163  19
  -2  13  -1 73.0717 134.697  20
  -2  13  -1-67.2104 143.950  62
  -2  13  -2 7637.40 454.511  59
  -2  13  -2 7992.47 453.205  20
  -2  13  -2 8530.01 498.367  19
  -2  13  -3 971.870 186.639  59
  -2  13  -3 1364.46 215.385  19
  -2  13  -3 1031.96 192.829  20
  -2  13  -3 1472.52 196.332  62
  -2  13  -3 1200.88 181.775  63
  -2  13  -4 15396.9 600.056  62
  -2  13  -4 15004.5 599.793  63
  -2  13  -4 13441.5 607.224  19
  -2  13  -4 14082.4 610.729  20
  -2  13  -5 5272.77 322.338  62
  -2  13  -5 5144.62 325.852  63
  -2  13  -5 4708.43 328.503  20
  -2  13  -6 4506.03 288.129  62
  -2  13  -6 3717.43 271.544  63
  -2  13  -6 3627.78 274.628  20
  -2  13  -7 1505.13 177.470  62
  -2  13  -7 1683.84 182.061  63
  -2  13  -7 1729.61 178.318  20
  -2  13  -8 1941.98 169.246  62
  -2  13  -8 1609.81 169.124  63
  -2  12   7 2188.17 193.403  52
  -2  12   7 1676.49 176.720  60
  -2  12   6 12176.5 536.822  52
  -2  12   6 11663.2 516.803  60
  -2  12   5 302.463 162.633  52
  -2  12   5 173.522 143.657  60
  -2  12   5 36.2952 150.176  59
  -2  12   4 46.4886 150.647  52
  -2  12   4 58.4403 153.535  59
  -2  12   4-15.1279 153.534  60
  -2  12   3 15.7108 150.149  52
  -2  12   3 228.812 187.553  59
  -2  12   3 49.5790 158.858  60
  -2  12   2 1235.83 229.084  59
  -2  12   2 1114.10 220.986  60
  -2  12   2 783.677 180.249  62
  -2  12   2 904.956 198.643  52
  -2  12   2 1175.85 213.144  19
  -2  12   1 2828.34 313.670  59
  -2  12   1 2553.49 281.518  60
  -2  12   1 3673.73 297.039  62
  -2  12   1 3009.31 290.448  20
  -2  12   1 2643.76 275.441  52
  -2  12   0 4491.90 352.033  60
  -2  12   0 5250.34 362.143  52
  -2  12   0 4482.38 378.071  18
  -2  12   0 5483.41 386.783  20
  -2  12  -1 2059.75 252.528  60
  -2  12  -1 2864.48 274.856  63
  -2  12  -1 2816.70 284.811  20
  -2  12  -1 2709.31 309.831  18
  -2  12  -2 16.6299 129.380  63
  -2  12  -2-76.4723 177.306  18
  -2  12  -2 138.662 151.556  20
  -2  12  -3 4311.99 364.910  59
  -2  12  -3 5676.00 379.848  63
  -2  12  -3 5914.97 381.257  56
  -2  12  -3 4858.95 388.159  18
  -2  12  -3 5223.06 383.492  20
  -2  12  -4 532.712 171.713  59
  -2  12  -4 858.747 187.564  62
  -2  12  -4 754.852 185.289  63
  -2  12  -4 338.135 154.432  56
  -2  12  -4 819.518 199.434  18
  -2  12  -4 749.052 192.071  20
  -2  12  -5 436.503 156.738  58
  -2  12  -5 648.918 184.342  19
  -2  12  -5 806.456 184.958  20
  -2  12  -5 710.852 173.024  62
  -2  12  -5 640.721 170.926  63
  -2  12  -6 589.653 164.122  58
  -2  12  -6 363.508 153.384  20
  -2  12  -6 369.112 155.610  62
  -2  12  -6 536.412 158.069  63
  -2  12  -7 5645.56 346.206  58
  -2  12  -7 5291.80 341.910  20
  -2  12  -7 5590.54 364.184  63
  -2  12  -7 5918.85 361.451  62
  -2  12  -8 5170.27 300.743  58
  -2  12  -8 4670.83 296.446  20
  -2  12  -8 5368.26 317.541  62
  -2  12  -8 5764.51 346.539  63
  -2  12  -9 5028.89 270.988  20
  -2  12  -9 6044.70 300.341  62
  -2  12  -9 5454.29 316.430  63
  -2  12 -10-44.5237 77.5601  62
  -2  11   9 951.284 137.191  52
  -2  11   8 6023.33 339.389  52
  -2  11   8 4983.81 301.036  60
  -2  11   7 894.977 182.666  52
  -2  11   7 935.371 182.952  60
  -2  11   6 7117.49 427.970  52
  -2  11   6 6057.63 386.337  60
  -2  11   5 351.956 189.194  52
  -2  11   5 543.541 188.744  60
  -2  11   5 221.873 171.532  59
  -2  11   4 8051.39 493.072  52
  -2  11   4 7445.59 482.635  59
  -2  11   3 4168.17 369.436  59
  -2  11   3 4634.43 381.232  60
  -2  11   3 4292.73 364.705  52
  -2  11   3 4097.46 352.960  19
  -2  11   2 12636.6 662.727  59
  -2  11   2 12973.9 625.740  62
  -2  11   2 13876.0 663.444  60
  -2  11   2 12716.1 639.619  52
  -2  11   2 13543.6 661.682  19
  -2  11   1 1411.39 255.225  59
  -2  11   1 1273.14 226.143  60
  -2  11   1 1389.51 225.341  62
  -2  11   1 1378.01 232.397  52
  -2  11   1 1259.77 235.853  18
  -2  11   1 1188.64 228.487  19
  -2  11   1 1066.60 215.358  20
  -2  11   0 16249.9 746.567  59
  -2  11   0 14539.5 682.816  63
  -2  11   0 16050.8 706.979  62
  -2  11   0 14424.4 674.560  60
  -2  11   0 14647.0 699.154  20
  -2  11   0 15994.8 740.409  19
  -2  11   0 14959.5 728.367  18
  -2  11   0 15322.9 692.414  52
  -2  11  -1 9386.13 553.973  59
  -2  11  -1 10882.5 543.941  62
  -2  11  -1 8095.59 490.066  60
  -2  11  -1 10151.0 534.832  63
  -2  11  -1 10441.1 549.039  56
  -2  11  -1 8811.47 518.278  20
  -2  11  -1 9905.51 571.636  19
  -2  11  -1 9874.31 573.610  18
  -2  11  -2 11271.1 609.122  59
  -2  11  -2 11857.9 587.095  62
  -2  11  -2 11441.0 591.051  63
  -2  11  -2 13253.7 621.354  56
  -2  11  -2 12217.2 638.037  19
  -2  11  -2 11060.1 581.236  20
  -2  11  -2 11198.6 619.567  18
  -2  11  -3 4101.06 347.083  59
  -2  11  -3 3865.96 330.647  62
  -2  11  -3 4277.19 342.714  56
  -2  11  -3 4229.70 365.928  19
  -2  11  -3 3991.07 345.022  20
  -2  11  -3 4273.66 373.148  18
  -2  11  -4 1599.61 232.780  59
  -2  11  -4 2356.57 273.510  62
  -2  11  -4 2941.42 289.578  56
  -2  11  -4 2227.90 263.864  20
  -2  11  -4 1870.19 257.884  18
  -2  11  -4 2504.55 283.999  19
  -2  11  -5 49.5501 141.401  58
  -2  11  -5 51.1802 147.105  62
  -2  11  -5 111.392 150.658  63
  -2  11  -5 137.784 143.109  56
  -2  11  -5 151.100 166.858  19
  -2  11  -6 113.372 140.645  58
  -2  11  -6 55.1488 149.174  63
  -2  11  -6 83.9276 146.786  20
  -2  11  -7 11333.8 533.217  58
  -2  11  -7 9768.99 519.777  62
  -2  11  -7 9962.10 538.187  63
  -2  11  -7 10263.5 511.250  20
  -2  11  -8 49876.9 1528.40  58
  -2  11  -8 48826.3 1557.53  62
  -2  11  -8 48983.8 1591.34  63
  -2  11  -8 48136.3 1517.38  20
  -2  11  -9 962.092 177.650  63
  -2  11  -9 666.509 147.405  62
  -2  11  -9 676.102 136.497  58
  -2  11 -10-83.1507 102.097  62
  -2  11 -10 70.8978 109.588  63
  -2  11 -11 10011.5 413.819  63
  -2  10  10 1204.03 142.334  52
  -2  10   9 861.064 149.311  60
  -2  10   9 805.879 186.168  67
  -2  10   9 1134.16 176.047  52
  -2  10   8-13.1918 141.272  60
  -2  10   8 15.1510 149.752  52
  -2  10   8-81.7850 170.232  67
  -2  10   7 3286.04 300.664  60
  -2  10   7 3077.00 317.867  54
  -2  10   7 2949.03 296.061  14
  -2  10   7 3387.67 321.129  52
  -2  10   7 3519.44 337.259  67
  -2  10   6 4655.32 392.658  54
  -2  10   6 4000.86 352.495  59
  -2  10   6 4361.16 372.583  60
  -2  10   5 2572.96 316.307  14
  -2  10   5 2142.48 278.406  59
  -2  10   5 2428.48 294.273  60
  -2  10   5 2047.90 295.148  52
  -2  10   5 2401.02 304.445  54
  -2  10   5 2227.91 308.048  67
  -2  10   4 788.954 224.948  54
  -2  10   4 1003.31 233.673  60
  -2  10   4 1432.10 251.198  59
  -2  10   4 1170.02 261.837  14
  -2  10   4 1075.99 230.317  52
  -2  10   3 7293.99 463.877  67
  -2  10   3 6109.67 414.358  62
  -2  10   3 6345.88 452.584  61
  -2  10   3 7294.44 476.035  60
  -2  10   3 7528.41 485.325  14
  -2  10   3 5627.24 417.129  19
  -2  10   3 5749.03 417.998  18
  -2  10   3 5919.12 409.884  20
  -2  10   3 7038.10 466.691  59
  -2  10   3 6866.41 453.047  54
  -2  10   3 6819.47 457.099  52
  -2  10   2 356.268 189.406  61
  -2  10   2 213.016 164.012  62
  -2  10   2 510.372 201.512  14
  -2  10   2 320.157 205.979  54
  -2  10   2 505.733 195.462  52
  -2  10   2 643.479 206.041  18
  -2  10   2 498.307 200.618  19
  -2  10   2 325.969 165.201  20
  -2  10   2 408.946 205.868  59
  -2  10   2 239.964 186.637  60
  -2  10   1 17247.9 778.408  59
  -2  10   1 17786.5 748.911  60
  -2  10   1 17338.6 737.609  62
  -2  10   1 16148.3 759.477  61
  -2  10   1 17965.3 745.631  63
  -2  10   1 16449.6 741.290  54
  -2  10   1 15828.9 746.736  19
  -2  10   1 16424.8 740.123  20
  -2  10   1 16630.4 758.084  18
  -2  10   1 16861.9 741.228  52
  -2  10   0 10677.1 593.586  59
  -2  10   0 10715.3 552.861  62
  -2  10   0 10091.0 532.898  60
  -2  10   0 10726.4 545.285  63
  -2  10   0 10419.6 567.303  61
  -2  10   0 11827.5 580.559  56
  -2  10   0 10372.7 579.872  19
  -2  10   0 10997.4 597.590  18
  -2  10   0 10562.3 556.740  20
  -2  10   0 10809.3 556.125  52
  -2  10  -1 303.984 202.536  59
  -2  10  -1 130.109 153.627  58
  -2  10  -1 89.0588 149.892  60
  -2  10  -1-16.5205 154.185  61
  -2  10  -1 16.6010 156.814  62
  -2  10  -1 138.205 155.221  63
  -2  10  -1 88.8275 154.283  56
  -2  10  -1 175.909 176.760  18
  -2  10  -1 156.340 191.067  19
  -2  10  -1 171.809 174.393  20
  -2  10  -1 154.439 155.956  52
  -2  10  -2 660.078 179.390  55
  -2  10  -2 659.597 191.573  56
  -2  10  -2 685.588 199.358  62
  -2  10  -2 723.515 185.239  63
  -2  10  -2 655.113 204.610  59
  -2  10  -2 456.771 172.991  58
  -2  10  -2 613.667 193.082  20
  -2  10  -2 514.155 202.660  19
  -2  10  -2 607.897 213.242  18
  -2  10  -3 11407.1 575.735  56
  -2  10  -3 10790.8 556.679  62
  -2  10  -3 11971.0 586.766  63
  -2  10  -3 9306.31 531.750  59
  -2  10  -3 11337.8 561.905  58
  -2  10  -3 10628.4 575.951  19
  -2  10  -3 11451.3 590.048  18
  -2  10  -3 10820.4 559.944  20
  -2  10  -4 108.224 147.628  56
  -2  10  -4 273.233 164.226  62
  -2  10  -4 205.154 165.413  63
  -2  10  -4 229.466 170.665  58
  -2  10  -4 118.750 153.056  59
  -2  10  -4 275.956 164.907  20
  -2  10  -4 155.091 158.919  18
  -2  10  -4 414.547 186.756  19
  -2  10  -5 12136.9 600.532  56
  -2  10  -5 11971.5 611.070  63
  -2  10  -5 12076.2 590.637  62
  -2  10  -5 11896.4 579.141  58
  -2  10  -5 12106.3 595.830  20
  -2  10  -5 11992.1 590.018  19
  -2  10  -5 11093.3 575.018  18
  -2  10  -6 125.436 146.576  56
  -2  10  -6 69.6861 156.516  62
  -2  10  -6-38.4238 170.312  63
  -2  10  -6 152.179 161.594  20
  -2  10  -6 46.1352 139.968  18
  -2  10  -6 77.5139 154.895  19
  -2  10  -7 4491.82 342.777  58
  -2  10  -7 4534.53 351.809  62
  -2  10  -7 4876.73 376.969  63
  -2  10  -7 4662.62 357.148  56
  -2  10  -8 4364.72 339.899  56
  -2  10  -8 4710.54 318.208  20
  -2  10  -8 4306.46 352.795  63
  -2  10  -8 4786.24 326.400  58
  -2  10  -9 17054.3 672.382  62
  -2  10  -9 16030.7 705.598  63
  -2  10  -9 16058.2 626.272  58
   2 -10  10 2598.05 295.988  27
   2 -10  10 2713.25 306.155  45
  -2  10 -10 4013.85 267.606  62
  -2  10 -10 3685.94 294.222  63
  -2  10 -11 19929.4 668.747  62
  -2  10 -11 20652.3 722.845  63
  -2   9  10 5078.86 323.054  52
  -2   9  10 5136.62 346.932  67
  -2   9   9 12.5403 133.699  60
  -2   9   9 140.833 158.837  52
  -2   9   9 51.4410 165.778  67
  -2   9   9 330.932 187.998  54
  -2   9   8 273.577 163.471  60
  -2   9   8 139.898 188.878  67
  -2   9   8 382.992 215.374  54
  -2   9   8 294.278 173.843  52
  -2   9   7 478.604 205.779  14
  -2   9   7 469.517 212.726  52
  -2   9   7 286.378 227.261  67
  -2   9   6 13813.2 718.714  14
  -2   9   6 14516.4 724.265  54
  -2   9   6 13720.1 671.883  59
  -2   9   6 14611.5 724.610  52
  -2   9   6 14521.9 697.752  60
  -2   9   5 2733.14 303.672  60
  -2   9   5 3151.90 363.353  14
  -2   9   5 2483.21 314.674  67
  -2   9   5 2016.31 282.440  59
  -2   9   5 3122.20 338.342  52
  -2   9   5 2370.43 316.361  54
  -2   9   4 190.882 153.726  61
  -2   9   4 190.954 153.923  62
  -2   9   4 334.219 213.159  14
  -2   9   4 271.414 196.832  67
  -2   9   4 134.467 182.583  60
  -2   9   4 333.647 198.577  59
  -2   9   4 115.926 182.559  52
  -2   9   4 225.113 202.820  54
  -2   9   3 2252.33 287.879  54
  -2   9   3 3198.58 310.710  19
  -2   9   3 2712.75 276.420  20
  -2   9   3 2580.01 290.915  18
  -2   9   3 2565.51 299.197  14
  -2   9   3 2809.38 303.879  67
  -2   9   3 2944.72 312.815  59
  -2   9   3 3145.30 313.071  52
  -2   9   3 2958.79 283.645  62
  -2   9   3 2323.57 287.183  61
  -2   9   3 3023.23 318.836  60
  -2   9   2 1079.23 226.111  54
  -2   9   2 1171.17 221.432  18
  -2   9   2 1209.17 219.370  19
  -2   9   2 1105.03 210.082  20
  -2   9   2 1399.47 231.611  14
  -2   9   2 1657.80 251.131  67
  -2   9   2 1441.69 237.260  60
  -2   9   2 1117.02 236.231  59
  -2   9   2 956.843 218.360  52
  -2   9   2 1509.30 244.931  61
  -2   9   2 1074.01 204.505  62
  -2   9   1 1155.45 220.654  54
  -2   9   1 990.358 193.043  56
  -2   9   1 1573.04 233.634  14
  -2   9   1 1087.17 192.303  63
  -2   9   1 1394.48 211.680  62
  -2   9   1 1262.29 223.971  61
  -2   9   1 1293.74 219.696  18
  -2   9   1 1056.32 206.878  19
  -2   9   1 781.093 189.376  20
  -2   9   1 1328.58 217.637  52
  -2   9   1 1187.27 211.676  60
  -2   9   1 912.400 225.604  59
  -2   9   0 14613.3 658.765  54
  -2   9   0 15154.6 659.845  55
  -2   9   0 16577.1 677.529  56
  -2   9   0 14272.3 657.050  14
  -2   9   0 14433.9 628.729  60
  -2   9   0 15253.9 648.099  62
  -2   9   0 14596.2 662.332  61
  -2   9   0 14631.9 648.571  63
  -2   9   0 13571.3 665.367  16
  -2   9   0 15144.0 679.128  19
  -2   9   0 14038.7 661.956  18
  -2   9   0 14157.4 642.378  20
  -2   9   0 14833.7 650.103  52
  -2   9   0 15036.1 677.788  59
  -2   9  -1 352.304 156.850  56
  -2   9  -1 320.745 164.606  55
  -2   9  -1 428.012 184.029  16
  -2   9  -1 488.937 166.166  20
  -2   9  -1 334.574 178.056  19
  -2   9  -1 317.351 188.180  18
  -2   9  -1 423.091 155.088  61
  -2   9  -1 330.630 154.395  62
  -2   9  -1 361.452 157.308  63
  -2   9  -1 507.416 154.018  52
  -2   9  -1 469.872 151.621  58
  -2   9  -1 255.130 162.828  59
  -2   9  -1 279.693 157.384  60
  -2   9  -2 13365.6 633.745  19
  -2   9  -2 12935.7 600.489  20
  -2   9  -2 13298.5 637.650  18
  -2   9  -2 13180.4 635.242  16
  -2   9  -2 13418.2 603.683  62
  -2   9  -2 13448.5 588.792  61
  -2   9  -2 13211.9 573.363  60
  -2   9  -2 13517.3 616.455  63
  -2   9  -2 13948.4 590.928  52
  -2   9  -2 12522.1 585.717  55
  -2   9  -2 14794.0 639.761  56
  -2   9  -2 13396.7 602.479  58
  -2   9  -2 13648.6 618.445  59
  -2   9  -3 4290.34 331.130  19
  -2   9  -3 4026.96 326.881  16
  -2   9  -3 4043.19 317.854  20
  -2   9  -3 4200.12 330.315  18
  -2   9  -3 4530.63 343.454  56
  -2   9  -3 4712.36 323.152  55
  -2   9  -3 4558.79 334.416  59
  -2   9  -3 4570.90 328.934  58
  -2   9  -3 4068.87 324.919  62
  -2   9  -3 5047.96 352.506  63
  -2   9  -4 6308.84 413.158  19
  -2   9  -4 7102.76 423.391  20
  -2   9  -4 7318.00 433.208  18
  -2   9  -4 7616.20 448.771  56
  -2   9  -4 7144.27 406.590  59
  -2   9  -4 7102.55 420.553  58
  -2   9  -4 8235.75 446.524  62
  -2   9  -4 7468.63 447.981  63
  -2   9  -5 47105.7 1537.44  19
  -2   9  -5 44949.9 1528.46  18
  -2   9  -5 47947.7 1562.42  20
  -2   9  -5 52453.2 1604.92  56
  -2   9  -5 48507.1 1554.34  58
  -2   9  -5 48608.3 1566.07  62
  -2   9  -5 49173.1 1593.48  63
  -2   9  -6 1338.87 208.584  18
  -2   9  -6 1160.17 196.334  19
  -2   9  -6 1695.23 234.579  20
  -2   9  -6 1533.26 232.939  62
  -2   9  -6 1596.18 238.057  63
  -2   9  -6 1054.56 207.313  56
  -2   9  -6 1373.46 216.790  58
  -2   9  -6 1442.52 226.787  57
  -2   9  -7 5905.53 376.948  20
  -2   9  -7 5820.92 409.138  56
  -2   9  -7 6005.04 406.172  62
  -2   9  -7 6374.96 428.415  63
   2  -9   7 6076.86 456.038  27
  -2   9  -7 6113.31 394.618  58
  -2   9  -7 6117.40 410.749  57
  -2   9  -8 4859.01 327.777  20
  -2   9  -8 4411.24 354.618  62
   2  -9   8 4935.16 418.035  27
  -2   9  -8 5284.66 380.393  57
  -2   9  -8 4814.97 373.473  56
   2  -9   9 40.2167 181.943  30
   2  -9   9 349.692 189.883  27
  -2   9  -9 236.940 127.413  58
  -2   9  -9 450.049 177.055  63
   2  -9  10 1139.32 223.130  27
   2  -9  10 701.368 202.707  30
   2  -9  10 643.447 190.590  47
  -2   9 -10 979.320 174.868  62
  -2   9 -10 1072.99 198.459  63
  -2   9 -10 1054.25 172.452  56
   2  -9  11 5168.74 393.720  27
   2  -9  11 5150.24 382.085  47
  -2   9 -11 6930.56 343.817  62
  -2   9 -11 6790.08 383.111  63
   2  -9  11 5834.78 394.717  30
  -2   9 -11 6510.20 341.386  56
   2  -9  12 2340.54 226.215  47
   2  -9  12 1955.46 221.253  45
   2  -9  12 2129.18 216.644  30
   2  -9  12 1671.64 194.448  23
  -2   8  11 164.060 145.868  67
  -2   8  11 222.731 135.447  52
  -2   8  11 367.786 156.391  54
  -2   8  10 121.399 173.307  67
  -2   8  10 184.995 162.824  52
  -2   8  10 116.342 181.289  54
  -2   8   9 3783.83 324.470  60
  -2   8   9 4294.09 389.667  54
  -2   8   9 4810.41 402.175  67
  -2   8   9 5112.75 383.089  52
  -2   8   8 423.378 231.988  54
  -2   8   8 216.522 193.592  14
  -2   8   8 194.036 181.876  60
  -2   8   8 352.306 222.402  67
  -2   8   8 121.984 182.744  52
  -2   8   7 685.128 266.200  54
  -2   8   7 1100.60 250.683  14
  -2   8   7 1012.20 232.118  60
  -2   8   7 758.561 253.948  67
  -2   8   7 842.999 234.019  52
  -2   8   6 13183.5 652.630  60
  -2   8   6 14508.5 703.932  54
  -2   8   6 13176.7 660.635  15
  -2   8   6 12722.9 683.647  14
  -2   8   6 12045.4 619.169  59
  -2   8   6 13461.5 693.836  67
  -2   8   6 14048.4 696.442  52
  -2   8   5 23062.5 911.006  60
  -2   8   5 21637.7 894.074  61
  -2   8   5 23084.6 929.423  54
  -2   8   5 22491.0 947.071  14
  -2   8   5 21244.7 910.079  15
  -2   8   5 20965.3 873.685  59
  -2   8   5 23582.0 937.598  52
  -2   8   5 22376.9 923.530  67
  -2   8   4 3332.06 344.807  22
  -2   8   4 3333.54 321.985  67
  -2   8   4 3329.24 319.934  60
  -2   8   4 3077.18 300.969  61
  -2   8   4 2961.05 268.504  62
  -2   8   4 2910.65 303.810  54
  -2   8   4 2803.31 307.280  14
  -2   8   4 3097.45 327.826  15
  -2   8   4 2954.85 301.921  59
  -2   8   4 3236.90 312.324  52
  -2   8   4 2376.04 252.082  20
  -2   8   4 2609.77 266.621  18
  -2   8   4 3164.00 281.448  19
  -2   8   3 225.717 206.051  22
  -2   8   3 114.609 171.237  67
  -2   8   3 197.389 145.823  61
  -2   8   3 95.6666 139.427  62
  -2   8   3-64.5502 190.339  54
  -2   8   3 222.179 194.533  15
  -2   8   3 16.8257 158.919  14
  -2   8   3 48.9939 162.302  59
  -2   8   3-16.6530 163.710  60
  -2   8   3 240.517 164.412  52
  -2   8   3 177.988 148.984  18
  -2   8   3-89.4124 161.797  19
  -2   8   3 28.0007 120.719  20
  -2   8   2 248.168 193.104  22
  -2   8   2 274.938 163.832  67
  -2   8   2 250.595 160.303  60
  -2   8   2 549.011 167.456  59
  -2   8   2 575.939 172.415  52
  -2   8   2 483.959 177.201  14
  -2   8   2 446.608 182.561  15
  -2   8   2 242.200 176.031  54
  -2   8   2 445.775 158.482  56
  -2   8   2 435.230 149.928  63
  -2   8   2 238.126 139.329  62
  -2   8   2 412.932 154.672  61
  -2   8   2 206.617 149.294  18
  -2   8   2 340.078 167.856  19
  -2   8   2 315.621 139.577  20
  -2   8   1 187.080 149.934  67
  -2   8   1 318.118 151.647  60
  -2   8   1 254.197 156.537  59
  -2   8   1 358.439 155.131  52
  -2   8   1 447.157 201.328  53
  -2   8   1 400.667 166.259  14
  -2   8   1 222.811 150.139  16
  -2   8   1 323.656 158.431  18
  -2   8   1 250.156 151.038  19
  -2   8   1 162.287 140.923  20
  -2   8   1 169.088 131.512  62
  -2   8   1 180.383 148.741  61
  -2   8   1 323.714 139.169  63
  -2   8   1 317.445 167.052  54
  -2   8   1 370.944 150.813  55
  -2   8   1 266.040 137.821  56
  -2   8   0 6851.77 386.178  58
  -2   8   0 7033.64 410.427  59
  -2   8   0 7485.18 438.397  53
  -2   8   0 6478.72 379.655  52
  -2   8   0 7290.19 408.588  14
  -2   8   0 7537.59 403.362  55
  -2   8   0 6832.04 405.345  54
  -2   8   0 7370.36 397.370  56
  -2   8   0 6635.04 401.797  19
  -2   8   0 6390.74 409.770  16
  -2   8   0 7208.31 398.658  20
  -2   8   0 6338.20 400.661  18
  -2   8   0 7257.46 390.635  62
  -2   8   0 7494.10 406.593  61
  -2   8   0 6777.39 385.932  63
  -2   8   0 7580.66 388.419  60
  -2   8  -1 31386.9 1005.96  60
  -2   8  -1 28960.0 1012.96  62
  -2   8  -1 28080.0 1000.92  61
  -2   8  -1 29918.0 1030.53  63
  -2   8  -1 29741.7 1018.97  55
  -2   8  -1 30503.8 1037.45  56
  -2   8  -1 29493.4 1032.45  54
  -2   8  -1 32015.6 1060.40  59
  -2   8  -1 29479.4 1016.62  58
  -2   8  -1 30323.1 1074.84  16
  -2   8  -1 29713.0 1059.95  19
  -2   8  -1 29688.2 1021.14  20
  -2   8  -1 29598.8 1061.35  18
  -2   8  -1 30831.3 1086.85  53
  -2   8  -1 28843.3 1003.17  52
  -2   8  -2 22266.7 813.994  62
  -2   8  -2 21521.6 784.104  61
  -2   8  -2 23176.8 835.806  63
  -2   8  -2 20022.4 757.133  60
  -2   8  -2 22763.7 805.978  55
  -2   8  -2 22898.8 830.344  56
  -2   8  -2 21999.7 802.861  58
  -2   8  -2 21597.2 808.660  59
  -2   8  -2 21778.4 829.209  19
  -2   8  -2 21571.3 828.974  18
  -2   8  -2 21323.2 801.393  20
  -2   8  -2 21620.7 840.977  16
  -2   8  -2 23618.0 864.865  53
  -2   8  -2 21338.5 781.529  52
  -2   8  -3 13273.8 596.984  63
  -2   8  -3 13901.4 592.311  62
  -2   8  -3 13737.2 567.279  55
  -2   8  -3 13138.7 591.622  56
  -2   8  -3 13401.3 577.426  58
  -2   8  -3 13864.3 575.494  59
  -2   8  -3 14531.3 612.273  57
  -2   8  -3 12769.9 585.956  16
  -2   8  -3 13055.3 583.722  19
  -2   8  -3 13717.1 583.044  20
  -2   8  -3 13291.4 586.366  18
  -2   8  -3 14081.1 591.730  53
  -2   8  -4 459.836 153.357  57
  -2   8  -4 134.769 133.457  58
  -2   8  -4 548.116 162.500  56
  -2   8  -4 287.869 149.718  20
  -2   8  -4 200.992 131.249  18
  -2   8  -4 214.652 140.544  19
  -2   8  -4 586.511 177.083  62
  -2   8  -4 371.795 159.846  63
  -2   8  -5 5111.77 350.568  57
  -2   8  -5 5132.09 335.901  58
  -2   8  -5 5463.49 361.047  56
   2  -8   5 4073.29 312.232   8
  -2   8  -5 4390.55 309.021  18
  -2   8  -5 4143.11 305.511  19
  -2   8  -5 5033.61 331.931  20
  -2   8  -5 5359.79 362.742  63
  -2   8  -5 4983.39 341.007  62
  -2   8  -6 4410.69 320.665  58
  -2   8  -6 3821.55 316.575  57
  -2   8  -6 4002.89 324.513  56
   2  -8   6 3473.48 303.462   8
  -2   8  -6 3830.81 316.230  62
  -2   8  -6 4411.36 338.187  63
  -2   8  -6 4272.34 306.955  20
   2  -8   7 3398.05 333.569  47
  -2   8  -7 3188.55 314.249  63
   2  -8   7 2889.82 315.510  30
  -2   8  -7 3457.97 307.297  57
  -2   8  -7 3298.94 285.756  58
  -2   8  -7 3703.06 320.253  56
   2  -8   7 3132.51 301.540   8
  -2   8  -7 3390.21 275.771  20
  -2   8  -8 486.005 156.722  58
  -2   8  -8 441.202 170.926  57
   2  -8   8 629.366 202.119  30
   2  -8   8 61.9972 183.594  47
   2  -8   8 578.543 193.655   8
  -2   8  -8 742.406 195.557  56
  -2   8  -8 458.874 197.570  63
  -2   8  -9 25958.1 932.405  57
  -2   8  -9 23255.5 930.266  56
   2  -8   9 20841.2 950.780  27
   2  -8   9 21846.6 939.457  41
   2  -8   9 21567.4 951.401  47
  -2   8  -9 24620.4 910.402  62
   2  -8  10 20.0303 163.829  30
  -2   8 -10-29.0776 132.315  62
  -2   8 -10 36.6882 143.961  63
   2  -8  10-84.4591 165.705  27
  -2   8 -10 48.8196 139.294  56
   2  -8  10 95.4888 184.611  41
   2  -8  11 4214.73 347.329  30
   2  -8  11 3430.50 340.964  27
   2  -8  11 3961.48 350.050  47
  -2   8 -11 4143.88 299.026  56
  -2   8 -11 4814.71 299.906  62
  -2   8 -11 4839.46 337.602  63
   2  -8  12 923.049 183.828  47
  -2   8 -12 1106.96 174.696  63
   2  -8  12 1073.90 192.133  30
   2  -8  12 743.625 171.480  27
  -2   8 -12 953.586 140.337  56
   2  -8  13 173.185 106.575  23
  -2   8 -13 82.3608 90.4901  63
   2  -8  13 21.2986 101.209  47
   2  -8  13 168.122 113.595  30
  -2   7  12 880.528 188.783  54
  -2   7  12 668.631 136.904  52
  -2   7  12 940.436 186.019  67
  -2   7  11-150.170 188.359  54
  -2   7  11 239.766 155.867  52
  -2   7  11 84.7808 176.476  67
  -2   7  10-120.654 214.347  54
  -2   7  10 159.756 166.644  52
  -2   7  10-59.9951 198.733  67
  -2   7   9 444.505 232.493  54
  -2   7   9 262.076 220.566  67
  -2   7   9 19.8655 180.869  52
  -2   7   8 138.359 227.921  54
  -2   7   8-61.7819 196.799  14
  -2   7   8 35.2037 161.215  60
  -2   7   8-45.1252 219.341  67
  -2   7   8 20.5882 186.165  52
  -2   7   7 573.511 250.351  54
  -2   7   7 456.859 224.790  14
  -2   7   7 409.603 194.624  60
  -2   7   7 447.796 204.825  52
  -2   7   7 622.973 229.617  67
  -2   7   6 4789.43 398.311  67
  -2   7   6 5707.32 422.836  54
  -2   7   6 5123.45 399.175  15
  -2   7   6 5320.55 420.741  14
  -2   7   6 4793.30 351.475  59
  -2   7   6 4737.48 370.591  60
  -2   7   6 4512.15 351.941  61
  -2   7   6 5283.77 408.375  52
  -2   7   6 5414.91 397.020  22
  -2   7   5 52.3688 176.285  67
  -2   7   5 240.663 187.503  54
  -2   7   5 403.145 214.507  15
  -2   7   5-18.5514 181.393  14
  -2   7   5 60.2287 161.288  59
  -2   7   5 242.647 178.017  60
  -2   7   5 189.105 149.760  61
  -2   7   5 105.101 173.174  52
  -2   7   5 119.356 186.811  22
  -2   7   4 33261.4 1143.05  22
  -2   7   4 32687.9 1125.24  67
  -2   7   4 32777.8 1125.85  54
  -2   7   4 31592.4 1126.99  14
  -2   7   4 32173.3 1139.39  15
  -2   7   4 33850.8 1120.28  59
  -2   7   4 31955.2 1109.53  61
  -2   7   4 31148.6 1066.05  62
  -2   7   4 33139.1 1128.02  60
  -2   7   4 33567.9 1128.87  52
  -2   7   4 30840.0 1065.77  19
  -2   7   4 30197.0 1061.04  18
  -2   7   4 31677.5 1113.18  17
  -2   7   4 29954.0 1057.95  20
  -2   7   3 44991.7 1491.90  22
  -2   7   3 48611.5 1477.74  67
  -2   7   3 44840.4 1458.98  54
  -2   7   3 46395.2 1467.38  15
  -2   7   3 46945.7 1466.82  59
  -2   7   3 47337.9 1472.01  60
  -2   7   3 45675.7 1416.83  62
  -2   7   3 45609.6 1460.90  61
  -2   7   3 46655.8 1459.87  52
  -2   7   3 43602.0 1413.47  20
  -2   7   3 44813.2 1469.54  17
  -2   7   3 45375.9 1432.41  18
  -2   7   2 20586.6 800.342  22
  -2   7   2 21285.2 800.325  67
  -2   7   2 23371.9 801.965  56
  -2   7   2 21853.1 790.202  55
  -2   7   2 21093.4 799.872  59
  -2   7   2 21736.3 791.889  60
  -2   7   2 21819.7 768.696  62
  -2   7   2 22076.0 810.620  61
  -2   7   2 21583.4 775.829  63
  -2   7   2 22005.2 800.344  16
  -2   7   2 22595.5 811.330  17
  -2   7   2 21608.5 776.266  20
  -2   7   2 19912.8 776.169  18
  -2   7   2 21750.2 827.960  53
  -2   7   2 21274.4 789.122  52
  -2   7   2 20046.8 792.077  14
  -2   7   2 21531.1 794.038  15
  -2   7   1 128691. 3472.68  67
  -2   7   1 126448. 3478.46  61
  -2   7   1 127433. 3453.47  63
  -2   7   1 118985. 3465.00  16
  -2   7   1 119618. 3457.29  18
  -2   7   1 123086. 3444.62  20
  -2   7   1 122706. 3462.55  14
  -2   7   1 127781. 3460.73  15
  -2   7   0 5791.44 333.896  15
  -2   7   0 5135.06 335.995  16
  -2   7   0 5855.77 340.657  14
  -2   7   0 5012.89 307.780  20
  -2   7   0 6151.03 349.986  18
  -2   7   0 5461.35 318.747  58
  -2   7   0 5532.95 320.934  22
  -2   7   0 5930.20 330.297  52
  -2   7   0 5728.55 325.319  61
  -2   7   0 5527.15 322.260  63
  -2   7  -1 30966.3 1021.78  20
  -2   7  -1 32964.3 1064.73  18
  -2   7  -1 31955.5 1023.90  55
  -2   7  -1 32542.3 1066.93  16
  -2   7  -1 31327.8 1037.48  14
  -2   7  -1 32311.6 1019.60  52
  -2   7  -1 30293.5 1011.66  58
  -2   7  -1 29621.7 989.101  60
  -2   7  -1 31144.9 1010.12  61
  -2   7  -1 31352.3 1036.28  63
  -2   7  -2 6330.89 356.885  16
  -2   7  -2 6216.50 335.125  20
  -2   7  -2 5811.14 343.077  18
  -2   7  -2 7088.86 345.802  55
  -2   7  -2 5779.85 321.449  52
  -2   7  -2 6473.53 366.258  53
  -2   7  -2 6704.14 362.152  57
  -2   7  -2 6233.77 338.328  58
  -2   7  -2 5912.37 332.361  59
  -2   7  -2 5741.55 312.133  61
  -2   7  -2 6134.94 346.240  63
  -2   7  -2 6096.79 309.276  60
  -2   7  -3 215.816 125.238  18
  -2   7  -3 256.834 123.666  20
  -2   7  -3 206.419 116.789  55
  -2   7  -3 217.494 126.207  16
  -2   7  -3 345.477 137.089  58
  -2   7  -3 391.920 136.257  57
  -2   7  -3 304.585 118.353  59
  -2   7  -3 450.333 144.207  62
  -2   7  -3 330.961 135.294  63
  -2   7  -3 577.965 147.510  53
  -2   7  -4 45637.8 1394.37  62
  -2   7  -4 47034.0 1419.08  63
  -2   7  -4 43326.8 1371.76  16
  -2   7  -4 44713.3 1367.93  18
  -2   7  -4 45270.1 1378.01  20
  -2   7  -4 45529.6 1348.68  53
  -2   7  -4 41229.6 1339.46  55
  -2   7  -4 44588.7 1376.06  58
  -2   7  -4 45042.1 1408.50  57
  -2   7  -4 49304.7 1429.49  56
   2  -7   4 40727.6 1347.11  11
   2  -7   4 41699.4 1353.71   8
  -2   7  -5 74.7177 126.472  20
  -2   7  -5 88.8672 111.081  18
  -2   7  -5 100.480 116.855  19
   2  -7   5 171.359 126.053  30
  -2   7  -5 233.814 141.341  63
  -2   7  -5 318.134 137.463  56
  -2   7  -5 149.367 119.041  58
  -2   7  -5 311.754 126.548  57
   2  -7   5 320.967 135.647   8
   2  -7   6 31252.2 1139.72   8
   2  -7   6 36255.1 1180.49  41
   2  -7   6 34062.0 1191.13  30
  -2   7  -6 33664.1 1120.87  20
  -2   7  -6 33658.6 1174.83  63
  -2   7  -6 34625.0 1176.23  56
  -2   7  -6 34116.4 1135.31  58
  -2   7  -6 34080.2 1164.42  57
   2  -7   7 18028.0 793.492   8
   2  -7   7 18746.3 799.358  41
   2  -7   7 19843.1 829.915  30
  -2   7  -7 20644.2 750.447  20
  -2   7  -7 19617.9 812.693  56
  -2   7  -7 21042.6 788.644  58
  -2   7  -7 21688.8 830.430  57
  -2   7  -7 20609.3 830.931  63
   2  -7   8 11337.1 592.247  40
   2  -7   8 11828.9 608.106  41
   2  -7   8 10903.0 589.673   8
  -2   7  -8 12090.6 600.999  57
  -2   7  -8 12401.1 550.912  58
  -2   7  -8 13964.9 643.215  56
  -2   7  -8 12548.4 626.177  63
   2  -7   8 12120.7 621.781  30
   2  -7   9 4583.30 372.096  40
  -2   7  -9 4803.98 382.145  63
  -2   7  -9 5088.21 378.455  56
  -2   7  -9 4778.53 358.314  57
   2  -7   9 4329.14 370.994   8
   2  -7   9 4735.88 393.520  30
   2  -7  10 260.603 196.063  41
  -2   7 -10 191.313 132.587  57
   2  -7  10 294.251 199.770  30
   2  -7  10 210.773 186.934  47
  -2   7 -10 314.037 159.905  56
  -2   7 -10 169.649 161.462  63
   2  -7  11 9072.45 533.961  41
   2  -7  11 9334.67 544.097  30
   2  -7  11 8370.48 523.798  47
  -2   7 -11 10472.5 507.934  56
  -2   7 -11 10570.2 526.785  63
   2  -7  11 8929.32 542.232  27
   2  -7  12 2431.01 263.737  30
  -2   7 -12 2459.48 222.657  56
  -2   7 -12 2784.20 248.187  63
   2  -7  12 2346.27 267.594  47
   2  -7  12 2040.46 256.971  27
   2  -7  13 228.852 136.385  30
   2  -7  13 332.884 135.425  47
  -2   7 -13 343.953 116.438  63
   2  -7  13 264.626 126.147  23
  -2   7 -13 340.003 105.655  56
   2  -7  14 2893.91 205.241  47
  -2   6  13 11606.7 507.274  54
  -2   6  13 12008.0 514.986  67
  -2   6  12 95.9765 184.291  54
  -2   6  12-47.7362 166.410  67
  -2   6  11 3945.76 330.947  52
  -2   6  11 4070.36 374.345  54
  -2   6  11 3834.66 357.006  67
  -2   6  10 344.420 209.952  13
  -2   6  10 365.715 213.917  67
  -2   6  10 154.054 229.166  54
  -2   6   9 6991.96 478.412  14
  -2   6   9 7120.02 498.890  13
  -2   6   9 7413.89 479.650  52
  -2   6   9 7265.06 498.672  67
  -2   6   9 6652.64 503.026  54
  -2   6   8 7749.61 535.415  54
  -2   6   8 7624.62 498.311  14
  -2   6   8 6652.80 490.881  13
  -2   6   8 8036.35 501.657  52
  -2   6   8 7971.93 471.140  60
  -2   6   8 8162.45 529.656  67
  -2   6   7 1950.53 249.875  60
  -2   6   7 1429.72 277.076  54
  -2   6   7 1686.70 287.398  13
  -2   6   7 1385.55 263.715  14
  -2   6   7 1719.73 257.817  52
  -2   6   7 1774.26 255.991  22
  -2   6   7 1867.05 287.775  67
  -2   6   6 20774.7 840.837  67
  -2   6   6 19675.7 798.157  66
  -2   6   6 18873.3 757.418  59
  -2   6   6 21038.6 842.790  54
  -2   6   6 20799.0 835.562  13
  -2   6   6 19402.0 837.823  14
  -2   6   6 19521.6 798.432  15
  -2   6   6 20789.8 836.603  52
  -2   6   6 20632.0 789.141  61
  -2   6   6 19703.3 785.886  60
  -2   6   6 19475.4 794.945  22
  -2   6   5 27297.3 1000.99  22
  -2   6   5 28526.3 1024.53  67
  -2   6   5 28946.1 1004.91  66
  -2   6   5 29437.7 992.813  59
  -2   6   5 27912.0 1019.19  54
  -2   6   5 28899.8 1024.62  52
  -2   6   5 29919.4 1024.56  13
  -2   6   5 28504.9 1025.46  15
  -2   6   5 27567.5 980.276  17
  -2   6   5 28097.2 996.546  60
  -2   6   5 28509.8 992.557  61
  -2   6   4 34113.0 1061.43  19
  -2   6   4 30264.0 1046.10  20
  -2   6   4 32795.5 1091.46  17
  -2   6   4 33023.2 1096.95  13
  -2   6   4 32189.2 1101.85  15
  -2   6   4 33489.9 1112.03  14
  -2   6   4 31170.8 1087.26  52
  -2   6   4 33130.8 1088.69  61
  -2   6   4 34814.6 1117.23  67
  -2   6   3 1815.10 236.628  22
  -2   6   3 1456.59 201.296  67
  -2   6   3 1119.30 183.230  59
  -2   6   3 1804.76 227.658  54
  -2   6   3 1679.55 202.901  14
  -2   6   3 1297.73 210.274  53
  -2   6   3 1930.13 197.342  61
  -2   6   3 1688.54 186.795  19
  -2   6   3 1356.97 178.041  18
  -2   6   3 1673.37 200.849  17
  -2   6   2 9570.76 444.463  22
  -2   6   2 9570.96 435.865  67
  -2   6   2 8653.03 426.022  59
  -2   6   2 9356.57 436.926  54
  -2   6   2 9586.37 423.650  55
  -2   6   2 8917.63 412.685  56
  -2   6   2 9289.93 434.780  14
  -2   6   2 9420.56 443.024  53
  -2   6   2 9584.85 427.502  52
  -2   6   2 9532.68 421.475  60
  -2   6   2 9153.39 402.692  62
  -2   6   2 9809.69 438.847  61
  -2   6   2 8983.06 406.567  63
  -2   6   2 8634.40 412.391  19
  -2   6   2 9207.01 419.720  16
  -2   6   2 9234.96 436.337  17
  -2   6   2 9017.83 408.831  20
  -2   6   2 8809.42 413.597  18
  -2   6   1 4943.23 286.979  22
  -2   6   1 4637.06 304.366  65
  -2   6   1 4358.39 287.206  59
  -2   6   1 5167.31 286.336  55
  -2   6   1 4197.12 289.865  54
  -2   6   1 4542.42 279.094  56
  -2   6   1 4743.68 288.511  15
  -2   6   1 4332.54 283.767  16
  -2   6   1 4775.31 293.692  14
  -2   6   1 4957.71 287.841  52
  -2   6   1 5079.11 311.026  53
  -2   6   1 4794.31 276.024  62
  -2   6   1 4889.33 276.461  60
  -2   6   1 4678.88 283.250  17
  -2   6   1 4436.43 284.485  19
  -2   6   1 4809.48 281.643  20
  -2   6   1 4283.90 279.985  18
  -2   6   0 27046.3 855.705  22
  -2   6   0 25421.2 890.192  65
  -2   6   0 27360.8 884.540  59
  -2   6   0 27466.4 867.673  55
  -2   6   0 26867.0 883.612  54
  -2   6   0 26709.6 874.807  56
  -2   6   0 26328.6 877.271  14
  -2   6   0 25689.0 888.117  16
  -2   6   0 25826.3 868.018  15
  -2   6   0 27060.3 886.913  53
  -2   6   0 27334.0 867.438  52
  -2   6   0 26247.5 858.909  62
  -2   6   0 26687.7 851.013  60
  -2   6   0 25604.9 860.565  20
  -2   6   0 26663.1 892.622  18
  -2   6   0 25920.4 885.850  19
   2  -6   1 47054.9 1282.05   8
  -2   6  -1 44569.5 1316.71  22
  -2   6  -1 43944.4 1360.51  65
  -2   6  -1 44875.5 1357.28  54
  -2   6  -1 44121.8 1332.26  55
  -2   6  -1 42778.1 1342.11  56
  -2   6  -1 45691.2 1373.07  16
  -2   6  -1 43988.2 1346.14  14
  -2   6  -1 44161.0 1327.83  52
  -2   6  -1 44330.0 1354.61  53
  -2   6  -1 43428.3 1333.73  62
  -2   6  -1 42375.0 1307.01  60
  -2   6  -1 46589.6 1359.64  57
  -2   6  -1 47004.6 1353.16  59
  -2   6  -1 47221.3 1370.66  19
  -2   6  -1 43294.0 1332.20  20
  -2   6  -1 46140.3 1369.63  18
   2  -6   2 1744.40 154.649   8
  -2   6  -2 1635.24 194.185  65
  -2   6  -2 1824.77 179.532  20
  -2   6  -2 1723.55 186.089  19
  -2   6  -2 1765.19 189.013  18
  -2   6  -2 1798.88 196.498  53
  -2   6  -2 1623.47 170.271  52
  -2   6  -2 1600.47 183.219  16
  -2   6  -2 1581.78 181.992  62
  -2   6  -2 1399.55 152.044  61
  -2   6  -2 1586.07 179.998  63
  -2   6  -2 1571.86 152.408  60
  -2   6  -2 1705.63 189.119  57
  -2   6  -2 1426.64 167.812  59
  -2   6  -2 1585.47 180.568  56
  -2   6  -2 1709.48 169.372  55
  -2   6  -3 1301.06 174.344  56
  -2   6  -3 1104.16 150.199  55
  -2   6  -3 1176.10 157.925  16
  -2   6  -3 1263.04 158.964  19
  -2   6  -3 981.469 151.542  18
  -2   6  -3 1570.51 153.082  59
  -2   6  -3 1141.88 153.619  58
  -2   6  -3 953.381 158.856  57
  -2   6  -3 899.741 124.477  60
   2  -6   3 1197.63 149.859  11
   2  -6   3 1015.41 120.212   7
   2  -6   3 1071.53 146.911   8
  -2   6  -3 1020.57 164.222  63
  -2   6  -3 949.912 151.268  53
  -2   6  -4 254.519 108.134  19
  -2   6  -4 149.255 112.426  58
  -2   6  -4 252.330 118.290  57
  -2   6  -4 82.4183 121.425  63
   2  -6   4 133.539 96.2786   7
   2  -6   4 192.662 111.671   8
  -2   6  -4 209.574 125.927  56
  -2   6  -4 187.876 109.965  55
  -2   6  -4 246.885 114.190  53
  -2   6  -5 6281.44 325.844  55
   2  -6   5 7643.47 383.130  41
   2  -6   5 6779.66 362.414   8
  -2   6  -5 6907.10 334.489  19
  -2   6  -5 7532.03 359.894  20
  -2   6  -5 6608.46 377.314  63
  -2   6  -5 6705.95 373.865  57
  -2   6  -5 6554.85 373.607  56
  -2   6  -5 6474.42 348.997  58
   2  -6   6 346.444 139.469   8
   2  -6   6 309.809 141.152  41
   2  -6   6 457.934 139.624  40
  -2   6  -6 248.611 117.350  58
  -2   6  -6 307.619 132.358  57
  -2   6  -6 318.614 150.985  63
  -2   6  -6 420.535 112.418  20
   2  -6   7 125.360 142.716  41
   2  -6   7 282.805 154.243  40
  -2   6  -7 180.127 142.290  63
   2  -6   7 320.602 157.673   8
  -2   6  -7 251.582 126.462  58
  -2   6  -7 141.740 138.768  57
   2  -6   8 718.644 200.321  41
   2  -6   8 154.452 169.700  40
  -2   6  -8 202.970 162.538  63
   2  -6   8 188.877 181.615  30
   2  -6   8 108.952 163.210   8
  -2   6  -8 52.8542 141.889  57
   2  -6   9 1405.89 246.062  41
   2  -6   9 1309.97 241.700  40
  -2   6  -9 1159.86 219.611  63
   2  -6   9 1189.10 232.327   8
   2  -6   9 1118.66 233.078  30
  -2   6 -10 52535.3 1561.81  57
   2  -6  10 43972.2 1577.28   8
   2  -6  10 40839.6 1568.00  10
   2  -6  10 46397.5 1583.05  40
   2  -6  10 48607.7 1610.59  41
  -2   6 -11 1988.29 220.345  57
   2  -6  11 1825.46 276.411  30
  -2   6 -11 1579.61 231.264  63
   2  -6  11 1302.31 239.783  40
   2  -6  11 1465.65 259.229  41
   2  -6  12 575.791 190.808  41
  -2   6 -12 688.437 143.464  57
   2  -6  12 501.178 188.632  30
   2  -6  12 430.699 177.940  47
  -2   6 -12 539.065 148.698  56
  -2   6 -12 487.869 160.072  63
   2  -6  12 544.076 173.888  27
   2  -6  13 551.672 158.014  30
   2  -6  13 827.755 179.206  23
   2  -6  13 343.674 148.647  27
  -2   6 -13 852.679 139.189  56
  -2   6 -13 784.435 149.572  63
   2  -6  13 852.376 174.139  47
   2  -6  14 614.162 127.147  23
   2  -6  14 543.705 132.820  47
  -2   5  14 1762.43 182.634  54
  -2   5  13 1096.75 197.428  67
   2  -5 -13 802.716 135.146  34
  -2   5  13 787.773 198.992  54
  -2   5  12 6146.64 435.791  54
   2  -5 -12 4645.16 324.075  34
  -2   5  12 5219.24 388.605  13
  -2   5  12 5739.11 411.147  67
   2  -5 -11 436.197 149.315  34
  -2   5  11 216.166 208.658  13
  -2   5  11 230.776 192.336  67
  -2   5  10 42.0750 199.876  13
  -2   5  10 37.8463 189.068  52
   2  -5 -10 98.4519 134.224   6
  -2   5  10 157.048 219.336  54
  -2   5   9 6643.96 490.474  54
  -2   5   9 6753.61 465.194  14
  -2   5   9 6689.10 474.748  67
   2  -5  -9 6230.48 399.422   6
  -2   5   9 6667.78 452.036  52
  -2   5   8 1547.73 275.368  54
  -2   5   8 1635.61 279.935  13
  -2   5   8 1281.71 259.326  14
  -2   5   8 1810.39 275.677  67
  -2   5   8 1467.21 245.231  52
   2  -5  -8 1839.41 209.962   6
   2  -5  -8 1467.04 203.810   2
  -2   5   7 2993.75 280.555  22
  -2   5   7 3240.65 321.897  67
  -2   5   7 2986.00 267.918  60
  -2   5   7 3128.81 327.268  54
  -2   5   7 2586.37 288.202  14
  -2   5   7 3511.00 340.105  13
  -2   5   7 2672.66 283.237  15
   2  -5  -7 2776.59 240.564   2
   2  -5  -7 3265.85 246.464   6
  -2   5   7 3239.95 303.185  52
  -2   5   6 1614.92 220.987  22
  -2   5   6 1698.72 233.437  66
  -2   5   6 1614.05 227.461  67
  -2   5   6 1494.27 190.647  60
  -2   5   6 1615.20 193.984  61
  -2   5   6 1567.28 235.607  54
  -2   5   6 1213.15 209.358  15
  -2   5   6 1268.78 224.285  13
  -2   5   6 1552.88 218.814  52
   2  -5  -6 1816.07 182.906   2
   2  -5  -5 14190.3 550.873   2
   2  -5  -5 15076.5 535.810   6
  -2   5   5 13960.0 582.585  22
  -2   5   5 14780.4 605.354  67
  -2   5   5 12903.5 567.684  66
  -2   5   5 14045.4 563.002  59
  -2   5   5 14397.1 568.524  61
  -2   5   5 13411.3 584.132  13
  -2   5   5 13933.5 602.095  14
  -2   5   5 13139.0 551.849  17
   2  -5  -4 121353. 3488.83   2
   2  -5  -4 126949. 3480.50   6
   2  -5  -4 128758. 3527.21   3
  -2   5   4 128923. 3562.84  22
  -2   5   4 132865. 3578.20  67
  -2   5   4 134093. 3557.65  59
  -2   5   4 127054. 3521.66  62
  -2   5   4 132959. 3565.39  60
  -2   5   4 127157. 3568.56  54
  -2   5   4 131133. 3573.08  14
  -2   5   4 132007. 3567.19  13
  -2   5   4 132260. 3571.01  15
  -2   5   4 129217. 3561.24  52
  -2   5   4 134947. 3550.68  53
  -2   5   4 129608. 3517.10  18
  -2   5   4 129345. 3517.86  19
  -2   5   4 125968. 3526.47  20
  -2   5   4 129624. 3550.23  17
   2  -5  -3 44779.9 1309.32   3
  -2   5   3 43966.5 1381.99  22
  -2   5   3 44804.6 1345.95  65
  -2   5   3 46107.6 1358.05  66
  -2   5   3 44382.3 1366.10  59
  -2   5   3 45590.9 1339.31  62
  -2   5   3 47390.4 1374.17  60
  -2   5   3 43034.6 1349.46  55
  -2   5   3 46891.4 1384.75  54
  -2   5   3 46994.7 1370.37  56
  -2   5   3 45630.2 1372.76  14
  -2   5   3 44902.7 1367.41  13
  -2   5   3 47613.5 1373.18  15
  -2   5   3 44054.0 1359.95  52
  -2   5   3 48998.6 1377.93  53
  -2   5   3 44815.9 1345.80  19
  -2   5   3 47428.1 1379.01  17
  -2   5   3 44803.4 1343.64  18
  -2   5   3 43615.4 1344.65  20
   2  -5  -2 23162.5 741.402   3
  -2   5   2 25359.8 837.857  22
  -2   5   2 24839.1 823.716  65
  -2   5   2 24502.8 819.120  66
  -2   5   2 27382.7 848.791  67
  -2   5   2 24953.9 833.674  59
  -2   5   2 24884.4 808.617  62
  -2   5   2 26270.8 847.421  61
  -2   5   2 25850.5 823.540  60
  -2   5   2 25511.9 823.272  63
  -2   5   2 25598.5 821.399  55
  -2   5   2 25759.1 844.171  54
  -2   5   2 26578.4 835.331  56
  -2   5   2 26379.6 842.024  14
  -2   5   2 26036.1 830.291  15
  -2   5   2 27880.5 847.701  53
  -2   5   2 25524.2 828.369  52
  -2   5   2 25880.4 827.450  16
  -2   5   2 25857.6 825.863  18
  -2   5   2 24558.1 816.721  19
  -2   5   2 25557.3 821.634  20
  -2   5   2 27215.4 838.188  17
  -2   5   1 2800.09 227.703  51
  -2   5   1 2815.13 207.965  52
  -2   5   1 3245.98 218.619  53
  -2   5   1 2628.77 214.329  15
  -2   5   1 2877.03 218.693  14
  -2   5   1 2592.39 196.628  55
  -2   5   1 2964.98 230.977  54
  -2   5   1 3022.25 209.580  56
   2  -5  -1 2705.01 105.962  11
  -2   5   1 2480.26 203.745  22
  -2   5   1 2774.32 212.494  67
  -2   5   1 2679.21 219.674  65
  -2   5   1 2939.78 202.426  58
  -2   5   1 2610.69 215.647  59
  -2   5   1 2898.59 200.356  62
  -2   5   1 2951.11 199.924  60
  -2   5   1 3127.64 219.294  61
  -2   5   1 3106.06 207.876  63
   2  -5  -1 2390.15 113.834   5
   2  -5  -1 2625.99 118.209   4
  -2   5   1 2817.07 204.270  17
  -2   5   1 2599.65 208.073  16
  -2   5   1 2694.56 213.383  19
  -2   5   1 2906.26 206.344  20
  -2   5   1 2737.58 211.799  18
   2  -5   0 83071.8 1895.40   7
   2  -5   0 83880.6 1906.55  11
   2  -5   0 84396.3 1923.96   8
  -2   5   0 85024.3 1998.74  22
  -2   5   0 83529.8 2046.17  65
  -2   5   0 88434.0 2035.28  67
  -2   5   0 83963.0 2038.04  19
  -2   5   0 84290.4 2041.02  18
  -2   5   0 85742.7 2015.52  20
  -2   5   0 82221.9 2006.00  62
  -2   5   0 86629.1 2001.71  60
  -2   5   0 83999.6 2024.16  63
  -2   5   0 87225.4 2017.63  61
  -2   5   0 84273.0 2052.17  51
  -2   5   0 86853.4 2017.37  52
  -2   5   0 85047.2 2021.92  53
  -2   5   0 84387.7 2028.69  14
  -2   5   0 83132.2 2016.93  15
  -2   5   0 82950.0 2040.75  16
  -2   5   0 85472.4 2015.10  55
  -2   5   0 83696.0 2022.23  56
  -2   5   0 86295.7 2036.81  54
  -2   5   0 83509.2 2026.10  57
  -2   5   0 85378.8 2030.40  59
  -2   5   0 85425.1 2009.87  58
  -2   5  -1 28082.2 848.597  54
  -2   5  -1 28482.2 828.357  55
  -2   5  -1 28816.1 844.230  56
  -2   5  -1 28301.7 852.333  16
  -2   5  -1 27520.2 832.764  15
  -2   5  -1 27883.7 840.200  14
  -2   5  -1 28040.3 842.432  63
  -2   5  -1 27618.8 830.236  62
  -2   5  -1 28366.4 808.426  60
  -2   5  -1 27362.5 810.731  61
  -2   5  -1 28944.9 836.835  53
  -2   5  -1 28713.3 824.376  52
  -2   5  -1 27732.2 844.223  51
   2  -5   1 28853.2 786.902   8
   2  -5   1 28556.2 741.189   7
   2  -5   1 29392.9 768.700  11
  -2   5  -1 27794.4 803.905  22
   2  -5   1 25491.0 734.341  41
  -2   5  -1 29482.4 854.140  19
  -2   5  -1 29002.0 852.427  18
  -2   5  -1 28869.8 829.931  20
  -2   5  -1 28432.7 843.563  65
  -2   5  -1 27416.0 839.204  57
  -2   5  -1 28146.9 825.568  58
  -2   5  -1 29146.7 835.108  59
  -2   5  -2 3583.09 219.628  55
  -2   5  -2 3834.84 238.527  14
  -2   5  -2 3714.98 232.247  62
  -2   5  -2 3573.66 201.928  60
  -2   5  -2 3746.47 204.526  61
  -2   5  -2 3673.31 221.374  52
  -2   5  -2 3357.96 225.777  51
  -2   5  -2 3638.95 228.785  53
  -2   5  -2 3642.52 225.096  65
  -2   5  -2 3565.58 231.792  63
   2  -5   2 3491.07 202.298   8
   2  -5   2 3591.50 153.566  12
   2  -5   2 3511.14 193.677  11
  -2   5  -2 3926.17 209.199  22
   2  -5   2 3386.86 180.655  41
   2  -5   2 3546.00 172.113  40
  -2   5  -2 3369.58 215.889  58
  -2   5  -2 3414.32 207.964  59
  -2   5  -2 3381.22 225.109  57
  -2   5  -2 3626.66 235.674  56
  -2   5  -2 3553.87 229.757  19
  -2   5  -2 3597.41 226.585  16
  -2   5  -2 3639.26 220.447  20
  -2   5  -2 3387.95 221.422  18
   2  -5   2 3720.82 174.400  29
  -2   5  -3 570.441 112.651  59
  -2   5  -3 519.784 127.622  58
  -2   5  -3 675.832 109.037  60
  -2   5  -3 764.236 145.097  57
  -2   5  -3 727.837 120.041  53
  -2   5  -3 657.571 129.431  65
   2  -5   3 686.951 109.965   7
   2  -5   3 681.575 106.528  12
   2  -5   3 611.415 127.602   8
  -2   5  -3 461.709 94.2056   4
   2  -5   3 812.541 130.435  40
   2  -5   3 717.636 113.952  39
   2  -5   3 574.167 129.898  41
  -2   5  -3 592.305 128.303  20
  -2   5  -3 675.621 131.380  18
  -2   5  -3 674.353 128.774  19
  -2   5  -3 597.706 127.882  55
  -2   5  -3 636.335 145.178  56
  -2   5  -3 574.337 124.877  16
   2  -5   3 818.735 105.505  38
  -2   5  -4 2954.43 181.449  53
   2  -5   4 2843.09 200.813   7
   2  -5   4 2912.39 217.767   8
   2  -5   4 3203.02 202.235  12
  -2   5  -4 2734.30 189.360   4
   2  -5   4 3329.91 205.365  38
   2  -5   4 2776.64 209.427  40
   2  -5   4 3162.61 207.040  39
  -2   5  -4 2640.58 190.810  19
  -2   5  -4 3340.33 213.937  20
  -2   5  -4 2785.82 195.303  18
   2  -5   4 2927.61 208.505  29
  -2   5  -4 3034.48 202.881  55
  -2   5  -4 2789.89 225.058  63
  -2   5  -4 3144.58 232.403  57
  -2   5  -5 62011.4 1796.64  24
  -2   5  -5 59082.9 1789.25  36
   2  -5   5 62061.2 1812.23  38
   2  -5   5 62366.6 1823.93  40
   2  -5   5 63081.6 1834.20  41
   2  -5   5 62477.6 1816.02  39
  -2   5  -5 62419.4 1839.35  57
  -2   5  -5 64358.1 1812.70  58
   2  -5   5 64191.0 1829.02  29
  -2   5  -5 64737.1 1800.54  55
   2  -5   5 59389.3 1796.29  12
  -2   5  -5 63550.5 1771.05  19
  -2   5  -5 61899.0 1766.40  18
  -2   5  -5 65789.3 1803.22  20
  -2   5  -6 5697.41 327.892  36
  -2   5  -6 5978.18 346.492  57
  -2   5  -6 6159.26 324.484  58
   2  -5   6 6028.32 358.281   8
  -2   5  -6 6695.19 349.964  24
   2  -5   6 5783.45 350.878  41
   2  -5   6 6048.37 347.339  40
   2  -5   6 6409.85 358.628  29
   2  -5   7 3715.56 309.691   8
  -2   5  -7 4301.79 276.631  58
  -2   5  -7 4811.70 324.666  57
  -2   5  -7 3875.81 290.086  36
   2  -5   7 3983.39 323.077  41
   2  -5   7 4532.57 314.635  39
   2  -5   7 4698.76 325.264  40
  -2   5  -8 201.341 135.099  36
  -2   5  -8 16.1415 135.215  57
   2  -5   8 160.807 175.703   8
  -2   5  -8 272.206 153.553  24
   2  -5   8 283.617 169.386  39
   2  -5   8 228.463 170.912  41
   2  -5   8 221.697 170.446  40
  -2   5  -9 5709.19 379.369  36
  -2   5  -9 6669.52 421.406  24
   2  -5   9 6353.95 452.830   8
   2  -5   9 5888.64 434.545  41
   2  -5   9 5882.88 424.905  40
  -2   5  -9 6782.94 414.419  57
  -2   5 -10 15611.2 670.951  57
   2  -5  10 13879.7 712.232   8
   2  -5  10 13000.9 702.094  10
   2  -5  10 14633.2 731.569  30
  -2   5 -10 15454.2 698.014  24
   2  -5  10 15214.0 723.102  40
  -2   5 -11 5508.31 366.911  57
   2  -5  11 5604.83 425.717  41
   2  -5  11 5027.63 412.737  30
  -2   5 -11 5084.95 393.138  24
  -2   5 -12 2988.41 270.899  63
  -2   5 -12 2868.72 248.487  57
   2  -5  12 2601.96 294.432  40
   2  -5  12 2608.39 297.847  41
   2  -5  12 2527.30 288.272  47
  -2   5 -12 2184.97 246.300  48
   2  -5  12 2830.04 301.880  30
  -2   5 -12 2576.12 275.632  24
   2  -5  13 2883.51 278.502  23
  -2   5 -13 3309.32 260.022  63
  -2   5 -13 3639.19 262.124  56
   2  -5  13 3099.54 280.241  41
   2  -5  13 2903.81 275.386  47
   2  -5  13 2956.72 275.654  30
   2  -5  13 2818.24 273.999  27
  -2   5 -13 3025.80 264.828  24
  -2   5 -14 10009.9 392.419  56
   2  -5  14 8379.88 428.476  23
  -2   5 -14 10396.9 409.277  63
   2  -5  14 8686.48 422.570  30
   2  -5  14 8927.87 425.169  47
   2  -4 -14 4781.43 273.951  48
   2  -4 -14 5117.78 298.188  37
   2  -4 -13 924.173 161.401  48
  -2   4  13 1345.92 243.426  54
   2  -4 -13 972.586 170.957  34
  -2   4  13 1321.79 225.511  67
  -2   4  12 185.084 199.205  13
   2  -4 -12 314.328 139.794  48
  -2   4  12-20.7042 213.428  54
   2  -4 -12 302.770 148.925  34
   2  -4 -12 241.060 133.924  36
  -2   4  12 118.278 192.800  67
  -2   4  11 9873.24 575.487  67
  -2   4  11 8283.70 542.272  13
  -2   4  11 9156.99 575.850  54
   2  -4 -11 8913.52 486.362  48
   2  -4 -11 9540.59 501.045  34
   2  -4 -11 8779.25 469.704  36
   2  -4 -11 8923.26 498.060   6
   2  -4 -10 35001.1 1246.62   6
   2  -4 -10 38114.8 1235.19  36
   2  -4 -10 35192.6 1246.62  24
  -2   4  10 37341.4 1355.56  67
   2  -4 -10 39649.0 1260.69  48
  -2   4  10 36243.2 1362.62  54
   2  -4  -9 2062.74 229.469  24
   2  -4  -9 1964.84 207.790  36
  -2   4   9 1748.64 295.655  54
  -2   4   9 1961.96 295.794  13
  -2   4   9 1610.69 271.013  14
  -2   4   9 2320.85 294.635  67
   2  -4  -9 2093.50 226.121   6
  -2   4   9 1596.17 254.567  52
   2  -4  -8 979.375 164.493  24
  -2   4   8 951.753 227.871  67
  -2   4   8 992.430 243.983  54
  -2   4   8 1014.50 229.136  13
  -2   4   8 864.248 215.502  14
  -2   4   8 1289.37 224.673  52
   2  -4  -8 1082.18 165.574   6
   2  -4  -8 783.874 148.621   2
   2  -4  -8 1301.11 158.910  36
  -2   4   7 4818.72 330.941  66
  -2   4   7 5330.53 375.882  67
  -2   4   7 5213.83 343.191  52
  -2   4   7 4635.54 359.226  13
  -2   4   7 5584.38 344.384  15
  -2   4   7 5227.92 379.392  54
   2  -4  -7 5119.20 272.555  36
   2  -4  -7 5246.09 298.163   2
   2  -4  -7 4751.74 281.765   6
[truncated: 1,121,132 more chars]
