# Supplementary material for: Spring‐Like Behavior in [8]Helicene Diimides: How Helical Pitch Governs Optical Anisotropy and Electronic Conjugation
Source: Angew Chem Int Ed Engl. 2025 Jul 7;64(34):e202508779. doi: 10.1002/anie.202508779 (PMC12363639; doi:10.1002/anie.202508779)
Supplement: Supplementary file 2 — Supporting information [file ANIE-64-e202508779-s002.zip › C6_KR1156_FrSa.cif]

data_KR1156_FrSa

_publ_contact_author_name         'Dr. Princekumar Ravat'
_publ_contact_author_address
;
 Institut f\"ur Organische Chemie
 Universit\"at W\"urzburg
 Am Hubland
 97074 W\"urzburg, Germany
;
_publ_contact_author_email        princekumar.ravat@uni-wuerzburg.de
_publ_contact_author_phone        +49-931-31-81583
_publ_contact_author_id_orcid     0000-0002-7553-9188
loop_
 _publ_author_name
 _publ_author_address
 _publ_author_id_orcid
  'Braunschweig, Holger'
;
 Institut f\"ur Anorganische Chemie
 Universit\"at W\"urzburg
 Am Hubland
 97074 W\"urzburg, Germany
;
  0000-0002-7238-0407
  'Radacki, Krzysztof'
;
 Institut f\"ur Anorganische Chemie
 Universit\"at W\"urzburg
 Am Hubland
 97074 W\"urzburg, Germany
;
  0000-0003-3088-6327
  'Ravat, Princekumar'
;
 Institut f\"ur Organische Chemie
 Universit\"at W\"urzburg
 Am Hubland
 97074 W\"urzburg, Germany
;
  0000-0002-7553-9188
  'Saal, Fridolin'
;
 Institut f\"ur Anorganische Chemie
 Universit\"at W\"urzburg
 Am Hubland
 97074 W\"urzburg, Germany
;
  ?

_publ_section_references
;
 SHELXT - Integrated space-group and crystal-structure determination, G. M. Sheldrick, Acta Cryst. (2015) A71, 3-8
 Crystal structure refinement with SHELXL, G. M. Sheldrick, Acta Cryst. (2015) C71, 3-8
;

_audit_creation_method            'CIF-fill 1.5c (K.Radacki, 2005-23)'
_audit_creation_date              2024-08-23
_audit_update_record
;
 2024-08-23    CrysAlisPro 1.171.43.128a (Rigaku OD, 2024)
 2024-08-23    SHELXL-2019/2
;
_shelx_SHELXL_version_number      2019/2
_chemical_formula_moiety          'C44 H28 N2 O4, 2(C H Cl3)'
_chemical_formula_sum             'C46 H30 Cl6 N2 O4'
_chemical_formula_weight          887.42
loop_
 _atom_type_symbol
 _atom_type_description
 _atom_type_scat_dispersion_real
 _atom_type_scat_dispersion_imag
 _atom_type_scat_source
  C C 0.0181 0.0091 'International Tables Vol C Tables 4.2.6.8 and 6.1.1.4'
  H H 0.0000 0.0000 'International Tables Vol C Tables 4.2.6.8 and 6.1.1.4'
  N N 0.0311 0.0180 'International Tables Vol C Tables 4.2.6.8 and 6.1.1.4'
  O O 0.0492 0.0322 'International Tables Vol C Tables 4.2.6.8 and 6.1.1.4'
  Cl Cl 0.3639 0.7018 'International Tables Vol C Tables 4.2.6.8 and 6.1.1.4'

_space_group_crystal_system       monoclinic
_space_group_IT_number            14
_space_group_name_H-M_alt         'P 21/n'
_space_group_name_Hall            '-P 2yn'
_shelx_space_group_comment
;
 The symmetry employed for this shelxl refinement is uniquely defined by the 
 following loop, which should always be used as a source of symmetry 
 information in preference to the above space-group names. They are only 
 intended as comments.
;
loop_
 _space_group_symop_operation_xyz
  'x, y, z'
  '-x+1/2, y+1/2, -z+1/2'
  '-x, -y, -z'
  'x-1/2, -y-1/2, z-1/2'


_cell_length_a                    14.804(16)
_cell_length_b                    14.132(15)
_cell_length_c                    19.56(3)
_cell_angle_alpha                 90
_cell_angle_beta                  109.70(2)
_cell_angle_gamma                 90
_cell_volume                      3853(8)
_cell_formula_units_Z             4
_cell_measurement_temperature     100(2)
_cell_measurement_reflns_used     21054
_cell_measurement_theta_min       3.2870
_cell_measurement_theta_max       71.9730
_cell_special_details
;
 Uncertainties of the unit cell parameters were calculated as standard 
 deviations on 25 cells obtained from subsets of all reflections. These sets 
 of reflections were based on runs in experiment.
;

_exptl_crystal_description        needle
_exptl_crystal_colour             'clear light yellow'
_exptl_crystal_density_diffrn     1.530
_exptl_crystal_F_000              1816
_exptl_crystal_size_max           0.310
_exptl_crystal_size_mid           0.070
_exptl_crystal_size_min           0.050
_exptl_absorpt_coefficient_mu     4.480
_exptl_absorpt_correction_type    gaussian
_exptl_absorpt_correction_T_min   0.384
_exptl_absorpt_correction_T_max   1.000
_exptl_absorpt_process_details
;
 CrysAlisPro 1.171.43.128a (Rigaku Oxford Diffraction, 2024) Numerical 
 absorption correction based on gaussian integration over a multifaceted 
 crystal model Empirical absorption correction using spherical harmonics, 
 implemented in SCALE3 ABSPACK scaling algorithm.
;
_exptl_crystal_preparation
;
 Crystals were grown at RT from saturated solution in chloroform and 
 methanol. For data collection the crystal was immersed in a film of 
 perfluoropolyether oil, mounted on a polyimide loop and transferred to 
 stream of cold nitrogen (Oxford Cryostream 800).
;
loop_
 _exptl_crystal_face_index_h
 _exptl_crystal_face_index_k
 _exptl_crystal_face_index_l
 _exptl_crystal_face_perp_dist
  0 -1 0 0.1751
  0 1 0 0.1337
  0 0 1 0.0183
  1 0 1 0.0074
  -1 0 -1 0.0404
  1 0 -1 0.0345
  -1 0 1 0.0294
  0 0 -1 0.0476

_shelx_estimated_absorpt_T_min    0.337
_shelx_estimated_absorpt_T_max    0.807
_diffrn_ambient_temperature       100(2)
_diffrn_ambient_environment       N~2~
_diffrn_radiation_probe           x-ray
_diffrn_radiation_wavelength      1.54184
_diffrn_radiation_type            CuK\a
_diffrn_radiation_xray_symbol     K-L~2,3~
_diffrn_radiation_monochromator   'multi-layer mirror'
_diffrn_source                    'rotating-anode X-ray tube'
_diffrn_source_type               'PhotonJet-R X-ray Source'
_diffrn_measurement_device        'four-circle diffractometer'
_diffrn_measurement_device_type   'Rigaku XtaLAB Synergy-R'
_diffrn_measurement_method        '\w scans'
_diffrn_measurement_details
;
 List of Runs (angles in degrees, time in seconds):
 --------------------------------------------------------------------------
  1  \w     38.00  85.00   0.50    0.15    --   76.88-112.00   0.00   94
  2  \w     46.00  97.00   0.50    0.15    --   80.80-114.00  12.62  102
  3  \w     51.00  97.00   0.50    0.15    --   80.80-114.00  45.91   92
  4  \w     51.00  97.00   0.50    0.15    --   80.80-114.00  91.25   92
  5  \w     38.00  83.00   0.50    0.15    --   80.80-116.00  54.29   90
  6  \w     35.00  91.00   0.50    0.15    --   76.88-110.00 -44.00  112
  7  \w     29.00  85.00   0.50    0.15    --   71.40-110.00 -44.00  112
  8  \w     17.00  72.00   0.50    0.15    --   58.63-110.00 -44.00  110
  9  \w     68.00 113.00   0.50    0.15    --   65.01  23.00  29.08   90
 10  \w   -107.00 -56.00   0.50    0.15    --  -58.00 -22.00   3.77  102
 11  \w   -127.00 -82.00   0.50    0.15    --  -78.50 -22.00  56.31   90
 12  \w   -119.00 -73.00   0.50    0.15    --  -70.00 -22.00  73.07   92
 13  \w   -119.00 -74.00   0.50    0.15    --  -70.00 -22.00 -12.54   90
 14  \w   -122.00 -77.00   0.50    0.15    --  -78.50 -21.00 -24.95   90
 15  \w   -110.00 -65.00   0.50    0.15    --  -62.00 -22.00 -58.99   90
 16  \w   -106.00 -60.00   0.50    0.15    --  -62.00 -22.00-109.59   92
 17  \w   -118.00 -73.00   0.50    0.15    --  -70.00 -21.00-138.32   90
 18  \w   -125.00 -80.00   0.50    0.15    --  -78.50 -19.00-101.05   90
 19  \w   -114.00 -67.00   0.50    0.15    --  -78.50 -18.00 112.19   94
 20  \w    -89.00 -44.00   0.50    0.15    --  -75.18 112.00 -30.00   90
 21  \w    -89.00 -33.00   0.50    0.15    --  -75.18 110.00  49.00  112
 22  \w    -83.00 -27.00   0.50    0.15    --  -69.75 110.00  49.00  112
 23  \w    -79.00 -33.00   0.50    0.15    --  -75.18 112.00  90.00   92
 24  \w    -74.00 -18.00   0.50    0.15    --  -60.27 110.00  49.00  112
 25  \w    -81.00 -35.00   0.50    0.15    --  -75.18 112.00-180.00   92
;
_diffrn_orient_matrix_type
;
 CrysAlisPro convention (1999,Acta A55,543-557)
;
_diffrn_orient_matrix_UB_11       0.0066400000
_diffrn_orient_matrix_UB_12       0.1063922000
_diffrn_orient_matrix_UB_13       0.0178713000
_diffrn_orient_matrix_UB_21      -0.1100550000
_diffrn_orient_matrix_UB_22       0.0048013000
_diffrn_orient_matrix_UB_23      -0.0212358000
_diffrn_orient_matrix_UB_31       0.0085603000
_diffrn_orient_matrix_UB_32      -0.0227883000
_diffrn_orient_matrix_UB_33       0.0789822000
_diffrn_detector                  HPA
_diffrn_detector_type             'HyPix Arc150'
_diffrn_detector_area_resol_mean  10.0
_diffrn_reflns_number             37435
_diffrn_reflns_av_unetI/netI      0.0167
_diffrn_reflns_av_R_equivalents   0.0201
_diffrn_reflns_limit_h_min       -18
_diffrn_reflns_limit_h_max        18
_diffrn_reflns_limit_k_min       -16
_diffrn_reflns_limit_k_max        17
_diffrn_reflns_limit_l_min       -16
_diffrn_reflns_limit_l_max        23
_diffrn_reflns_theta_min          3.268
_diffrn_reflns_theta_max          73.032
_diffrn_reflns_theta_full         67.684
_diffrn_measured_fraction_theta_max   0.961
_diffrn_measured_fraction_theta_full    0.999
_diffrn_reflns_Laue_measured_fraction_max     0.961
_diffrn_reflns_Laue_measured_fraction_full    0.999
_diffrn_reflns_point_group_measured_fraction_max    0.961
_diffrn_reflns_point_group_measured_fraction_full     0.999
_reflns_number_total              7418
_reflns_number_gt                 6793
_reflns_threshold_expression      'I > 2\s(I)'
_reflns_Friedel_coverage          0.000
_reflns_Friedel_fraction_max      .
_reflns_Friedel_fraction_full     .
_reflns_special_details
;
 Reflections were merged by SHELXL according to the crystal class for the 
 calculation of statistics and refinement. _reflns_Friedel_fraction is 
 defined as the number of unique Friedel pairs measured divided by the number 
 that would be possible theoretically, ignoring centric projections and 
 systematic absences.
;

_computing_data_collection
;
 CrysAlisPro system (CCD 43.128a 64-bit (release 20-06-2024))
;
_computing_cell_refinement        'CrysAlisPro 1.171.43.128a (Rigaku OD, 2024)'
_computing_data_reduction         'CrysAlisPro 1.171.43.128a (Rigaku OD, 2024)'
_computing_structure_solution     'SHELXT 2014/5 (Sheldrick, 2014)'
_computing_structure_refinement   'SHELXL-2019/2 (Sheldrick, 2019)'
_computing_molecular_graphics     'ShelXLe (Huebschle et all, 2011)'
_computing_publication_material   'SHELXL-2019/2 (Sheldrick, 2019)'

_refine_special_details
;
 One of chloroform molecules was disordered. The atomic displacement 
 parameters of all atoms in both parts were restrained with similarity 
 restraint SIMU, RIGU keyword in ShelXL input ('enhanced rigid bond' 
 restraint for all bonds in the connectivity list) and their U~ii~ 
 displacement parameters were restrained with ISOR keyword to approximate 
 isotropic behavior. The distances C-Cl and Cl-Cl were restrained during 
 refinement to the same value.
;
_refine_ls_structure_factor_coef  Fsqd
_refine_ls_matrix_type            full
_refine_ls_weighting_scheme       calc
_refine_ls_weighting_details
;
 w=1/[\s^2^(Fo^2^)+(0.0526P)^2^+5.2329P] where P=(Fo^2^+2Fc^2^)/3
;
_atom_sites_solution_primary      dual
_atom_sites_solution_secondary    difmap
_atom_sites_solution_hydrogens    geom
_refine_ls_hydrogen_treatment     constr
_refine_ls_extinction_method      none
_refine_ls_extinction_coef        .
_refine_ls_number_reflns          7418
_refine_ls_number_parameters      560
_refine_ls_number_restraints      219
_refine_ls_R_factor_all           0.0493
_refine_ls_R_factor_gt            0.0459
_refine_ls_wR_factor_ref          0.1178
_refine_ls_wR_factor_gt           0.1154
_refine_ls_goodness_of_fit_ref    1.025
_refine_ls_restrained_S_all       1.054
_refine_ls_shift/su_max           0.001
_refine_ls_shift/su_mean          0.000
_refine_diff_density_max          1.023
_refine_diff_density_min         -0.725
_refine_diff_density_rms          0.059
_geom_special_details
;
 All esds (except the esd in the dihedral angle between two l.s. planes)
 are estimated using the full covariance matrix.  The cell esds are taken
 into account individually in the estimation of esds in distances, angles
 and torsion angles; correlations between esds in cell parameters are only
 used when they are defined by crystal symmetry.  An approximate (isotropic)
 treatment of cell esds is used for estimating esds involving l.s. planes.
;

loop_
 _atom_site_label
 _atom_site_type_symbol
 _atom_site_fract_x
 _atom_site_fract_y
 _atom_site_fract_z
 _atom_site_U_iso_or_equiv
 _atom_site_adp_type
 _atom_site_occupancy
 _atom_site_site_symmetry_order
 _atom_site_calc_flag
 _atom_site_refinement_flags_posn
 _atom_site_refinement_flags_adp
 _atom_site_refinement_flags_occupancy
 _atom_site_disorder_assembly
 _atom_site_disorder_group
  C1 C 0.35119(14) 0.89424(13) 0.82801(11) 0.0193(4) Uani 1 1 d . . . . .
  H1 H 0.419102 0.889501 0.842994 0.023 Uiso 1 1 calc R U . . .
  C2 C 0.30809(15) 0.90463(14) 0.87994(11) 0.0202(4) Uani 1 1 d . . . . .
  H2 H 0.346029 0.903391 0.929954 0.024 Uiso 1 1 calc R U . . .
  C3 C 0.20872(14) 0.91699(14) 0.85939(11) 0.0200(4) Uani 1 1 d . . . . .
  H3 H 0.178754 0.921847 0.895215 0.024 Uiso 1 1 calc R U . . .
  C4 C 0.15475(14) 0.92206(13) 0.78683(11) 0.0178(4) Uani 1 1 d . . . . .
  C5 C 0.19716(14) 0.90857(13) 0.73266(11) 0.0175(4) Uani 1 1 d . . . . .
  C6 C 0.14086(14) 0.91951(14) 0.65799(11) 0.0186(4) Uani 1 1 d . . . . .
  C7 C 0.18386(15) 0.92082(14) 0.60636(11) 0.0202(4) Uani 1 1 d . . . . .
  H7 H 0.146307 0.933007 0.557219 0.024 Uiso 1 1 calc R U . . .
  C8 C 0.28407(15) 0.90421(14) 0.62489(11) 0.0204(4) Uani 1 1 d . . . . .
  C9 C 0.32873(16) 0.91803(15) 0.57147(12) 0.0248(4) Uani 1 1 d . . . . .
  H9 H 0.290715 0.931665 0.522691 0.030 Uiso 1 1 calc R U . . .
  C10 C 0.42570(16) 0.91168(16) 0.59035(12) 0.0265(5) Uani 1 1 d . . . . .
  H10 H 0.455897 0.929902 0.556559 0.032 Uiso 1 1 calc R U . . .
  C11 C 0.48231(15) 0.87812(15) 0.66004(12) 0.0244(4) Uani 1 1 d . . . . .
  C12 C 0.58423(16) 0.87197(17) 0.67969(13) 0.0294(5) Uani 1 1 d . . . . .
  H12 H 0.614067 0.891089 0.645880 0.035 Uiso 1 1 calc R U . . .
  C13 C 0.63907(16) 0.83925(17) 0.74584(14) 0.0309(5) Uani 1 1 d . . . . .
  H13 H 0.706934 0.844483 0.760722 0.037 Uiso 1 1 calc R U . . .
  C14 C 0.59545(15) 0.79702(16) 0.79326(13) 0.0262(5) Uani 1 1 d . . . . .
  C15 C 0.65154(15) 0.76009(16) 0.86267(13) 0.0288(5) Uani 1 1 d . . . . .
  H15 H 0.719568 0.762101 0.877433 0.035 Uiso 1 1 calc R U . . .
  C16 C 0.60866(15) 0.72223(15) 0.90764(13) 0.0272(5) Uani 1 1 d . . . . .
  H16 H 0.646016 0.707193 0.956303 0.033 Uiso 1 1 calc R U . . .
  C17 C 0.50738(15) 0.70474(15) 0.88223(12) 0.0235(4) Uani 1 1 d . . . . .
  C18 C 0.46059(16) 0.66795(15) 0.92925(12) 0.0253(4) Uani 1 1 d . . . . .
  H18 H 0.496789 0.654122 0.978395 0.030 Uiso 1 1 calc R U . . .
  C19 C 0.36444(16) 0.65253(15) 0.90416(11) 0.0234(4) Uani 1 1 d . . . . .
  H19 H 0.332029 0.637855 0.937270 0.028 Uiso 1 1 calc R U . . .
  C20 C 0.31176(14) 0.65825(14) 0.82820(11) 0.0194(4) Uani 1 1 d . . . . .
  C21 C 0.21283(14) 0.63343(14) 0.80066(11) 0.0190(4) Uani 1 1 d . . . . .
  H21 H 0.180581 0.617426 0.833623 0.023 Uiso 1 1 calc R U . . .
  C22 C 0.16328(14) 0.63217(13) 0.72768(11) 0.0176(4) Uani 1 1 d . . . . .
  C23 C 0.21237(14) 0.64716(13) 0.67716(11) 0.0173(4) Uani 1 1 d . . . . .
  C24 C 0.16384(14) 0.63438(13) 0.60220(11) 0.0182(4) Uani 1 1 d . . . . .
  C25 C 0.21323(15) 0.63591(14) 0.55357(11) 0.0206(4) Uani 1 1 d . . . . .
  H25 H 0.179929 0.628064 0.503086 0.025 Uiso 1 1 calc R U . . .
  C26 C 0.31265(15) 0.64910(14) 0.57930(11) 0.0218(4) Uani 1 1 d . . . . .
  H26 H 0.347369 0.646867 0.546404 0.026 Uiso 1 1 calc R U . . .
  C27 C 0.36062(14) 0.66529(14) 0.65190(11) 0.0204(4) Uani 1 1 d . . . . .
  H27 H 0.428199 0.674012 0.668333 0.024 Uiso 1 1 calc R U . . .
  C28 C 0.31144(14) 0.66923(13) 0.70270(11) 0.0177(4) Uani 1 1 d . . . . .
  C29 C 0.35873(14) 0.68655(13) 0.77969(11) 0.0180(4) Uani 1 1 d . . . . .
  C30 C 0.45335(14) 0.72661(14) 0.80957(11) 0.0203(4) Uani 1 1 d . . . . .
  C31 C 0.49417(14) 0.79095(14) 0.77059(11) 0.0208(4) Uani 1 1 d . . . . .
  C32 C 0.43805(14) 0.84888(14) 0.71020(11) 0.0207(4) Uani 1 1 d . . . . .
  C33 C 0.33971(14) 0.87836(14) 0.69658(11) 0.0189(4) Uani 1 1 d . . . . .
  C34 C 0.29735(14) 0.89042(13) 0.75300(11) 0.0176(4) Uani 1 1 d . . . . .
  C35 C 0.05227(14) 0.94897(14) 0.76596(11) 0.0194(4) Uani 1 1 d . . . . .
  C36 C 0.03661(14) 0.94019(14) 0.63598(11) 0.0202(4) Uani 1 1 d . . . . .
  C37 C 0.06030(14) 0.60675(14) 0.70154(11) 0.0190(4) Uani 1 1 d . . . . .
  C38 C 0.05919(14) 0.61650(14) 0.57454(11) 0.0194(4) Uani 1 1 d . . . . .
  C39 C -0.09976(14) 0.99156(15) 0.67241(12) 0.0226(4) Uani 1 1 d . . . . .
  H39A H -0.119083 1.018849 0.622954 0.027 Uiso 1 1 calc R U . . .
  H39B H -0.101864 1.043089 0.706124 0.027 Uiso 1 1 calc R U . . .
  C40 C -0.17292(14) 0.91637(15) 0.67394(12) 0.0234(4) Uani 1 1 d . . . . .
  H40A H -0.234290 0.948440 0.668891 0.028 Uiso 1 1 calc R U . . .
  H40B H -0.150460 0.885516 0.722186 0.028 Uiso 1 1 calc R U . . .
  C41 C -0.19272(14) 0.83893(15) 0.61561(12) 0.0236(4) Uani 1 1 d . . . . .
  H41A H -0.259653 0.816803 0.604129 0.028 Uiso 1 1 calc R U . . .
  H41B H -0.187122 0.867037 0.570852 0.028 Uiso 1 1 calc R U . . .
  C42 C -0.12584(15) 0.75348(15) 0.63696(12) 0.0235(4) Uani 1 1 d . . . . .
  H42A H -0.058594 0.775178 0.649652 0.028 Uiso 1 1 calc R U . . .
  H42B H -0.132941 0.723378 0.680561 0.028 Uiso 1 1 calc R U . . .
  C43 C -0.14679(14) 0.68035(15) 0.57613(11) 0.0232(4) Uani 1 1 d . . . . .
  H43A H -0.131170 0.708197 0.535035 0.028 Uiso 1 1 calc R U . . .
  H43B H -0.216283 0.665856 0.558754 0.028 Uiso 1 1 calc R U . . .
  C44 C -0.09083(14) 0.58810(15) 0.59876(12) 0.0216(4) Uani 1 1 d . . . . .
  H44A H -0.110308 0.556983 0.636955 0.026 Uiso 1 1 calc R U . . .
  H44B H -0.106805 0.544925 0.556499 0.026 Uiso 1 1 calc R U . . .
  N45 N 0.00018(11) 0.95758(12) 0.69227(9) 0.0191(3) Uani 1 1 d . . . . .
  N46 N 0.01393(11) 0.60479(12) 0.62648(9) 0.0185(3) Uani 1 1 d . . . . .
  O47 O 0.01377(10) 0.96528(10) 0.81099(8) 0.0236(3) Uani 1 1 d . . . . .
  O48 O -0.01531(10) 0.94422(11) 0.57292(8) 0.0260(3) Uani 1 1 d . . . . .
  O49 O 0.01704(10) 0.58862(11) 0.74315(8) 0.0242(3) Uani 1 1 d . . . . .
  O50 O 0.01313(10) 0.61192(11) 0.51011(8) 0.0251(3) Uani 1 1 d . . . . .
  C1_1 C -0.01266(14) 0.65443(15) 0.88375(11) 0.0304(5) Uani 1 1 d D . . . .
  H1_1 H 0.003251 0.613014 0.847939 0.036 Uiso 1 1 calc R U . . .
  Cl2_1 Cl -0.02518(6) 0.77117(5) 0.85141(4) 0.04743(18) Uani 1 1 d D . . . .
  Cl3_1 Cl -0.12032(4) 0.61389(5) 0.89327(4) 0.04203(16) Uani 1 1 d D . . . .
  Cl4_1 Cl 0.08227(4) 0.64815(5) 0.96748(3) 0.03839(15) Uani 1 1 d D . . . .
  C1_2 C -0.1298(3) 1.0524(2) 0.87681(17) 0.0352(11) Uani 0.5479(17) 1 d D U P A 1
  H1_2 H -0.079754 1.017708 0.862839 0.042 Uiso 0.5479(17) 1 calc R U P A 1
  Cl2_2 Cl -0.18552(16) 0.97237(14) 0.91825(12) 0.0492(5) Uani 0.5479(17) 1 d D U P A 1
  Cl3_2 Cl -0.07441(9) 1.14521(10) 0.93501(9) 0.0551(4) Uani 0.5479(17) 1 d D U P A 1
  Cl4_2 Cl -0.21590(10) 1.09692(9) 0.79752(6) 0.0468(4) Uani 0.5479(17) 1 d D U P A 1
  C1_3 C -0.0958(3) 1.0445(3) 0.90965(17) 0.0345(13) Uani 0.4521(17) 1 d D U P A 2
  H1_3 H -0.038251 1.011752 0.904938 0.041 Uiso 0.4521(17) 1 calc R U P A 2
  Cl2_3 Cl -0.07108(11) 1.07766(14) 1.00045(9) 0.0590(6) Uani 0.4521(17) 1 d D U P A 2
  Cl3_3 Cl -0.12072(16) 1.14456(12) 0.85391(11) 0.0677(7) Uani 0.4521(17) 1 d D U P A 2
  Cl4_3 Cl -0.19245(19) 0.96587(19) 0.88490(16) 0.0545(7) Uani 0.4521(17) 1 d D U P A 2

loop_
 _atom_site_aniso_label
 _atom_site_aniso_U_11
 _atom_site_aniso_U_22
 _atom_site_aniso_U_33
 _atom_site_aniso_U_23
 _atom_site_aniso_U_13
 _atom_site_aniso_U_12
  C1 0.0163(9) 0.0125(9) 0.0293(10) -0.0007(8) 0.0080(8) 0.0006(7)
  C2 0.0210(10) 0.0156(9) 0.0236(10) -0.0001(8) 0.0069(8) 0.0006(8)
  C3 0.0212(10) 0.0160(9) 0.0263(10) -0.0005(8) 0.0125(8) 0.0002(8)
  C4 0.0172(9) 0.0120(9) 0.0266(10) -0.0004(7) 0.0105(8) -0.0001(7)
  C5 0.0174(9) 0.0110(9) 0.0260(10) -0.0002(7) 0.0099(8) -0.0009(7)
  C6 0.0172(9) 0.0143(9) 0.0259(10) 0.0005(7) 0.0092(8) -0.0004(7)
  C7 0.0208(10) 0.0162(9) 0.0244(10) -0.0004(8) 0.0088(8) -0.0020(8)
  C8 0.0215(10) 0.0156(9) 0.0276(10) -0.0018(8) 0.0127(8) -0.0016(8)
  C9 0.0277(11) 0.0234(11) 0.0274(11) -0.0008(8) 0.0147(9) -0.0026(9)
  C10 0.0272(11) 0.0255(11) 0.0341(12) -0.0019(9) 0.0200(9) -0.0028(9)
  C11 0.0229(10) 0.0190(10) 0.0365(12) -0.0046(9) 0.0169(9) -0.0030(8)
  C12 0.0227(11) 0.0279(11) 0.0453(13) -0.0053(10) 0.0213(10) -0.0051(9)
  C13 0.0172(10) 0.0315(12) 0.0476(14) -0.0098(10) 0.0155(10) -0.0037(9)
  C14 0.0182(10) 0.0212(10) 0.0400(12) -0.0073(9) 0.0110(9) -0.0006(8)
  C15 0.0150(9) 0.0242(11) 0.0439(13) -0.0101(10) 0.0054(9) 0.0011(8)
  C16 0.0205(10) 0.0202(10) 0.0341(12) -0.0058(9) 0.0004(9) 0.0036(8)
  C17 0.0207(10) 0.0159(10) 0.0307(11) -0.0048(8) 0.0045(8) 0.0033(8)
  C18 0.0276(11) 0.0195(10) 0.0235(10) -0.0016(8) 0.0016(8) 0.0031(9)
  C19 0.0276(11) 0.0175(10) 0.0247(10) -0.0004(8) 0.0082(9) -0.0002(8)
  C20 0.0215(10) 0.0127(9) 0.0237(10) -0.0007(7) 0.0072(8) 0.0016(8)
  C21 0.0218(10) 0.0137(9) 0.0239(10) 0.0005(7) 0.0111(8) 0.0001(8)
  C22 0.0174(9) 0.0122(9) 0.0241(10) -0.0005(7) 0.0083(8) 0.0007(7)
  C23 0.0188(9) 0.0106(9) 0.0239(10) 0.0006(7) 0.0092(8) 0.0010(7)
  C24 0.0183(9) 0.0126(9) 0.0241(10) 0.0014(7) 0.0076(8) 0.0012(7)
  C25 0.0235(10) 0.0172(10) 0.0223(10) 0.0007(8) 0.0095(8) 0.0013(8)
  C26 0.0240(10) 0.0189(10) 0.0271(10) 0.0014(8) 0.0145(8) 0.0005(8)
  C27 0.0172(9) 0.0160(9) 0.0298(10) -0.0006(8) 0.0105(8) -0.0001(8)
  C28 0.0179(9) 0.0120(9) 0.0238(10) 0.0008(7) 0.0076(8) 0.0011(7)
  C29 0.0174(9) 0.0111(9) 0.0254(10) -0.0003(7) 0.0068(8) 0.0035(7)
  C30 0.0167(9) 0.0155(9) 0.0286(10) -0.0035(8) 0.0077(8) 0.0032(8)
  C31 0.0168(9) 0.0172(10) 0.0299(10) -0.0063(8) 0.0100(8) -0.0001(8)
  C32 0.0180(9) 0.0165(9) 0.0300(11) -0.0053(8) 0.0115(8) -0.0032(8)
  C33 0.0178(9) 0.0127(9) 0.0291(10) -0.0019(8) 0.0117(8) -0.0029(7)
  C34 0.0166(9) 0.0112(9) 0.0264(10) -0.0005(7) 0.0093(8) -0.0009(7)
  C35 0.0176(9) 0.0138(9) 0.0288(10) -0.0013(8) 0.0106(8) -0.0021(8)
  C36 0.0187(10) 0.0153(9) 0.0285(11) 0.0019(8) 0.0102(8) -0.0018(8)
  C37 0.0198(10) 0.0134(9) 0.0250(10) -0.0002(7) 0.0094(8) 0.0005(7)
  C38 0.0199(10) 0.0144(9) 0.0245(10) 0.0001(7) 0.0083(8) 0.0004(8)
  C39 0.0154(9) 0.0202(10) 0.0329(11) 0.0021(8) 0.0094(8) 0.0030(8)
  C40 0.0143(9) 0.0232(11) 0.0347(11) -0.0006(9) 0.0108(8) 0.0015(8)
  C41 0.0159(9) 0.0236(11) 0.0315(11) 0.0002(9) 0.0081(8) 0.0001(8)
  C42 0.0192(10) 0.0217(10) 0.0292(11) -0.0002(9) 0.0078(8) 0.0013(8)
  C43 0.0168(9) 0.0237(11) 0.0288(11) 0.0001(9) 0.0074(8) -0.0003(8)
  C44 0.0149(9) 0.0208(10) 0.0288(10) -0.0010(8) 0.0068(8) -0.0037(8)
  N45 0.0146(8) 0.0177(8) 0.0265(9) 0.0017(7) 0.0090(7) 0.0007(6)
  N46 0.0142(8) 0.0184(8) 0.0232(8) -0.0007(7) 0.0065(7) -0.0006(6)
  O47 0.0202(7) 0.0246(8) 0.0302(8) -0.0040(6) 0.0142(6) 0.0002(6)
  O48 0.0197(7) 0.0318(8) 0.0253(8) 0.0027(6) 0.0061(6) -0.0001(6)
  O49 0.0211(7) 0.0284(8) 0.0265(7) 0.0012(6) 0.0126(6) -0.0030(6)
  O50 0.0214(7) 0.0306(8) 0.0220(7) -0.0005(6) 0.0055(6) -0.0016(6)
  C1_1 0.0352(12) 0.0299(12) 0.0284(11) -0.0007(9) 0.0138(10) 0.0003(10)
  Cl2_1 0.0692(5) 0.0305(3) 0.0430(4) 0.0072(3) 0.0195(3) 0.0017(3)
  Cl3_1 0.0319(3) 0.0510(4) 0.0463(3) -0.0036(3) 0.0172(3) -0.0045(3)
  Cl4_1 0.0349(3) 0.0400(3) 0.0356(3) -0.0054(2) 0.0058(2) -0.0001(3)
  C1_2 0.033(2) 0.029(2) 0.055(3) -0.005(2) 0.029(2) 0.0027(19)
  Cl2_2 0.0424(8) 0.0376(9) 0.0787(13) 0.0230(10) 0.0349(11) 0.0100(7)
  Cl3_2 0.0349(6) 0.0466(8) 0.0796(10) -0.0285(7) 0.0138(6) -0.0027(5)
  Cl4_2 0.0565(8) 0.0507(7) 0.0414(6) 0.0063(5) 0.0272(6) 0.0212(6)
  C1_3 0.031(3) 0.028(2) 0.055(3) -0.006(2) 0.028(2) 0.002(2)
  Cl2_3 0.0353(7) 0.0863(13) 0.0475(9) -0.0341(9) 0.0035(6) 0.0198(8)
  Cl3_3 0.0971(14) 0.0460(9) 0.0952(14) 0.0339(9) 0.0786(12) 0.0347(9)
  Cl4_3 0.0341(9) 0.0441(10) 0.0895(18) -0.0274(13) 0.0265(13) -0.0123(7)

loop_
 _geom_bond_atom_site_label_1
 _geom_bond_atom_site_label_2
 _geom_bond_distance
 _geom_bond_site_symmetry_2
 _geom_bond_publ_flag
  C1 C2 1.378(3) . ?
  C1 C34 1.415(3) . ?
  C1 H1 0.9500 . ?
  C2 C3 1.399(3) . ?
  C2 H2 0.9500 . ?
  C3 C4 1.376(3) . ?
  C3 H3 0.9500 . ?
  C4 C5 1.415(3) . ?
  C4 C35 1.482(3) . ?
  C5 C34 1.423(3) . ?
  C5 C6 1.425(3) . ?
  C6 C7 1.364(3) . ?
  C6 C36 1.485(3) . ?
  C7 C8 1.423(3) . ?
  C7 H7 0.9500 . ?
  C8 C33 1.414(3) . ?
  C8 C9 1.426(3) . ?
  C9 C10 1.359(3) . ?
  C9 H9 0.9500 . ?
  C10 C11 1.420(4) . ?
  C10 H10 0.9500 . ?
  C11 C32 1.413(3) . ?
  C11 C12 1.429(3) . ?
  C12 C13 1.356(4) . ?
  C12 H12 0.9500 . ?
  C13 C14 1.427(3) . ?
  C13 H13 0.9500 . ?
  C14 C31 1.416(3) . ?
  C14 C15 1.430(4) . ?
  C15 C16 1.356(4) . ?
  C15 H15 0.9500 . ?
  C16 C17 1.433(3) . ?
  C16 H16 0.9500 . ?
  C17 C30 1.410(3) . ?
  C17 C18 1.423(3) . ?
  C18 C19 1.358(3) . ?
  C18 H18 0.9500 . ?
  C19 C20 1.429(3) . ?
  C19 H19 0.9500 . ?
  C20 C29 1.410(3) . ?
  C20 C21 1.424(3) . ?
  C21 C22 1.368(3) . ?
  C21 H21 0.9500 . ?
  C22 C23 1.426(3) . ?
  C22 C37 1.480(3) . ?
  C23 C24 1.410(3) . ?
  C23 C28 1.416(3) . ?
  C24 C25 1.382(3) . ?
  C24 C38 1.480(3) . ?
  C25 C26 1.398(3) . ?
  C25 H25 0.9500 . ?
  C26 C27 1.376(4) . ?
  C26 H26 0.9500 . ?
  C27 C28 1.417(3) . ?
  C27 H27 0.9500 . ?
  C28 C29 1.452(3) . ?
  C29 C30 1.440(3) . ?
  C30 C31 1.444(3) . ?
  C31 C32 1.447(3) . ?
  C32 C33 1.450(3) . ?
  C33 C34 1.452(3) . ?
  C35 O47 1.222(3) . ?
  C35 N45 1.392(3) . ?
  C36 O48 1.215(3) . ?
  C36 N45 1.402(3) . ?
  C37 O49 1.221(3) . ?
  C37 N46 1.396(3) . ?
  C38 O50 1.216(3) . ?
  C38 N46 1.403(3) . ?
  C39 N45 1.477(3) . ?
  C39 C40 1.525(3) . ?
  C39 H39A 0.9900 . ?
  C39 H39B 0.9900 . ?
  C40 C41 1.536(3) . ?
  C40 H40A 0.9900 . ?
  C40 H40B 0.9900 . ?
  C41 C42 1.528(3) . ?
  C41 H41A 0.9900 . ?
  C41 H41B 0.9900 . ?
  C42 C43 1.527(3) . ?
  C42 H42A 0.9900 . ?
  C42 H42B 0.9900 . ?
  C43 C44 1.528(3) . ?
  C43 H43A 0.9900 . ?
  C43 H43B 0.9900 . ?
  C44 N46 1.479(3) . ?
  C44 H44A 0.9900 . ?
  C44 H44B 0.9900 . ?
  C1_1 Cl2_1 1.754(3) . ?
  C1_1 Cl3_1 1.762(3) . ?
  C1_1 Cl4_1 1.765(3) . ?
  C1_1 H1_1 1.0000 . ?
  C1_2 Cl3_2 1.749(3) . ?
  C1_2 Cl2_2 1.752(3) . ?
  C1_2 Cl4_2 1.759(3) . ?
  C1_2 H1_2 1.0000 . ?
  C1_3 Cl4_3 1.746(3) . ?
  C1_3 Cl3_3 1.748(4) . ?
  C1_3 Cl2_3 1.753(4) . ?
  C1_3 H1_3 1.0000 . ?

loop_
 _geom_angle_atom_site_label_1
 _geom_angle_atom_site_label_2
 _geom_angle_atom_site_label_3
 _geom_angle
 _geom_angle_site_symmetry_1
 _geom_angle_site_symmetry_3
 _geom_angle_publ_flag
  C2 C1 C34 122.0(2) . . ?
  C2 C1 H1 119.0 . . ?
  C34 C1 H1 119.0 . . ?
  C1 C2 C3 120.3(2) . . ?
  C1 C2 H2 119.8 . . ?
  C3 C2 H2 119.8 . . ?
  C4 C3 C2 119.44(19) . . ?
  C4 C3 H3 120.3 . . ?
  C2 C3 H3 120.3 . . ?
  C3 C4 C5 121.0(2) . . ?
  C3 C4 C35 118.82(18) . . ?
  C5 C4 C35 119.99(19) . . ?
  C4 C5 C34 119.91(19) . . ?
  C4 C5 C6 119.9(2) . . ?
  C34 C5 C6 120.01(18) . . ?
  C7 C6 C5 120.2(2) . . ?
  C7 C6 C36 118.79(19) . . ?
  C5 C6 C36 120.67(18) . . ?
  C6 C7 C8 121.1(2) . . ?
  C6 C7 H7 119.5 . . ?
  C8 C7 H7 119.5 . . ?
  C33 C8 C7 120.26(18) . . ?
  C33 C8 C9 120.2(2) . . ?
  C7 C8 C9 119.5(2) . . ?
  C10 C9 C8 120.0(2) . . ?
  C10 C9 H9 120.0 . . ?
  C8 C9 H9 120.0 . . ?
  C9 C10 C11 120.7(2) . . ?
  C9 C10 H10 119.7 . . ?
  C11 C10 H10 119.7 . . ?
  C32 C11 C10 120.2(2) . . ?
  C32 C11 C12 119.4(2) . . ?
  C10 C11 C12 120.5(2) . . ?
  C13 C12 C11 121.0(2) . . ?
  C13 C12 H12 119.5 . . ?
  C11 C12 H12 119.5 . . ?
  C12 C13 C14 120.4(2) . . ?
  C12 C13 H13 119.8 . . ?
  C14 C13 H13 119.8 . . ?
  C31 C14 C13 119.0(2) . . ?
  C31 C14 C15 119.3(2) . . ?
  C13 C14 C15 121.6(2) . . ?
  C16 C15 C14 120.7(2) . . ?
  C16 C15 H15 119.6 . . ?
  C14 C15 H15 119.6 . . ?
  C15 C16 C17 120.5(2) . . ?
  C15 C16 H16 119.8 . . ?
  C17 C16 H16 119.8 . . ?
  C30 C17 C18 119.8(2) . . ?
  C30 C17 C16 118.9(2) . . ?
  C18 C17 C16 121.3(2) . . ?
  C19 C18 C17 120.3(2) . . ?
  C19 C18 H18 119.9 . . ?
  C17 C18 H18 119.9 . . ?
  C18 C19 C20 120.3(2) . . ?
  C18 C19 H19 119.8 . . ?
  C20 C19 H19 119.8 . . ?
  C29 C20 C21 119.5(2) . . ?
  C29 C20 C19 119.7(2) . . ?
  C21 C20 C19 120.72(19) . . ?
  C22 C21 C20 121.31(18) . . ?
  C22 C21 H21 119.3 . . ?
  C20 C21 H21 119.3 . . ?
  C21 C22 C23 120.1(2) . . ?
  C21 C22 C37 119.44(18) . . ?
  C23 C22 C37 120.19(19) . . ?
  C24 C23 C28 119.95(18) . . ?
  C24 C23 C22 120.1(2) . . ?
  C28 C23 C22 119.84(19) . . ?
  C25 C24 C23 120.8(2) . . ?
  C25 C24 C38 118.9(2) . . ?
  C23 C24 C38 120.36(18) . . ?
  C24 C25 C26 119.4(2) . . ?
  C24 C25 H25 120.3 . . ?
  C26 C25 H25 120.3 . . ?
  C27 C26 C25 120.54(19) . . ?
  C27 C26 H26 119.7 . . ?
  C25 C26 H26 119.7 . . ?
  C26 C27 C28 121.5(2) . . ?
  C26 C27 H27 119.3 . . ?
  C28 C27 H27 119.3 . . ?
  C23 C28 C27 117.38(19) . . ?
  C23 C28 C29 118.89(18) . . ?
  C27 C28 C29 123.5(2) . . ?
  C20 C29 C30 118.1(2) . . ?
  C20 C29 C28 118.4(2) . . ?
  C30 C29 C28 123.40(18) . . ?
  C17 C30 C29 117.82(19) . . ?
  C17 C30 C31 118.3(2) . . ?
  C29 C30 C31 123.8(2) . . ?
  C14 C31 C30 117.4(2) . . ?
  C14 C31 C32 118.52(19) . . ?
  C30 C31 C32 124.07(19) . . ?
  C11 C32 C31 117.3(2) . . ?
  C11 C32 C33 117.4(2) . . ?
  C31 C32 C33 125.24(19) . . ?
  C8 C33 C32 118.00(18) . . ?
  C8 C33 C34 117.9(2) . . ?
  C32 C33 C34 123.94(19) . . ?
  C1 C34 C5 116.91(18) . . ?
  C1 C34 C33 123.8(2) . . ?
  C5 C34 C33 119.02(19) . . ?
  O47 C35 N45 120.0(2) . . ?
  O47 C35 C4 122.2(2) . . ?
  N45 C35 C4 117.78(17) . . ?
  O48 C36 N45 120.7(2) . . ?
  O48 C36 C6 122.93(19) . . ?
  N45 C36 C6 116.38(19) . . ?
  O49 C37 N46 121.0(2) . . ?
  O49 C37 C22 122.1(2) . . ?
  N46 C37 C22 116.91(17) . . ?
  O50 C38 N46 120.4(2) . . ?
  O50 C38 C24 122.68(18) . . ?
  N46 C38 C24 116.87(19) . . ?
  N45 C39 C40 115.04(18) . . ?
  N45 C39 H39A 108.5 . . ?
  C40 C39 H39A 108.5 . . ?
  N45 C39 H39B 108.5 . . ?
  C40 C39 H39B 108.5 . . ?
  H39A C39 H39B 107.5 . . ?
  C39 C40 C41 116.15(18) . . ?
  C39 C40 H40A 108.2 . . ?
  C41 C40 H40A 108.2 . . ?
  C39 C40 H40B 108.2 . . ?
  C41 C40 H40B 108.2 . . ?
  H40A C40 H40B 107.4 . . ?
  C42 C41 C40 114.59(19) . . ?
  C42 C41 H41A 108.6 . . ?
  C40 C41 H41A 108.6 . . ?
  C42 C41 H41B 108.6 . . ?
  C40 C41 H41B 108.6 . . ?
  H41A C41 H41B 107.6 . . ?
  C43 C42 C41 112.28(19) . . ?
  C43 C42 H42A 109.1 . . ?
  C41 C42 H42A 109.1 . . ?
  C43 C42 H42B 109.1 . . ?
  C41 C42 H42B 109.1 . . ?
  H42A C42 H42B 107.9 . . ?
  C42 C43 C44 113.81(19) . . ?
  C42 C43 H43A 108.8 . . ?
  C44 C43 H43A 108.8 . . ?
  C42 C43 H43B 108.8 . . ?
  C44 C43 H43B 108.8 . . ?
  H43A C43 H43B 107.7 . . ?
  N46 C44 C43 111.67(17) . . ?
  N46 C44 H44A 109.3 . . ?
  C43 C44 H44A 109.3 . . ?
  N46 C44 H44B 109.3 . . ?
  C43 C44 H44B 109.3 . . ?
  H44A C44 H44B 107.9 . . ?
  C35 N45 C36 124.94(19) . . ?
  C35 N45 C39 117.18(17) . . ?
  C36 N45 C39 117.83(18) . . ?
  C37 N46 C38 125.03(19) . . ?
  C37 N46 C44 118.16(16) . . ?
  C38 N46 C44 116.81(18) . . ?
  Cl2_1 C1_1 Cl3_1 110.77(12) . . ?
  Cl2_1 C1_1 Cl4_1 109.65(12) . . ?
  Cl3_1 C1_1 Cl4_1 110.57(14) . . ?
  Cl2_1 C1_1 H1_1 108.6 . . ?
  Cl3_1 C1_1 H1_1 108.6 . . ?
  Cl4_1 C1_1 H1_1 108.6 . . ?
  Cl3_2 C1_2 Cl2_2 111.9(2) . . ?
  Cl3_2 C1_2 Cl4_2 110.3(2) . . ?
  Cl2_2 C1_2 Cl4_2 108.9(2) . . ?
  Cl3_2 C1_2 H1_2 108.5 . . ?
  Cl2_2 C1_2 H1_2 108.5 . . ?
  Cl4_2 C1_2 H1_2 108.5 . . ?
  Cl4_3 C1_3 Cl3_3 111.1(3) . . ?
  Cl4_3 C1_3 Cl2_3 108.8(2) . . ?
  Cl3_3 C1_3 Cl2_3 110.1(2) . . ?
  Cl4_3 C1_3 H1_3 108.9 . . ?
  Cl3_3 C1_3 H1_3 108.9 . . ?
  Cl2_3 C1_3 H1_3 108.9 . . ?

loop_
 _geom_torsion_atom_site_label_1
 _geom_torsion_atom_site_label_2
 _geom_torsion_atom_site_label_3
 _geom_torsion_atom_site_label_4
 _geom_torsion
 _geom_torsion_site_symmetry_1
 _geom_torsion_site_symmetry_2
 _geom_torsion_site_symmetry_3
 _geom_torsion_site_symmetry_4
 _geom_torsion_publ_flag
  C34 C1 C2 C3 -3.5(3) . . . . ?
  C1 C2 C3 C4 -2.3(3) . . . . ?
  C2 C3 C4 C5 4.3(3) . . . . ?
  C2 C3 C4 C35 -171.21(18) . . . . ?
  C3 C4 C5 C34 -0.7(3) . . . . ?
  C35 C4 C5 C34 174.81(17) . . . . ?
  C3 C4 C5 C6 -176.42(18) . . . . ?
  C35 C4 C5 C6 -0.9(3) . . . . ?
  C4 C5 C6 C7 170.07(19) . . . . ?
  C34 C5 C6 C7 -5.7(3) . . . . ?
  C4 C5 C6 C36 -3.1(3) . . . . ?
  C34 C5 C6 C36 -178.88(18) . . . . ?
  C5 C6 C7 C8 4.8(3) . . . . ?
  C36 C6 C7 C8 178.16(18) . . . . ?
  C6 C7 C8 C33 5.2(3) . . . . ?
  C6 C7 C8 C9 -172.00(19) . . . . ?
  C33 C8 C9 C10 -3.8(3) . . . . ?
  C7 C8 C9 C10 173.4(2) . . . . ?
  C8 C9 C10 C11 9.2(3) . . . . ?
  C9 C10 C11 C32 1.4(3) . . . . ?
  C9 C10 C11 C12 -179.7(2) . . . . ?
  C32 C11 C12 C13 -0.5(3) . . . . ?
  C10 C11 C12 C13 -179.4(2) . . . . ?
  C11 C12 C13 C14 9.4(3) . . . . ?
  C12 C13 C14 C31 -0.8(3) . . . . ?
  C12 C13 C14 C15 178.6(2) . . . . ?
  C31 C14 C15 C16 -2.1(3) . . . . ?
  C13 C14 C15 C16 178.4(2) . . . . ?
  C14 C15 C16 C17 9.9(3) . . . . ?
  C15 C16 C17 C30 0.7(3) . . . . ?
  C15 C16 C17 C18 -177.9(2) . . . . ?
  C30 C17 C18 C19 1.0(3) . . . . ?
  C16 C17 C18 C19 179.6(2) . . . . ?
  C17 C18 C19 C20 10.2(3) . . . . ?
  C18 C19 C20 C29 -4.5(3) . . . . ?
  C18 C19 C20 C21 173.97(19) . . . . ?
  C29 C20 C21 C22 3.1(3) . . . . ?
  C19 C20 C21 C22 -175.33(19) . . . . ?
  C20 C21 C22 C23 6.0(3) . . . . ?
  C20 C21 C22 C37 -179.46(18) . . . . ?
  C21 C22 C23 C24 172.19(18) . . . . ?
  C37 C22 C23 C24 -2.3(3) . . . . ?
  C21 C22 C23 C28 -4.0(3) . . . . ?
  C37 C22 C23 C28 -178.48(17) . . . . ?
  C28 C23 C24 C25 5.0(3) . . . . ?
  C22 C23 C24 C25 -171.11(18) . . . . ?
  C28 C23 C24 C38 -176.62(17) . . . . ?
  C22 C23 C24 C38 7.2(3) . . . . ?
  C23 C24 C25 C26 0.8(3) . . . . ?
  C38 C24 C25 C26 -177.56(18) . . . . ?
  C24 C25 C26 C27 -3.3(3) . . . . ?
  C25 C26 C27 C28 -0.1(3) . . . . ?
  C24 C23 C28 C27 -8.1(3) . . . . ?
  C22 C23 C28 C27 168.02(18) . . . . ?
  C24 C23 C28 C29 177.05(17) . . . . ?
  C22 C23 C28 C29 -6.8(3) . . . . ?
  C26 C27 C28 C23 5.7(3) . . . . ?
  C26 C27 C28 C29 -179.69(19) . . . . ?
  C21 C20 C29 C30 169.47(18) . . . . ?
  C19 C20 C29 C30 -12.1(3) . . . . ?
  C21 C20 C29 C28 -13.7(3) . . . . ?
  C19 C20 C29 C28 164.70(18) . . . . ?
  C23 C28 C29 C20 15.5(3) . . . . ?
  C27 C28 C29 C20 -158.95(19) . . . . ?
  C23 C28 C29 C30 -167.85(18) . . . . ?
  C27 C28 C29 C30 17.7(3) . . . . ?
  C18 C17 C30 C29 -17.4(3) . . . . ?
  C16 C17 C30 C29 163.97(18) . . . . ?
  C18 C17 C30 C31 159.88(19) . . . . ?
  C16 C17 C30 C31 -18.7(3) . . . . ?
  C20 C29 C30 C17 22.7(3) . . . . ?
  C28 C29 C30 C17 -153.90(19) . . . . ?
  C20 C29 C30 C31 -154.42(19) . . . . ?
  C28 C29 C30 C31 29.0(3) . . . . ?
  C13 C14 C31 C30 163.66(19) . . . . ?
  C15 C14 C31 C30 -15.8(3) . . . . ?
  C13 C14 C31 C32 -16.2(3) . . . . ?
  C15 C14 C31 C32 164.28(19) . . . . ?
  C17 C30 C31 C14 26.1(3) . . . . ?
  C29 C30 C31 C14 -156.77(19) . . . . ?
  C17 C30 C31 C32 -153.99(19) . . . . ?
  C29 C30 C31 C32 23.1(3) . . . . ?
  C10 C11 C32 C31 162.56(19) . . . . ?
  C12 C11 C32 C31 -16.3(3) . . . . ?
  C10 C11 C32 C33 -16.7(3) . . . . ?
  C12 C11 C32 C33 164.39(19) . . . . ?
  C14 C31 C32 C11 24.6(3) . . . . ?
  C30 C31 C32 C11 -155.3(2) . . . . ?
  C14 C31 C32 C33 -156.2(2) . . . . ?
  C30 C31 C32 C33 23.9(3) . . . . ?
  C7 C8 C33 C32 171.16(18) . . . . ?
  C9 C8 C33 C32 -11.7(3) . . . . ?
  C7 C8 C33 C34 -13.8(3) . . . . ?
  C9 C8 C33 C34 163.33(19) . . . . ?
  C11 C32 C33 C8 21.6(3) . . . . ?
  C31 C32 C33 C8 -157.65(19) . . . . ?
  C11 C32 C33 C34 -153.1(2) . . . . ?
  C31 C32 C33 C34 27.7(3) . . . . ?
  C2 C1 C34 C5 7.0(3) . . . . ?
  C2 C1 C34 C33 -179.19(19) . . . . ?
  C4 C5 C34 C1 -4.8(3) . . . . ?
  C6 C5 C34 C1 170.93(18) . . . . ?
  C4 C5 C34 C33 -178.99(17) . . . . ?
  C6 C5 C34 C33 -3.2(3) . . . . ?
  C8 C33 C34 C1 -160.99(19) . . . . ?
  C32 C33 C34 C1 13.7(3) . . . . ?
  C8 C33 C34 C5 12.7(3) . . . . ?
  C32 C33 C34 C5 -172.55(18) . . . . ?
  C3 C4 C35 O47 -1.2(3) . . . . ?
  C5 C4 C35 O47 -176.80(19) . . . . ?
  C3 C4 C35 N45 177.30(18) . . . . ?
  C5 C4 C35 N45 1.7(3) . . . . ?
  C7 C6 C36 O48 11.4(3) . . . . ?
  C5 C6 C36 O48 -175.26(19) . . . . ?
  C7 C6 C36 N45 -167.02(18) . . . . ?
  C5 C6 C36 N45 6.3(3) . . . . ?
  C21 C22 C37 O49 1.6(3) . . . . ?
  C23 C22 C37 O49 176.16(18) . . . . ?
  C21 C22 C37 N46 -178.75(17) . . . . ?
  C23 C22 C37 N46 -4.2(3) . . . . ?
  C25 C24 C38 O50 -7.1(3) . . . . ?
  C23 C24 C38 O50 174.49(19) . . . . ?
  C25 C24 C38 N46 172.90(18) . . . . ?
  C23 C24 C38 N46 -5.5(3) . . . . ?
  N45 C39 C40 C41 -68.4(2) . . . . ?
  C39 C40 C41 C42 88.1(2) . . . . ?
  C40 C41 C42 C43 -178.21(17) . . . . ?
  C41 C42 C43 C44 -172.15(17) . . . . ?
  C42 C43 C44 N46 -57.6(2) . . . . ?
  O47 C35 N45 C36 -179.61(18) . . . . ?
  C4 C35 N45 C36 1.8(3) . . . . ?
  O47 C35 N45 C39 3.1(3) . . . . ?
  C4 C35 N45 C39 -175.42(17) . . . . ?
  O48 C36 N45 C35 175.80(19) . . . . ?
  C6 C36 N45 C35 -5.7(3) . . . . ?
  O48 C36 N45 C39 -7.0(3) . . . . ?
  C6 C36 N45 C39 171.53(17) . . . . ?
  C40 C39 N45 C35 -81.1(2) . . . . ?
  C40 C39 N45 C36 101.5(2) . . . . ?
  O49 C37 N46 C38 -174.21(19) . . . . ?
  C22 C37 N46 C38 6.1(3) . . . . ?
  O49 C37 N46 C44 5.1(3) . . . . ?
  C22 C37 N46 C44 -174.60(17) . . . . ?
  O50 C38 N46 C37 178.59(18) . . . . ?
  C24 C38 N46 C37 -1.4(3) . . . . ?
  O50 C38 N46 C44 -0.7(3) . . . . ?
  C24 C38 N46 C44 179.27(16) . . . . ?
  C43 C44 N46 C37 99.8(2) . . . . ?
  C43 C44 N46 C38 -80.8(2) . . . . ?


_shelx_res_file
;
TITL KR1156_FrSa in P2(1)/n
    KR1156_FrSa.res
    created by SHELXL-2019/2 at 11:20:38 on 23-Aug-2024
REM P2(1)/n (#14 in standard setting)
CELL 1.54184  14.804312  14.131670  19.563629  90.0000 109.7003  90.0000
ZERR    4.00   0.0163   0.0148   0.0298    0.000    0.021    0.000
rem   Above ESDs are computed as deviation from medium of cell
rem   parameters across all runs (25) as listed in
rem   Sa\plots_red\KR1156_FrSa_latticeperrun.dat
rem   Original ESDs from refinement on all reflections below in REM.
REM ZERR    4.00   0.000228   0.000208   0.000281   0.0000   0.0017   0.0000
LATT  1
SYMM -x+1/2, y+1/2,-z+1/2
SFAC C H N O CL
UNIT 184 120 8 16 24
REM  CrysAlisPro recorded range (K): Min=100.0; max=100.1; aver:100.0
TEMP -173
SIZE 0.05 0.07 0.31
L.S. 10
BOND $H
CONF
ACTA
LIST 4
FMAP 2
PLAN 20
WGHT    0.052600    5.232900
FVAR       2.36780   0.54790
C1    1    0.351190    0.894243    0.828006    11.00000    0.01634    0.01246 =
         0.02928   -0.00071    0.00802    0.00055
AFIX  43
H1    2    0.419102    0.889501    0.842994    11.00000   -1.20000
AFIX   0
C2    1    0.308093    0.904629    0.879943    11.00000    0.02098    0.01558 =
         0.02360   -0.00009    0.00690    0.00065
AFIX  43
H2    2    0.346029    0.903391    0.929954    11.00000   -1.20000
AFIX   0
C3    1    0.208720    0.916991    0.859385    11.00000    0.02118    0.01596 =
         0.02626   -0.00054    0.01249    0.00016
AFIX  43
H3    2    0.178754    0.921847    0.895215    11.00000   -1.20000
AFIX   0
C4    1    0.154754    0.922057    0.786827    11.00000    0.01724    0.01199 =
         0.02665   -0.00041    0.01047   -0.00007
C5    1    0.197161    0.908570    0.732664    11.00000    0.01740    0.01102 =
         0.02597   -0.00021    0.00987   -0.00093
C6    1    0.140858    0.919509    0.657991    11.00000    0.01716    0.01431 =
         0.02588    0.00055    0.00921   -0.00042
C7    1    0.183858    0.920816    0.606355    11.00000    0.02081    0.01623 =
         0.02438   -0.00038    0.00877   -0.00202
AFIX  43
H7    2    0.146307    0.933007    0.557219    11.00000   -1.20000
AFIX   0
C8    1    0.284075    0.904210    0.624892    11.00000    0.02153    0.01558 =
         0.02763   -0.00184    0.01274   -0.00156
C9    1    0.328729    0.918027    0.571472    11.00000    0.02767    0.02337 =
         0.02742   -0.00078    0.01468   -0.00262
AFIX  43
H9    2    0.290715    0.931665    0.522691    11.00000   -1.20000
AFIX   0
C10   1    0.425695    0.911684    0.590350    11.00000    0.02717    0.02551 =
         0.03407   -0.00191    0.02002   -0.00275
AFIX  43
H10   2    0.455897    0.929902    0.556559    11.00000   -1.20000
AFIX   0
C11   1    0.482314    0.878117    0.660036    11.00000    0.02288    0.01901 =
         0.03645   -0.00461    0.01690   -0.00296
C12   1    0.584230    0.871966    0.679685    11.00000    0.02270    0.02789 =
         0.04527   -0.00528    0.02133   -0.00511
AFIX  43
H12   2    0.614067    0.891089    0.645880    11.00000   -1.20000
AFIX   0
C13   1    0.639066    0.839254    0.745845    11.00000    0.01716    0.03149 =
         0.04764   -0.00984    0.01546   -0.00373
AFIX  43
H13   2    0.706934    0.844483    0.760722    11.00000   -1.20000
AFIX   0
C14   1    0.595448    0.797018    0.793264    11.00000    0.01818    0.02118 =
         0.04002   -0.00730    0.01096   -0.00064
C15   1    0.651535    0.760090    0.862666    11.00000    0.01502    0.02416 =
         0.04387   -0.01007    0.00538    0.00114
AFIX  43
H15   2    0.719568    0.762101    0.877433    11.00000   -1.20000
AFIX   0
C16   1    0.608655    0.722225    0.907636    11.00000    0.02048    0.02020 =
         0.03410   -0.00582    0.00043    0.00362
AFIX  43
H16   2    0.646016    0.707193    0.956303    11.00000   -1.20000
AFIX   0
C17   1    0.507375    0.704742    0.882235    11.00000    0.02068    0.01590 =
         0.03067   -0.00483    0.00452    0.00333
C18   1    0.460589    0.667950    0.929247    11.00000    0.02759    0.01946 =
         0.02354   -0.00155    0.00165    0.00311
AFIX  43
H18   2    0.496789    0.654122    0.978395    11.00000   -1.20000
AFIX   0
C19   1    0.364441    0.652527    0.904157    11.00000    0.02758    0.01747 =
         0.02472   -0.00038    0.00817   -0.00019
AFIX  43
H19   2    0.332029    0.637855    0.937270    11.00000   -1.20000
AFIX   0
C20   1    0.311762    0.658253    0.828200    11.00000    0.02153    0.01268 =
         0.02374   -0.00069    0.00724    0.00159
C21   1    0.212828    0.633432    0.800659    11.00000    0.02185    0.01374 =
         0.02386    0.00051    0.01106    0.00011
AFIX  43
H21   2    0.180581    0.617426    0.833623    11.00000   -1.20000
AFIX   0
C22   1    0.163277    0.632170    0.727680    11.00000    0.01736    0.01217 =
         0.02412   -0.00049    0.00828    0.00065
C23   1    0.212370    0.647156    0.677165    11.00000    0.01885    0.01059 =
         0.02393    0.00055    0.00918    0.00098
C24   1    0.163835    0.634378    0.602198    11.00000    0.01832    0.01257 =
         0.02405    0.00143    0.00762    0.00124
C25   1    0.213232    0.635907    0.553570    11.00000    0.02354    0.01721 =
         0.02233    0.00070    0.00949    0.00127
AFIX  43
H25   2    0.179929    0.628064    0.503086    11.00000   -1.20000
AFIX   0
C26   1    0.312651    0.649098    0.579304    11.00000    0.02395    0.01892 =
         0.02708    0.00138    0.01446    0.00054
AFIX  43
H26   2    0.347369    0.646867    0.546404    11.00000   -1.20000
AFIX   0
C27   1    0.360625    0.665287    0.651904    11.00000    0.01719    0.01601 =
         0.02983   -0.00058    0.01047   -0.00009
AFIX  43
H27   2    0.428199    0.674012    0.668333    11.00000   -1.20000
AFIX   0
C28   1    0.311441    0.669228    0.702702    11.00000    0.01786    0.01203 =
         0.02376    0.00076    0.00756    0.00107
C29   1    0.358729    0.686550    0.779693    11.00000    0.01735    0.01106 =
         0.02536   -0.00032    0.00676    0.00354
C30   1    0.453346    0.726606    0.809574    11.00000    0.01674    0.01552 =
         0.02865   -0.00355    0.00774    0.00315
C31   1    0.494172    0.790946    0.770586    11.00000    0.01676    0.01724 =
         0.02987   -0.00626    0.00997   -0.00011
C32   1    0.438054    0.848882    0.710197    11.00000    0.01804    0.01652 =
         0.03004   -0.00533    0.01150   -0.00320
C33   1    0.339710    0.878355    0.696576    11.00000    0.01782    0.01273 =
         0.02911   -0.00191    0.01167   -0.00288
C34   1    0.297347    0.890424    0.752999    11.00000    0.01661    0.01123 =
         0.02644   -0.00051    0.00928   -0.00085
C35   1    0.052267    0.948969    0.765961    11.00000    0.01756    0.01384 =
         0.02884   -0.00128    0.01065   -0.00208
C36   1    0.036615    0.940193    0.635979    11.00000    0.01866    0.01532 =
         0.02845    0.00189    0.01021   -0.00178
C37   1    0.060304    0.606746    0.701540    11.00000    0.01985    0.01343 =
         0.02504   -0.00019    0.00943    0.00050
C38   1    0.059191    0.616502    0.574544    11.00000    0.01992    0.01445 =
         0.02450    0.00008    0.00829    0.00045
C39   1   -0.099760    0.991560    0.672411    11.00000    0.01542    0.02024 =
         0.03294    0.00214    0.00935    0.00304
AFIX  23
H39A  2   -0.119083    1.018849    0.622954    11.00000   -1.20000
H39B  2   -0.101864    1.043089    0.706124    11.00000   -1.20000
AFIX   0
C40   1   -0.172920    0.916372    0.673936    11.00000    0.01427    0.02318 =
         0.03469   -0.00059    0.01077    0.00145
AFIX  23
H40A  2   -0.234290    0.948440    0.668891    11.00000   -1.20000
H40B  2   -0.150460    0.885516    0.722186    11.00000   -1.20000
AFIX   0
C41   1   -0.192719    0.838930    0.615606    11.00000    0.01591    0.02358 =
         0.03154    0.00024    0.00810    0.00006
AFIX  23
H41A  2   -0.259653    0.816803    0.604129    11.00000   -1.20000
H41B  2   -0.187122    0.867037    0.570852    11.00000   -1.20000
AFIX   0
C42   1   -0.125841    0.753482    0.636959    11.00000    0.01923    0.02173 =
         0.02918   -0.00023    0.00781    0.00128
AFIX  23
H42A  2   -0.058594    0.775178    0.649652    11.00000   -1.20000
H42B  2   -0.132941    0.723378    0.680561    11.00000   -1.20000
AFIX   0
C43   1   -0.146791    0.680350    0.576131    11.00000    0.01682    0.02370 =
         0.02880    0.00007    0.00741   -0.00027
AFIX  23
H43A  2   -0.131170    0.708197    0.535035    11.00000   -1.20000
H43B  2   -0.216283    0.665856    0.558754    11.00000   -1.20000
AFIX   0
C44   1   -0.090828    0.588104    0.598764    11.00000    0.01494    0.02079 =
         0.02879   -0.00098    0.00684   -0.00372
AFIX  23
H44A  2   -0.110308    0.556983    0.636955    11.00000   -1.20000
H44B  2   -0.106805    0.544925    0.556499    11.00000   -1.20000
AFIX   0
N45   3    0.000176    0.957580    0.692272    11.00000    0.01462    0.01765 =
         0.02652    0.00172    0.00901    0.00073
N46   3    0.013928    0.604792    0.626485    11.00000    0.01418    0.01845 =
         0.02316   -0.00066    0.00648   -0.00056
O47   4    0.013771    0.965281    0.810992    11.00000    0.02017    0.02464 =
         0.03017   -0.00399    0.01418    0.00022
O48   4   -0.015312    0.944217    0.572924    11.00000    0.01968    0.03181 =
         0.02532    0.00268    0.00607   -0.00008
O49   4    0.017038    0.588620    0.743151    11.00000    0.02106    0.02842 =
         0.02652    0.00122    0.01255   -0.00300
O50   4    0.013131    0.611919    0.510112    11.00000    0.02140    0.03057 =
         0.02200   -0.00054    0.00555   -0.00160
SADI_SOLV 0.005 C1 CL2  C1 CL3  C1 CL4
SADI_SOLV 0.010 CL2 CL3  CL3 CL4  CL4 CL1

RESI 1 SOLV
C1    1   -0.012659    0.654427    0.883748    11.00000    0.03524    0.02987 =
         0.02839   -0.00070    0.01382    0.00026
AFIX  13
H1    2    0.003251    0.613014    0.847939    11.00000   -1.20000
AFIX   0
CL2   5   -0.025177    0.771165    0.851412    11.00000    0.06917    0.03052 =
         0.04304    0.00717    0.01952    0.00169
CL3   5   -0.120323    0.613889    0.893270    11.00000    0.03188    0.05100 =
         0.04629   -0.00361    0.01722   -0.00451
CL4   5    0.082273    0.648151    0.967481    11.00000    0.03494    0.04002 =
         0.03556   -0.00537    0.00578   -0.00006
RESI 0
RIGU 0.004 C1_2 > Cl4_3
SIMU 0.007 C1_2 > Cl4_3
ISOR 0.015 C1_2 > Cl4_3
PART 1 21
RESI 2 SOLV
C1    1   -0.129782    1.052400    0.876807    21.00000    0.03267    0.02895 =
         0.05481   -0.00502    0.02900    0.00273
AFIX  13
H1    2   -0.079754    1.017708    0.862839    21.00000   -1.20000
AFIX   0
CL2   5   -0.185515    0.972372    0.918246    21.00000    0.04239    0.03756 =
         0.07872    0.02305    0.03494    0.00999
CL3   5   -0.074408    1.145210    0.935013    21.00000    0.03489    0.04661 =
         0.07962   -0.02849    0.01376   -0.00272
CL4   5   -0.215896    1.096921    0.797518    21.00000    0.05652    0.05066 =
         0.04138    0.00632    0.02717    0.02120
RESI 0
PART 2 -21
RESI 3 SOLV
C1    1   -0.095758    1.044468    0.909651   -21.00000    0.03137    0.02777 =
         0.05484   -0.00566    0.02818    0.00176
AFIX  13
H1    2   -0.038251    1.011752    0.904938   -21.00000   -1.20000
AFIX   0
CL2   5   -0.071083    1.077662    1.000454   -21.00000    0.03531    0.08632 =
         0.04754   -0.03414    0.00351    0.01981
CL3   5   -0.120718    1.144560    0.853915   -21.00000    0.09715    0.04596 =
         0.09518    0.03389    0.07864    0.03474
CL4   5   -0.192452    0.965875    0.884902   -21.00000    0.03405    0.04412 =
         0.08953   -0.02740    0.02648   -0.01235
RESI 0
PART 0
HKLF 4


REM  KR1156_FrSa in P2(1)/n
REM wR2 = 0.1178, GooF = S = 1.025, Restrained GooF = 1.054 for all data
REM R1 = 0.0459 for 6793 Fo > 4sig(Fo) and 0.0493 for all 7418 data
REM 560 parameters refined using 219 restraints

END

WGHT      0.0526      5.2358

REM Highest difference peak  1.023,  deepest hole -0.725,  1-sigma level  0.059
Q1    1  -0.0610  1.1180  0.9759  11.00000  0.05    1.02
Q2    1  -0.3115  1.1289  0.7139  11.00000  0.05    0.98
Q3    1  -0.0742  0.6247  0.9427  11.00000  0.05    0.78
Q4    1  -0.1675  1.1199  0.8210  11.00000  0.05    0.74
Q5    1  -0.0780  0.7743  0.8608  11.00000  0.05    0.49
Q6    1  -0.0943  1.0425  0.9867  11.00000  0.05    0.44
Q7    1  -0.0836  1.0553  1.0010  11.00000  0.05    0.42
Q8    1  -0.1383  0.9968  0.9612  11.00000  0.05    0.37
Q9    1  -0.1041  1.1418  0.8708  11.00000  0.05    0.36
Q10   1   0.3367  0.6788  0.7433  11.00000  0.05    0.27
Q11   1  -0.2202  1.0552  0.8070  11.00000  0.05    0.27
Q12   1   0.1133  0.6207  0.5934  11.00000  0.05    0.27
Q13   1  -0.1610  0.7921  0.6253  11.00000  0.05    0.25
Q14   1   0.1057  0.9283  0.7733  11.00000  0.05    0.25
Q15   1   0.4036  0.7119  0.7916  11.00000  0.05    0.25
Q16   1   0.2405  0.9035  0.7413  11.00000  0.05    0.25
Q17   1   0.1131  0.6179  0.7163  11.00000  0.05    0.25
Q18   1   0.0898  0.9231  0.6470  11.00000  0.05    0.24
Q19   1   0.5415  0.7819  0.7753  11.00000  0.05    0.23
Q20   1  -0.0819  0.6423  0.8446  11.00000  0.05    0.23
;
_shelx_res_checksum               37804

_shelx_hkl_file
;
   0   0   2 204759. 4298.66  23
   0   0   2 203851. 4300.28  24
   0   0   2 201321. 4300.04   8
   0   0   2 204244. 4300.46  21
   0   0   2 203307. 4300.39  22
   0   0   2 203808. 4300.34   7
   0   0   3 40.9685 20.5469   7
   0   0   3 25.3009 20.5172   8
   0   0   3 45.8485 16.7744  21
   0   0   3 11.3259 15.9752  23
   0   0   3 16.2970 16.9416  24
   0   0  -3 15.4952 6.52344  10
   0   0   3 40.2558 17.7355  22
   0   0   3 3.23511 15.6627  25
   0   0   4 386838. 8204.58   7
   0   0   4 392033. 8196.46  25
   0   0  -4 380779. 8187.40  13
   0   0   4 373254. 8201.34  20
   0   0   4 395031. 8202.17   4
   0   0   4 387767. 8200.33   5
   0   0   4 394606. 8201.22  23
   0   0   4 390868. 8204.92  24
   0   0   4 390747. 8204.69   8
   0   0   4 401209. 8205.41  22
   0   0   4 394629. 8205.18  21
   0   0   4 391954. 8205.00   6
   0   0   5 9.76497 35.3944   8
   0   0   5 25.6303 36.6312   7
   0   0   5 15.0716 23.4717  25
   0   0   5 41.6887 29.0222  21
   0   0   5 45.5057 27.5807  20
   0   0   5 22.1412 35.6467   6
   0   0   5 4.12473 28.4952  23
   0   0   5 7.34243 29.0703  24
   0   0   5 21.8187 26.8355   5
   0   0   5 10.8379 26.3425   4
   0   0   5 32.8923 30.0395  22
   0   0  -5 13.4400 14.6273  13
   0   0   6 17418.4 399.354   7
   0   0   6 17224.7 393.499  20
   0   0   6 16752.3 394.431   4
   0   0   6 17574.7 389.791   5
   0   0   6 17719.3 399.320  21
   0   0   6 18282.5 400.370  22
   0   0   6 17191.8 386.298  25
   0   0  -6 16549.4 368.902  13
   0   0   6 17317.5 399.262   6
   0   0   6 17215.8 399.004   8
   0   0   6 17973.9 399.632  24
   0   0  -7 40.6648 27.4403  15
   0   0   7 2.95371 28.3324   1
   0   0   7 21.8129 38.0941   6
   0   0   7-3.61631 29.9021  22
   0   0   7 16.3929 37.0506   8
   0   0   7 19.9515 38.1864   7
   0   0   7 29.2289 27.1024   4
   0   0   7 1.32703 25.5286   5
   0   0   7 1.50269 26.1999  20
   0   0   7 9.04312 30.5152  21
   0   0   7 5.88905 26.8723  25
   0   0   8 72.8944 36.7307  21
   0   0   8 31.9260 32.1429  20
   0   0  -8 125.924 32.9051  15
   0   0   8 85.1017 33.9951   4
   0   0   8 134.767 34.3032   5
   0   0   8 55.3920 31.8091   3
   0   0   8 40.9481 42.2873   6
   0   0   8 75.1158 45.4790   7
   0   0   8 106.296 45.2872   8
   0   0   8 130.961 34.7142  25
   0   0   8 103.370 36.7621   1
   0   0   8 77.0192 36.5898  22
   0   0   9-7.64799 47.0463   8
   0   0   9 27.6291 47.5141   7
   0   0   9 5.32498 34.4254   3
   0   0   9-25.2770 48.0195   6
   0   0   9 12.5390 35.3999  21
   0   0   9 14.6478 34.7967  20
   0   0   9 10.2553 37.6247   1
   0   0   9 23.0678 34.1261   2
   0   0   9 13.0586 32.5446  25
   0   0   9-6.84324 35.6309   4
   0   0   9 26.9692 32.5807   5
   0   0  10 25216.4 559.573   3
   0   0  10 23724.5 557.255   5
   0   0  10 23993.1 578.633   6
   0   0  10 23692.6 570.905   4
   0   0  10 23882.4 577.305   8
   0   0  10 23460.0 552.575  25
   0   0  10 23562.7 563.452   1
   0   0  10 24724.2 563.251   2
   0   0  11 36.5892 39.1118  21
   0   0  11 5.72073 37.8238  20
   0   0  11-2.37258 35.2396   3
   0   0  11 22.0597 32.7865   5
   0   0  11 3.08842 32.9554   4
   0   0  11-12.7694 35.7733   2
   0   0  11 6.68804 46.8408   7
   0   0  11 37.3745 44.9288   8
   0   0  12 154.442 59.2061   8
   0   0  12 156.618 54.7845   7
   0   0  12 196.848 58.4137   6
   0   0  12 233.351 50.2335  20
   0   0  12 135.753 44.8842  21
   0   0  12 244.173 45.2482   3
   0   0  12 220.937 43.5391   5
   0   0  12 224.663 47.0311   4
   0   0  12 158.321 45.1178  25
   0   0  12 396.232 54.0285   1
   0   0  13-31.3590 42.4206   3
   0   0  13 38.4943 42.3412   1
   0   0  13 61.9412 42.3505   2
   0   0  13-23.4721 46.5035   4
   0   0  13 19.4040 36.6021   5
   0   0  13 13.0684 54.5051   6
   0   0  13 38.6828 56.1702   7
   0   0  13 12.9820 52.5389   8
   0   0  13 3.75339 45.2554  20
   0   0  14 685.275 69.8174   2
   0   0  14 800.148 68.7810   3
   0   0  14 691.556 71.3499   1
   0   0  14 846.568 88.4529   8
   0   0  14 800.561 86.9271   6
   0   0  14 761.435 68.5795   5
   0   0  14 768.178 88.6813   7
   0   0  14 724.456 78.6373  20
   0   0  14 730.453 74.1995   4
   0   0  15-20.8812 50.7041   1
   0   0  15-7.90546 45.0895   2
   0   0  15 41.9216 55.1707  20
   0   0  15-31.3132 63.3626   6
   0   0  15-25.9194 64.4392   7
   0   0  15-5.26147 62.3189   8
   0   0  15-15.3954 47.0505   3
   0   0  15 23.9854 42.8458   5
   0   0  16 998.260 86.9929   1
   0   0  16 962.874 84.7897   2
   0   0  16 1085.74 86.9525   3
   0   0  16 1110.88 107.853   7
   0   0  16 1036.61 102.720   6
   0   0  16 1111.04 88.4416   5
   0   0  16 1078.30 99.0344  20
   0   0  17 12.8320 47.2434   2
   0   0  17 67.2652 52.7285   1
   0   0  17-17.0807 46.9673   3
   0   0  17 27.7369 65.7057   7
   0   0  17-15.7152 53.0807  20
   0   0  17-5.55087 59.4944   6
   0   0  18 1951.00 113.595   2
   0   0  18 1807.76 128.097   6
   0   0  18 2139.04 121.506   1
   0   0  19 29.9089 60.3146   6
   0   0  19-74.5884 62.6229   7
   0   0  19-28.2136 49.6084   1
   0   0  20 108.902 57.4983   6
   0   0  20 104.893 58.6901   7
   0   0  20 133.612 50.5841   1
   0   0  20 151.642 44.3838   2
   0   0  21-24.3152 36.9505   2
   0   0  21 32.1097 49.7147   6
   0   1   0 3.69421 6.91851  17
   0  -1   0 2.94030 7.86466  10
   0   1   0 4.23073 6.85198  10
   0  -1  -1 3708.59 86.0425   8
   0   1   1 3910.37 86.2233  22
   0  -1   1 3681.65 85.8587  22
   0   1  -1 3772.07 86.8205  10
   0  -1   1 4000.50 87.0809  10
   0  -1  -1 3772.68 89.6556  10
   0   1   1 3811.07 89.8134  10
   0  -1   1 3872.26 86.1248  24
   0   1  -1 3886.73 86.5384  17
   0  -1   1 3799.07 86.1820   8
   0   1   1 3741.91 86.1700   8
   0   1  -1 3664.46 85.8253   8
   0  -1   1 3928.13 86.0416   9
   0   1  -1 3665.41 86.0721  24
   0   1   1 3891.79 86.1523  24
   0  -1  -1 3882.76 86.3790  24
   0  -1   2 7951.79 176.840   7
   0   1   2 7762.37 176.615   7
   0   1  -2 7728.28 169.357  16
   0   1   2 8001.71 177.034  21
   0  -1   2 8091.26 176.974  21
   0   1   2 7959.31 176.664  22
   0  -1   2 7657.59 176.095  22
   0   1  -2 7683.38 169.972  10
   0  -1   2 7813.94 169.624  10
   0  -1  -2 7911.19 176.367  10
   0  -1   2 8114.49 176.756  24
   0  -1   2 7374.26 174.774  23
   0   1   2 7820.72 176.393  24
   0  -1   2 8138.01 180.829  20
   0   1   2 7761.32 176.497   8
   0  -1   2 8048.74 176.942   8
   0   1   3 5541.17 133.478  21
   0   1   3 5648.71 133.567  22
   0  -1   3 5263.55 132.564  22
   0  -1   3 5679.28 134.344  21
   0  -1  -3 5556.97 128.825  10
   0   1   3 5100.67 128.253  25
   0  -1   3 5462.91 138.337  20
   0  -1   3 5370.20 133.543   8
   0   1   3 5447.56 133.660   8
   0  -1   3 5443.00 135.795   4
   0   1  -3 5645.16 124.334  16
   0  -1   3 5336.41 130.516   1
   0  -1  -3 5491.27 130.363  13
   0  -1   3 5510.41 133.991   6
   0  -1   3 5397.50 134.311   5
   0   1   3 5513.62 134.078   7
   0  -1   3 5505.25 133.849   7
   0  -1   3 5765.06 131.470  23
   0  -1   3 5514.90 133.272  24
   0   1   3 5847.22 134.294  24
   0  -1   4 1058.43 43.9374  22
   0  -1   4 1103.52 45.2182  21
   0   1   4 941.113 42.5417  22
   0   1   4 1003.40 44.4959  21
   0  -1  -4 892.504 34.6803  10
   0  -1   4 936.249 40.1999  25
   0   1   4 950.952 41.3673  25
   0  -1   4 889.792 49.2863  20
   0  -1   4 995.450 46.0246   8
   0   1   4 1017.57 48.8072   8
   0  -1   4 897.262 44.8559   4
   0  -1   4 940.082 45.9254   7
   0   1   4 1021.28 48.1244   7
   0  -1   4 848.439 40.7950   2
   0  -1   4 909.052 40.7873   1
   0  -1  -4 991.062 38.2825  13
   0  -1   4 1033.03 51.8431   3
   0   1   4 1002.77 44.0591  24
   0  -1   4 1031.04 41.3943  23
   0  -1   4 1035.76 43.4947  24
   0  -1   4 879.515 45.1602   5
   0  -1   4 998.664 46.6966   6
   0   1   4 997.418 47.9281   6
   0   1   5 8516.40 202.674  24
   0  -1   5 8396.50 197.178  23
   0  -1   5 8441.09 202.375  24
   0  -1  -5 7995.12 186.551  10
   0  -1   5 8617.72 202.926  22
   0   1   5 8425.51 202.223  21
   0   1   5 8192.15 201.413  22
   0  -1   5 8101.34 201.467  21
   0  -1   5 8341.94 203.188   4
   0  -1   5 7872.14 204.267  20
   0   1   5 8059.35 192.876  25
   0  -1   5 8399.74 194.373  25
   0   1   5 8300.96 203.577   8
   0  -1   5 8367.13 202.548   8
   0   1   5 8339.95 203.931   7
   0  -1   5 8448.68 202.678   7
   0   1  -5 7849.04 179.581  15
   0  -1  -5 7743.36 188.677  13
   0  -1   5 7986.50 202.205   3
   0  -1   5 8359.31 202.738   6
   0   1   5 8427.39 204.406   6
   0  -1   5 7801.19 199.365   5
   0  -1   5 8125.81 196.631   2
   0  -1   5 8212.45 196.730   1
   0   1   6 12114.1 287.209  22
   0  -1   6 12470.3 287.953  22
   0   1   6 12318.9 287.751  21
   0  -1   6 12204.2 288.591   4
   0   1   6 12201.8 279.419   4
   0   1   6 12223.8 287.542  24
   0  -1   6 12180.7 280.561  23
   0  -1   6 12337.8 287.876  21
   0  -1   6 12056.9 288.151  20
   0   1   6 11212.3 274.552  25
   0  -1   6 12030.1 276.388  25
   0   1   6 11934.1 287.246   8
   0  -1   6 11824.7 287.167   8
   0   1   6 11895.3 287.642   7
   0  -1   6 12349.2 288.361   7
   0   1  -6 10894.1 258.643  15
   0  -1  -6 11670.3 270.334  14
   0  -1  -6 11985.3 268.826  13
   0  -1   6 12345.2 285.848   3
   0  -1   6 11927.4 279.769   1
   0  -1   6 12229.8 280.271   2
   0   1   6 12306.4 288.103   6
   0  -1   6 12113.6 287.869   6
   0  -1   6 11869.7 282.254   5
   0  -1   7 400.352 40.3355  21
   0  -1   7 360.350 43.9186  20
   0   1   7 418.438 42.3202  21
   0  -1   7 424.877 37.2839  23
   0   1   7 439.498 44.5041   8
   0   1   7 430.481 42.2552  22
   0  -1   7 436.066 40.3588  22
   0  -1   7 421.211 42.3356   4
   0   1   7 382.177 35.2462   4
   0   1   7 399.440 35.9035   5
   0  -1   7 382.729 37.0879   2
   0  -1   7 404.363 39.0850   1
   0   1   7 423.248 46.5031   7
   0  -1   7 434.161 46.2444   8
   0  -1   7 440.741 48.0517   7
   0  -1  -7 468.499 28.6295  13
   0  -1  -7 480.127 31.8678  14
   0   1   7 385.569 42.4991   6
   0  -1   7 454.728 46.2971   6
   0  -1   7 431.177 38.8772   5
   0   1   7 390.230 36.3874  25
   0  -1   7 399.653 35.2850  25
   0  -1   7 403.468 39.4538   3
   0   1   8 3225.46 106.899   4
   0  -1   8 3340.07 117.068   4
   0   1   8 3209.61 104.008   5
   0   1  -8 2959.22 100.869  16
   0  -1   8 3284.04 117.309   7
   0   1   8 3382.82 117.921   7
   0  -1   8 2950.38 107.849   3
   0  -1   8 3218.82 108.310   5
   0   1   8 3173.75 115.515   6
   0  -1   8 3338.08 116.998   6
   0   1   8 3130.75 113.688  22
   0  -1   8 3294.67 114.635  22
   0  -1   8 3258.45 113.550  21
   0   1   8 3313.97 116.079  21
   0  -1   8 3310.30 114.775  20
   0   1   8 3328.56 108.989  20
   0  -1   8 3174.84 115.697   8
   0   1   8 3264.30 116.386   8
   0   1   8 3188.73 103.655  25
   0  -1   8 3316.98 103.431  25
   0  -1   8 3210.71 107.559   1
   0  -1   8 3112.90 106.177   2
   0  -1   9 17389.2 408.191   2
   0   1   9 17183.8 410.037   1
   0  -1   9 16641.9 406.564   1
   0  -1   9 16974.9 407.684   3
   0  -1   9 16919.7 418.602   6
   0  -1   9 17057.6 408.340   5
   0   1   9 16876.2 418.950   6
   0   1   9 16753.0 407.712   4
   0  -1   9 17286.8 419.825   4
   0   1   9 17151.6 401.857   5
   0   1   9 17007.5 419.143   7
   0  -1   9 16740.1 418.295   7
   0   1   9 16815.1 419.036   8
   0  -1   9 16748.4 418.323   8
   0  -1   9 17187.9 419.126  21
   0   1   9 17771.1 409.163  20
   0  -1   9 16883.0 415.006  20
   0   1   9 17102.9 419.411  21
   0   1   9 16410.6 399.759  25
   0  -1   9 17344.4 400.968  25
   0  -1  10 24975.4 587.264   5
   0  -1  10 24438.2 599.124   6
   0   1  10 24709.2 600.825   6
   0  -1  10 25148.0 578.491  25
   0   1  10 24790.0 588.766   4
   0   1  10 26001.0 581.329   5
   0  -1  10 25325.3 600.763   4
   0  -1  10 24737.2 600.620   8
   0   1  10 25411.3 602.612   8
   0   1  10 25253.6 590.721   1
   0  -1  10 25587.8 588.911   1
   0  -1  10 25479.2 587.421   3
   0  -1  10 24996.2 586.198   2
   0   1  11 943.414 61.4793   3
   0  -1  11 1051.28 68.4819   2
   0  -1  11 859.248 64.0136   3
   0  -1  11 860.913 62.7463   5
   0   1  11 1023.85 61.1767   5
   0   1  11 937.706 67.9419   4
   0  -1  11 971.899 73.3448   4
   0   1  11 997.160 78.9560   7
   0  -1  11 953.324 78.9414   7
   0   1  11 1122.39 82.7585   8
   0  -1  11 932.492 77.1904   8
   0  -1  11 886.864 71.1205  21
   0  -1  11 937.443 71.1909  20
   0   1  11 964.444 70.1328  21
   0   1  11 1115.13 68.1090  20
   0   1  11 1010.79 65.8305   2
   0  -1  11 900.400 66.4299   1
   0   1  12 3648.17 141.164   1
   0  -1  12 3842.38 143.733   1
   0   1  12 3655.45 132.944   3
   0  -1  12 3620.08 136.319   3
   0   1  12 3566.06 151.993   6
   0  -1  12 3687.08 154.273   6
   0   1  12 3579.64 132.931   5
   0  -1  12 3566.59 138.585   5
   0  -1  12 3710.12 149.353   4
   0   1  12 3780.03 142.813   4
   0  -1  12 3721.58 153.330   7
   0   1  12 3425.90 150.493   7
   0  -1  12 3854.31 155.973   8
   0   1  12 3815.47 153.140   8
   0  -1  12 3608.05 149.172  20
   0   1  12 3999.86 144.857  20
   0  -1  12 3734.84 132.867  25
   0   1  13 11797.0 317.811   2
   0  -1  13 11263.7 320.368   1
   0   1  13 11756.3 324.477   1
   0  -1  13 11416.9 318.600   2
   0   1  13 11440.8 309.574   3
   0  -1  13 11472.6 318.816   3
   0  -1  13 11229.7 338.723   6
   0   1  13 11463.0 340.771   6
   0   1  13 10992.5 308.805   5
   0  -1  13 11254.4 321.154   5
   0  -1  13 11106.5 332.707   4
   0  -1  13 11324.8 338.045   7
   0   1  13 11723.9 339.861   7
   0  -1  13 11484.8 338.284   8
   0   1  13 11774.3 340.625   8
   0   1  13 12065.5 326.264  20
   0  -1  13 11691.0 333.175  20
   0  -1  13 11556.5 308.383  25
   0   1  14 1333.03 93.4653   1
   0  -1  14 1205.55 89.3222   1
   0   1  14 1423.00 89.1074   2
   0   1  14 1213.84 83.8020   3
   0  -1  14 1333.91 89.4034   3
   0  -1  14 1160.52 86.6042   2
   0   1  14 1227.46 81.3290   5
   0  -1  14 1154.41 87.5547   5
   0   1  14 1250.00 103.785   6
   0  -1  14 1233.43 102.475   6
   0  -1  14 916.299 88.7363   4
   0   1  14 1384.74 107.706   7
   0  -1  14 1020.11 97.1513   7
   0  -1  14 1263.96 101.310   8
   0   1  14 1280.55 104.220   8
   0   1  14 1182.39 86.9034  20
   0  -1  14 1192.93 95.5569  20
   0  -1  14 1261.90 81.9786  25
   0   1  15 13550.3 404.190   7
   0  -1  15 14081.6 408.045   7
   0   1  15 14095.1 411.600   6
   0   1  15 13278.7 373.854   5
   0  -1  15 13983.2 408.388   6
   0  -1  15 12628.8 394.469   4
   0  -1  15 13789.2 405.874   8
   0   1  15 14059.3 408.703   8
   0   1  15 13746.1 378.032   2
   0  -1  15 13569.6 383.920   3
   0   1  15 14075.1 375.471   3
   0  -1  15 14603.1 387.054   2
   0   1  15 13624.3 389.993  20
   0  -1  15 13612.8 401.011  20
   0  -1  15 14161.4 387.870   1
   0   1  15 13646.9 384.940   1
   0  -1  16 3568.16 175.682   6
   0   1  16 3201.45 145.496   5
   0   1  16 3446.33 171.591   6
   0   1  16 3329.47 166.883   7
   0  -1  16 3543.93 174.491   7
   0  -1  16 3212.02 152.152   3
   0   1  16 3134.32 144.029   3
   0   1  16 3350.90 149.237   2
   0  -1  16 3351.01 150.819   2
   0   1  16 3197.90 156.465  20
   0  -1  16 3378.90 168.410  20
   0  -1  16 3299.61 152.517   1
   0   1  16 3539.39 156.416   1
   0   1  17 55.2589 65.2309   6
   0  -1  17 22.1243 62.3688   6
   0   1  17 55.2255 70.4488   7
   0  -1  17 88.3364 66.8169   7
   0   1  17 110.279 59.3914  20
   0  -1  17 27.6756 58.8174  20
   0   1  17 85.2973 51.1732   3
   0   1  17 92.9581 50.7898   2
   0  -1  17 62.6117 52.6080   1
   0  -1  17 95.1600 51.2549   2
   0   1  17 71.6232 53.6156   1
   0  -1  18 4560.35 180.405   2
   0   1  18 4710.39 180.515   2
   0  -1  18 4809.12 203.728   6
   0   1  18 4493.34 200.680   6
   0  -1  18 4783.92 203.764   7
   0   1  18 4666.74 202.883   7
   0  -1  18 4695.35 185.593   1
   0   1  18 4605.57 185.174   1
   0   1  19-66.9019 57.8182  20
   0  -1  19 59.1862 62.1119   7
   0   1  19-39.4416 64.4307   7
   0   1  19 76.7879 51.5434   1
   0  -1  19 30.8118 43.0679   2
   0  -1  19 35.7563 47.9017   1
   0   1  19-44.4819 56.5990   6
   0  -1  19-44.4941 61.0490   6
   0  -1  20 514.190 71.6457   7
   0   1  20 462.806 72.5084   7
   0   1  20 367.898 53.9849   2
   0  -1  20 337.374 52.8226   2
   0   1  20 363.338 58.7848   1
   0   1  20 448.352 69.7455   6
   0  -1  20 288.500 63.1350   6
   0   1  21 2134.66 110.279   6
   0   1  21 1871.75 94.1351   2
   0  -1  21 1899.75 91.9053   2
   0  -1  21 2165.18 110.206   6
   0   1  22 98.6198 31.0813   2
   0  -2   0 5498.20 132.040  10
   0  -2   1 3099.58 69.6020  22
   0   2   1 2983.79 69.3366  22
   0  -2  -1 3045.16 81.5359  10
   0  -2   1 3040.66 78.5228  10
   0   2  -1 2872.29 69.3923  24
   0  -2  -1 2931.21 69.5628  24
   0  -2   1 3006.67 76.2389   9
   0   2   1 3102.98 70.0688   8
   0  -2   1 3125.83 69.7095   8
   0   2  -1 3058.66 77.1383  17
   0  -2   2 1618.13 54.1934   4
   0  -2   2 1530.76 51.8123   3
   0  -2   2 1436.75 42.5632   9
   0  -2   2 1481.12 43.6217   8
   0   2   2 1515.87 44.2945   8
   0   2  -2 1485.19 44.5597  17
   0  -2   2 1508.53 44.0272   7
   0   2   2 1501.70 44.2500   7
   0  -2   2 1430.78 43.2179  13
   0  -2   2 1414.52 42.4808  22
   0  -2   2 1515.51 43.2194  21
   0   2   2 1424.25 42.5019  21
   0   2   2 1400.02 42.3646  22
   0  -2   2 1484.60 44.2090  10
   0  -2  -2 1473.07 51.0783  10
   0  -2   2 1429.33 45.2379   1
   0  -2   2 1526.22 43.1016  24
   0   2   2 1492.11 42.9781  24
   0  -2   3 211473. 4274.87  22
   0   2   3 200348. 4274.27  22
   0   2   3 202068. 4274.21  21
   0  -2   3 193741. 4273.69  21
   0  -2   3 204100. 4267.36  10
   0  -2  -3 195771. 4277.57  10
   0   2   3 202376. 4274.51   6
   0  -2   3 199995. 4274.09   6
   0  -2   3 208292. 4286.73  20
   0   2   3 199565. 4274.18   8
   0  -2   3 208432. 4274.53   8
   0  -2   3 202961. 4283.83   4
   0   2  -3 202891. 4269.16  17
   0   2   3 201518. 4274.23   7
   0  -2   3 201851. 4274.19   7
   0  -2  -3 204073. 4278.98  13
   0  -2   3 200075. 4265.21  13
   0  -2   3 194722. 4273.57   1
   0  -2   3 203123. 4277.09   2
   0  -2   3 208699. 4282.35   3
   0  -2   3 202001. 4274.12  24
   0  -2   3 203296. 4273.02  23
   0   2   3 201532. 4274.38  24
   0  -2   4 1792.74 59.6676  21
   0  -2   4 1792.79 59.5614  22
   0   2   4 1817.68 59.5356  22
   0   2   4 1906.17 61.0022  21
   0  -2  -4 1717.50 59.7540  10
   0   2   4 1741.00 61.6742   6
   0  -2   4 1720.16 65.9316   5
   0  -2   4 1779.52 61.3621   6
   0  -2   4 1710.31 73.8359  20
   0   2   4 1681.60 60.8803   8
   0  -2   4 1767.88 61.3959   8
   0  -2   4 1718.89 66.8368   4
   0   2  -4 1671.20 50.8583  17
   0  -2   4 1788.59 68.1985   3
   0  -2   4 1815.36 62.7829   2
   0  -2  -4 1690.86 61.0717  13
   0  -2   4 1704.87 59.4263   1
   0  -2   4 1779.12 59.7884  24
   0  -2   4 1828.50 57.9606  23
   0   2   4 1922.69 60.3495  24
   0  -2   4 1737.72 61.2850   7
   0   2   4 1678.97 61.1735   7
   0  -2   5 80577.2 1742.75  25
   0   2   5 83166.4 1747.74  24
   0  -2   5 80087.5 1740.76  23
   0  -2  -5 79826.3 1740.15  10
   0   2   5 82476.5 1747.34  21
   0  -2   5 82048.0 1746.74  22
   0   2   5 81829.5 1747.26  22
   0  -2   5 84059.7 1747.86  21
   0  -2   5 85503.3 1762.12  20
   0  -2   5 80828.0 1755.47   4
   0   2   5 82617.4 1747.60   8
   0  -2   5 82087.7 1746.88   8
   0   2   5 81590.3 1747.40   7
   0  -2   5 80359.8 1746.47   7
   0   2  -5 80129.1 1725.55  16
   0  -2  -5 78076.1 1740.85  13
   0  -2   5 80585.3 1742.91   1
   0   2   5 82892.5 1747.92   6
   0  -2   5 81580.4 1752.70   5
   0  -2   5 81910.1 1747.06   6
   0  -2   5 85456.1 1756.06   3
   0  -2   5 81944.8 1746.96   2
   0  -2   6 7779.10 193.237  25
   0  -2   6 8010.10 194.027  23
   0  -2  -6 7311.53 187.108  10
   0   2   6 7892.93 200.241  22
   0  -2   6 7611.91 199.049  22
   0  -2   6 7968.56 207.827   4
   0  -2   6 7882.51 213.089  20
   0  -2   6 7686.90 198.875  21
   0   2   6 7730.64 199.739  21
   0   2   6 7772.08 201.221   8
   0  -2   6 7790.54 200.433   8
   0   2   6 7892.33 177.194  19
   0   2   6 7754.12 200.824   7
   0  -2   6 7827.50 200.638   7
   0  -2  -6 7578.88 192.871  14
   0   2  -6 7575.30 174.912  16
   0  -2  -6 7557.68 190.551  13
   0  -2   6 7934.74 195.789   1
   0   2   6 7863.29 201.851   6
   0  -2   6 8058.97 201.699   6
   0  -2   6 8046.39 205.602   5
   0  -2   6 7773.87 199.076   2
   0  -2   6 7761.39 205.497   3
   0  -2   7 2712.62 92.8113  25
   0   2   7 2913.83 100.352  21
   0  -2   7 3033.76 101.614  21
   0  -2   7 2968.40 113.682  20
   0  -2   7 2961.83 95.1784  23
   0   2   7 2946.03 91.4394   4
   0  -2   7 2743.20 104.308   4
   0  -2   7 2846.01 99.6216  22
   0   2   7 2898.82 100.990  22
   0  -2   7 2842.22 103.089   8
   0   2   7 2841.09 102.293   8
   0   2   7 2984.86 103.624   7
   0  -2   7 2842.63 102.576   7
   0   2  -7 2761.96 75.8875  16
   0  -2  -7 2790.63 90.9635  14
   0  -2  -7 2993.64 89.9213  13
   0  -2   7 2737.34 102.375   5
   0  -2   7 3020.58 104.367   6
   0   2   7 3009.65 103.468   6
   0  -2   7 2805.12 97.9608   2
   0  -2   7 2776.37 105.978   3
   0  -2   7 3009.19 97.4942   1
   0  -2   8 1788.77 74.2616  23
   0  -2   8 1741.75 85.6465   4
   0   2   8 1926.02 74.5955   4
   0   2   8 1870.42 86.4080   8
   0  -2   8 1777.21 83.9452   8
   0  -2   8 1784.32 81.4301  22
   0   2   8 1641.42 79.4824  22
   0  -2   8 1758.03 79.7104   2
   0  -2   8 1675.32 85.6889   3
   0   2   8 1729.84 84.3590   7
   0  -2   8 1710.83 82.7930   7
   0  -2  -8 1773.13 69.4037  14
   0  -2  -8 1733.46 66.4625  13
   0   2   8 1808.92 86.3645   6
   0  -2   8 1785.45 83.9308   6
   0  -2   8 1789.03 83.1269   5
   0  -2   8 1903.58 78.8868   1
   0  -2   8 1815.96 73.4936  25
   0  -2   8 1699.11 91.0424  20
   0  -2   8 1817.12 82.6210  21
   0   2   8 1768.48 82.2292  21
   0   2   9 4677.24 154.529  21
   0  -2   9 4744.90 160.556  20
   0  -2   9 5007.60 157.046  21
   0  -2   9 4524.75 154.985   7
   0   2   9 4835.05 157.872   7
   0   2   9 4551.70 155.829   6
   0  -2   9 4910.82 158.009   6
   0  -2   9 4458.11 150.666   5
   0  -2   9 4492.66 145.135   1
   0  -2   9 4788.54 141.894  25
   0  -2   9 4531.22 151.234   3
   0  -2   9 4539.25 147.903   2
   0  -2   9 4754.40 157.430   8
   0   2   9 4723.94 158.192   8
   0  -2   9 4779.92 144.963  23
   0  -2   9 4615.17 159.054   4
   0   2   9 4800.10 142.987   4
   0   2   9 4698.46 142.608   5
   0  -2  10 19454.2 466.573   1
   0   2  10 19545.1 468.507   1
   0   2  10 19144.2 461.325   4
   0   2  10 18843.6 455.070   5
   0  -2  10 19652.8 483.562   4
   0  -2  10 19642.4 470.155   2
   0  -2  10 19100.9 471.026   3
   0   2  10 19594.6 480.025   8
   0  -2  10 19442.3 478.892   8
   0  -2  10 19487.4 479.091   6
   0  -2  10 18995.9 470.980   5
   0   2  10 19297.4 479.404   6
   0  -2  11 26750.6 641.326   5
   0   2  11 27774.6 635.064  20
   0  -2  11 26967.8 652.808  20
   0  -2  11 26487.0 648.734  21
   0   2  11 26688.4 649.496  21
   0  -2  11 27220.3 626.478  25
   0  -2  11 26870.3 649.491   7
   0   2  11 26878.1 650.192   7
   0  -2  11 26851.4 639.841   3
   0  -2  11 26984.8 639.022   2
   0  -2  11 26746.3 655.871   4
   0   2  11 27076.8 632.411   4
   0   2  11 26554.8 624.136   5
   0  -2  11 26681.1 649.585   8
   0   2  11 27881.7 653.312   8
   0  -2  12 5871.84 206.122   6
   0   2  12 5666.11 203.849   6
   0   2  12 6118.12 191.377   2
   0  -2  12 5848.10 192.659   1
   0   2  12 5682.36 192.229   1
   0  -2  12 5859.91 204.265   7
   0   2  12 5591.37 202.877   7
   0  -2  12 5897.01 181.920  25
   0  -2  12 5886.72 207.450  20
   0   2  12 5930.24 189.199  20
   0  -2  12 5930.49 206.282   8
   0   2  12 6154.53 207.636   8
   0  -2  13 1023.79 89.8840   8
   0   2  13 1052.13 92.1147   8
   0   2  13 1126.74 97.5190   6
   0   2  13 1044.36 71.1287   5
   0  -2  13 1158.90 95.5416   6
   0  -2  13 1279.47 88.0861   1
   0   2  13 1125.38 78.8571   2
   0   2  13 1171.96 85.8128   1
   0  -2  13 1197.70 76.6017  25
   0   2  13 1109.67 94.2796   7
   0  -2  13 1193.15 94.2261   7
   0  -2  13 1157.78 82.3438   3
   0   2  13 1170.99 76.6254   3
   0  -2  13 1034.86 79.7636   2
   0  -2  13 1110.68 93.1475   4
   0   2  13 988.359 79.4445  20
   0  -2  13 1222.86 92.9598  20
   0  -2  14 3537.12 166.800   8
   0   2  14 3817.41 169.168   8
   0   2  14 3785.37 170.703   6
   0   2  14 3871.53 146.980   5
   0  -2  14 3587.53 168.143   6
   0   2  14 3476.64 151.373   1
   0   2  14 3541.58 145.778   2
   0  -2  14 3663.59 153.350   1
   0  -2  14 3599.09 142.912  25
   0  -2  14 3825.61 169.843   7
   0   2  14 3472.61 166.101   7
   0  -2  14 3680.28 152.253   2
   0  -2  14 3381.09 151.029   3
   0   2  14 3453.23 139.811   3
   0  -2  14 3606.65 166.093   4
   0  -2  14 3494.30 166.242  20
   0   2  14 3745.15 151.847  20
   0  -2  15 203.933 68.5720  20
   0  -2  15 114.199 71.6924   6
   0   2  15 166.440 71.6438   6
   0  -2  15 271.914 56.4286   2
   0   2  15 220.947 55.4297   2
   0  -2  15 221.223 62.0046   1
   0   2  15 160.327 56.4303   1
   0  -2  15 147.408 53.8300  25
   0   2  15 216.357 53.2267   5
   0   2  15 212.187 75.0099   7
   0   2  15 188.026 69.9879   8
   0  -2  15 258.257 72.2828   7
   0  -2  15 140.746 72.3777   8
   0   2  15 193.700 53.3097   3
   0  -2  15 190.663 59.7924   3
   0   2  15 248.032 63.9451  20
   0  -2  16 6955.16 254.524   7
   0   2  16 7076.55 258.418   7
   0   2  16 6813.64 237.610  20
   0  -2  16 6960.15 261.050  20
   0   2  16 6692.23 225.741   5
   0   2  16 7018.81 257.249   6
   0  -2  16 6972.72 256.425   6
   0  -2  16 7057.84 238.503   1
   0   2  16 7145.99 239.234   1
   0   2  16 7118.76 257.460   8
   0  -2  16 7008.98 255.444   8
   0   2  16 6771.86 229.136   2
   0   2  16 6747.32 226.148   3
   0  -2  16 6607.02 233.248   2
   0  -2  16 6511.12 236.736   3
   0  -2  17 626.064 75.9905   1
   0  -2  17 602.301 73.0239   2
   0   2  17 574.710 71.1466   2
   0   2  17 558.454 74.1585   1
   0  -2  17 539.169 87.4683   6
   0   2  17 675.130 90.4924   6
   0   2  17 523.498 75.7473  20
   0   2  17 460.518 65.4974   3
   0  -2  17 593.846 91.0484   7
   0   2  17 599.038 86.7706   7
   0   2  18 608.798 69.5289   2
   0  -2  18 530.746 67.3522   2
   0   2  18 559.876 82.7101   7
   0  -2  18 439.820 79.3248   7
   0   2  18 586.574 76.7460  20
   0  -2  19 293.099 72.0021   7
   0   2  19 341.758 72.7800   7
   0  -2  19 326.929 68.7058   6
   0   2  19 342.056 73.0047   6
   0   2  19 242.417 62.0885  20
   0   2  19 323.703 60.1348   1
   0   2  19 275.375 54.0657   2
   0  -2  19 392.311 58.5605   2
   0   2  20 195.288 57.9667  20
   0  -2  20 214.441 47.1399   2
   0   2  20 254.331 52.2561   1
   0   2  20 327.503 53.5281   2
   0  -2  20 240.425 60.8002   6
   0   2  20 304.311 65.8696   6
   0   2  21 657.743 67.5583   6
   0  -2  21 633.421 67.1449   6
   0   2  21 718.326 59.5087   2
   0   2  21 685.956 62.0863   1
   0   2  22-46.1224 31.2587   2
   0  -3   0 12.7240 25.2976  13
   0  -3   0 21.1175 23.6508  10
   0   3  -1 7611.00 179.904  17
   0  -3  -1 7479.58 186.273  13
   0  -3   1 7666.50 181.538  13
   0   3   1 7462.14 164.313   8
   0  -3   1 7498.61 178.801   9
   0  -3   1 7857.71 182.938  10
   0  -3  -1 7517.03 186.593  10
   0   3  -2 374098. 7936.35  17
   0  -3   2 369100. 7927.72   7
   0   3   2 377387. 7928.55   7
   0  -3   2 368258. 7935.92  13
   0  -3  -2 376829. 7945.45  13
   0  -3   2 376806. 7928.30  21
   0   3   2 373371. 7928.14  21
   0  -3   2 380937. 7938.31  10
   0  -3  -2 375084. 7945.30  10
   0  -3   2 382254. 7928.28   8
   0   3   2 374364. 7928.53   8
   0  -3   2 371675. 7934.36   9
   0   3   2 382973. 7928.37  22
   0  -3   3 671.173 30.8482  21
   0   3   3 622.301 30.7034  21
   0  -3   3 783.515 45.4414   4
   0  -3   3 634.872 33.4558  23
   0  -3  -3 620.102 41.3662  10
   0  -3   3 731.603 33.1028  10
   0  -3   3 663.045 33.0406   8
   0   3   3 621.581 32.5732   8
   0  -3   3 629.638 30.3182   9
   0   3  -3 693.360 34.2923  17
   0   3   3 594.345 33.2916   7
   0  -3   3 706.777 33.8281   7
   0  -3  -3 583.172 42.7707  13
   0  -3   3 697.777 32.5381  13
   0  -3   3 632.664 38.8755   2
   0   3   3 619.889 32.6078   6
   0  -3   3 665.435 33.2185   6
   0  -3   3 648.652 30.9437  22
   0   3   3 654.452 30.8038  22
   0   3   4 20167.8 450.188  22
   0  -3   4 20414.7 450.262  22
   0  -3  -4 20253.6 457.717  10
   0  -3   4 20396.7 449.011  23
   0  -3   4 21023.8 451.298  21
   0   3   4 19856.3 450.085  21
   0  -3   4 20101.7 465.260   4
   0   3   4 20021.5 450.395   8
   0  -3   4 20333.5 450.569   8
   0   3  -4 20150.9 445.515  17
   0   3   4 19994.7 450.474   7
   0  -3   4 20141.7 450.410   7
   0  -3  -4 20096.2 458.922  13
   0  -3   4 20125.2 439.705  13
   0  -3   4 20482.8 464.507   3
   0  -3   4 19981.7 457.777   2
   0   3   4 20046.2 450.602   6
   0  -3   4 20391.2 450.614   6
   0  -3   4 20264.4 453.265   1
   0  -3   5 9188.46 229.800  22
   0   3   5 9616.93 231.376  22
   0  -3  -5 9117.38 232.410  10
   0  -3   5 9390.25 226.331  23
   0  -3   5 9972.50 254.181  20
   0  -3   5 9634.28 231.293  21
   0   3   5 9535.97 231.212  21
   0  -3   5 10056.8 247.018   4
   0   3   5 9536.14 231.656   8
   0  -3   5 9490.23 231.368   8
   0   3  -5 9691.28 221.068  17
   0  -3   5 9763.03 231.932   7
   0   3   5 9567.80 231.903   7
   0  -3  -5 9296.12 234.075  13
   0  -3   5 9828.56 245.259   3
   0  -3   5 8872.53 236.841   2
   0   3   5 9476.44 231.644   6
   0  -3   5 9466.07 231.290   6
   0  -3   5 9749.18 233.266   1
   0  -3   6 10981.3 283.694  25
   0  -3   6 12034.5 288.496  22
   0   3   6 12062.1 288.589  22
   0  -3  -6 11320.0 284.053  10
   0  -3   6 12259.1 289.276  21
   0   3   6 11882.3 288.236  21
   0  -3   6 12450.5 315.152  20
   0  -3   6 12213.4 281.975  23
   0  -3   6 11840.1 301.507   4
   0   3   6 12167.4 289.494   8
   0  -3   6 11827.9 288.277   8
   0   3  -6 12007.8 271.210  17
   0   3   6 12149.1 289.298   7
   0  -3   6 12018.3 288.414   7
   0  -3  -6 11612.3 286.254  13
   0  -3   6 11324.4 292.390   2
   0  -3   6 12532.7 304.837   3
   0  -3   6 12042.1 288.080   1
   0  -3   6 11810.2 288.046   6
   0   3   6 11657.4 287.986   6
   0  -3   7 549.999 42.7713  23
   0  -3   7 495.417 55.2390   4
   0  -3   7 482.209 50.1623   8
   0   3   7 450.218 49.8425   8
   0   3   7 482.410 45.3261  22
   0  -3   7 472.830 44.0533  22
   0  -3   7 449.866 43.5259  21
   0  -3   7 569.987 70.3334  20
   0   3   7 461.223 44.0808  21
   0  -3   7 420.291 46.0610   1
   0   3   7 472.794 49.7287   7
   0  -3   7 478.249 50.4666   7
   0  -3  -7 509.808 43.5515  13
   0  -3  -7 437.955 46.5689  14
   0   3   7 441.630 48.7249   6
   0  -3   7 502.916 49.4326   6
   0  -3   7 465.580 56.7821   3
   0  -3   7 434.575 49.7251   2
   0  -3   7 397.203 43.8952  25
   0  -3   8 1057.81 57.4635  23
   0   3   8 1016.75 53.5329   4
   0  -3   8 1094.92 75.2780   4
   0  -3   8 1075.03 67.8210   8
   0   3   8 1082.77 69.2356   8
   0   3   8 1103.85 64.6386  22
   0  -3   8 1224.74 64.6845  25
   0   3   8 1176.86 70.4043   7
   0  -3   8 1139.65 69.4924   7
   0  -3  -8 1199.61 60.8714  13
   0  -3  -8 1230.81 64.8937  14
   0  -3   8 1182.49 77.7118   3
   0  -3   8 1160.09 72.1544   2
   0   3   8 1216.19 66.9446  21
   0  -3   8 1056.62 87.1639  20
   0  -3   8 1213.33 66.5305  21
   0  -3   8 1077.34 65.1246   1
   0   3   8 1106.28 70.3474   6
   0  -3   8 974.789 66.0046   6
   0  -3   9 31478.8 742.519   4
   0   3   9 31163.8 708.233   4
   0  -3   9 31331.0 720.461   1
   0  -3   9 31599.6 713.742  25
   0  -3   9 31116.0 725.479   7
   0   3   9 31806.9 727.982   7
   0  -3  -9 31150.3 709.075  14
   0  -3   9 31194.3 749.617  20
   0  -3   9 32016.1 728.152  21
   0   3   9 32591.1 729.417  21
   0  -3   9 31191.7 726.339   6
   0   3   9 32754.1 729.583   6
   0  -3   9 31265.4 726.917   8
   0   3   9 31490.2 728.453   8
   0  -3   9 30545.2 711.915  23
   0  -3   9 31403.8 729.501   2
   0  -3   9 32273.4 735.944   3
   0  -3  10 3240.59 139.479  20
   0  -3  10 2915.37 116.493   1
   0   3  10 2760.68 103.768   4
   0   3  10 3003.77 111.005   5
   0  -3  10 3098.49 132.701   4
   0   3  10 2809.88 122.034   6
   0  -3  10 2993.17 124.414   6
   0  -3  10 2896.97 122.971   8
   0   3  10 2924.09 123.000   8
   0  -3  10 2710.79 119.676   2
   0  -3  10 2911.92 125.268   3
   0  -3  11 1305.36 85.9758   3
   0  -3  11 1326.47 85.1156   2
   0  -3  11 1150.70 80.9485   8
   0   3  11 1181.41 84.7565   8
   0   3  11 1014.64 72.9804   1
   0   3  11 1018.61 80.7127   7
   0  -3  11 1110.49 81.3421   7
   0  -3  11 1029.37 68.9639  25
   0   3  11 999.776 65.0452   5
   0  -3  11 1093.73 84.4621   4
   0   3  11 1128.79 73.1074  20
   0  -3  11 1081.84 87.3961  20
   0   3  12 11659.6 318.769  20
   0  -3  12 12181.4 353.177  20
   0   3  12 11492.7 337.341   6
   0  -3  12 11595.3 335.219   6
   0  -3  12 11883.9 328.019   1
   0   3  12 11610.3 325.221   1
   0  -3  12 11700.1 335.293   7
   0   3  12 11532.7 336.153   7
   0  -3  12 12096.1 314.695  25
   0  -3  12 11926.1 348.706   4
   0   3  12 12403.4 341.526   8
   0  -3  12 11989.8 336.651   8
   0   3  13 33230.9 799.212   8
   0  -3  13 33753.7 800.302   8
   0  -3  13 31524.3 784.880   2
   0  -3  13 33222.6 794.221   3
   0  -3  13 33826.5 801.415   6
   0   3  13 32990.4 800.510   6
   0   3  13 32748.0 777.486   2
   0   3  13 33405.0 785.400   1
   0  -3  13 32975.1 786.062   1
   0   3  13 31961.1 796.271   7
   0  -3  13 34394.2 802.147   7
   0  -3  13 33507.6 770.860  25
   0  -3  13 32165.4 813.743   4
   0   3  13 31581.7 762.847   5
   0   3  13 33231.9 776.483  20
   0  -3  13 33956.0 817.621  20
   0  -3  14 670.541 71.8866  25
   0   3  14 592.293 61.8281   3
   0  -3  14 495.629 71.3303   3
   0  -3  14 535.855 81.7148  20
   0   3  14 540.641 63.5057  20
   0  -3  14 566.422 71.5988   1
   0   3  14 632.205 74.5822   1
   0  -3  14 520.770 66.4278   2
   0   3  14 559.341 67.3136   2
   0  -3  14 561.229 80.2723   7
   0   3  14 560.612 82.1449   7
   0   3  14 568.520 83.2794   8
   0  -3  14 588.446 78.8718   8
   0  -3  14 536.499 77.1419   6
   0   3  14 593.579 85.1184   6
   0   3  14 562.528 61.9652   5
   0  -3  15 12722.3 372.559   3
   0  -3  15 12747.3 364.916   2
   0   3  15 12584.0 346.288   3
   0   3  15 12668.8 347.319   5
   0  -3  15 13116.1 384.791   6
   0   3  15 12635.2 383.680   6
   0   3  15 12542.1 359.487  20
   0  -3  15 13006.0 365.977   1
   0   3  15 12430.6 362.831   1
   0   3  15 12474.5 354.051   2
   0  -3  15 12769.5 382.379   8
   0   3  15 12339.5 379.648   8
   0  -3  15 12785.0 381.385   7
   0   3  15 12683.4 382.411   7
   0  -3  15 12927.8 351.035  25
   0  -3  16 6811.65 246.342   3
   0   3  16 6795.07 226.315   3
   0  -3  16 7310.19 245.534   2
   0   3  16 6930.78 229.321   5
   0   3  16 7304.93 263.087   6
   0  -3  16 7335.10 263.188   6
   0   3  16 6912.53 241.346  20
   0   3  16 7385.22 239.499   2
   0  -3  16 7438.50 246.738   1
   0   3  16 7526.85 248.038   1
   0   3  16 6978.90 258.297   8
   0  -3  16 7567.70 264.066   7
   0   3  16 7563.89 264.274   7
   0  -3  16 6991.99 231.635  25
   0   3  17 36.5817 51.9577  20
   0   3  17 63.7031 63.3311   6
   0  -3  17 42.4333 65.4991   6
   0   3  17 33.1358 46.3651   3
   0  -3  17-26.2324 47.8852   2
   0   3  17-24.5474 48.2823   2
   0   3  17-39.9812 52.2344   1
   0   3  18 269.934 60.1925  20
   0  -3  18 287.306 68.5359   7
   0   3  18 207.346 70.2589   7
   0   3  18 159.918 53.5339   2
   0   3  19-12.7426 50.6742  20
   0  -3  19 59.2210 57.3691   6
   0   3  19 45.9862 56.5984   6
   0   3  19 18.4264 60.3819   7
   0  -3  19-4.56999 54.9090   7
   0   3  19 46.6511 49.1154   1
   0   3  19 3.67226 43.4975   2
   0   3  20 60.5414 46.6395   1
   0   3  20 50.7922 41.9975   2
   0  -3  20 123.584 55.0834   6
   0   3  20 35.3049 54.1019   6
   0   3  20 52.3167 45.3887  20
   0   3  21 627.331 55.5964   2
   0   3  21 525.406 55.8152   1
   0   3  22 1079.69 58.2957   2
   0  -4   0 993504. 21033.5  10
   0  -4   0 999999. 21032.7  13
   0  -4   1 246733. 5131.00  10
   0  -4  -1 242857. 5134.59  10
   0  -4   1 243425. 5126.29   9
   0  -4   1 239289. 5128.67  13
   0  -4  -1 237528. 5133.06  13
   0   4  -2 519.871 37.7820  17
   0   4   2 510.514 24.6312   8
   0  -4   2 522.305 34.4169   9
   0  -4   2 492.475 23.1887   7
   0   4   2 533.364 25.0507   7
   0  -4   2 444.662 34.8973  10
   0  -4   2 480.660 36.3531  13
   0  -4  -3 160138. 3415.77  13
   0  -4   3 155867. 3401.15  13
   0   4   3 157730. 3393.16  21
   0   4   3 160611. 3393.84   6
   0  -4   3 160380. 3393.03   6
   0   4   3 159425. 3393.79   8
   0  -4   3 160955. 3392.86   8
   0  -4   3 159789. 3398.97   9
   0  -4   3 161161. 3392.87   7
   0   4   3 162364. 3393.77   7
   0  -4   3 164902. 3404.73  10
   0  -4  -3 159575. 3415.92  10
   0   4  -3 160108. 3403.16  17
   0   4  -4 9035.32 215.765  17
   0   4   4 9178.86 214.214   7
   0  -4   4 8837.44 212.943   7
   0  -4   4 8934.75 211.650  13
   0  -4  -4 8938.95 230.008  13
   0  -4   4 8926.85 209.929  14
   0  -4   4 9006.23 214.739  23
   0  -4   4 8862.05 210.551   9
   0   4   4 8849.93 213.706   8
   0  -4   4 9054.69 213.610   8
   0   4   4 9085.23 214.108   6
   0  -4   4 8865.07 213.154   6
   0  -4   4 9289.25 214.161  21
   0   4   4 9016.60 213.818  21
   0  -4  -4 8819.66 229.198  10
   0  -4   5 1349.67 55.7219  21
   0   4   5 1283.71 54.7727  21
   0  -4   5 1341.02 57.4439   6
   0   4   5 1311.80 57.0382   6
   0   4  -5 1324.59 52.9385  17
   0  -4   5 1298.30 57.3519   7
   0   4   5 1346.46 58.6726   7
   0  -4  -5 1201.75 64.1644  13
   0  -4   5 1337.89 46.1112  13
   0  -4   5 1392.14 54.4464  23
   0  -4   5 1342.27 73.1743   4
   0  -4   5 1373.31 58.3070   8
   0   4   5 1373.15 58.0383   8
   0  -4   5 1271.41 66.1924   2
   0  -4  -5 1290.37 63.4765  10
   0   4   6 19070.5 439.954   8
   0  -4   6 19206.8 439.485   8
   0  -4   6 18890.1 432.800  23
   0   4   6 18885.5 439.893   6
   0  -4   6 19021.7 439.235   6
   0   4  -6 19217.9 426.802  17
   0  -4   6 19193.6 461.721   3
   0  -4   6 17988.8 451.402   2
   0  -4  -6 18485.9 446.062  13
   0   4   6 19307.5 440.272  21
   0  -4   6 18977.5 439.452  21
   0  -4   6 19075.4 462.232   4
   0   4   6 19381.6 440.814   7
   0  -4   6 19067.0 439.013   7
   0   4   7 15708.9 371.256  21
   0  -4   7 14945.8 368.438  21
   0  -4   7 16099.7 377.940   1
   0  -4   7 15879.8 393.722   4
   0  -4   7 15509.0 370.196  25
   0  -4   7 14918.9 368.869   8
   0   4   7 15170.3 369.911   7
   0  -4   7 15521.5 369.834   7
   0  -4  -7 15056.9 374.085  14
   0  -4  -7 15343.0 373.178  13
   0  -4   7 15250.8 369.947   6
   0   4   7 15742.7 371.667   6
   0  -4   7 14918.0 359.744  23
   0  -4   7 14571.7 383.257   2
   0  -4   7 16321.2 394.756   3
   0  -4   8 135.748 46.7173   4
   0  -4   8 102.547 39.1714  25
   0  -4   8 141.028 43.4361   1
   0  -4   8 78.5369 47.4359   2
   0   4   8 160.699 36.6725  21
   0  -4   8 158.291 36.5542  21
   0  -4   8 125.879 42.6460   8
   0   4   8 94.3739 43.3571   8
   0  -4   8 137.414 41.1502   7
   0   4   8 90.2159 42.7283   7
   0  -4   8 31.1774 45.0684   3
   0  -4  -8 102.813 43.1166  14
   0   4   8 125.354 41.5569   6
   0  -4   8 111.818 42.9052   6
   0  -4  -8 122.569 38.8543  13
   0  -4   8 54.3760 31.1758  23
   0  -4   9 19849.0 490.450   7
   0   4   9 20438.1 493.349   7
   0  -4   9 21261.6 513.270   3
   0  -4   9 19963.5 508.768   2
   0  -4  -9 20151.0 482.587  13
   0  -4  -9 20029.1 484.503  14
   0   4   9 20566.0 494.784   6
   0  -4   9 20635.0 492.743   6
   0  -4   9 21313.2 517.245   4
   0   4   9 20357.4 493.534   8
   0  -4   9 19788.7 490.081   8
   0  -4   9 20393.6 494.745   1
   0   4   9 20267.7 493.792  21
   0  -4   9 20546.9 478.410  23
   0  -4  10 11191.8 330.021   2
   0  -4  10 12058.5 331.074   3
   0  -4  10 11224.3 314.570   1
   0  -4  10 11844.2 304.930  25
   0  -4  10 11641.7 315.059   8
   0   4  10 12101.4 319.221   8
   0   4  10 11589.9 316.275   7
   0  -4  10 11615.7 315.039   7
   0  -4  10 11845.0 336.624   4
   0   4  10 11887.0 318.512   6
   0  -4  10 11422.3 315.195   6
   0  -4  11 3354.43 139.586   6
   0   4  11 3340.60 140.984   6
   0  -4  11 3520.15 141.424   8
   0   4  11 3483.15 142.176   8
   0  -4  11 3392.24 129.164  25
   0  -4  11 3555.60 142.759   7
   0   4  11 3428.49 141.900   7
   0  -4  11 3172.16 151.955   4
   0  -4  11 3386.28 152.302   2
   0  -4  12 132.234 50.5487   3
   0  -4  12 39.2063 51.5659   6
   0   4  12 87.7954 51.5529   6
   0   4  12 51.5941 40.1163  20
   0  -4  12 122.347 44.5537  25
   0   4  12 63.1086 53.9686   7
   0   4  12 87.3063 51.5773   8
   0  -4  12 54.3132 53.2270   7
   0  -4  12 74.3815 56.2610   8
   0  -4  12 47.3798 50.4846   2
   0   4  12 94.5028 45.7693   1
   0  -4  12 34.4523 48.9997   1
   0   4  12 90.4238 40.0208   5
   0  -4  13 961.975 85.9575   2
   0  -4  13 933.185 85.1850   3
   0   4  13 821.182 85.1038   6
   0  -4  13 919.137 86.9573   6
   0   4  13 857.420 74.1731  20
   0  -4  13 849.723 82.6636   1
   0   4  13 901.645 78.5092   1
   0  -4  13 870.224 74.0440  25
   0   4  13 902.947 89.1332   7
   0  -4  13 935.231 87.7687   7
   0   4  13 879.485 84.4855   8
   0  -4  13 884.978 87.2438   8
   0   4  13 829.882 68.0690   5
   0  -4  14 9686.34 308.989   6
   0   4  14 9454.26 308.926   6
   0   4  14 9448.25 277.507   5
   0   4  14 9718.69 288.661  20
   0   4  14 9580.32 295.822   1
   0  -4  14 9939.10 300.256   1
   0   4  14 9485.10 287.613   2
   0  -4  14 9843.21 285.120  25
   0   4  14 9537.70 309.173   7
   0  -4  14 9717.49 307.455   7
   0  -4  14 10080.6 310.835   8
   0   4  14 10274.9 313.352   8
   0   4  14 10008.6 280.188   3
   0  -4  14 9598.60 301.450   2
   0   4  15 61.1645 43.4948   3
   0   4  15 24.6572 47.9848  20
   0  -4  15 40.9318 50.7729  25
   0  -4  15 65.2695 63.6463   6
   0   4  15-20.2629 65.2242   6
   0  -4  15 115.309 66.5011   7
   0   4  15 75.9423 66.7665   7
   0   4  15 102.165 45.0536   5
   0  -4  15 163.086 54.8290   2
   0   4  15 81.6027 51.9832   1
   0   4  15 31.5979 46.9723   2
   0  -4  16 107.960 63.5368   6
   0   4  16 82.9034 63.6088   6
   0   4  16 147.363 56.8693  20
   0   4  16 122.132 46.8800   3
   0  -4  16 109.904 52.4565  25
   0   4  16 93.2661 65.3024   7
   0  -4  16 149.103 66.6396   7
   0   4  16 166.243 51.9380   2
   0   4  16 114.628 52.6602   1
   0   4  17 1092.27 85.0357   2
   0   4  17 939.580 77.4340   3
   0   4  17 935.271 95.0321   6
   0  -4  17 1010.09 97.4169   6
   0   4  17 942.599 85.2156   1
   0  -4  18 2572.26 139.157   6
   0   4  18 2571.69 140.125   6
   0   4  18 2447.79 128.737  20
   0   4  18 2477.74 127.298   1
   0   4  18 2525.37 138.972   7
   0  -4  18 2633.56 140.991   7
   0   4  19 2579.14 123.866   1
   0   4  19 2454.33 124.653  20
   0   4  19 2657.44 121.777   2
   0   4  19 2588.78 132.730   6
   0  -4  19 2502.45 130.373   6
   0   4  20 20.4231 43.0037  20
   0   4  20 14.1526 46.9226   6
   0   4  20-34.9010 43.0398   1
   0   4  20-41.9775 40.7860   2
   0   4  21 4048.33 139.741   1
   0   4  21 3944.02 135.831   2
   0   4  22 4109.48 124.949   2
   0  -5   0 3.34303 30.6618  13
   0  -5   0-8.74148 30.1217  10
   0  -5   0 4.70039 30.0150   9
   0  -5   1 59.1296 30.5021  13
   0  -5   1 88.5456 34.3037  10
   0  -5   1 73.2984 28.9937   9
   0  -5   2 36721.8 804.617   9
   0  -5   2 36102.1 807.709  13
   0  -5  -2 36902.0 818.874  13
   0  -5   2 36883.5 811.471  10
   0  -5   3 17862.5 408.532  13
   0  -5  -3 18039.5 423.346  13
   0  -5   3 17907.6 404.352   9
   0   5   3 17807.2 391.019   8
   0   5   3 17746.4 391.000   6
   0  -5   3 17261.7 388.332   6
   0  -5   3 18566.9 412.287  10
   0  -5   3 17901.8 407.494  14
   0   5   3 18395.5 391.481   7
   0  -5   3 17114.7 388.140   7
   0  -5   4 37768.4 833.049   6
   0   5   4 40665.5 836.670   6
   0  -5   4 38542.3 839.361  23
   0  -5  -4 36989.8 861.054  10
   0  -5   4 38719.3 838.757   9
   0   5   4 37306.3 834.565   8
   0  -5   4 38522.6 833.456   8
   0   5   4 39945.4 835.897   7
   0  -5   4 37434.1 832.705   7
   0  -5   4 38533.4 839.737  14
   0  -5   4 38761.5 842.161  13
   0  -5  -4 37538.5 860.615  13
   0  -5   5 21278.2 471.424  13
   0  -5  -5 19581.4 493.268  13
   0   5  -5 21145.4 478.052  17
   0  -5   5 20548.6 474.911  23
   0  -5  -5 20742.8 497.070  10
   0  -5   5 21367.0 475.603   6
   0   5   5 21317.9 476.869   6
   0  -5   5 20917.2 474.887   8
   0   5   5 21565.4 477.159   8
   0  -5   5 21256.3 475.170   7
   0   5   5 21322.2 476.642   7
   0  -5  -6 242.322 51.8614  14
   0   5   6 262.384 38.2449   6
   0  -5   6 245.418 39.6093   6
   0  -5  -6 173.206 43.3041  10
   0  -5   6 204.403 32.3747  23
   0   5  -6 229.486 33.0643  17
   0  -5   6 234.684 39.5256   7
   0   5   6 256.793 39.4091   8
   0  -5   6 225.049 39.6280   8
   0   5   6 173.686 38.6671   7
   0  -5  -6 194.373 43.9937  13
   0  -5  -7 105.832 49.3892  14
   0  -5  -7 118.102 43.6760  13
   0   5   7 88.3539 39.2916   7
   0  -5   7 104.462 39.3892   7
   0  -5   7 107.341 30.3456  23
   0   5   7 156.605 40.5153   6
   0  -5   7 78.7567 37.7557   6
   0   5   8 3304.96 119.344   6
   0  -5   8 2958.81 114.313   6
   0   5   8 3147.59 117.931   7
   0  -5   8 3315.78 117.491   7
   0   5   8 3036.67 116.271   8
   0  -5   8 3235.67 116.935   8
   0  -5  -8 3401.91 126.533  14
   0  -5   8 3230.49 106.863  23
   0  -5   8 3005.86 135.439   2
   0  -5   9 8526.72 279.931   2
   0  -5   9 9250.57 256.245   6
   0   5   9 9684.40 259.693   6
   0  -5   9 8983.76 254.055   7
   0  -5  -9 9091.94 258.032  14
   0   5   9 9414.47 257.239   8
   0  -5   9 8929.02 253.697   8
   0  -5   9 9205.27 241.514  23
   0  -5   9 9519.74 252.828  25
   0  -5  10 1468.23 87.8523   6
   0   5  10 1483.76 89.0098   7
   0  -5  10 1600.50 90.2676   7
   0  -5  10 1456.41 107.809   2
   0   5  10 1679.59 92.0581   8
   0  -5  10 1557.79 88.5465   8
   0  -5 -10 1577.56 89.2241  14
   0  -5  10 1578.51 84.9904  25
   0   5  11 264.937 58.0506   8
   0   5  11 213.113 56.4694   7
   0  -5  11 241.304 56.7120   8
   0  -5  11 218.156 56.1584   7
   0  -5  11 154.672 47.6659  25
   0   5  11 280.153 58.1226   6
   0  -5  11 178.227 55.3415   6
   0  -5  12 12497.0 348.955   8
   0   5  12 12433.7 350.890   8
   0   5  12 12032.0 341.542   1
   0  -5  12 12786.5 350.771   6
   0   5  12 12328.1 350.120   6
   0  -5  12 12073.2 369.500   2
   0  -5  12 11825.9 344.889   7
   0   5  12 12688.2 351.486   7
   0   5  12 11711.2 328.247   5
   0  -5  12 12752.7 336.494  25
   0   5  13 931.411 82.2660   1
   0  -5  13 1023.20 88.6155   6
   0   5  13 1039.30 91.3653   6
   0   5  13 1226.45 86.3983  20
   0   5  13 895.617 73.1650   5
   0   5  13 1079.16 95.4180   7
   0  -5  13 1021.38 90.3517   7
   0   5  13 1041.20 90.8781   8
   0  -5  13 995.103 88.8900   8
   0  -5  13 914.801 77.7994  25
   0   5  14 46.9539 58.5624   6
   0  -5  14 60.1223 58.0577   6
   0   5  14 33.0517 60.5973   8
   0   5  14-56.2323 66.9881   7
   0  -5  14 124.721 60.1914   7
   0   5  14-8.35134 52.2511   1
   0   5  14 39.2392 44.6054   5
   0   5  14 3.83046 47.1479  20
   0  -5  14 76.2485 53.1816  25
   0   5  15 2435.83 136.699   7
   0  -5  15 2231.35 132.878   7
   0   5  15 2326.56 113.140   3
   0   5  15 2068.24 122.002   1
   0   5  15 2313.59 119.160   2
   0   5  15 2222.38 119.782  20
   0   5  15 2328.99 111.943   5
   0  -5  15 2195.97 130.973   6
   0   5  15 2329.39 133.790   6
   0  -5  15 2393.95 119.291  25
   0   5  16 3471.01 162.718   7
   0  -5  16 3282.52 159.512   7
   0   5  16 3079.97 131.030   3
   0   5  16 3182.99 148.306   1
   0   5  16 2970.60 140.346   2
   0   5  16 3328.60 147.175  20
   0   5  16 3051.93 154.058   6
   0  -5  16 3108.89 155.158   6
   0  -5  16 3127.80 140.127  25
   0   5  17 2209.31 113.996   3
   0  -5  17 2904.55 145.585   7
   0   5  17 2735.79 142.939   7
   0   5  17 2516.21 128.871  20
   0   5  17 2464.38 124.038   2
   0  -5  17 2731.63 126.942  25
   0   5  18 27.4789 50.0674   1
   0  -5  18-4.26941 52.1938   6
   0   5  18 39.1601 53.9114   6
   0   5  18 47.2100 48.5840  20
   0   5  18 4.36234 55.2889   7
   0   5  19 56.0240 43.9602   2
   0   5  19 76.5010 46.5170   1
   0   5  19-21.4426 45.1533  20
   0   5  19 14.9741 49.7921   6
   0   5  20 79.2462 42.0911  20
   0   5  20 90.3494 42.9527   1
   0   5  20 171.750 43.5144   2
   0   5  21 164.809 37.4882   1
   0   5  21 103.443 35.0595   2
   0   5  21 93.9053 37.1431  20
   0  -6   0 48784.7 1102.50  13
   0  -6   0 50727.3 1102.38   9
   0  -6   0 50522.5 1107.82  10
   0  -6  -1 141760. 3159.18  13
   0  -6   1 144556. 3155.75  13
   0  -6   1 149593. 3152.69   9
   0  -6  -1 151777. 3161.19   9
   0  -6   1 148257. 3159.77  10
   0  -6  -1 149257. 3164.63  10
   0  -6  -2 15971.7 394.551  13
   0  -6   2 16003.2 386.235  13
   0  -6   2 16481.8 381.730   9
   0  -6   2 15871.2 388.022  10
   0  -6  -2 16336.5 397.834  10
   0  -6   3 64559.5 1393.02  14
   0  -6   3 64630.9 1394.98  13
   0  -6  -3 62186.5 1406.64  13
   0  -6  -3 64277.3 1410.97  10
   0  -6   3 64211.5 1388.25   9
   0  -6  -4 17366.5 432.296  13
   0  -6   4 18217.9 412.999  13
   0  -6   4 17983.7 410.265  14
   0  -6   4 17776.2 407.136   9
   0  -6   4 16602.4 401.762  23
   0  -6  -4 18152.2 434.761  10
   0  -6   5 4890.10 137.519  23
   0  -6  -5 5105.02 165.524  10
   0  -6  -6 4332.39 154.148  14
   0  -6  -7 715.465 70.1064  14
   0  -6  -7 786.881 70.1204  13
   0  -6   8 54000.3 1191.38  25
   0  -6  -8 52900.5 1203.17  13
   0  -6   9 90.8069 40.0608  25
   0  -6  -9 93.5567 44.7599  13
   0  -6  10 330.446 49.9205  25
   0  -6 -10 243.247 50.0344  13
   0  -6 -10 228.258 55.0356  14
   0  -6  11 3460.06 136.480  25
   0   6  12 493.204 65.2477   1
   0  -6  12 625.484 66.0523  25
   0  -6 -12 596.907 82.8589  15
   0   6  12 583.186 60.2335   5
   0   6  13 165.533 49.2919   5
   0  -6  13 266.786 59.0321  25
   0   6  13 198.697 58.4494   1
   0   6  13 301.030 55.7071  20
   0   6  14 3970.88 149.393   5
   0  -6  14 3853.39 157.807  25
   0   6  14 3511.97 160.852   1
   0   6  14 3866.48 156.552  20
   0   6  15 2807.79 138.969   1
   0   6  15 2660.82 132.923   2
   0  -6  15 2884.66 132.367  25
   0   6  15 2697.04 122.147   5
   0   6  15 2929.11 135.179  20
   0   6  16 904.431 77.7930   2
   0   6  16 999.362 84.5915   1
   0   6  16 928.910 75.3701   3
   0  -6  17 260.208 60.0990  25
   0   6  17 396.940 62.9081  20
   0   6  18-14.4203 47.2559  20
   0   6  18 32.9492 45.8101   1
   0   6  18 54.8885 43.3423   2
   0   6  19 226.324 50.7893  20
   0   6  19 254.020 49.7767   1
   0   6  19 271.982 47.5980   2
   0   6  20 4406.77 148.554   2
   0   6  20 4267.06 150.728  20
   0   6  21 393.601 42.8119   1
   0   6  21 355.439 39.6493   2
   0  -7   0 7.62723 39.3801  13
   0  -7   0-15.7894 40.2396  10
   0  -7   1 114.047 39.1201   9
   0  -7  -1 188.377 47.7777  10
   0  -7   1 144.488 39.7154  10
   0  -7   1 155.413 48.7926  14
   0  -7   1 151.001 46.9524  13
   0  -7  -2 2309.90 106.580  10
   0  -7   2 2531.90 100.397  14
   0  -7   2 2281.54 97.2357  13
   0  -7   2 2394.41 93.9271   9
   0  -7  -2 2297.85 104.192   9
   0  -7  -3 4304.99 156.460  10
   0  -7   3 4413.26 136.996   9
   0  -7   3 4436.84 141.726  14
   0  -7   3 4623.07 144.240  13
   0  -7   4 2.07521 35.0273  13
   0  -7  -4 3.10954 45.4456  13
   0  -7  -4 109.565 52.7305  14
   0  -7  -4-6.12541 42.1276  10
   0  -7   4 137.522 33.5120   9
   0  -7   5 41990.6 931.768   9
   0  -7  -5 42541.2 968.843  14
   0  -7  -5 42360.1 968.421  13
   0  -7  -6 26360.2 637.043  13
   0  -7   7 11084.9 289.973  25
   0  -7  -7 10053.2 299.734  13
   0  -7   8 7917.80 228.606  25
   0  -7  -8 7684.73 241.874  14
   0  -7  -8 7344.03 236.430  13
   0  -7   9 14165.5 371.741  25
   0  -7  -9 14009.2 385.934  14
   0  -7  -9 14551.3 387.546  13
   0  -7  10 3216.68 132.766  25
   0  -7 -10 2960.93 136.209  13
   0  -7 -10 3380.14 145.337  14
   0  -7  11 4022.73 154.609  25
   0  -7 -11 3994.64 163.274  14
   0   7  12 543.101 68.2246   1
   0  -7  12 578.614 66.8752  25
   0  -7 -12 585.075 79.0021   9
   0  -7 -12 663.190 90.5633  15
   0   7  13 4681.22 171.586   5
   0  -7 -13 4567.48 194.049   9
   0   7  13 5043.04 185.943   1
   0  -7  13 4496.13 174.605  25
   0  -7  14 515.072 68.3471  25
   0   7  14 421.737 61.8556  20
   0   7  14 462.807 67.2090   1
   0   7  14 423.561 57.8514   5
   0  -7  15 2339.62 115.617  25
   0   7  15 1912.16 115.645   1
   0   7  15 2242.40 116.781   2
   0   7  15 1891.53 102.049   5
   0   7  15 2129.78 112.984  20
   0   7  16 101.065 44.0572   3
   0  -7  16 102.963 49.9236  25
   0   7  16 105.892 46.4343   2
   0   7  16 82.7626 46.5007  20
   0   7  17 3058.84 124.689   3
   0  -7  17 3468.42 140.017  25
   0   7  17 3329.53 139.802  20
   0   7  17 3073.02 134.810   2
   0   7  17 3412.46 143.982   1
   0   7  18 2222.23 106.723   2
   0   7  18 2172.28 107.172  20
   0   7  18 2139.83 107.447   1
   0   7  19 865.695 64.6825   2
   0   7  19 816.429 65.9490   1
   0   7  19 883.228 68.0725  20
   0   7  20 79.3507 34.8074   1
   0   7  20 42.8651 32.4374   2
   0   7  20 54.6159 32.0191  20
   0  -8   0 32992.3 751.700   9
   0  -8   0 31774.6 754.347  14
   0  -8   0 32398.6 756.305  13
   0  -8   1 21110.6 512.888   9
   0  -8  -1 20810.9 520.062   9
   0  -8   1 21453.7 518.653  14
   0  -8  -1 21804.1 528.180  13
   0  -8   1 21965.4 522.493  13
   0  -8  -1 21450.4 525.862  14
   0  -8  -2 193.345 47.9638   9
   0  -8   2 183.485 40.5398   9
   0  -8  -2 150.872 50.3809  13
   0  -8   2 154.047 44.7947  13
   0  -8   2 164.215 46.1224  14
   0  -8  -3 27857.3 657.735   9
   0  -8   3 26630.6 629.858   9
   0  -8   3 27824.3 637.537  14
   0  -8  -3 27098.8 657.319  13
   0  -8  -4 5981.65 201.233   9
   0  -8   4 5694.33 171.018   9
   0  -8  -4 6042.84 203.658  13
   0  -8  -5 5210.42 191.589   9
   0  -8  -5 5342.44 190.369  13
   0  -8  -5 5483.91 192.023  14
   0  -8  -6 15605.3 416.180  14
   0  -8  -6 15318.3 416.361  13
   0  -8   7 12473.0 333.247  25
   0  -8  -7 12601.3 354.200  14
   0  -8  -7 12037.5 350.420  13
   0  -8   8 643.744 65.5196  25
   0  -8  -8 540.822 72.8046  13
   0  -8  -8 628.222 78.0419  14
   0  -8  -9 20811.6 555.855   9
   0  -8   9 21507.5 528.063  25
   0  -8  -9 21172.3 545.154  13
   0  -8  -9 20904.6 543.637  14
   0  -8  10 465.779 62.1521  25
   0  -8 -10 441.992 76.3321   9
   0  -8 -10 415.124 68.9545  13
   0  -8 -10 421.132 75.3678  14
   0  -8 -11 18382.7 502.875  13
   0  -8 -11 18885.1 507.777  14
   0  -8 -11 18991.5 525.781   9
   0  -8  12 159.167 58.1418  25
   0  -8 -12 165.229 64.8756   9
   0   8  12 95.9988 49.4735   1
   0   8  13 2057.96 109.723   5
   0   8  13 2076.42 118.579   1
   0  -8  13 2208.04 117.230  25
   0  -8 -13 2152.66 131.524  15
   0  -8  14 4285.99 165.402  25
   0   8  14 4247.39 163.926  20
   0   8  14 3747.21 164.180   1
   0   8  14 3792.34 151.737   5
   0  -8  15 6961.51 220.873  25
   0   8  15 6206.03 217.843   2
   0   8  15 6678.67 218.199  20
   0   8  16 29.2465 39.1421   3
   0  -8  16 91.0268 47.3773  25
   0   8  16 41.0016 46.9582   1
   0   8  16 101.041 45.4163  20
   0  -8  17 2535.23 115.306  25
   0   8  17 2528.72 117.084   1
   0   8  17 2290.68 110.497   2
   0   8  17 2570.09 113.865  20
   0   8  18 159.342 43.0215   1
   0   8  18 150.549 41.5976   2
   0   8  18 92.6540 40.5297  20
   0   8  19 232.070 40.8433   1
   0   8  19 199.355 38.5259   2
   0   8  19 211.277 39.4158  20
   0   8  20 736.480 48.2646   2
   0  -9   0-3.49520 47.1489  14
   0  -9   0-3.24685 40.2276   9
   0  -9   0 3.56491 44.8935  13
   0  -9  -1 9612.39 285.816  14
   0  -9  -1 9947.60 287.997  13
   0  -9   1 9550.88 280.604  13
   0  -9   1 9622.24 272.675   9
   0  -9  -1 9971.81 282.833   9
   0  -9  -2 4980.66 184.803  13
   0  -9  -2 4944.84 181.625  14
   0  -9   2 5073.12 175.115  13
   0  -9   2 4926.00 165.443   9
   0  -9  -2 4927.11 179.718   9
   0  -9  -3 577.822 76.6542  14
   0  -9   3 591.275 59.7159  13
   0  -9  -3 651.644 70.6603  13
   0  -9  -3 647.202 68.3186   9
   0  -9   3 583.013 55.6427   9
   0  -9  -4 6174.76 217.985  14
   0  -9  -4 6505.49 221.675  13
   0  -9  -4 6314.11 218.643   9
   0  -9  -5 3657.56 160.399  13
   0  -9  -5 3550.06 157.779  14
   0  -9  -5 3906.38 164.605   9
   0  -9  -6 1733.28 112.177  14
   0  -9  -6 1524.00 108.192  13
   0  -9  -6 1712.36 109.932   9
   0  -9   6 1640.09 94.2285  25
   0  -9  -7 1284.11 98.3009  13
   0  -9  -7 1171.08 98.1330  14
   0  -9  -7 1130.60 99.9643   9
   0  -9   7 1149.24 82.7075  25
   0  -9   8 73.0494 45.2151  25
   0  -9  -8 79.7530 64.1813  14
   0  -9  -8 65.5214 60.5761   9
   0  -9  -8 79.2193 60.3729  13
   0  -9  -9 861.776 93.7602  14
   0  -9  -9 972.186 90.5488  13
   0  -9  -9 1014.53 95.7953   9
   0  -9   9 1047.50 79.8006  25
   0  -9  10 167.791 56.2049  25
   0  -9 -10 117.714 65.4939  14
   0  -9 -10 117.183 65.3900   9
   0  -9 -10 101.362 57.3355  13
   0  -9  11 8669.37 258.951  25
   0  -9 -11 7846.02 279.831   9
   0  -9 -11 7633.31 262.883  13
   0  -9 -11 8173.95 271.568  14
   0   9  12 7438.00 247.142   1
   0  -9  12 8383.36 251.215  25
   0  -9 -12 7891.58 268.811  15
   0  -9 -12 6885.44 249.727  14
   0   9  13 1251.74 91.7588   1
   0   9  13 1078.80 82.1581   5
   0  -9  13 1344.14 92.6457  25
   0  -9 -13 1087.53 98.6026   9
   0  -9 -13 1389.67 113.652  15
   0   9  14 1061.50 75.3717   5
   0  -9  14 1266.05 88.7963  25
   0  -9 -14 1450.80 107.427  15
   0  -9 -14 1183.43 99.4298   9
   0   9  14 1314.62 87.1223  20
   0  -9  15 1451.14 94.3502  25
   0   9  15 1497.56 94.2625   1
   0   9  15 1455.14 88.8356  20
   0   9  16 60.2098 38.0773   3
   0  -9  16 42.0733 47.0704  25
   0   9  16 3.30139 43.4099   1
   0   9  16 54.4544 41.8709   2
   0   9  16 46.8216 40.5591  20
   0   9  17 495.783 49.5164   3
   0   9  17 559.411 56.3077   2
   0  -9  17 528.105 60.4377  25
   0   9  17 598.773 59.2633   1
   0   9  17 587.944 57.8485  20
   0   9  18 382.769 46.3244   2
   0   9  18 356.487 46.4382   1
   0   9  18 312.755 45.9497  20
   0   9  19 201.534 33.6616   2
   0 -10   0 8620.17 269.181  13
   0 -10   0 8452.48 265.314  14
   0 -10   0 8601.59 260.417   9
   0 -10   1 859.121 77.9313  14
   0 -10  -1 769.506 82.0536  14
   0 -10   1 808.214 77.4925  13
   0 -10  -1 839.624 82.1529  13
   0 -10   1 830.906 72.3473   9
   0 -10  -1 657.675 71.9011   9
   0 -10  -2 9075.14 289.487  14
   0 -10   2 9301.53 276.062  14
   0 -10   2 9582.26 281.521  13
   0 -10  -2 9338.53 291.143  13
   0 -10  -2 9170.66 285.082   9
   0 -10   2 9415.41 270.927   9
   0 -10   3 9002.83 270.189  13
   0 -10  -3 8938.66 289.333  13
   0 -10  -3 9142.63 288.226  14
   0 -10   3 9091.65 260.167   9
   0 -10  -3 9369.05 287.201   9
   0 -10  -4 2000.34 124.304  13
   0 -10  -4 2107.05 124.472  14
   0 -10  -4 2114.64 120.734   9
   0 -10  -5 7240.96 252.383  14
   0 -10  -5 7286.28 255.979  13
   0 -10  -5 7479.92 256.533   9
   0 -10   6 786.826 73.1109  25
   0 -10  -6 733.489 84.2750  13
   0 -10  -6 736.280 94.5972  14
   0 -10  -6 850.509 89.3345   9
   0 -10   7 5527.31 192.968  25
   0 -10  -7 5407.35 213.876  14
   0 -10  -7 5447.37 217.331  13
   0 -10  -7 5534.68 219.941   9
   0 -10   8 9171.96 265.899  25
   0 -10  -8 8325.43 285.302  14
   0 -10  -8 8255.20 284.431  13
   0 -10  -8 8133.84 289.895   9
   0 -10  -9-22.0162 62.5468   9
   0 -10  -9 59.7760 57.2726  13
   0 -10  -9 55.5154 62.5359  14
   0 -10   9 68.1073 52.8702  25
   0 -10 -10 5497.07 221.261  15
   0 -10  10 5413.50 192.080  25
   0 -10 -10 4810.16 202.200  13
   0 -10 -10 5195.53 208.483  14
   0 -10 -10 5168.47 214.950   9
   0 -10 -11 8657.14 285.284  15
   0 -10  11 8465.06 258.893  25
   0 -10 -11 7609.74 268.409  14
   0  10  11 7830.44 253.866   1
   0 -10 -12 48.0992 76.8367  15
   0  10  12 7.50430 44.6092   1
   0 -10 -12 26.2393 58.8330  14
   0 -10 -12 103.926 62.6567   9
   0 -10 -13 407.342 82.5274  15
   0 -10 -13 409.947 73.4516   9
   0 -10  13 412.435 64.9232  25
   0  10  14 26.8682 40.5031  20
   0 -10  14 52.4172 47.8008  25
   0 -10 -14 50.3552 65.8219  15
   0 -10 -14 55.0807 51.9780   9
   0  10  14 34.0257 42.7204   1
   0 -10 -15 871.921 81.4240  15
   0 -10  15 867.314 73.9662  25
   0  10  15 823.872 68.5115   2
   0  10  15 845.203 70.1999   1
   0  10  15 871.510 67.4479  20
   0  10  16 637.094 52.0945   3
   0 -10  16 681.816 62.5007  25
   0  10  16 660.076 61.0906   1
   0  10  16 667.946 60.2289   2
   0  10  16 649.220 58.4647  20
   0  10  17 804.665 57.1912  20
   0  10  17 693.444 56.3246   2
   0  10  17 698.500 56.8761   1
   0  10  18 2180.26 87.6270   2
   0 -11   0-8.75604 62.4268  14
   0 -11   0-9.06495 52.9015  13
   0 -11   0 49.1602 47.6365   9
   0 -11   1 1035.54 92.6176  14
   0 -11  -1 1172.35 95.1962  13
   0 -11  -1 1149.70 98.7890  14
   0 -11   1 1082.82 90.6529  13
   0 -11   1 1182.74 88.3024   9
   0 -11  -1 1159.65 93.2225   9
   0 -11   2 15937.1 431.856  13
   0 -11   2 15831.7 426.483  14
   0 -11  -2 15814.7 444.747  13
   0 -11  -2 15366.7 439.736  14
   0 -11  -2 16124.5 440.631   9
   0 -11   2 16331.9 421.065   9
   0 -11  -3 1363.69 107.675  13
   0 -11  -3 1618.88 114.322  14
   0 -11  -3 1395.28 106.029   9
   0 -11   4 380.298 66.9659  25
   0 -11  -4 255.807 77.9339  14
   0 -11  -4 186.824 69.4596  13
   0 -11  -4 256.422 69.1935   9
   0 -11   5 13245.0 362.524  25
   0 -11  -5 13674.5 397.031   9
   0 -11  -5 13529.1 398.453  14
   0 -11  -5 12735.5 394.679  13
   0 -11   6 9020.66 268.739  25
   0 -11  -6 8765.08 300.210   9
   0 -11  -6 8951.01 300.595  14
   0 -11  -6 8440.62 295.552  13
   0 -11   7 1118.22 87.3772  25
   0 -11  -7 1159.91 107.081   9
   0 -11  -7 1014.99 102.831  14
   0 -11  -7 973.784 100.554  13
   0 -11   8 11562.9 327.678  25
   0 -11  -8 11472.1 362.399   9
   0 -11  -8 10889.3 352.187  13
   0 -11  -8 11506.8 357.207  14
   0 -11   9 1762.65 104.856  25
   0 -11  -9 1849.04 135.512  15
   0 -11  -9 1965.20 129.774  14
   0 -11 -10 330.250 75.3610  14
   0 -11  10 344.844 62.2307  25
   0 -11 -10 229.563 70.2675   9
   0 -11 -10 386.267 71.8817  13
   0 -11 -10 362.460 93.3564  15
   0 -11 -11 2292.02 134.985   9
   0 -11 -11 2360.21 138.454  15
   0 -11  11 2086.51 114.447  25
   0 -11 -12 808.950 88.7587   9
   0 -11  12 887.975 77.2445  25
   0 -11 -12 998.138 103.277  15
   0 -11 -12 636.913 83.7229  14
   0 -11 -13 12566.6 361.676   9
   0 -11  13 12942.1 344.589  25
   0  11  13 11501.4 327.009   5
   0 -11 -13 12294.1 344.888  14
   0 -11 -13 13574.8 363.766  15
   0 -11  14 235.293 53.0654  25
   0  11  14 302.172 47.5445  20
   0 -11 -14 262.418 72.5607  15
   0 -11 -14 159.471 55.3469   9
   0  11  14 300.240 49.0894   2
   0 -11  15 5327.86 166.653  25
   0  11  15 5124.43 157.773  20
   0 -11 -15 4987.42 168.109  15
   0 -11 -15 4006.82 158.564   9
   0  11  15 4259.23 151.764   1
   0  11  15 4826.87 158.514   2
   0  11  16 313.942 37.2975   3
   0  11  16 326.572 43.5007  20
   0 -11  16 305.169 45.6303  25
   0  11  16 248.083 42.1360   2
   0  11  17 3326.75 110.498   2
   0 -12   0 394.153 74.0758  13
   0 -12   0 509.558 81.0179  14
   0 -12   0 423.130 68.4753   9
   0 -12   1 83.1257 60.1974  13
   0 -12  -1 74.8661 61.6578  13
   0 -12   1-4.40516 59.4497  14
   0 -12  -1 125.865 68.7034  14
   0 -12  -1 133.414 62.7729   9
   0 -12   1 98.7941 52.6921   9
   0 -12  -2 77.4707 65.8731  13
   0 -12   2 21.8958 53.9014  13
   0 -12  -2 25.1330 67.2406  14
   0 -12  -2 28.9205 56.6808   9
   0 -12  -3 3086.60 161.863  13
   0 -12  -3 3268.06 165.637  14
   0 -12  -3 3510.71 164.206   9
   0 -12   4 1439.93 92.5742  25
   0 -12  -4 1656.42 120.575  14
   0 -12  -4 1490.91 116.712  13
   0 -12  -4 1623.05 115.824   9
   0 -12   5 2891.44 131.282  25
   0 -12  -5 3154.61 164.888  14
   0 -12  -5 2752.88 156.614  13
   0 -12  -5 3069.49 161.366   9
   0 -12  -6 147.892 65.8932  13
   0 -12   6 151.466 53.7878  25
   0 -12  -6 179.576 78.4342  14
   0 -12  -7 3211.09 167.088  14
   0 -12   7 3208.55 142.486  25
   0  12   7 3317.87 141.196  19
   0 -12  -7 3583.84 178.737  15
   0 -12  -7 3341.27 168.914   9
   0 -12  -8 2290.33 140.190   9
   0 -12  -8 2513.42 150.359  15
   0 -12  -8 2385.77 140.948  14
   0 -12  -8 2049.33 133.082  13
   0 -12   8 2257.85 118.039  25
   0 -12  -9 1076.71 99.8912   9
   0 -12  -9 1241.98 115.157  15
   0 -12  -9 974.320 96.5822  13
   0 -12  -9 1060.99 100.830  14
   0 -12   9 991.706 83.2853  25
   0 -12 -10 4874.62 203.095   9
   0 -12 -10 5302.65 208.269  15
   0 -12 -10 4837.29 194.095  14
   0 -12  10 4868.17 176.788  25
   0 -12 -11 363.913 68.3835   9
   0 -12 -11 384.909 84.1659  15
   0 -12 -11 248.537 68.1026  14
   0 -12  11 235.613 55.2150  25
   0 -12 -12 624.213 75.9748   9
   0 -12  12 513.904 62.0447  25
   0 -12 -12 518.898 81.9719  15
   0 -12 -12 577.921 72.4390  14
   0 -12 -13 5389.88 189.705  14
   0  12  13 5448.28 180.844   2
   0  12  13 5377.78 173.856   5
   0  12  13 6471.43 188.607  20
   0 -12 -13 6300.19 206.881  15
   0 -12 -13 6025.28 205.239   9
   0 -12  13 6276.39 191.857  25
   0 -12  14 1197.37 75.0890  25
   0 -12 -14 1167.49 88.1240  15
   0 -12 -14 1246.73 81.8106   9
   0  12  14 1099.13 69.9475   2
   0  12  15 5603.55 157.628   3
   0 -12  15 6060.00 172.259  25
   0  12  15 5676.93 162.987  20
   0  12  16 128.915 29.3221   2
   0 -13   0 13.8704 59.6993  14
   0 -13   1 3821.81 167.942  14
   0 -13  -1 4187.75 178.709  14
   0 -13  -1 3891.21 172.099  15
   0 -13  -2 65.0476 62.6143  14
   0 -13  -2 23.2722 79.9231  15
   0 -13  -3 2732.37 145.002   9
   0 -13  -3 2735.04 152.240  14
   0 -13  -3 2848.99 152.341  15
   0 -13  -4 3285.19 163.397   9
   0 -13  -4 3496.73 169.938  14
   0 -13  -4 3525.48 170.156  13
   0 -13  -4 3493.82 170.967  15
   0 -13  -5 84.0219 65.9273   9
   0 -13  -5-32.1261 64.3400  13
   0 -13  -5 137.401 70.0904  14
   0 -13  -5 66.5646 83.5714  15
   0 -13  -6 440.235 80.8030  14
   0 -13  -6 576.271 98.5641  15
   0 -13  -6 622.642 87.3840  13
   0 -13   6 390.940 61.2395  25
   0 -13  -6 560.347 80.0850   9
   0 -13  -7 4471.59 191.479   9
   0 -13   7 4019.74 158.800  25
   0 -13  -7 4334.50 192.129  13
   0 -13  -7 4670.50 197.997  15
   0  13   7 4296.91 158.707  19
   0 -13   8 1075.14 83.0667  25
   0 -13  -8 1245.83 103.380   9
   0 -13  -8 1207.70 105.168  14
   0 -13  -8 1370.00 105.606  13
   0 -13   9 255.552 55.7799  25
   0 -13  -9 215.506 64.4863   9
   0 -13  -9 313.854 69.9695  14
   0 -13  10 6943.07 219.318  25
   0 -13 -10 7067.70 246.998   9
   0 -13 -10 7340.64 243.424  14
   0 -13 -10 7821.02 253.624  15
   0 -13  11 3031.43 126.458  25
   0 -13 -11 3485.03 153.311  15
   0 -13 -11 3319.99 148.159   9
   0 -13 -11 3199.17 141.763  14
   0 -13 -12 1166.91 86.6408  14
   0  13  12 1090.02 68.3154   2
   0  13  12 1179.42 67.1211   5
   0 -13 -12 1346.31 97.1455  15
   0 -13 -12 1225.20 88.0157   9
   0 -13  12 1229.79 74.8106  25
   0 -13 -13 2058.14 102.654   9
   0 -13  13 2063.09 92.0369  25
   0  13  13 1771.06 83.3266   2
   0  13  14 158.508 30.4595  20
   0  13  14 106.866 28.4499   2
   0 -14   0 486.358 72.9103  14
   0 -14   0 534.731 68.0994   9
   0 -14  -1 1073.18 95.1760  13
   0 -14  -1 971.853 83.7385   9
   0 -14  -2 1625.18 115.394  13
   0 -14  -2 1714.13 115.846  15
   0 -14  -2 1712.42 109.639   9
   0 -14  -3 3600.32 171.706  13
   0 -14  -3 3829.87 172.758  14
   0 -14  -3 3839.56 171.186  15
   0 -14  -3 3843.32 166.408   9
   0 -14  -4 373.636 77.6005  14
   0 -14  -4 591.948 74.4926   9
   0 -14  -4 411.288 73.8819  13
   0 -14  -4 489.062 85.4964  15
   0 -14  -5 2768.42 147.689  14
   0 -14  -5 2851.96 149.993  13
   0 -14  -5 2862.69 145.921   9
   0  14   5 2818.93 128.405  19
   0 -14  -5 3156.44 154.819  15
   0 -14  -6 469.445 78.9219  14
   0 -14  -6 522.029 74.8862  13
   0  14   6 423.203 61.3302  19
   0 -14  -6 431.122 73.9933   9
   0 -14  -6 420.097 83.5409  15
   0 -14  -7 4330.99 178.565  14
   0 -14  -7 3958.68 170.089   9
   0  14   7 4065.07 141.755  19
   0 -14  -7 4090.49 178.392  15
   0 -14  -8 687.274 82.6980  14
   0 -14  -8 848.674 85.5845   9
   0 -14   8 817.471 66.9235  25
   0 -14  -9 3855.16 162.255  14
   0 -14  -9 4258.38 167.187   9
   0 -14  -9 4186.95 168.817  15
   0 -14 -10 2268.92 116.315  14
   0 -14 -10 2292.30 117.577   9
   0 -14 -10 2526.50 125.931  15
   0 -14 -11 5.82864 46.9291  14
   0  14  11 7.93993 29.2199   5
   0 -14  11 74.6827 35.4440  25
   0 -14 -11 33.5053 45.7064   9
   0 -14 -11 123.431 61.7168  15
   0  14  12 10.1813 25.5495  20
   0 -14  12-30.8964 34.6105  25
   0 -15   0-25.0321 52.8705  14
   0 -15  -1 2755.53 124.874   9
   0 -15  -1 2312.63 125.602  14
   0 -15  -2 445.769 63.0011   9
   0 -15  -2 404.640 69.3080  14
   0 -15  -3 8490.35 266.512   9
   0 -15  -3 8526.62 265.225  15
   0 -15  -3 8599.59 272.387  14
   0  15   3 8940.14 258.053  19
   0 -15  -4 66.8512 51.1081   9
   0 -15  -4 78.0618 63.7341  15
   0 -15  -4 32.4213 55.2984  14
   0  15   4 115.784 52.2495  19
   0 -15  -5 388.247 61.8042   9
   0 -15  -5 292.864 72.1938  15
   0 -15  -5 249.471 64.4440  14
   0  15   5 255.589 52.6476  19
   0 -15  -6 520.820 65.8002   9
   0 -15  -6 466.087 77.2601  15
   0 -15  -6 407.431 70.9604  14
   0  15   6 416.727 54.6418  19
   0 -15  -7 3848.28 158.382  15
   0 -15  -7 3956.58 159.461  14
   0 -15  -7 3563.95 152.500   9
   0 -15  -8 3256.93 143.075  15
   0 -15  -8 3242.65 140.668  14
   0 -15  -8 3289.81 140.641   9
   0 -15  -9 335.630 60.6974  14
   0 -15  -9 456.405 60.6923   9
   0  15  10 283.740 36.5848   5
   0  16   0 19820.7 488.098  19
   0  16   1 76.3829 49.6054  19
   0  16  -1 106.982 53.8830  19
   0  16   2 131.967 46.8712  19
   0  16  -2 142.962 52.9384  19
   0 -16  -2 99.3215 52.2755  14
   0  16   3 70.1504 44.1204  19
   0  16  -3 79.2048 51.2336  19
   0 -16  -3-46.4615 51.7933  14
   0  16  -4 2722.01 115.521  19
   0  16   4 2699.91 104.304  19
   0 -16  -4 2373.09 112.414   9
   0 -16  -4 2309.42 116.258  14
   0  16  -5-28.9112 48.5757  19
   0  16   5 35.8541 37.0325  19
   0 -16  -5 45.9846 45.0055   9
   0 -16  -5-40.2833 49.4987  14
   0 -16  -6 694.435 70.6058  14
   0  16  -6 651.101 63.3591  19
   0 -16  -7 28.1721 48.2919  14
   0  17   0 20.1431 36.8405  19
   0  17  -1 53.2075 37.0878  19
   0  17   1 5.82288 35.5017  19
   0  17  -2 3439.96 118.138  19
   0  17   2 3425.61 114.028  19
   0  17   3 963.891 56.9379  19
   0  17  -3 1043.77 63.5549  19
   0  17  -4 351.578 46.0102  19
  -1   0  22-26.6033 32.7202   2
  -1   0  21 1190.65 89.9596   6
  -1   0  21 1180.51 79.6592   2
  -1   0  20-13.9631 56.5112   6
  -1   0  20-33.8069 46.2331   2
  -1   0  20-15.4542 46.7481   1
  -1   0  19 3538.51 168.102   7
  -1   0  19 3109.73 161.579  20
  -1   0  18-36.4716 54.7749   1
  -1   0  18 61.3739 50.7827   2
  -1   0  18-35.9668 50.0685   3
  -1   0  18 44.1251 63.8934   6
  -1   0  17 8191.13 274.425   5
  -1   0  17 8965.49 296.208   6
  -1   0  17 8075.21 286.105  20
  -1   0  17 8418.81 291.721   7
  -1   0  17 8830.06 280.018   1
  -1   0  17 8415.45 272.104   2
  -1   0  17 8456.72 273.356   3
  -1   0  16 37.6021 60.7958   6
  -1   0  16-4.90490 55.7323  20
  -1   0  16-4.92001 48.6046   4
  -1   0  16-13.1363 46.7238   5
  -1   0  16 53.6249 66.8785   7
  -1   0  16 8.86270 53.9868   1
  -1   0  16 4.24977 46.5460   2
  -1   0  16 21.0772 55.0901   3
  -1   0  15 4118.23 182.568   6
  -1   0  15 4139.95 163.546   5
  -1   0  15 3939.94 169.278  20
  -1   0  15 3498.49 161.250   4
  -1   0  15 4235.99 182.405   8
  -1   0  15 3657.05 173.704   7
  -1   0  15 3692.99 160.075   1
  -1   0  15 3956.43 158.910   3
  -1   0  15 3908.99 158.154   2
  -1   0  14-46.2108 56.8737   6
  -1   0  14-8.95986 45.8423  21
  -1   0  14-4.05019 46.2015  20
  -1   0  14 7.27880 44.0339   5
  -1   0  14 56.1649 43.3427   4
  -1   0  14 18.4962 57.8571   8
  -1   0  14-4.59331 59.1282   7
  -1   0  14 34.3212 48.6358   1
  -1   0  14 18.0548 46.9087   2
  -1   0  14-7.04909 43.5237   3
  -1   0  13 1232.08 80.0838   5
  -1   0  13 1356.57 97.4230   6
  -1   0  13 1424.30 89.8984  20
  -1   0  13 1145.66 85.7887  21
  -1   0  13 1379.81 96.3240   8
  -1   0  13 1379.52 98.5162   7
  -1   0  13 1094.63 82.4750   1
  -1   0  13 1296.51 81.7906   2
  -1   0  13 1303.31 80.0381   3
  -1   0  12 24.5061 34.1812   3
  -1   0  12 33.0310 45.6229   6
  -1   0  12 50.0327 40.2871  22
  -1   0  12 10.2870 36.4266   4
  -1   0  12 14.0570 33.8985   5
  -1   0  12 25.3751 49.0374   7
  -1   0  12-3.64303 48.0333   8
  -1   0  12-3.13646 37.2850  20
  -1   0  12-3.58851 37.0763  21
  -1   0  12 6.03357 40.3539   1
  -1   0  11 1294.76 72.6041   3
  -1   0  11 1316.06 88.4257   6
  -1   0  11 1400.34 75.3466   5
  -1   0  11 1306.20 79.6533  22
  -1   0  11 1398.18 87.6924   8
  -1   0  11 1296.28 77.3104   4
  -1   0  11 1340.45 76.4957   2
  -1   0  11 1426.85 79.6295   1
  -1   0  11 1304.46 85.9439   7
  -1   0  11 1371.74 80.0150  21
  -1   0  11 1534.52 81.8643  20
  -1   0  10-44.3038 39.1292  20
  -1   0  10-8.18657 35.4494  21
  -1   0  10 24.9550 47.6089   8
  -1   0  10 46.8180 47.7731   7
  -1   0  10-10.3259 36.9562   3
  -1   0  10 5.55496 46.6924   6
  -1   0  10 17.2322 32.7939   2
  -1   0  10-4.51401 37.8060   1
  -1   0  10-12.9002 36.4191   4
  -1   0  10 4.21136 34.5612   5
  -1   0  10-21.8960 34.9066  22
  -1   0  10 5.86846 33.6452  25
  -1   0   9 13623.0 331.512  20
  -1   0   9 13752.8 337.684   4
  -1   0   9 13217.2 340.546   7
  -1   0   9 13586.8 328.724   3
  -1   0   9 13300.0 340.925   6
  -1   0   9 13434.2 327.643   5
  -1   0   9 13220.1 328.251   2
  -1   0   9 13417.4 330.685   1
  -1   0   9 13613.5 340.302  24
  -1   0   9 13455.7 339.196  21
  -1   0   9 13135.9 338.272  22
  -1   0   9 13554.0 341.617   8
  -1   0   9 13546.9 325.119  25
  -1   0   8-2.01810 41.9973   7
  -1   0   8-1.43514 31.3369  25
  -1   0   8 18.3356 41.4914   6
  -1   0   8 24.5615 30.7166   4
  -1   0   8-1.59728 30.5991   5
  -1   0   8 66.7673 32.5229  23
  -1   0   8-13.6738 31.3064  20
  -1   0   8 2.02695 31.1958  21
  -1   0   8-17.9687 30.2624  22
  -1   0   8-4.97172 33.5439   1
  -1   0   8-1.56994 30.3243   2
  -1   0   7 42.9434 27.8441   4
  -1   0   7 54.0269 29.2861   5
  -1   0   7 65.9749 31.7002  24
  -1   0   7 34.4118 28.8623  23
   1   0  -7 33.6204 10.5862  10
  -1   0   7 34.2455 30.1709  21
  -1   0   7 16.1371 27.7337  20
  -1   0   7 134.888 39.4693   8
  -1   0   7 190.121 42.4592   7
  -1   0   7 23.0478 27.2614  25
  -1   0   7 176.841 40.2048   6
  -1   0   7 29.4121 31.5960   1
  -1   0   7 7.92937 26.8716   2
  -1   0   7 25.4073 30.6180  22
   1   0  -7 106.339 16.1213  13
  -1   0   6 11.3773 26.8678  21
  -1   0   6-12.4495 26.0328  20
  -1   0   6 15.5859 24.6295   5
  -1   0   6 69.0126 31.9280   8
  -1   0   6 36.7322 32.2345   7
  -1   0   6 92.5319 26.7402   4
  -1   0   6 38.5985 30.4774   6
  -1   0   6 4.26811 25.6641  22
   1   0  -6 19.3310 11.9160  10
  -1   0   6 31.5144 27.6530   1
  -1   0   6 1.09809 25.2752   2
  -1   0   6 10.8370 24.0105  23
  -1   0   6 8.43199 25.7438  24
  -1   0   6 12.2684 23.8023  25
  -1   0   5 19141.7 431.268   8
  -1   0   5 19352.8 428.551   5
  -1   0   5 19065.7 430.180  24
  -1   0   5 19263.8 423.076  25
  -1   0   5 19397.6 431.499   6
  -1   0   5 19423.2 430.850  22
  -1   0   5 19241.0 430.417  21
   1   0  -5 18671.3 411.699  10
  -1   0   5 18663.0 425.513   1
  -1   0   5 19235.1 426.637  23
  -1   0   5 19094.4 430.855   7
  -1   0   4-10.0784 24.1616   8
  -1   0   4 16.2736 24.3419   7
  -1   0   4 50.3402 19.8571  25
  -1   0   4 6.40053 23.6320   6
  -1   0   4 1.82605 19.6381  22
  -1   0   4 18.7125 21.3577  23
  -1   0   4 2.74180 20.4826  24
  -1   0   4 10.9763 19.3250  21
  -1   0   4 2.68834 22.5532   5
  -1   0   4 14.2875 20.8482   1
  -1   0   3 97585.2 2058.22   6
  -1   0   3 96430.5 2057.72  24
  -1   0   3 99037.7 2054.42  25
  -1   0   3 96339.9 2058.09   8
  -1   0   3 96292.7 2054.95   1
  -1   0   3 96488.6 2055.83  23
  -1   0   3 97298.1 2057.84  22
  -1   0   3 94938.3 2058.07  21
  -1   0   3 97144.8 2057.85   7
  -1   0   2 2.75234 11.1699  25
   1   0  -2 19.9240 5.89203   9
  -1   0   2 17.1511 12.3927   8
  -1   0   2 8.12485 12.4413   7
  -1   0   2 26.6637 10.8466  23
  -1   0   2 22.1274 11.7565  24
  -1   0   1 59297.3 1254.18  16
  -1   0   0 7.25076 11.4040  15
  -1   0  -1 88234.8 1867.29  15
  -1   0  -2 7.42234 17.6508  15
   1   0   2 14.8654 13.6023  20
   1   0   3 27857.9 600.201  12
   1   0   3 29178.6 605.110  25
  -1   0  -3 28355.0 605.197  15
   1   0   3 29383.7 615.118  21
  -1   0  -4 14.7240 31.0044  15
   1   0   4 14.7308 21.3322  25
   1   0   4-4.92174 21.0205   5
   1   0   4-0.94033 24.9429   4
   1   0   4 24.0567 13.1424  10
   1   0   4-10.2038 24.9945  21
   1   0   4-1.78446 24.0572  20
   1   0   4 101.840 33.5404   8
   1   0   4 22.3604 13.4681  12
   1   0   5 44770.6 952.538  25
   1   0   5 45531.8 968.012   8
   1   0   5 41966.6 939.777  10
   1   0   5 45989.8 963.564   4
   1   0   5 44781.6 954.891   5
   1   0   5 46400.1 968.818  21
   1   0   5 44444.8 960.477  20
   1   0   5 44782.9 941.342  12
  -1   0  -5 45631.5 951.215  15
   1   0   6 5.33068 24.2240  20
   1   0   6 32.1060 28.3052  21
  -1   0  -6-3.29137 28.8833  15
   1   0   6 26.8993 35.3950   8
   1   0   6-6.73446 37.1911   7
   1   0   6 8.67773 23.3322   4
   1   0   6-1.07400 21.5766   5
   1   0   6 5.83565 22.1899  25
   1   0   7 88467.5 1890.43  25
   1   0   7 88701.6 1912.85   6
   1   0   7 86748.2 1892.46   5
   1   0   7 88992.2 1900.99  20
   1   0   7 90045.9 1912.10  21
  -1   0  -7 87903.8 1884.36  15
   1   0   7 86795.9 1892.46   3
   1   0   7 89981.9 1912.35   7
   1   0   7 89628.6 1904.98   4
   1   0   8-4.72888 47.1407   7
   1   0   8 11.8582 45.1183   8
   1   0   8 11.1508 31.3947  25
   1   0   8-1.52679 31.4367   5
   1   0   8 32.9559 33.2940   4
   1   0   8 13.2728 34.4131  20
   1   0   8-14.1113 34.0359  21
   1   0   8 31.4376 27.7512   3
   1   0   8 20.7091 36.2660   1
   1   0   8 9.51626 45.6395   6
   1   0   9 2484.19 113.892   7
   1   0   9 2630.00 91.4681  25
   1   0   9 2655.41 103.812   4
   1   0   9 2896.70 106.415  20
   1   0   9 2677.15 114.768   8
   1   0   9 2511.46 93.8150   3
   1   0   9 2614.78 102.446   1
   1   0   9 2514.19 113.121   6
   1   0   9 2444.43 92.2611   5
   1   0  10 38.1559 48.4124   7
   1   0  10 25.5686 45.4628   8
   1   0  10 39.7182 31.3988  25
   1   0  10 52.9497 31.3912   5
   1   0  10 16.5885 35.5949   4
   1   0  10 22.3107 43.8317   6
   1   0  10-4.08514 30.2038   3
   1   0  10 34.5215 34.5794   2
   1   0  10 47.9847 39.5352   1
   1   0  11 4373.35 142.954   3
   1   0  11 4372.92 156.051   4
   1   0  11 4495.71 157.351  20
   1   0  11 3966.21 141.234   5
   1   0  11 4309.22 169.599   6
   1   0  11 4763.41 171.073   8
   1   0  11 4410.27 147.911   2
   1   0  11 4399.59 168.436   7
   1   0  12 3.57838 38.8591   4
   1   0  12 11.4479 35.8100   5
   1   0  12 20.7725 41.5966  20
   1   0  12-8.27066 50.0341   8
   1   0  12 16.2750 51.0742   7
   1   0  12 9.67466 40.4815   1
   1   0  12 11.9272 37.4300   2
   1   0  12-8.22268 46.8990   6
   1   0  13 2102.89 103.205   5
   1   0  13 1924.05 120.877   6
   1   0  13 1896.03 110.442  20
   1   0  13 1755.91 114.860   7
   1   0  13 1943.40 119.541   8
   1   0  13 2152.41 108.365   1
   1   0  13 1922.47 101.119   3
   1   0  13 1846.14 98.4036   2
   1   0  14-39.4186 51.3096  20
   1   0  14-25.0763 62.3430   8
   1   0  14-34.7956 63.9872   7
   1   0  14-3.63789 42.9322   2
   1   0  14 35.3722 47.3872   1
   1   0  14 50.3284 62.7672   6
   1   0  15 960.572 99.1694   6
   1   0  15 1143.46 98.2811  20
   1   0  15 999.125 99.4163   7
   1   0  15 998.891 96.6972   8
   1   0  15 969.362 83.9222   1
   1   0  15 926.931 81.4360   2
   1   0  16 5.08191 55.8950  20
   1   0  16 49.5653 70.0175   7
   1   0  16 50.1240 62.0235   8
   1   0  16-22.1539 62.9310   6
   1   0  16-16.3487 43.0240   2
   1   0  16-4.33610 47.0871   1
   1   0  17 10658.0 322.317   1
   1   0  17 10880.0 343.336  20
   1   0  17 10438.7 316.287   2
   1   0  17 11352.6 350.691   8
   1   0  17 11158.2 349.797   6
   1   0  18-5.11718 54.6033  20
   1   0  18 41.4533 62.0377   7
   1   0  19 3669.68 166.065   7
   1   0  19 3618.35 147.606   1
   1   0  19 3276.72 140.667   2
   1   0  19 3676.57 165.139   6
   1   0  20-15.9685 51.8608   7
   1   0  20-15.9249 52.4923   6
   1   0  20 21.4929 39.2824   1
   1   0  20-43.0110 39.4306   2
   1   0  21 22.0419 46.9858   6
  -1   1  22 921.722 62.3613   2
  -1  -1  21 145.941 44.3782   2
  -1   1  21 157.122 44.1197   2
  -1   1  21 112.178 51.6820   6
  -1  -1  21 150.638 54.3266   6
  -1  -1  20 691.286 80.0435   6
  -1   1  20 608.090 79.1998   6
  -1   1  20 646.693 78.9985  20
  -1   1  20 769.208 75.0918   1
  -1   1  20 680.608 68.8341   2
  -1  -1  20 718.297 71.3481   2
  -1   1  19 4749.77 198.321   7
  -1  -1  19 4931.55 201.365   7
  -1  -1  19 4447.83 181.423   1
  -1   1  19 4398.42 190.000  20
  -1   1  18 1233.79 109.763   6
  -1  -1  18 1201.91 111.099   6
  -1   1  18 1310.29 97.5128   5
  -1  -1  18 1212.49 95.4476   2
  -1   1  18 1287.64 92.8326   2
  -1   1  18 1013.37 87.4824   3
  -1  -1  18 1075.73 95.1087   3
  -1   1  18 1379.30 100.422   1
  -1  -1  18 1222.87 96.4460   1
  -1  -1  17 107.639 55.2200   2
  -1   1  17 91.2072 57.8173   1
  -1   1  17 69.2700 54.8910   2
  -1  -1  17 82.7318 57.9018   1
  -1   1  17 4.35240 49.2837   5
  -1  -1  17-5.33040 54.5668   4
  -1   1  17 153.586 66.4764  20
  -1  -1  17 60.1143 67.5024  20
  -1   1  17 126.848 72.9444   7
  -1  -1  17 5.51637 68.1374   7
  -1   1  17 88.2825 63.9357   6
  -1  -1  17 33.1113 66.0887   6
  -1   1  17 222.185 60.2427   3
  -1  -1  17 80.5742 54.5091   3
  -1   1  16 15165.9 413.773   1
  -1  -1  16 15266.7 416.429   1
  -1  -1  16 14261.7 427.025   4
  -1  -1  16 14672.6 429.415  20
  -1   1  16 14017.1 413.538  20
  -1   1  16 15151.9 434.480   7
  -1  -1  16 15097.6 432.652   7
  -1   1  16 14437.5 431.224   6
  -1   1  16 14716.9 406.025   5
  -1  -1  16 15190.4 434.273   6
  -1  -1  16 15106.3 413.932   2
  -1   1  16 14710.6 407.640   2
  -1  -1  16 14736.7 413.976   3
  -1   1  16 15101.8 406.206   3
  -1  -1  15 374.292 65.9479   1
  -1  -1  15 428.629 63.9047   2
  -1   1  15 286.892 59.2047   2
  -1   1  15 389.993 66.5326   1
  -1   1  15 334.527 64.1063  20
  -1  -1  15 265.179 65.0752  20
  -1  -1  15 351.322 62.8753   5
  -1   1  15 293.822 57.3905   5
  -1  -1  15 361.545 64.5473   4
  -1   1  15 445.500 77.7456   8
  -1   1  15 427.678 74.2157   7
  -1  -1  15 396.770 77.6323   7
  -1  -1  15 343.047 77.3091   8
  -1  -1  15 357.085 77.7388   6
  -1   1  15 338.209 72.6949   6
  -1  -1  15 251.023 61.9840   3
  -1   1  15 292.823 58.1041   3
  -1  -1  14 9754.87 282.640   1
  -1   1  14 9804.44 282.914   1
  -1  -1  14 9035.80 287.904  20
  -1  -1  14 8875.22 289.629  21
  -1   1  14 8956.46 289.796  21
  -1   1  14 9363.45 281.607  20
  -1  -1  14 8914.30 288.164   4
  -1   1  14 9115.86 281.640   4
  -1   1  14 9042.31 292.123   8
  -1  -1  14 9410.89 294.532   8
  -1  -1  14 9292.67 294.221   7
  -1   1  14 9418.79 295.476   7
  -1   1  14 9211.88 270.932   5
  -1  -1  14 9141.03 293.418   6
  -1  -1  14 9075.28 279.719   5
  -1   1  14 9206.97 295.895   6
  -1   1  14 9037.20 271.156   2
  -1  -1  14 9353.31 277.529   2
  -1  -1  14 9251.84 278.537   3
  -1   1  14 9505.22 270.208   3
  -1   1  13 44.0195 36.0157   3
  -1  -1  13 47.5810 40.2722   3
  -1   1  13 40.8989 44.5565   1
  -1  -1  13 51.8633 44.7955   1
  -1   1  13 66.9586 42.1789   2
  -1  -1  13 54.1673 42.2382   2
  -1   1  13 104.002 55.9734   6
  -1  -1  13 58.0118 56.5304   6
  -1  -1  13 81.1700 43.1581   5
  -1  -1  13 87.5185 47.3686   4
  -1   1  13 15.2158 39.1912   5
  -1  -1  13 41.0095 53.7657   7
  -1   1  13 45.2901 55.3977   7
  -1   1  13 83.1089 54.3186   8
  -1  -1  13 99.3357 60.0532   8
  -1   1  13 32.3368 44.4741  21
  -1  -1  13 15.4449 46.4068  20
  -1  -1  13 68.7088 41.1733  21
  -1   1  13 78.7799 47.4926  20
  -1  -1  13 63.2626 43.3123  25
  -1   1  12 1891.07 94.3872  20
  -1  -1  12 1766.62 99.7144  20
  -1   1  12 1798.76 99.3551  21
  -1  -1  12 1915.14 103.881  21
  -1   1  12 1864.08 95.9903   4
  -1  -1  12 1927.58 104.123   4
  -1  -1  12 1876.16 94.0515   3
  -1   1  12 1933.56 91.3969   3
  -1  -1  12 1865.85 96.7200   1
  -1   1  12 1920.75 97.1836   1
  -1   1  12 1858.02 89.0201   5
  -1   1  12 2107.93 110.170   6
  -1  -1  12 1918.01 97.3809   5
  -1  -1  12 2069.50 107.932   6
  -1   1  12 1993.39 106.877   8
  -1  -1  12 2046.80 107.114   8
  -1   1  12 1936.43 107.512   7
  -1  -1  12 1982.55 106.423   7
  -1   1  12 1815.43 99.5258  22
  -1  -1  12 1853.68 102.489  22
  -1  -1  12 1943.25 92.3412  25
  -1  -1  11 1316.69 83.3470   7
  -1   1  11 1271.17 84.7578   7
  -1   1  11 1361.92 72.9794   3
  -1  -1  11 1245.63 75.7548   3
  -1  -1  11 1367.73 76.6491   2
  -1   1  11 1313.35 72.5440   2
  -1   1  11 1357.29 77.2381   1
  -1  -1  11 1322.28 77.7463   1
  -1   1  11 1346.26 82.0232  22
  -1  -1  11 1246.73 77.0764  22
  -1   1  11 1224.49 82.0391   8
  -1  -1  11 1349.96 83.9150   8
  -1   1  11 1296.56 71.7284   5
  -1  -1  11 1239.21 81.2206   4
  -1   1  11 1326.97 76.3235   4
  -1  -1  11 1305.97 79.0629  21
  -1   1  11 1288.73 81.3404  21
  -1  -1  11 1311.25 81.5473  20
  -1   1  11 1273.84 72.9387  20
  -1   1  11 1324.41 83.0619   6
  -1  -1  11 1370.22 86.8268   6
  -1  -1  11 1253.31 75.6519   5
  -1  -1  10 27.4430 35.8686  21
  -1   1  10 51.4847 36.5365  20
  -1   1  10 52.0744 33.9621  21
  -1  -1  10 15.7773 39.1498  20
  -1   1  10 13.8231 48.2030   7
  -1  -1  10 11.0941 44.3076   8
  -1   1  10 30.6152 46.0286   8
  -1  -1  10 24.7930 43.3012   7
  -1  -1  10 110.907 42.1637   3
  -1  -1  10 43.7480 35.8197  23
  -1  -1  10-6.73398 36.2864   2
  -1  -1  10 4.59674 38.2933   1
  -1   1  10 73.4392 39.4769   1
  -1   1  10-4.29941 34.8193   2
  -1   1  10 22.3045 43.9144   6
  -1  -1  10 22.2261 44.1173   6
  -1   1  10 2.03456 33.3988   5
  -1  -1  10-7.13158 34.3221   5
  -1   1  10 19.2796 33.3215   4
  -1  -1  10 75.9436 40.2107   4
  -1   1  10 35.7335 33.7208  22
  -1  -1  10 13.7611 34.3291  22
  -1  -1  10 35.0423 37.1956  25
  -1   1   9 21458.2 485.007  20
  -1  -1   9 20482.0 492.692  20
  -1   1   9 20930.3 488.721   4
  -1   1   9 21440.0 481.934   5
  -1  -1   9 21116.4 495.999   4
  -1   1   9 20800.5 485.326   1
  -1  -1   9 20927.0 485.338   1
  -1  -1   9 20435.0 494.603   8
  -1   1   9 20541.9 495.086   8
  -1   1   9 20373.3 493.343   7
  -1  -1   9 20315.5 493.181   7
  -1  -1   9 20868.5 483.913   2
  -1  -1   9 20622.7 487.412   3
  -1  -1   9 20195.2 492.482  24
  -1  -1   9 19956.4 482.590  23
  -1   1   9 20602.1 492.684  24
  -1  -1   9 20800.8 495.129   6
  -1   1   9 20511.1 494.844   6
  -1  -1   9 20668.1 486.903   5
  -1  -1   9 20797.2 493.821  22
  -1   1   9 20714.2 492.730  22
  -1   1   9 20406.6 492.622  21
  -1  -1   9 20251.9 492.302  21
  -1  -1   9 21350.9 479.076  25
  -1  -1   8 47527.0 1031.27  20
  -1   1   8 45291.3 1022.05   1
  -1  -1   8 47039.6 1023.27   1
  -1  -1   8 47257.5 1031.07  21
  -1  -1   8 47712.0 1031.18  22
  -1   1   8 47362.4 1030.91  21
  -1   1   8 47955.4 1030.89  22
   1  -1  -8 44414.8 997.641  10
  -1   1   8 48750.4 1025.12   4
  -1  -1   8 48839.6 1034.27   4
  -1   1   8 46329.7 1019.45   5
  -1  -1   8 46740.3 1030.67   7
  -1   1   8 46546.8 1030.24   7
  -1  -1   8 46865.5 1021.79   2
  -1  -1   8 47841.8 1028.38   3
   1  -1  -8 43544.3 1001.19  13
  -1  -1   8 48378.2 1024.37  23
  -1  -1   8 47557.2 1017.79  25
  -1   1   8 45725.2 1018.14  25
  -1  -1   8 47451.9 1027.74   5
  -1  -1   8 46983.7 1031.23   6
  -1   1   8 46850.9 1031.27   6
  -1  -1   7 233.283 33.1826  22
  -1   1   7 248.441 36.7002  22
  -1   1   7 292.441 38.7197  21
   1  -1  -7 249.316 22.9627  10
  -1  -1   7 275.407 35.3271  21
  -1  -1   7 255.389 39.6430  20
  -1  -1   7 247.623 36.2122   1
  -1   1   7 271.319 34.0893   1
  -1  -1   7 239.536 32.0121   2
  -1  -1   7 219.040 36.2333   4
  -1  -1   7 240.935 36.9749   5
  -1   1   7 203.767 35.0009   5
  -1  -1   7 253.189 41.4134   7
  -1   1   7 272.095 41.5802   8
  -1   1   7 285.792 40.6095   7
  -1  -1   7 271.291 41.2390   8
  -1  -1   7 261.494 34.6994  25
  -1   1   7 225.403 36.2942  25
  -1   1   7 295.926 42.3978   6
  -1  -1   7 297.184 40.9770   6
  -1  -1   7 239.428 41.5461   3
  -1  -1   7 270.391 34.7004  24
  -1  -1   7 273.444 34.8340  23
  -1   1   7 265.141 35.0185  24
   1  -1  -7 206.703 25.8163  13
  -1  -1   6 26153.9 563.211  21
  -1   1   6 25246.9 560.975  22
  -1  -1   6 25302.0 561.271  22
  -1   1   6 25133.4 560.705  21
   1  -1  -6 24672.2 544.283  10
  -1  -1   6 25723.3 556.012   2
  -1  -1   6 24972.3 555.549   1
  -1  -1   6 24680.0 565.045  20
  -1  -1   6 25889.3 563.502   4
  -1  -1   6 25832.4 562.578   8
  -1   1   6 25906.9 562.530   8
  -1  -1   6 25586.2 561.760   7
  -1   1   6 25536.7 561.228   7
   1   1  -6 23839.0 529.587  15
  -1  -1   6 25562.7 562.119   6
  -1  -1   6 24975.5 561.641   5
  -1   1   6 25610.2 561.994   6
  -1  -1   6 26681.0 569.012   3
  -1   1   6 24872.6 560.070  24
  -1  -1   6 26065.0 552.720  25
  -1   1   6 24415.3 552.878  25
  -1  -1   6 25784.4 561.322  24
  -1  -1   6 25383.6 556.919  23
  -1   1   6 25062.7 557.673  23
  -1  -1   5 3833.78 111.719  20
  -1  -1   5 3744.36 105.431   4
  -1  -1   5 3635.90 101.677   1
  -1  -1   5 3581.96 104.726   8
  -1   1   5 3677.99 107.748   8
  -1   1   5 3482.78 101.296  23
  -1  -1   5 3606.66 101.312  23
   1  -1  -5 3545.67 93.2945  10
  -1  -1   5 3548.32 104.497   7
  -1   1   5 3422.47 105.782   7
  -1   1   5 3594.81 106.697   6
  -1  -1   5 3697.16 109.175   5
  -1  -1   5 3493.51 104.177   6
  -1  -1   5 3812.13 102.438   2
  -1  -1   5 3935.46 116.477   3
  -1  -1   5 3453.01 97.2110  25
  -1  -1   5 3568.79 102.410  24
  -1   1   5 3336.95 101.588  24
  -1   1   5 3422.76 102.510  22
  -1   1   5 3577.71 103.215  21
  -1  -1   5 3508.96 102.031  21
  -1  -1   5 3439.13 102.191  22
  -1  -1   4 2397.68 81.3507  20
  -1  -1   4 2235.71 75.4000   4
  -1  -1   4 2330.54 71.3235   1
  -1  -1   4 2474.82 75.5717   8
  -1   1   4 2564.13 75.6577   8
  -1   1   4 2392.57 71.6816  23
  -1  -1   4 2470.00 73.0125  23
   1  -1  -4 2497.94 68.2281  10
  -1  -1   4 2431.04 75.2177   7
  -1   1   4 2424.28 75.3587   7
  -1  -1   4 2554.93 76.1000   6
  -1  -1   4 2511.73 80.3193   5
  -1   1   4 2384.84 74.3566   6
  -1  -1   4 2404.25 81.1059   3
  -1  -1   4 2349.10 72.7979   2
  -1  -1   4 2464.37 69.9612  25
  -1   1   4 2498.30 74.3134  24
  -1  -1   4 2544.35 74.5582  24
  -1  -1   4 2559.62 74.7204  22
  -1  -1   4 2400.12 73.7709  21
  -1   1   4 2328.20 73.1537  22
  -1   1   4 2456.87 73.7097  21
  -1   1   3 49649.0 1056.44   8
  -1  -1   3 48937.3 1056.19   8
  -1  -1   3 48964.8 1055.38   1
  -1  -1   3 48994.6 1056.25  24
  -1  -1   3 50782.7 1053.40  25
  -1   1   3 49532.6 1056.50  24
  -1  -1   3 49157.5 1059.83  20
  -1  -1   3 49246.0 1056.31   7
  -1   1   3 49274.5 1056.24   7
  -1  -1   3 49028.8 1060.18   5
  -1   1   3 48833.4 1056.23   6
  -1  -1   3 48946.9 1056.30   6
  -1  -1   3 52288.9 1057.39  22
  -1   1   3 49661.2 1056.73  21
  -1   1   3 47821.9 1056.13  22
  -1  -1   3 49508.5 1056.73  21
  -1  -1   3 48828.0 1056.32  23
  -1   1   3 48600.2 1053.99  23
  -1  -1   3 49348.6 1057.87   4
  -1  -1   3 49286.0 1056.26   2
  -1  -1   3 49213.5 1060.53   3
  -1  -1   2 438.894 17.3738  15
  -1  -1   2 423.629 19.7431  25
  -1  -1   2 472.583 21.7373  24
   1  -1  -2 394.422 18.5058  12
  -1   1   2 394.642 21.5450   8
  -1  -1   2 366.704 21.6750   1
  -1  -1   2 390.072 22.0985   7
  -1   1   2 413.024 21.9073   7
  -1   1   2 382.978 20.1935  17
  -1  -1   2 408.621 21.9326  20
   1  -1  -1 2476.50 60.6994  12
   1  -1  -1 2349.83 60.6428   9
  -1   1   1 2473.39 61.6869  17
  -1  -1   1 2398.37 58.8954  15
  -1  -1   0 1202.33 36.1464  15
  -1   1   0 1133.00 35.1426  16
  -1  -1   0 1192.75 35.0564  13
   1  -1   0 1161.03 33.6803   9
   1  -1   0 1185.14 34.7887  12
  -1   1  -1 359.112 22.3459  16
   1  -1   1 322.790 18.0694  12
  -1  -1  -1 358.099 19.4096  13
   1  -1   2 22957.9 499.769  20
  -1  -1  -2 22173.1 494.630  13
  -1   1  -2 23270.3 494.696  16
   1  -1   2 22976.3 492.642  12
   1  -1   3 27408.1 617.911   4
   1   1   3 26917.1 602.566  25
  -1  -1  -3 27953.7 608.393  13
  -1  -1  -3 27928.7 608.966  14
   1  -1   3 29123.6 616.172  21
   1  -1   3 28781.7 617.272  20
   1   1   3 28835.8 615.572  21
  -1   1  -3 28956.1 611.468  16
   1  -1   3 28741.7 605.719  12
   1   1   4 53955.6 1147.25  19
   1   1   4 53745.1 1159.93   8
   1  -1   4 53190.1 1158.97   8
   1   1   4 53464.6 1146.02  25
  -1   1  -4 54339.0 1155.36  16
   1   1   4 54531.3 1160.63  21
   1  -1   4 52853.0 1160.37  20
   1  -1   4 54735.8 1160.84  21
  -1  -1  -4 53238.6 1149.70  14
  -1  -1  -4 51789.1 1148.59  13
   1  -1   4 55412.5 1162.35   4
   1  -1   4 53553.8 1153.99   5
   1  -1   4 55132.3 1154.84   3
   1   1   5 35486.4 772.557  19
   1   1   5 36823.6 791.427   8
   1  -1   5 36530.5 790.840   8
   1  -1   5 36078.4 782.127   1
   1   1   5 33843.9 773.475  25
   1  -1   5 36810.1 780.956  25
   1  -1   5 33673.1 780.908   3
  -1  -1  -5 35476.8 780.234  15
  -1  -1  -5 35501.8 775.678  14
  -1  -1  -5 36240.5 774.293  13
   1   1   5 37303.4 780.938   4
   1  -1   5 37652.5 793.342   4
   1  -1   5 35971.5 783.146   5
   1  -1   5 36214.2 790.881  21
   1   1   5 36657.1 791.220  21
   1  -1   5 36741.2 790.688  20
   1   1   6 3181.03 92.2046   5
   1  -1   6 3263.29 103.816   4
   1   1   6 3333.71 95.3633   4
   1   1   6 3103.02 89.1311  25
   1  -1   6 3138.81 93.5670  25
   1  -1   6 3273.58 104.049  21
   1  -1   6 3330.20 104.575  20
   1   1   6 3330.15 104.864  21
   1   1   6 3261.84 105.574   8
   1  -1   6 3187.31 106.065   8
   1   1   6 3035.04 81.4684  19
   1   1   6 3101.85 105.098   7
   1  -1   6 3165.47 105.911   7
  -1  -1  -6 3154.85 95.0679  15
  -1  -1  -6 3164.79 87.8367  14
  -1  -1  -6 3177.52 85.1608  13
   1  -1   6 3161.30 95.4265   5
   1   1   6 2909.80 72.6948  12
   1  -1   6 3223.78 95.9378   2
   1  -1   6 3275.90 97.1667   1
   1  -1   6 2880.51 93.2392   3
   1  -1   7 3338.07 101.373  25
   1   1   7 2996.42 97.8335  25
   1   1   7 3411.59 105.296   4
   1   1   7 3225.75 99.1964   5
   1  -1   7 3372.30 115.209   4
   1  -1   7 3387.60 106.777   2
   1  -1   7 3371.54 106.258   1
   1   1   7 3291.00 106.038  20
   1   1   7 3342.77 113.950  21
   1  -1   7 3160.66 110.540  20
   1  -1   7 3485.65 115.542  21
  -1   1  -7 3065.11 109.527  16
  -1  -1  -7 3317.15 103.158  15
  -1  -1  -7 3339.18 93.3324  14
   1  -1   7 3370.89 105.464   3
   1  -1   7 3475.04 116.239   7
   1   1   7 3461.47 116.982   7
   1   1   7 3254.37 116.714   6
   1  -1   7 3389.10 106.314   5
   1  -1   7 3494.75 117.471   6
   1  -1   8 8778.64 221.384  25
   1   1   8 8137.60 217.451  25
  -1   1  -8 7959.25 223.417  16
  -1  -1  -8 8734.46 219.732  15
   1  -1   8 9097.58 242.250   6
   1   1   8 8903.83 241.538   6
   1  -1   8 8610.81 226.115   5
   1   1   8 8923.76 239.895  21
   1  -1   8 8688.37 234.724  20
   1  -1   8 8530.40 238.560  21
   1   1   8 8513.52 226.267  20
   1  -1   8 8855.20 239.463   4
   1   1   8 9035.66 229.207   4
   1   1   8 9153.45 222.663   5
   1  -1   8 9019.84 227.656   3
   1  -1   8 9186.62 242.867   7
   1   1   8 8897.83 241.955   7
   1  -1   8 9066.76 228.827   2
   1  -1   8 9256.24 231.141   1
   1  -1   8 8807.92 240.649   8
   1   1   8 8646.91 240.142   8
   1   1   9 64926.5 1459.68   8
   1  -1   9 66097.7 1460.45   8
   1  -1   9 66759.2 1442.19   5
   1   1   9 65467.8 1459.83   6
   1  -1   9 66063.8 1460.02   6
   1  -1   9 65791.7 1433.13  25
   1   1   9 62154.5 1429.28  25
   1   1   9 67431.8 1445.59   4
   1   1   9 68314.4 1435.08   5
   1  -1   9 67474.7 1457.08   4
   1  -1   9 63318.3 1437.15   3
   1  -1   9 66399.0 1460.28   7
   1   1   9 65754.1 1458.83   7
   1  -1   9 68791.3 1446.42   1
   1  -1   9 65229.9 1441.06   2
   1  -1   9 66531.8 1452.30  20
   1   1   9 67443.9 1443.96  20
   1   1  10 44.1313 32.9505  25
   1  -1  10 88.8642 33.1999  25
   1  -1  10 91.4237 38.5532   4
   1   1  10 73.5098 35.6552   4
   1   1  10 132.579 33.4463   5
   1  -1  10 128.662 38.1894   5
   1   1  10 90.5108 34.2495   3
   1  -1  10 113.189 36.7889   3
   1  -1  10 146.253 53.3915   7
   1   1  10 143.664 51.3408   7
   1   1  10 96.2770 48.5784   8
   1  -1  10 124.634 51.8951   8
   1  -1  10 57.5231 36.5115   1
   1   1  10 51.8581 38.6532   1
   1  -1  10 113.486 35.8148   2
   1  -1  10 105.173 49.8226   6
   1   1  10 124.821 50.8589   6
   1  -1  11 2585.47 123.395   8
   1   1  11 2534.68 120.788   8
   1  -1  11 2457.09 105.164   5
   1   1  11 2572.33 101.405   5
   1   1  11 2519.97 121.766   6
   1  -1  11 2552.54 124.439   6
   1  -1  11 2581.12 101.326  25
   1   1  11 2485.78 108.270   4
   1  -1  11 2469.11 117.481   4
   1  -1  11 2459.54 107.529   2
   1   1  11 2489.22 98.8538   3
   1  -1  11 2484.78 102.614   3
   1   1  11 2469.87 121.161   7
   1  -1  11 2487.72 121.304   7
   1   1  11 2542.09 109.725  20
   1  -1  11 2531.49 116.115  20
   1   1  11 2591.54 112.664   1
   1   1  11 2375.33 103.500   2
   1  -1  12 1153.05 92.5526   6
   1   1  12 1470.98 100.639   6
   1  -1  12 1324.41 76.0721  25
   1  -1  12 1474.54 87.9155   1
   1   1  12 1401.57 87.2369   1
   1   1  12 1526.93 84.9932   2
   1   1  12 1439.47 101.700   7
   1  -1  12 1383.87 98.7510   7
   1  -1  12 1287.28 91.8165  20
   1   1  12 1311.61 84.9300  20
   1  -1  12 1413.23 98.1091   8
   1   1  12 1380.24 97.6738   8
   1  -1  13 2244.01 126.692   8
   1   1  13 2199.86 124.348   8
   1  -1  13 1890.44 103.648   5
   1   1  13 2036.17 122.985   6
   1   1  13 2128.58 100.952   5
   1  -1  13 1827.57 116.964   6
   1  -1  13 2024.05 98.9758  25
   1  -1  13 2050.50 117.293   4
   1   1  13 2204.11 124.961   7
   1  -1  13 1974.28 120.556   7
   1  -1  13 2124.15 110.299   1
   1   1  13 1929.87 102.542   2
   1   1  13 2003.85 109.803   1
   1  -1  13 2061.89 117.174  20
   1   1  13 2180.17 112.369  20
   1  -1  13 2002.38 103.436   3
   1   1  13 2063.20 99.9831   3
   1  -1  13 1946.23 104.493   2
   1   1  14 10935.5 321.287   3
   1  -1  14 11327.3 332.236   2
   1   1  14 12211.7 366.737   6
   1  -1  14 11863.9 363.555   6
   1   1  14 12374.6 363.673   7
   1  -1  14 11906.8 361.099   7
   1  -1  14 11808.7 353.938  20
   1   1  14 12219.7 345.560  20
   1   1  14 11409.2 329.059   2
   1  -1  14 12070.0 340.289   1
   1   1  14 12181.5 341.169   1
   1  -1  14 12611.1 364.770   8
   1   1  14 12426.1 364.006   8
   1   1  15 10.6108 66.8121   7
   1  -1  15-26.5408 62.6438   7
   1   1  15 11.6056 46.3159   2
   1  -1  15 20.9016 49.1534   1
   1  -1  15 31.9080 49.4167   2
   1   1  15-16.8910 50.1970   1
   1   1  15 22.6753 53.9094  20
   1  -1  15 35.4728 57.3531  20
   1  -1  15-5.35966 60.1759   6
   1   1  15-21.4281 65.0401   6
   1  -1  16 803.081 94.7170  20
   1   1  16 650.601 81.4830  20
   1   1  16 832.521 98.4045   8
   1   1  16 790.430 93.6666   7
   1  -1  16 788.807 92.4075   8
   1  -1  16 1051.66 104.802   7
   1  -1  16 876.812 81.6171   1
   1   1  16 777.307 80.2142   1
   1   1  16 797.157 77.7709   2
   1  -1  16 936.231 81.0099   2
   1  -1  16 734.736 90.3833   6
   1   1  16 701.049 89.6274   6
   1  -1  17 109.302 67.2857   8
   1   1  17 10.9227 67.2398   8
   1   1  17 95.6278 52.6232   1
   1  -1  17 98.1525 47.0502   2
   1  -1  17 184.042 55.1257   1
   1   1  17 44.6877 50.0323   2
   1   1  17 59.4732 56.5645  20
   1  -1  17 109.393 69.1248   6
   1   1  17 43.7316 67.3025   6
   1   1  18 557.765 76.8210  20
   1  -1  18 564.947 80.5990   7
   1   1  18 499.137 83.3752   7
   1  -1  18 438.232 66.9723   1
   1  -1  19 18.4911 55.9432   7
   1   1  19 111.082 62.0960   7
   1   1  19 76.6733 43.4799   2
   1  -1  19 44.0168 44.6567   2
   1   1  19 55.6541 47.7744   1
   1  -1  19-3.56170 43.5548   1
   1  -1  19 92.7367 56.8869   6
   1   1  19 83.5754 56.5773   6
   1  -1  20 185.042 55.9774   7
   1   1  20 63.1920 56.5753   7
   1  -1  20 172.732 56.5140   6
   1   1  20 185.125 57.6674   6
   1   1  20 158.801 46.7099   1
   1   1  20 241.307 44.6068   2
   1   1  21 1228.14 80.1821   6
   1  -1  21 1118.63 78.3686   6
   1   1  21 953.024 60.9814   2
  -1   2  22 97.4504 35.6047   2
  -1   2  21-6.36653 40.2249   1
  -1   2  21-64.3431 39.5713   2
  -1  -2  20 560.032 67.3078   2
  -1   2  20 803.307 73.8095   1
  -1   2  20 602.367 66.7521   2
  -1   2  20 631.922 76.5096  20
  -1  -2  20 828.681 86.0401   6
  -1   2  20 678.456 78.5740   6
  -1  -2  19 116.143 63.6007   7
  -1   2  19 50.4615 62.9420   7
  -1   2  19 84.7011 56.3478  20
  -1  -2  19 10.0744 60.5302   6
  -1   2  19 70.5586 62.6585   6
  -1   2  19-4.22727 51.1573   1
  -1   2  18 2122.12 122.922   1
  -1  -2  18 2119.59 121.729   1
  -1   2  18 2113.93 115.815   3
  -1  -2  18 2141.24 121.971   2
  -1  -2  18 1933.07 119.887   3
  -1   2  18 2111.92 119.134   2
  -1   2  18 1863.12 113.207   5
  -1  -2  18 2038.81 131.918   6
  -1   2  18 2113.21 134.628   6
  -1   2  17 251.528 74.0238   6
  -1  -2  17 306.031 79.1363   6
  -1   2  17 299.613 65.6916  20
  -1   2  17 306.160 61.1985   5
  -1   2  17 233.162 55.9232   3
  -1  -2  17 319.990 65.3941   3
  -1  -2  17 240.123 74.8979   7
  -1   2  17 464.080 83.3547   7
  -1  -2  17 258.281 64.9029   1
  -1  -2  17 320.743 65.7937   2
  -1   2  17 349.404 65.1630   1
  -1   2  17 230.159 58.9388   2
  -1  -2  17 379.930 82.1096  20
  -1  -2  16 7311.29 249.154   1
  -1   2  16 7701.41 251.788   1
  -1   2  16 7487.07 251.063  20
  -1  -2  16 6920.19 264.335  20
  -1   2  16 7121.13 237.566   5
  -1  -2  16 7780.62 269.545   6
  -1   2  16 7629.12 267.247   6
  -1  -2  16 7466.63 250.621   2
  -1  -2  16 7367.38 255.596   3
  -1   2  16 7589.18 245.196   2
  -1   2  16 7436.00 239.889   3
  -1   2  16 7085.35 261.435   7
  -1  -2  16 7641.51 268.171   7
  -1  -2  16 6853.86 260.015   4
  -1  -2  15 79.8747 64.8849   7
  -1   2  15 155.757 69.1220   7
  -1  -2  15 130.659 64.9213   8
  -1   2  15 100.961 64.6160   8
  -1  -2  15 105.170 65.2872   6
  -1   2  15 125.775 65.9764   6
  -1  -2  15 98.7638 53.5947   1
  -1   2  15 33.3510 52.0345   1
  -1   2  15 115.226 50.6840   2
  -1  -2  15 106.585 51.2669   2
  -1  -2  15 103.510 65.2099  20
  -1   2  15 29.1670 51.3242  20
  -1  -2  15 169.263 61.0534   3
  -1   2  15 109.996 47.3734   3
  -1  -2  15 82.3771 52.2486  25
  -1   2  15 98.3903 45.6437   5
  -1  -2  15 105.597 51.6556   4
  -1   2  14 8605.76 281.243   7
  -1  -2  14 8375.24 277.428   7
  -1  -2  14 8540.57 279.920   6
  -1   2  14 8661.52 283.104   6
  -1   2  14 8509.90 255.203   5
  -1  -2  14 8715.72 268.431   1
  -1   2  14 8504.14 258.937   2
  -1   2  14 8727.87 266.317   1
  -1   2  14 9047.21 266.206  20
  -1  -2  14 8885.35 284.855  20
  -1  -2  14 8059.70 280.103   4
  -1   2  14 8218.51 251.874   3
  -1  -2  14 8745.93 273.774   3
  -1  -2  14 8912.15 270.572   2
  -1  -2  14 8414.38 254.371  25
  -1  -2  14 9189.22 284.436   8
  -1   2  14 9143.68 286.653   8
  -1   2  13 128.516 57.3479   7
  -1   2  13 121.621 59.9832   8
  -1  -2  13 174.762 59.6619   8
  -1  -2  13 57.5855 57.3515   7
  -1   2  13 108.672 57.8179   6
  -1  -2  13 82.9436 52.2653   6
  -1   2  13 128.042 43.7076   2
  -1   2  13 103.666 46.0024   1
  -1  -2  13 46.4230 46.4333   1
  -1  -2  13 93.7726 47.3169   2
  -1  -2  13 77.5031 44.9110  21
  -1   2  13 122.272 47.5159  20
  -1   2  13 134.731 48.4001  21
  -1  -2  13 51.8381 47.7552  20
  -1   2  13 133.761 42.0266   3
  -1  -2  13 65.2162 46.2980   3
  -1  -2  13 95.0754 47.9731  25
  -1  -2  13 8.90704 48.4044   4
  -1   2  13 97.6509 41.8188   5
  -1  -2  13 140.230 51.6974   5
  -1  -2  12 3637.71 132.684  25
  -1   2  12 3687.96 150.009   6
  -1  -2  12 3609.98 147.891   6
  -1   2  12 3633.00 137.829   1
  -1  -2  12 3495.39 138.371   1
  -1   2  12 3787.89 149.671  21
  -1  -2  12 3651.44 151.835  20
  -1  -2  12 3618.51 145.754  21
  -1   2  12 3563.86 133.407  20
  -1   2  12 3531.35 135.752   4
  -1   2  12 3635.50 148.507   8
  -1  -2  12 3584.29 147.280   8
  -1  -2  12 3668.81 147.936   7
  -1   2  12 3382.84 147.783   7
  -1   2  11 10097.0 288.822   8
  -1  -2  11 10555.5 291.504   8
  -1  -2  11 10402.1 296.136   4
  -1   2  11 10515.7 273.241   5
  -1   2  11 10390.3 277.636   4
  -1   2  11 10033.1 286.823  21
  -1  -2  11 10195.7 294.699  20
  -1  -2  11 10256.0 288.456  21
  -1   2  11 10488.4 278.030  20
  -1  -2  11 10222.0 282.086   2
  -1  -2  11 10250.0 286.583   3
  -1  -2  11 10172.9 287.787   5
  -1  -2  11 10060.2 289.204   6
  -1  -2  11 10329.0 277.847  23
  -1  -2  11 10418.1 281.494   1
  -1   2  11 10426.9 291.901   7
  -1  -2  11 10405.3 289.781   7
  -1  -2  11 10115.0 288.674  22
  -1   2  11 10311.0 288.605  22
  -1  -2  11 10193.3 272.319  25
  -1  -2  10 259.096 46.7445   4
  -1   2  10 270.608 39.2776   4
  -1   2  10 213.670 39.9962   5
  -1  -2  10 178.536 46.9152   5
  -1   2  10 200.516 42.1409  21
  -1  -2  10 244.990 46.3136  21
  -1  -2  10 295.273 52.0335   8
  -1  -2  10 232.716 54.2554   7
  -1   2  10 271.966 53.2026   8
  -1  -2  10 254.317 49.6051   3
  -1   2  10 293.504 53.9999   6
  -1  -2  10 246.718 52.1376   6
  -1  -2  10 244.176 43.3401  23
  -1  -2  10 253.076 45.8080   1
  -1  -2  10 275.287 47.1388   2
  -1   2  10 280.456 45.3058   1
  -1   2  10 195.202 42.0076  22
  -1  -2  10 200.701 40.9437  22
  -1  -2  10 207.159 41.4616  25
  -1  -2   9 1536.24 83.7626   8
  -1   2   9 1600.71 84.5140   8
  -1   2   9 1621.95 74.2929   4
  -1  -2   9 1550.22 85.1630   4
  -1   2   9 1524.49 73.8526   5
  -1  -2   9 1679.18 79.3049  21
  -1  -2   9 1694.13 91.1513  20
  -1  -2   9 1546.76 84.7747   7
  -1   2   9 1709.50 87.0590   7
  -1  -2   9 1575.55 77.6528   2
  -1  -2   9 1324.59 82.2227   3
  -1  -2   9 1495.60 82.4991   6
  -1   2   9 1642.41 85.6239   6
  -1  -2   9 1447.83 81.4039   5
  -1  -2   9 1631.46 80.3491  24
  -1  -2   9 1687.90 76.2200  23
  -1   2   9 1611.32 79.4912  24
  -1   2   9 1622.68 77.7289   1
  -1  -2   9 1545.99 77.3666   1
  -1   2   9 1680.94 80.5794  22
  -1  -2   9 1445.07 77.0186  22
  -1   2   9 1558.08 77.4873  21
  -1  -2   9 1644.84 73.4290  25
  -1   2   8 22.4763 30.6570  22
  -1  -2   8 104.080 34.7637  22
  -1  -2   8 85.2541 38.0374   1
  -1  -2   8 53.6701 37.6983   2
  -1   2   8 55.4530 33.0308  21
  -1  -2   8 51.2771 32.7267  21
  -1  -2   8 111.527 48.7288  20
  -1  -2   8 25.8280 39.2824   4
  -1  -2   8-18.2713 42.2327   5
   1  -2  -8 88.8951 25.6394  10
  -1   2   8 47.0401 42.0811   7
  -1  -2   8 53.2282 42.3747   7
  -1  -2   8 27.0574 48.3013   3
  -1   2   8 43.3447 44.1184   6
  -1  -2   8 55.6701 38.1875   6
   1  -2  -8 88.7774 30.0215  13
  -1  -2   8 75.9133 34.4244  23
  -1  -2   8 98.8273 35.1945  24
  -1   2   8 111.351 35.6750  24
  -1  -2   8 49.7834 33.6699  25
  -1  -2   7 6090.20 173.794  22
  -1   2   7 6458.43 175.807  22
  -1   2   7 6488.38 176.241  21
  -1  -2   7 6249.88 175.640  21
   1  -2  -7 6433.75 164.501  10
  -1  -2   7 6570.50 174.710   1
  -1  -2   7 6401.46 193.101  20
  -1  -2   7 6848.89 184.498   4
  -1  -2   7 6345.95 177.836   8
  -1   2   7 6572.68 178.583   8
  -1  -2   7 6508.82 178.261   7
  -1   2   7 6652.71 178.136   7
  -1  -2   7 6051.62 166.999  25
   1  -2  -7 6342.62 167.395  13
  -1  -2   7 6628.17 185.132   5
  -1  -2   7 6801.47 179.941   6
  -1   2   7 6504.47 177.523   6
  -1  -2   7 6618.93 176.493  24
  -1   2   7 6326.34 175.730  24
  -1  -2   7 6576.27 172.262  23
  -1  -2   7 6460.30 191.191   3
  -1  -2   7 6611.19 176.232   2
  -1   2   6 107.690 27.4114  21
  -1  -2   6 105.838 29.3828  21
  -1  -2   6 101.878 42.9890  20
  -1  -2   6 111.998 30.6444   1
  -1  -2   6 58.6259 27.4072   2
  -1  -2   6 113.604 30.5778   4
  -1  -2   6 88.7703 36.4414   5
  -1  -2   6 83.5756 32.3581   7
  -1  -2   6 100.520 34.4163   8
  -1   2   6 78.6913 33.8949   7
  -1   2   6 116.240 34.3888   8
  -1  -2   6 127.924 27.9770  24
  -1  -2   6 66.2586 26.1597  23
  -1   2   6 97.3385 25.7805  24
   1  -2  -6 80.3730 24.1125  10
   1   2  -6 90.0641 10.9356  10
  -1  -2   6 79.9833 38.8508   3
  -1  -2   6 55.3193 33.2773   6
  -1   2   6 86.7331 33.0124   6
  -1  -2   6 206.958 28.8004  25
  -1   2   6 122.889 25.7904  22
  -1  -2   6 129.387 27.8837  22
  -1  -2   5 445.167 46.5252  20
  -1  -2   5 400.654 37.0929   4
  -1  -2   5 413.678 34.9895   1
  -1   2   5 379.391 36.0128   8
  -1  -2   5 384.629 36.5079   8
  -1  -2   5 408.204 36.3649   7
  -1   2   5 389.085 36.0065   7
  -1  -2   5 376.010 32.2241  23
   1  -2  -5 362.128 31.0091  10
  -1  -2   5 314.405 34.6988   2
  -1  -2   5 405.800 43.2284   3
  -1  -2   5 335.614 35.0722   6
  -1   2   5 392.115 36.4519   6
  -1  -2   5 383.566 43.8298   5
  -1   2   5 416.071 31.1135  24
  -1  -2   5 405.565 32.9085  24
  -1  -2   5 413.764 32.7966  25
  -1   2   5 445.797 33.1401  22
  -1  -2   5 398.000 33.4338  22
  -1  -2   5 403.371 32.7776  21
  -1   2   5 425.703 31.6119  21
  -1  -2   4 69886.2 1524.69  20
  -1  -2   4 71914.3 1521.41   4
  -1  -2   4 70973.6 1515.44   1
  -1  -2   4 71866.4 1514.43   8
  -1   2   4 71936.0 1514.46   8
  -1   2   4 69714.9 1513.73   7
  -1  -2   4 69245.5 1513.57   7
  -1  -2   4 71466.5 1515.41  23
   1  -2  -4 69089.2 1514.87  10
  -1  -2   4 71211.8 1518.27   2
  -1  -2   4 71514.3 1525.37   3
  -1   2   4 71521.7 1514.55   6
  -1  -2   4 72303.8 1524.95   5
  -1  -2   4 69594.8 1514.01   6
  -1   2   4 71193.6 1514.19  24
  -1  -2   4 70875.3 1511.74  25
  -1  -2   4 70132.3 1513.76  24
  -1   2   4 70011.2 1513.69  21
  -1  -2   4 71337.2 1514.33  22
  -1  -2   4 70700.1 1513.87  21
  -1   2   4 70774.2 1514.21  22
  -1  -2   3 789.488 34.0677  22
  -1  -2   3 834.844 34.7363  21
  -1   2   3 862.115 34.9167  21
  -1   2   3 805.662 34.7253  22
  -1  -2   3 687.683 44.2335  20
  -1  -2   3 874.190 37.1588   8
  -1  -2   3 817.669 26.0845   9
  -1   2   3 865.795 37.0437   8
  -1   2   3 886.001 37.4826   7
  -1  -2   3 785.764 36.9985   7
  -1  -2   3 900.015 27.4244  15
   1  -2  -3 871.421 39.3095  10
   1  -2  -3 823.306 35.9353  11
  -1  -2   3 740.509 40.0429   4
  -1  -2   3 821.835 39.1642   1
  -1  -2   3 784.156 39.1560   2
  -1  -2   3 820.118 45.5417   3
  -1  -2   3 868.303 36.7836   6
  -1   2   3 883.369 37.3852   6
  -1  -2   3 853.252 37.0584  25
  -1   2   3 853.419 35.1830  24
  -1  -2   3 900.081 35.0597  24
  -1  -2   2 450.578 24.2924   7
  -1   2   2 438.731 24.2869   7
  -1  -2   2 467.902 24.4607  13
  -1   2   2 442.602 21.8643  24
  -1  -2   2 430.498 21.2158  24
  -1   2   2 459.020 28.1833  17
  -1  -2   2 448.437 21.9422  22
  -1   2   2 457.673 22.1419  22
  -1  -2   2 404.352 30.3834   3
   1  -2  -2 418.285 26.6734  11
   1  -2  -2 457.645 29.0321  10
   1  -2  -1 94.3892 19.3236   9
  -1   2   1 139.849 20.6500  17
  -1  -2   1 82.8036 19.2579  13
   1  -2  -1 101.663 20.8460  10
   1  -2  -1 88.8127 19.4657  11
  -1  -2   0 2655.64 72.6572  13
  -1  -2   0 2612.32 72.8778  14
  -1   2   0 2590.96 72.7609  17
   1  -2   0 2634.74 71.0083   9
   1  -2   0 2667.64 72.9329  10
   1  -2   0 2564.14 72.4096  11
  -1  -2  -1 4452.57 113.907  14
  -1  -2  -1 4481.58 113.736  13
   1  -2   1 4388.94 109.048   9
  -1   2  -1 4456.82 111.131  17
   1  -2   1 4556.46 112.410  11
   1  -2   1 4593.83 110.925  10
   1  -2   2 2195.51 63.7763  11
   1  -2   2 2118.32 60.3226  10
  -1   2  -2 2185.95 63.1302  16
  -1  -2  -2 2048.71 66.7915  14
  -1  -2  -2 2166.97 66.6408  13
   1  -2   3 3327.78 103.168  20
   1  -2   3 3370.34 85.2954  23
   1  -2   3 3335.30 103.220   4
   1  -2   3 3491.36 92.4501   8
   1   2   3 3342.40 93.1108   8
  -1   2  -3 3358.14 88.4435  16
  -1  -2  -3 3236.98 93.7562  13
  -1  -2  -3 3253.98 94.7133  14
   1  -2   3 3569.55 95.0659   3
   1  -2   3 3422.30 89.1444  11
   1  -2   3 3278.94 83.3898  10
   1  -2   3 3219.65 86.8687   1
  -1   2  -4 1319.11 45.4098  18
   1   2   4 1282.97 44.8332  19
   1  -2   4 1251.87 51.9758   8
   1   2   4 1132.13 51.1616   8
   1  -2   4 1165.28 43.8099  23
   1  -2   4 1182.54 57.1167   4
   1  -2   4 1152.97 46.6307   1
  -1   2  -4 1124.82 47.8565  16
  -1  -2  -4 1145.95 49.2210  13
  -1  -2  -4 1154.81 51.0037  14
   1  -2   4 1279.73 52.3755   3
   1  -2   4 1272.09 50.0079   2
   1  -2   4 1165.59 35.7250  10
   1  -2   4 1172.45 43.0839  11
   1   2   4 1216.64 50.6514  21
   1  -2   4 1112.22 60.3988  20
   1   2   5 2518.96 69.7049  19
  -1   2  -5 2437.76 70.7094  18
   1  -2   5 2419.89 83.1183   8
   1   2   5 2509.98 85.5575   8
   1   2   5 2416.25 70.3699   4
   1  -2   5 2706.59 91.1991   4
   1  -2   5 2303.00 74.1254  23
   1  -2   5 2313.48 82.8877   7
   1   2   5 2430.51 85.3062   7
  -1   2  -5 2379.23 74.9008  16
  -1  -2  -5 2337.92 76.4348  13
  -1  -2  -5 2280.40 77.3219  14
   1  -2   5 2579.03 84.5555   3
   1  -2   5 2402.97 80.0105   2
   1  -2   5 2418.16 82.0712  21
   1   2   5 2408.84 82.8586  21
   1  -2   5 2397.82 92.8036  20
   1  -2   5 2418.71 76.8443   1
   1  -2   6 16305.3 363.914  25
  -1   2  -6 15299.5 348.444  18
   1   2   6 15819.8 349.798  19
   1  -2   6 15598.1 370.500   7
   1   2   6 15607.9 371.998   7
  -1   2  -6 15496.7 353.178  16
  -1  -2  -6 15422.5 358.294  14
  -1  -2  -6 15568.7 356.689  13
   1  -2   6 15227.5 367.015   3
   1  -2   6 15029.7 363.181   2
   1  -2   6 16480.8 378.950   4
   1   2   6 15803.2 355.189   4
   1   2   6 15469.0 371.016   8
   1  -2   6 15653.5 370.506   8
   1   2   6 15942.1 371.122  21
   1  -2   6 15746.9 370.596  21
   1  -2   6 16138.8 379.661  20
   1  -2   6 15485.1 367.284   5
   1  -2   6 14985.1 359.771   1
   1  -2   7 60199.3 1259.95  25
   1  -2   7 57201.5 1271.01   7
   1   2   7 58147.3 1273.03   7
  -1   2  -7 57502.6 1248.28  16
  -1  -2  -7 56998.1 1252.82  14
  -1  -2  -7 55991.5 1250.43  13
   1  -2   7 59703.6 1267.16   3
   1  -2   7 59271.2 1265.14   2
   1  -2   7 58067.8 1279.29   4
   1   2   7 58182.7 1254.95   4
   1   2   7 58099.5 1272.71  21
   1  -2   7 59248.2 1278.94  20
   1  -2   7 58601.7 1272.88   6
   1   2   7 57696.9 1274.03   6
   1  -2   7 59491.0 1267.77   5
   1  -2   7 55676.1 1259.12   1
   1  -2   8 91043.8 1933.82  25
   1  -2   8 91251.5 1952.20   7
   1   2   8 90377.4 1952.49   7
  -1  -2  -8 88162.1 1932.34  15
  -1  -2  -8 86584.5 1923.27  14
   1  -2   8 89531.8 1951.26   6
   1   2   8 89280.4 1952.57   6
   1  -2   8 91176.0 1944.09   5
   1   2   8 88288.5 1951.16   8
   1  -2   8 88612.6 1950.94   8
   1  -2   8 88755.8 1937.21   1
   1  -2   8 93258.5 1958.11   4
   1   2   8 90666.3 1932.34   4
   1   2   8 86565.8 1929.47   5
   1  -2   8 92558.6 1957.11  20
   1  -2   8 93389.7 1943.04   2
   1  -2   8 91290.3 1942.55   3
   1  -2   9 82811.4 1792.13  20
   1   2   9 81697.5 1771.41  20
   1  -2   9 82131.6 1776.06   3
   1  -2   9 82496.8 1776.96   2
   1  -2   9 81226.0 1787.15   6
   1  -2   9 80358.6 1776.85   5
   1   2   9 82533.5 1789.56   6
   1   2   9 82569.8 1789.68   8
   1  -2   9 81629.7 1787.82   8
   1  -2   9 84617.2 1775.35   1
   1   2   9 80265.5 1787.39   7
   1  -2   9 81590.4 1787.75   7
   1   2   9 75762.8 1759.01   5
   1  -2   9 84388.6 1795.72   4
   1   2   9 81562.6 1767.59   4
   1  -2   9 82914.1 1766.13  25
   1  -2  10 5632.30 182.022   3
   1  -2  10 6074.38 185.671   2
   1  -2  10 6069.08 197.683   6
   1   2  10 6016.40 197.609   6
   1   2  10 6150.10 198.854   8
   1  -2  10 5938.56 196.313   8
   1  -2  10 6069.65 183.968   1
   1   2  10 5822.53 195.143   7
   1  -2  10 6180.85 198.197   7
   1  -2  10 6172.64 200.087   4
   1   2  10 6022.88 171.975   5
   1  -2  10 5894.31 196.414  20
   1  -2  11 890.723 79.5946  20
   1   2  11 1025.10 68.9827  20
   1  -2  11 912.895 68.3232   2
   1  -2  11 920.004 66.5763   3
   1   2  11 966.001 60.7863   5
   1  -2  11 1010.96 82.8468   6
   1   2  11 907.315 78.8695   6
   1   2  11 973.752 78.8886   8
   1  -2  11 1084.52 83.4627   8
   1   2  11 927.589 81.5401   7
   1  -2  11 1019.09 82.0764   7
   1  -2  11 983.359 76.2376   4
   1  -2  11 979.712 66.4068  25
   1   2  11 926.439 73.3371   1
   1  -2  12 66.8524 40.0128  25
   1  -2  12 107.225 52.6132   6
   1   2  12 33.1597 55.9296   6
   1   2  12 81.4691 44.9064   1
   1  -2  12 79.3346 44.6110   1
   1  -2  12 37.3602 50.9351   8
   1   2  12 75.1087 58.0070   8
   1   2  12 77.8453 58.4357   7
   1  -2  12 105.986 56.3697   7
   1  -2  12 59.9109 46.2890   4
   1   2  12 22.1679 40.4104  20
   1  -2  12 33.1288 49.9470  20
   1   2  13 6538.25 220.010   1
   1  -2  13 6789.74 219.442   1
   1   2  13 6584.16 212.392   2
   1   2  13 6342.01 201.774   3
   1  -2  13 6512.53 218.277   3
   1  -2  13 6674.15 216.976   2
   1   2  13 6572.26 203.903   5
   1  -2  13 6632.08 235.768   6
   1   2  13 6655.82 236.575   6
   1  -2  13 6789.09 237.132   8
   1   2  13 6745.76 236.239   8
   1  -2  13 6970.34 239.275   7
   1   2  13 6626.16 234.479   7
   1  -2  13 6717.20 236.595  20
   1   2  13 6782.47 218.622  20
   1  -2  13 6746.70 206.328  25
   1   2  14 56.1690 50.2052   1
   1  -2  14 34.6210 47.0308   2
   1  -2  14 15.8835 49.5281   1
   1   2  14 58.4394 48.8612   2
   1   2  14 65.3488 63.3081   6
   1  -2  14 5.02535 58.6579   6
   1  -2  14 20.3329 52.7724  20
   1   2  14-3.16639 38.8459   3
   1   2  14 74.4803 66.0427   7
   1   2  14-5.01154 63.5188   8
   1  -2  14 65.2663 58.6011   8
   1  -2  14 44.7640 64.0297   7
   1   2  14 32.0966 49.7139  20
   1  -2  14 68.0436 48.6819  25
   1  -2  15 344.700 60.9200  25
   1   2  15 389.186 74.2526   6
   1  -2  15 335.687 78.1890   6
   1  -2  15 327.629 76.2565   7
   1   2  15 412.384 79.5756   7
   1  -2  15 368.314 74.9191  20
   1  -2  15 312.393 57.5785   2
   1   2  15 285.119 63.3286   1
   1   2  15 337.988 62.2319   2
   1  -2  15 339.981 62.9022   1
   1   2  15 376.103 66.9731  20
   1   2  16 180.577 67.9517   6
   1  -2  16 213.329 72.0549   6
   1   2  16 267.087 74.4867   7
   1   2  16 301.167 73.1796   8
   1  -2  16 245.216 75.0719   7
   1  -2  16 235.418 71.2686   8
   1   2  16 148.989 59.2893   1
   1  -2  16 202.881 53.9815   2
   1  -2  16 227.014 56.3294   1
   1   2  16 196.338 55.1408   2
   1   2  16 235.168 61.1463  20
   1   2  17 5137.87 212.411   8
   1  -2  17 5009.33 208.276   8
   1  -2  17 5210.40 193.110   1
   1   2  17 4900.18 190.959   1
   1   2  17 4764.47 184.042   2
   1   2  17 5042.36 211.511   6
   1  -2  17 4919.59 207.621   6
   1   2  18 362.078 74.1462   7
   1  -2  18 531.685 79.1365   7
   1   2  18 305.254 66.3243  20
   1  -2  18 446.892 63.6329   1
   1  -2  19 492.990 74.4515   7
   1   2  19 464.202 74.1687   7
   1   2  19 453.318 62.1354   1
   1   2  19 405.214 57.0614   2
   1   2  19 343.352 67.3044  20
   1  -2  19 588.121 76.2087   6
   1   2  19 496.747 77.3233   6
   1   2  20 960.990 72.2318   1
   1   2  20 859.153 67.0803   2
   1  -2  20 897.919 79.9134   6
   1   2  20 861.780 80.2477   6
   1  -2  20 1026.18 84.1031   7
   1   2  20 929.829 81.9875   7
   1   2  21 218.038 41.1250   1
   1   2  21 221.770 37.4345   2
   1   2  21 233.232 48.4111   6
   1  -2  21 223.287 47.6485   6
  -1   3  22 293.778 40.6051   2
  -1   3  21-21.2359 41.8284   1
  -1   3  21 2.92338 37.7473   2
  -1   3  21-10.4476 43.4326  20
  -1   3  20 29.1924 46.1068   1
  -1   3  20 76.6861 45.8304   2
  -1   3  20-3.18341 41.8567   3
  -1   3  20 92.5958 49.7204  20
  -1   3  20 16.8609 52.5759   6
  -1  -3  20 37.5914 53.4413   6
  -1   3  19 994.925 85.0215   1
  -1   3  19 1119.34 97.3497   6
  -1  -3  19 1075.57 95.3182   6
  -1   3  19 866.756 85.0220  20
  -1   3  19 850.719 76.3242   3
  -1  -3  19 838.181 79.5047   2
  -1   3  18-22.0566 53.0053   1
  -1   3  18 62.3413 48.5121   2
  -1  -3  18-40.4636 52.8686   2
  -1  -3  18 52.1524 61.5506   7
  -1   3  18-26.0663 62.1972   7
  -1   3  18-26.1481 68.5498   6
  -1  -3  18 57.3892 63.1270   6
  -1   3  18 111.246 45.7688   3
  -1   3  18 78.5363 45.8364   5
  -1   3  17 225.074 55.3837   3
  -1  -3  17 184.440 58.8485   3
  -1   3  17 243.704 62.3925   1
  -1  -3  17 285.028 63.8956   2
  -1   3  17 222.112 56.2425   2
  -1   3  17 230.222 73.5661   7
  -1  -3  17 325.984 76.9053   7
  -1   3  17 273.451 75.8231   6
  -1  -3  17 219.135 70.6172   6
  -1   3  17 201.547 62.3030  20
  -1   3  17 118.440 47.4879   5
  -1  -3  16 1909.95 128.772   6
  -1   3  16 1892.62 108.943   5
  -1   3  16 2036.21 130.298   6
  -1  -3  16 1925.13 118.409   1
  -1   3  16 1952.74 117.480   1
  -1   3  16 1845.67 127.483   7
  -1  -3  16 2015.97 131.639   7
  -1   3  16 1689.20 110.371  20
  -1  -3  16 1944.94 121.276   3
  -1   3  16 1719.25 108.101   2
  -1  -3  16 1860.85 116.582   2
  -1   3  16 1943.40 107.316   3
  -1   3  15 433.247 64.1382  20
  -1  -3  15 436.061 68.2150   2
  -1   3  15 356.989 64.6387   1
  -1   3  15 383.749 59.1047   2
  -1  -3  15 379.630 66.1096   1
  -1  -3  15 348.848 72.2882   3
  -1   3  15 441.769 60.1203   3
  -1  -3  15 356.710 72.7110   6
  -1   3  15 405.240 77.6270   6
  -1  -3  15 493.469 84.0672  20
  -1  -3  15 479.525 63.3125  25
  -1  -3  15 356.336 71.7313   4
  -1   3  15 451.158 63.0230   5
  -1  -3  15 341.367 73.9683   7
  -1   3  15 344.467 73.9492   7
  -1   3  14 11294.8 342.854   7
  -1  -3  14 11613.7 344.137   7
  -1   3  14 11717.0 319.864   3
  -1  -3  14 11345.0 336.368   2
  -1  -3  14 11806.8 346.574   3
  -1   3  14 11503.5 319.234   5
  -1   3  14 11544.9 346.106   6
  -1  -3  14 11708.1 345.346   6
  -1  -3  14 11631.7 322.391  25
  -1  -3  14 11295.1 333.932   1
  -1   3  14 11844.0 326.014   2
  -1   3  14 11694.7 331.437   1
  -1  -3  14 11313.5 354.037   4
  -1  -3  14 11645.6 359.633  20
  -1   3  14 11351.7 324.905  20
  -1  -3  14 11448.1 343.528   8
  -1   3  14 11761.9 346.371   8
  -1   3  13 2002.19 117.021   7
  -1  -3  13 2003.72 115.919   7
  -1  -3  13 1921.15 113.136   3
  -1  -3  13 2030.99 113.292   2
  -1  -3  13 1971.04 116.960   6
  -1   3  13 2027.79 116.912   6
  -1  -3  13 2074.04 102.323  25
  -1  -3  13 2060.81 118.593   8
  -1   3  13 2194.53 119.276   8
  -1  -3  13 2099.95 128.885  20
  -1  -3  13 1855.20 110.773  21
  -1   3  13 1887.14 111.891  21
  -1   3  13 2044.92 104.610  20
  -1   3  13 2027.76 108.112   1
  -1  -3  13 2235.71 113.595   1
  -1   3  13 2119.38 103.798   2
  -1   3  13 2046.84 100.031   5
  -1  -3  13 1932.40 120.638   4
  -1   3  12 357.858 54.5796   1
  -1  -3  12 421.661 59.1259   1
  -1   3  12 474.695 66.0433   7
  -1  -3  12 367.162 62.1755   7
  -1  -3  12 493.395 67.7370   8
  -1   3  12 456.160 63.4045   8
  -1   3  12 491.127 64.0193   6
  -1  -3  12 451.922 62.9387   6
  -1  -3  12 375.796 54.1480  25
  -1  -3  12 509.401 65.0117   4
  -1   3  12 410.980 52.9734  20
  -1   3  12 476.975 58.8270  21
  -1  -3  12 412.423 69.1361  20
  -1  -3  12 433.838 56.7137  21
  -1  -3  11 22941.4 596.440  20
  -1   3  11 23029.9 573.926  21
  -1  -3  11 24408.5 577.759  21
  -1  -3  11 24149.6 587.385   3
  -1  -3  11 23820.5 576.255   2
  -1  -3  11 23569.2 561.141  23
  -1  -3  11 23864.6 575.437   7
  -1   3  11 23538.0 574.716   7
  -1  -3  11 22383.8 571.576  22
  -1   3  11 23279.7 574.308  22
  -1   3  11 23326.1 557.596   4
  -1   3  11 25171.1 562.970   5
  -1  -3  11 23067.1 588.894   4
  -1  -3  11 23165.1 574.836   8
  -1   3  11 23872.7 575.566   8
  -1  -3  11 23631.2 557.541  25
  -1  -3  10 12304.7 314.700   1
  -1   3  10 11834.7 310.558   1
  -1   3  10 12245.6 321.517   6
  -1  -3  10 11791.1 317.983   6
  -1  -3  10 11608.8 317.401   2
  -1  -3  10 11975.7 330.642   3
  -1   3  10 12055.2 317.502  22
  -1  -3  10 12260.6 318.193  22
  -1  -3  10 11596.3 329.214   4
  -1   3  10 11817.6 303.098   4
  -1  -3  10 11787.7 317.717   8
  -1   3  10 12011.6 318.753   8
  -1  -3   9 17078.8 410.223  23
  -1  -3   9 17859.4 411.044  25
  -1  -3   9 17667.5 420.580  21
  -1  -3   9 17357.4 454.498  20
  -1   3   9 17373.3 420.231  21
  -1   3   9 17105.1 420.209   8
  -1  -3   9 16680.5 418.556   8
  -1  -3   9 16923.1 433.812   4
  -1   3   9 17195.6 420.048   7
  -1  -3   9 16565.1 418.142   7
   1  -3  -9 16885.8 408.394  14
   1  -3  -9 16398.6 404.098  13
  -1  -3   9 17392.3 424.496   2
  -1  -3   9 17779.1 440.835   3
  -1  -3   9 17357.4 421.062   6
  -1   3   9 17267.0 420.929   6
  -1  -3   9 17096.1 416.972   1
  -1  -3   8 11338.6 288.707  22
  -1   3   8 11217.9 289.065  21
  -1  -3   8 11942.0 291.135  21
  -1   3   8 11374.9 289.765  22
   1  -3  -8 11176.8 278.923  10
  -1  -3   8 11048.7 281.249  25
  -1  -3   8 11750.3 325.640  20
  -1   3   8 10406.4 286.469   8
  -1  -3   8 11237.3 302.128   4
  -1  -3   8 11575.5 291.107   7
  -1   3   8 11270.2 289.618   7
  -1  -3   8 11729.8 290.363   1
   1  -3  -8 10750.1 279.952  13
  -1  -3   8 11712.7 296.454   2
  -1  -3   8 11657.5 314.445   3
  -1  -3   8 11538.8 291.396   6
  -1   3   8 11333.8 289.929   6
  -1  -3   8 11742.8 290.370  24
  -1   3   8 11295.4 289.810  24
  -1  -3   8 12030.6 284.900  23
  -1   3   7 4932.73 142.018  21
  -1  -3   7 4931.48 141.649  21
  -1   3   7 4785.87 140.372  22
  -1  -3   7 4974.57 141.399  22
   1  -3  -7 4695.87 137.525  10
  -1  -3   7 4603.32 135.078  25
  -1  -3   7 4720.24 167.085  20
  -1   3   7 4647.39 141.615   8
  -1  -3   7 4960.65 143.677   8
  -1  -3   7 4817.46 153.044   4
  -1   3   7 4558.79 141.236   7
  -1  -3   7 4727.79 142.027   7
  -1  -3   7 4670.06 142.046   1
   1  -3  -7 4911.15 141.325  13
  -1  -3   7 4561.26 135.983  23
  -1   3   7 4612.13 139.763  24
  -1  -3   7 4680.76 139.955  24
  -1   3   7 4823.66 142.217   6
  -1  -3   7 4886.46 143.207   6
  -1  -3   7 5113.54 166.277   3
  -1  -3   7 4862.18 148.782   2
  -1  -3   6 28329.7 652.435  20
  -1  -3   6 28737.7 640.594   4
  -1  -3   6 26297.2 620.474  25
  -1   3   6 27498.0 624.982   8
  -1  -3   6 28339.5 626.385   8
  -1   3   6 28048.7 625.525   7
  -1  -3   6 27619.4 625.380   7
  -1  -3   6 28598.9 629.548   1
  -1  -3   6 29637.5 650.964   3
  -1  -3   6 28296.1 635.130   2
  -1  -3   6 28817.9 624.642  23
  -1   3   6 27602.5 625.071  24
  -1  -3   6 29367.4 626.540  24
   1  -3  -6 27494.8 626.137  10
  -1  -3   6 27986.9 626.100   6
  -1   3   6 27576.7 625.353   6
  -1  -3   6 26714.0 623.870  21
  -1   3   6 28039.2 625.276  22
  -1   3   6 28157.2 626.013  21
  -1  -3   6 27872.1 624.835  22
  -1  -3   5 188946. 4142.45  20
  -1  -3   5 193062. 4134.76   4
  -1   3   5 193646. 4120.74  24
  -1  -3   5 195028. 4120.73  25
  -1  -3   5 196112. 4120.60  24
  -1   3   5 187312. 4119.95   7
  -1  -3   5 196488. 4121.38   7
  -1  -3   5 200693. 4127.06   1
  -1   3   5 195788. 4121.30   8
  -1  -3   5 194085. 4121.13   8
  -1  -3   5 198546. 4122.94  23
  -1  -3   5 195361. 4131.81   2
  -1  -3   5 205585. 4143.66   3
   1  -3  -5 190692. 4126.82  10
  -1  -3   5 194256. 4121.56   6
  -1   3   5 191657. 4121.04   6
  -1   3   5 195221. 4121.46  21
  -1   3   5 195771. 4121.32  22
  -1  -3   5 189776. 4120.29  21
  -1  -3   5 190218. 4119.90  22
  -1  -3   4 84177.3 1860.55   4
  -1   3   4 86397.4 1846.78  24
  -1  -3   4 92325.4 1847.63  24
  -1   3   4 84641.5 1846.83   7
  -1  -3   4 85675.0 1846.95   7
  -1  -3   4 85979.3 1831.66  15
  -1  -3   4 87548.7 1839.56  13
  -1  -3   4 89120.3 1866.59   3
  -1  -3   4 86441.8 1857.62   2
  -1   3   4 86382.2 1847.10  21
  -1  -3   4 85668.5 1846.58  22
  -1   3   4 87065.4 1847.48  22
  -1  -3   4 86582.9 1846.88  21
  -1  -3   4 87465.9 1847.28   8
  -1  -3   4 85773.4 1835.24   9
  -1   3   4 88405.3 1847.53   8
  -1   3   4 85258.9 1847.04   6
  -1  -3   4 85198.7 1846.74   6
   1  -3  -4 86910.4 1857.40  10
  -1  -3   3 12877.6 297.098   7
  -1   3   3 12815.5 297.324   7
  -1  -3   3 13326.0 297.300  14
  -1  -3   3 13444.3 298.854  13
  -1  -3   3 13109.9 297.576   6
  -1   3   3 13183.1 297.770   6
  -1  -3   3 13339.0 295.040   9
  -1   3   3 13652.5 298.347   8
   1  -3  -3 13192.9 310.843  10
  -1  -3   3 13431.5 297.362  21
  -1   3   3 13407.2 297.785  21
  -1  -3   3 13020.8 296.869  22
  -1   3   3 13590.3 298.073  22
  -1  -3   3 13162.0 310.667   4
  -1  -3   3 13657.7 297.201  24
  -1   3   3 13582.5 297.937  24
  -1   3   2 626.880 25.7950  24
  -1  -3   2 660.303 25.4600  24
  -1   3   2 635.757 25.9536  22
  -1  -3   2 641.050 25.5621  22
  -1   3   2 653.474 26.0955  21
  -1  -3   2 740.621 38.6148   4
   1  -3  -2 533.932 38.7794  10
   1  -3  -2 570.234 37.5227  11
  -1  -3   2 644.161 35.4971  14
  -1  -3   2 651.977 34.7612  13
  -1   3   1 94046.5 1990.94  24
  -1  -3   1 95491.1 1990.43  24
   1  -3  -1 95201.1 2007.67   9
   1   3  -1 92123.5 1991.07   8
   1  -3  -1 93427.4 1990.14   8
   1  -3  -1 94179.2 2011.17  10
   1  -3  -1 94391.5 2009.73  11
  -1   3   1 94684.1 2008.31  17
  -1  -3   1 95099.7 2006.19  13
  -1  -3   1 95644.4 2005.47  14
   1  -3   0 241988. 5083.27   9
   1  -3   0 238493. 5086.61  11
   1  -3   0 243311. 5086.78  10
  -1   3   0 237549. 5084.73  17
  -1  -3   0 238692. 5085.37  13
  -1  -3   0 241189. 5085.04  14
   1  -3   1 163447. 3524.20   9
   1  -3   1 167699. 3527.88  10
   1  -3   1 169537. 3530.28  11
  -1  -3  -1 165976. 3530.49  14
  -1  -3  -1 165428. 3530.25  13
  -1   3  -1 166358. 3527.81  17
  -1  -3  -2 62484.3 1354.51  13
  -1  -3  -2 62092.4 1354.38  14
   1  -3   2 60823.9 1336.13  23
  -1   3  -2 63969.5 1349.78  17
   1   3   2 63647.4 1341.60   8
   1  -3   2 63260.5 1340.45   8
   1  -3   2 62719.9 1345.61   9
   1  -3   2 64375.3 1348.20  10
   1  -3   2 64744.1 1352.28  11
  -1  -3  -3 7088.57 183.607  13
  -1  -3  -3 7123.69 184.927  14
   1  -3   3 7092.63 167.801  23
  -1   3  -3 7366.33 177.846  17
   1  -3   3 7610.57 173.666   1
   1  -3   3 7314.90 175.738   2
   1  -3   3 7146.70 174.212   8
   1   3   3 7287.24 175.373   8
   1  -3   3 7296.53 173.613  10
   1  -3   4 280.793 31.6259   8
  -1   3  -4 226.285 28.6522  17
   1   3   4 250.732 31.5822   8
   1  -3   4 256.067 31.1548   7
   1  -3   4 303.978 22.5756  13
   1  -3   4 260.800 23.8974  23
   1  -3   4 269.116 23.0234  10
   1  -3   4 225.227 29.2191   1
   1  -3   4 241.194 30.9196   2
   1  -3   5 384.915 38.6493   8
   1  -3   5 372.923 39.2168   2
   1  -3   5 375.302 39.5666   3
   1   3   5 345.440 31.2371  19
  -1   3  -5 398.323 32.6497  18
  -1   3  -5 382.547 33.4167  17
   1   3   5 346.671 39.2096   7
   1   3   5 375.148 38.2388   8
   1  -3   5 415.459 39.9930   7
  -1  -3  -5 341.506 39.9777  14
   1  -3   5 382.561 18.7617  13
  -1  -3  -5 375.348 38.0354  13
   1  -3   5 412.058 29.7520  23
   1  -3   5 409.228 44.5731   4
   1  -3   5 408.475 22.2721  10
   1  -3   5 363.749 34.3248   1
   1  -3   6 37974.8 835.779  20
   1   3   6 36132.1 813.875   8
   1  -3   6 36634.7 813.056   8
   1   3   6 37530.9 793.572  19
   1  -3   6 36681.6 800.310  23
   1  -3   6 36447.4 813.127   6
   1   3   6 36587.4 814.503   6
  -1   3  -6 36497.6 790.080  18
  -1   3  -6 36209.7 800.163  17
   1   3   6 36329.9 813.861   7
   1  -3   6 35563.4 811.993   7
  -1  -3  -6 35870.0 807.260  13
  -1  -3  -6 36479.0 809.350  14
   1   3   6 36753.7 794.401   4
   1  -3   6 37514.2 829.346   4
   1  -3   6 34418.0 813.479   2
   1  -3   6 38399.3 819.261   3
   1  -3   6 36340.8 807.602   1
   1  -3   7 50146.8 1101.74   4
   1   3   7 49176.1 1065.06   4
   1  -3   7 50934.6 1080.50  25
   1  -3   7 51690.2 1110.46  20
   1  -3   7 48962.6 1071.80  23
   1   3   7 48500.5 1059.82  19
   1   3   7 48481.5 1086.16   7
   1  -3   7 50176.4 1087.17   7
  -1  -3  -7 48155.3 1074.21  13
  -1  -3  -7 48802.2 1076.39  14
   1  -3   7 50171.2 1089.49   3
   1  -3   7 47565.7 1088.08   2
   1   3   7 48155.5 1086.47   6
   1  -3   7 48710.9 1085.96   6
  -1   3  -7 48945.8 1068.37  17
   1  -3   7 49781.6 1079.71   1
   1  -3   8 7197.61 208.876   7
   1   3   8 7442.86 210.926   7
   1  -3   8 7357.98 201.803   1
  -1  -3  -8 7088.33 193.185  14
  -1  -3  -8 6988.95 190.465  13
   1  -3   8 7094.19 207.874   6
   1   3   8 7025.36 208.267   6
   1  -3   8 7064.58 196.540  25
   1  -3   8 7190.04 208.834   8
   1   3   8 7167.21 209.230   8
   1  -3   8 7778.00 223.243   4
   1  -3   8 7554.79 209.862   3
   1  -3   8 6965.91 208.679   2
   1  -3   8 7405.03 224.980  20
   1  -3   9 83.9578 42.3357   3
   1  -3   9 91.9863 48.2180   7
   1  -3   9 109.819 48.0422   8
   1   3   9 105.783 48.3493   8
   1   3   9 54.1092 44.9743   6
   1  -3   9 83.9866 45.2809   6
   1   3   9 65.3650 33.9322   5
   1  -3   9 91.3184 44.6232   4
   1  -3   9 16.9121 37.3790   1
   1  -3   9 107.871 45.8519   2
  -1  -3  -9 103.621 53.0971  15
   1  -3  10 10110.7 276.372   1
   1  -3  10 10451.1 282.787   3
   1  -3  10 9908.19 283.323   2
   1  -3  10 9512.77 282.911   6
   1  -3  10 10299.0 298.146  20
   1   3  10 9782.83 268.622  20
   1  -3  10 10307.2 296.618   4
   1   3  10 9918.57 261.801   5
   1   3  10 9622.40 284.791   7
   1  -3  10 9782.61 284.475   7
   1   3  10 10121.3 287.872   8
   1  -3  10 10322.0 288.392   8
   1  -3  10 10663.4 268.585  25
   1  -3  11 24914.6 606.134   3
   1  -3  11 25035.3 606.099   2
   1  -3  11 24587.3 614.090   6
   1   3  11 25142.0 617.656   6
   1  -3  11 24428.4 626.464  20
   1   3  11 25332.2 596.484  20
   1   3  11 25856.6 584.857   5
   1   3  11 23947.4 612.713   7
   1  -3  11 24476.8 612.828   7
   1  -3  11 25105.5 589.095  25
   1  -3  11 25628.0 617.013   8
   1   3  11 24687.1 616.670   8
   1  -3  12 3115.67 133.883   1
   1   3  12 3159.66 136.594   1
   1  -3  12 3171.30 136.172   2
   1  -3  12 3069.47 135.441   3
   1  -3  12 3255.58 147.146   6
   1   3  12 2952.73 141.791   6
   1   3  12 3267.28 130.561  20
   1  -3  12 3309.73 155.574  20
   1   3  12 2919.05 117.240   5
   1   3  12 2927.33 140.683   7
   1  -3  12 3396.30 148.446   7
   1   3  12 3350.27 147.891   8
   1  -3  12 3107.93 144.783   8
   1  -3  12 3227.47 125.420  25
   1  -3  13 3570.91 149.278   1
   1   3  13 3560.31 149.974   1
   1  -3  13 3615.81 164.685   6
   1   3  13 3482.85 162.607   6
   1   3  13 3567.58 146.314  20
   1   3  13 3535.37 134.399   3
   1  -3  13 3498.59 150.186   3
   1  -3  13 3448.31 146.815   2
   1   3  13 3147.82 157.726   7
   1  -3  13 3692.54 166.213   7
   1  -3  13 3690.34 164.841   8
   1   3  13 3556.65 162.666   8
   1  -3  13 3591.69 138.619  25
   1   3  14 8868.74 278.663   1
   1  -3  14 8855.44 275.459   1
   1   3  14 8607.50 269.839   2
   1   3  14 8702.41 296.101   6
   1  -3  14 9025.38 295.953   6
   1   3  14 9241.90 277.179  20
   1   3  14 9074.55 260.474   3
   1  -3  14 9189.63 277.422   2
   1   3  14 8867.40 294.748   7
   1  -3  14 9113.72 295.686   7
   1  -3  14 9155.96 265.553  25
   1  -3  14 8571.60 291.902   8
   1   3  14 9030.05 296.553   8
   1   3  15 8747.88 272.122  20
   1  -3  15 8411.65 257.169  25
   1   3  15 8733.80 290.863   7
   1  -3  15 8779.26 292.419   7
   1  -3  15 8389.76 289.756   6
   1   3  15 8364.40 288.846   6
   1   3  15 8099.18 261.160   2
   1   3  15 8261.37 269.587   1
   1  -3  15 8409.40 267.949   1
   1  -3  16 3146.67 161.808   6
   1   3  16 3079.46 161.450   6
   1   3  16 3112.77 146.546  20
   1   3  16 2989.06 158.228   7
   1  -3  16 3287.07 164.980   7
   1  -3  16 2801.89 154.769   8
   1   3  16 2967.33 156.317   8
   1   3  16 2846.28 141.002   1
   1   3  16 2903.65 136.770   2
   1  -3  16 2785.98 130.900  25
   1   3  17 3735.87 155.968   2
   1  -3  17 3736.40 177.119   6
   1   3  17 3761.30 179.039   6
   1   3  17 3937.04 164.608   1
   1  -3  18 859.322 90.8922   7
   1   3  18 871.695 90.7454   7
   1   3  18 762.216 77.5650   1
   1   3  18 763.010 88.3796   6
   1  -3  18 920.035 90.8001   6
   1   3  18 760.384 79.5593  20
   1  -3  19 753.910 82.5079   7
   1   3  19 531.917 73.2757   7
   1  -3  19 646.315 74.9112   6
   1   3  19 785.225 82.6567   6
   1   3  19 584.870 63.0891   2
   1   3  19 667.452 69.1553   1
   1   3  19 655.548 71.8076  20
   1  -3  20 1455.60 95.0440   6
   1   3  20 1601.91 97.6218   6
   1   3  20 1571.49 87.8687   1
   1   3  20 1407.81 82.2187   2
   1   3  21 52.3812 31.5705   2
   1   3  21 64.3529 36.2177   1
  -1   4  22 165.998 34.8135   2
  -1   4  21 128.330 39.4506   2
  -1   4  21 217.413 45.8396   1
  -1   4  21 118.557 46.2361  20
  -1   4  20 41.2604 42.8835   1
  -1   4  20-46.0302 41.2738   2
  -1   4  20 26.1097 46.0616  20
  -1   4  20 55.3489 37.9587   3
  -1   4  19 148.086 51.4786  20
  -1   4  19 167.629 47.3955   3
  -1   4  19 236.198 56.7126   1
  -1   4  19 235.744 51.3554   2
  -1   4  19 202.040 64.0019   6
  -1  -4  19 261.807 65.5889   6
  -1   4  18 196.710 55.8593  20
  -1   4  18 288.766 54.3310   3
  -1   4  18 307.364 73.1661   7
  -1   4  18 257.479 59.8803   2
  -1   4  18 290.131 51.6156   5
  -1   4  17 2850.13 139.784  20
  -1   4  17 2592.68 125.611   3
  -1   4  17 2494.27 130.701   2
  -1  -4  17 2649.03 137.266   2
  -1   4  17 2575.02 133.409   1
  -1   4  17 2566.97 122.995   5
  -1  -4  17 2752.56 148.237   6
  -1   4  17 2814.59 149.043   6
  -1  -4  16 796.932 90.5483   6
  -1   4  16 683.346 70.0441   5
  -1   4  16 571.213 84.2929   6
  -1   4  16 720.389 74.0583  20
  -1   4  16 732.201 71.3350   3
  -1  -4  16 754.793 91.5626   7
  -1   4  16 806.393 88.4872   7
  -1   4  16 660.341 74.1638   2
  -1  -4  16 710.466 79.7731   2
  -1   4  16 586.983 75.8801   1
  -1  -4  16 654.376 77.5412  25
  -1   4  15 1902.07 127.579   6
  -1  -4  15 2115.33 129.557   6
  -1   4  15 2240.84 111.161   5
  -1   4  15 2049.08 117.290  20
  -1  -4  15 2307.85 129.979   2
  -1  -4  15 1999.49 128.346   3
  -1   4  15 2054.27 110.141   3
  -1  -4  15 2163.80 130.210   7
  -1   4  15 2322.64 133.095   7
  -1   4  15 2201.81 116.803   2
  -1   4  15 2184.87 123.186   1
  -1  -4  15 2158.76 116.321  25
  -1   4  14 55.6460 53.6581   1
  -1  -4  14 141.011 59.4186   2
  -1   4  14 88.2060 48.9250   2
  -1  -4  14 101.335 56.0012   3
  -1  -4  14 72.6834 58.6929   6
  -1   4  14 138.425 59.6148   6
  -1   4  14 123.809 48.0436  20
  -1   4  14 87.4413 65.9826   7
  -1  -4  14 77.0804 60.8570   7
  -1  -4  14 80.7907 53.6357  25
  -1   4  14 89.8196 46.6440   5
  -1  -4  14 141.878 58.6702   4
  -1  -4  13 13110.0 375.970   1
  -1   4  13 13341.9 369.708   1
  -1  -4  13 13315.4 385.938   2
  -1  -4  13 13070.1 388.509   3
  -1   4  13 13701.9 381.681   6
  -1  -4  13 13731.8 381.312   6
  -1   4  13 13898.6 367.177  20
  -1  -4  13 13447.8 399.422   4
  -1   4  13 13638.8 357.862   5
  -1   4  13 13489.0 380.509   7
  -1  -4  13 13313.9 377.778   7
  -1  -4  13 13967.4 362.532  25
  -1  -4  13 13983.6 381.999   8
  -1   4  13 13580.3 381.547   8
  -1  -4  12 2564.52 123.501   1
  -1   4  12 2595.71 117.317   1
  -1  -4  12 2540.81 129.779   2
  -1  -4  12 2434.88 131.376   3
  -1   4  12 2422.39 122.985   6
  -1  -4  12 2521.69 122.248   6
  -1   4  12 2512.79 120.601  21
  -1  -4  12 2292.84 116.995  21
  -1   4  12 2611.18 112.694   5
  -1  -4  12 2506.25 133.074   4
  -1  -4  12 2536.98 111.830  25
  -1   4  12 2488.32 123.458   7
  -1  -4  12 2494.24 122.551   7
  -1  -4  12 2578.41 123.139   8
  -1   4  12 2666.43 125.326   8
  -1   4  11 424.133 55.6400   1
  -1  -4  11 262.146 59.3444   2
  -1   4  11 357.278 50.0577  21
  -1  -4  11 221.006 45.6266  21
  -1  -4  11 408.499 49.9675  25
  -1  -4  11 385.103 60.0330   8
  -1   4  11 376.318 62.4677   7
  -1   4  11 426.791 58.3948   8
  -1  -4  11 383.974 58.3781   7
  -1  -4  11 407.909 48.6069  23
  -1  -4  10 23820.3 569.360   8
  -1   4  10 23097.5 568.041   8
  -1   4  10 23755.1 551.749   4
  -1  -4  10 24338.7 594.184   4
  -1   4  10 24119.5 570.972  22
  -1  -4  10 23823.4 572.158   1
   1  -4 -10 23292.8 559.064  14
  -1  -4  10 24172.7 569.656   6
  -1   4  10 24038.2 570.625   6
  -1  -4  10 23128.4 582.996   2
  -1  -4  10 24023.8 596.730   3
  -1  -4  10 23064.0 557.264  25
   1  -4  -9 1221.98 68.6923  10
  -1   4   9 1495.95 76.6180  21
  -1  -4   9 1453.03 75.9900  21
  -1  -4   9 1452.73 89.8661   4
  -1   4   9 1317.41 76.8900   6
  -1  -4   9 1343.36 77.6772   6
  -1  -4   9 1463.95 79.5541   8
  -1   4   9 1381.03 77.9639   8
  -1  -4   9 1517.95 80.0121   7
  -1   4   9 1416.87 79.3044   7
   1  -4  -9 1392.28 77.8817  14
   1  -4  -9 1335.56 73.5076  13
  -1  -4   9 1389.67 94.4393   3
  -1  -4   9 1322.74 86.7081   2
  -1  -4   9 1474.52 72.1485  23
  -1  -4   9 1384.85 81.9521   1
  -1   4   8 2590.35 99.3171  22
  -1  -4   8 2379.49 95.7671  22
  -1  -4   8 2472.06 98.0193  25
  -1   4   8 2630.60 102.386   8
  -1  -4   8 2640.97 116.746   4
  -1   4   8 2632.31 100.184  21
  -1  -4   8 2509.54 97.6496  21
  -1   4   8 2602.48 102.292   7
  -1  -4   8 2566.10 102.366   7
  -1  -4   8 2718.70 108.718   1
   1  -4  -8 2514.91 100.259  13
  -1  -4   8 2588.88 114.629   2
  -1  -4   8 2790.65 130.592   3
  -1  -4   8 2675.74 102.738   6
  -1   4   8 2710.33 104.087   6
  -1  -4   8 2562.28 94.8013  23
  -1  -4   7 6460.12 179.522  21
  -1   4   7 6611.90 181.108  21
  -1  -4   7 6539.28 199.439   4
  -1  -4   7 6626.02 180.269  25
  -1   4   7 6517.91 180.430  22
  -1  -4   7 6787.03 181.220  22
  -1  -4   7 6704.09 178.854  23
   1  -4  -7 6364.48 186.525  13
  -1  -4   7 6396.35 197.993   2
  -1  -4   7 7095.14 215.928   3
  -1  -4   7 6559.80 181.998   7
  -1   4   7 6508.86 181.559   7
  -1  -4   7 6522.08 182.418   6
  -1   4   7 6649.54 182.850   6
  -1   4   7 6496.17 181.776   8
  -1  -4   7 6542.96 183.360   8
  -1  -4   6 10280.6 279.237   4
  -1  -4   6 10729.7 262.271  25
  -1   4   6 10448.1 260.500   7
  -1  -4   6 10503.8 260.943   7
  -1  -4   6 10703.9 260.028  21
  -1   4   6 10667.8 260.901  21
  -1  -4   6 10178.5 258.503  22
  -1   4   6 10919.9 261.491  22
   1  -4  -6 10584.1 272.905  13
  -1  -4   6 10180.0 276.467   2
  -1  -4   6 11723.1 293.835   3
  -1  -4   6 11188.2 263.207  23
  -1   4   6 10752.1 261.241  24
  -1  -4   6 10501.6 259.547  24
  -1  -4   6 10700.3 261.689   6
  -1   4   6 10597.4 261.488   6
  -1   4   6 10868.6 262.424   8
  -1  -4   6 10640.0 261.829   8
  -1  -4   5 1893.18 69.1739   7
  -1   4   5 1887.53 69.6006   7
  -1  -4   5 1858.01 50.5173  15
  -1  -4   5 1919.69 58.3020  14
  -1   4   5 1866.71 66.7446  22
  -1   4   5 2132.88 69.5651  21
  -1  -4   5 2079.55 68.4067  21
  -1  -4   5 1894.84 66.4677  22
   1  -4  -5 1820.03 78.0458  10
  -1   4   5 1999.32 68.1345  24
  -1  -4   5 1770.96 71.0528  23
  -1  -4   5 1964.80 67.0976  24
  -1  -4   5 2045.51 69.9921   6
  -1   4   5 2015.90 70.6847   6
  -1  -4   5 1912.83 82.7837   4
  -1   4   5 1941.22 69.6819   8
  -1  -4   5 1848.01 68.6459   8
  -1  -4   4 302.754 29.7964   7
  -1   4   4 271.394 30.4317   7
  -1  -4   4 274.476 26.8740  15
  -1  -4   4 310.187 28.6024  14
  -1  -4   4 269.014 26.2915  13
  -1   4   4 345.143 26.1525  24
  -1  -4   4 332.099 25.9645  24
  -1   4   4 232.296 24.4581  22
  -1  -4   4 328.182 25.8875  22
  -1   4   4 285.619 25.6307  21
  -1  -4   4 383.922 26.5737  21
  -1  -4   4 284.721 25.2254   9
  -1   4   4 298.398 30.5015   8
  -1  -4   4 338.158 30.5060   6
  -1   4   4 302.910 30.7684   6
   1  -4  -4 230.742 37.9517  10
  -1  -4   4 277.184 38.9407   4
  -1   4   3 48421.1 1053.40   7
  -1  -4   3 48981.3 1061.12  14
  -1  -4   3 49272.8 1063.11  13
  -1   4   3 50590.6 1054.24   6
  -1  -4   3 48473.1 1053.15   6
  -1  -4   3 49221.2 1052.56  21
  -1   4   3 48964.4 1053.15  22
  -1   4   3 49853.2 1053.48  21
  -1  -4   3 50409.1 1052.60  22
  -1  -4   3 48620.2 1076.23   4
   1  -4  -3 49526.6 1077.69  10
  -1   4   3 50360.7 1053.36  24
  -1  -4   3 47148.2 1051.61  24
  -1  -4   3 48926.4 1058.55   9
   1  -4  -2 72659.7 1594.48   9
  -1   4   2 76039.5 1571.22  22
  -1  -4   2 75051.0 1569.76  22
  -1  -4   2 74873.0 1569.62  24
  -1   4   2 71570.5 1570.26  24
  -1  -4   2 74531.0 1589.39  13
  -1  -4   2 73200.4 1587.47  14
   1  -4  -2 71168.4 1598.53  10
   1  -4  -1 94911.5 1975.06  10
  -1   4   1 91821.7 1942.09  24
  -1   4   1 94264.7 1971.47  17
  -1  -4   1 94761.3 1968.19  14
  -1  -4   1 94635.2 1969.28  13
   1  -4  -1 94522.7 1970.25   9
   1   4  -1 90057.8 1942.41   8
  -1   4   0 361166. 7092.13  17
   1  -4   0 361449. 7094.66  10
   1  -4   0 361214. 7088.65   9
  -1  -4   0 359944. 7092.45  14
  -1  -4   0 355921. 7093.07  13
  -1  -4  -1 283651. 6112.71  14
  -1  -4  -1 287579. 6113.56  13
   1  -4   1 294002. 6111.46  10
  -1   4  -1 287493. 6109.84  17
   1  -4   1 287661. 6085.52   7
   1  -4   1 288120. 6085.43   8
   1   4   1 289227. 6087.49   8
   1  -4   1 291466. 6105.68   9
  -1  -4  -2 8192.98 213.323  13
  -1  -4  -2 8479.83 216.038  14
   1  -4   2 8530.85 208.448  10
   1  -4   2 8154.12 190.812  23
  -1   4  -2 8683.01 209.358  17
   1  -4   2 8440.33 191.883   7
   1  -4   2 8505.76 191.807   8
   1   4   2 8431.49 193.283   8
   1  -4   2 8380.19 203.610   9
  -1  -4  -3 6083.44 170.783  13
  -1  -4  -3 6377.79 173.175  14
   1  -4   3 6273.73 160.887  10
   1  -4   3 6260.60 148.364  23
  -1   4  -3 6113.70 162.995  17
   1  -4   3 6129.96 152.375   8
   1   4   3 6117.29 153.841   8
   1  -4   3 6255.92 157.950   9
   1   4   3 6305.77 154.452   7
   1  -4   3 6614.47 153.970   7
   1  -4   3 6253.99 153.069   6
  -1  -4  -4 1992.72 80.8738  14
   1  -4   4 1869.22 63.7271  13
   1  -4   4 1929.29 65.7078  10
   1  -4   4 1840.91 60.1504  23
  -1   4  -4 1955.36 72.3031  17
   1   4   4 1991.50 69.4401   8
   1  -4   4 2005.84 68.4602   8
   1  -4   4 1943.91 68.4757   6
   1  -4   4 1931.36 67.8909   7
   1   4   4 1917.09 69.1590   7
   1   4   5 3036.18 100.251   6
   1  -4   5 3045.55 98.6842   6
  -1   4  -5 3085.30 97.9288  17
   1  -4   5 3145.55 99.5774   7
   1   4   5 3251.03 101.487   7
  -1  -4  -5 3025.82 109.171  14
  -1  -4  -5 3197.01 107.875  13
   1  -4   5 3212.34 88.2183  10
   1  -4   5 2784.95 101.332   2
   1  -4   5 3004.58 88.3945  23
   1  -4   5 3078.52 98.8240   8
   1   4   5 3021.69 99.3086   8
   1  -4   5 3124.63 101.328   1
  -1   4  -6 7784.77 197.471  17
   1  -4   6 7084.67 208.783   2
  -1  -4  -6 7490.19 206.977  13
  -1  -4  -6 7517.76 208.709  14
   1  -4   6 7652.41 206.144   1
   1   4   6 7868.34 205.790   8
   1  -4   6 7869.63 204.374   8
   1  -4   6 8058.92 192.902  23
   1   4   6 7546.35 204.715   7
   1  -4   6 8014.90 205.217   7
   1   4   6 7484.49 190.526  19
   1   4   6 7799.38 206.216   6
   1  -4   6 7442.53 202.698   6
   1  -4   7 699.811 62.2889   2
  -1  -4  -7 740.363 59.3728  14
  -1  -4  -7 699.904 55.5483  13
   1  -4   7 761.726 59.9580   1
   1   4   7 744.202 58.2229   8
   1  -4   7 652.403 44.0261  23
   1   4   7 606.010 55.6247   6
   1  -4   7 822.582 59.1456   6
   1   4   7 676.930 44.6387  19
   1   4   7 711.446 58.0911   7
   1  -4   7 707.908 57.2384   7
   1  -4   8 7489.60 211.960   6
   1   4   8 7239.47 212.663   6
   1  -4   8 7142.73 211.540   1
  -1  -4  -8 7231.68 206.098  14
  -1  -4  -8 7356.94 204.842  13
   1   4   8 7594.35 214.770   7
   1  -4   8 7369.34 211.421   7
   1  -4   8 7722.16 213.960   8
   1   4   8 7512.41 214.417   8
   1  -4   8 7496.30 219.562   3
   1  -4   8 6934.81 223.360   2
  -1  -4  -9 15.9633 38.9009  14
   1   4   9 14.5085 39.8091   6
   1  -4   9 82.0659 45.4868   6
   1  -4   9 74.5448 43.9505   1
   1  -4   9 83.7890 51.2449   2
   1  -4   9 93.5887 40.3958  25
   1  -4   9 18.8173 41.2443   3
   1   4   9 70.1408 44.3123   8
   1  -4   9 56.9701 41.8324   8
  -1  -4 -10 6004.27 188.574  15
   1  -4  10 6052.29 182.879  25
   1  -4  10 6147.10 199.156   3
   1  -4  10 5976.09 210.924   2
   1   4  10 5800.99 176.519   5
   1  -4  10 5744.67 193.459   8
   1   4  10 6003.97 196.602   8
   1   4  10 5854.10 195.608   7
   1  -4  10 5762.83 193.011   7
   1  -4  10 5688.53 192.168   1
   1  -4  11 1454.56 81.0982  25
   1  -4  11 1319.97 93.1131   2
   1   4  11 1329.77 80.1916  20
   1  -4  11 1274.70 91.6233   8
   1   4  11 1415.25 94.5282   8
   1   4  11 1419.92 95.0344   7
   1  -4  11 1342.20 93.2938   7
   1  -4  11 1315.53 93.9653   6
   1   4  11 1295.43 92.3441   6
   1  -4  12 4961.67 170.775  25
   1   4  12 4912.36 181.664   1
   1   4  12 5074.02 174.740  20
   1   4  12 5071.49 165.298   5
   1  -4  12 4931.96 190.512   8
   1   4  12 5002.39 190.569   8
   1   4  12 5090.56 192.184   7
   1  -4  12 5388.12 194.859   7
   1  -4  12 5126.96 192.659   6
   1   4  12 5078.16 191.590   6
   1  -4  13 13895.0 391.668   6
   1   4  13 13710.8 391.954   6
   1   4  13 14146.2 369.618  20
   1  -4  13 13209.0 360.775  25
   1  -4  13 12999.8 384.485   8
   1   4  13 13175.4 386.057   8
   1   4  13 13468.4 389.282   7
   1  -4  13 13689.2 388.868   7
   1   4  13 13596.4 376.634   1
   1  -4  14 128.643 51.3351  25
   1   4  14 173.303 52.1482  20
   1   4  14 87.5039 42.2216   3
   1  -4  14 89.6533 63.7634   8
   1   4  14 157.797 68.0298   7
   1  -4  14 161.811 66.9204   7
   1   4  14 99.9521 63.5809   8
   1  -4  14 59.2209 64.5366   6
   1   4  14 79.5803 66.1918   6
   1   4  14 114.228 49.3687   2
   1   4  14 79.8579 52.6412   1
   1   4  15 24.8049 49.6719  20
   1  -4  15 46.1309 61.1492   6
   1   4  15-20.6967 61.0631   6
   1   4  15-31.0976 58.4262   8
   1   4  15 5.15280 61.6922   7
   1  -4  15 56.2802 59.0441   7
   1  -4  15 10.2743 63.6483   8
   1  -4  15 25.5344 46.5231  25
   1   4  15 51.4427 44.7865   2
   1   4  15-39.0865 54.1637   1
   1   4  16 63.8689 49.5171  20
   1   4  16 62.1708 61.3699   6
   1  -4  16 20.5189 60.7637   6
   1   4  16 25.8911 59.5340   8
   1  -4  16 25.6508 65.6372   7
   1   4  16-36.2246 63.2663   7
   1  -4  16 97.8470 49.4357  25
   1   4  16 7.98784 45.7441   2
   1   4  16 56.7241 54.7785   1
   1   4  17 11.6177 45.7096   2
   1  -4  17 48.9511 63.4039   7
   1   4  17 103.957 64.3128   7
   1   4  17 33.7293 47.9138  20
   1  -4  18 125.060 59.9566   7
   1   4  18 127.206 62.0075   7
   1   4  18 96.0003 51.8563  20
   1   4  18 159.816 49.6104   1
   1   4  18 112.090 49.6397   2
   1   4  18 59.1992 57.2085   6
   1  -4  18 75.9487 55.7645   6
   1   4  19 205.192 62.1964   7
   1   4  19 335.612 52.2268   2
   1   4  19 321.861 55.4703   1
   1   4  19 285.635 57.5887  20
   1  -4  19 274.745 62.3411   6
   1   4  19 302.785 62.3613   6
   1   4  20 1687.46 85.0818   2
   1  -4  20 1620.18 92.0499   6
   1   4  20 1730.19 95.4421   6
   1   4  20 1435.72 88.6428  20
   1   4  20 1627.22 87.5232   1
   1   4  21 2436.26 93.0001   2
   1   4  21 2449.59 96.5854   1
  -1   5  22 1958.29 79.0260   2
  -1   5  21 2898.98 111.990   2
  -1   5  21 2685.44 116.431  20
  -1   5  20 530.647 53.1790   3
  -1   5  20 649.171 60.2512   2
  -1   5  20 629.313 65.9087  20
  -1   5  20 669.744 64.1733   1
  -1   5  19 85.9622 43.6783   3
  -1   5  19 197.582 55.3478  20
  -1   5  19 177.522 51.6375   1
  -1   5  19 193.776 50.2172   2
  -1   5  18 13.6061 57.1186   6
  -1  -5  18 103.168 57.9218   6
  -1   5  18 61.5190 50.3106  20
  -1   5  18-36.7670 50.4511   1
  -1   5  17 5348.02 200.671   1
  -1   5  17 5351.37 188.749   3
  -1   5  17 5509.93 197.153   2
  -1   5  17 5152.62 186.733   5
  -1  -5  17 5463.40 211.074   6
  -1   5  17 5309.82 210.619   6
  -1  -5  16 74.6665 55.2727  25
  -1   5  16 193.843 51.9109   3
  -1   5  16 155.131 52.3787  20
  -1   5  16 133.553 68.4501   7
  -1  -5  16 122.935 61.6035   7
  -1   5  16 100.255 47.3072   5
  -1  -5  16 210.596 66.3211   6
  -1   5  16 158.098 61.6918   6
  -1   5  16 135.218 58.0928   1
  -1   5  16 186.211 53.7707   2
  -1   5  15 10042.0 312.089   6
  -1  -5  15 9250.60 305.073   6
  -1   5  15 9938.21 294.665  20
  -1   5  15 9912.48 311.374   7
  -1  -5  15 9816.49 310.136   7
  -1   5  15 9633.13 284.516   5
  -1   5  15 9792.88 295.506   2
  -1   5  15 9780.40 300.900   1
  -1  -5  15 10133.8 295.802  25
  -1  -5  14 1099.01 86.1994  25
  -1  -5  14 1016.22 95.8441   2
  -1   5  14 1088.29 82.6627  20
  -1   5  14 1094.88 97.0957   7
  -1  -5  14 952.667 92.7543   7
  -1   5  14 1205.62 80.4835   5
  -1   5  14 975.363 80.1817   2
  -1   5  14 1155.06 90.0199   1
  -1   5  14 969.410 90.6490   6
  -1  -5  14 919.694 88.7448   6
  -1  -5  13 2310.90 116.405  25
  -1  -5  13 2578.49 128.972   6
  -1   5  13 2306.45 125.850   6
  -1   5  13 2522.14 118.492  20
  -1   5  13 2337.32 112.301   5
  -1  -5  13 2316.90 138.523   2
  -1  -5  13 2497.98 127.490   7
  -1   5  13 2703.91 132.605   7
  -1   5  13 2498.70 123.331   1
  -1  -5  12 105.824 40.6709  23
  -1  -5  12 141.456 52.6331   6
  -1   5  12 80.2514 52.2113   6
  -1  -5  12 158.625 61.5568   4
  -1   5  12 179.701 46.6485   5
  -1   5  12 132.440 50.8925   1
  -1  -5  12 187.254 67.6582   2
  -1  -5  12 152.119 55.3163   7
  -1   5  12 156.071 57.9056   7
  -1  -5  12 181.640 47.1446  25
  -1  -5  11 37471.3 852.374  23
  -1   5  11 37474.9 869.132   6
  -1  -5  11 35521.1 899.606   4
  -1   5  11 37826.9 869.282   8
  -1   5  11 36819.3 863.273   1
  -1  -5  11 38944.7 860.104  25
  -1   5  11 36780.4 867.246   7
  -1  -5  11 36892.6 865.284   7
  -1   5  10 4441.71 158.577   7
   1  -5 -10 4203.86 154.218  13
   1  -5 -10 4437.29 159.202  14
  -1   5  10 4618.89 159.688   6
  -1  -5  10 4511.14 157.384   6
  -1   5  10 4695.82 160.361   8
  -1  -5  10 4953.00 155.801  25
  -1  -5  10 4351.56 181.202   2
  -1  -5   9 220.227 39.9394  21
  -1   5   9 222.247 41.1790  21
   1  -5  -9 224.172 44.2689  10
  -1  -5   9 292.953 57.4529   4
  -1  -5   9 186.017 56.2202   2
  -1   5   9 171.473 46.5464   8
  -1  -5   9 203.125 47.4032   8
  -1  -5   9 164.649 44.9586   7
  -1   5   9 134.654 45.1280   7
   1  -5  -9 239.977 54.1003  14
  -1   5   9 173.988 46.8183   6
  -1  -5   9 225.713 45.9466   6
  -1  -5   9 255.177 46.3355  25
  -1  -5   9 199.760 40.0743  23
  -1  -5   8 545.710 52.9267   7
  -1   5   8 533.347 52.5004   7
  -1   5   8 461.846 50.7144   8
  -1  -5   8 536.418 52.7327   8
  -1  -5   8 511.637 64.3601   4
  -1   5   8 518.717 46.9856  22
   1  -5  -8 465.981 51.1591  10
  -1  -5   8 569.720 47.4100  21
  -1   5   8 514.622 46.6427  21
  -1  -5   8 464.750 50.9053   6
  -1   5   8 422.856 50.6428   6
  -1  -5   8 493.940 44.9147  23
  -1   5   7 2112.00 85.3891   8
  -1  -5   7 2135.18 104.259   4
  -1  -5   7 1937.13 79.2815  22
  -1   5   7 2052.62 81.3199  22
   1  -5  -7 1925.12 91.7102  10
  -1  -5   7 1997.17 86.9032  25
  -1  -5   7 2166.83 85.5362   7
  -1   5   7 2054.98 84.9441   7
   1  -5  -7 1941.23 94.1374  13
  -1  -5   7 2035.23 81.2725  21
  -1   5   7 2060.96 81.5891  21
  -1   5   7 2145.75 86.1380   6
  -1  -5   7 2088.35 83.8294   6
  -1  -5   7 2011.70 81.1135  23
  -1   5   6 2870.94 95.0758   8
  -1  -5   6 2591.28 114.531   4
  -1   5   6 2727.29 90.8251  22
  -1  -5   6 2593.31 88.8185  22
   1  -5  -6 2837.64 110.290  10
  -1  -5   6 2698.13 99.4600  25
  -1  -5   6 2600.61 92.1784   7
  -1   5   6 2733.28 93.8678   7
   1  -5  -6 2654.25 108.230  13
  -1  -5   6 2784.12 93.5316   6
  -1   5   6 2813.53 94.2818   6
  -1   5   6 2592.49 89.7874  21
  -1  -5   6 2609.92 89.3427  21
  -1  -5   6 2593.14 94.3614  23
  -1  -5   5 48.4956 23.8794   9
  -1  -5   5 86.0724 41.7952   4
  -1  -5   5 50.9273 23.3282  22
  -1   5   5 36.0453 22.7464  22
   1  -5  -5 53.0249 36.5431  10
  -1   5   5 23.2253 30.6275   7
  -1  -5   5 65.3606 30.1593   7
  -1  -5   5 25.3430 26.7269  14
  -1   5   5 18.4069 28.9247   6
  -1  -5   5 68.0460 29.8389   6
  -1  -5   5 45.6393 26.5994  13
   1  -5  -5 51.5421 44.5785  13
  -1   5   5 24.1105 23.1118  21
  -1  -5   5 39.5763 21.9750  21
  -1  -5   5 56.2448 32.3343  23
  -1  -5   4 39642.5 850.474  14
  -1  -5   4 40233.3 853.214  13
  -1   5   4 38701.2 841.748  22
  -1  -5   4 40922.3 841.859  22
  -1   5   4 39993.1 843.673   6
   1  -5  -4 37605.9 872.260  10
  -1   5   4 38107.9 842.496   7
  -1  -5   4 36455.5 840.427   6
  -1   5   4 38490.6 841.750  21
  -1  -5   4 38705.1 840.943  21
  -1  -5   4 39433.6 846.802   9
  -1   5   3 14189.5 308.316  22
  -1  -5   3 14234.1 329.152  13
  -1  -5   3 14031.6 327.094  14
  -1  -5   3 13946.9 323.384   9
  -1   5   3 13558.3 307.765  21
   1  -5  -2 3609.16 114.951   9
  -1  -5   2 3565.14 107.108   9
  -1  -5   2 3522.51 110.029  13
  -1  -5   2 3500.62 109.502  14
   1  -5  -1 68272.2 1487.09   9
  -1  -5   1 67929.3 1485.39  14
  -1  -5   1 69845.3 1487.30  13
  -1  -5   0 315907. 6640.86  14
  -1  -5   0 313627. 6641.70  13
   1  -5   0 310936. 6644.26  10
   1  -5   0 313760. 6636.79   9
  -1   5   0 311596. 6641.10  17
  -1  -5  -1 211365. 3971.07  13
  -1  -5  -1 209905. 3970.28  14
  -1   5  -1 209804. 3965.01  17
   1  -5   1 211720. 3959.58   9
   1  -5   1 213351. 3969.00  10
   1  -5   2 14098.6 315.959   7
   1   5   2 14229.7 319.660   7
   1  -5   2 14186.5 316.085   8
   1   5   2 14719.3 319.796   8
   1  -5   2 14468.5 338.718   9
   1  -5   2 14736.9 345.969  10
  -1  -5  -2 14707.2 352.192  14
   1  -5   2 14832.2 343.903  13
  -1  -5  -2 14930.1 353.653  13
   1   5   2 14831.1 320.275   6
  -1   5  -2 14851.9 345.857  17
   1  -5   3 955.715 41.1040   7
   1   5   3 1032.34 43.9379   7
   1  -5   3 952.022 39.3251  23
   1  -5   3 959.622 50.7247   9
   1   5   3 1062.31 44.5571   8
   1  -5   3 938.971 40.7865   8
  -1  -5  -3 1052.42 62.8819  13
   1  -5   3 1061.67 54.1806  13
   1   5   3 1008.23 43.4821   6
   1  -5   3 952.872 40.7073   6
  -1   5  -3 1036.45 57.3320  17
   1   5   4 79638.0 1714.34   7
   1  -5   4 80441.6 1712.11   7
   1  -5   4 80509.4 1706.94  23
   1  -5   4 79154.2 1711.94   8
   1   5   4 80917.9 1714.94   8
   1  -5   4 79648.8 1721.37  10
   1  -5   4 80163.4 1712.26   6
   1   5   4 82643.4 1715.80   6
  -1   5  -4 80048.9 1726.03  17
   1  -5   4 75317.9 1714.85  13
  -1  -5  -4 81893.5 1739.53  13
  -1  -5  -4 80184.0 1738.66  14
  -1  -5  -5 60900.0 1353.96  13
  -1  -5  -5 60841.2 1354.74  14
   1  -5   5 61383.2 1333.56   8
   1   5   5 62011.0 1335.89   8
  -1   5  -5 62108.6 1340.77  17
   1  -5   5 62495.2 1333.99   6
   1   5   5 62307.4 1336.19   6
   1  -5   5 59746.3 1323.74  23
   1  -5   5 61908.9 1333.40   7
   1   5   5 63042.6 1336.49   7
   1  -5   6 581.657 49.4167   7
   1   5   6 611.250 50.9162   7
   1  -5   6 553.909 48.8733   8
   1   5   6 561.741 50.2383   8
  -1   5  -6 698.041 49.8231  17
   1   5   6 597.604 51.4331   6
   1  -5   6 569.620 48.2458   6
  -1  -5  -6 636.755 59.4510  13
  -1  -5  -6 613.853 60.5061  14
   1   5   7 8990.20 238.132   7
   1  -5   7 9078.76 235.956   7
   1   5   7 8625.30 237.332   8
   1   5   7 8876.75 222.233  19
  -1  -5  -7 8847.48 245.177  14
   1   5   7 8870.70 238.199   6
   1  -5   7 8574.38 233.843   6
   1  -5   8 2664.78 108.734   6
   1   5   8 2632.60 108.812   6
   1  -5   8 2669.15 108.796   8
   1   5   8 2748.90 110.792   8
   1  -5   8 2884.09 124.976   2
   1   5   8 2620.00 110.237   7
   1  -5   8 2786.00 109.644   7
  -1  -5  -8 2809.21 114.687  14
   1  -5   8 2508.04 107.962  25
   1   5   9 5111.31 173.349   6
   1  -5   9 5136.33 170.840   6
   1   5   9 5181.69 172.997   8
   1  -5   9 5350.87 173.048   8
   1  -5   9 5067.33 190.595   2
  -1  -5  -9 5176.58 167.538  13
  -1  -5  -9 5265.96 171.042  14
   1  -5   9 5142.42 166.959  25
   1  -5  10 2517.17 118.117   7
   1   5  10 2636.00 121.294   7
   1  -5  10 2988.31 117.661  25
   1   5  10 2719.84 125.009   6
  -1  -5 -10 2586.50 123.940  15
   1   5  10 2661.26 123.392   8
   1  -5  10 2650.96 119.808   8
  -1  -5 -11 34247.7 812.855  15
   1  -5  11 34338.4 821.441   6
   1   5  11 35330.5 825.349   6
   1   5  11 33940.9 800.253   5
   1  -5  11 34799.9 822.149   7
   1   5  11 35452.3 825.115   7
   1  -5  11 34422.8 805.076  25
   1   5  11 35322.2 825.201   8
   1  -5  11 35159.8 822.557   8
   1  -5  12 3773.18 160.019   6
   1   5  12 3957.35 163.310   6
   1   5  12 3258.56 131.388   5
   1   5  12 3918.44 148.249  20
   1  -5  12 3443.77 154.469   7
   1   5  12 3825.45 162.498   7
   1  -5  12 3634.50 144.373  25
   1   5  12 3741.80 160.538   8
   1  -5  12 3812.83 161.185   8
   1   5  13 2850.99 145.943   6
   1  -5  13 3081.68 149.617   6
   1   5  13 3291.29 136.225  20
   1   5  13 2867.95 140.363   1
   1  -5  13 3146.39 150.690   7
   1   5  13 3447.28 155.420   7
   1  -5  13 2946.21 132.485  25
   1  -5  13 2828.54 146.056   8
   1   5  13 3127.53 150.476   8
   1   5  14 4237.73 160.108   3
   1   5  14 4631.14 191.449   7
   1  -5  14 4612.44 189.916   7
   1   5  14 4283.14 178.360   1
   1   5  14 4689.52 174.737  20
   1  -5  14 4576.07 190.159   6
   1   5  14 4526.09 189.849   6
   1  -5  14 4781.55 173.591  25
   1  -5  15 469.732 79.7210   7
   1   5  15 465.975 76.1276   8
   1   5  15 500.426 79.1450   7
   1   5  15 604.301 68.4690   2
   1   5  15 573.970 71.9707   1
   1  -5  15 519.095 63.2171  25
   1   5  15 573.701 69.7885  20
   1   5  15 539.870 80.9864   6
   1  -5  15 498.882 77.0509   6
   1   5  16 2193.41 120.862   2
   1   5  16 2641.39 132.272   1
   1   5  16 2248.26 134.060   6
   1  -5  16 2490.71 136.843   6
   1  -5  17 872.955 87.7259   7
   1   5  17 955.190 88.4483   7
   1   5  17 798.758 76.0371   2
   1   5  17 767.015 77.1202  20
   1   5  17 821.280 85.9638   6
   1  -5  17 796.933 85.2752   6
   1  -5  17 832.590 72.5301  25
   1   5  18 1876.72 107.141  20
   1   5  18 2013.73 108.276   1
   1   5  18 1991.39 116.354   7
   1   5  18 2064.92 116.798   6
   1  -5  18 2046.24 116.092   6
   1   5  18 1875.20 104.644   2
   1   5  19 1802.81 99.3991  20
   1   5  19 1958.19 99.9535   1
   1  -5  19 1852.94 100.940   6
   1   5  19 1861.08 104.518   6
   1   5  19 1890.94 95.3703   2
   1   5  20-43.2843 35.5523   2
   1   5  20 41.3087 35.7885   1
   1   5  20 68.4376 38.5524  20
   1   5  21 201.766 34.1154   1
   1   5  21 162.716 30.5666   2
  -1   6  21 58.4049 32.5206   2
  -1   6  21 94.6808 35.0545   1
  -1   6  21 25.7882 35.1621  20
  -1   6  20 719.718 61.5746   1
  -1   6  20 683.816 59.7670   2
  -1   6  20 499.432 49.3922   3
  -1   6  20 706.019 63.0685  20
  -1   6  19 77.9178 46.3436   1
  -1   6  19 25.9629 42.1706   2
  -1   6  19 49.7983 37.6444   3
  -1   6  19 37.9134 43.2765  20
  -1   6  18 1177.01 85.6907   1
  -1   6  18 931.860 73.1515   3
  -1   6  18 1052.66 80.2455   2
  -1   6  18 928.633 80.9358  20
  -1  -6  17 1414.08 97.3664  25
  -1   6  17 1222.15 90.0221   2
  -1   6  17 1449.56 88.9056   3
  -1   6  17 1545.41 98.6941  20
  -1   6  17 1279.38 86.1816   5
  -1  -6  16 2938.86 137.572  25
  -1   6  16 2949.73 131.791   3
  -1   6  16 3058.89 139.126   2
  -1   6  16 2973.76 142.363   1
  -1   6  16 3082.44 141.087  20
  -1   6  16 3038.66 129.947   5
  -1   6  15 455.924 62.5826   2
  -1   6  15 439.407 70.9799   1
  -1   6  15 382.161 59.9306   5
  -1  -6  15 353.361 64.8418  25
  -1   6  15 317.393 57.4315  20
  -1   6  14 53.4060 54.6498   1
  -1   6  14 52.6796 42.5070   5
  -1  -6  14 45.1563 54.4676  25
  -1   6  14 63.2435 48.3335  20
  -1   6  13 8057.86 252.782   5
  -1   6  13 8341.55 261.610   1
  -1  -6  13 8834.93 259.365  25
  -1   6  12 2282.93 115.097   1
   1  -6 -12 2079.47 120.408   9
  -1  -6  12 2505.93 117.067  25
  -1   6  11 17982.1 453.432   1
  -1  -6  11 18637.7 450.877  25
   1  -6 -11 17229.2 456.406  14
   1  -6 -11 17117.6 465.883   9
   1  -6 -10 520.323 64.2189  14
  -1  -6  10 469.899 55.2354  25
   1  -6 -10 436.034 59.3844  13
   1  -6  -9 5240.17 180.285  13
  -1  -6   9 5106.39 167.047  25
   1  -6  -8 9.10871 37.5013  10
  -1  -6   8 62.9476 36.7864  25
  -1  -6   8 35.5603 31.4339  23
   1  -6  -8 44.7194 45.3249  13
  -1  -6   7 26275.5 591.237  23
   1  -6  -7 25119.7 612.207  13
   1  -6  -7 25607.4 614.800  10
   1  -6  -6 3439.66 133.851  10
  -1  -6   6 3611.57 116.410  23
  -1  -6   6 3513.24 121.236  25
   1  -6  -5 4303.64 151.134  10
  -1  -6   5 4450.59 132.328  23
  -1  -6   5 4248.85 120.814   9
  -1  -6   5 4333.71 127.174  13
  -1  -6   4 36116.4 792.645   9
   1  -6  -4 36052.3 823.214  10
   1  -6  -4 34794.8 820.995  13
  -1  -6   4 36554.4 800.078  13
  -1  -6   4 35884.7 796.634  14
  -1  -6   3 66.5333 36.0877  13
   1  -6  -3 74.0908 49.9887  13
  -1  -6   3 126.599 33.9293   9
   1  -6  -3 71.7554 47.1820   9
  -1  -6   3 113.954 39.7877  14
   1  -6  -3 84.7077 47.6227  10
  -1  -6   2 31689.5 707.778   9
   1  -6  -2 30850.7 716.938   9
  -1  -6   2 31702.3 713.109  13
  -1  -6   2 31901.7 710.971  14
   1  -6  -2 31420.0 723.943  13
   1  -6  -2 31804.6 725.480  10
   1  -6  -1 20303.9 478.362   9
  -1  -6   1 20641.1 476.004   9
  -1  -6   1 20092.6 477.408  13
  -1  -6   1 20307.3 477.260  14
   1  -6  -1 20226.9 484.968  13
   1  -6  -1 20687.7 486.515  10
   1  -6   0 1179.93 66.5255   9
  -1  -6   0 1339.20 70.9910  13
   1  -6   0 1277.52 71.1151  13
  -1  -6   0 1164.42 72.9117  14
   1  -6   0 1322.11 71.8226  10
   1  -6   1 6655.01 184.168   9
   1  -6   1 6940.58 193.463  10
   1  -6   1 6526.02 189.435  13
  -1  -6  -1 6819.17 195.130  14
  -1  -6  -1 6774.14 195.507  13
   1  -6   2 525.098 49.6818  10
  -1   6  -2 672.810 55.7866  17
  -1  -6  -2 634.609 63.6140  14
   1  -6   2 575.091 52.1729  13
   1  -6   2 588.257 48.3861   9
  -1  -6  -2 524.527 59.4711  13
   1  -6   3 9459.15 240.899   9
   1  -6   3 9304.12 244.428  13
  -1  -6  -3 9824.07 261.843  14
  -1  -6  -3 9795.94 261.194  13
  -1   6  -3 9650.96 250.615  17
  -1   6  -4 337.058 44.6856  17
  -1  -6  -4 375.449 57.1085  14
   1  -6   4 281.059 39.6846   9
   1  -6   4 347.219 39.4050  13
  -1   6  -5 237.064 42.0785  17
  -1  -6  -5 302.648 57.1132  14
  -1  -6  -6 4470.55 157.490  14
  -1  -6  -6 4389.44 155.536  13
  -1  -6  -7 20235.3 508.788  13
  -1  -6  -7 21126.4 512.788  14
   1   6   7 21032.9 483.442  19
   1  -6   8 14934.0 374.069  25
  -1  -6  -8 14285.2 378.586  13
   1  -6   9 5314.70 174.128  25
  -1  -6  -9 5198.68 177.997  13
  -1  -6  -9 5394.52 182.965  14
  -1  -6 -10 4753.90 173.847  14
   1  -6  10 5210.05 172.964  25
  -1  -6 -10 5045.38 184.784  15
   1  -6  11 45.6465 47.6656  25
  -1  -6 -11 136.314 69.4766  15
  -1  -6 -12 26.7125 71.2624  15
   1   6  12 28.2153 44.7051  20
   1   6  12 58.3922 42.3802   5
   1  -6  12 17.3237 47.7770  25
   1  -6  13 2817.55 127.740  25
   1   6  13 2643.92 134.847   1
   1   6  13 2587.89 123.669  20
   1  -6  14 122.797 51.6392  25
   1   6  14 150.763 57.5075   1
   1   6  14 90.8060 48.3181  20
   1  -6  15 1243.09 86.3112  25
   1   6  15 1246.03 95.0453   1
   1   6  15 939.872 84.0971   2
   1   6  15 1204.26 88.3063  20
   1  -6  16 589.490 67.6326  25
   1   6  16 632.648 70.7438   2
   1   6  16 595.482 68.7198  20
   1  -6  17 3214.74 132.806  25
   1   6  17 3127.19 139.671   1
   1   6  17 2861.25 132.121  20
   1   6  18 371.561 59.3462   1
   1   6  18 445.451 56.9230   2
   1   6  18 457.812 58.2153  20
   1   6  19 8647.83 256.315  20
   1   6  19 9446.52 261.055   1
   1   6  19 9401.02 256.858   2
   1   6  20 100.197 36.1518   1
   1   6  20 100.111 31.4207   2
   1   6  20 113.798 35.3726  20
  -1   7  21 1969.78 80.0206   2
  -1   7  20 1236.21 71.5660   2
  -1   7  20 1215.48 74.2884  20
  -1   7  20 1263.51 71.7832   1
  -1   7  19 140.288 40.3901   3
  -1   7  19 146.433 45.0821  20
  -1   7  19 104.987 43.9155   1
  -1   7  19 134.006 40.8999   2
  -1   7  18 51.0033 38.8708   3
  -1   7  18 43.0912 42.5492   2
  -1   7  18 62.5552 46.8906   1
  -1   7  18 31.2196 42.9892  20
  -1  -7  17 5663.08 192.644  25
  -1   7  17 5158.32 179.312   5
  -1   7  17 5235.37 191.852   1
  -1   7  17 5586.34 194.303  20
  -1   7  16 5483.19 197.951  20
  -1   7  16 5109.68 184.193   5
  -1   7  16 5493.59 192.116   3
  -1   7  16 6081.49 202.517   2
  -1   7  16 5879.33 205.610   1
  -1  -7  16 5678.10 201.080  25
  -1   7  15 12397.1 347.709  20
  -1   7  15 12085.9 336.024   5
  -1   7  15 12155.2 352.219   1
  -1   7  15 11966.7 346.333   2
  -1  -7  15 12598.8 349.148  25
  -1   7  14 28.0927 50.3835  20
  -1   7  14 57.4570 50.0056   1
  -1  -7  14 69.4199 51.5932  25
  -1   7  14 7.18782 44.2388   5
   1  -7 -13 2079.22 127.086  15
  -1  -7  13 2124.60 114.363  25
  -1   7  13 2056.51 111.646   5
   1  -7 -13 2061.46 123.744   9
  -1   7  13 2333.36 121.067   1
   1  -7 -12 3546.51 165.356   9
  -1   7  12 3838.59 155.171   1
  -1  -7  12 3705.57 151.874  25
   1  -7 -11 841.649 83.9825  14
   1  -7 -11 778.114 76.7396  13
   1  -7 -11 703.226 83.2523   9
  -1   7  11 803.400 71.9989   1
  -1  -7  11 740.423 68.8803  25
   1  -7 -10 149.854 58.3145  14
   1  -7 -10 233.274 60.9058   9
  -1  -7  10 159.275 47.7089  25
   1  -7 -10 216.925 55.2426  13
   1  -7  -9 1888.90 110.424   9
   1  -7  -9 1819.83 109.230  14
   1  -7  -9 1902.15 107.841  13
  -1  -7   9 2027.81 97.6793  25
   1  -7  -8 306.599 61.4044  14
   1  -7  -8 197.908 54.3770  13
   1  -7  -8 184.498 54.0330   9
  -1  -7   8 230.403 45.3248  25
   1  -7  -7 14855.9 407.425  10
  -1  -7   7 16140.0 390.851  25
   1  -7  -7 15679.7 411.991  13
   1  -7  -7 15493.9 410.640   9
   1  -7  -6 9062.21 269.134  10
   1  -7  -6 9155.92 267.840  13
   1  -7  -6 9257.00 268.423   9
   1  -7  -5 10637.4 295.991  10
   1  -7  -5 10526.8 292.922  13
   1  -7  -5 10149.9 289.285   9
   1  -7  -4 332.941 54.1571  13
  -1  -7   4 325.185 41.8305  13
  -1  -7   4 264.872 42.2933  14
   1  -7  -4 281.979 51.7433  10
   1  -7  -4 304.359 54.8163   9
  -1  -7   4 372.031 39.7157   9
  -1  -7   3 419.653 48.0053  13
  -1  -7   3 441.732 49.5584  14
  -1  -7   3 342.935 43.7594   9
   1  -7  -3 412.249 56.2348   9
   1  -7  -3 344.772 56.1515  10
   1  -7  -2 6876.44 211.408  10
   1  -7  -2 6783.87 203.528   9
  -1  -7   2 6808.48 194.364   9
  -1  -7   2 7096.81 201.078  13
  -1  -7   2 7101.36 198.768  14
   1  -7  -1 471.202 55.7680  10
  -1  -7   1 355.722 51.3207  13
  -1  -7   1 377.930 54.4250  14
  -1  -7   1 445.276 50.6496   9
   1  -7   0 69191.3 1546.48  13
  -1  -7   0 71011.5 1544.95  14
   1  -7   0 71064.8 1551.51  10
   1  -7   1 15540.5 396.960  13
  -1  -7  -1 16397.8 403.859  14
   1  -7   1 16462.3 403.018  10
  -1  -7  -2 9292.27 255.039  14
   1  -7   2 8495.03 238.971  13
   1  -7   2 9126.96 247.823  10
   1  -7   3 6432.95 192.856  10
   1  -7   3 7110.77 194.122  13
  -1  -7  -3 6897.19 207.549  14
  -1  -7  -3 6626.57 204.541  13
   1  -7   3 6218.96 182.739   9
  -1  -7  -4 476.320 60.6193  13
   1  -7   4 501.451 47.6983   9
  -1  -7  -4 569.037 67.5172  14
  -1  -7  -5 9719.95 278.822  13
  -1  -7  -6 28997.8 691.951  13
  -1  -7  -7 23301.5 575.042  13
  -1  -7  -7 23493.1 577.533  14
   1  -7   8 17672.9 430.125  25
  -1  -7  -8 16973.7 438.803  14
   1  -7   9 16289.1 421.353  25
  -1  -7  -9 16578.9 433.392  14
  -1  -7  -9 16370.6 430.420  13
   1  -7  10 541.049 64.6643  25
  -1  -7 -10 572.875 84.1885  15
  -1  -7 -10 468.150 65.1085  13
  -1  -7 -10 602.699 73.5407  14
   1  -7  11 185.955 51.8820  25
  -1  -7 -11 155.746 72.4937  15
   1  -7  12 2283.92 117.841  25
  -1  -7 -12 2302.87 130.615  15
   1   7  12 2107.81 108.176   5
   1  -7  13 153.934 52.3361  25
   1   7  13 63.4921 46.2956  20
   1   7  13 8.47976 45.0616   1
   1  -7  14 329.012 60.8642  25
   1   7  14 432.450 60.2439  20
   1   7  15 120.941 56.6988   1
   1   7  15 235.378 53.4809   2
   1  -7  16 249.074 56.6155  25
   1   7  16 261.826 52.6910  20
   1   7  16 270.107 57.7292   1
   1  -7  17 67.8855 44.2218  25
   1   7  17 46.1490 42.4363  20
   1   7  17 28.5801 45.4232   1
   1   7  17-19.9295 39.7713   2
   1   7  18 222.482 47.6518  20
   1   7  18 214.091 47.9789   1
   1   7  18 225.245 45.8107   2
   1   7  19 2.37505 34.5372  20
   1   7  19-7.20547 33.6437   2
   1   7  19 48.1969 37.1526   1
   1   7  20 36.0184 30.7739   1
   1   7  20 48.6625 27.2126   2
  -1   8  20 787.769 52.9695   2
  -1   8  20 715.282 53.2728  20
  -1   8  20 659.223 50.7055   1
  -1   8  19 663.880 56.5616   2
  -1   8  19 664.483 49.9695   3
  -1   8  19 649.766 56.4932  20
  -1   8  19 615.882 55.2257   1
  -1   8  18 47.3311 36.6815   3
  -1   8  18 56.3648 42.0033   2
  -1   8  18 42.5241 42.3463   1
  -1   8  18 119.785 44.0342  20
  -1   8  17 2984.27 128.859  20
  -1   8  17 2639.03 115.617   3
  -1   8  17 2821.76 124.165   2
  -1   8  17 2834.21 128.215   1
  -1  -8  17 2904.10 128.219  25
  -1   8  17 2765.27 115.390   5
  -1   8  16 2924.62 134.571   1
  -1  -8  16 2956.38 134.137  25
  -1   8  16 2897.29 130.526  20
  -1   8  15 104.613 45.6987   5
  -1   8  15 113.730 50.7531   2
  -1   8  15 83.0827 51.5930   1
   1  -8 -14 7551.96 258.547  15
  -1   8  14 7584.46 250.624   1
  -1  -8  14 8140.77 252.158  25
  -1   8  14 7676.16 240.545   5
  -1   8  13 2298.55 122.012   1
   1  -8 -13 2368.56 135.119   9
  -1  -8  13 2622.21 125.113  25
   1  -8 -13 2511.25 144.419  15
   1  -8 -12 189.287 63.7830  14
  -1  -8  12 127.514 54.6293  25
  -1   8  12 152.886 52.6549   1
   1  -8 -12 141.939 64.9869   9
   1  -8 -11 1507.76 106.313  13
   1  -8 -11 1776.28 114.824  14
  -1  -8  11 1824.43 102.724  25
  -1   8  11 1811.22 102.705   1
   1  -8 -11 1572.57 112.845   9
   1  -8 -10 14912.2 421.541   9
  -1  -8  10 14991.6 395.453  25
   1  -8 -10 14986.7 416.624  14
   1  -8 -10 14841.4 415.522  13
   1  -8  -9 271.615 63.7235  13
   1  -8  -9 191.668 67.1263  14
   1  -8  -9 188.703 60.2803   9
  -1  -8   9 233.781 53.0676  25
   1  -8  -8 15026.8 420.380  14
   1  -8  -8 15247.4 421.135  13
   1  -8  -8 15233.8 421.809   9
  -1  -8   8 15802.6 396.853  25
   1  -8  -7 3522.14 153.016  13
  -1  -8   7 3645.66 135.394  25
   1  -8  -7 3529.07 153.958   9
   1  -8  -7 3582.26 155.732  14
   1  -8  -6 23232.3 595.272  13
   1  -8  -6 22571.0 593.833  10
  -1  -8   6 25100.4 571.477  25
   1  -8  -6 24182.3 596.927   9
   1  -8  -6 24109.3 600.299  14
   1  -8  -5 19348.8 497.875  10
   1  -8  -5 19465.5 493.503   9
   1  -8  -5 19190.1 495.578  13
   1  -8  -4 386.773 62.0352  10
   1  -8  -4 303.228 55.5823   9
   1  -8  -3 3312.18 139.647  10
  -1  -8   3 3259.25 118.278   9
   1  -8  -3 3350.03 134.541   9
   1  -8  -3 3260.60 138.612  13
  -1  -8   3 3495.10 127.581  13
  -1  -8   3 3303.95 124.046  14
   1  -8  -2 23144.7 564.245  10
   1  -8  -2 22524.8 552.623   9
  -1  -8   2 23342.7 542.974   9
   1  -8  -2 21282.2 553.811  13
  -1  -8   2 23235.3 545.985  14
  -1  -8   2 23347.7 549.549  13
   1  -8  -1 12672.4 341.281  10
   1  -8  -1 12317.3 329.874   9
  -1  -8   1 12753.5 328.113   9
  -1  -8   1 12549.3 331.796  13
  -1  -8   1 12642.0 329.722  14
   1  -8  -1 12116.1 334.886  13
   1  -8   0 204309. 4408.24  10
   1  -8   0 208459. 4396.67   9
  -1  -8   0 208545. 4402.35   9
  -1  -8   0 202821. 4401.56  14
  -1  -8   0 207806. 4404.20  13
   1  -8   0 200486. 4402.36  13
   1  -8   1 4296.02 156.592  10
  -1  -8  -1 4478.13 157.927   9
   1  -8   1 4513.68 148.748   9
  -1  -8  -1 4036.66 153.406  14
   1  -8   1 4217.64 151.604  13
  -1  -8  -1 4491.44 160.811  13
   1  -8   2 31820.1 732.783  10
   1  -8   2 30588.3 717.143   9
  -1  -8  -2 31605.2 738.832  13
   1  -8   2 31232.3 728.404  13
   1  -8   2 31289.5 727.067  14
  -1  -8  -3 15216.1 399.028  13
   1  -8   3 15273.1 381.230  14
   1  -8   3 14915.1 374.183   9
  -1  -8  -4 26685.8 649.306  13
  -1  -8  -4 27051.6 648.901  14
   1  -8   4 26448.2 616.752   9
  -1  -8  -5 2946.75 133.658  14
  -1  -8  -5 2596.23 125.020  13
  -1  -8  -6 2483.99 123.013  13
  -1  -8  -6 2413.20 121.193  14
  -1  -8  -7 91.3299 51.9036  13
  -1  -8  -7 4.01863 52.9944  14
  -1  -8  -8 5589.01 203.990  13
  -1  -8  -8 5582.00 204.034  14
   1  -8   8 6092.67 196.797  25
  -1  -8  -9 12936.3 372.035  14
  -1  -8  -9 12476.3 369.400  13
  -1  -8 -10 994.000 101.298  15
  -1  -8 -10 982.372 90.9241  14
  -1  -8 -10 928.170 85.6041  13
   1  -8  10 906.477 77.7875  25
  -1  -8 -11 544.552 89.5334  15
  -1  -8 -11 512.867 74.5967  14
   1  -8  11 617.885 70.5035  25
   1  -8  12 488.353 68.4703  25
  -1  -8 -12 336.198 74.4413   9
   1   8  12 381.004 57.7097   5
   1   8  13 353.192 54.9528  20
  -1  -8 -13 323.086 79.3814  15
   1   8  13 340.575 60.2613   1
   1  -8  13 378.571 59.4424  25
  -1  -8 -14 2253.97 133.711   9
   1   8  14 2486.23 127.584   1
   1   8  15 3114.21 133.548  20
   1   8  15 3024.36 137.639   2
   1  -8  15 3421.86 139.251  25
   1   8  16 7187.91 221.635  20
   1   8  16 7190.90 223.869   2
   1   8  16 6596.22 223.157   1
   1  -8  16 7084.52 221.608  25
   1   8  17 124.410 44.2845  20
   1  -8  17 108.344 47.6258  25
   1   8  17 114.712 44.7919   1
   1   8  17 42.0667 38.9655   2
   1   8  18 816.667 60.2102   2
   1   8  18 703.607 58.3903  20
   1   8  18 735.601 60.9866   1
   1   8  19 29.2863 31.8552   1
   1   8  19 36.4738 29.4029   2
  -1   9  19 261.278 39.6517  20
  -1   9  19 152.542 35.4881   2
  -1   9  19 227.200 36.4889   1
  -1   9  18 746.294 54.7468   3
  -1   9  18 805.842 60.5195   2
  -1   9  18 809.248 62.3063  20
  -1   9  18 786.774 59.9834   1
  -1   9  17 241.167 40.5276   5
  -1   9  17 341.797 46.6999   3
  -1   9  17 341.430 50.1174   2
  -1   9  17 207.106 47.4634   1
  -1   9  17 310.365 51.2001  20
  -1  -9  17 332.800 55.9987  25
  -1   9  16 135.956 47.4701  20
  -1   9  16 101.050 40.6024   5
  -1   9  16 103.550 47.8173   1
  -1   9  16 177.964 49.4643   2
  -1  -9  16 99.3569 53.6882  25
  -1  -9  15 1059.16 82.3636  25
  -1   9  15 1081.63 81.2168  20
  -1   9  15 1011.39 80.2777   1
   1  -9 -14 5597.09 211.642  15
  -1   9  14 5525.51 196.958   1
   1  -9 -14 5280.25 205.643   9
  -1   9  14 5575.62 191.086   5
   1  -9 -13 29.3176 60.9771   9
  -1  -9  13 148.064 56.4274  25
  -1   9  13 114.634 53.8434   1
   1  -9 -13 129.167 80.5969  15
   1  -9 -12 4911.62 201.213   9
  -1  -9  12 5139.30 184.634  25
  -1   9  12 4558.01 178.214   1
   1  -9 -12 4543.05 190.923  14
   1  -9 -11 3839.22 175.333   9
  -1  -9  11 3987.26 158.530  25
  -1   9  11 3624.84 152.507   1
   1  -9 -11 3585.11 166.713  13
   1  -9 -11 3887.61 173.442  14
  -1  -9  10 6877.31 217.651  25
   1  -9 -10 6328.23 235.153   9
   1  -9 -10 6149.98 232.648  14
   1  -9 -10 6140.60 231.123  13
  -1  -9   9 2185.69 110.757  25
   1  -9  -9 2312.84 133.543   9
   1  -9  -9 2236.32 132.918  14
   1  -9  -9 2309.66 133.514  13
   1  -9  -8 223.075 65.9955   9
   1  -9  -8 359.610 74.8048  14
   1  -9  -8 405.218 73.4615  13
  -1  -9   8 364.175 57.7306  25
   1  -9  -7 6412.50 237.401  14
   1  -9  -7 6633.20 237.936  13
  -1  -9   7 7041.89 214.464  25
   1  -9  -7 6823.71 237.431   9
   1  -9  -6 17022.8 463.256  13
   1  -9  -6 17391.2 464.087  14
  -1  -9   6 16805.5 427.385  25
   1  -9  -6 16794.4 456.810   9
   1  -9  -5 1330.06 99.6500  13
   1  -9  -5 1256.48 94.6982   9
   1  -9  -5 1271.91 99.9806  14
  -1  -9   5 1340.23 79.4928  25
   1  -9  -4 6906.01 229.660   9
   1  -9  -4 6965.64 236.519  13
  -1  -9   4 7131.82 213.376  13
   1  -9  -4 7205.78 239.011  14
   1  -9  -4 6777.23 236.147  10
  -1  -9   3 6792.18 202.350   9
   1  -9  -3 6740.74 219.374   9
  -1  -9   3 6856.12 210.240  13
   1  -9  -3 6705.25 226.088  13
   1  -9  -3 6423.13 226.270  14
   1  -9  -3 6353.35 225.494  10
   1  -9  -2 1814.91 99.0509   9
  -1  -9   2 1808.88 92.6080   9
   1  -9  -2 1894.85 107.873  13
  -1  -9   2 1916.70 98.0183  13
   1  -9  -2 1840.68 109.146  14
   1  -9  -2 1746.92 105.882  10
   1  -9  -1 306.171 53.9741   9
  -1  -9   1 301.572 49.8953   9
   1  -9  -1 218.379 52.1617  10
   1  -9  -1 246.166 61.3477  14
  -1  -9   1 226.200 53.3819  14
  -1  -9   1 304.431 55.6924  13
   1  -9  -1 236.039 57.8457  13
  -1  -9   0 66595.2 1482.90   9
   1  -9   0 66720.9 1476.34   9
  -1  -9   0 67054.1 1485.83  13
  -1  -9   0 65771.0 1482.35  14
   1  -9   0 66884.9 1488.84  13
   1  -9   0 66326.3 1486.35  14
   1  -9   0 65348.1 1490.42  10
  -1  -9  -1 5748.35 195.681  14
   1  -9   1 5680.08 192.558  13
  -1  -9  -1 5813.05 197.937  13
  -1  -9  -1 5600.14 193.558   9
   1  -9   1 5564.18 183.521   9
   1  -9   2 6431.13 208.261  13
  -1  -9  -2 6517.60 217.016  14
  -1  -9  -2 6248.68 213.042  13
  -1  -9  -2 6617.01 217.674   9
   1  -9   2 6117.59 194.571   9
  -1  -9  -3 118.680 54.5775  14
  -1  -9  -3 132.046 54.6099  13
   1  -9   3 48.1212 39.5287  13
  -1  -9  -3 90.5257 51.0165   9
   1  -9   3 97.7872 40.1093   9
  -1  -9  -4 18931.8 494.801  14
  -1  -9  -4 18547.3 493.359  13
  -1  -9  -4 19389.0 502.240   9
  -1  -9  -5 12.8430 46.4888  13
  -1  -9  -5-25.6371 57.6392  14
  -1  -9  -6 315.690 65.2698  13
  -1  -9  -6 554.336 74.6166  14
  -1  -9  -7 182.758 58.0840  13
   1  -9   7 233.303 58.3066  25
  -1  -9  -7 238.095 67.0315  14
  -1  -9  -8 480.071 71.7520  13
  -1  -9  -8 382.327 70.4173  14
   1  -9   8 508.406 64.6045  25
  -1  -9  -9 2488.82 144.712  15
  -1  -9  -9 2652.11 149.492   9
   1  -9   9 2530.66 124.302  25
  -1  -9  -9 2438.13 134.420  13
  -1  -9  -9 2692.29 139.615  14
  -1  -9 -10 10152.9 333.505   9
  -1  -9 -10 10079.7 312.174  14
  -1  -9 -10 9397.42 303.370  13
   1  -9  10 10352.2 298.897  25
  -1  -9 -11 8229.34 273.983  15
  -1  -9 -11 7494.36 280.357   9
  -1  -9 -11 7655.11 259.933  14
   1  -9  11 8360.36 255.019  25
  -1  -9 -12 82.2880 63.1059   9
   1   9  12 106.685 53.3518   1
  -1  -9 -12 194.347 80.0292  15
   1  -9  12 89.1077 50.6815  25
  -1  -9 -13 282.870 76.4041  15
   1   9  13 267.098 58.6784   1
  -1  -9 -13 231.897 68.9526   9
  -1  -9 -14 220.657 62.7771   9
   1  -9  14 187.640 55.8593  25
   1   9  14 177.209 54.8804   1
   1   9  14 94.6645 44.2911  20
  -1  -9 -14 75.9594 69.6321  15
   1   9  15 347.018 54.2974   2
   1   9  15 482.772 62.5091   1
   1  -9  15 478.495 64.7717  25
   1   9  15 394.197 54.8860  20
   1   9  16 11508.6 320.228   2
   1   9  16 11845.9 324.310   1
   1  -9  16 12327.1 323.330  25
   1   9  16 11902.2 317.489  20
   1   9  17 57.3320 36.7079   2
   1   9  17 83.8631 38.3966   1
   1  -9  17 35.2900 39.3886  25
   1   9  17 33.9187 36.0012  20
   1   9  18 194.149 36.9476   2
   1   9  18 159.415 38.3018   1
   1   9  19 383.020 37.5672   2
  -1  10  18 37.4523 30.2023  20
  -1  10  18 21.2780 26.3232   3
  -1  10  17 2624.28 106.098  20
  -1  10  17 2329.72 100.369   1
  -1  10  17 2449.85 96.7979   3
  -1  10  17 2490.32 103.280   2
  -1  10  16 1159.94 69.6361   5
  -1 -10  16 1327.80 83.4176  25
  -1  10  16 1279.17 77.8709  20
  -1  10  16 1161.60 76.4975   2
  -1  10  16 1168.67 77.0934   1
  -1  10  15 2976.57 122.189   5
   1 -10 -15 3190.27 142.358  15
  -1  10  15 3026.87 128.774   2
  -1  10  15 3029.27 128.562   1
  -1 -10  15 3241.32 134.087  25
   1 -10 -14 5257.68 203.374   9
  -1  10  14 5997.13 198.943  20
   1 -10 -14 5316.20 206.913  15
  -1 -10  14 6204.98 200.605  25
   1 -10 -13 1580.62 120.795  15
   1 -10 -13 1384.81 105.883   9
  -1 -10  13 1634.92 102.557  25
   1 -10 -12 121.608 62.0472  14
   1 -10 -12 27.1231 53.9520  13
   1 -10 -12 55.5492 77.7362  15
  -1 -10  12 88.5169 51.0619  25
   1 -10 -12 80.6448 60.1505   9
   1 -10 -11 8877.57 302.460  13
   1 -10 -11 9464.84 307.658  14
   1 -10 -10 803.260 89.8987  13
   1 -10 -10 964.228 102.063  14
  -1 -10  10 1067.42 82.7450  25
   1 -10 -10 1040.99 97.9110   9
   1 -10  -9 17484.4 488.709  13
   1 -10  -9 16577.2 483.732  14
  -1 -10   9 18284.6 458.624  25
   1 -10  -9 17682.1 490.758   9
   1 -10  -8 5360.74 211.683  14
   1 -10  -8 5098.48 211.330  13
  -1 -10   8 5036.23 182.134  25
   1 -10  -8 5279.02 212.152   9
   1 -10  -7 19168.1 519.675  14
   1 -10  -7 18047.9 516.884  13
  -1 -10   7 19530.4 483.051  25
   1 -10  -7 19286.8 517.605   9
  -1 -10   6 85.6618 45.4830  25
   1 -10  -6 41.0928 65.7274  14
   1 -10  -6 56.5225 58.1694  13
   1 -10  -6 43.2954 55.9519   9
   1 -10  -5 1921.83 117.214   9
   1 -10  -5 1633.37 117.695  13
   1 -10  -5 2067.86 125.725  14
  -1 -10   5 1966.87 99.4874  25
   1 -10  -4 2114.96 119.487   9
   1 -10  -4 2120.97 128.004  14
   1 -10  -4 1981.53 124.312  13
  -1 -10   4 2008.73 98.9805  25
   1 -10  -3 700.075 74.2724   9
  -1 -10   3 696.827 69.3653  13
   1 -10  -3 733.862 84.6017  13
  -1 -10   3 674.686 68.3665  14
   1 -10  -3 836.039 87.6631  14
   1 -10  -2 3482.83 150.037   9
  -1 -10   2 3565.45 140.398   9
   1 -10  -2 3454.03 156.737  13
  -1 -10   2 3338.74 143.662  13
  -1 -10   2 3271.88 141.914  14
   1 -10  -2 3545.45 157.085  14
   1 -10  -1 15922.4 422.472   9
  -1 -10   1 16450.4 421.254   9
  -1 -10   1 15534.0 422.462  13
  -1 -10   1 15670.1 420.899  14
   1 -10  -1 15910.1 434.742  13
   1 -10  -1 16116.1 433.762  14
  -1 -10   0 16227.9 426.672   9
   1 -10   0 16065.8 421.547   9
  -1 -10   0 16117.2 431.098  13
  -1 -10   0 16075.6 427.574  14
   1 -10   0 15844.8 431.131  14
   1 -10   0 15894.3 433.003  13
  -1 -10  -1 9449.28 288.997   9
   1 -10   1 9595.47 277.138   9
  -1 -10  -1 9283.40 289.940  13
  -1 -10  -1 9420.10 289.312  14
   1 -10   1 9456.08 288.040  13
   1 -10   1 9940.06 289.676  14
  -1 -10  -2 26505.7 655.971   9
   1 -10   2 26407.5 632.087   9
  -1 -10  -2 25996.8 655.332  13
  -1 -10  -2 26001.7 652.166  14
   1 -10   2 26404.8 641.547  14
   1 -10   2 26187.9 644.524  13
  -1 -10  -3 1848.92 116.681   9
   1 -10   3 2085.51 102.192   9
  -1 -10  -3 2033.44 122.384  13
  -1 -10  -3 2042.56 121.893  14
  -1 -10  -4 19443.2 512.145   9
  -1 -10  -4 18151.4 501.198  13
  -1 -10  -4 19128.6 505.491  14
  -1 -10  -5 18979.2 518.169   9
  -1 -10  -5 19397.7 511.884  14
  -1 -10  -5 18597.4 507.870  13
  -1 -10  -6 6336.89 242.271   9
  -1 -10  -6 6349.74 232.648  14
  -1 -10  -6 6100.20 229.314  13
   1  10   7 11257.3 308.592  19
   1 -10   7 11521.4 324.680  25
  -1 -10  -7 10987.3 342.096  14
  -1 -10  -7 10989.9 341.673  13
  -1 -10  -7 10868.6 355.374   9
   1 -10   8 5579.65 196.477  25
  -1 -10  -8 5817.53 222.278  15
  -1 -10  -8 4970.02 206.327  13
  -1 -10  -8 5135.34 207.230  14
  -1 -10  -8 5182.14 220.253   9
   1 -10   9 3334.94 146.393  25
  -1 -10  -9 3198.00 157.458  14
  -1 -10  -9 3084.21 153.657  13
  -1 -10  -9 3097.99 169.812   9
  -1 -10 -10 388.408 72.2045  14
  -1 -10 -10 398.585 75.5256  13
   1 -10  10 401.942 63.0250  25
  -1 -10 -10 416.317 91.9782  15
  -1 -10 -11 253.081 72.5340   9
  -1 -10 -11 217.686 69.5369  14
   1 -10  11 185.580 56.9348  25
  -1 -10 -11 208.064 83.2014  15
  -1 -10 -12 373.815 84.9110  15
  -1 -10 -12 170.500 65.1178   9
  -1 -10 -13 1208.20 100.753   9
   1 -10  13 1364.80 91.4421  25
   1  10  13 1299.35 84.6449  20
   1  10  13 1232.90 89.2765   1
  -1 -10 -13 1537.88 110.024  15
  -1 -10 -14 2082.10 121.109   9
   1 -10  14 2362.68 112.990  25
   1  10  14 2037.14 109.225   1
  -1 -10 -14 2195.05 122.021  15
   1  10  14 2223.15 104.486  20
   1 -10  15 445.604 59.5714  25
   1  10  15 502.233 53.4634  20
   1  10  15 527.308 57.5755   2
   1  10  15 443.087 57.1644   1
   1  10  15 404.587 46.9837   3
   1  10  16 870.463 63.8387   2
   1  10  16 784.595 62.7844   1
   1 -10  16 812.347 63.4849  25
   1  10  16 782.928 59.1427  20
   1  10  17 710.836 52.6265   2
   1  10  17 744.073 54.1521   1
   1  10  18 308.870 34.4686   2
  -1  11  17 1436.88 70.3200   2
  -1  11  17 1459.62 66.2621   3
  -1  11  16 5271.49 158.272  20
  -1 -11  16 5467.43 164.512  25
  -1  11  16 4279.66 142.435   5
  -1  11  16 4783.89 153.300   2
  -1  11  16 4839.13 150.146   3
  -1  11  15 94.8825 39.9520  20
  -1  11  15 113.208 37.3623   5
   1 -11 -15 163.091 62.2974  15
  -1 -11  15 76.7392 47.2921  25
  -1  11  15 98.6020 38.3462   2
  -1  11  14 153.291 44.9004  20
  -1  11  14 93.1896 38.2605   5
  -1  11  14 29.7284 39.0257   2
   1 -11 -14 63.8713 69.1612  15
  -1 -11  14 103.668 49.1516  25
   1 -11 -14 217.574 56.6487   9
  -1  11  13 183.425 47.8375   5
   1 -11 -13 259.638 64.6797  14
  -1 -11  13 183.917 51.6933  25
   1 -11 -13 212.906 77.7315  15
   1 -11 -13 129.833 57.6957   9
   1 -11 -12 6394.73 230.869  14
   1 -11 -12 6208.04 226.426  13
  -1 -11  12 6489.85 214.759  25
   1 -11 -12 6906.24 242.903  15
   1 -11 -12 6509.33 235.397   9
   1 -11 -11 24.5142 64.2636  14
   1 -11 -11 9.57512 55.4595  13
   1 -11 -11-5.17142 78.5591  15
   1 -11 -11-5.07292 56.7264   9
   1 -11 -10 131.683 66.9984   9
  -1 -11  10 74.7203 52.6413  25
   1 -11 -10 99.1428 66.7878  14
  -1 -11   9 22467.4 552.350  25
   1 -11  -9 22180.1 588.546  14
   1 -11  -9 21234.2 586.416  13
   1 -11  -8 10290.9 332.861   9
  -1 -11   8 10218.9 296.734  25
   1 -11  -8 9984.79 332.728  13
   1 -11  -8 10786.9 340.858  14
   1 -11  -7 626.352 86.1715   9
  -1 -11   7 705.256 72.2034  25
   1 -11  -7 606.966 92.0131  14
   1 -11  -7 794.047 94.2634  13
   1 -11  -6 9498.22 307.731   9
  -1 -11   6 9071.61 270.869  25
   1 -11  -6 9483.91 316.058  14
   1 -11  -6 9252.89 311.471  13
   1 -11  -5 7004.20 250.732   9
  -1 -11   5 7215.95 223.718  25
   1 -11  -5 7470.19 265.804  14
   1 -11  -5 6942.99 260.753  13
   1 -11  -4 28518.4 703.706   9
   1 -11  -4 28579.5 715.895  13
   1 -11  -4 26741.9 706.560  14
   1 -11  -3 1695.12 111.032   9
   1 -11  -3 1783.67 122.179  13
  -1 -11   3 1689.83 104.284  13
   1 -11  -3 1830.59 122.945  14
  -1 -11   2 44.7789 48.0388   9
   1 -11  -2-35.2244 54.3749   9
   1 -11  -2 125.253 64.0993  13
  -1 -11   2 44.9049 49.7372  13
   1 -11  -2 39.2630 63.1799  14
  -1 -11   2-15.5804 54.9850  14
   1 -11  -1 8647.36 274.010   9
  -1 -11   1 8535.95 268.077   9
  -1 -11   1 8603.75 271.873  14
  -1 -11   1 8775.60 277.009  13
   1 -11  -1 8863.91 285.224  14
   1 -11  -1 8814.84 286.198  13
   1 -11   0 15944.6 431.165   9
  -1 -11   0 16188.6 436.728   9
   1 -11   0 16522.0 444.196  14
  -1 -11   0 15510.2 438.056  13
   1 -11   0 16366.9 446.498  13
  -1 -11   0 16191.7 438.303  14
   1 -11   1 6810.49 225.286   9
  -1 -11  -1 6788.86 237.589   9
  -1 -11  -1 6991.95 240.143  14
   1 -11   1 7028.59 239.765  13
  -1 -11  -1 6751.13 240.043  13
   1 -11   1 6933.13 236.378  14
  -1 -11  -2 1282.18 99.9088   9
   1 -11   2 1247.38 88.6378   9
  -1 -11  -2 1207.01 98.7608  14
  -1 -11  -2 1470.47 107.323  13
   1 -11   2 1213.76 94.8478  13
  -1 -11  -3 3114.89 156.151   9
  -1 -11  -3 3227.87 159.660  13
  -1 -11  -3 3183.23 157.417  14
  -1 -11  -4 2546.78 146.084   9
  -1 -11  -4 2752.65 147.515  14
  -1 -11  -4 2572.95 146.724  13
  -1 -11  -5 3372.84 170.947   9
  -1 -11  -5 3205.59 161.959  14
  -1 -11  -5 3131.70 161.240  13
   1 -11   6 284.813 64.1295  25
  -1 -11  -6 355.278 82.3448  14
  -1 -11  -6 351.456 72.5035  13
  -1 -11  -6 262.174 77.5877   9
   1 -11   7 2493.50 125.255  25
  -1 -11  -7 2403.75 150.747   9
  -1 -11  -7 2361.80 149.776  15
  -1 -11  -7 2343.18 142.604  14
  -1 -11  -7 2236.96 139.373  13
   1  11   7 2609.39 120.757  19
  -1 -11  -8 4984.37 209.840  15
   1 -11   8 4887.82 183.565  25
  -1 -11  -8 4508.93 196.397  13
  -1 -11  -8 4834.82 201.155  14
   1 -11   9 638.719 72.9057  25
  -1 -11  -9 635.424 96.2705  15
  -1 -11  -9 565.052 87.8627   9
  -1 -11  -9 591.794 85.3816  14
  -1 -11 -10 912.565 102.493  15
  -1 -11 -10 748.813 94.0012   9
  -1 -11 -10 1055.11 95.6464  14
   1 -11  11 204.262 53.7543  25
  -1 -11 -11 339.147 68.2409  14
  -1 -11 -11 222.961 82.2369  15
  -1 -11 -11 280.030 73.4490   9
   1 -11  12 87.9254 46.4065  25
   1  11  12 94.6659 43.6925   1
  -1 -11 -12 53.3938 56.0186  14
  -1 -11 -12 170.185 74.8170  15
  -1 -11 -12 54.5692 58.1443   9
   1  11  13 850.820 66.1002  20
   1 -11  13 814.682 73.2738  25
   1  11  13 776.438 69.1862   1
  -1 -11 -13 641.490 74.1256  14
  -1 -11 -13 835.012 84.2731   9
  -1 -11 -13 831.761 89.6616  15
   1  11  14 2858.92 120.004   1
   1  11  14 3084.91 124.552   2
   1  11  14 3038.26 117.851  20
   1 -11  14 3315.19 127.108  25
  -1 -11 -14 2840.35 133.634   9
  -1 -11 -14 3254.25 136.877  15
   1  11  15 89.8527 35.3074  20
   1 -11  15 118.086 42.7630  25
   1  11  15 117.596 37.5040   2
   1  11  15 166.571 40.2929   1
   1 -11  16 110.292 36.0092  25
   1  11  16 49.3623 29.5873   2
   1  11  16 73.7761 30.5399   1
   1  11  17 1227.09 59.6599   2
  -1  12  16 2780.83 93.8670   3
  -1  12  16 2406.17 92.4782   2
  -1  12  15 433.278 41.4101   5
  -1 -12  15 537.535 54.5999  25
  -1  12  15 508.820 47.7153  20
   1 -12 -14 11103.8 324.048  14
  -1  12  14 14177.2 335.072  20
  -1  12  14 12631.7 320.435   5
  -1  12  14 12108.5 321.015   2
   1 -12 -14 13440.5 345.738  15
  -1 -12  14 12931.3 332.225  25
   1 -12 -14 12622.0 338.640   9
   1 -12 -13 52.6990 48.7687   9
  -1  12  13 56.5302 40.1217   5
  -1  12  13 47.6566 35.6383   2
   1 -12 -13 79.8502 67.2952  15
   1 -12 -13 100.875 54.7866  14
  -1 -12  13 60.3902 44.6590  25
   1 -12 -12 89.9712 53.0957   9
   1 -12 -12 91.5243 71.2740  15
   1 -12 -12 27.9501 58.9057  14
  -1 -12  12 38.7237 44.5093  25
   1 -12 -11 985.970 90.1318   9
   1 -12 -11 962.092 101.360  15
   1 -12 -11 955.872 90.2883  14
   1 -12 -11 790.136 83.2256  13
  -1 -12  11 909.254 76.5761  25
   1 -12 -10 582.294 82.1125  13
   1 -12 -10 824.937 102.280  15
   1 -12 -10 719.019 85.8285   9
  -1 -12  10 724.135 71.3852  25
   1 -12  -9 2226.13 137.494  14
   1 -12  -9 2077.83 134.608  13
   1 -12  -9 2162.49 130.925   9
   1 -12  -8 33.1126 63.2049  13
   1 -12  -8 16.6050 74.6702  14
   1 -12  -8 69.0351 57.9216   9
  -1 -12   8 38.1928 46.4509  25
   1 -12  -7 50.8261 65.6767  14
  -1 -12   7 57.7849 47.9949  25
   1 -12  -6 924.096 100.869  13
   1 -12  -6 709.982 95.8217  14
  -1 -12   6 726.009 70.7082  25
   1 -12  -5 3779.92 173.537   9
   1 -12  -5 3477.17 179.493  13
   1 -12  -5 3672.67 180.629  14
   1 -12  -4 9850.09 312.155   9
   1 -12  -4 9289.17 316.169  13
   1 -12  -4 9390.18 315.931  14
   1 -12  -3 258.489 69.8981   9
   1 -12  -3 262.369 79.6870  14
   1 -12  -3 197.622 72.9734  13
   1 -12  -2 420.537 71.6141   9
   1 -12  -2 335.833 76.8596  14
  -1 -12   2 278.593 65.4026  14
  -1 -12   2 289.253 64.0354  13
   1 -12  -2 303.280 72.6886  13
   1 -12  -1 2043.62 129.569  13
  -1 -12   1 1971.38 119.652  14
   1 -12  -1 2171.70 132.648  14
  -1 -12   1 2054.78 122.056  13
   1 -12  -1 1974.61 118.890   9
  -1 -12   1 1864.28 113.645   9
   1 -12   0 14475.0 411.308  14
   1 -12   0 14276.4 414.806  13
  -1 -12   0 14167.5 410.756  13
  -1 -12   0 14369.7 405.894  14
  -1 -12   0 14215.4 403.166   9
   1 -12   0 14682.0 401.112   9
  -1 -12  -1 2162.34 127.921   9
   1 -12   1 2349.25 125.696   9
   1 -12   1 2413.49 132.626  14
   1 -12   1 2282.70 131.095  13
  -1 -12  -1 2433.47 136.458  14
  -1 -12  -1 2282.43 134.741  13
  -1 -12  -1 2447.89 139.032  15
   1 -12   2 2949.56 136.987   9
  -1 -12  -2 2997.33 152.203   9
  -1 -12  -2 2700.00 147.056  14
  -1 -12  -2 2826.45 148.421  13
   1 -12   2 2884.46 143.332  13
  -1 -12  -3 17581.3 488.793   9
  -1 -12  -3 17413.7 483.789  14
  -1 -12  -3 17555.5 485.451  13
  -1 -12  -4 15870.6 458.199   9
  -1 -12  -4 16393.5 453.942  15
   1 -12   4 16402.2 429.013  25
  -1 -12  -4 15499.7 453.545  13
  -1 -12  -4 15692.8 453.208  14
   1 -12   5 3.83113 52.2563  25
  -1 -12  -5 36.6077 67.9375  14
  -1 -12  -5 25.7222 85.3886  15
  -1 -12  -5 31.7639 63.6076  13
   1  12   6 456.770 70.2388  19
  -1 -12  -6 318.449 80.6113  14
  -1 -12  -6 467.917 94.4390  15
   1 -12   6 366.120 65.5608  25
   1 -12   7 4128.50 166.655  25
  -1 -12  -7 4572.22 201.710   9
   1  12   7 4221.10 162.387  19
  -1 -12  -7 4146.07 188.825  14
  -1 -12  -7 4523.61 198.172  15
  -1 -12  -8 91.4713 79.0660  15
  -1 -12  -8 109.445 68.9887   9
  -1 -12  -8 54.5673 67.5006  14
  -1 -12  -8 93.4231 63.3211  13
   1 -12   9 1025.90 81.0782  25
  -1 -12  -9 917.314 100.052   9
   1 -12  10 485.414 62.9446  25
  -1 -12 -10 492.120 87.7922  15
  -1 -12 -10 483.149 78.3683   9
  -1 -12 -10 395.340 72.8964  14
   1 -12  11 143.991 51.2524  25
  -1 -12 -11 19.4772 55.3112  14
  -1 -12 -11 168.477 74.9245  15
  -1 -12 -11 117.377 58.8032   9
   1  12  12 257.188 44.6732  20
   1 -12  12 256.243 50.6287  25
  -1 -12 -12 140.441 55.2107  14
  -1 -12 -12 221.350 62.5467   9
  -1 -12 -12 326.368 73.0223  15
   1  12  13 446.024 47.4506  20
   1 -12  13 580.585 58.7807  25
  -1 -12 -13 399.146 64.7745   9
  -1 -12 -13 581.662 76.6773  15
   1  12  14 826.073 53.7832  20
   1  12  14 753.813 57.8800   2
   1 -12  14 816.708 61.8921  25
   1  12  15 4001.94 128.102   2
   1 -12  15 4144.18 133.847  25
  -1  13  15 1007.36 53.2207   3
  -1 -13  14 7090.61 204.943  25
  -1  13  14 7142.83 194.105   5
  -1  13  13 9.55606 33.1148  20
  -1  13  13 10.6569 31.8745   5
   1 -13 -13 3.10368 56.8469  15
   1 -13 -13 48.3035 42.7233   9
   1 -13 -13-56.5580 47.9651  14
  -1 -13  13-14.5497 39.6509  25
   1 -13 -12 3987.76 160.276  15
   1 -13 -12 3852.10 152.143   9
   1 -13 -12 3619.76 150.062  14
  -1 -13  12 3542.43 134.279  25
   1 -13 -11 707.480 87.9977  15
   1 -13 -11 550.425 72.2662   9
   1 -13 -11 496.895 72.5128  14
  -1 -13  11 523.894 59.3453  25
  -1 -13  10 88.4648 45.2886  25
   1 -13 -10 176.582 77.4633  15
   1 -13 -10 183.237 61.1869   9
   1 -13 -10 88.9217 59.1975  14
   1 -13 -10 179.071 60.4438  13
  -1 -13   9 368.413 54.6885  25
   1 -13  -9 358.432 87.4127  15
   1 -13  -9 448.344 71.4088   9
   1 -13  -9 389.862 76.9696  14
   1 -13  -9 245.773 68.1008  13
   1 -13  -8 1171.29 114.451  15
   1 -13  -8 1099.88 95.8840   9
   1 -13  -8 1090.27 106.968  14
   1 -13  -8 1119.51 99.5130  13
  -1 -13   8 896.719 75.7294  25
   1 -13  -7 623.945 92.7972  13
   1 -13  -7 944.427 106.934  15
   1 -13  -7 891.883 89.3076   9
   1 -13  -6 2795.20 154.780  14
   1 -13  -6 2625.67 152.137  13
   1 -13  -6 2623.22 143.645   9
   1 -13  -5 615.721 83.8133   9
   1 -13  -5 650.079 92.7809  14
   1 -13  -5 513.532 84.0193  13
   1 -13  -4 4385.38 196.466  14
   1 -13  -4 4553.83 187.281   9
   1 -13  -3 1149.92 105.467  14
   1 -13  -3 1133.95 96.7632   9
   1 -13  -2 25.7500 63.3854  14
   1 -13  -1 1528.87 113.498  14
  -1 -13   1 1459.01 104.649  14
  -1 -13   0 13866.0 402.488  14
   1 -13   0 14627.5 409.132  14
  -1 -13  -1 471.583 84.8556  15
  -1 -13  -1 400.860 78.9529  14
  -1 -13  -2 486.899 85.8470  15
  -1 -13  -2 555.485 81.6860  14
  -1 -13  -2 446.129 72.6507   9
  -1 -13  -3 56.8095 73.4833  15
  -1 -13  -3-54.9055 64.0555  14
  -1 -13  -3 41.1745 60.2950   9
  -1 -13  -4 18958.3 502.089  15
  -1 -13  -4 17893.4 505.212   9
  -1 -13  -4 18589.5 503.675  14
  -1 -13  -4 17871.0 501.786  13
  -1 -13  -5 557.078 85.8670  13
  -1 -13  -5 661.316 88.2841   9
  -1 -13  -5 556.788 93.3640  15
   1  13   5 668.143 73.9508  19
  -1 -13  -5 698.670 91.8548  14
  -1 -13  -6 6070.26 226.001  15
  -1 -13  -6 5337.37 217.486  13
   1 -13   6 5451.76 194.297  25
  -1 -13  -6 5819.37 226.119   9
  -1 -13  -7 32.6410 63.2577   9
  -1 -13  -7-9.65051 65.9940  14
   1 -13   7 20.9178 46.7658  25
  -1 -13  -7 58.0511 78.0411  15
   1  13   7-18.3641 50.4255  19
  -1 -13  -8 443.855 85.2987  15
  -1 -13  -8 411.443 74.1932  14
  -1 -13  -8 630.936 83.6377   9
   1 -13   8 502.076 63.3212  25
  -1 -13  -9 521.809 76.4012  14
  -1 -13  -9 599.846 83.9720   9
   1 -13   9 431.648 58.8123  25
  -1 -13 -10 521.287 80.6515  15
  -1 -13 -10 381.206 68.5782  14
  -1 -13 -10 416.370 71.8296   9
   1 -13  10 299.261 53.9277  25
  -1 -13 -11 144.085 66.9797  15
   1 -13  11 11.2179 40.9950  25
  -1 -13 -11 72.5754 53.4399  14
  -1 -13 -11 71.4582 54.7829   9
   1 -13  12 3278.00 122.658  25
  -1 -13 -12 3042.28 137.890   9
   1  13  12 3230.31 113.490  20
   1 -13  13 222.686 40.6431  25
   1  13  13 177.257 30.6420  20
   1  13  13 149.351 34.1365   2
   1  13  14 1587.61 71.9721   2
   1 -13  14 2271.90 82.8527  25
  -1  14  13 71.3800 28.4150  20
  -1  14  13 67.2263 24.1800   5
  -1  14  12 2246.00 88.1108   5
   1 -14 -12 2054.99 102.995  14
  -1 -14  12 2149.11 90.4915  25
   1 -14 -11 7021.33 219.002  15
   1 -14 -11 7026.36 211.912   9
   1 -14 -11 6585.69 209.045  14
   1 -14 -10 27.2879 67.5466  15
   1 -14 -10 55.7435 50.6004   9
   1 -14 -10 145.723 57.9200  14
  -1 -14  10 151.452 39.9904  25
   1 -14  -9 64.1856 71.1740  15
   1 -14  -9 77.2069 52.9719   9
   1 -14  -9 71.2081 62.0918  14
  -1 -14   9 86.7599 40.8730  25
   1 -14  -8 150.304 78.2568  15
   1 -14  -8 138.260 56.7056   9
   1 -14  -8 113.522 61.4932  14
   1 -14  -8 149.728 61.1019  13
   1 -14  -7 1080.11 92.9604   9
  -1  14   7 1051.57 75.3933  19
   1 -14  -7 1130.62 109.419  15
   1 -14  -7 1136.58 100.806  14
   1 -14  -7 1108.38 97.5908  13
   1 -14  -6 3940.64 177.402  15
   1 -14  -6 3816.24 166.008   9
   1 -14  -6 3755.79 173.837  14
   1 -14  -6 3507.89 169.903  13
   1 -14  -5 497.826 89.0249  15
   1 -14  -5 414.491 70.3460   9
   1 -14  -5 367.561 72.3999  13
   1 -14  -5 395.534 78.0361  14
   1 -14  -4 690.603 93.3243  15
   1 -14  -4 619.456 76.6578   9
   1 -14  -4 607.486 82.0428  13
   1 -14  -4 508.367 81.3967  14
   1 -14  -3 1711.34 122.207  15
   1 -14  -3 1610.98 115.009  14
   1 -14  -3 1619.58 115.637  13
   1 -14  -3 1727.79 110.459   9
   1 -14  -2 1219.95 102.610  15
   1 -14  -2 1053.41 98.9224  13
   1 -14  -2 1203.04 93.3213   9
   1 -14  -1 289.754 64.5447   9
   1 -14  -1 209.548 67.0611  14
  -1 -14   1 239.703 64.2640  14
   1 -14  -1 204.314 66.0504  13
   1 -14   0 36.3756 52.5164   9
  -1 -14   0 85.3061 52.7821   9
   1 -14   0 99.4073 60.4505  13
  -1 -14   0-16.8483 60.0703  14
   1 -14   0 64.4992 56.2053  14
  -1 -14  -1 7784.03 251.423  15
   1 -14   1 7472.85 254.126  13
  -1 -14  -1 8005.10 257.470   9
  -1 -14  -2 2140.85 125.421  15
  -1 -14  -2 1941.64 120.602  14
  -1 -14  -2 1959.03 118.953   9
  -1 -14  -3 16866.2 451.161  15
  -1 -14  -3 15871.9 454.248  14
  -1 -14  -3 17126.3 459.933   9
  -1 -14  -4 285.730 70.1665  14
  -1 -14  -4 343.106 81.0151  15
  -1 -14  -4 323.380 66.1633   9
   1  14   4 310.058 63.6944  19
   1  14   5 2985.25 125.372  19
  -1 -14  -5 2720.57 140.496  14
  -1 -14  -5 2786.97 143.770   9
  -1 -14  -5 3024.15 147.552  15
   1  14   6 976.542 74.2273  19
  -1 -14  -6 920.018 90.6568  14
  -1 -14  -6 909.537 91.3698   9
   1 -14   6 685.165 67.1776  25
  -1 -14  -6 906.121 94.3424  15
   1  14   7 82.2897 45.3072  19
  -1 -14  -7 12.7160 58.7733  14
   1 -14   7 79.2968 44.1472  25
  -1 -14  -7 83.9365 73.6731  15
  -1 -14  -7 96.0584 58.9327   9
  -1 -14  -8 1648.32 107.205  14
   1 -14   8 1569.13 88.4693  25
  -1 -14  -8 1719.46 112.370  15
  -1 -14  -8 1706.20 112.513   9
  -1 -14  -9 1734.22 106.453  14
   1 -14   9 1598.23 88.1063  25
  -1 -14  -9 2115.77 118.224  15
  -1 -14  -9 2031.95 117.833   9
  -1 -14 -10 2512.95 121.650  14
  -1 -14 -10 3180.18 137.006   9
   1 -14  10 2583.91 108.168  25
  -1 -14 -10 3114.92 135.253  15
  -1 -14 -11 23.2054 43.4577   9
   1  14  11 78.0319 26.7408  20
   1  14  11 5.34306 27.7125   2
   1 -14  11 10.5509 35.2255  25
   1  14  12 123.588 29.2309   2
   1 -14  12 256.915 40.1544  25
   1 -15 -11-2.36263 40.7062  14
  -1  15  11 2.99449 21.4025   5
   1 -15 -10-5.80043 50.0540  14
   1 -15  -9 7754.91 239.070   9
   1 -15  -9 7718.30 243.466  14
   1 -15  -8 6399.56 209.854   9
   1  15  -8 6198.67 187.927  19
   1 -15  -8 6884.68 221.133  15
   1 -15  -8 6223.08 216.135  14
   1 -15  -7 6680.66 224.738   9
   1  15  -7 7257.23 216.314  19
   1 -15  -7 6998.62 234.246  15
   1 -15  -7 7146.36 236.368  14
   1 -15  -6 1211.79 88.7721   9
   1  15  -6 1193.58 85.4176  19
  -1  15   6 1127.73 73.2729  19
   1 -15  -6 1135.59 99.4807  15
   1 -15  -6 1172.89 97.0999  14
   1 -15  -5 228.058 57.3358   9
  -1  15   5 211.123 53.0963  19
   1 -15  -5 315.613 73.4942  15
   1 -15  -5 155.767 63.4163  14
   1 -15  -4 1073.49 95.8747  15
   1 -15  -4 907.342 81.9151   9
   1 -15  -4 1225.13 95.5940  14
   1 -15  -3 2096.23 117.837  15
   1 -15  -3 2017.29 111.024   9
   1 -15  -3 1749.82 113.723  14
   1 -15  -2 289.217 59.1014   9
   1 -15  -2 284.235 64.1063  14
   1 -15  -1 49.5013 55.2470  14
   1 -15   0 1814.99 103.562  14
  -1 -15   0 1392.87 98.8669  14
   1  15   1 927.742 81.7950  19
  -1 -15  -1 949.810 78.4590   9
  -1 -15  -1 775.561 81.2761  14
  -1 -15  -2 3401.35 147.010   9
   1  15   2 3751.89 146.214  19
  -1 -15  -2 3566.98 147.779  15
  -1 -15  -2 3366.37 150.441  14
  -1 -15  -3 858.665 78.2200   9
   1  15   3 1014.09 76.5408  19
  -1 -15  -3 998.408 88.4297  15
  -1 -15  -3 765.477 82.5456  14
  -1 -15  -4 908.371 81.1576   9
   1  15   4 913.514 71.6973  19
  -1 -15  -4 931.288 84.8204  15
  -1 -15  -4 853.942 84.9037  14
  -1 -15  -5 1925.75 112.318   9
   1  15   5 1984.67 95.7228  19
  -1 -15  -5 2034.69 114.049  15
  -1 -15  -5 1711.98 110.821  14
  -1 -15  -6 1157.34 90.2039   9
  -1 -15  -6 1015.22 87.6442  14
   1  15   6 1120.12 69.3713  19
  -1 -15  -6 1053.34 91.9076  15
   1 -15   7 332.678 45.2246  25
  -1 -15  -7 402.076 66.6095  14
  -1 -15  -7 403.042 71.9654  15
  -1 -15  -7 457.581 67.9711   9
   1 -15   8 743.455 56.7011  25
  -1 -15  -8 919.543 78.7940  14
  -1 -15  -8 946.682 80.7262   9
  -1 -15  -8 1016.71 85.8019  15
   1 -15   9 1806.44 80.2091  25
   1 -16  -8 595.199 66.7010  14
   1  16  -7 265.207 43.7667  19
   1 -16  -7 309.511 58.5775  14
   1  16  -6 422.032 54.5410  19
   1 -16  -6 259.324 60.0229  14
  -1  16   5 66.8820 40.6251  19
   1  16  -5 120.018 48.4029  19
   1 -16  -5 55.0616 52.6845  14
  -1  16   4 124.035 43.8369  19
   1  16  -4 241.989 52.9972  19
   1 -16  -4 168.729 54.5690  14
  -1  16   3 162.671 48.3925  19
   1  16  -3 180.183 53.2891  19
   1 -16  -3 139.564 53.1426  14
  -1  16   2 872.474 69.8993  19
   1  16  -2 865.056 70.6681  19
   1 -16  -2 743.949 72.4794  14
   1  16  -1 1332.34 82.5706  19
   1  16   0 267.796 53.5886  19
   1  16   1 3121.43 123.035  19
   1  16   2 630.886 60.5405  19
   1  16   3 819.022 62.5026  19
  -1 -16  -3 746.317 65.1194   9
   1  16   4 1712.67 81.0987  19
  -1 -16  -4 1543.29 91.1677   9
   1  16   5 3090.90 109.075  19
  -1  16  -6 2401.63 101.812  19
   1  17  -4 76.0923 36.6874  19
   1  17  -3 90.6487 39.5594  19
  -1  17   3 56.7061 35.4969  19
   1  17  -2 2868.27 102.950  19
  -1  17   2 2796.98 102.344  19
   1  17  -1 132.833 41.5953  19
  -1  17   1 132.693 41.5387  19
   1  17   0 633.158 51.4309  19
  -1  17   0 637.155 54.3259  19
   1  17   1 194.109 40.4735  19
  -1  17  -1 132.907 43.2106  19
   1  17   2 273.863 40.7363  19
  -1  17  -2 295.614 48.4615  19
   1  17   3 204.840 36.9668  19
  -1  17  -3 229.827 43.8638  19
  -2   0  22 4224.92 149.715   2
  -2   0  21-24.5836 40.2181   2
  -2   0  21 3.52329 41.2757   3
  -2   0  20 3846.53 177.142  20
  -2   0  20 4296.75 181.828   6
  -2   0  20 4050.17 164.309   2
  -2   0  20 3763.06 162.867   3
  -2   0  20 4140.06 167.177   1
  -2   0  19-46.1973 49.2975   3
  -2   0  19-41.5155 62.7900  20
  -2   0  19 4.40510 46.5860   2
  -2   0  18 384.017 80.8506   6
  -2   0  18 341.520 64.7126   4
  -2   0  18 263.504 70.6491  20
  -2   0  18 479.293 84.5858   7
  -2   0  18 273.412 65.3809   3
  -2   0  18 323.360 65.6856   1
  -2   0  18 354.321 64.0224   2
  -2   0  17-38.5858 62.8797   6
  -2   0  17-79.9761 55.7222   5
  -2   0  17 119.163 55.7754   4
  -2   0  17 15.3214 57.5716  20
  -2   0  17-11.0020 63.4825   7
  -2   0  17 63.8333 54.0052   3
  -2   0  17-23.2349 56.6140   1
  -2   0  17 71.7255 54.4270   2
  -2   0  16 14450.2 402.079   5
  -2   0  16 14289.3 420.163   6
  -2   0  16 13831.4 413.126   4
  -2   0  16 13794.3 406.872  20
  -2   0  16 14661.6 421.339   7
  -2   0  16 14091.0 397.325   3
  -2   0  16 15066.1 405.038   2
  -2   0  16 14900.9 407.429   1
  -2   0  15-14.6501 56.9963   6
  -2   0  15 13.0720 50.8567  20
  -2   0  15-14.3334 50.0627  21
  -2   0  15 12.1478 46.0100   5
  -2   0  15 9.47959 45.3373   4
  -2   0  15-24.3710 61.3818   7
  -2   0  15-27.5306 50.0025   3
  -2   0  15-7.95556 47.4547   2
  -2   0  15-8.24029 50.0232   1
  -2   0  14 9822.95 286.785   1
  -2   0  14 9618.97 302.181   6
  -2   0  14 9605.83 283.389   5
  -2   0  14 9530.22 295.934  22
  -2   0  14 9878.31 301.182   8
  -2   0  14 9521.64 298.789   7
  -2   0  14 9919.15 284.708   2
  -2   0  14 9969.29 283.408   3
  -2   0  14 9339.89 293.126   4
  -2   0  14 9392.99 294.370  21
  -2   0  14 9575.65 288.766  20
  -2   0  13-6.66657 39.9078   1
  -2   0  13 6.41504 40.6512   2
  -2   0  13 31.9765 49.6864   6
  -2   0  13 3.90231 40.5088  22
  -2   0  13 25.7772 38.7137   5
  -2   0  13 3.97830 51.3682   7
  -2   0  13 3.98939 48.6024   8
  -2   0  13-6.27451 38.7410   3
  -2   0  13-11.7437 38.6718  21
  -2   0  13 24.1792 42.9380  20
  -2   0  12 4103.04 151.106   1
  -2   0  12 4134.53 164.361   7
  -2   0  12 4659.24 170.929   6
  -2   0  12 4352.86 151.215   5
  -2   0  12 4256.72 159.754  22
  -2   0  12 4545.43 167.100   8
  -2   0  12 4502.30 163.514   4
  -2   0  12 4384.68 150.382   2
  -2   0  12 4469.08 150.951   3
  -2   0  12 4307.75 160.931  21
  -2   0  12 4572.40 155.977  20
  -2   0  11 24.7438 48.0095   7
  -2   0  11 18.7113 47.3742   8
  -2   0  11 9.32780 46.6048   6
  -2   0  11-18.2086 37.7247  22
  -2   0  11 14.3483 37.1195   3
  -2   0  11 19.5283 36.2563   5
  -2   0  11-2.95458 35.3740   4
  -2   0  11 12.1538 33.9603   2
  -2   0  11 2.55220 38.5997   1
  -2   0  11 24.3590 37.4750  24
  -2   0  10 9539.25 249.554  20
  -2   0  10 9471.77 255.656   4
  -2   0  10 9006.21 244.864   2
  -2   0  10 9258.44 247.266   1
  -2   0  10 8803.54 257.153   7
  -2   0  10 9469.48 260.422   6
  -2   0  10 9234.73 245.838   5
  -2   0  10 9295.07 245.123   3
  -2   0  10 8950.76 242.280  25
  -2   0  10 9200.89 259.189   8
  -2   0  10 9698.87 258.127  21
  -2   0  10 9159.39 246.512  23
  -2   0  10 9352.29 256.220  24
  -2   0   9 11.5685 32.4954  21
  -2   0   9 32.5596 32.2588  20
  -2   0   9 3.51618 35.6761  25
  -2   0   9 13.1210 35.6618   5
  -2   0   9 8.88641 35.1353   4
  -2   0   9 13.3697 34.2897   1
  -2   0   9 48.9315 36.9115   2
  -2   0   9 23.5168 43.4007   8
  -2   0   9 44.1998 43.1881   7
  -2   0   9 28.1755 42.2185   6
  -2   0   9 16.1501 33.0650  22
  -2   0   9 27.8172 34.3788   3
  -2   0   9 20.5976 32.1434  24
  -2   0   9 23.1946 34.9739  23
   2   0  -8 5046.97 130.543   9
  -2   0   8 5688.96 160.187   4
  -2   0   8 5865.54 157.412   5
  -2   0   8 5663.29 156.007  23
   2   0  -8 5439.69 132.703  10
  -2   0   8 5680.11 165.813   7
  -2   0   8 5380.23 164.255   6
  -2   0   8 5456.47 155.108   1
  -2   0   8 5565.76 152.990   2
  -2   0   8 5627.75 162.088  21
  -2   0   8 5911.23 164.324  22
  -2   0   8 5486.95 153.791  25
  -2   0   8 5757.54 156.519  20
  -2   0   7 47.6141 28.7441  24
  -2   0   7 7.16647 26.4930  23
  -2   0   7 10.0949 26.5369   5
  -2   0   7 29.2179 37.2092   8
  -2   0   7 6.80972 37.5695   7
  -2   0   7 6.87928 36.3756   6
  -2   0   7 1.31762 24.4278   2
  -2   0   7 15.3651 29.0372   1
  -2   0   7 39.0655 28.2986  22
  -2   0   7 33.0695 30.2400  25
   2   0  -7 18.2677 14.7969   9
  -2   0   7 54.1290 29.4938  21
  -2   0   7 1.42874 27.9734  20
   2   0  -6 5360.84 125.171   9
  -2   0   6 5367.61 149.300   8
  -2   0   6 5489.81 142.987  25
  -2   0   6 5371.67 147.323  24
  -2   0   6 5350.47 143.460  23
  -2   0   6 5769.69 146.442   5
  -2   0   6 5419.68 149.609   7
  -2   0   6 5490.44 150.067   6
  -2   0   6 5429.60 142.937   1
  -2   0   6 5465.51 140.983   2
   2   0  -6 5352.92 121.409  12
  -2   0   6 5126.74 145.907  21
  -2   0   6 5618.72 148.333  22
   2   0  -5 12.7183 15.8529   9
  -2   0   5 11.5476 27.9195  25
  -2   0   5 10.7093 27.3591  24
  -2   0   5 4.08146 30.3281  23
  -2   0   5 36.8682 29.9521   5
  -2   0   5 1.19414 35.3703   8
  -2   0   5 2.38449 33.4221   7
  -2   0   5 15.5794 34.3046   6
  -2   0   5-4.90525 28.6860   1
  -2   0   5 19.3626 27.1995   2
  -2   0   5 5.94315 27.3030  22
  -2   0   5-1.20703 30.4985  21
   2   0  -5-4.20058 17.0422  12
  -2   0   4 10389.0 243.736   7
  -2   0   4 10185.3 243.517   6
  -2   0   4 10686.2 238.071   2
  -2   0   4 10504.4 239.272   1
  -2   0   4 10468.8 239.266  25
  -2   0   4 9961.85 242.167  24
  -2   0   4 9979.19 242.371  22
  -2   0   4 10364.7 240.275  23
  -2   0   4 10145.8 227.225  17
   2   0  -4 10500.5 227.010   9
  -2   0   3 50.8340 18.9323   1
  -2   0   3 30.7057 24.1292   6
  -2   0   3 7.27302 23.7710   7
  -2   0   3 7.59070 12.2047  17
   2   0  -3 6.50142 11.2979   9
  -2   0   2 90963.3 1951.50   1
  -2   0   2 92888.8 1948.91  16
  -2   0   1 6.41807 20.9485  16
  -2   0   0 121223. 2473.92  15
   2   0   0 111984. 2474.47  19
  -2   0  -1 78.9103 30.4219  15
   2   0   1 11.0368 24.5618  19
  -2   0  -2 3908.75 104.312  15
   2   0   2 3740.64 102.435  19
   2   0   3 23.7631 23.1091  20
   2   0   3-14.0498 18.9798  12
  -2   0  -3 2.32986 39.8964  15
   2   0   4 3951.89 106.988   4
  -2   0  -4 3806.53 103.873  15
   2   0   4 3749.20 102.618  20
   2   0   4 3717.07 93.4492  12
   2   0   4 3543.26 94.2225   5
   2   0   5 1.67608 17.7056   3
   2   0   5 16.9113 16.0280  12
   2   0   5 13.4344 24.1560   4
   2   0   5 6.79053 18.8686   5
  -2   0  -5-9.82177 33.2458  15
   2   0   5 36.2420 25.4638  20
   2   0   5 10.2206 21.4185  25
   2   0   5 17.8464 33.8425   8
   2   0   6 103761. 2287.57   5
   2   0   6 108003. 2278.37  12
   2   0   6 106908. 2298.13  20
   2   0   6 106871. 2287.46   3
   2   0   6 111213. 2303.91   4
  -2   0  -6 107859. 2290.13  15
   2   0   6 108023. 2287.19  25
   2   0   7-7.20572 27.8777  25
   2   0   7 17.2404 26.6025   3
   2   0   7 66.2550 36.6661  20
   2   0   7-13.6594 40.4151   8
   2   0   7 2.28104 42.6574   7
   2   0   7-1.29088 26.8964   5
   2   0   7 37.5361 30.6892   4
  -2   0  -7 4.99590 46.4412  15
   2   0   8 24413.4 568.463   5
   2   0   8 24665.8 567.172   3
   2   0   8 25699.4 582.524  20
   2   0   8 24991.4 597.267   7
   2   0   8 25310.7 597.095   8
   2   0   8 25343.8 566.158  25
   2   0   8 26722.1 587.841   4
   2   0   9 35.2408 36.9267   1
   2   0   9-6.14724 47.1015   6
   2   0   9-1.75149 28.8572   3
   2   0   9 62.4456 39.8653  20
   2   0   9 45.7754 48.6508   8
   2   0   9 11.5493 28.6698  25
   2   0   9-40.8536 36.4090   4
   2   0   9 31.4192 30.6774   5
   2   0  10 621.488 72.4926   7
   2   0  10 639.373 57.9575   4
   2   0  10 611.206 57.1861  20
   2   0  10 551.714 48.8266   5
   2   0  10 723.625 73.7668   8
   2   0  10 571.175 49.2170   3
   2   0  10 598.153 57.4408   1
   2   0  10 607.953 54.3266   2
   2   0  11 3.94898 49.4110   8
   2   0  11 27.5257 47.2459   7
   2   0  11-15.1460 36.2641   5
   2   0  11 12.8770 40.6710  20
   2   0  11 18.1333 39.7311   1
   2   0  11 21.4805 31.0991   3
   2   0  11 43.4051 48.8895   6
   2   0  12 3220.48 137.489  20
   2   0  12 3096.86 127.568   2
   2   0  12 3091.93 132.272   1
   2   0  12 3417.19 152.269   8
   2   0  12 3021.98 148.386   6
   2   0  12 2982.43 146.197   7
   2   0  13 33.0049 48.8654  20
   2   0  13-33.5336 42.0940   2
   2   0  13-3.67428 47.1524   1
   2   0  13-9.73469 62.4630   8
   2   0  13 43.0059 65.1756   7
   2   0  13-9.64661 61.1289   6
   2   0  14 1107.98 104.981   6
   2   0  14 1315.29 98.2206  20
   2   0  14 1411.28 93.7645   1
   2   0  14 1178.44 104.197   8
   2   0  14 1211.85 86.7043   2
   2   0  14 1145.20 101.798   7
   2   0  15 4.85782 49.7110  20
   2   0  15 30.8086 43.9324   2
   2   0  15 58.3853 48.6767   1
   2   0  15 5.40207 65.8143   7
   2   0  15-10.9278 59.8452   6
   2   0  16 12846.5 394.429   6
   2   0  16 12928.3 386.732  20
   2   0  16 12930.9 393.188   8
   2   0  16 12970.2 363.184   2
   2   0  16 13009.1 369.135   1
   2   0  16 13269.2 396.863   7
   2   0  17 3.78614 44.3547   2
   2   0  17 21.4825 61.7407   6
   2   0  17 5.32915 63.8031   7
   2   0  17 5.35836 60.1613   8
   2   0  18 6024.48 205.049   1
   2   0  18 5692.30 221.239   6
   2   0  18 5917.37 224.349   7
   2   0  19 9.57318 39.4059   1
   2   0  19 34.3108 55.2093   6
   2   0  19-8.55609 54.7312   7
   2   0  20 2766.99 126.492   6
   2   0  20 2722.88 127.316   7
   2   0  21 79.4799 41.3299   6
  -2   1  22 1651.15 86.7105   2
  -2   1  21 44.9731 44.6732   2
  -2  -1  21 6.99309 44.8757   2
  -2   1  21 37.5007 41.1091   3
  -2   1  20 158.933 62.0719  20
  -2   1  20 117.556 52.1171   3
  -2  -1  20 158.733 56.1542   3
  -2   1  20 131.334 51.3283   2
  -2  -1  20 146.622 54.1049   2
  -2   1  20 176.042 56.2335   1
  -2  -1  20 149.658 64.1007   6
  -2   1  20 183.259 65.1319   6
  -2  -1  19 38.3346 60.4868  20
  -2  -1  19 62.5528 51.5623   2
  -2   1  19 12.9664 49.1109   2
  -2  -1  19-14.2384 53.7158   3
  -2   1  19 4.39749 52.8356   3
  -2   1  19-19.9047 56.9860  20
  -2  -1  18 4011.11 187.739  20
  -2   1  18 3532.51 172.819  20
  -2  -1  18 3639.22 177.337   4
  -2  -1  18 3898.18 184.808   6
  -2   1  18 3790.44 168.213   5
  -2   1  18 4014.79 183.721   6
  -2   1  18 4084.62 171.779   1
  -2  -1  18 4225.57 175.771   1
  -2  -1  18 3922.95 171.463   2
  -2   1  18 4051.23 170.217   2
  -2   1  18 3804.41 165.198   3
  -2  -1  18 3797.82 172.882   3
  -2  -1  18 3996.88 187.329   7
  -2   1  18 4086.98 185.703   7
  -2  -1  17 19522.1 538.985  20
  -2   1  17 19722.1 529.904  20
  -2  -1  17 19219.0 541.046   4
  -2   1  17 19757.1 522.034   5
  -2  -1  17 20501.9 546.675   6
  -2   1  17 19689.0 543.147   6
  -2  -1  17 20700.1 531.915   1
  -2   1  17 20506.8 529.350   1
  -2   1  17 19761.6 520.621   2
  -2  -1  17 20203.7 527.640   2
  -2  -1  17 19712.0 529.989   3
  -2   1  17 19152.4 517.796   3
  -2  -1  17 19907.4 543.666   7
  -2   1  17 20785.0 549.588   7
  -2   1  16 862.297 86.4482  20
  -2  -1  16 839.487 90.3766  20
  -2  -1  16 915.056 92.7608   4
  -2   1  16 731.513 78.0133   4
  -2  -1  16 928.181 99.2997   6
  -2   1  16 761.547 79.8071   5
  -2   1  16 762.076 95.1885   6
  -2  -1  16 922.674 87.7310   5
  -2  -1  16 793.900 86.4717   1
  -2   1  16 925.558 88.5623   1
  -2  -1  16 752.823 87.8403   3
  -2   1  16 777.109 77.7058   3
  -2  -1  16 732.627 80.7300   2
  -2   1  16 818.682 82.5962   2
  -2  -1  16 957.210 97.7837   7
  -2   1  16 796.822 91.8118   7
  -2   1  15 944.586 83.4911  20
  -2  -1  15 773.697 84.5300  20
  -2  -1  15 893.120 83.3944  21
  -2   1  15 848.967 82.6102  21
  -2   1  15 713.277 77.1093   4
  -2  -1  15 673.041 78.1722   4
  -2  -1  15 708.771 76.1995   5
  -2   1  15 894.475 94.4531   6
  -2   1  15 777.642 71.2262   5
  -2  -1  15 1047.70 95.9538   6
  -2  -1  15 847.294 82.3048   1
  -2   1  15 855.132 78.6623   1
  -2  -1  15 882.626 79.2379   2
  -2   1  15 808.113 76.3280   3
  -2  -1  15 718.567 79.0998   3
  -2   1  15 838.020 77.9970   2
  -2  -1  15 868.965 90.1861   7
  -2   1  15 883.062 95.1782   7
  -2   1  14 511.043 75.2694   7
  -2  -1  14 363.148 68.7748   7
  -2   1  14 365.556 65.4748   6
  -2  -1  14 510.924 74.9849   6
  -2  -1  14 231.204 56.3833  22
  -2   1  14 428.894 65.3470  22
  -2   1  14 466.067 59.7869   5
  -2  -1  14 297.039 56.1956   5
  -2  -1  14 422.368 63.8059   4
  -2   1  14 383.053 58.8012   4
  -2  -1  14 327.492 58.7330   2
  -2   1  14 364.765 55.5949   2
  -2  -1  14 456.477 63.8776   1
  -2   1  14 423.600 62.4204   1
  -2  -1  14 379.886 58.9557  21
  -2   1  14 448.109 60.5402  20
  -2  -1  14 309.068 59.9446  20
  -2   1  14 328.555 59.1443  21
  -2   1  14 377.611 54.2415   3
  -2  -1  14 378.433 58.9995   3
  -2   1  13 1246.50 80.5335  20
  -2  -1  13 1158.33 82.7968  20
  -2  -1  13 1043.89 80.7845  21
  -2   1  13 1105.45 82.6940  21
  -2  -1  13 1139.47 85.7402   4
  -2  -1  13 1197.22 89.0263   7
  -2   1  13 1240.86 93.2721   7
  -2   1  13 1248.24 77.4816   5
  -2   1  13 1328.37 94.1233   6
  -2  -1  13 1129.80 79.7694   5
  -2  -1  13 1124.84 86.4060   6
  -2  -1  13 989.287 77.3424   3
  -2   1  13 1194.98 74.9484   3
  -2   1  13 1273.97 79.9063   2
  -2  -1  13 1072.08 78.2266   2
  -2   1  13 1286.18 90.8151   8
  -2  -1  13 1118.95 86.2711   8
  -2   1  13 1098.80 78.2309   1
  -2  -1  13 1312.45 84.1053   1
  -2   1  13 1200.04 83.8685  22
  -2  -1  13 1193.22 85.9757  22
  -2  -1  13 1158.87 78.0292  25
  -2  -1  12 3915.62 150.601  21
  -2  -1  12 3998.10 151.777  20
  -2   1  12 4138.62 145.478  20
  -2   1  12 3919.10 150.296  21
  -2   1  12 3868.18 146.975   4
  -2  -1  12 3708.51 149.604   4
  -2  -1  12 4071.18 155.584   7
  -2   1  12 3795.61 151.273   7
  -2   1  12 3567.65 150.748   6
  -2   1  12 4005.21 139.743   5
  -2  -1  12 3745.49 154.332   6
  -2  -1  12 4113.85 148.228   5
  -2   1  12 4241.87 141.162   3
  -2  -1  12 4133.15 147.631   3
  -2  -1  12 4025.14 145.744   2
  -2  -1  12 3701.53 141.594   1
  -2   1  12 3707.83 140.084   2
  -2   1  12 3944.38 142.996   1
  -2  -1  12 3942.96 154.851   8
  -2   1  12 3741.82 151.442   8
  -2  -1  12 3927.57 150.129  22
  -2   1  12 3899.69 151.251  22
  -2  -1  12 4062.49 139.277  25
  -2  -1  11 87.2742 45.9877   6
  -2   1  11 56.0995 44.5657   6
  -2  -1  11 70.0810 37.7688  22
  -2   1  11 15.2547 32.4294  22
  -2  -1  11 127.418 44.0051   3
  -2   1  11 52.8513 36.5117   2
  -2   1  11 43.1740 37.8244   1
  -2  -1  11 164.770 43.9034   1
  -2  -1  11 41.1618 38.7515   2
  -2  -1  11 13.7404 35.8246   5
  -2   1  11 25.8803 35.3634   5
  -2   1  11 81.6565 37.6809   4
  -2  -1  11 34.9179 38.2904   4
  -2  -1  11 33.6277 36.3580  24
  -2   1  11 67.3488 36.1457  24
  -2   1  11 46.8857 46.7588   8
  -2  -1  11 43.4761 43.2876   7
  -2   1  11 40.3924 45.7356   7
  -2  -1  11 56.0212 49.6293   8
  -2  -1  10 405.423 50.2840  21
  -2   1  10 434.296 48.6686  20
  -2  -1  10 404.041 52.9821  20
  -2   1  10 452.728 48.0360   1
  -2   1  10 478.215 46.3602   2
  -2  -1  10 428.461 49.1600   1
  -2  -1  10 467.203 59.8968   7
  -2   1  10 419.886 57.1817   8
  -2   1  10 466.552 57.8039   7
  -2  -1  10 368.639 56.8007   8
  -2  -1  10 483.924 59.1557   6
  -2   1  10 483.221 58.7540   6
  -2  -1  10 351.934 52.1264   3
  -2  -1  10 446.594 49.2944   2
  -2  -1  10 492.085 47.7561  25
  -2   1  10 468.356 48.6983   5
  -2   1  10 452.280 49.6831   4
  -2  -1  10 405.607 48.0308   5
  -2  -1  10 516.300 53.7182   4
  -2   1  10 473.050 52.3385  21
  -2  -1  10 474.153 48.8141  23
  -2  -1  10 424.320 49.6271  24
  -2   1  10 451.531 50.1189  24
  -2   1   9 5791.97 160.174  20
  -2  -1   9 5617.76 167.288  20
  -2   1   9 5726.16 159.138   5
  -2  -1   9 5235.78 166.107   4
  -2  -1   9 5317.55 155.809  25
  -2   1   9 5381.00 165.562  24
  -2  -1   9 5360.96 164.686  24
  -2  -1   9 5418.83 170.595   8
  -2   1   9 5406.29 169.346   8
  -2   1   9 5471.89 169.819   7
  -2  -1   9 5292.41 168.926   7
  -2   1   9 5405.05 169.554   6
  -2  -1   9 5547.61 170.365   6
  -2  -1   9 5482.44 164.936   5
  -2  -1   9 5145.72 163.905  22
  -2  -1   9 5957.97 170.398  21
  -2   1   9 5673.07 167.788  21
  -2   1   9 5530.80 167.332  22
  -2  -1   9 5349.60 165.989   3
  -2  -1   9 5208.11 159.134   2
  -2   1   9 5243.08 159.068   1
  -2  -1   9 5461.73 160.951   1
  -2   1   9 5410.26 156.274   2
  -2   1   9 5333.99 160.657  23
  -2  -1   9 5434.37 160.510  23
  -2  -1   8 2256.42 91.6688  20
  -2  -1   8 2252.60 83.1889  25
  -2  -1   8 2128.09 90.9756   4
  -2   1   8 2218.33 85.4446   5
  -2   1   8 2393.35 86.9333   1
  -2  -1   8 2222.34 87.2623   1
  -2   1   8 2244.87 81.3219   2
  -2   1   8 2230.50 93.2025   7
  -2  -1   8 2358.66 95.8101   7
  -2  -1   8 2267.08 93.8756   6
  -2   1   8 2225.95 92.5870   6
  -2  -1   8 2193.12 90.1603   5
  -2   1   8 2164.67 89.5915  22
  -2  -1   8 2130.05 87.5995  22
  -2   1   8 2401.51 92.1226  21
  -2  -1   8 2290.53 89.4614  21
   2  -1  -8 2200.81 71.4530  10
  -2  -1   8 2255.79 83.9219   2
  -2  -1   8 2325.18 94.6028   3
  -2   1   8 2224.59 84.7605  23
  -2  -1   8 2223.45 84.5499  23
  -2  -1   7 62252.9 1359.81  20
  -2  -1   7 62069.0 1357.67   4
  -2   1   7 60439.2 1355.37  24
  -2  -1   7 60306.9 1355.54  24
  -2  -1   7 62690.1 1346.54  25
  -2  -1   7 62985.1 1358.23   8
  -2   1   7 62654.2 1357.63   8
  -2   1   7 62461.9 1349.14   1
  -2  -1   7 61923.1 1350.87   1
  -2  -1   7 62549.5 1357.54   7
  -2   1   7 63472.8 1357.88   7
  -2  -1   7 63450.7 1358.48   6
  -2   1   7 62468.6 1357.43   6
  -2  -1   7 63920.3 1360.63   5
  -2  -1   7 62945.7 1356.61  21
  -2   1   7 62249.7 1356.46  22
  -2   1   7 62631.7 1356.67  21
  -2  -1   7 63592.8 1357.61  22
   2  -1  -7 61733.0 1339.41  10
  -2  -1   7 61805.5 1351.34  23
  -2   1   7 61873.7 1349.74  23
  -2  -1   7 64110.0 1363.22   3
  -2  -1   7 61966.7 1350.42   2
  -2   1   6 7113.25 183.480   8
   2  -1  -6 6774.60 167.488   9
  -2  -1   6 7028.07 182.665   8
  -2   1   6 7245.11 176.489   1
  -2  -1   6 6974.20 178.588   1
  -2  -1   6 6904.77 178.862  23
  -2   1   6 6935.15 176.927  23
  -2  -1   6 6880.06 181.602   4
  -2   1   6 7093.70 183.707   7
  -2  -1   6 7024.14 182.533   7
  -2   1   6 7062.47 183.333   6
  -2  -1   6 7097.73 183.214   6
  -2  -1   6 7073.67 189.752   5
  -2  -1   6 6860.45 177.678   2
  -2  -1   6 7494.22 191.999   3
  -2   1   6 6864.07 180.905  22
  -2   1   6 7239.61 183.040  21
  -2  -1   6 6927.83 181.453  21
  -2  -1   6 7100.11 182.234  22
  -2  -1   6 6977.64 175.007  25
  -2   1   6 7008.98 181.644  24
  -2  -1   6 6753.10 180.856  24
  -2  -1   6 7134.48 189.010  20
  -2  -1   5 46233.0 990.868   8
  -2   1   5 45552.8 990.654   8
   2  -1  -5 44524.2 978.202   9
  -2  -1   5 44453.2 983.302  25
  -2   1   5 45353.1 990.123  24
  -2  -1   5 46556.8 990.612  24
  -2   1   5 45359.7 984.960  23
  -2  -1   5 45541.1 988.377  23
  -2  -1   5 45332.4 987.690   1
  -2   1   5 45458.6 984.449   1
  -2  -1   5 46102.9 990.704   7
  -2   1   5 45437.8 990.430   7
  -2   1   5 45394.7 990.425   6
  -2  -1   5 48185.6 1002.55   5
  -2  -1   5 46128.0 991.060   6
  -2  -1   5 46033.3 998.028   3
  -2  -1   5 44689.8 987.411   2
  -2   1   5 47425.3 991.342  22
  -2  -1   5 46244.3 990.533  22
  -2  -1   5 46575.3 991.218  21
  -2   1   5 44992.5 990.390  21
  -2  -1   5 45582.5 997.765  20
   2  -1  -5 44869.3 972.753  12
   2  -1  -4 83274.6 1767.43   9
  -2   1   4 82467.2 1771.15  23
  -2   1   4 83973.5 1776.28  22
  -2  -1   4 82221.0 1775.73  22
  -2  -1   4 82007.5 1770.44  25
  -2   1   4 83240.5 1776.17  24
  -2  -1   4 84748.4 1776.47  24
  -2   1   4 82526.1 1767.33  17
  -2   1   4 84837.4 1776.44   7
  -2  -1   4 82768.9 1775.85   7
  -2  -1   4 85289.0 1782.50   5
  -2  -1   4 82384.1 1776.04   6
  -2   1   4 83544.2 1776.27   6
   2  -1  -4 83127.0 1764.78  12
  -2   1   4 83647.4 1770.23   1
  -2  -1   4 81227.5 1774.23   1
  -2  -1   4 82303.6 1777.98  20
  -2  -1   4 83543.2 1774.92   2
  -2  -1   4 84078.7 1781.20   3
  -2  -1   3 58862.6 1304.01  20
  -2   1   3 62068.2 1300.77   1
  -2  -1   3 58866.3 1305.54   1
  -2   1   3 62268.7 1302.22  17
  -2  -1   3 62098.8 1293.44  16
  -2  -1   3 61690.7 1309.25   5
  -2   1   3 60831.9 1306.89   6
  -2  -1   3 60929.3 1307.08   6
  -2  -1   3 60870.3 1301.53  25
   2  -1  -3 61132.3 1301.02   9
  -2   1   3 61480.5 1301.77  23
  -2  -1   3 58506.0 1308.84   3
  -2  -1   3 60690.4 1305.89   2
   2  -1  -3 61847.2 1300.66  12
  -2  -1   2 76741.9 1646.53  25
   2  -1  -2 78131.4 1649.68  12
  -2   1   2 76201.2 1646.12  23
   2  -1  -2 78911.2 1648.90   9
  -2  -1   2 78686.1 1649.01  15
  -2   1   2 76555.5 1649.96  18
  -2   1   2 78771.8 1650.04  17
   2  -1  -1 20.9296 14.3860   9
   2   1  -1 3.42610 15.8704  19
  -2   1   1 21.2357 21.2907  18
  -2   1   1 31.3842 23.0397  16
  -2  -1   1 32.4055 23.6432  15
  -2  -1   0 3503.12 89.9583  14
  -2  -1   0 3602.36 90.9781  15
  -2   1   0 3491.77 90.8895  16
  -2   1   0 3459.89 90.1852  18
   2   1   0 3483.99 87.2566  19
   2  -1   0 3305.12 88.4908  12
   2  -1   1 57177.5 1223.33  12
  -2   1  -1 58230.0 1226.23  18
   2   1   1 57206.4 1222.50  19
  -2  -1  -1 56402.6 1224.22  14
  -2   1  -1 58983.7 1226.37  16
  -2  -1  -1 56107.9 1224.75  15
   2  -1   2 29982.2 641.642  20
   2  -1   2 28721.2 637.411  12
   2   1   2 29752.9 638.816  19
  -2  -1  -2 29217.9 640.063  14
  -2   1  -2 29965.8 644.771  16
  -2  -1  -2 29464.8 641.649  15
  -2  -1  -3 1003.27 51.7941  15
  -2  -1  -3 1031.94 44.7603  14
   2  -1   3 1040.04 40.9112  12
   2  -1   3 960.324 38.5287  11
   2   1   3 1007.15 47.7808  19
   2   1   3 1051.99 33.1853  25
   2  -1   3 1113.29 49.5255  20
  -2   1  -3 1008.19 74.0574  16
   2  -1   4 87176.3 1800.78  20
   2   1   4 82589.6 1782.54  25
   2   1   4 88458.0 1793.79  19
  -2   1  -4 85196.6 1800.66  16
  -2  -1  -4 85144.2 1795.50  15
  -2  -1  -4 85143.3 1792.16  14
   2  -1   4 85836.4 1790.84   5
   2  -1   4 85267.2 1789.10   3
   2  -1   4 86928.5 1788.75  12
   2  -1   4 84097.1 1786.34  11
   2  -1   5 4532.04 119.103   3
   2  -1   5 4732.38 131.173  20
   2   1   5 4664.90 123.230  20
   2  -1   5 4443.78 133.783   8
   2   1   5 4691.05 118.660  19
  -2   1  -5 4253.19 132.770  16
  -2  -1  -5 4518.85 125.583  15
  -2  -1  -5 4484.17 119.503  14
   2  -1   5 4468.52 112.350  11
   2  -1   5 4500.41 114.920  12
   2   1   5 4494.87 119.945   4
   2   1   5 4229.67 114.186   5
   2  -1   5 4713.78 134.337   4
   2   1   5 4530.15 134.518   8
   2  -1   5 4500.91 120.330   5
   2   1   5 4483.84 113.408  25
   2   1   6 377.748 31.8550   5
   2  -1   6 496.975 44.4355   4
   2   1   6 486.284 37.3745   4
   2   1   6 419.345 32.6156  25
   2  -1   6 411.934 36.6464  25
   2   1   6 396.645 38.0912  20
   2  -1   6 329.805 40.2822  20
  -2  -1  -6 447.789 47.1449  15
  -2   1  -6 507.807 65.6986  16
  -2  -1  -6 416.648 37.6345  14
   2  -1   6 390.520 35.7103   3
   2   1   6 420.191 23.9064  12
   2  -1   6 376.580 35.0432   5
   2  -1   7 2720.12 91.0610  25
   2   1   7 2638.84 86.2908  25
  -2   1  -7 2623.22 112.493  16
  -2  -1  -7 2841.96 98.3289  15
   2  -1   7 2749.46 93.3102   5
   2  -1   7 2930.31 97.7595   1
   2  -1   7 2544.57 93.4794   2
   2  -1   7 2787.11 106.487   4
   2   1   7 2832.05 95.0612   4
   2   1   7 2559.96 85.5893   5
   2  -1   7 2805.39 111.056   8
   2   1   7 2712.03 109.644   8
   2  -1   7 2743.30 103.969  20
   2   1   7 2816.95 96.8607  20
   2  -1   7 2572.42 90.3759   3
   2  -1   7 2790.49 110.862   7
   2   1   7 2903.19 112.163   7
   2   1   8 822.948 48.5420  25
   2  -1   8 941.153 53.1265  25
  -2   1  -8 749.531 77.0502  16
  -2  -1  -8 836.959 62.2415  15
   2  -1   8 778.382 53.4020   5
   2   1   8 808.919 48.8112   5
   2  -1   8 864.255 59.3707   1
   2  -1   8 826.102 54.0136   2
   2   1   8 883.003 57.9828  20
   2  -1   8 868.644 64.2348  20
   2  -1   8 916.527 69.1398   7
   2   1   8 852.921 69.2482   7
   2  -1   8 891.322 67.4745   8
   2   1   8 843.675 68.6827   8
   2  -1   8 908.153 54.9351   3
   2   1   8 973.267 55.4837   4
   2  -1   8 960.277 64.7949   4
   2  -1   9 12611.0 318.983   5
   2   1   9 12657.7 310.109   5
   2  -1   9 12853.7 341.793   6
   2   1   9 12913.7 342.695   6
   2   1   9 12956.3 311.545   3
   2  -1   9 12554.5 316.179   3
   2   1   9 13002.1 324.784  20
   2   1   9 12661.1 322.859   4
   2  -1   9 12794.4 336.839   4
   2  -1   9 12870.2 341.994   8
   2   1   9 12856.4 342.387   8
   2  -1   9 13240.1 314.476  25
   2  -1   9 12642.7 324.319   1
   2  -1   9 12927.6 320.825   2
   2  -1  10 12635.8 323.743   1
   2  -1  10 12703.7 319.039   2
   2  -1  10 12241.3 330.962  20
   2   1  10 12753.5 324.121  20
   2  -1  10 12356.0 317.841   5
   2   1  10 12113.4 307.550   5
   2   1  10 12311.3 341.184   8
   2  -1  10 12423.7 342.625   8
   2  -1  10 12317.0 314.214   3
   2   1  10 12162.2 307.171   3
   2  -1  10 12621.9 343.826   7
   2   1  10 12081.4 340.320   7
   2  -1  11 188.987 57.6236   7
   2   1  11 166.717 56.1306   8
   2  -1  11 214.181 58.0480   8
   2   1  11 185.189 59.2862   7
   2   1  11 157.243 37.9776   3
   2  -1  11 148.919 38.2278   3
   2  -1  11 77.1943 46.6520  20
   2   1  11 176.222 45.3534  20
   2   1  11 126.751 57.5560   6
   2  -1  11 174.157 53.0491   6
   2  -1  11 184.873 40.0640  25
   2  -1  11 126.212 40.4171   2
   2  -1  11 190.606 46.2506   1
   2   1  11 139.936 46.0945   1
   2  -1  12 1365.33 101.451   6
   2   1  12 1471.36 106.313   6
   2   1  12 1397.93 89.6079  20
   2  -1  12 1363.72 94.3571  20
   2  -1  12 1483.88 88.8502   1
   2   1  12 1508.05 91.4866   1
   2   1  12 1455.61 86.4299   2
   2   1  12 1380.56 103.353   8
   2  -1  12 1504.46 106.478   8
   2  -1  12 1298.53 101.063   7
   2   1  12 1325.07 102.042   7
   2  -1  12 1375.77 84.0087   2
   2   1  13 2214.71 132.252   6
   2  -1  13 2092.74 130.551   6
   2  -1  13 2020.45 120.342  20
   2   1  13 2148.05 115.948  20
   2  -1  13 2209.62 113.010   1
   2   1  13 2047.47 111.053   1
   2   1  13 2322.84 111.630   2
   2  -1  13 2283.95 132.676   8
   2   1  13 2113.44 126.844   8
   2  -1  13 2218.91 130.059   7
   2   1  13 2146.36 126.300   7
   2  -1  13 2180.25 108.679   2
   2  -1  14 43.4913 56.8287  20
   2   1  14 38.6859 49.4245  20
   2  -1  14 36.0922 59.5091   7
   2   1  14 67.0050 63.8671   7
   2   1  14 115.140 61.5464   8
   2  -1  14 31.4129 62.9111   8
   2   1  14 83.1567 67.9283   6
   2  -1  14 5.19903 60.0053   6
   2   1  14-3.64484 43.0255   2
   2  -1  14 59.2312 50.3704   1
   2   1  14 136.295 52.3969   1
   2  -1  14 18.4715 43.4498   2
   2   1  15 46.4030 54.7655  20
   2  -1  15 43.2712 65.2182   7
   2   1  15-16.1703 62.4423   7
   2  -1  15-41.6647 62.5772  20
   2  -1  15 49.1372 64.1993   6
   2   1  15 98.1299 66.8730   6
   2   1  15 38.2114 42.5590   2
   2  -1  15 34.6852 45.1525   2
   2   1  15 33.7476 51.3965   1
   2  -1  15 45.3074 49.1414   1
   2   1  16 302.887 70.2737  20
   2  -1  16 501.605 79.4588   8
   2   1  16 507.086 83.4356   8
   2   1  16 377.566 83.2057   7
   2  -1  16 410.406 79.4646   7
   2  -1  16 429.920 80.8027   6
   2   1  16 435.446 80.0373   6
   2   1  16 341.766 62.8651   1
   2   1  16 403.191 61.1148   2
   2  -1  16 452.911 67.8431   1
   2   1  17 48.0084 54.1254  20
   2  -1  17 85.2686 61.7408   6
   2   1  17 42.6642 61.5496   6
   2   1  17 15.2508 45.8171   2
   2  -1  17-10.6334 59.9398   8
   2   1  17 63.6216 62.8026   7
   2  -1  17 111.266 68.2096   7
   2   1  17 15.9599 61.1641   8
   2   1  18 19.5381 58.6932   6
   2  -1  18-9.73230 60.6946   6
   2  -1  18 165.268 50.3325   1
   2   1  18 27.9320 42.1064   2
   2   1  18 3.79661 47.9724   1
   2  -1  18 101.993 65.8877   7
   2   1  18-19.4854 59.9602   7
   2  -1  19 76.3044 55.4127   6
   2   1  19 123.252 57.8232   6
   2   1  19 13.0843 42.6380   1
   2   1  19 48.0153 38.2923   2
   2  -1  19 93.0214 58.1547   7
   2   1  19 50.8719 54.9184   7
   2   1  20 76.6490 48.9355   6
   2  -1  20 93.5538 49.5375   6
   2   1  20 67.6739 38.9347   1
   2   1  20-18.3865 34.3036   2
   2   1  20 6.99043 48.9657   7
   2  -1  20 104.302 51.8833   7
   2   1  21 4209.66 145.333   6
   2  -1  21 4156.22 144.613   6
  -2   2  23 2420.69 93.7492   2
  -2   2  22 285.378 45.2623   2
  -2   2  21 3.96980 49.1850  20
  -2   2  21-3.22136 40.1756   3
  -2   2  21 24.2234 43.8574   1
  -2   2  21-46.9694 40.0247   2
  -2   2  20 414.082 59.3837   2
  -2  -2  20 250.720 55.0537   2
  -2   2  20 456.896 63.9417   1
  -2   2  20 396.086 68.8953  20
  -2   2  20 299.596 70.3999   6
  -2  -2  20 285.494 69.2694   6
  -2   2  20 378.005 59.9778   3
  -2   2  19 397.934 63.0122   5
  -2   2  19 454.853 65.4083   3
  -2  -2  19 507.293 73.1076   3
  -2   2  19 286.656 63.0391   2
  -2  -2  19 363.981 65.5776   2
  -2   2  19 436.841 75.2615  20
  -2   2  18 1756.17 111.672   1
  -2   2  18 1442.67 108.991  20
  -2   2  18 1632.55 105.116   3
  -2  -2  18 1680.88 110.352   2
  -2  -2  18 1729.27 117.831   3
  -2   2  18 1728.04 109.017   2
  -2  -2  18 1716.41 122.515   6
  -2   2  18 1913.66 130.345   6
  -2   2  18 1749.85 107.617   5
  -2   2  17 108.874 67.2338   6
  -2  -2  17 141.178 69.9088   6
  -2   2  17 47.6300 51.4872   2
  -2   2  17 109.729 58.5059   1
  -2  -2  17 66.1929 54.9917   2
  -2  -2  17 99.6637 56.2264   1
  -2   2  17 14.0792 58.3519  20
  -2  -2  17 70.6457 73.1123   7
  -2   2  17 43.5129 66.7282   7
  -2  -2  17 120.960 67.2395  20
  -2  -2  17 17.4109 56.7472   4
  -2   2  17 46.7043 46.7165   5
  -2   2  17 16.5497 50.9366   3
  -2  -2  17 20.5199 57.3782   3
  -2   2  16 10850.2 313.958   3
  -2   2  16 10879.0 320.857   2
  -2  -2  16 10537.1 334.863   3
  -2  -2  16 10487.2 324.938   2
  -2  -2  16 10779.3 345.242   4
  -2   2  16 10635.7 338.918   6
  -2   2  16 10577.0 315.718   5
  -2  -2  16 10766.7 339.382   6
  -2  -2  16 11496.0 332.963   1
  -2   2  16 10878.8 324.696   1
  -2  -2  16 10545.7 343.607  20
  -2   2  16 10899.8 326.612  20
  -2   2  16 10766.1 339.439   7
  -2  -2  16 10842.8 340.474   7
  -2   2  15 23330.6 552.020   3
  -2   2  15 22365.9 554.630   2
  -2  -2  15 22623.2 567.328   2
  -2  -2  15 22812.3 575.057   3
  -2  -2  15 21490.8 580.880   4
  -2   2  15 20064.7 555.001   4
  -2   2  15 22392.9 551.536   5
  -2   2  15 21919.3 574.943   6
  -2  -2  15 22045.7 577.103   6
  -2  -2  15 21651.3 561.413   1
  -2   2  15 22697.1 561.841   1
  -2  -2  15 21184.6 576.632  20
  -2   2  15 21376.1 573.397  21
  -2  -2  15 21558.7 574.444  21
  -2   2  15 22008.0 557.778  20
  -2   2  15 21818.7 575.684   7
  -2  -2  15 22022.4 575.632   7
  -2  -2  14 4185.67 175.573   7
  -2   2  14 4441.59 177.519   7
  -2  -2  14 4355.44 177.699   6
  -2  -2  14 4300.04 173.876   5
  -2   2  14 4207.55 157.582   5
  -2   2  14 4231.95 175.635   6
  -2  -2  14 4329.57 174.209   3
  -2   2  14 4073.10 156.606   3
  -2  -2  14 4531.79 171.185   2
  -2   2  14 3970.29 161.199   4
  -2  -2  14 4104.70 180.242   4
  -2   2  14 4151.27 163.242   1
  -2  -2  14 4273.58 167.373   1
  -2   2  14 4059.47 157.233   2
  -2  -2  14 4189.18 158.707  25
  -2  -2  14 4235.62 173.354  21
  -2   2  14 4238.67 174.550  21
  -2   2  14 4445.77 165.085  20
  -2  -2  14 4144.87 175.685  20
  -2  -2  13 1424.27 98.7651  20
  -2   2  13 1561.14 87.2848  20
  -2  -2  13 1535.87 94.5095  21
  -2   2  13 1400.69 94.5241  21
  -2   2  13 1610.59 87.4022   5
  -2  -2  13 1528.95 99.9800   4
  -2   2  13 1508.64 88.8489   1
  -2  -2  13 1491.63 91.5359   1
  -2   2  13 1664.64 89.6517   2
  -2  -2  13 1674.42 103.031   7
  -2   2  13 1555.29 103.209   7
  -2   2  13 1599.75 102.748   6
  -2  -2  13 1635.45 99.2304   5
  -2  -2  13 1421.27 98.1583   6
  -2  -2  13 1445.52 90.6184   2
  -2  -2  13 1359.69 92.1277   3
  -2   2  13 1686.96 86.0041   3
  -2   2  13 1625.45 101.325   8
  -2  -2  13 1488.09 99.3261   8
  -2  -2  13 1448.66 85.6813  25
  -2  -2  13 1516.23 93.4109  22
  -2   2  13 1369.73 92.2990  22
  -2  -2  12 5800.25 184.675  23
  -2  -2  12 5662.34 186.248   1
  -2   2  12 5714.48 183.709   1
  -2  -2  12 5736.77 196.472   7
  -2   2  12 5487.72 192.970   7
  -2   2  12 5695.45 195.232   6
  -2  -2  12 5756.82 196.216   6
  -2  -2  12 5545.64 178.099  25
  -2   2  12 5866.71 196.103   8
  -2  -2  12 6065.71 198.849   8
  -2   2  12 5705.55 185.691   4
  -2  -2  12 5718.18 199.666  20
  -2   2  12 5898.53 183.670  20
  -2   2  12 5702.59 193.415  21
  -2  -2  12 5442.34 189.847  21
  -2   2  12 5796.07 193.348  22
  -2  -2  12 5491.06 190.862  22
  -2   2  11 161.208 40.3527  20
  -2  -2  11 62.1463 47.7742  20
  -2   2  11 139.612 40.4759  24
  -2  -2  11 108.171 40.9187  24
  -2   2  11 46.2973 34.6311   2
  -2  -2  11 101.761 41.5530   1
  -2  -2  11 132.195 43.8896   2
  -2   2  11 87.8370 38.6016   1
  -2  -2  11 96.9062 48.4625   7
  -2   2  11 125.108 51.9539   7
  -2   2  11 97.1759 49.0066   8
  -2  -2  11 118.809 46.8021   8
  -2   2  11 94.2028 46.4682   6
  -2  -2  11 81.4186 43.9110   6
  -2  -2  11 126.456 45.5813   3
  -2   2  11 48.6590 34.6446   4
  -2   2  11 110.236 38.1825   5
  -2  -2  11 81.0862 44.1654   5
  -2  -2  11 55.5188 39.9425   4
  -2  -2  11 127.136 42.5133  25
  -2   2  11 108.409 39.0598  22
  -2  -2  11 80.2378 39.1653  22
  -2  -2  10 21469.6 534.750  20
  -2   2  10 22646.7 514.118   5
  -2  -2  10 21918.9 530.933   4
  -2   2  10 21029.5 520.936  24
  -2  -2  10 21642.5 523.104  24
  -2  -2  10 21981.4 514.886  23
  -2   2  10 21890.6 513.540   1
  -2  -2  10 21557.6 516.472   1
  -2  -2  10 21942.0 524.593   7
  -2   2  10 21409.5 523.511   7
  -2  -2  10 22373.7 525.601   6
  -2   2  10 22447.7 525.811   6
  -2  -2  10 20882.0 527.282   5
  -2  -2  10 21645.7 532.367   3
  -2  -2  10 21258.7 516.169   2
  -2  -2  10 21932.2 524.560   8
  -2   2  10 22007.5 524.709   8
  -2  -2  10 21599.3 508.528  25
  -2   2  10 21909.6 523.441  21
  -2  -2  10 21300.2 521.851  21
  -2  -2   9 3545.82 141.862  20
  -2  -2   9 3497.52 128.993   4
  -2   2   9 3466.83 117.598   1
  -2  -2   9 3726.81 124.069   1
  -2  -2   9 3519.41 126.921   8
  -2   2   9 3654.94 127.474   8
  -2  -2   9 3458.23 118.640  23
  -2  -2   9 3727.56 129.762   7
  -2   2   9 3418.23 126.208   7
  -2  -2   9 3557.47 127.828   6
  -2   2   9 3570.19 126.296   6
  -2  -2   9 3380.00 131.228   5
  -2  -2   9 3658.11 141.644   3
  -2  -2   9 3507.06 123.373   2
  -2  -2   9 3351.07 115.816  25
  -2   2   9 3527.02 124.608  24
  -2  -2   9 3397.50 123.376  24
  -2   2   9 3579.53 125.011  22
  -2   2   9 3355.15 123.241  21
  -2  -2   9 3504.23 124.843  22
  -2  -2   9 3708.15 126.820  21
  -2  -2   8 14953.4 387.457  20
  -2  -2   8 14819.4 362.061   1
  -2   2   8 15021.8 357.614   1
  -2  -2   8 15182.0 371.811   4
  -2  -2   8 15194.8 361.147  23
   2  -2  -8 14734.4 350.791  10
  -2  -2   8 15729.2 368.852   7
  -2   2   8 14574.7 364.751   7
  -2  -2   8 15173.2 367.477   6
  -2   2   8 14916.5 365.992   6
  -2  -2   8 15269.3 379.858   5
  -2  -2   8 16537.7 395.358   3
  -2  -2   8 15190.6 364.719   2
  -2  -2   8 14475.2 354.780  25
  -2   2   8 15164.0 365.874  22
  -2  -2   8 14661.8 363.999  21
  -2   2   8 14858.3 364.862  21
  -2  -2   8 15310.5 366.532  22
  -2  -2   7 11157.8 299.386  20
  -2  -2   7 11264.3 285.501   4
  -2  -2   7 11209.9 278.714   1
  -2   2   7 11334.9 273.171   1
  -2  -2   7 11464.3 281.317   8
  -2   2   7 11043.3 279.836   8
  -2  -2   7 11495.5 277.026  23
   2  -2  -7 11137.7 271.154  10
  -2  -2   7 11354.6 280.903   7
  -2   2   7 11120.8 280.584   7
  -2   2   7 11335.6 281.535   6
  -2  -2   7 11258.7 297.753   5
  -2  -2   7 11418.4 281.341   6
  -2  -2   7 11255.9 300.825   3
  -2  -2   7 11835.0 281.576   2
  -2  -2   7 11173.8 272.128  25
  -2   2   7 11435.7 280.235  24
  -2  -2   7 11243.9 278.825  24
  -2  -2   7 11774.8 280.724  21
  -2   2   7 11634.9 280.466  21
  -2   2   7 11505.1 280.747  22
  -2  -2   7 10821.6 277.969  22
  -2  -2   6 14455.4 359.969  20
  -2  -2   6 14832.2 351.273   4
  -2  -2   6 14588.7 345.927   1
  -2   2   6 14512.4 339.181   1
  -2   2   6 14626.0 345.724   8
  -2  -2   6 14255.2 345.426   8
  -2  -2   6 14817.6 345.485  23
  -2   2   6 14588.6 341.663  23
   2  -2  -6 14744.2 341.737  10
   2  -2  -6 14051.4 331.082  11
  -2  -2   6 14886.4 346.766   7
  -2   2   6 15050.6 346.945   7
  -2   2   6 14897.4 346.412   6
  -2  -2   6 15099.2 363.982   5
  -2  -2   6 14445.7 345.745   6
  -2  -2   6 14943.1 347.564   2
  -2  -2   6 14772.4 362.422   3
  -2  -2   6 15208.0 339.339  25
  -2   2   6 14995.9 346.664  24
  -2  -2   6 15173.5 346.928  24
  -2   2   6 15279.3 347.162  21
  -2  -2   6 15459.0 347.405  22
  -2  -2   6 13809.4 344.367  21
  -2   2   6 14901.7 346.349  22
  -2  -2   5 19099.7 462.047  20
  -2  -2   5 20551.2 458.782   4
  -2   2   5 20175.3 447.798   1
  -2  -2   5 19673.2 454.303   1
   2  -2  -5 19855.5 449.510   9
  -2   2   5 20237.4 449.786  23
  -2  -2   5 20516.9 455.965  23
   2  -2  -5 19951.5 445.264  11
   2  -2  -5 20304.9 453.018  10
  -2  -2   5 20614.0 454.612   7
  -2   2   5 20226.3 453.610   7
  -2  -2   5 20046.4 467.561   5
  -2  -2   5 20276.5 454.130   6
  -2   2   5 19779.0 453.115   6
  -2  -2   5 20254.5 457.289   2
  -2  -2   5 19803.9 465.969   3
  -2   2   5 19919.9 453.612  24
  -2  -2   5 20272.6 447.754  25
  -2  -2   5 20442.7 453.648  24
  -2  -2   5 19835.7 452.704  22
  -2  -2   5 19953.6 453.112  21
  -2   2   5 20383.5 454.301  21
  -2   2   5 20122.9 453.834  22
  -2  -2   4 94806.4 1996.34  21
  -2  -2   4 87325.0 2000.89  20
  -2   2   4 95401.4 1990.61   1
  -2   2   4 93335.0 1996.19  24
  -2  -2   4 97038.2 1996.54  24
  -2  -2   4 96485.8 1991.79  25
   2  -2  -4 93257.0 1995.02   9
  -2  -2   4 93032.7 1974.89  16
  -2   2   4 92640.9 1994.70  17
  -2  -2   4 94276.4 1996.49   7
  -2   2   4 93771.9 1996.07   7
  -2  -2   4 94314.9 2007.32   5
  -2   2   4 93025.1 1996.00   6
  -2  -2   4 92016.5 1995.98   6
   2  -2  -4 92614.0 1992.99  11
  -2  -2   4 96056.4 2001.05   4
  -2  -2   4 95622.8 1996.47  22
  -2   2   4 94504.9 1991.75  23
  -2   2   4 94143.5 1996.50  22
  -2  -2   4 93137.7 2000.39   2
  -2  -2   4 88870.5 2005.67   3
  -2  -2   3 249759. 4978.13  20
  -2   2   3 233161. 4967.01   1
  -2   2   3 236203. 4975.73  17
  -2  -2   3 239941. 4965.79  15
  -2   2   3 236234. 4973.49   6
  -2  -2   3 223098. 4981.08   3
  -2  -2   3 233907. 4978.34   2
   2  -2  -3 233303. 4974.28  11
  -2  -2   3 224844. 4976.02   4
  -2  -2   3 241607. 4973.89  24
  -2  -2   3 234788. 4968.77  25
  -2   2   3 232485. 4973.64  24
   2  -2  -3 233376. 4974.26   9
  -2   2   3 235011. 4967.95  23
  -2  -2   2 32203.8 697.919  15
   2  -2  -2 32222.8 703.784  12
   2  -2  -2 31881.9 704.186  11
   2  -2  -2 32146.7 702.866   9
  -2  -2   2 33192.3 700.378  14
  -2   2   2 32869.1 705.204  17
  -2  -2   2 32104.7 695.174  25
  -2  -2   2 33075.2 707.294   3
   2  -2  -1 40456.4 869.004   9
  -2  -2   1 39838.1 867.123  15
  -2  -2   1 41471.2 868.794  14
   2  -2  -1 40161.8 870.396  12
   2  -2  -1 39835.6 870.867  11
  -2   2   1 40306.7 870.583  17
  -2   2   1 40239.3 869.646  18
   2  -2   0 12729.1 290.393   9
  -2   2   0 12866.0 291.602  18
   2  -2   0 13144.1 293.817  11
   2  -2   0 13032.7 293.686  12
  -2   2   0 12683.7 293.535  17
  -2  -2   0 12958.6 292.777  13
  -2  -2   0 13001.0 292.753  14
  -2   2   0 12747.5 291.927  16
  -2  -2   0 13111.4 292.708  15
  -2  -2  -1 63609.8 1369.80  15
  -2   2  -1 64535.4 1367.55  16
   2  -2   1 65338.0 1369.83  12
   2  -2   1 64416.3 1369.60  11
  -2  -2  -1 63183.8 1369.47  14
  -2  -2  -1 63934.7 1370.00  13
  -2   2  -1 62806.8 1366.71  18
  -2   2  -2 31457.7 674.418  16
  -2  -2  -2 30790.6 677.343  15
   2  -2   2 31426.4 674.836  11
   2  -2   2 31188.6 675.254  12
  -2  -2  -2 30786.4 676.615  14
  -2  -2  -2 30746.0 676.704  13
   2   2   2 30446.7 670.818  19
  -2   2  -2 30810.9 673.191  18
   2  -2   3 6127.22 151.660   1
   2  -2   3 6557.93 158.928  11
   2  -2   3 6756.12 160.986  12
  -2  -2  -3 6255.61 161.646  14
  -2  -2  -3 6496.68 161.562  13
  -2  -2  -3 6448.25 165.132  15
  -2   2  -3 6648.47 163.060  16
  -2   2  -3 6295.59 160.173  18
   2   2   3 6542.52 156.471  19
   2  -2   4 1086.88 45.6210   1
  -2   2  -4 1256.24 63.6603  16
  -2  -2  -4 1210.13 59.8052  15
  -2  -2  -4 1223.69 53.5633  14
  -2  -2  -4 1205.61 50.8362  13
   2  -2   4 1088.89 48.0331   2
   2  -2   4 1297.15 50.1836   3
   2  -2   4 1172.92 46.8113  11
   2  -2   4 1206.78 40.7981  10
   2  -2   4 1245.93 61.4854  20
  -2   2  -4 1127.91 55.6530  18
   2   2   4 1139.26 47.5793  19
   2  -2   5 4188.02 114.384   1
   2  -2   5 3904.21 115.740   2
  -2   2  -5 4094.92 126.655  16
  -2  -2  -5 3997.68 121.650  15
  -2  -2  -5 3994.43 115.665  14
  -2  -2  -5 3980.35 114.371  13
   2  -2   5 4095.17 116.097   3
   2   2   5 4187.85 106.277   4
   2  -2   5 4108.39 109.513  11
   2  -2   5 4053.40 98.3354  10
   2   2   5 4288.21 126.068   8
   2  -2   5 4072.58 124.153   8
   2  -2   5 4233.29 128.810  20
   2   2   5 3991.06 112.274  19
  -2   2  -5 4075.96 119.902  18
  -2  -2  -6 9892.52 250.928  15
  -2   2  -6 9999.55 255.680  16
  -2  -2  -6 9807.80 243.428  14
   2  -2   6 10115.8 247.412   3
   2   2   6 10104.7 238.048   4
   2  -2   6 10186.5 263.210  20
  -2   2  -6 10108.3 248.606  18
   2   2   6 10524.4 243.211  19
   2  -2   6 9558.72 247.468   2
   2  -2   6 9964.16 245.168   1
   2   2   7 155947. 3347.58  19
   2   2   7 158919. 3380.32   7
   2  -2   7 162271. 3380.10   7
  -2   2  -7 157918. 3364.57  16
  -2  -2  -7 154276. 3362.59  15
  -2  -2  -7 155890. 3355.53  14
   2   2   7 156403. 3361.26  20
   2  -2   7 162462. 3381.80  20
   2   2   7 147494. 3351.54   5
   2   2   7 160645. 3355.09   4
   2  -2   7 158214. 3362.89   1
   2  -2   7 160817. 3361.77  25
   2  -2   7 159857. 3379.20   8
   2   2   7 157891. 3378.84   8
   2  -2   7 158316. 3366.39   2
   2  -2   7 163571. 3364.79   3
   2   2   8 3993.02 142.807   8
   2  -2   8 3972.73 142.030   8
   2  -2   8 3996.56 127.983   3
   2  -2   8 3968.28 128.420   2
   2  -2   8 3962.44 142.254   6
   2   2   8 3649.70 115.718   5
   2  -2   8 3818.57 127.139   1
   2   2   8 3845.62 141.776   7
   2  -2   8 3981.45 143.052   7
   2  -2   8 4252.69 126.649  25
   2   2   8 3815.95 124.055  20
   2  -2   8 3799.71 140.847  20
   2  -2   9 151523. 3253.66   3
   2  -2   9 148626. 3253.68   2
   2  -2   9 154165. 3277.31   6
   2   2   9 153138. 3278.56   6
   2   2   9 152045. 3239.39   5
   2  -2   9 150912. 3255.11   1
   2   2   9 146706. 3273.85   7
   2  -2   9 154063. 3247.74  25
   2   2   9 153410. 3276.73   8
   2  -2   9 153583. 3275.85   8
   2  -2  10 62.1783 45.4305  20
   2   2  10 53.3682 37.5944  20
   2   2  10 40.7478 29.4408   5
   2  -2  10 56.0608 37.2223   1
   2  -2  10 83.5234 39.1448   2
   2  -2  10 126.570 38.9942  25
   2  -2  10 28.7533 33.8798   3
   2  -2  10 38.7116 50.6971   7
   2   2  10 77.8194 49.6926   7
   2  -2  10 77.5372 48.2205   8
   2   2  10 85.0446 48.3499   8
   2   2  11 12344.2 346.053   8
   2  -2  11 12310.3 345.370   8
   2   2  11 11872.5 344.806   6
   2  -2  11 12013.6 344.138   6
   2  -2  11 11826.9 342.281   7
   2   2  11 12361.8 348.113   7
   2  -2  11 12342.7 324.115   1
   2  -2  11 12254.6 313.077  25
   2  -2  11 11592.3 318.262   2
   2   2  11 11131.6 302.306   3
   2   2  11 12495.0 323.442  20
   2  -2  11 12341.0 343.381  20
   2  -2  12 427.544 70.2035   8
   2   2  12 424.035 72.9021   8
   2   2  12 351.415 72.7152   7
   2  -2  12 473.395 72.9648   7
   2  -2  12 431.541 57.3589   1
   2   2  12 495.502 61.9324   1
   2  -2  12 484.307 57.3563   2
   2  -2  12 491.914 53.4090  25
   2  -2  12 446.627 70.0000   6
   2   2  12 505.192 74.6955   6
   2  -2  12 463.610 74.2620  20
   2   2  12 371.237 56.5121  20
   2  -2  13 4729.69 193.011   8
   2   2  13 4363.88 190.157   8
   2   2  13 4528.33 191.314   6
   2  -2  13 4778.04 194.332   6
   2  -2  13 4629.23 192.462   7
   2   2  13 4672.39 191.592   7
   2   2  13 4505.61 168.674   2
   2   2  13 4643.58 175.194   1
   2  -2  13 4889.27 174.162   1
   2  -2  13 4192.17 156.754  25
   2  -2  13 4288.34 166.091   2
   2   2  13 4677.71 173.504  20
   2  -2  13 4990.66 196.731  20
   2   2  14 69.7206 51.3168   1
   2   2  14-14.7693 44.0511   2
   2  -2  14 39.3511 48.5949   1
   2  -2  14 5.19073 63.0223   6
   2   2  14 31.1101 59.8369   6
   2   2  14-16.4873 50.2174  20
   2   2  14 10.4466 61.1923   8
   2  -2  14-10.2943 63.9840   7
   2   2  14 51.4253 64.9693   7
   2  -2  14 57.2746 62.5598   8
   2  -2  15 293.537 56.1696   1
   2   2  15 225.910 61.4823   1
   2   2  15 169.501 49.4076   2
   2  -2  15 86.6131 69.7710   6
   2   2  15 233.156 74.2406   6
   2   2  15 57.2263 51.8778  20
   2   2  15 188.029 76.6823   7
   2  -2  15 69.7295 65.6629   7
   2  -2  15 156.629 67.0081   8
   2   2  15 194.718 72.0214   8
   2   2  16 653.743 87.5648   8
   2  -2  16 824.639 96.9631   8
   2  -2  16 654.891 90.2046   7
   2   2  16 957.775 97.7870   7
   2   2  16 804.673 73.8449   2
   2   2  16 770.880 76.4537   1
   2  -2  16 668.989 89.9689   6
   2   2  16 779.339 95.3539   6
   2   2  16 624.539 79.7200  20
   2  -2  17 10054.9 315.425   7
   2   2  17 10066.5 313.381   7
   2   2  17 8968.55 278.764   2
   2   2  17 9554.53 309.709   8
   2  -2  17 9529.34 310.282   8
   2   2  17 8634.71 290.331  20
   2   2  18 209.211 50.3679   2
   2   2  18 155.446 52.5618   1
   2   2  18 257.092 67.1482   6
   2  -2  18 127.686 63.0198   6
   2  -2  18 146.352 64.1607   7
   2   2  18 213.834 65.2851   7
   2   2  18 205.448 58.1930  20
   2   2  19 9077.58 266.723   2
   2   2  19 9148.59 272.945   1
   2   2  19 9832.51 294.027   7
   2  -2  19 9849.14 292.465   7
   2  -2  19 9516.99 290.855   6
   2   2  19 9841.77 294.325   6
   2   2  20 36.5208 37.4066   1
   2   2  20 95.4401 34.2004   2
   2  -2  20 59.4824 48.6461   7
   2   2  20 77.1273 50.2815   7
   2  -2  20 59.2000 45.8489   6
   2   2  20 46.7904 47.6753   6
   2  -2  21-14.2811 38.1719   6
   2   2  21 14.6569 37.5154   6
  -2   3  23 10.9055 25.9179   2
  -2   3  22 15.3634 35.2114   2
  -2   3  21-18.1130 39.9193   3
  -2   3  21 47.9001 42.2269   2
  -2   3  21 19.7533 41.8568   1
  -2   3  21 3.67490 43.3695  20
  -2   3  20 491.186 69.8316  20
  -2   3  20 579.152 64.2790   2
  -2   3  20 424.582 58.2888   3
  -2   3  20 609.572 68.5227   1
  -2   3  20 439.993 58.7682   5
  -2   3  19 977.050 94.7553   6
  -2  -3  19 864.340 90.7798   6
  -2   3  19 884.018 87.4749  20
  -2  -3  18 808.587 87.6299   3
  -2   3  18 769.134 79.2050   2
  -2   3  18 794.112 78.0693   3
  -2  -3  18 899.048 86.4901   2
  -2   3  18 779.852 82.6106   1
  -2   3  18 819.938 77.4082   5
  -2   3  18 816.007 93.0575   6
  -2  -3  18 881.808 95.3068   6
  -2   3  17 48.1157 65.8013   6
  -2  -3  17 37.2359 68.8971   6
  -2  -3  17 42.7066 68.7217   7
  -2   3  17-5.35106 70.7617   7
  -2   3  17 18.1942 55.7971  20
  -2   3  17 67.3984 50.7257   3
  -2  -3  17 10.8256 58.5293   3
  -2   3  17 73.3625 48.8010   5
  -2  -3  17 18.1408 61.5795   4
  -2   3  17 29.7669 52.8650   2
  -2  -3  17-24.4174 56.3602   2
  -2   3  17 72.4216 54.9592   1
  -2   3  16 8286.22 276.598   6
  -2  -3  16 7986.85 273.500   6
  -2   3  16 7801.91 249.329   5
  -2  -3  16 8002.23 275.041   7
  -2   3  16 8164.81 275.933   7
  -2   3  16 7885.43 258.544  20
  -2   3  16 7963.07 248.274   3
  -2   3  16 7720.68 253.611   2
  -2  -3  16 8127.85 268.882   2
  -2  -3  16 7442.12 270.959   3
  -2  -3  16 7634.35 283.975   4
  -2   3  16 7874.36 261.106   1
  -2  -3  15 2938.16 141.422   1
  -2   3  15 2589.87 125.849   2
  -2   3  15 2563.33 130.896   1
  -2   3  15 2666.68 124.139   5
  -2  -3  15 2663.11 143.637   6
  -2   3  15 2627.54 142.844   6
  -2  -3  15 2572.88 141.096   7
  -2   3  15 2561.44 143.826   7
  -2   3  15 2532.56 122.317   3
  -2  -3  15 2654.78 146.096   3
  -2  -3  15 2743.23 138.167   2
  -2   3  15 2662.73 129.122  20
  -2   3  15 2499.00 136.003  21
  -2  -3  15 2383.18 150.204  20
  -2  -3  15 2739.32 151.463   4
  -2  -3  15 2493.91 124.179  25
  -2   3  14 6342.56 212.921   1
  -2  -3  14 6483.79 218.704   1
  -2   3  14 6571.06 209.505   2
  -2  -3  14 6302.86 228.456   3
  -2   3  14 6227.66 203.893   3
  -2  -3  14 6318.89 220.344   2
  -2   3  14 6199.00 222.813   6
  -2  -3  14 6230.29 222.802   6
  -2   3  14 6437.77 226.145   7
  -2  -3  14 6404.46 224.784   7
  -2  -3  14 6151.14 220.732  21
  -2   3  14 6189.47 221.220  21
  -2   3  14 6057.22 204.861  20
  -2  -3  14 6065.59 235.190  20
  -2  -3  14 6284.45 205.837  25
  -2   3  14 5988.31 201.054   5
  -2  -3  14 5616.97 228.550   4
  -2  -3  13 466.732 68.4079   4
  -2   3  13 336.967 49.6622   5
  -2   3  13 467.810 61.6812  21
  -2  -3  13 299.574 56.5533  21
  -2   3  13 372.620 52.3741  20
  -2  -3  13 375.267 70.6665  20
  -2  -3  13 367.912 59.4626   1
  -2  -3  13 368.972 59.0960   2
  -2   3  13 361.544 50.0312   2
  -2   3  13 462.163 59.9156   1
  -2  -3  13 397.917 65.6373   3
  -2  -3  13 388.130 63.9392   6
  -2   3  13 376.262 63.9915   6
  -2  -3  13 371.842 55.9729  25
  -2  -3  13 429.900 55.0138  23
  -2  -3  13 430.839 66.2384   7
  -2   3  13 407.149 67.5381   7
  -2   3  13 434.027 57.3234  22
  -2  -3  13 394.891 55.4654  22
  -2   3  12 431.447 62.7998   7
  -2  -3  12 406.432 61.9711   7
  -2   3  12 417.076 64.4537   8
  -2  -3  12 478.016 59.5393   1
  -2   3  12 427.902 53.5754   1
  -2  -3  12 465.643 53.7882  22
  -2   3  12 447.743 52.8513  22
  -2  -3  12 363.919 52.7702  25
  -2  -3  12 411.816 60.6491   6
  -2   3  12 472.564 63.9424   6
  -2  -3  12 438.782 55.6291  21
  -2   3  12 402.660 54.2654  21
  -2  -3  12 363.418 69.8407  20
  -2   3  12 448.669 55.3490  20
  -2   3  12 452.398 50.3551   4
  -2  -3  12 373.646 49.1396  23
  -2  -3  11 2200.99 108.281   7
  -2   3  11 2614.99 114.927   7
  -2  -3  11 2476.92 103.565  23
  -2  -3  11 2476.36 100.413  25
  -2   3  11 2136.72 104.420  22
  -2  -3  11 2253.64 104.574  22
  -2  -3  11 2430.61 112.039   2
  -2  -3  11 2436.85 126.612   3
  -2  -3  11 2209.66 127.509  20
  -2   3  11 2306.47 106.447  21
  -2  -3  11 2295.77 105.641  21
  -2  -3  11 2228.58 116.380   4
  -2   3  11 2428.90 102.457   5
  -2   3  11 2305.87 98.5319   4
  -2  -3  11 2251.66 109.329   8
  -2   3  11 2693.45 114.878   8
  -2  -3  11 2125.53 116.281   5
  -2  -3  11 2125.60 107.169   6
  -2   3  11 2419.34 112.716   6
  -2  -3  10 13928.7 362.287   7
  -2  -3  10 14206.0 359.904   1
  -2   3  10 14449.1 354.809   1
  -2  -3  10 13629.0 358.563  22
  -2   3  10 13681.5 360.921  21
  -2  -3  10 14634.5 361.989  21
  -2   3  10 13875.0 360.369  22
  -2  -3  10 13930.3 380.342   5
  -2   3  10 13795.2 361.620   6
  -2  -3  10 14258.3 363.264   6
  -2  -3  10 14742.5 367.822   2
  -2  -3  10 14598.1 390.629   3
  -2  -3  10 14611.0 376.790   4
  -2   3  10 13908.3 362.237   8
  -2  -3  10 13328.4 359.438   8
  -2   3  10 13867.5 360.753  24
  -2  -3  10 13999.5 360.911  24
  -2  -3   9 35788.3 809.441  21
  -2  -3   9 34690.3 806.949  22
  -2   3   9 35902.8 811.021  21
  -2   3   9 34746.5 808.181  22
  -2  -3   9 35456.4 798.431  25
  -2  -3   9 37524.5 862.742  20
  -2  -3   9 34320.9 809.033   8
  -2   3   9 35101.0 810.046   8
  -2  -3   9 35240.6 810.418   7
  -2   3   9 35166.1 809.621   7
  -2  -3   9 36069.6 810.201   1
  -2   3   9 35995.3 802.927   1
   2  -3  -9 34559.7 800.209  13
  -2  -3   9 36250.9 804.639  23
  -2   3   9 35635.4 809.982  24
  -2  -3   9 35287.9 808.415  24
  -2  -3   9 36619.8 824.977   4
  -2   3   9 35125.6 810.386   6
  -2  -3   9 36468.8 837.912   5
  -2  -3   9 36174.4 811.425   6
  -2  -3   9 37043.3 852.524   3
  -2  -3   9 37931.4 818.892   2
  -2   3   8 262.327 40.7877  21
  -2  -3   8 264.349 71.7565  20
  -2  -3   8 215.130 40.7492  25
  -2  -3   8 247.050 60.9162   5
  -2  -3   8 312.241 48.5503   4
  -2   3   8 178.829 47.2493   7
  -2  -3   8 293.241 48.7530   7
  -2  -3   8 237.737 45.2090   1
  -2   3   8 281.337 41.6982   1
  -2  -3   8 218.172 48.9185   2
  -2  -3   8 288.999 72.5580   3
  -2  -3   8 272.321 42.9002  23
   2  -3  -8 284.390 39.1557  10
  -2   3   8 140.294 44.6491   6
  -2  -3   8 281.341 47.8012   6
  -2   3   8 260.328 40.7510  22
  -2  -3   8 585.318 46.4552  22
  -2  -3   7 36090.3 855.715  20
  -2  -3   7 37006.3 841.293   4
  -2  -3   7 37942.3 829.031  24
  -2  -3   7 36369.5 821.161  25
  -2   3   7 37027.9 828.641  24
  -2   3   7 37333.0 829.404   8
  -2  -3   7 38779.3 834.673   1
  -2  -3   7 38589.9 840.320   2
  -2  -3   7 38152.0 861.181   3
  -2  -3   7 38099.9 829.715  23
   2  -3  -7 36635.4 827.988  10
  -2  -3   7 38002.9 830.377   7
  -2   3   7 36636.9 828.724   7
  -2   3   7 36531.7 828.879   6
  -2  -3   7 37119.4 860.197   5
  -2  -3   7 37908.2 830.538   6
  -2   3   7 37462.0 829.482  21
  -2  -3   7 35526.7 826.805  21
  -2   3   7 37751.1 829.643  22
  -2  -3   7 37629.3 829.372  22
  -2  -3   6 113391. 2403.24   4
  -2  -3   6 108742. 2384.32  25
  -2  -3   6 114928. 2391.08  24
  -2   3   6 112257. 2391.10  24
  -2  -3   6 113054. 2391.07   7
  -2   3   6 111299. 2390.51   7
  -2   3   6 112655. 2391.21  21
  -2   3   6 112659. 2391.13  22
  -2  -3   6 115030. 2391.37  21
  -2  -3   6 107025. 2389.67  22
   2  -3  -6 110544. 2394.16  10
  -2  -3   6 112489. 2401.50   2
  -2  -3   6 113466. 2417.75   3
  -2  -3   6 109932. 2392.34  23
  -2  -3   6 105106. 2411.10  20
  -2   3   6 110716. 2390.33   6
  -2  -3   6 115866. 2392.18   6
  -2  -3   5 145.849 26.4017  21
  -2   3   5 179.835 26.7484  21
  -2  -3   5 119.330 30.8259   4
  -2  -3   5 132.747 35.6956   2
  -2  -3   5 138.300 30.9855   7
  -2   3   5 152.335 30.6537   7
  -2  -3   5 134.737 27.8158  25
   2  -3  -5 175.933 31.0529   9
  -2  -3   5 97.9421 24.2983  22
  -2   3   5 137.170 26.1107  22
   2  -3  -5 122.720 27.6247  11
   2  -3  -5 137.335 32.1463  10
  -2  -3   5 132.321 40.8171   3
  -2   3   5 158.348 25.5876  24
  -2  -3   5 123.876 25.4173  24
  -2   3   5 141.961 30.8506   6
  -2  -3   5 105.407 30.8641   6
  -2  -3   4 74308.7 1570.38   9
   2  -3  -4 73483.1 1590.22   9
   2  -3  -4 73022.7 1588.56  11
   2  -3  -4 73036.3 1594.77  10
  -2   3   4 74561.3 1584.57  21
  -2   3   4 73831.5 1583.91  22
  -2  -3   4 76910.2 1584.27  22
  -2  -3   4 73651.5 1583.60  21
  -2   3   4 73217.5 1584.12   7
  -2  -3   4 75363.9 1572.31  15
  -2  -3   4 75300.8 1577.41  14
  -2   3   4 72205.7 1583.52   6
  -2  -3   4 73950.3 1584.47   6
  -2  -3   4 68346.4 1599.86   3
  -2  -3   4 73665.5 1593.83   4
  -2   3   4 73754.8 1583.76  24
  -2  -3   4 74539.5 1583.32  24
  -2  -3   4 73647.0 1581.39  25
  -2  -3   3 4507.27 117.766  22
  -2   3   3 4617.56 127.331  17
  -2  -3   3 4730.56 126.868   4
   2  -3  -3 4631.16 127.698  11
   2  -3  -3 4578.75 131.845  10
  -2  -3   3 4683.43 119.118  14
  -2  -3   3 4779.17 116.908  15
   2  -3  -3 4606.76 126.660   9
  -2  -3   3 4866.94 118.258  25
  -2   3   3 4782.22 119.175  24
  -2  -3   3 4560.28 117.818  24
  -2   3   2 225767. 4782.73  17
  -2  -3   2 224425. 4776.79   4
   2  -3  -2 225842. 4783.05  11
   2  -3  -2 225397. 4785.49  10
  -2  -3   2 227712. 4768.60  25
   2  -3  -2 223657. 4780.07   9
  -2  -3   2 223935. 4773.01  15
  -2  -3   2 226260. 4775.74  14
  -2  -3   2 226540. 4777.13  13
  -2  -3   1 16015.6 353.303  14
  -2  -3   1 15738.5 353.674  13
   2  -3  -1 15601.4 357.423  11
   2  -3  -1 15893.0 359.012  10
  -2   3   1 15281.2 356.425  17
   2  -3  -1 15425.6 352.801   9
  -2  -3   1 15247.9 339.513  25
  -2  -3   1 15731.8 351.509  15
   2  -3   0 11885.3 279.068  10
   2  -3   0 11928.0 279.974  11
  -2  -3   0 11943.5 278.670  13
  -2  -3   0 11875.8 277.829  14
  -2   3   0 11991.4 279.476  17
   2  -3   0 11847.2 275.236   9
   2  -3   1 3559.81 104.702  11
   2  -3   1 3706.94 103.076  10
   2  -3   1 3742.90 101.237   9
  -2   3  -1 3578.10 104.153  17
  -2   3  -1 3725.18 103.833  18
  -2  -3  -1 3440.84 103.363  13
  -2  -3  -1 3499.28 105.138  14
  -2  -3  -2 33984.3 753.297  13
  -2  -3  -2 33765.2 752.726  14
  -2   3  -2 34234.1 747.338  18
  -2   3  -2 34111.0 751.775  17
   2  -3   2 35104.2 748.735  10
   2  -3   2 34293.7 752.165  11
  -2   3  -3 22.5166 36.1702  16
  -2  -3  -3 9.41162 30.2903  14
   2  -3   3 68.1533 20.4421   1
  -2  -3  -3 22.4156 26.6646  13
  -2   3  -3 10.1633 28.5930  17
  -2   3  -3 25.8525 32.5972  18
   2  -3   3 19.8544 20.9353  10
   2  -3   3 50.3707 25.5295  11
   2   3   3 36.2644 27.0531  19
   2   3   4 43915.7 941.692  19
  -2   3  -4 43275.9 942.715  18
   2  -3   4 44764.9 948.441  11
   2  -3   4 44337.8 938.805  10
  -2  -3  -4 42465.6 949.877  13
  -2  -3  -4 43274.0 951.376  14
   2  -3   4 43598.6 941.104   1
   2   3   4 44103.4 951.429   8
  -2   3  -4 43505.3 944.905  16
   2  -3   4 40727.6 942.204   2
   2  -3   4 44538.8 950.847   8
  -2  -3  -5 16009.7 370.418  13
  -2  -3  -5 15684.3 370.973  14
   2  -3   5 16143.1 365.211   1
   2  -3   5 14746.4 367.680   2
  -2   3  -5 15386.3 364.611  16
  -2  -3  -5 15647.2 375.344  15
   2  -3   5 15875.6 351.972  10
   2  -3   5 16351.1 365.586  11
   2  -3   5 15916.8 374.355   8
   2   3   5 15878.0 375.272   8
  -2   3  -5 15833.5 362.199  18
   2   3   5 16021.8 360.338  19
   2  -3   6 6208.21 175.428   7
   2  -3   6 5879.43 163.280   1
  -2   3  -6 6243.26 164.840  16
   2   3   6 5667.38 155.653  19
  -2   3  -6 6184.71 159.534  18
   2  -3   6 6317.36 169.996   3
   2  -3   6 6020.17 173.398   2
  -2  -3  -6 5990.83 166.300  14
  -2  -3  -6 5583.27 162.694  13
   2  -3   7 7171.81 209.430   2
   2  -3   7 7384.01 201.122   3
  -2  -3  -7 7169.87 194.386  14
  -2  -3  -7 7228.51 193.491  13
   2  -3   7 7404.18 198.139   1
   2  -3   7 7103.88 206.732   8
   2   3   7 6965.34 206.480   8
   2   3   7 7360.85 188.161  19
   2  -3   7 7229.01 207.103   7
   2   3   7 7467.17 209.647   7
   2  -3   8 3109.73 108.448  25
   2   3   8 2929.02 119.368   7
   2  -3   8 2989.15 120.352   7
  -2  -3  -8 2811.56 113.376  15
  -2  -3  -8 3032.21 105.588  14
   2   3   8 3160.17 123.049   6
   2  -3   8 2959.86 120.385   6
   2  -3   8 2944.89 109.596   1
   2  -3   8 3033.33 128.940  20
   2  -3   8 2976.62 119.467   8
   2   3   8 3031.45 121.054   8
   2   3   8 2652.62 98.4514   5
   2  -3   8 2878.24 110.455   3
   2  -3   8 2987.66 120.443   2
  -2  -3  -9 8046.62 231.041  15
   2  -3   9 8254.10 246.492   6
   2   3   9 8769.83 252.570   6
   2  -3   9 8367.18 257.635  20
   2   3   9 8315.94 219.212   5
   2  -3   9 8554.12 243.233   2
   2  -3   9 8512.75 237.555   3
   2  -3   9 8597.36 248.760   8
   2   3   9 8580.69 250.514   8
   2  -3   9 8568.08 236.392   1
   2   3   9 8331.79 249.565   7
   2  -3   9 8122.08 246.610   7
   2  -3  10 7836.01 240.908   7
   2   3  10 7493.96 239.397   7
   2   3  10 7560.46 239.990   6
   2  -3  10 7811.42 240.824   6
   2  -3  10 7549.78 216.051  25
   2   3  10 7129.42 204.898   5
   2  -3  10 7699.50 227.238   2
   2  -3  10 7876.18 228.507   3
   2  -3  10 7948.85 227.437   1
   2   3  10 7454.90 217.017  20
   2  -3  10 8041.57 243.392   8
   2   3  10 7570.03 240.288   8
   2  -3  11 2968.83 140.857   8
   2   3  11 3281.59 145.980   8
   2   3  11 3206.22 145.286   6
   2  -3  11 3363.38 146.290   6
   2   3  11 3306.48 146.316   7
   2  -3  11 3146.35 143.051   7
   2   3  11 3097.14 123.390  20
   2  -3  11 3213.46 123.861  25
   2  -3  12 10301.5 284.697  25
   2  -3  12 10706.2 317.264   8
   2   3  12 10393.9 315.324   8
   2  -3  12 10395.9 314.879   6
   2   3  12 9861.74 313.563   6
   2   3  12 9994.67 298.720   1
   2  -3  12 10839.4 317.285   7
   2   3  12 9924.97 312.127   7
   2   3  12 10082.3 289.589  20
   2  -3  13 10202.3 288.323  25
   2  -3  13 10676.7 324.769   8
   2   3  13 9693.92 318.254   8
   2   3  13 9914.45 303.908   1
   2  -3  13 10438.4 323.040   7
   2   3  13 10407.7 322.382   7
   2  -3  13 10500.7 323.683   6
   2   3  13 10346.0 323.756   6
   2   3  13 10401.3 299.815  20
   2  -3  14 14217.6 371.299  25
   2   3  14 14203.2 384.907  20
   2   3  14 14024.9 410.436   6
   2  -3  14 14181.5 410.626   6
   2   3  14 13580.7 386.196   1
   2   3  14 12921.9 375.377   2
   2  -3  14 13884.3 406.659   7
   2   3  14 14137.7 408.633   7
   2   3  15 2827.79 152.573   8
   2  -3  15 2816.98 153.263   8
   2   3  15 2532.97 131.023  20
   2   3  15 2423.52 146.337   6
   2  -3  15 2306.48 144.621   6
   2   3  15 2631.64 128.829   2
   2   3  15 2657.11 134.271   1
   2  -3  15 2648.56 147.588   7
   2   3  15 2614.50 149.982   7
   2   3  16 4558.63 198.160   8
   2  -3  16 5060.82 205.552   8
   2   3  16 4795.98 184.840   1
   2   3  16 4297.18 174.522   2
   2   3  16 4336.50 181.321  20
   2  -3  16 5038.86 206.178   6
   2   3  16 4569.42 198.777   6
   2   3  17 98.4711 52.8826  20
   2   3  17 26.2178 45.3322   2
   2   3  17 65.7316 60.5480   8
   2   3  17 105.922 66.3187   7
   2  -3  17 9.95311 64.4643   7
   2  -3  18 98.3276 58.7021   7
   2   3  18 245.047 65.1363   7
   2   3  18 222.583 49.9351   2
   2   3  18 160.116 50.5092   1
   2   3  18 145.968 53.3492  20
   2  -3  18 224.073 64.9603   6
   2   3  18 163.672 60.4091   6
   2  -3  19 437.236 67.6793   7
   2   3  19 318.349 66.3718   7
   2   3  19 408.178 64.7008   6
   2  -3  19 334.334 61.3742   6
   2   3  19 389.704 52.4559   2
   2   3  19 470.001 58.3516   1
   2  -3  20 29.7514 43.1585   6
   2   3  20 12.3086 44.7460   6
   2   3  20-40.6434 39.4292   1
   2   3  20 25.0390 31.6355   2
  -2   4  22 471.658 47.5076   2
  -2   4  22 427.761 52.6279  20
  -2   4  21-2.72120 35.7744   3
  -2   4  21 64.2132 42.1608   1
  -2   4  21-14.8940 38.5804   2
  -2   4  21 23.5531 42.3735  20
  -2   4  20 123.619 49.7918   1
  -2   4  20 115.594 48.7490   2
  -2   4  20 133.537 45.5744   3
  -2   4  20 117.721 41.3904   5
  -2   4  20 112.803 50.7460  20
  -2   4  19 903.865 80.7718   1
  -2   4  19 834.959 73.0568   5
  -2   4  19 838.475 85.5281   6
  -2   4  19 715.792 79.0286  20
  -2   4  18 2914.33 138.473   2
  -2   4  18 2728.65 132.244   3
  -2   4  18 2965.30 136.320   5
  -2   4  18 3199.80 146.342   1
  -2   4  17-4.42869 52.2739  20
  -2   4  17 70.7828 49.1471   2
  -2   4  17 4.45641 52.7924   1
  -2  -4  17 100.108 57.9907   2
  -2   4  17 78.4646 48.9383   5
  -2   4  17 22.8755 48.9369   3
  -2   4  17-5.20021 68.1681   7
  -2  -4  17 77.0450 64.2742   6
  -2   4  17 87.9895 65.8114   6
  -2   4  16 12510.5 382.963   6
  -2   4  16 12511.4 356.130   5
  -2  -4  16 13120.4 385.414   6
  -2   4  16 12717.6 365.414  20
  -2   4  16 13053.7 373.930   1
  -2  -4  16 13251.5 406.204   4
  -2   4  16 12971.3 359.181   3
  -2  -4  16 13004.2 394.428   3
  -2  -4  16 13224.6 385.351   2
  -2   4  16 12890.1 364.371   2
  -2  -4  16 13267.5 364.496  25
  -2   4  16 12892.5 384.860   7
  -2  -4  16 13049.3 384.756   7
  -2  -4  15 377.738 74.0293   6
  -2   4  15 319.613 72.3757   6
  -2   4  15 468.347 66.4901  20
  -2   4  15 362.348 65.8214   1
  -2   4  15 314.150 57.1042   2
  -2  -4  15 359.261 72.4819   2
  -2  -4  15 360.222 76.0340   4
  -2   4  15 397.251 60.0412   5
  -2   4  15 363.223 62.8108   3
  -2  -4  15 388.279 77.9122   3
  -2  -4  15 392.000 67.1698  25
  -2  -4  15 487.591 79.7521   7
  -2   4  15 435.023 78.5431   7
  -2  -4  14 579.856 77.6589   6
  -2   4  14 578.573 77.6188   6
  -2  -4  14 662.232 70.3572  21
  -2   4  14 481.837 68.4693  21
  -2   4  14 501.264 64.4802  20
  -2   4  14 587.985 69.4232   1
  -2  -4  14 542.468 75.6023   2
  -2   4  14 540.726 62.1334   2
  -2  -4  14 509.629 75.8076   4
  -2   4  14 484.168 59.4820   5
  -2  -4  14 581.432 79.5155   3
  -2  -4  14 582.779 67.8178  25
  -2  -4  14 626.256 79.1507   7
  -2   4  14 527.415 77.4887   7
  -2  -4  13 8.01197 50.1325   7
  -2   4  13 36.5113 55.3409   7
  -2  -4  13 41.5201 57.0918   3
  -2   4  13 28.4820 48.2023   6
  -2  -4  13 44.2528 52.2691   6
  -2  -4  13 20.2183 39.4872  23
  -2  -4  13 77.3148 55.2518   4
  -2   4  13 101.667 42.5076   5
  -2   4  13 82.3973 44.2212   2
  -2   4  13 10.5218 45.4336   1
  -2  -4  13 13.5766 53.9973   2
  -2   4  13 13.7929 40.1064  20
  -2  -4  13 32.1504 43.2737  21
  -2   4  13 81.2963 42.6021  21
  -2  -4  13 73.8010 45.0716  25
  -2   4  12 1087.90 83.8312   7
  -2  -4  12 1020.03 81.3144   7
  -2  -4  12 1250.99 99.1275   3
  -2  -4  12 1047.33 85.1916   2
  -2  -4  12 915.783 77.9581   6
  -2   4  12 989.507 80.8187   6
  -2  -4  12 1035.65 71.9381  23
  -2  -4  12 1156.11 80.3814  22
  -2   4  12 1066.35 77.5963  22
  -2   4  12 1099.84 70.9727   4
  -2  -4  12 1119.69 88.5010   4
  -2   4  12 1006.58 74.0758   5
  -2   4  12 1035.85 74.4508   1
  -2  -4  12 1153.46 80.8390  21
  -2   4  12 1092.65 78.2355  21
  -2  -4  12 1235.50 77.4280  25
  -2  -4  11 6006.84 207.878   2
  -2  -4  11 5979.33 194.707  21
  -2   4  11 6055.60 196.331  21
  -2   4  11 5888.35 194.264  22
  -2  -4  11 5829.74 193.626  22
  -2  -4  11 6121.16 189.036  23
  -2  -4  11 6276.47 187.871  25
  -2  -4  11 6068.37 196.631   7
  -2   4  11 6113.27 197.968   7
  -2   4  11 6235.63 191.017   1
  -2  -4  10 319.341 47.3890  25
  -2  -4  10 263.354 69.3799   3
  -2   4  10 223.733 39.3811  22
  -2  -4  10 232.197 40.9030  22
  -2   4  10 229.018 46.6874   6
  -2  -4  10 284.767 51.2672   6
  -2  -4  10 204.685 50.8153   4
  -2   4  10 249.820 44.6264   1
  -2  -4  10 271.016 54.7373   2
   2  -4 -10 194.032 43.4522  13
  -2  -4   9 15713.3 389.271   7
  -2   4   9 15619.0 388.884   7
  -2   4   9 15337.8 382.408   1
   2  -4  -9 15022.2 387.172  13
  -2   4   9 15441.2 387.864  21
  -2  -4   9 16118.7 388.922  21
   2  -4  -9 15319.2 386.073  10
  -2   4   9 15771.4 389.132   6
  -2  -4   9 15873.7 389.732   6
  -2  -4   9 15777.5 410.012   4
  -2  -4   9 15779.9 388.154  24
  -2   4   9 15596.8 388.378  24
  -2  -4   9 16505.2 387.324  23
  -2  -4   9 15631.7 404.558   2
  -2  -4   9 16141.8 440.937   3
  -2   4   8 2442.46 97.4114   7
  -2  -4   8 2243.98 95.8237   7
  -2  -4   8 2512.28 110.376   2
  -2  -4   8 2165.94 125.281   3
  -2  -4   8 2249.57 94.9728   6
  -2   4   8 2199.09 93.5386   6
   2  -4  -8 2234.02 95.3704  10
  -2   4   8 2194.12 91.2009  24
  -2  -4   8 2313.30 91.9868  24
  -2  -4   8 2453.32 95.0341  23
  -2  -4   8 2491.69 91.2317  25
  -2  -4   8 2390.06 109.226   4
  -2  -4   8 2462.24 93.1372  21
  -2  -4   8 2347.67 91.5151  22
  -2   4   8 2238.69 91.4825  22
  -2   4   8 2395.08 93.3991  21
  -2  -4   7 7100.23 192.318  25
  -2   4   7 7365.32 195.176  24
  -2  -4   7 7846.04 196.467  24
  -2  -4   7 7212.94 231.141   3
  -2  -4   7 7028.84 212.379   2
  -2   4   7 7505.18 196.420  21
  -2   4   7 7168.56 194.349  22
  -2  -4   7 7276.86 194.187  22
  -2  -4   7 7197.14 193.964  21
  -2  -4   7 7119.51 213.265   4
  -2  -4   7 7060.34 196.694  23
  -2  -4   7 7314.54 196.827   7
  -2   4   7 7050.64 195.176   7
  -2  -4   7 7202.41 196.436   6
  -2   4   7 7418.15 197.026   6
  -2  -4   6 37376.9 803.176  24
  -2   4   6 35288.0 802.448  24
  -2  -4   6 36086.7 801.898  25
  -2   4   6 37733.1 805.075  21
  -2   4   6 37282.5 804.667  22
  -2  -4   6 37012.8 803.543  21
  -2  -4   6 35852.7 802.494  22
  -2  -4   6 36680.6 823.847   2
  -2  -4   6 35363.9 836.693   3
  -2   4   6 36215.4 803.713   6
  -2  -4   6 35597.3 803.129   6
   2  -4  -6 36667.9 813.251   9
  -2   4   6 36809.5 804.217   7
  -2  -4   6 36760.7 804.275   7
  -2  -4   6 36071.2 823.313   4
  -2  -4   6 34622.4 807.610  23
   2  -4  -5 15888.2 384.820   9
  -2  -4   5 16075.9 356.155   9
  -2  -4   5 15608.2 389.314   4
  -2   4   5 16261.9 373.333   7
  -2  -4   5 16161.6 357.033  15
  -2  -4   5 16327.8 364.559  14
  -2   4   5 16573.4 374.009   6
  -2  -4   5 16312.1 373.342   6
  -2   4   5 16757.8 373.686  24
  -2  -4   5 14899.7 371.180  25
  -2  -4   5 16337.9 371.700  24
  -2  -4   5 15795.0 371.004  21
  -2   4   5 16320.9 372.942  22
  -2  -4   5 17342.4 373.876  22
  -2   4   5 17005.0 373.920  21
  -2  -4   4 86.7296 20.4958   9
   2  -4  -4 21.0107 29.3398   9
  -2  -4   4 89.3859 29.6303   4
  -2   4   4 48.3043 20.6319  22
  -2  -4   4 25.6438 19.8007  22
   2  -4  -4 1.60268 29.4954  11
   2  -4  -4 9.32237 32.1853  10
  -2   4   4 31.7038 20.0591  24
  -2  -4   4 23.6956 19.6453  24
  -2  -4   4 17.2916 25.4900  15
  -2  -4   4 18.7407 25.6160  14
  -2   4   4 64.8417 26.4250   6
  -2  -4   4 10.8883 23.6828  25
  -2   4   4 3.07694 20.0102  21
  -2  -4   4 23.7051 20.2006  21
  -2   4   3 38526.7 846.788  17
  -2  -4   3 37827.3 830.415  15
  -2  -4   3 38584.3 835.113  14
  -2  -4   3 38864.1 836.918  13
  -2   4   3 38913.4 828.557  22
  -2  -4   3 37728.3 827.032  22
  -2   4   3 39036.6 828.639  21
  -2  -4   3 38432.7 828.193  21
  -2  -4   3 37240.8 831.081  25
  -2  -4   3 37853.7 826.779  24
  -2   4   3 39246.5 828.304  24
   2  -4  -3 38519.1 852.161  10
   2  -4  -3 37611.7 846.555  11
   2  -4  -3 37509.1 844.303   9
  -2  -4   3 39275.5 845.294   4
  -2  -4   2 407117. 8585.73  14
  -2  -4   2 415025. 8587.61  13
   2  -4  -2 404412. 8590.76   9
   2  -4  -2 402556. 8598.12  10
   2  -4  -2 406526. 8595.40  11
  -2   4   2 408471. 8572.54  24
  -2  -4   2 402204. 8571.31  24
  -2  -4   2 406571. 8581.97  15
  -2  -4   2 401791. 8587.40   4
  -2   4   2 407855. 8593.54  17
   2  -4  -1 6442.67 170.969   9
  -2  -4   1 6633.35 173.023  13
  -2  -4   1 6877.83 173.250  14
  -2   4   1 6766.68 176.962  17
   2  -4  -1 6607.11 177.431  11
   2  -4  -1 6776.74 180.838  10
   2  -4   0 48900.0 1075.75   9
  -2  -4   0 49572.6 1080.65  13
  -2  -4   0 50065.0 1079.61  14
  -2   4   0 49657.7 1081.10  17
   2  -4   0 49876.2 1082.82  10
   2  -4   0 49633.6 1083.81  11
   2  -4   1 58600.2 1304.58   9
  -2  -4  -1 60872.2 1312.93  13
  -2  -4  -1 60957.2 1312.06  14
  -2   4  -1 60270.1 1311.69  17
   2  -4   1 61141.6 1314.64  11
   2  -4   1 61812.0 1312.22  10
   2  -4   2 6062.19 161.487   9
  -2   4  -2 6367.49 168.087  17
  -2  -4  -2 6246.95 170.277  13
  -2  -4  -2 6332.97 170.017  14
   2  -4   2 6117.45 164.605  10
   2  -4   2 6486.84 170.860  11
  -2  -4  -3 3654.00 118.849  14
  -2  -4  -3 3737.65 118.230  13
   2  -4   3 3734.39 105.712   8
  -2   4  -3 3562.64 114.936  17
   2   4   3 3688.57 107.254   8
   2  -4   3 3891.08 116.826  11
   2  -4   3 3964.70 111.380  10
   2   4   4 15809.8 368.856   8
   2  -4   4 15932.3 367.787   8
   2  -4   4 16345.7 364.947  10
  -2   4  -4 15627.5 373.180  17
  -2  -4  -4 15731.3 377.117  13
  -2  -4  -4 15269.3 375.999  14
  -2  -4  -5 1070.25 63.4717  13
  -2  -4  -5 1094.12 64.5282  14
   2  -4   5 1019.93 55.4297   1
   2  -4   5 1108.64 60.5886   8
   2   4   5 1099.21 61.2044   8
   2   4   5 1065.07 55.3702  19
  -2   4  -5 1123.70 61.4183  17
   2  -4   5 1142.57 62.0145   7
   2  -4   5 1102.09 57.2146   2
  -2  -4  -6 3135.58 111.535  14
  -2  -4  -6 2915.54 109.089  13
   2  -4   6 2871.91 106.467   1
   2  -4   6 3190.12 110.746   2
   2   4   6 3176.11 99.0838  19
  -2   4  -6 3131.63 108.811  17
   2  -4   6 3295.00 113.377   7
   2   4   6 3176.48 113.329   7
  -2   4  -7 8684.88 228.634  17
  -2  -4  -7 8343.27 236.371  15
  -2  -4  -7 8268.25 226.777  13
  -2  -4  -7 8599.72 229.945  14
   2  -4   7 8484.60 236.784   2
   2   4   7 8397.75 214.835  19
   2   4   7 8479.21 235.644   8
   2  -4   7 8983.22 237.335   8
   2  -4   7 8095.16 230.416   1
   2   4   7 8753.33 238.030   7
   2  -4   7 8596.77 234.957   7
   2  -4   7 8623.72 235.176   6
   2   4   7 8478.43 236.948   6
  -2  -4  -8 23077.9 548.844  14
  -2  -4  -8 22388.9 545.585  13
   2  -4   8 24430.5 564.072   6
   2   4   8 23432.3 564.813   6
  -2  -4  -8 23612.6 557.892  15
   2  -4   8 24051.0 563.089   7
   2  -4   8 23801.2 569.678   2
   2  -4   8 24280.5 563.375   8
   2   4   8 24074.0 565.012   8
   2  -4   8 22510.1 556.952   1
   2  -4   9 4111.63 142.317  25
   2   4   9 4409.81 158.200   8
   2  -4   9 4233.69 154.949   8
   2   4   9 4197.88 156.529   7
   2  -4   9 4254.49 154.911   7
  -2  -4  -9 4177.91 151.279  15
   2  -4   9 4181.82 155.040   6
   2  -4  10 408.909 62.8193   6
   2   4  10 334.943 62.4683   6
   2   4  10 328.518 42.6934   5
   2  -4  10 270.290 59.6563   7
   2   4  10 390.473 63.7320   7
   2   4  10 343.210 61.5548   8
   2  -4  10 349.356 61.1629   8
  -2  -4 -10 359.829 63.9235  15
   2  -4  10 321.069 49.4256  25
   2   4  10 272.604 45.3382  20
   2   4  11 347.867 62.9339   8
   2   4  11 358.667 67.3442   7
   2  -4  11 290.267 62.3373   7
   2  -4  11 440.571 68.2759   8
   2  -4  11 325.433 63.8848   6
   2   4  11 199.316 58.8137   6
   2  -4  11 285.621 54.4406  25
   2   4  11 329.417 48.9824  20
   2  -4  12 418.538 74.3743   7
   2   4  12 386.499 71.0014   7
   2  -4  12 343.752 70.0541   8
   2   4  12 514.295 74.6216   8
   2  -4  12 455.739 61.5643  25
   2   4  12 448.617 55.3303  20
   2   4  12 433.648 70.8715   6
   2  -4  12 515.780 75.1848   6
   2   4  13 532.619 79.3253   6
   2  -4  13 693.155 85.3291   6
   2   4  13 625.992 80.2439   8
   2   4  13 633.568 82.8595   7
   2  -4  13 675.277 84.5986   7
   2  -4  13 609.856 82.7559   8
   2  -4  13 706.476 67.4732  25
   2   4  13 760.502 71.1151  20
   2   4  13 625.241 73.5046   1
   2  -4  14 96.2555 62.1956   6
   2   4  14 127.693 64.5810   6
   2   4  14 78.0906 47.8025  20
   2  -4  14 95.3693 64.0693   7
   2   4  14 156.841 67.1465   7
   2  -4  14 174.724 50.8342  25
   2   4  14 123.142 47.5919   2
   2   4  14 145.702 55.3942   1
   2  -4  15 2430.09 141.900   6
   2   4  15 2531.42 145.064   6
   2   4  15 2549.93 126.938  20
   2  -4  15 2504.33 143.234   8
   2   4  15 2422.92 141.584   8
   2  -4  15 2519.57 143.838   7
   2   4  15 2554.53 144.780   7
   2   4  15 2298.58 126.159   1
   2   4  15 2370.52 121.528   2
   2  -4  15 2286.32 115.644  25
   2  -4  16 4100.88 158.839  25
   2  -4  16 4505.22 191.520   8
   2   4  16 4688.62 194.569   8
   2  -4  16 4296.34 188.858   6
   2   4  16 4238.41 189.293   6
   2   4  16 4356.16 176.521   1
   2   4  16 4392.39 171.010   2
   2  -4  17 5101.00 202.226   7
   2   4  17 5072.03 201.939   7
   2  -4  17 4925.27 200.445   6
   2   4  17 5269.20 204.532   6
   2   4  17 5235.55 192.374  20
   2   4  17 5059.71 190.610   1
   2   4  18 857.950 74.8442   1
   2   4  18 861.409 75.5173  20
   2  -4  18 831.866 83.2872   7
   2   4  18 906.109 86.9181   7
   2  -4  18 771.343 80.3541   6
   2   4  18 819.975 82.6688   6
   2   4  18 717.528 66.8587   2
   2   4  19 497.078 67.9918   7
   2  -4  19 382.769 64.3089   7
   2  -4  19 438.187 62.4473   6
   2   4  19 611.537 71.1325   6
   2   4  19 422.204 56.9365  20
   2   4  19 436.642 52.9592   2
   2   4  19 581.354 59.6336   1
   2   4  20 3666.43 131.949   6
   2  -4  20 3312.86 126.962   6
   2   4  20 3323.86 118.779   2
   2   4  20 3514.02 124.521   1
  -2   5  22 593.617 55.1139  20
  -2   5  22 607.077 48.9816   2
  -2   5  21 641.692 62.6650  20
  -2   5  21 750.820 62.2334   1
  -2   5  21 679.374 58.1506   2
  -2   5  21 635.386 54.9051   3
  -2   5  20 2842.46 121.990   5
  -2   5  20 3194.56 135.811  20
  -2   5  20 3472.75 136.078   1
  -2   5  20 2831.99 121.583   3
  -2   5  20 3109.68 129.349   2
  -2   5  19 835.426 71.3443   5
  -2   5  19 904.021 80.9138  20
  -2   5  19 965.629 80.0110   1
  -2   5  19 956.439 77.1587   3
  -2   5  19 913.898 79.0525   2
  -2   5  18 871.480 76.4060   5
  -2   5  18 1021.62 87.3078  20
  -2   5  18 883.206 77.1085   3
  -2   5  18 1059.11 83.3164   2
  -2   5  17 24221.3 600.636   1
  -2  -5  17 23179.6 606.510   6
  -2   5  17 22973.9 583.023   5
  -2   5  17 23097.8 607.608   6
  -2   5  17 23717.8 595.324  20
  -2   5  17 23655.0 581.772   3
  -2   5  17 23309.2 588.886   2
  -2   5  16 85.1490 50.9192   3
  -2  -5  16 111.537 62.2429   6
  -2   5  16 19.6584 63.0788   6
  -2   5  16 4.93569 66.4033   7
  -2   5  16 59.9022 48.0580   5
  -2  -5  16 80.2009 55.8885  25
  -2   5  16-8.32509 46.1792  20
  -2   5  16 105.293 52.6195   2
  -2   5  16 21.6674 53.8793   1
  -2  -5  15 2726.56 142.398   6
  -2   5  15 3034.72 149.100   6
  -2   5  15 2689.28 142.354   7
  -2  -5  15 2797.42 146.000   7
  -2   5  15 2866.52 129.534   5
  -2  -5  15 2787.36 134.556  25
  -2   5  15 2922.77 133.920  20
  -2   5  15 2871.84 138.416   1
  -2   5  15 3024.00 136.459   2
  -2  -5  14 8132.42 281.573   2
  -2  -5  14 7490.16 256.446   6
  -2   5  14 8273.24 265.157   6
  -2  -5  14 7902.76 261.207   7
  -2   5  14 8177.34 264.839   7
  -2  -5  14 7561.98 246.034  25
  -2   5  14 8209.76 246.647   5
  -2  -5  14 7828.11 285.881   4
  -2   5  14 7746.04 251.450   1
  -2   5  14 8039.21 248.668   2
  -2   5  14 7855.55 247.537  20
  -2   5  13 5593.32 200.750  21
  -2  -5  13 5503.89 221.643   2
  -2  -5  13 5422.93 198.495   6
  -2   5  13 5321.72 198.925   6
  -2  -5  13 5406.29 199.241   7
  -2   5  13 5588.26 202.951   7
  -2  -5  13 5510.50 222.356   4
  -2   5  13 5394.64 186.926   5
  -2  -5  13 5839.94 192.480  25
  -2  -5  13 5735.06 189.758  23
  -2   5  13 5596.48 193.528   1
  -2   5  12 573.483 62.9361  21
  -2  -5  12 559.655 62.4674  21
  -2  -5  12 697.332 71.1644   7
  -2   5  12 699.316 72.0631   7
  -2  -5  12 718.405 65.2488  25
  -2  -5  12 701.842 89.2217   3
  -2   5  12 760.743 67.9546   1
  -2  -5  12 683.200 82.0884   2
  -2  -5  12 666.532 81.0202   4
  -2  -5  12 569.357 59.2943  23
  -2  -5  12 736.591 70.1978   6
  -2   5  12 736.232 74.3211   6
   2  -5 -11 1456.89 88.9698   9
  -2  -5  11 1365.38 102.747   4
  -2   5  11 1468.91 84.3780   1
  -2   5  11 1529.67 91.0763   7
  -2  -5  11 1364.75 87.7469   7
  -2  -5  11 1585.26 83.9922  23
  -2  -5  11 1650.22 87.0390  25
  -2  -5  11 1447.86 116.224   3
  -2  -5  11 1458.96 85.1859  22
  -2   5  11 1397.03 85.3926  22
  -2   5  11 1377.49 85.3664  21
  -2  -5  11 1501.68 86.9913  21
   2  -5 -10 10901.2 308.290   9
  -2  -5  10 11296.3 332.315   4
  -2  -5  10 11494.1 305.337  22
  -2   5  10 11337.8 304.712  22
  -2  -5  10 11410.5 299.049  23
   2  -5 -10 11007.3 305.078  13
   2  -5 -10 10637.1 302.357  10
  -2  -5  10 11801.6 300.091  25
  -2  -5  10 11607.5 306.404   6
  -2   5  10 11548.3 306.612   6
  -2  -5  10 11673.2 365.805   3
  -2  -5  10 11138.6 333.088   2
  -2   5   9 796.351 62.7487   7
  -2  -5   9 768.150 62.4316   7
   2  -5  -9 710.446 61.0072  10
  -2  -5   9 776.154 59.8280  25
   2  -5  -9 675.346 62.0478   9
  -2  -5   9 716.857 71.8740   4
  -2   5   9 835.088 58.0620  21
  -2  -5   9 774.448 57.3273  21
  -2   5   9 720.187 61.4473   6
  -2  -5   9 719.618 61.0027   6
  -2  -5   8 19117.0 453.667   6
  -2   5   8 19959.9 455.409   6
   2  -5  -8 18421.2 463.007   9
   2  -5  -8 18873.4 466.832  10
  -2   5   8 19444.6 454.573   7
  -2  -5   8 19006.8 453.444   7
  -2   5   8 18681.4 451.745  22
  -2  -5   8 18198.5 449.504  22
  -2  -5   8 19637.6 452.820  21
  -2   5   8 20026.3 455.136  21
  -2   5   8 18875.5 452.690  24
  -2  -5   8 18342.6 449.920  24
  -2  -5   8 18983.3 453.878  23
  -2  -5   8 18635.7 480.720   4
  -2  -5   7 19065.4 444.699   7
  -2   5   7 19478.9 445.631   7
  -2   5   7 19470.9 444.772  21
  -2  -5   7 18943.6 442.473  21
  -2   5   7 18729.1 442.656  22
  -2  -5   7 18936.8 442.347  22
   2  -5  -7 18574.4 462.060  10
  -2  -5   7 18479.7 444.095  25
  -2  -5   7 18075.7 470.653   4
  -2   5   7 18742.3 443.074  24
  -2  -5   7 18809.0 442.051  24
  -2  -5   7 19065.8 450.336  23
  -2   5   7 19803.3 446.649   6
  -2  -5   7 18769.0 443.895   6
  -2   5   6 29.5984 36.2997   7
  -2   5   6 27.4693 25.6141  21
  -2  -5   6 30.9725 25.4598  21
   2  -5  -6 41.2190 41.5628   9
  -2  -5   6-3.89402 39.1671  23
  -2   5   6 6.02130 24.8986  24
  -2  -5   6 57.0958 25.9945  24
  -2  -5   6 18.3988 34.0138   6
  -2   5   6 37.3369 35.6346   6
  -2  -5   6-2.73988 39.6530   4
   2  -5  -6 12.7294 44.0166  10
  -2  -5   6 56.6181 25.1034  22
  -2   5   6 1.50831 24.1472  22
  -2  -5   6 9.80837 35.4696  25
  -2  -5   5 5142.42 135.725  24
  -2   5   5 5196.83 137.186  24
  -2  -5   5 4915.43 143.165  25
  -2  -5   5 4999.79 163.299   4
   2  -5  -5 5169.58 162.034  10
  -2   5   5 5134.89 137.169  22
  -2  -5   5 4981.96 135.813  21
  -2   5   5 5193.37 137.652  21
  -2  -5   5 5136.86 136.075  22
  -2  -5   5 5270.86 130.910   9
   2  -5  -5 5128.86 158.009   9
  -2  -5   5 5164.73 137.477  14
  -2  -5   4 124619. 2605.99  14
  -2  -5   4 124751. 2608.27  13
  -2   5   4 123775. 2597.32  24
  -2  -5   4 118177. 2605.26  25
  -2  -5   4 125257. 2596.16  24
  -2  -5   4 120507. 2626.47   4
  -2  -5   4 116996. 2595.06  22
  -2   5   4 121760. 2597.36  22
  -2   5   4 124115. 2597.67  21
  -2  -5   4 120310. 2595.59  21
  -2  -5   4 123264. 2600.77   9
   2  -5  -4 122491. 2622.54   9
  -2  -5   4 122154. 2598.71  15
   2  -5  -4 122329. 2630.97  10
  -2  -5   3 3882.02 97.2831  21
  -2   5   3 3894.57 98.9328  22
  -2  -5   3 3814.59 97.1300  22
  -2   5   3 3794.69 98.5343  21
   2  -5  -3 3780.78 122.851   9
  -2  -5   3 3753.22 111.922  15
  -2  -5   3 3755.87 114.502  14
  -2  -5   3 3706.76 114.993  13
  -2  -5   3 3804.39 96.8291  24
  -2   5   3 3911.27 98.8876  24
  -2  -5   2 46826.5 1004.08  24
  -2   5   2 47681.2 1006.09  24
   2  -5  -2 47008.4 1035.58   9
  -2  -5   2 48202.7 1032.38  13
  -2  -5   2 47608.6 1030.47  14
  -2   5   2 47728.0 1040.09  17
  -2  -5   2 45448.4 1004.04  22
  -2   5   2 46921.0 1006.39  21
  -2   5   2 48315.4 1006.53  22
   2  -5  -1 66619.9 1350.43   9
   2  -5  -1 59026.4 1315.73   8
  -2   5   1 68008.9 1356.61  17
  -2   5   1 63601.0 1318.90  24
  -2  -5   1 60424.9 1316.41  24
  -2  -5   1 67419.7 1351.96  13
  -2  -5   1 64987.5 1350.55  14
   2  -5   0 303.296 35.6634   9
  -2  -5   0 283.978 40.4025  13
  -2   5   0 249.812 40.4250  17
  -2  -5   0 223.088 42.2643  14
  -2  -5  -1 53.4377 36.5003  14
  -2  -5  -1 46.6886 36.3145  13
   2  -5   1 75.5822 31.0277   9
  -2   5  -1 157.090 39.6709  17
   2  -5   1 93.0571 17.8584   8
  -2  -5  -2 148.952 42.1070  14
  -2  -5  -2 153.806 41.0831  13
   2  -5   2 246.559 35.2815   9
   2  -5   2 185.812 36.1853  10
   2  -5   2 171.209 24.0145   8
   2   5   2 213.333 27.5154   8
  -2   5  -2 181.537 39.0226  17
  -2  -5  -3 68990.6 1513.22  14
  -2  -5  -3 69048.3 1514.22  13
   2  -5   3 69415.4 1488.65   8
   2   5   3 68414.9 1491.34   8
   2  -5   3 69628.0 1505.31  10
   2  -5   3 70464.0 1489.20   7
  -2   5  -3 69546.4 1509.44  17
  -2  -5  -4 33416.9 767.563  14
  -2  -5  -4 33409.4 766.941  13
   2  -5   4 34690.0 755.306  10
  -2   5  -4 33218.3 761.950  17
   2  -5   4 34145.8 747.867   7
   2   5   4 34174.4 750.870   7
   2  -5   4 32736.4 746.350   8
   2   5   4 35011.8 751.361   8
   2  -5   5 20920.0 471.450   8
   2   5   5 21119.1 474.382   8
   2  -5   5 20220.3 470.444   6
  -2   5  -5 20736.3 480.950  17
   2   5   5 20170.5 468.071  19
   2  -5   5 19876.7 469.112   7
   2   5   5 20363.1 472.874   7
  -2  -5  -5 20379.1 485.515  13
  -2  -5  -5 19450.6 483.295  14
   2  -5   6 3974.15 131.760   6
   2   5   6 4361.28 137.542   6
  -2   5  -6 4075.60 136.463  17
   2   5   6 4265.13 136.479   7
   2  -5   6 4257.35 133.999   7
   2   5   6 4258.14 126.534  19
  -2  -5  -6 3990.13 141.157  14
   2   5   7 21640.1 498.365  19
  -2  -5  -7 21698.8 526.182  15
   2  -5   7 22001.4 516.444   8
   2   5   7 21840.1 519.143   8
  -2  -5  -7 21381.0 519.766  14
   2  -5   7 21446.9 515.048   7
   2   5   7 21901.2 520.002   7
   2   5   7 22363.2 520.875   6
   2  -5   7 21628.8 515.778   6
   2  -5   8 105.248 43.4678   8
   2   5   8 79.9481 45.9059   8
  -2  -5  -8 99.9435 40.0562  13
  -2  -5  -8 69.4345 44.5957  14
   2  -5   8 46.8082 40.6392   6
   2   5   8 51.2637 42.1310   6
  -2  -5  -8 35.5253 58.0521  15
   2  -5   8 60.0683 45.5573  25
   2   5   9 17091.3 435.497   7
   2  -5   9 16663.6 431.549   7
   2  -5   9 17715.6 436.239   8
   2   5   9 16823.1 435.220   8
  -2  -5  -9 16621.5 432.467  15
   2  -5   9 17280.8 426.005  25
   2  -5  10 17145.6 427.053  25
   2   5  10 16496.2 442.760   8
   2  -5  10 17990.1 446.693   8
   2  -5  10 16513.5 439.186   7
   2   5  10 16935.4 443.136   7
  -2  -5 -10 16800.1 436.127  15
   2  -5  10 17002.5 442.178   6
   2   5  10 16923.5 443.621   6
   2  -5  11 7267.91 220.520  25
   2   5  11 6940.14 215.660  20
   2  -5  11 6799.50 233.121   8
   2   5  11 7127.57 238.315   8
   2  -5  11 7119.35 236.279   7
   2   5  11 7024.59 235.545   7
  -2  -5 -11 6918.32 226.102  15
   2  -5  11 7241.80 236.821   6
   2   5  11 7299.28 239.633   6
   2  -5  12 1545.09 108.522   6
   2   5  12 1775.67 112.476   6
   2  -5  12 1618.21 107.869   8
   2   5  12 1741.41 113.188   8
   2  -5  12 1455.85 105.752   7
   2   5  12 1750.63 113.315   7
   2  -5  12 1548.18 92.8244  25
   2   5  12 1749.44 94.1762  20
   2   5  13 1062.74 97.1459   6
   2  -5  13 853.804 87.3234   6
   2   5  13 1073.30 96.2786   8
   2  -5  13 1038.92 96.4179   8
   2   5  13 877.318 83.9182   1
   2  -5  13 970.481 79.0819  25
   2   5  13 864.258 73.8874  20
   2  -5  13 939.043 91.9963   7
   2   5  13 806.895 89.6522   7
   2   5  14 107.951 63.5976   7
   2  -5  14 48.9894 60.9461   8
   2   5  14 99.0913 61.2309   8
   2  -5  14 82.7637 62.3320   7
   2  -5  14 219.723 53.5345  25
   2   5  14 65.0837 52.9169   1
   2   5  14 103.471 47.2284  20
   2  -5  14 127.052 61.9796   6
   2   5  14 192.852 63.7011   6
   2  -5  15 350.629 72.9486   8
   2   5  15 351.611 73.9999   8
   2  -5  15 398.076 60.5090  25
   2   5  15 458.110 64.0496   2
   2   5  15 332.619 65.5439   1
   2   5  15 463.722 62.9234  20
   2   5  15 381.670 74.0661   6
   2  -5  15 306.825 71.4516   6
   2   5  16 60.5736 46.1308   2
   2  -5  16 6.71338 45.2889  25
   2   5  16 33.1189 59.3970   7
   2  -5  16 87.7141 59.9776   7
   2   5  16 38.7574 44.9053  20
   2   5  17 296.803 57.2565   1
   2   5  17 282.978 56.3025   2
   2  -5  17 172.182 60.8795   6
   2   5  17 316.037 64.5408   6
   2  -5  17 393.729 68.3237   7
   2   5  17 233.050 64.4876   7
   2   5  17 201.192 51.4073  20
   2   5  18 3365.89 132.458   2
   2   5  18 3594.41 140.632   1
   2   5  18 3220.03 144.226   6
   2  -5  18 3250.97 140.531   6
   2  -5  18 3137.66 139.970   7
   2   5  18 3459.47 146.635   7
   2   5  18 3085.40 134.133  20
   2   5  19 873.712 63.2948   2
   2   5  19 747.957 65.7758  20
   2   5  19 794.222 68.6981   6
   2   5  19 857.328 66.9739   1
   2   5  20 166.698 36.7214   1
   2   5  20 192.034 35.2450   2
  -2   6  22 645.298 45.6334   2
  -2   6  21 547.846 51.1059   2
  -2   6  21 499.194 45.8796   3
  -2   6  21 445.118 53.2468  20
  -2   6  21 599.000 54.4270   1
  -2   6  20 3835.24 138.599   3
  -2   6  20 4221.82 147.275   2
  -2   6  20 4048.17 151.255  20
  -2   6  20 3718.61 137.393   5
  -2   6  20 4218.31 149.146   1
  -2   6  19 4042.03 149.595   3
  -2   6  19 4236.19 155.898   2
  -2   6  19 3913.75 156.454  20
  -2   6  19 3782.68 146.418   5
  -2   6  19 4228.09 159.085   1
  -2   6  18 3000.51 136.767  20
  -2   6  18 2931.99 135.240   1
  -2   6  17 7703.79 251.040   1
  -2   6  17 7930.84 246.253   2
  -2   6  17 7434.78 236.887   3
  -2   6  17 7280.11 245.071  20
  -2   6  17 7294.33 236.606   5
  -2  -6  17 7818.48 247.964  25
  -2   6  16 415.147 61.9766   5
  -2  -6  16 377.513 65.6847  25
  -2   6  16 299.133 60.6137   2
  -2   6  16 351.586 64.7322   1
  -2   6  16 475.610 64.1716  20
  -2   6  16 425.727 58.3849   3
  -2   6  15 376.751 62.8750   2
  -2   6  15 387.635 65.6585   1
  -2  -6  15 369.729 66.8819  25
  -2   6  15 320.630 57.3201   5
  -2   6  15 314.410 60.2576  20
  -2   6  14 691.649 73.0213   5
  -2   6  14 667.141 75.7763   1
  -2   6  14 722.582 72.7710   2
  -2  -6  14 782.716 74.9084  25
  -2   6  13 1261.38 88.9161   1
  -2  -6  13 1279.74 87.3562  25
  -2   6  13 1139.66 86.5012   5
  -2  -6  13 1109.11 80.4790  23
   2  -6 -12 29872.0 729.320   9
  -2  -6  12 30835.9 717.862  25
  -2  -6  12 29483.1 711.036  23
  -2   6  12 30728.7 720.960   1
   2  -6 -11 3310.18 146.951  14
   2  -6 -11 3681.06 148.484  13
  -2  -6  11 3548.08 138.386  25
  -2   6  11 3618.66 139.308   1
   2  -6 -11 3758.99 151.902   9
  -2  -6  11 3540.75 170.806   4
  -2  -6  11 3613.14 135.691  23
   2  -6 -10 1112.57 82.2838  13
  -2  -6  10 1400.06 78.7788  25
  -2  -6  10 1181.42 95.4607   4
  -2   6  10 1066.94 71.9331   1
   2  -6 -10 1158.08 83.0134   9
  -2  -6  10 1172.13 72.2169  23
   2  -6 -10 1121.39 78.9440  10
  -2  -6   9 3306.15 122.412  25
  -2  -6   9 3381.68 152.480   4
   2  -6  -9 3241.90 135.167   9
   2  -6  -9 3303.65 136.278  13
   2  -6  -9 3185.63 133.073  10
  -2  -6   8 12873.0 318.623  25
  -2  -6   8 12518.7 353.979   4
  -2  -6   8 12589.4 318.859  23
   2  -6  -8 12109.3 332.916   9
   2  -6  -8 12586.0 339.797  13
   2  -6  -8 11920.2 333.997  10
  -2  -6   7 4323.82 162.746   4
  -2  -6   7 4162.36 135.783  23
   2  -6  -7 3918.87 145.721   9
   2  -6  -7 4043.37 152.024  13
   2  -6  -7 3965.96 150.594  10
  -2  -6   6 7574.30 228.100   4
  -2  -6   6 7147.18 203.150  23
   2  -6  -6 6848.04 213.010   9
  -2  -6   6 7634.02 200.057  25
   2  -6  -6 7261.37 220.843  10
  -2  -6   5 78719.1 1669.72   9
   2  -6  -5 77687.0 1712.53  10
  -2  -6   5 77560.3 1676.55  14
  -2  -6   5 76789.0 1681.29  25
  -2  -6   4 7834.07 200.553   9
  -2  -6   4 7842.87 200.405  15
   2  -6  -4 7738.81 228.812  10
  -2  -6   4 7640.16 205.476  14
  -2  -6   4 7992.88 208.818  13
  -2  -6   4 8204.76 205.466  25
   2  -6  -3 1826.65 93.5108  10
  -2  -6   3 1833.80 79.1890  15
  -2  -6   3 1754.11 79.6717  13
  -2  -6   3 1848.30 79.4838  14
   2  -6  -3 1884.43 86.4121   9
  -2  -6   3 1816.16 75.8506   9
   2  -6  -2 186.782 44.6484   9
   2  -6  -2 116.896 46.8176  10
  -2  -6   2 162.833 42.9882  14
  -2  -6   2 144.158 40.3349  13
  -2   6   1 3233.76 118.565  17
   2  -6  -1 3382.12 122.418  10
  -2  -6   1 3145.95 113.906  13
  -2  -6   1 3270.72 116.125  14
   2  -6  -1 3066.58 112.044   9
  -2   6   0 9288.72 247.876  17
   2  -6   0 9373.86 251.922  10
  -2  -6   0 9296.99 245.917  14
  -2  -6   0 9288.68 246.933  13
   2  -6   0 8894.52 238.666   9
  -2   6  -1 98595.6 2116.29  17
   2  -6   1 99832.2 2119.34  10
  -2  -6  -1 99772.3 2117.48  14
  -2  -6  -1 97115.7 2117.51  13
   2  -6   1 94679.1 2105.46   9
   2  -6   2 24.9174 37.7835   9
   2  -6   2 54.1362 39.8617  10
  -2   6  -2 94.2167 43.5179  17
  -2  -6  -2 47.3846 49.7752  14
  -2  -6  -2 21.5495 44.7875  13
   2  -6   3 12724.1 315.153  10
   2  -6   3 12279.7 306.366   9
  -2   6  -3 12511.2 316.929  17
   2  -6   3 12170.8 309.618  13
  -2  -6  -3 12673.6 323.199  14
  -2   6  -4 3310.25 121.693  17
  -2  -6  -4 3450.45 129.837  14
  -2   6  -5 21721.5 513.125  17
  -2  -6  -5 21450.5 520.994  14
  -2  -6  -5 21444.6 520.278  13
  -2  -6  -6 1745.34 92.8225  13
  -2  -6  -6 1804.29 94.8615  14
   2   6   6 1591.12 75.5947  19
  -2  -6  -7 1117.22 76.7685  13
  -2  -6  -7 1058.23 87.1171  15
   2   6   7 947.051 58.5901  19
  -2  -6  -8 2534.04 119.141  14
  -2  -6  -8 2669.07 119.569  13
  -2  -6  -8 2814.21 130.621  15
  -2  -6  -9 26548.8 641.868  14
  -2  -6  -9 25469.9 637.091  13
  -2  -6  -9 27243.7 652.078  15
   2  -6   9 28178.7 641.843  25
  -2  -6 -10 3082.70 140.976  15
   2  -6  10 2989.35 126.816  25
  -2  -6 -11 653.280 84.4381  15
   2   6  11 571.409 60.5624  20
   2  -6  11 463.563 64.5047  25
   2   6  12 1086.62 78.6739  20
   2  -6  12 1122.49 85.7284  25
   2   6  13 456.366 60.7842  20
   2   6  13 283.529 63.7602   1
   2  -6  13 278.180 54.4938  25
   2   6  14 1378.37 90.5572  20
   2   6  14 1323.66 99.2604   1
   2  -6  14 1357.14 92.1212  25
   2   6  15 940.864 87.9846   1
   2   6  15 1037.98 82.5216   2
   2   6  16 651.977 67.4364  20
   2   6  16 668.446 76.2342   1
   2  -6  16 668.971 66.6729  25
   2   6  17 4670.17 169.285  20
   2   6  17 4730.95 168.142   2
   2   6  17 4796.57 174.633   1
   2  -6  17 4748.12 164.005  25
   2   6  18 685.559 63.1317  20
   2   6  18 722.463 65.3139   1
   2   6  18 654.885 61.0377   2
   2   6  19 1480.96 79.0188  20
   2   6  19 1736.42 84.8236   1
   2   6  19 1702.32 80.7516   2
   2   6  20 194.729 33.3598   1
   2   6  20 136.063 29.4835   2
  -2   7  21 62.0998 31.3092   2
  -2   7  21 52.4388 33.7651   1
  -2   7  21 39.5673 33.7760  20
  -2   7  20 699.502 62.0385  20
  -2   7  20 921.390 64.2714   1
  -2   7  20 835.943 62.0510   2
  -2   7  20 738.726 55.8994   3
  -2   7  19 137.963 43.9942   2
  -2   7  19 140.357 47.2284   1
  -2   7  19 104.296 41.1103   3
  -2   7  19 103.403 46.5910  20
  -2   7  19 77.5534 38.2968   5
  -2   7  18 2222.72 107.819   3
  -2   7  18 2321.07 113.522   2
  -2   7  18 2388.05 115.726  20
  -2   7  18 2389.03 109.698   5
  -2   7  18 2495.14 118.618   1
  -2   7  17 3002.92 136.631   1
  -2   7  17 2968.42 134.395  20
  -2  -7  17 2862.27 134.826  25
  -2   7  16 158.255 56.2163   2
  -2   7  16 129.877 54.3803   1
  -2   7  16 160.091 50.9515   5
  -2   7  15 15187.6 412.962  20
  -2   7  15 13992.3 397.644   5
  -2   7  15 15000.3 412.227   1
  -2   7  15 15139.0 408.795   2
  -2   7  14 9315.14 284.906   5
  -2   7  14 9426.46 290.398   1
  -2   7  14 9728.94 288.842   2
  -2  -7  14 9959.16 291.216  25
  -2   7  13 14466.2 404.972   1
  -2  -7  13 15930.1 410.274  25
  -2  -7  12 402.657 59.4787  25
   2  -7 -12 312.927 64.0130   9
  -2   7  12 336.350 59.2969   1
   2  -7 -12 476.521 72.7316  14
  -2  -7  11 16932.7 421.305  25
   2  -7 -11 16121.3 437.241   9
  -2   7  11 16320.4 419.762   1
   2  -7 -11 16121.8 438.468  14
   2  -7 -11 15222.6 432.506  13
  -2   7  10 1235.42 78.3413   1
   2  -7 -10 1386.17 95.4579  13
  -2  -7  10 1251.23 79.0152  25
   2  -7 -10 1285.91 91.1502   9
   2  -7 -10 1152.54 94.0689  14
  -2  -7   9 4659.66 154.072  25
   2  -7  -9 4261.81 167.762  13
   2  -7  -9 4311.65 168.938   9
   2  -7  -9 4085.55 166.074  10
  -2  -7   8 9447.69 252.856  25
   2  -7  -8 9247.19 275.817  13
   2  -7  -8 8758.71 269.159   9
   2  -7  -8 8839.93 274.571  10
   2  -7  -7 5917.52 203.151  10
   2  -7  -7 5836.30 202.579  13
  -2  -7   7 6333.03 182.115  25
   2  -7  -7 6061.47 199.919   9
  -2  -7   7 5779.80 179.009  23
  -2  -7   6 210.039 42.3346  23
   2  -7  -6 291.456 52.5768   9
   2  -7  -5 98.7706 45.9556   9
   2  -7  -5 94.4923 49.8598  13
  -2  -7   5 160.669 36.2183  25
   2  -7  -5 173.627 50.0896  10
  -2  -7   4 740.315 50.1439   9
   2  -7  -4 822.987 68.0018   9
  -2  -7   4 647.173 50.7440  25
   2  -7  -4 802.558 72.6778  10
  -2  -7   4 778.037 55.5658  14
  -2  -7   4 729.960 56.1417  13
   2  -7  -4 853.142 72.6953  13
   2  -7  -3 604.074 64.9794  10
  -2  -7   3 678.464 56.0940  13
  -2  -7   3 706.040 57.4811  14
  -2  -7   3 705.732 53.2246   9
   2  -7  -3 554.227 58.9735   9
   2  -7  -2 65.3601 46.7214  10
  -2  -7   2 160.688 44.6730  14
  -2  -7   2 137.613 39.4800   9
   2  -7  -2 111.620 44.2283   9
   2  -7  -1 1729.31 91.1050  10
  -2  -7   1 1712.39 87.1403  14
   2  -7  -1 1678.63 83.7819   9
   2  -7   0 1579.13 86.1425  10
  -2  -7   0 1572.54 82.8223  14
   2  -7   0 1441.17 76.6509   9
  -2  -7  -1 51103.0 1131.87  14
   2  -7   1 49657.1 1129.73  13
   2  -7   1 50962.9 1133.83  10
  -2  -7  -2 162.611 47.8738  13
   2  -7   2 107.099 42.3456  13
   2  -7   2 162.937 41.7154  10
  -2  -7  -2 115.380 51.3908  14
   2  -7   3 2439.05 100.072  10
   2  -7   3 2254.10 96.3967  13
  -2  -7  -3 2238.77 105.679  13
  -2  -7  -3 2266.46 109.260  14
   2  -7   3 2093.02 91.0705   9
  -2  -7  -4 4925.29 170.040  13
   2  -7   4 4858.78 156.113  10
  -2  -7  -5 12482.0 338.504  13
  -2  -7  -6 341.785 60.9228  14
  -2  -7  -6 296.427 54.8673  13
  -2  -7  -7 17016.2 442.256  15
  -2  -7  -7 16856.4 435.681  13
  -2  -7  -7 16755.1 436.378  14
   2  -7   8 4274.49 155.669  25
  -2  -7  -8 4040.41 165.509  15
  -2  -7  -8 3712.76 153.291  13
  -2  -7  -8 4145.64 161.477  14
   2  -7   9 2664.83 121.591  25
  -2  -7  -9 2648.34 137.087  15
  -2  -7  -9 2571.84 123.394  13
  -2  -7  -9 2545.02 126.222  14
   2  -7  10 3928.11 155.848  25
  -2  -7 -10 4038.89 172.269  15
  -2  -7 -10 3839.55 158.649  14
  -2  -7 -11 141.874 75.0941  15
   2  -7  11 157.478 54.4634  25
   2   7  12 1740.74 97.2237  20
   2  -7  12 1593.36 99.5014  25
   2  -7  13 173.940 50.3284  25
   2   7  13 173.448 49.5825  20
   2   7  13 159.704 55.6775   1
   2   7  14 6891.87 236.570   1
   2  -7  15 4760.93 170.778  25
   2   7  15 4507.97 168.774  20
   2   7  15 4569.38 175.954   2
   2  -7  16 589.430 64.0181  25
   2   7  16 578.498 62.2286  20
   2   7  16 660.411 68.7490   1
   2   7  16 656.348 65.9315   2
   2  -7  17 19.0311 42.6657  25
   2   7  17 43.6603 41.9394  20
   2   7  17 109.507 42.9602   2
   2   7  17 102.864 46.7395   1
   2   7  18 2062.57 91.6511   2
   2   7  18 1927.95 94.8024   1
   2   7  19 38.3883 29.5321   2
   2   7  19 39.2378 32.1627   1
  -2   8  20 1343.06 72.3502  20
  -2   8  20 1206.79 66.9691   1
  -2   8  20 1155.10 62.8540   3
  -2   8  20 1331.71 69.2683   2
  -2   8  19 2333.98 102.832  20
  -2   8  19 2003.76 90.6316   5
  -2   8  19 2212.32 99.0043   1
  -2   8  19 2135.63 94.2185   3
  -2   8  19 2478.30 103.101   2
  -2   8  18 398.064 57.2284  20
  -2   8  18 332.365 48.2801   5
  -2   8  18 448.875 53.7991   2
  -2   8  18 388.447 55.6159   1
  -2   8  18 293.678 49.6411   3
  -2   8  17 17116.2 434.016  20
  -2   8  17 16826.4 425.206   3
  -2   8  17 17073.9 431.521   2
  -2   8  17 16262.3 430.883   1
  -2   8  17 15433.7 419.734   5
  -2  -8  17 17100.2 434.350  25
  -2   8  16 7416.22 238.879  20
  -2   8  16 7741.17 239.848   2
  -2   8  16 7431.14 233.132   5
  -2  -8  16 7577.61 243.051  25
  -2   8  15 21060.2 537.920   1
  -2   8  15 20037.1 524.886   5
  -2   8  14 806.970 77.5198   1
  -2   8  14 810.361 77.1861   2
  -2  -8  14 914.361 81.0748  25
   2  -8 -14 954.115 99.0067  15
  -2   8  14 753.982 76.3408   5
   2  -8 -13 8534.74 284.230   9
  -2   8  13 8712.88 269.800   1
  -2  -8  13 9273.46 274.249  25
   2  -8 -12-13.6545 54.5007  13
   2  -8 -12 93.5027 62.5422  14
  -2  -8  12 70.5600 51.4852  25
  -2   8  12 53.7804 47.0043   1
   2  -8 -12 27.8106 56.2830   9
   2  -8 -11 1223.62 101.208  13
   2  -8 -11 1329.80 106.682  14
  -2  -8  11 1177.47 87.9500  25
  -2   8  11 1181.54 84.0478   1
   2  -8 -11 1067.58 95.1235   9
   2  -8 -10 3441.38 159.538  14
   2  -8 -10 3315.73 156.504  13
   2  -8 -10 3115.62 151.152   9
  -2   8  10 3349.29 135.427   1
  -2  -8  10 3422.40 138.922  25
   2  -8  -9 6667.83 233.697  10
  -2  -8   9 6676.59 210.920  25
   2  -8  -9 6632.48 236.444  13
   2  -8  -9 6924.78 233.690   9
   2  -8  -9 7336.71 244.422  14
   2  -8  -8 3826.47 162.031  13
   2  -8  -8 3439.79 156.525  10
   2  -8  -8 3732.15 159.173   9
  -2  -8   8 4014.46 141.832  25
   2  -8  -7 2189.51 121.343  13
   2  -8  -7 2316.55 122.571  10
   2  -8  -7 2298.21 118.805   9
  -2  -8   7 2474.59 103.668  25
   2  -8  -6 23503.4 580.890  13
   2  -8  -6 22719.1 579.944  10
   2  -8  -6 23885.7 572.949   9
  -2  -8   6 22043.9 539.672  25
   2  -8  -5 7191.09 239.868  10
   2  -8  -5 7589.98 231.723   9
   2  -8  -5 7161.42 236.783  13
   2  -8  -4 225.666 51.5232  10
   2  -8  -4 198.045 56.2638  13
  -2  -8   4 215.372 45.0190  13
   2  -8  -4 217.740 52.9173   9
  -2  -8   4 268.889 46.4607  14
   2  -8  -3 33830.4 810.336  10
   2  -8  -3 33540.9 793.660   9
  -2  -8   3 33733.2 777.694   9
  -2  -8   3 34911.8 782.286  14
  -2  -8   3 34068.0 784.818  13
   2  -8  -3 34805.1 809.622  13
   2  -8  -2 29114.8 700.547  10
  -2  -8   2 29093.8 678.014   9
   2  -8  -2 29603.0 686.565   9
  -2  -8   2 29099.1 679.148  14
   2  -8  -2 28418.2 696.495  13
  -2  -8   2 29351.2 682.575  13
   2  -8  -1 16930.0 441.339  10
   2  -8  -1 17009.3 425.995   9
  -2  -8   1 17320.2 429.071   9
  -2  -8   1 17216.3 428.510  13
   2  -8  -1 16591.2 437.770  13
  -2  -8   1 17220.6 426.945  14
   2  -8   0 223.467 52.2502  13
  -2  -8   0 195.346 49.5214  13
   2  -8   0 203.158 47.4196   9
   2  -8   0 193.772 47.1915  10
   2  -8   1 47465.7 1091.14  13
  -2  -8  -1 49346.2 1096.46  13
   2  -8   1 47874.8 1079.68   9
   2  -8   1 48469.9 1097.25  10
   2  -8   2 4991.53 167.804  13
  -2  -8  -2 5126.13 177.021  13
   2  -8   2 4853.44 158.398   9
   2  -8   2 4944.19 170.721  10
  -2  -8  -3 1202.27 82.5705  13
  -2  -8  -3 1336.34 89.8588  14
   2  -8   3 1214.07 71.7610   9
   2  -8   3 1149.38 76.2197  10
   2  -8   4 8571.95 243.136  10
  -2  -8  -4 8540.04 257.675  14
  -2  -8  -4 8059.04 255.105  13
  -2  -8  -5 3518.87 148.248  13
  -2  -8  -5 3534.51 147.874  14
   2   8   6 5084.88 165.876  19
  -2  -8  -6 5395.58 190.291  14
  -2  -8  -6 4836.43 183.798  13
  -2  -8  -7 891.945 90.8553  15
   2   8   7 939.530 67.9565  19
  -2  -8  -7 896.519 83.7038  14
  -2  -8  -7 891.576 78.6212  13
  -2  -8  -8 7302.27 246.645  15
  -2  -8  -8 7056.19 237.996  14
  -2  -8  -8 7197.43 237.047  13
   2  -8   8 7196.20 231.868  25
  -2  -8  -9 663.385 75.5449  13
  -2  -8  -9 579.398 75.9748  14
  -2  -8  -9 706.647 91.6002  15
   2  -8   9 875.434 74.8612  25
  -2  -8 -10 1029.70 92.0097  14
   2  -8  10 1096.29 87.2243  25
  -2  -8 -10 990.904 103.156  15
   2  -8  11 105.718 53.0696  25
   2  -8  12 3.76587 47.1200  25
  -2  -8 -12 21.5998 73.4032  15
   2   8  12-35.2374 42.7828  20
   2  -8  13 153.598 54.1374  25
  -2  -8 -13 96.3621 58.1864   9
  -2  -8 -13 161.905 72.9312  15
   2   8  13 76.5397 50.4244   1
   2  -8  14 182.970 54.5342  25
  -2  -8 -14 163.921 61.6244   9
   2   8  14 224.426 49.9197  20
   2  -8  15 661.779 67.6508  25
   2   8  15 652.501 69.4581   1
   2   8  15 701.035 65.2183  20
   2  -8  16 734.927 65.3619  25
   2   8  16 670.274 69.0490   1
   2   8  16 640.232 63.1276   2
   2   8  16 723.494 62.3502  20
   2  -8  17 71.5362 41.5022  25
   2   8  17 103.257 38.5872   2
   2   8  17 114.154 42.1844   1
   2   8  17 39.2070 36.6005  20
   2   8  18-16.5764 34.9282   1
   2   8  18 2.21797 30.5811   2
   2   8  19 49.4108 23.8573   2
  -2   9  20 5692.61 158.578   2
  -2   9  19 471.281 46.3779   1
  -2   9  19 618.166 53.1831  20
  -2   9  19 593.315 47.2867   3
  -2   9  19 621.380 50.6681   2
  -2   9  18 500.563 48.3096   5
  -2   9  18 568.961 54.4382   2
  -2   9  18 544.263 51.5919   3
  -2   9  18 584.259 55.6273   1
  -2   9  18 581.918 57.5194  20
  -2  -9  17 443.251 61.4796  25
  -2   9  17 359.968 53.5106  20
  -2   9  17 348.450 52.3061   3
  -2   9  17 375.331 52.8015   2
  -2   9  17 447.286 55.2633   1
  -2   9  17 361.638 48.1328   5
  -2   9  16 472.637 58.9880  20
  -2   9  16 420.193 55.2333   5
  -2  -9  16 469.210 67.0576  25
  -2   9  16 464.625 58.9266   2
  -2   9  16 445.962 59.2262   1
  -2   9  15 15293.6 402.506   2
  -2   9  15 14497.7 399.618   1
   2  -9 -15 14923.4 411.591  15
  -2   9  15 15330.5 405.656  20
  -2   9  15 15077.5 397.735   5
  -2  -9  15 15317.5 407.908  25
  -2   9  14 1224.62 85.8886   2
  -2   9  14 1120.69 86.0983   5
   2  -9 -14 1339.82 110.853  15
   2  -9 -13 1866.09 122.342  14
  -2  -9  13 1986.23 112.742  25
   2  -9 -12 78.8154 64.9668  14
   2  -9 -12 87.4373 58.3849   9
  -2  -9  12 49.8350 51.1553  25
   2  -9 -12 91.5033 59.0940  13
   2  -9 -11 22426.2 593.848   9
   2  -9 -11 22930.4 599.083  13
   2  -9 -11 22528.9 598.998  14
  -2  -9  11 23454.9 572.587  25
   2  -9 -10 520.587 85.2987  14
   2  -9 -10 452.584 75.5246   9
  -2  -9  10 560.319 68.5152  25
   2  -9 -10 528.386 79.6110  13
   2  -9  -9 51.2854 65.4159  14
  -2  -9   9 68.8908 48.1711  25
   2  -9  -9 32.7451 56.8041   9
   2  -9  -9 40.8281 59.1287  13
  -2  -9   8 1488.39 86.7141  25
   2  -9  -8 1390.14 109.139  13
   2  -9  -8 1332.58 99.7700   9
   2  -9  -8 1255.91 107.812  14
   2  -9  -7 2098.25 127.361  10
  -2  -9   7 2153.38 103.082  25
   2  -9  -7 2237.47 131.295  13
   2  -9  -7 2307.44 125.478   9
   2  -9  -7 2238.88 133.603  14
   2  -9  -6 1338.65 101.129  13
  -2  -9   6 1436.47 81.6819  25
   2  -9  -6 1416.27 96.8476   9
   2  -9  -6 1399.34 103.829  10
  -2  -9   5 87.3275 40.0429  25
   2  -9  -5 35.6556 50.5490   9
   2  -9  -5 92.4650 54.1821  10
   2  -9  -5 62.4522 52.2807  13
  -2  -9   4 2018.64 97.5999  13
   2  -9  -4 1905.95 113.390  13
   2  -9  -4 1843.85 115.569  10
  -2  -9   4 1967.59 88.3652  25
   2  -9  -4 1992.49 107.975   9
   2  -9  -3 6261.40 220.148  10
   2  -9  -3 6305.44 206.935   9
  -2  -9   3 6286.30 193.814   9
  -2  -9   3 6083.39 195.655  14
   2  -9  -3 6289.61 217.458  13
  -2  -9   3 6169.56 198.725  13
   2  -9  -2 2171.80 117.694  10
  -2  -9   2 2223.86 105.848   9
   2  -9  -2 2332.95 112.673   9
  -2  -9   2 2204.98 105.676  15
  -2  -9   2 2196.52 107.595  14
   2  -9  -2 2311.64 118.643  13
  -2  -9   2 2350.10 108.695  13
   2  -9  -1 75794.0 1713.08  10
  -2  -9   1 76457.3 1694.99   9
   2  -9  -1 78046.0 1695.77   9
  -2  -9   1 76798.5 1697.12  13
   2  -9  -1 74826.1 1705.00  13
  -2  -9   1 77199.6 1694.65  14
   2  -9   0 2251.00 117.115  10
  -2  -9   0 2366.76 114.955   9
   2  -9   0 2216.60 106.486   9
  -2  -9   0 2152.12 110.295  14
   2  -9   0 2187.36 114.392  13
  -2  -9   0 2210.20 111.146  13
   2  -9   1 418.187 59.4893  13
  -2  -9  -1 378.169 58.0202  13
   2  -9   1 438.116 60.4227  10
   2  -9   1 454.497 54.9124   9
  -2  -9  -1 447.528 62.3735   9
  -2  -9  -1 364.426 60.8588  14
   2  -9   2 6849.29 222.236  10
  -2  -9  -2 6832.08 226.462  13
   2  -9   2 6884.46 219.090  13
  -2  -9  -2 6840.21 224.790  14
   2  -9   2 6613.65 205.772   9
  -2  -9  -3 3052.23 140.309  13
  -2  -9  -3 3113.30 139.646  14
   2  -9   3 3192.89 125.236   9
  -2  -9  -4 98.4728 52.0340  13
  -2  -9  -4 77.7313 55.2193  14
  -2  -9  -5 16.9202 48.6299  13
  -2  -9  -5 21.1303 55.2299  14
   2   9   6 228.928 53.4805  19
  -2  -9  -6 284.528 66.5714  13
  -2  -9  -6 256.143 79.8387  15
  -2  -9  -6 281.543 67.1689  14
  -2  -9  -7 1338.17 110.273  15
  -2  -9  -7 1378.79 103.434  14
  -2  -9  -7 1433.44 102.767  13
   2   9   7 1305.91 82.4960  19
   2  -9   8 13018.7 359.759  25
  -2  -9  -8 13434.0 380.665  15
  -2  -9  -8 12906.2 370.333  14
  -2  -9  -8 11946.0 363.547  13
   2  -9   9 795.435 78.2010  25
  -2  -9  -9 721.808 97.3093  15
  -2  -9  -9 735.129 84.5669  14
   2  -9  10 5318.85 190.131  25
  -2  -9 -10 5066.41 198.293  14
   2  -9  11 1473.38 97.9423  25
  -2  -9 -11 1495.79 116.646  15
  -2  -9 -11 1250.40 101.434  14
  -2  -9 -12 17.6130 70.7562  15
  -2  -9 -12-5.65747 58.1718   9
  -2  -9 -13 983.926 100.093   9
  -2  -9 -13 1226.59 106.345  15
   2   9  13 1201.79 80.8269  20
   2   9  14 3915.45 146.037  20
   2  -9  14 4020.43 154.514  25
  -2  -9 -14 3564.48 166.532   9
   2   9  14 4037.75 159.242   1
  -2  -9 -14 3896.24 164.507  15
   2  -9  15 393.567 53.3340  25
   2   9  15 294.914 47.8203  20
   2   9  15 288.485 50.6608   2
   2   9  15 380.285 57.9165   1
   2  -9  16 209.354 47.6701  25
   2   9  16 77.3370 38.4948  20
   2   9  16 228.082 46.1753   1
   2   9  16 111.662 41.6688   2
   2   9  17 5845.89 179.531   1
   2   9  17 5924.11 176.672   2
   2   9  18 1.80835 25.0678   2
   2   9  18 29.5796 28.6368   1
  -2  10  19 335.270 35.7216   2
  -2  10  18 778.950 52.2338   5
  -2  10  18 810.268 57.3998   2
  -2  10  18 984.782 57.3304   3
  -2  10  18 1035.50 63.4502  20
  -2  10  17 1548.19 77.1529   5
  -2  10  17 1603.47 84.2240  20
  -2  10  17 1479.35 79.7348   2
  -2  10  17 1469.15 78.0268   3
  -2  10  16-24.7040 39.2607  20
  -2  10  16 42.8325 39.2663   2
  -2  10  16 21.5988 36.3188   5
  -2 -10  16 9.51916 46.6924  25
  -2  10  15 654.389 65.3085   5
   2 -10 -15 806.418 87.0775  15
  -2  10  15 686.277 65.3231   2
  -2 -10  15 719.815 72.5872  25
  -2  10  15 678.995 66.6209  20
   2 -10 -14 1313.93 106.162  15
  -2 -10  14 1122.78 86.0848  25
   2 -10 -13 1793.22 115.774   9
   2 -10 -13 1828.81 115.816  13
   2 -10 -13 2158.67 137.859  15
   2 -10 -12 3286.38 156.767   9
  -2 -10  12 3182.82 141.152  25
   2 -10 -12 3070.41 157.575  14
  -2 -10  11 3877.32 155.283  25
   2 -10 -11 3571.33 172.800  13
   2 -10 -11 3470.23 171.130  14
   2 -10 -10 20711.9 557.693   9
  -2 -10  10 22108.6 532.995  25
   2 -10 -10 19898.4 559.460  13
   2 -10 -10 20961.1 567.224  14
   2 -10  -9 2654.15 144.034   9
  -2 -10   9 2638.45 123.083  25
   2 -10  -9 2443.22 146.125  13
   2 -10  -9 2703.48 151.884  14
   2 -10  -8 5424.01 210.805   9
  -2 -10   8 4984.35 178.603  25
   2 -10  -8 5389.89 221.227  14
   2 -10  -8 5474.05 220.910  13
   2 -10  -7 405.322 78.1548  13
   2 -10  -7 376.269 81.9763  14
   2 -10  -7 381.546 68.6827   9
  -2 -10   7 408.969 58.2687  25
   2 -10  -6 2530.02 146.770  13
   2 -10  -6 2981.41 154.346  14
   2 -10  -6 2489.53 134.696   9
  -2 -10   6 2591.06 113.157  25
   2 -10  -5 7872.79 280.465  10
  -2 -10   5 8275.79 237.302  25
   2 -10  -5 8915.62 274.555   9
   2 -10  -5 8170.99 281.094  14
   2 -10  -5 8383.73 283.779  13
   2 -10  -4 1213.26 99.1979  10
   2 -10  -4 1398.40 98.1544   9
   2 -10  -4 1190.28 101.317  14
   2 -10  -4 1112.61 98.6957  13
   2 -10  -3 6244.81 233.448  10
   2 -10  -3 6715.95 224.354   9
   2 -10  -3 6941.14 239.563  14
  -2 -10   3 6324.14 210.248  14
   2 -10  -3 6396.36 233.637  13
  -2 -10   3 6691.81 215.357  13
   2 -10  -2 233.088 67.2583  14
  -2 -10   2 144.757 54.2598  14
   2 -10  -2 177.380 58.7481  10
  -2 -10   2 162.035 49.2549   9
   2 -10  -2 210.716 56.0681   9
  -2 -10   2 235.320 56.6157  13
   2 -10  -2 232.698 61.6767  13
   2 -10  -1 15840.3 442.539  10
   2 -10  -1 16227.6 426.063   9
  -2 -10   1 15763.0 424.668   9
  -2 -10   1 16208.4 419.162  15
   2 -10  -1 16205.5 439.681  14
  -2 -10   1 15871.7 423.709  14
  -2 -10   1 16251.5 428.860  13
   2 -10  -1 16166.7 439.941  13
   2 -10   0 1985.34 117.447  10
  -2 -10   0 1874.15 110.968   9
   2 -10   0 2142.63 109.838   9
  -2 -10   0 2074.54 114.208  15
   2 -10   0 2309.23 122.176  14
  -2 -10   0 2086.32 114.607  14
  -2 -10   0 2102.59 115.701  13
   2 -10   0 2071.98 116.798  13
  -2 -10  -1 5768.77 214.395   9
   2 -10   1 6232.19 203.425   9
  -2 -10  -1 6307.46 215.198  15
   2 -10   1 6125.08 213.371  14
  -2 -10  -1 6280.44 217.357  13
  -2 -10  -1 6275.01 215.070  14
   2 -10   1 6092.02 216.246  13
   2 -10   2 697.446 66.5424   9
  -2 -10  -2 703.738 80.2127   9
  -2 -10  -2 820.939 87.8475  15
  -2 -10  -2 728.081 82.0378  14
  -2 -10  -2 729.201 79.8594  13
   2 -10   2 809.923 77.7088  13
  -2 -10  -3 467.976 76.6347   9
  -2 -10  -3 454.693 71.6280  13
  -2 -10  -3 423.820 79.5185  15
  -2 -10  -3 544.991 71.3322  14
  -2 -10  -4-10.4123 54.8029   9
  -2 -10  -4-9.16003 58.0455  13
  -2 -10  -4-4.54380 59.9088  14
  -2 -10  -4 62.7858 72.2066  15
  -2 -10  -5 2764.05 144.668  14
  -2 -10  -5 2593.76 137.605  13
  -2 -10  -5 2694.52 149.592   9
  -2 -10  -5 2807.50 148.726  15
  -2 -10  -6 3815.61 171.163  14
  -2 -10  -6 3478.31 167.136  13
  -2 -10  -6 3922.50 175.824  15
  -2 -10  -6 3629.31 179.069   9
   2  10   6 4040.70 151.035  19
  -2 -10  -7 113.067 80.3767  15
   2  10   7 343.771 60.0275  19
   2 -10   7 217.480 64.8994  25
  -2 -10  -7 237.764 74.2916   9
  -2 -10  -7 237.824 71.9413  14
  -2 -10  -7 169.495 65.9576  13
   2 -10   8 100.065 53.2751  25
  -2 -10  -8 51.3752 58.4754  13
  -2 -10  -8 108.727 66.5911  14
  -2 -10  -8 164.542 73.5073   9
  -2 -10  -9 1749.30 126.160  15
  -2 -10  -9 1842.10 120.401  14
   2 -10   9 1824.43 110.644  25
  -2 -10 -10 3071.40 160.737  15
  -2 -10 -10 2789.54 166.205   9
  -2 -10 -10 3074.76 153.017  14
   2 -10  10 3329.63 145.327  25
  -2 -10 -11 1143.99 99.9586  14
  -2 -10 -11 1383.81 111.954  15
  -2 -10 -11 1260.98 111.066   9
   2  10  12 893.256 70.9215  20
  -2 -10 -12 886.783 95.2160   9
  -2 -10 -12 1138.59 103.144  15
   2 -10  12 1027.99 81.9205  25
  -2 -10 -13 726.547 86.6241   9
   2  10  13 842.699 75.6543   1
   2  10  13 886.619 67.0539  20
   2 -10  13 844.355 72.2487  25
  -2 -10 -13 990.161 95.5058  15
  -2 -10 -14 231.386 59.7680   9
   2  10  14 273.331 54.0396   1
   2  10  14 231.172 43.2733  20
   2 -10  14 178.953 51.0363  25
  -2 -10 -14 132.652 69.4271  15
   2  10  15 190.331 44.3190   2
   2  10  15 97.3684 42.5928   1
   2  10  15 73.9393 37.5589  20
   2 -10  15 103.322 43.1428  25
  -2 -10 -15 81.3278 45.9744   9
   2  10  16 188.117 38.6057   2
   2  10  16 195.901 41.5850   1
   2 -10  16 216.918 42.3410  25
   2  10  17 1168.82 60.4704   2
   2  10  17 1074.95 61.8613   1
  -2  11  18 630.083 43.7397   3
  -2  11  17 11709.3 292.955   5
  -2  11  17 11821.9 297.718   3
  -2  11  17 11619.3 296.696   2
  -2  11  16 111.533 35.3682   2
  -2  11  16 99.9032 35.4298   5
  -2  11  16 36.3615 36.5107  20
  -2 -11  16 45.8329 43.6084  25
  -2  11  15 13599.8 336.470  20
  -2  11  15 11375.8 318.557   5
   2 -11 -15 12545.3 339.608  15
  -2  11  15 11996.3 321.178   2
  -2 -11  15 12618.4 332.836  25
   2 -11 -14 921.721 77.8873   9
  -2  11  14 846.523 69.6033   5
  -2 -11  14 904.304 75.1330  25
   2 -11 -14 881.167 78.7325  14
   2 -11 -14 943.599 92.4812  15
  -2  11  14 815.243 66.8610   2
   2 -11 -13 236.574 59.7076  13
  -2  11  13 266.050 49.4711   2
  -2 -11  13 305.199 57.9699  25
   2 -11 -13 242.324 60.2972   9
   2 -11 -13 262.672 79.8847  15
   2 -11 -13 390.064 70.1195  14
   2 -11 -12 571.435 76.0544   9
   2 -11 -12 603.387 78.8144  13
  -2 -11  12 661.595 72.6625  25
   2 -11 -11 234.523 72.0147  14
   2 -11 -11 211.121 64.9094   9
   2 -11 -11 235.378 68.4159  13
   2 -11 -10 1798.48 129.495  14
   2 -11 -10 1899.91 123.771   9
  -2 -11  10 1885.65 105.264  25
   2 -11  -9 188.627 76.1997  14
   2 -11  -9 314.505 79.8508  13
  -2 -11   9 245.214 55.5289  25
   2 -11  -8 13050.2 399.983  13
   2 -11  -8 13265.0 402.343  14
   2 -11  -8 13179.6 388.443   9
  -2 -11   8 12622.8 349.660  25
  -2 -11   7 28.6143 46.0124  25
   2 -11  -7 29.1492 71.7521  14
   2 -11  -7 40.5717 60.5043   9
   2 -11  -7-5.84353 71.9206  13
   2 -11  -6 230.423 80.8186  14
   2 -11  -6 203.362 69.2660   9
   2 -11  -6 219.987 68.7204  13
   2 -11  -5 5312.83 204.005   9
   2 -11  -5 5125.71 215.256  14
   2 -11  -5 4931.53 215.665  13
   2 -11  -4 2857.52 143.907   9
   2 -11  -4 2724.75 153.509  14
   2 -11  -4 2794.44 154.056  13
   2 -11  -3 829.273 83.9826   9
   2 -11  -3 633.170 91.7743  14
  -2 -11   3 798.416 79.1072  14
   2 -11  -3 858.537 96.8216  13
   2 -11  -2 6422.61 223.593   9
   2 -11  -2 6600.16 238.260  14
  -2 -11   2 6078.82 216.841  13
  -2 -11   2 6251.80 214.857  14
   2 -11  -2 6006.27 230.187  13
  -2 -11   1 1447.91 99.2276   9
   2 -11  -1 1322.46 94.7600   9
  -2 -11   1 1360.31 99.9803  15
  -2 -11   1 1470.23 100.623  13
  -2 -11   1 1467.68 102.624  14
   2 -11  -1 1310.81 109.315  14
   2 -11  -1 1421.57 108.727  13
   2 -11   0 5912.47 207.634   9
  -2 -11   0 6024.34 216.924   9
  -2 -11   0 5807.23 210.437  15
   2 -11   0 5990.87 223.612  13
  -2 -11   0 6238.04 217.508  14
  -2 -11   0 5930.74 216.456  13
   2 -11   0 5799.47 218.540  14
   2 -11   1 19555.7 500.817   9
  -2 -11  -1 19173.9 518.433   9
  -2 -11  -1 19214.6 508.892  15
   2 -11   1 19582.7 518.476  13
  -2 -11  -1 20331.8 518.209  14
  -2 -11  -1 19182.9 516.822  13
   2 -11   1 19623.4 513.794  14
  -2 -11  -2 1336.30 107.682   9
   2 -11   2 1322.43 91.0987   9
  -2 -11  -2 1384.72 110.371  15
  -2 -11  -2 1244.65 101.911  14
   2 -11   2 1334.38 101.133  13
  -2 -11  -2 1422.48 105.684  13
  -2 -11  -3 8015.11 281.621   9
  -2 -11  -3 8570.40 278.396  15
  -2 -11  -3 8047.78 275.877  13
  -2 -11  -3 8254.64 274.048  14
  -2 -11  -4 3056.19 163.389   9
  -2 -11  -4 3202.53 162.348  15
  -2 -11  -4 3112.36 156.233  14
  -2 -11  -4 2834.35 154.597  13
  -2 -11  -5 313.888 76.1144  13
  -2 -11  -5 378.709 82.8441   9
   2  11   5 423.128 68.5884  19
  -2 -11  -5 402.236 75.7002  14
  -2 -11  -6 204.404 73.7238  14
   2 -11   6 255.507 62.1357  25
  -2 -11  -6 289.086 73.0172  13
  -2 -11  -6 259.656 78.8571   9
   2  11   6 247.513 61.4120  19
  -2 -11  -7 1666.13 114.545  14
   2 -11   7 1319.11 97.2254  25
  -2 -11  -7 1232.00 105.549  13
  -2 -11  -7 1506.10 123.161  15
   2  11   7 1451.36 93.4006  19
  -2 -11  -8 1709.32 128.177  15
  -2 -11  -8 1544.40 114.899  14
   2 -11   8 1672.40 105.200  25
  -2 -11  -9 1970.59 123.208  14
   2 -11   9 2136.22 117.807  25
  -2 -11  -9 1995.16 140.637   9
  -2 -11  -9 2225.48 137.905  15
   2 -11  10 317.641 63.2996  25
  -2 -11 -10 396.082 88.3224  15
  -2 -11 -10 348.011 81.6516   9
   2  11  11 1686.94 105.228   1
   2 -11  11 2163.41 112.283  25
  -2 -11 -11 1792.19 116.264  14
  -2 -11 -11 2085.01 134.372   9
  -2 -11 -11 2209.34 130.299  15
   2 -11  12 1776.06 99.4604  25
   2  11  12 1722.98 88.8361  20
   2  11  12 1731.96 99.9424   1
  -2 -11 -12 1933.96 120.140  15
   2 -11  13 2569.93 114.902  25
   2  11  13 2441.36 101.713  20
   2  11  13 2232.78 110.612   1
  -2 -11 -13 2320.52 126.608   9
  -2 -11 -13 2417.06 127.410  15
   2  11  14 4690.33 163.419   1
  -2 -11 -14 4564.15 174.522   9
  -2 -11 -14 4922.19 174.920  15
   2 -11  15 440.493 49.2518  25
   2  11  15 355.326 45.2006   1
   2  11  15 381.329 46.1425   2
   2 -11  16 44.6254 31.0716  25
   2  11  16 1.80434 27.4129   2
  -2  12  17 6654.11 172.656   3
  -2  12  16 144.930 33.6277   3
  -2  12  16 163.842 34.3128  20
  -2  12  16 114.162 31.5091   5
  -2 -12  15 2040.14 93.3442  25
  -2  12  15 1871.06 84.5805   5
  -2  12  15 2092.77 91.4671  20
  -2  12  14 530.979 57.2039  20
   2 -12 -14 604.438 76.8139  15
   2 -12 -14 508.644 61.0795  14
  -2 -12  14 465.932 58.0300  25
   2 -12 -14 535.436 61.6123   9
  -2  12  14 464.237 52.1731   5
   2 -12 -13 1249.09 101.568  15
   2 -12 -13 1294.36 90.7594  14
  -2 -12  13 1118.79 79.0121  25
   2 -12 -13 975.610 81.3947   9
  -2  12  13 1118.55 75.7067   5
   2 -12 -12 409.004 71.5753  14
   2 -12 -12 402.160 81.9935  15
  -2 -12  12 229.701 52.8782  25
   2 -12 -12 329.016 65.7374  13
   2 -12 -12 481.635 67.4369   9
   2 -12 -11 2001.46 135.856  15
   2 -12 -11 1881.63 123.306  14
   2 -12 -11 1855.15 118.668  13
   2 -12 -11 1951.42 116.449   9
  -2 -12  11 1575.78 96.5604  25
   2 -12 -10 329.912 68.0840   9
   2 -12 -10 397.860 78.9047  13
  -2 -12  10 243.272 55.6175  25
   2 -12  -9 720.508 86.0690   9
   2 -12  -9 791.860 92.7119  13
   2 -12  -9 789.268 97.4670  14
   2 -12  -8 801.783 91.2692   9
   2 -12  -8 765.356 101.157  14
   2 -12  -7 3295.89 173.483  14
   2 -12  -6 312.170 73.3828  13
   2 -12  -6 249.277 83.3515  14
   2 -12  -5 5660.28 218.220   9
   2 -12  -5 5375.27 226.225  13
   2 -12  -5 5608.77 231.038  14
   2 -12  -4 88.0270 59.5796   9
   2 -12  -4-40.7113 65.0348  13
   2 -12  -4-22.8985 73.4650  14
   2 -12  -3 80.3909 61.2773   9
   2 -12  -3 90.6661 69.0642  13
   2 -12  -3 116.671 72.1997  14
   2 -12  -2 3478.30 171.923  13
  -2 -12   2 3449.39 154.327  14
   2 -12  -2 3406.72 171.323  14
   2 -12  -2 3420.09 157.288   9
  -2 -12   1 15873.8 439.390  14
   2 -12  -1 16263.0 461.548  13
   2 -12  -1 16694.0 460.044  14
  -2 -12   1 16150.4 440.712   9
   2 -12  -1 16191.2 441.073   9
  -2 -12   0 14862.2 414.018  14
  -2 -12   0 14651.2 418.613  13
   2 -12   0 14832.7 426.068  13
   2 -12   0 15108.6 423.748  14
  -2 -12   0 14840.8 416.639   9
   2 -12   0 14422.7 404.936   9
  -2 -12  -1 14381.5 408.488  14
  -2 -12  -1 13407.1 406.469  13
   2 -12   1 14124.8 409.388  13
   2 -12   1 14529.7 406.963  14
  -2 -12  -1 14191.9 410.365   9
   2 -12   1 14785.8 398.182   9
  -2 -12  -2 34056.1 827.324  14
  -2 -12  -2 33189.9 830.148  13
  -2 -12  -2 34079.0 836.685   9
  -2 -12  -3 4748.33 196.816  15
  -2 -12  -3 4487.75 191.910  14
  -2 -12  -3 4398.82 190.369  13
  -2 -12  -3 4594.44 200.957   9
  -2 -12  -4 4328.62 192.284  14
  -2 -12  -4 4598.56 192.857  13
  -2 -12  -4 4419.87 195.235  15
   2  12   4 4482.40 174.570  19
  -2 -12  -5 20.2369 69.7747  14
   2  12   5 74.3515 57.6055  19
  -2 -12  -5 119.979 80.0312  15
   2 -12   5 98.2917 58.4203  25
  -2 -12  -6 8406.49 287.536  15
  -2 -12  -6 8184.16 282.910  14
   2 -12   6 8548.29 268.024  25
   2  12   6 8618.96 257.739  19
  -2 -12  -6 8576.28 303.454   9
  -2 -12  -7 1364.04 113.869  15
  -2 -12  -7 1260.41 112.392   9
  -2 -12  -7 1214.70 104.246  14
  -2 -12  -8-12.0215 63.5652   9
  -2 -12  -8 67.7527 74.6438  15
   2 -12   8 38.1052 48.1440  25
  -2 -12  -9 4201.82 180.070  15
  -2 -12  -9 3739.87 186.261   9
  -2 -12  -9 3760.80 167.027  14
   2 -12   9 3834.15 155.019  25
  -2 -12 -10-34.2090 72.9133  15
   2 -12  10 34.2861 50.3341  25
  -2 -12 -10 24.1462 58.9406  14
  -2 -12 -10-10.9290 61.8459   9
  -2 -12 -11 2994.31 140.684  14
   2  12  11 3234.03 121.817  20
   2  12  11 2842.94 125.701   1
  -2 -12 -11 3479.39 162.696   9
   2 -12  11 3210.27 132.803  25
  -2 -12 -11 3442.55 152.924  15
   2  12  12 548.873 58.7548   1
  -2 -12 -12 656.374 77.7439   9
   2 -12  12 595.988 60.9928  25
  -2 -12 -12 788.052 83.6548  15
  -2 -12 -13 2346.85 117.127   9
   2 -12  13 2488.02 102.714  25
  -2 -12 -13 2541.09 118.271  15
   2 -12  14 149.372 38.9433  25
   2  12  14 78.3095 31.2628   1
   2  12  14 151.735 35.7075   2
   2 -12  15 58.3801 31.1842  25
   2  12  15 52.9071 27.7189   2
  -2  13  15 2049.20 78.5525  20
  -2  13  15 1572.87 68.2306   5
   2 -13 -14 513.085 54.8466  14
  -2  13  14 511.053 45.8606   5
  -2  13  14 636.421 51.6350  20
   2 -13 -13 955.545 84.6606  15
   2 -13 -13 689.112 68.8983  14
  -2 -13  13 793.983 61.0415  25
   2 -13 -13 733.564 66.1261   9
  -2  13  13 744.282 59.4026   5
   2 -13 -12 288.425 63.7570  14
   2 -13 -12 323.496 55.7434   9
  -2 -13  12 254.297 48.2722  25
   2 -13 -12 408.820 77.7573  15
   2 -13 -11 472.079 87.2524  15
   2 -13 -11 510.774 75.8181  14
   2 -13 -11 591.622 70.7165   9
   2 -13 -11 394.399 69.5936  13
  -2 -13  11 530.536 60.1322  25
   2 -13 -10 2898.10 148.830  13
   2 -13 -10 2910.41 148.938  14
   2 -13 -10 2827.16 138.259   9
   2 -13 -10 3271.30 160.913  15
   2 -13  -9 26.0382 64.0928  14
  -2 -13   9-20.4715 45.2023  25
   2 -13  -9 41.5375 59.6894  13
   2 -13  -9 23.0536 54.0146   9
   2 -13  -8 132.400 71.2563  14
   2 -13  -8 44.1173 64.1511  13
   2 -13  -8 100.814 64.0592   9
   2 -13  -7 5249.78 206.546   9
   2 -13  -7 5513.72 226.700  13
   2 -13  -6 2471.24 135.498   9
   2 -13  -6 2111.25 139.760  13
   2 -13  -6 2418.77 148.999  14
   2 -13  -5 1599.15 111.692   9
   2 -13  -5 1818.05 129.443  13
   2 -13  -5 1751.24 129.149  14
   2 -13  -4 1764.14 114.511   9
   2 -13  -4 1546.40 121.379  14
   2 -13  -4 1900.02 131.259  13
   2 -13  -3 79.8258 58.7759   9
   2 -13  -3 76.9334 64.6356  14
   2 -13  -2 1208.61 97.1452   9
  -2 -13   2 1181.27 95.0757  14
   2 -13  -2 1159.85 104.889  14
   2 -13  -1 489.360 72.2218   9
   2 -13  -1 624.449 86.5694  14
  -2 -13   1 713.583 84.3110  14
  -2 -13   0 32962.7 812.954   9
   2 -13   0 33759.7 809.339   9
  -2 -13   0 33439.4 815.446  14
   2 -13   0 33831.7 822.013  14
  -2 -13  -1 406.852 82.8772  15
  -2 -13  -1 450.676 72.0079   9
  -2 -13  -1 379.618 76.3429  14
  -2 -13  -2-8.84751 69.5294  15
  -2 -13  -2 30.5025 58.2176   9
  -2 -13  -2-47.6422 62.8151  14
  -2 -13  -3 5714.34 225.322   9
  -2 -13  -3 5768.73 221.549  15
   2  13   3 5923.76 206.876  19
  -2 -13  -3 5692.79 220.684  14
  -2 -13  -4 6155.16 242.654   9
   2  13   4 6663.84 220.600  19
  -2 -13  -4 6695.15 240.575  15
  -2 -13  -4 6469.31 239.641  14
  -2 -13  -5 7672.64 273.019   9
  -2 -13  -5 7838.49 264.259  15
   2 -13   5 7007.70 237.419  25
  -2 -13  -6 148.695 65.5964   9
   2  13   6 197.701 54.1184  19
   2 -13   6 183.556 55.7670  25
  -2 -13  -6 145.064 79.4569  15
  -2 -13  -7 783.757 96.7001  15
  -2 -13  -7 739.117 94.1304   9
   2 -13   7 814.802 75.8396  25
   2  13   7 978.357 74.9946  19
  -2 -13  -7 825.050 90.5281  14
  -2 -13  -8 680.453 83.0588  14
  -2 -13  -8 540.654 82.5295   9
  -2 -13  -8 644.022 89.2983  15
   2 -13   8 562.523 63.1524  25
  -2 -13  -9 2010.37 119.767  14
  -2 -13  -9 2267.86 136.787   9
   2 -13   9 2148.25 107.726  25
  -2 -13 -10 1739.26 107.041  14
  -2 -13 -10 2168.26 127.818   9
  -2 -13 -10 2080.08 118.843  15
   2 -13  10 1874.61 97.5079  25
  -2 -13 -11 103.288 54.6883   9
  -2 -13 -11 110.790 65.9200  15
   2 -13  11 129.984 42.6154  25
   2 -13  12 169.147 41.4564  25
  -2 -13 -12 126.985 51.0756   9
   2  13  13 2302.84 90.1923   2
   2 -13  13 2577.93 95.7064  25
  -2  14  13 88.5902 30.3640  20
  -2  14  13 13.4848 27.0505   5
   2 -14 -13 47.4037 40.2475  14
   2 -14 -12 6236.30 195.820  14
  -2  14  12 6502.34 181.865   5
   2 -14 -11 966.135 82.1380  14
   2 -14 -11 1115.80 92.8367  15
   2 -14 -10 1721.06 108.767  13
   2 -14 -10 1832.82 112.646  14
   2 -14 -10 1998.34 122.327  15
   2 -14 -10 1715.57 101.177   9
   2 -14  -9 3076.17 150.273  14
   2 -14  -9 2947.84 146.960  13
   2 -14  -9 2942.79 135.397   9
   2 -14  -9 3057.41 155.326  15
   2 -14  -8 10145.9 324.220  14
   2 -14  -8 9621.20 320.891  13
   2  14  -8 10879.9 291.807  19
   2 -14  -8 9978.94 307.818   9
   2 -14  -8 10996.6 331.213  15
   2 -14  -7 6089.98 234.236  14
   2 -14  -7 6091.55 236.767  13
   2  14  -7 6615.18 211.736  19
   2 -14  -7 6841.77 243.449  15
   2 -14  -7 5814.63 217.103   9
   2 -14  -6 7327.18 262.750  14
   2 -14  -6 6850.76 263.064  13
   2 -14  -6 7635.53 266.602  15
   2 -14  -6 7753.88 250.755   9
   2 -14  -5 1212.33 96.0688   9
   2 -14  -5 1432.70 114.137  14
   2 -14  -5 1123.50 104.767  13
   2 -14  -4 434.042 77.1255  13
   2 -14  -4 519.360 69.9778   9
   2 -14  -4 538.003 85.0710  14
   2 -14  -3 347.732 74.7676  13
   2 -14  -3 516.347 70.5122   9
   2 -14  -3 448.846 80.9329  14
   2 -14  -2 592.808 81.7295  14
   2 -14  -2 560.809 80.9975  13
   2 -14  -2 609.753 86.2260  15
   2 -14  -2 573.607 75.6361   9
   2 -14  -1 12892.7 372.262  14
  -2 -14   1 12397.6 359.777  14
   2 -14  -1 12676.1 375.383  13
   2 -14   0 373.581 71.7109  13
   2 -14   0 370.394 68.5447  14
  -2 -14   0 539.410 76.6268  14
  -2 -14  -1 1154.41 91.2653   9
  -2 -14  -1 1176.48 99.1122  14
  -2 -14  -1 1253.57 98.4211  15
  -2 -14  -2 536.036 74.0131   9
  -2 -14  -2 447.950 79.4276  15
   2  14   2 419.841 67.8445  19
  -2 -14  -2 443.262 77.6355  14
  -2 -14  -3 319.528 73.2595  14
  -2 -14  -3 369.837 69.8025   9
   2  14   3 236.663 61.5848  19
  -2 -14  -3 461.191 80.5788  15
   2 -14   3 243.179 53.7085  25
  -2 -14  -4 358.755 72.7226  14
  -2 -14  -4 360.901 69.5650   9
   2  14   4 290.194 60.3371  19
  -2 -14  -4 318.958 77.7453  15
   2 -14   4 281.080 53.6482  25
  -2 -14  -5 3138.90 148.983  14
  -2 -14  -5 2736.72 146.244   9
   2  14   5 3174.19 127.776  19
  -2 -14  -5 3040.31 148.552  15
  -2 -14  -6 443.284 74.2448  14
  -2 -14  -6 435.540 77.7973   9
   2  14   6 489.720 58.0858  19
  -2 -14  -6 544.258 83.6676  15
   2 -14   6 531.580 59.5294  25
  -2 -14  -7 533.158 75.1805  14
  -2 -14  -7 648.404 83.7830   9
   2  14   7 645.260 59.2008  19
   2 -14   7 589.508 61.6633  25
  -2 -14  -7 640.388 84.2299  15
   2 -14   8 179.318 47.6594  25
  -2 -14  -8 143.522 65.1678   9
  -2 -14  -8 123.705 58.4550  14
  -2 -14  -8 227.566 72.6980  15
  -2 -14  -9 212.343 64.3605   9
  -2 -14  -9 228.744 68.4321  15
   2 -14   9 245.794 47.6393  25
  -2 -14 -10 69.4960 52.9599   9
  -2 -14 -10 65.4292 62.0465  15
   2 -14  10 43.0643 36.7956  25
   2  14  11 696.818 50.2429   2
   2 -14  11 921.873 57.8796  25
  -2  15  11 120.517 30.6108   5
   2 -15 -11 111.594 47.0197  14
   2 -15 -10 41.0146 52.3736  14
   2 -15  -9 638.614 82.9583  15
   2 -15  -9 546.245 61.2136   9
   2 -15  -9 526.425 72.2176  14
   2 -15  -8 2693.03 135.135  15
   2 -15  -8 2308.71 113.678   9
   2  15  -8 2252.32 99.3549  19
   2 -15  -8 2416.55 127.977  14
   2 -15  -7 3079.32 146.947  15
   2  15  -7 3095.24 123.396  19
   2 -15  -7 2841.63 131.009   9
   2 -15  -7 3067.90 144.675  14
   2 -15  -6 13.2754 54.8283  13
   2 -15  -6 37.1465 68.3819  15
   2 -15  -6 3.72272 52.6846   9
  -2  15   6 5.27066 45.1732  19
   2  15  -6 33.5047 51.5737  19
   2 -15  -6 69.3414 60.3914  14
   2 -15  -5 1761.89 114.834  15
   2  15  -5 1556.33 95.9841  19
   2 -15  -5 1687.12 100.470   9
   2 -15  -5 1445.77 105.325  14
   2 -15  -5 1304.29 104.960  13
   2 -15  -4 368.392 72.1506  13
   2 -15  -4 599.884 83.4404  15
   2  15  -4 593.432 72.5322  19
   2 -15  -4 495.681 65.0072   9
   2 -15  -4 539.486 77.3704  14
   2 -15  -3 461.099 77.9937  15
   2 -15  -3 405.141 69.4680  13
   2 -15  -3 410.485 70.2527  14
   2  15  -3 373.516 67.4289  19
   2 -15  -2 4313.73 183.792  13
   2 -15  -2 4660.20 184.419  14
   2 -15  -1 553.900 70.5827  13
   2 -15  -1 621.809 74.2535  14
   2  15  -1 750.362 75.4299  19
   2  15   0 3169.14 135.960  19
  -2 -15  -1 927.748 78.1209   9
  -2 -15  -1 967.652 86.9237  14
   2  15   1 1050.91 81.7450  19
  -2 -15  -2 5670.15 197.751   9
  -2 -15  -2 5226.35 197.485  14
  -2 -15  -2 5670.99 193.521  15
   2  15   2 5940.56 190.479  19
  -2 -15  -3 1681.34 103.404   9
  -2 -15  -3 1434.23 100.136  14
  -2 -15  -3 1606.59 104.081  15
   2  15   3 1581.98 90.9146  19
  -2 -15  -4 555.926 70.9528   9
  -2 -15  -4 736.860 79.8650  14
  -2 -15  -4 797.150 82.1966  15
   2  15   4 700.067 65.7934  19
   2 -15   5 33.6607 37.3253  25
  -2 -15  -5 8.35664 50.7331   9
  -2 -15  -5-17.9911 55.7369  14
  -2 -15  -5 13.3234 63.1902  15
   2  15   5 74.2331 42.9281  19
  -2 -15  -6-71.3549 54.0311   9
   2  15   6-8.88383 39.0439  19
  -2 -15  -6 13.0098 61.4383  15
   2 -15   6 20.7826 37.3976  25
  -2 -15  -7 9332.10 253.318  15
  -2 -15  -7 8693.44 264.498   9
  -2 -15  -8-15.4314 54.7349   9
   2 -15   8 33.3734 31.8575  25
   2 -15   9 306.686 40.5861  25
   2 -16  -9 3147.90 127.208  14
   2 -16  -8 29.2186 48.2320  14
   2 -16  -7 436.999 63.4925  14
   2  16  -7 520.480 50.1031  19
   2 -16  -6 271.136 58.7361  14
   2  16  -6 378.084 52.2108  19
  -2  16   5 4418.48 142.878  19
   2  16  -5 4673.21 151.092  19
   2 -16  -4 29.9563 52.5346  14
   2  16  -4 28.5022 46.1522  19
  -2  16   4 44.4563 41.8982  19
   2 -16  -3 2259.12 116.501  14
   2  16  -3 2700.21 111.303  19
   2 -16  -2 80.9194 46.3359  14
   2  16  -2 21.6736 46.2082  19
   2  16  -1 376.851 55.5917  19
   2  16   0 76.4391 45.3639  19
   2  16   1 22.8240 43.7706  19
   2  16   2 490.458 53.6134  19
   2  16   3 300.763 47.4073  19
   2  16   4 4263.23 137.142  19
   2  16   5 29.1934 36.1488  19
  -2  16  -6 122.742 44.2654  19
   2  17  -4 20.5255 34.6236  19
  -2  17   3 1321.83 66.9340  19
   2  17  -3 1406.33 69.8640  19
  -2  17   2 619.343 52.9737  19
   2  17  -2 790.099 55.4445  19
   2  17  -1 220.328 41.5746  19
  -2  17   1 279.059 44.5817  19
   2  17   0 3588.11 116.527  19
  -2  17   0 3353.21 119.814  19
   2  17   1 1880.22 78.7207  19
  -2  17  -1 1652.82 83.3233  19
  -2  17  -2 25.0387 36.4430  19
   2  17   2 26.6634 32.7583  19
  -3   0  22-87.7426 46.1492   2
  -3   0  21 2278.99 116.533   2
  -3   0  21 2235.11 120.418   3
  -3   0  20-14.8859 55.2603  20
  -3   0  19 7178.21 244.822   1
  -3   0  19 6511.00 246.173  20
  -3   0  19 7086.55 257.748   6
  -3   0  19 6305.57 244.922   4
  -3   0  19 7076.77 241.706   2
  -3   0  19 7038.09 247.388   3
  -3   0  18-13.9875 56.4129   2
  -3   0  18 28.5820 56.6275   1
  -3   0  18-5.21206 57.8070  20
  -3   0  18 61.1740 65.8704   6
  -3   0  18 5.36490 48.9834   4
  -3   0  18 9.87805 47.5054   5
  -3   0  18 28.9470 53.0647   3
  -3   0  17 3307.90 168.841   7
  -3   0  17 3237.84 153.905   1
  -3   0  17 3030.91 157.081  20
  -3   0  17 3076.94 160.498  21
  -3   0  17 3093.82 155.358   5
  -3   0  17 3172.97 167.175   6
  -3   0  17 3595.20 166.827   4
  -3   0  17 3170.02 153.820   3
  -3   0  17 2993.89 148.470   2
  -3   0  16-31.1100 71.6810   7
  -3   0  16-5.09019 49.4944  21
  -3   0  16 18.5303 59.2672  20
  -3   0  16 8.62105 51.9729   2
  -3   0  16-13.2840 54.6806   1
  -3   0  16 10.3731 68.7822   6
  -3   0  16 40.2560 52.4003   5
  -3   0  16 30.9685 55.3206   4
  -3   0  16 60.6415 57.9397   3
  -3   0  15 81836.9 1817.94   7
  -3   0  15 81852.5 1804.25  20
  -3   0  15 79083.0 1813.10  21
  -3   0  15 79365.8 1814.95  22
  -3   0  15 81986.3 1801.21   1
  -3   0  15 80156.2 1798.93   5
  -3   0  15 80257.5 1817.63   6
  -3   0  15 80434.8 1815.09   4
  -3   0  15 82007.4 1797.79   3
  -3   0  15 79483.6 1795.85   2
  -3   0  14 34.7871 57.5001   7
  -3   0  14-17.4624 53.7295   6
  -3   0  14 41.4837 44.8302  20
  -3   0  14 12.8952 43.5560  21
  -3   0  14 21.4872 41.3342  22
  -3   0  14-28.7514 40.9971   2
  -3   0  14-18.4372 49.8813   1
  -3   0  14 7.31460 42.8456   5
  -3   0  14 25.9169 40.8558   4
  -3   0  14 39.2199 45.1878   3
  -3   0  13 3022.86 140.417   7
  -3   0  13 3169.54 128.263   5
  -3   0  13 3083.99 141.616   6
  -3   0  13 3189.92 132.334  20
  -3   0  13 3090.30 136.901  22
  -3   0  13 2937.34 134.313  21
  -3   0  13 3247.93 130.862   1
  -3   0  13 3096.91 138.142  24
  -3   0  13 3213.92 130.990   2
  -3   0  13 3027.12 129.916   3
  -3   0  12 36.1179 37.0578   3
  -3   0  12-10.2392 38.3209  22
  -3   0  12-11.3435 38.9963   5
  -3   0  12 13.6754 37.2868   4
  -3   0  12 6.94070 40.5047  21
  -3   0  12-2.90311 38.1654  20
  -3   0  12 53.0346 38.2800   2
  -3   0  12 26.3785 36.9107  23
  -3   0  12-3.43938 35.0238  24
  -3   0  12 3.47258 50.2531   7
  -3   0  11 18526.0 475.008  24
  -3   0  11 18235.8 475.100   7
  -3   0  11 19467.2 479.952   6
  -3   0  11 19714.0 466.667   5
  -3   0  11 18688.8 476.715  22
  -3   0  11 20174.0 467.196   3
  -3   0  11 19475.1 464.390   2
  -3   0  11 18953.4 466.702   1
  -3   0  11 19989.6 480.984   4
  -3   0  10-8.10840 48.7493   7
  -3   0  10-2.70658 48.1262   6
  -3   0  10 40.3810 38.0014  21
  -3   0  10-6.50198 35.3046  20
  -3   0  10 2.19353 38.1800   5
  -3   0  10 10.5405 36.9386   2
  -3   0  10 35.6457 37.4537   1
  -3   0  10 2.15871 37.7627   3
  -3   0  10 10.4216 35.3428   4
  -3   0  10 13.2643 35.3849  24
  -3   0  10 38.0278 35.0870  23
  -3   0   9 26463.8 611.279  24
  -3   0   9 26252.1 601.593   1
  -3   0   9 25349.6 609.907   7
  -3   0   9 25569.7 610.159   6
  -3   0   9 26791.3 601.453  20
  -3   0   9 26209.7 610.700  21
  -3   0   9 25307.9 609.336  22
  -3   0   9 27183.1 603.791   5
  -3   0   9 26552.6 599.395   2
  -3   0   9 27425.6 602.783   3
  -3   0   9 25700.0 600.663  23
  -3   0   8 4.75278 31.3440   2
  -3   0   8 8.44783 34.8719   1
  -3   0   8 2.04869 39.6268   7
  -3   0   8 4.10743 39.2352   6
  -3   0   8 45.2870 34.9170  21
  -3   0   8 19.4668 29.3524  20
  -3   0   8 39.1175 32.9544  22
  -3   0   8 5.12487 33.0431   5
   3   0  -8 13.7682 14.4938   9
  -3   0   8 22.2397 32.6835  23
  -3   0   7 2130.81 74.8517  20
  -3   0   7 2149.46 82.4413  24
   3   0  -7 2060.82 54.6550   9
  -3   0   7 2133.48 78.2335   1
  -3   0   7 2087.72 82.7124   7
  -3   0   7 2195.90 84.4166   6
  -3   0   7 2184.12 76.3876   2
  -3   0   7 1991.86 76.4804   5
  -3   0   7 2051.28 76.1823  23
  -3   0   7 2030.25 81.7429  21
  -3   0   7 2124.57 82.8304  22
   3   0  -7 2077.13 59.0719  12
  -3   0   6 27.5715 35.1861   7
  -3   0   6 13.8343 33.6020   6
  -3   0   6 7.72906 26.6359  21
  -3   0   6 10.6806 27.0925   5
  -3   0   6 30.7672 27.5315  22
   3   0  -6 40.6385 19.1819  12
  -3   0   6 24.7181 25.9226   2
  -3   0   6-2.50641 25.2425   1
  -3   0   6 10.7412 25.6125  24
  -3   0   6 6.53799 24.6681  23
  -3   0   5 42854.5 916.915  17
  -3   0   5 42663.1 937.931   6
   3   0  -5 41425.7 924.260  12
  -3   0   5 44060.2 938.729  24
  -3   0   5 42028.3 933.210  23
  -3   0   5 43327.8 929.284   2
  -3   0   5 42319.6 931.089   1
  -3   0   5 45861.9 935.729   5
  -3   0   4 6.48157 19.4155  17
  -3   0   4-12.8164 30.2159  18
  -3   0   4 10.0713 29.0426   5
  -3   0   4 16.9254 25.9511   2
  -3   0   4-3.63641 27.6661   1
   3   0  -3 5048.56 128.141  19
  -3   0   3 5056.78 124.684  18
  -3   0   3 5170.14 127.104   5
  -3   0   3 4922.66 124.264   2
  -3   0   3 4968.97 124.707  16
  -3   0   2 2.07714 32.3101  16
  -3   0   2 11.7057 30.0640  18
   3   0  -2 19.8753 33.2451  19
  -3   0   1 14133.7 314.598  16
   3   0  -1 13630.4 315.992  19
  -3   0   0-78.0640 60.6641  16
   3   0   0-9.35413 39.3359  19
   3   0   1 54042.4 1193.16  19
  -3   0  -1 53132.9 1196.11  15
   3   0   2 35.9233 25.0805  20
   3   0   2 38.0349 28.1769  12
   3   0   2 49.4908 37.8931  19
  -3   0  -2 116.850 62.8725  15
   3   0   3 125927. 2618.55  20
   3   0   3 122528. 2617.29  12
  -3   0  -3 120701. 2624.90  15
   3   0   4 41.4960 16.4510   5
   3   0   4 17.6323 23.5204  20
   3   0   4-7.14390 15.4476   3
   3   0   4 15.6497 18.8654  12
  -3   0  -4 18.9319 42.9865  15
   3   0   5 52938.7 1087.16   5
   3   0   5 50803.6 1087.81  12
   3   0   5 52182.1 1099.90  20
  -3   0  -5 50882.3 1100.85  15
   3   0   5 51191.6 1088.66  25
  -3   0  -6 6.18219 54.9406  15
   3   0   6 21.8155 23.0180   3
   3   0   6 22.1916 22.0563  12
   3   0   6-5.36542 22.6185   5
   3   0   6-6.66491 41.7268   8
   3   0   6 3.22989 24.4672  25
   3   0   6 4.84550 32.0371  20
   3   0   7 95625.6 2052.33   5
   3   0   7 96639.4 2050.43   3
   3   0   7 96788.8 2084.28   8
   3   0   7 95584.3 2066.60  20
  -3   0  -7 92427.9 2062.71  15
   3   0   7 97517.5 2051.17  25
   3   0   8-5.92431 26.0802   3
   3   0   8-11.8309 47.0581   8
   3   0   8 4.78195 26.1631   5
   3   0   8-31.5372 37.3211  20
  -3   0  -9 17486.9 440.685  16
   3   0   9 17641.3 455.650   7
   3   0   9 18069.1 455.311   8
   3   0  10 17.4680 33.2887   2
   3   0  10 34.3517 45.3751   7
   3   0  10 42.0061 47.7839   8
   3   0  10 19.2321 46.7030   6
   3   0  10 27.2161 39.9909  20
   3   0  11 2179.82 107.798  20
   3   0  11 2101.26 116.377   8
   3   0  11 1790.49 95.9947   1
   3   0  11 1816.12 113.622   7
   3   0  11 1824.92 112.060   6
   3   0  12 80.7927 41.9209   2
   3   0  12 3.48702 39.6246   1
   3   0  12-4.71987 53.8428   8
   3   0  12 23.3702 61.0851   7
   3   0  12-4.69397 52.0627   6
   3   0  12 27.3657 47.6302  20
   3   0  13 2131.80 131.814   6
   3   0  13 2013.97 118.639  20
   3   0  13 2307.94 134.335   8
   3   0  13 2054.61 111.558   1
   3   0  13 2238.37 108.754   2
   3   0  13 1913.71 125.265   7
   3   0  14 57.3124 42.2757   2
   3   0  14 7.96954 48.8797   1
   3   0  14 37.0796 60.6623   7
   3   0  14 32.0879 59.0701   6
   3   0  14-18.6040 52.4316  20
   3   0  15 8258.10 283.297  20
   3   0  15 8689.76 270.549   1
   3   0  15 8159.89 290.410   7
   3   0  15 8982.64 299.678   8
   3   0  15 8814.16 298.449   6
   3   0  16-15.9878 48.0228   1
   3   0  16 37.8740 61.4779   8
   3   0  16-21.7642 54.8600   6
   3   0  17 1868.50 124.433   8
   3   0  17 1709.11 119.927   7
   3   0  17 1672.14 100.553   1
   3   0  18 4.52779 55.5385   6
   3   0  18 77.2997 59.6003   8
   3   0  18 40.6606 56.1603   7
   3   0  18-29.0594 43.4343   1
   3   0  19 217.171 56.8455   6
   3   0  19 300.400 60.4966   7
   3   0  20-11.9312 41.4557   6
   3   0  20-17.9669 44.2715   7
  -3   1  23-9.39559 33.4096   2
  -3   1  22 147.151 42.5861   3
  -3   1  22 117.066 44.1259   2
  -3  -1  21 277.425 59.0123   3
  -3   1  21 268.839 56.7905   3
  -3  -1  21 435.695 60.0685   2
  -3   1  21 306.922 56.9649   2
  -3   1  21 370.240 63.4298  20
  -3   1  20 1366.63 98.7767   1
  -3   1  20 1663.41 110.486  20
  -3  -1  20 1441.86 106.280   3
  -3   1  20 1272.24 96.8706   3
  -3  -1  19 21802.3 619.638   4
  -3   1  19 24140.3 610.343   5
  -3   1  19 23971.8 626.670   6
  -3  -1  19 23902.2 625.683   6
  -3   1  19 24527.8 610.641   1
  -3   1  19 23637.8 614.125  20
  -3  -1  19 22865.0 624.115  20
  -3   1  19 24440.4 610.619   3
  -3   1  19 24541.0 607.017   2
  -3  -1  19 23100.9 606.556   2
  -3  -1  19 24010.7 618.535   3
  -3  -1  18 6687.90 253.896   4
  -3   1  18 6067.82 238.713   4
  -3   1  18 6737.42 239.869   5
  -3   1  18 7238.12 257.809   6
  -3  -1  18 7235.70 258.816   6
  -3  -1  18 7306.30 247.452   1
  -3   1  18 6824.97 240.479   1
  -3   1  18 6866.00 238.435   2
  -3  -1  18 6497.03 243.976   3
  -3   1  18 6606.27 234.894   3
  -3  -1  18 6869.72 241.478   2
  -3  -1  18 6294.32 247.070  20
  -3   1  18 6657.52 243.132  20
  -3   1  17 18535.7 520.467  21
  -3   1  17 18325.0 507.009  20
  -3  -1  17 18917.8 523.434  20
  -3  -1  17 17907.0 518.659  21
  -3   1  17 18380.1 516.442   4
  -3  -1  17 18641.2 526.960   4
  -3   1  17 19136.2 506.206   5
  -3  -1  17 18931.3 525.975   6
  -3  -1  17 18949.1 517.259   5
  -3   1  17 19790.0 531.189   6
  -3  -1  17 19741.4 514.805   1
  -3   1  17 19553.9 512.153   1
  -3   1  17 18888.5 504.403   3
  -3   1  17 19770.1 509.014   2
  -3  -1  17 20156.8 515.479   2
  -3  -1  17 18729.3 515.092   3
  -3  -1  17 19695.2 528.442   7
  -3   1  17 20010.3 531.662   7
  -3   1  16 15976.5 434.385  20
  -3   1  16 15607.5 445.829  21
  -3  -1  16 15622.3 446.187  21
  -3  -1  16 15614.1 444.807  20
  -3   1  16 15586.7 441.903   4
  -3  -1  16 15411.5 451.908   4
  -3  -1  16 15852.7 451.092   6
  -3   1  16 15946.1 430.280   5
  -3   1  16 16016.4 451.217   6
  -3  -1  16 15854.7 440.811   5
  -3  -1  16 15728.8 434.974   1
  -3   1  16 15312.7 430.666   1
  -3   1  16 15985.6 431.511   3
  -3  -1  16 15549.3 439.369   3
  -3   1  16 15578.9 428.579   2
  -3  -1  16 15789.1 434.216   2
  -3  -1  16 16195.1 451.763   7
  -3   1  16 16546.0 452.944   7
  -3  -1  15 942.028 94.4031   7
  -3   1  15 929.304 90.1416   7
  -3  -1  15 819.271 82.0666  22
  -3   1  15 696.381 77.2621  22
  -3  -1  15 760.931 83.3253   4
  -3   1  15 893.172 80.2262   4
  -3   1  15 904.373 79.0650   5
  -3   1  15 918.137 89.3994   6
  -3  -1  15 910.243 84.3948   5
  -3  -1  15 829.285 91.1036   6
  -3  -1  15 900.047 83.9147   1
  -3   1  15 870.907 81.3290   1
  -3  -1  15 1000.40 85.7780   3
  -3   1  15 819.691 79.2026   3
  -3   1  15 847.711 77.4028   2
  -3  -1  15 1003.62 81.7383   2
  -3   1  15 877.945 79.5287  20
  -3  -1  15 848.806 86.2683  20
  -3   1  15 813.363 84.2391  21
  -3  -1  15 832.027 83.4766  21
  -3  -1  14 413.157 71.9654   7
  -3   1  14 418.030 70.8407   7
  -3   1  14 397.812 69.7356   6
  -3  -1  14 366.824 65.3556   6
  -3   1  14 319.847 57.5504  22
  -3  -1  14 408.308 62.8627  22
  -3   1  14 428.768 56.2350   5
  -3  -1  14 286.897 59.7250   5
  -3   1  14 458.896 60.0747   4
  -3  -1  14 371.037 61.7956   4
[truncated: 932,477 more chars]
