# Supplementary material for: Spring‐Like Behavior in [8]Helicene Diimides: How Helical Pitch Governs Optical Anisotropy and Electronic Conjugation
Source: Angew Chem Int Ed Engl. 2025 Jul 7;64(34):e202508779. doi: 10.1002/anie.202508779 (PMC12363639; doi:10.1002/anie.202508779)
Supplement: Supplementary file 2 — Supporting information [file ANIE-64-e202508779-s002.zip › N-Bu-8HDI_KR1162_FrSa.cif]

data_KR1162_FrSa

_publ_contact_author_name         'Dr. Princekumar Ravat'
_publ_contact_author_address
;
 Institut f\"ur Organische Chemie
 Universit\"at W\"urzburg
 Am Hubland
 97074 W\"urzburg, Germany
;
_publ_contact_author_email        princekumar.ravat@uni-wuerzburg.de
_publ_contact_author_phone        +49-931-31-81583
_publ_contact_author_id_orcid     0000-0002-7553-9188
loop_
 _publ_author_name
 _publ_author_address
 _publ_author_id_orcid
  'Braunschweig, Holger'
;
 Institut f\"ur Anorganische Chemie
 Universit\"at W\"urzburg
 Am Hubland
 97074 W\"urzburg, Germany
;
  0000-0002-7238-0407
  'Radacki, Krzysztof'
;
 Institut f\"ur Anorganische Chemie
 Universit\"at W\"urzburg
 Am Hubland
 97074 W\"urzburg, Germany
;
  0000-0003-3088-6327
  'Ravat, Princekumar'
;
 Institut f\"ur Organische Chemie
 Universit\"at W\"urzburg
 Am Hubland
 97074 W\"urzburg, Germany
;
  0000-0002-7553-9188
  'Saal, Fridolin'
;
 Institut f\"ur Anorganische Chemie
 Universit\"at W\"urzburg
 Am Hubland
 97074 W\"urzburg, Germany
;
  ?

_publ_section_references
;
 SHELXT - Integrated space-group and crystal-structure determination, G. M. Sheldrick, Acta Cryst. (2015) A71, 3-8
 Crystal structure refinement with SHELXL, G. M. Sheldrick, Acta Cryst. (2015) C71, 3-8
;

_audit_creation_method            'CIF-fill 1.5g (K.Radacki, 2005-23)'
_audit_creation_date              2024-10-10
_audit_update_record
;
 2024-10-10    CrysAlisPro 1.171.43.128a (Rigaku OD, 2024)
 2024-10-10    SHELXL-2018/3
;
_shelx_SHELXL_version_number      2018/3
_chemical_formula_moiety          'C46 H34 N2 O4'
_chemical_formula_sum             'C46 H34 N2 O4'
_chemical_formula_weight          678.75
loop_
 _atom_type_symbol
 _atom_type_description
 _atom_type_scat_dispersion_real
 _atom_type_scat_dispersion_imag
 _atom_type_scat_source
  C C 0.0181 0.0091 'International Tables Vol C Tables 4.2.6.8 and 6.1.1.4'
  H H 0.0000 0.0000 'International Tables Vol C Tables 4.2.6.8 and 6.1.1.4'
  N N 0.0311 0.0180 'International Tables Vol C Tables 4.2.6.8 and 6.1.1.4'
  O O 0.0492 0.0322 'International Tables Vol C Tables 4.2.6.8 and 6.1.1.4'

_space_group_crystal_system       triclinic
_space_group_IT_number            2
_space_group_name_H-M_alt         'P -1'
_space_group_name_Hall            '-P 1'
_shelx_space_group_comment
;
 The symmetry employed for this shelxl refinement is uniquely defined by the 
 following loop, which should always be used as a source of symmetry 
 information in preference to the above space-group names. They are only 
 intended as comments.
;
loop_
 _space_group_symop_operation_xyz
  'x, y, z'
  '-x, -y, -z'


_cell_length_a                    16.035(13)
_cell_length_b                    20.753(18)
_cell_length_c                    22.235(15)
_cell_angle_alpha                 68.50(4)
_cell_angle_beta                  88.25(4)
_cell_angle_gamma                 79.47(4)
_cell_volume                      6763(9)
_cell_formula_units_Z             8
_cell_measurement_temperature     100(2)
_cell_measurement_reflns_used     114614
_cell_measurement_theta_min       2.8030
_cell_measurement_theta_max       74.5140
_cell_special_details
;
 Uncertainties of the unit cell parameters were calculated as standard 
 deviations on 92 cells obtained from subsets of all reflections. These sets 
 of reflections were based on runs in experiment.
;

_exptl_crystal_description        block
_exptl_crystal_colour             'clear yellow'
_exptl_crystal_density_diffrn     1.333
_exptl_crystal_F_000              2848
_exptl_crystal_size_max           0.230
_exptl_crystal_size_mid           0.180
_exptl_crystal_size_min           0.100
_exptl_absorpt_coefficient_mu     0.677
_exptl_absorpt_correction_type    gaussian
_exptl_absorpt_correction_T_min   0.642
_exptl_absorpt_correction_T_max   1.000
_exptl_absorpt_process_details
;
 CrysAlisPro 1.171.43.128a (Rigaku Oxford Diffraction, 2024) Numerical 
 absorption correction based on gaussian integration over a multifaceted 
 crystal model Empirical absorption correction using spherical harmonics, 
 implemented in SCALE3 ABSPACK scaling algorithm.
;
_exptl_crystal_preparation
;
 Crystals were grown at RT from saturated solution in DCM and MeOH. For data 
 collection the crystal was immersed in a film of perfluoropolyether oil, 
 mounted on a polyimide loop and transferred to stream of cold nitrogen 
 (Oxford Cryostream 800).
;
loop_
 _exptl_crystal_face_index_h
 _exptl_crystal_face_index_k
 _exptl_crystal_face_index_l
 _exptl_crystal_face_perp_dist
  0 -1 -1 0.0855
  0 1 1 0.0796
  0 2 1 0.0704
  1 2 -1 0.0983
  -1 -2 2 0.0765
  -1 -2 -2 0.1120
  1 2 2 0.1009
  1 2 0 0.0899
  -1 -2 0 0.0458
  0 -1 -2 0.1081
  0 1 2 0.0859
  0 -1 0 0.0368
  0 1 0 0.0629
  10 3 0 0.0907
  -10 -3 1 0.0852
  3 -1 -13 0.1081
  2 -1 0 0.0808
  -2 1 1 0.0676

_shelx_estimated_absorpt_T_min    0.860
_shelx_estimated_absorpt_T_max    0.935
_diffrn_ambient_temperature       100(2)
_diffrn_ambient_environment       N~2~
_diffrn_radiation_probe           x-ray
_diffrn_radiation_wavelength      1.54184
_diffrn_radiation_type            CuK\a
_diffrn_radiation_xray_symbol     K-L~2,3~
_diffrn_radiation_monochromator   'multi-layer mirror'
_diffrn_source                    'rotating-anode X-ray tube'
_diffrn_source_type               'PhotonJet-R X-ray Source'
_diffrn_measurement_device        'four-circle diffractometer'
_diffrn_measurement_device_type   'Rigaku XtaLAB Synergy-R'
_diffrn_measurement_method        '\w scans'
_diffrn_measurement_details
;
 List of Runs (angles in degrees, time in seconds):
 --------------------------------------------------------------------------
  1  \w     16.00  61.00   0.50    0.05    --   10.00  27.00 148.71   90
  2  \w     16.00  61.00   0.50    0.05    --   10.00  27.00 123.76   90
  3  \w      8.00  53.00   0.50    0.05    --    2.00  27.00  55.70   90
  4  \w     32.00  77.00   0.50    0.05    --   26.00  27.00 174.39   90
  5  \w     16.00  61.00   0.50    0.05    --   10.00  27.00  16.31   90
  6  \w     36.00  81.00   0.50    0.05    --   30.00  27.00  50.51   90
  7  \w     32.00  77.00   0.50    0.05    --   26.00  27.00 -57.05   90
  8  \w     12.00  57.00   0.50    0.05    --    6.00  27.00-120.67   90
  9  \w     16.00  61.00   0.50    0.05    --   10.00  27.00 -83.99   90
 10  \w     36.00  81.00   0.50    0.05    --   30.00  27.00 -26.14   90
 11  \w     48.00  93.00   0.50    0.05    --   42.00  27.00  -6.32   90
 12  \w     23.00  68.00   0.50    0.05    --   18.00  26.00  90.12   90
 13  \w     89.00 134.00   0.50    0.05    --   84.75  15.00   0.00   90
 14  \w     26.00  99.00   0.50    0.05    --   71.49-126.00   0.00  146
 15  \w     20.00  65.00   0.50    0.05    --   58.86-126.00 120.00   90
 16  \w     24.00  69.00   0.50    0.05    --   71.49-126.00  60.00   90
 17  \w     16.00  61.00   0.50    0.05    --   58.86 -95.00 -90.00   90
 18  \w     47.00  92.00   0.50    0.05    --   84.75 -95.00-120.00   90
 19  \w     20.00  65.00   0.50    0.05    --   58.86-126.00-180.00   90
 20  \w     24.00  69.00   0.50    0.05    --   71.49-126.00-120.00   90
 21  \w     20.00  65.00   0.50    0.05    --   58.86-126.00 -90.00   90
 22  \w     47.00  92.00   0.50    0.05    --   84.75 -95.00 -60.00   90
 23  \w     47.00  92.00   0.50    0.05    --   84.75 -95.00   0.00   90
 24  \w     16.00  61.00   0.50    0.05    --   58.86 -95.00  60.00   90
 25  \w     47.00  92.00   0.50    0.05    --   84.75 -95.00 120.00   90
 26  \w     47.00  92.00   0.50    0.05    --   84.75 -95.00  60.00   90
 27  \w     47.00  92.00   0.50    0.05    --   84.75 -95.00-180.00   90
 28  \w     64.00 109.00   0.50    0.05    --   58.00  27.00-122.63   90
 29  \w   -102.00 -56.00   0.50    0.05    --  -50.00 -25.00-140.00   92
 30  \w    -94.00 -49.00   0.50    0.05    --  -42.00 -26.00 -33.41   90
 31  \w    -97.00 -51.00   0.50    0.05    --  -46.00 -26.00  60.20   92
 32  \w   -102.00 -57.00   0.50    0.05    --  -50.00 -26.00  16.58   90
 33  \w   -101.00 -55.00   0.50    0.05    --  -50.00 -26.00  -7.98   92
 34  \w   -100.00 -55.00   0.50    0.05    --  -50.00 -26.00 -88.89   90
 35  \w   -101.00 -56.00   0.50    0.05    --  -50.00 -26.00 -51.03   90
 36  \w   -102.00 -56.00   0.50    0.05    --  -50.00 -26.00-155.38   92
 37  \w    -98.00 -52.00   0.50    0.05    --  -46.00 -26.00  93.57   92
 38  \w    -98.00 -53.00   0.50    0.05    --  -46.00 -26.00 120.18   90
 39  \w    -98.00 -52.00   0.50    0.05    --  -46.00 -26.00 177.05   92
 40  \w   -101.00 -55.00   0.50    0.05    --  -50.00 -26.00 166.33   92
 41  \w   -102.00 -57.00   0.50    0.05    --  -50.00 -26.00 143.21   90
 42  \w   -101.00 -55.00   0.50    0.05    --  -50.00 -26.00  32.87   92
 43  \w   -131.00 -86.00   0.50    0.05    --  -79.50 -27.00 -12.10   90
 44  \w   -132.00 -86.00   0.50    0.05    --  -79.50 -27.00 -50.51   92
 45  \w   -131.00 -86.00   0.50    0.05    --  -79.50 -27.00  38.26   90
 46  \w   -132.00 -87.00   0.50    0.05    --  -79.50 -27.00  59.65   90
 47  \w   -132.00 -86.00   0.50    0.05    --  -79.50 -27.00 156.60   92
 48  \w   -131.00 -86.00   0.50    0.05    --  -79.50 -27.00 107.90   90
 49  \w   -132.00 -87.00   0.50    0.05    --  -79.50 -27.00  73.84   90
 50  \w   -132.00 -87.00   0.50    0.05    --  -79.50 -27.00  15.25   90
 51  \w   -131.00 -86.00   0.50    0.05    --  -79.50 -27.00   1.28   90
 52  \w   -130.00 -83.00   0.50    0.05    --  -78.00 -26.00  25.25   94
 53  \w   -131.00 -85.00   0.50    0.05    --  -79.50 -26.00 -77.91   92
 54  \w   -132.00 -87.00   0.50    0.05    --  -79.50 -27.00-106.51   90
 55  \w   -131.00 -86.00   0.50    0.05    --  -79.50 -27.00 -97.09   90
 56  \w   -132.00 -87.00   0.50    0.05    --  -79.50 -26.00-126.86   90
 57  \w   -129.00 -83.00   0.50    0.05    --  -78.00 -26.00-122.77   92
 58  \w   -132.00 -85.00   0.50    0.05    --  -79.50 -26.00-142.00   94
 59  \w   -125.00 -79.00   0.50    0.05    --  -74.00 -26.00 -38.29   92
 60  \w   -132.00 -86.00   0.50    0.05    --  -79.50 -26.00-159.73   92
 61  \w   -130.00 -85.00   0.50    0.05    --  -79.50 -26.00  88.34   90
 62  \w   -131.00 -85.00   0.50    0.05    --  -79.50 -26.00 122.47   92
 63  \w   -131.00 -86.00   0.50    0.05    --  -79.50 -26.00 132.09   90
 64  \w   -126.00 -81.00   0.50    0.05    --  -74.00 -26.00 169.34   90
 65  \w   -112.00 -66.00   0.50    0.05    --  -62.00 -25.00  52.39   92
 66  \w   -104.00 -58.00   0.50    0.05    --  -54.00 -25.00  78.30   92
 67  \w   -104.00 -58.00   0.50    0.05    --  -54.00 -25.00 -64.49   92
 68  \w   -108.00 -62.00   0.50    0.05    --  -58.00 -25.00 -33.39   92
 69  \w   -114.00 -69.00   0.50    0.05    --  -62.00 -25.00 -77.92   90
 70  \w   -106.00 -60.00   0.50    0.05    --  -54.00 -25.00-108.85   92
 71  \w   -129.00 -83.00   0.50    0.05    --  -79.50 -25.00-153.15   92
 72  \w   -132.00 -83.00   0.50    0.05    --  -79.50 -24.00-178.57   98
 73  \w    -67.00 -21.00   0.50    0.05    --  -60.41 126.00 -60.00   92
 74  \w    -72.00 -26.00   0.50    0.05    --  -69.94 126.00-180.00   92
 75  \w    -69.00 -23.00   0.50    0.05    --  -69.94 126.00-120.00   92
 76  \w    -70.00 -24.00   0.50    0.05    --  -69.94 126.00-150.00   92
 77  \w    -76.00 -30.00   0.50    0.05    --  -69.94 126.00 -60.00   92
 78  \w    -70.00 -25.00   0.50    0.05    --  -69.94 126.00   0.00   90
 79  \w    -70.00 -24.00   0.50    0.05    --  -69.94 126.00  60.00   92
 80  \w    -97.00 -32.00   0.50    0.05    --  -78.00 114.00   2.13  130
 81  \w    -76.00 -31.00   0.50    0.05    --  -76.40 112.00  30.00   90
 82  \w    -77.00 -31.00   0.50    0.05    --  -76.40 112.00 -30.00   92
 83  \w    -77.00 -31.00   0.50    0.05    --  -76.40 112.00 -60.00   92
 84  \w    -92.00 -33.00   0.50    0.05    --  -76.40 112.00-120.00  118
 85  \w    -77.00 -31.00   0.50    0.05    --  -76.40 112.00 -90.00   92
 86  \w    -76.00 -31.00   0.50    0.05    --  -76.40 112.00-150.00   90
 87  \w    -97.00 -33.00   0.50    0.05    --  -79.50 115.00 108.93  128
 88  \w    -76.00 -31.00   0.50    0.05    --  -76.40 112.00  90.00   90
 89  \w    -78.00 -32.00   0.50    0.05    --  -76.40 112.00  60.00   92
 90  \w    -72.00 -26.00   0.50    0.05    --  -69.94 126.00 120.00   92
 91  \w    -77.00 -31.00   0.50    0.05    --  -76.40 112.00 150.00   92
 92  \w    -97.00 -33.00   0.50    0.05    --  -79.50 116.00 173.76  128
;
_diffrn_orient_matrix_type
;
 CrysAlisPro convention (1999,Acta A55,543-557)
;
_diffrn_orient_matrix_UB_11       0.0910881000
_diffrn_orient_matrix_UB_12       0.0101415000
_diffrn_orient_matrix_UB_13       0.0086077000
_diffrn_orient_matrix_UB_21      -0.0344888000
_diffrn_orient_matrix_UB_22       0.0760425000
_diffrn_orient_matrix_UB_23      -0.0045792000
_diffrn_orient_matrix_UB_31      -0.0088211000
_diffrn_orient_matrix_UB_32      -0.0265374000
_diffrn_orient_matrix_UB_33       0.0738838000
_diffrn_detector                  HPA
_diffrn_detector_type             'HyPix Arc150'
_diffrn_detector_area_resol_mean  10.0
_diffrn_reflns_number             232803
_diffrn_reflns_av_unetI/netI      0.0212
_diffrn_reflns_av_R_equivalents   0.0334
_diffrn_reflns_limit_h_min       -19
_diffrn_reflns_limit_h_max        19
_diffrn_reflns_limit_k_min       -25
_diffrn_reflns_limit_k_max        25
_diffrn_reflns_limit_l_min       -22
_diffrn_reflns_limit_l_max        27
_diffrn_reflns_theta_min          2.517
_diffrn_reflns_theta_max          75.018
_diffrn_reflns_theta_full         67.684
_diffrn_measured_fraction_theta_max   0.950
_diffrn_measured_fraction_theta_full    0.993
_diffrn_reflns_Laue_measured_fraction_max     0.950
_diffrn_reflns_Laue_measured_fraction_full    0.993
_diffrn_reflns_point_group_measured_fraction_max    0.950
_diffrn_reflns_point_group_measured_fraction_full     0.993
_reflns_number_total              26447
_reflns_number_gt                 22639
_reflns_threshold_expression      'I > 2\s(I)'
_reflns_Friedel_coverage          0.000
_reflns_Friedel_fraction_max      .
_reflns_Friedel_fraction_full     .
_reflns_special_details
;
 Reflections were merged by SHELXL according to the crystal class for the 
 calculation of statistics and refinement. _reflns_Friedel_fraction is 
 defined as the number of unique Friedel pairs measured divided by the number 
 that would be possible theoretically, ignoring centric projections and 
 systematic absences.
;

_computing_data_collection
;
 CrysAlisPro system (CCD 43.128a 64-bit (release 20-06-2024))
;
_computing_cell_refinement        'CrysAlisPro 1.171.43.128a (Rigaku OD, 2024)'
_computing_data_reduction         'CrysAlisPro 1.171.43.128a (Rigaku OD, 2024)'
_computing_structure_solution     'SHELXT 2014/5 (Sheldrick, 2014)'
_computing_structure_refinement   'SHELXL-2018/3 (Sheldrick, 2018)'
_computing_molecular_graphics     'ShelXLe (Huebschle et all, 2011)'
_computing_publication_material   'SHELXL-2018/3 (Sheldrick, 2018)'

_refine_special_details
;
 Two butyl-chains were disordered. The 1-2 and 1-3 distances between chains 
 atoms were restrained to the theoretical value (1.55 and 2.54 
 respectively). Additionally the distance between alpha-Carbon and nitrogen  
 atoms were restrained during refinement to the same value. The displacement 
 parameters of disordered atoms were restrained to the same value with 
 similarity restraint SIMU.
;
_refine_ls_structure_factor_coef  Fsqd
_refine_ls_matrix_type            full
_refine_ls_weighting_scheme       calc
_refine_ls_weighting_details
;
 w=1/[\s^2^(Fo^2^)+(0.0740P)^2^+3.1391P] where P=(Fo^2^+2Fc^2^)/3
;
_atom_sites_solution_primary      dual
_atom_sites_solution_secondary    difmap
_atom_sites_solution_hydrogens    geom
_refine_ls_hydrogen_treatment     constr
_refine_ls_extinction_method      none
_refine_ls_extinction_coef        .
_refine_ls_number_reflns          26447
_refine_ls_number_parameters      1957
_refine_ls_number_restraints      196
_refine_ls_R_factor_all           0.0543
_refine_ls_R_factor_gt            0.0472
_refine_ls_wR_factor_ref          0.1323
_refine_ls_wR_factor_gt           0.1271
_refine_ls_goodness_of_fit_ref    0.970
_refine_ls_restrained_S_all       0.977
_refine_ls_shift/su_max           0.001
_refine_ls_shift/su_mean          0.000
_refine_diff_density_max          0.833
_refine_diff_density_min         -0.500
_refine_diff_density_rms          0.051
_geom_special_details
;
 All esds (except the esd in the dihedral angle between two l.s. planes)
 are estimated using the full covariance matrix.  The cell esds are taken
 into account individually in the estimation of esds in distances, angles
 and torsion angles; correlations between esds in cell parameters are only
 used when they are defined by crystal symmetry.  An approximate (isotropic)
 treatment of cell esds is used for estimating esds involving l.s. planes.
;

loop_
 _atom_site_label
 _atom_site_type_symbol
 _atom_site_fract_x
 _atom_site_fract_y
 _atom_site_fract_z
 _atom_site_U_iso_or_equiv
 _atom_site_adp_type
 _atom_site_occupancy
 _atom_site_site_symmetry_order
 _atom_site_calc_flag
 _atom_site_refinement_flags_posn
 _atom_site_refinement_flags_adp
 _atom_site_refinement_flags_occupancy
 _atom_site_disorder_assembly
 _atom_site_disorder_group
  C1_1 C 0.33030(9) 0.49106(8) 0.51820(7) 0.0266(3) Uani 1 1 d . . . . .
  H1_1 H 0.352607 0.447538 0.513556 0.032 Uiso 1 1 calc R U . . .
  C2_1 C 0.37787(9) 0.54368(8) 0.50010(8) 0.0301(3) Uani 1 1 d . . . . .
  H2_1 H 0.432077 0.536093 0.482790 0.036 Uiso 1 1 calc R U . . .
  C3_1 C 0.34732(10) 0.60798(8) 0.50691(8) 0.0331(4) Uani 1 1 d . . . . .
  H3_1 H 0.381826 0.642941 0.496750 0.040 Uiso 1 1 calc R U . . .
  C4_1 C 0.26673(9) 0.62032(8) 0.52848(8) 0.0304(3) Uani 1 1 d . . . . .
  C5_1 C 0.21582(9) 0.56788(8) 0.54521(7) 0.0265(3) Uani 1 1 d . . . . .
  C6_1 C 0.12943(9) 0.58429(8) 0.56050(8) 0.0286(3) Uani 1 1 d . . . . .
  C7_1 C 0.07668(9) 0.53762(8) 0.56764(8) 0.0277(3) Uani 1 1 d . . . . .
  H7_1 H 0.018056 0.550792 0.573757 0.033 Uiso 1 1 calc R U . . .
  C8_1 C 0.10778(9) 0.46963(8) 0.56611(7) 0.0255(3) Uani 1 1 d . . . . .
  C9_1 C 0.04997(9) 0.42415(8) 0.56786(8) 0.0288(3) Uani 1 1 d . . . . .
  H9_1 H -0.008976 0.438570 0.571959 0.035 Uiso 1 1 calc R U . . .
  C10_1 C 0.07921(10) 0.36039(8) 0.56367(8) 0.0293(3) Uani 1 1 d . . . . .
  H10_1 H 0.040107 0.333970 0.557267 0.035 Uiso 1 1 calc R U . . .
  C11_1 C 0.16793(10) 0.33259(8) 0.56877(7) 0.0277(3) Uani 1 1 d . . . . .
  C12_1 C 0.19839(10) 0.26350(8) 0.56903(8) 0.0309(3) Uani 1 1 d . . . . .
  H12_1 H 0.159101 0.235857 0.565358 0.037 Uiso 1 1 calc R U . . .
  C13_1 C 0.28278(10) 0.23675(8) 0.57446(8) 0.0310(3) Uani 1 1 d . . . . .
  H13_1 H 0.302647 0.193673 0.568294 0.037 Uiso 1 1 calc R U . . .
  C14_1 C 0.34167(10) 0.27290(8) 0.58935(7) 0.0279(3) Uani 1 1 d . . . . .
  C15_1 C 0.43051(10) 0.24457(8) 0.59677(7) 0.0298(3) Uani 1 1 d . . . . .
  H15_1 H 0.450737 0.200793 0.592009 0.036 Uiso 1 1 calc R U . . .
  C16_1 C 0.48633(10) 0.27964(8) 0.61057(7) 0.0291(3) Uani 1 1 d . . . . .
  H16_1 H 0.545521 0.264869 0.607807 0.035 Uiso 1 1 calc R U . . .
  C17_1 C 0.45672(9) 0.33860(8) 0.62921(7) 0.0260(3) Uani 1 1 d . . . . .
  C18_1 C 0.51449(9) 0.37442(8) 0.64577(7) 0.0274(3) Uani 1 1 d . . . . .
  H18_1 H 0.573843 0.359688 0.643738 0.033 Uiso 1 1 calc R U . . .
  C19_1 C 0.48539(9) 0.42950(8) 0.66445(7) 0.0268(3) Uani 1 1 d . . . . .
  H19_1 H 0.523399 0.457899 0.668647 0.032 Uiso 1 1 calc R U . . .
  C20_1 C 0.39813(9) 0.44504(8) 0.67783(7) 0.0248(3) Uani 1 1 d . . . . .
  C21_1 C 0.36983(9) 0.49892(8) 0.70263(7) 0.0255(3) Uani 1 1 d . . . . .
  H21_1 H 0.408593 0.526697 0.706907 0.031 Uiso 1 1 calc R U . . .
  C22_1 C 0.28832(9) 0.51172(8) 0.72046(7) 0.0259(3) Uani 1 1 d . . . . .
  C23_1 C 0.23139(9) 0.46628(8) 0.72043(7) 0.0245(3) Uani 1 1 d . . . . .
  C24_1 C 0.15143(9) 0.47345(8) 0.74810(8) 0.0277(3) Uani 1 1 d . . . . .
  C25_1 C 0.09873(9) 0.42599(8) 0.75419(8) 0.0293(3) Uani 1 1 d . . . . .
  H25_1 H 0.043759 0.432474 0.770680 0.035 Uiso 1 1 calc R U . . .
  C26_1 C 0.12696(9) 0.36825(8) 0.73588(7) 0.0278(3) Uani 1 1 d . . . . .
  H26_1 H 0.092002 0.334173 0.742013 0.033 Uiso 1 1 calc R U . . .
  C27_1 C 0.20490(9) 0.36026(8) 0.70905(7) 0.0254(3) Uani 1 1 d . . . . .
  H27_1 H 0.223430 0.319913 0.698110 0.031 Uiso 1 1 calc R U . . .
  C28_1 C 0.25810(9) 0.41072(7) 0.69738(7) 0.0242(3) Uani 1 1 d . . . . .
  C29_1 C 0.34012(9) 0.40581(7) 0.66799(7) 0.0233(3) Uani 1 1 d . . . . .
  C30_1 C 0.36803(9) 0.36074(7) 0.63220(7) 0.0246(3) Uani 1 1 d . . . . .
  C31_1 C 0.31178(9) 0.33670(8) 0.59871(7) 0.0253(3) Uani 1 1 d . . . . .
  C32_1 C 0.22629(9) 0.37331(8) 0.57562(7) 0.0246(3) Uani 1 1 d . . . . .
  C33_1 C 0.19577(9) 0.44704(8) 0.56248(7) 0.0242(3) Uani 1 1 d . . . . .
  C34_1 C 0.24903(9) 0.50052(8) 0.54353(7) 0.0242(3) Uani 1 1 d . . . . .
  C35_1 C 0.23313(10) 0.69015(9) 0.53184(10) 0.0394(4) Uani 1 1 d . . . . .
  C36_1 C 0.09472(10) 0.65392(9) 0.56337(10) 0.0382(4) Uani 1 1 d . . . . .
  C37_1 C 0.26217(10) 0.56920(8) 0.74495(8) 0.0308(3) Uani 1 1 d . . . . .
  C38_1 C 0.12578(10) 0.52898(9) 0.77525(9) 0.0368(4) Uani 1 1 d . . . . .
  C39_1 C 0.11391(12) 0.77171(10) 0.55333(13) 0.0550(6) Uani 1 1 d . . . . .
  H39A_1 H 0.057338 0.788850 0.530768 0.066 Uiso 1 1 calc R U . . .
  H39B_1 H 0.151030 0.805444 0.530075 0.066 Uiso 1 1 calc R U . . .
  C40_1 C 0.10530(13) 0.77002(12) 0.62152(14) 0.0651(7) Uani 1 1 d . . . . .
  H40A_1 H 0.162094 0.755904 0.643568 0.078 Uiso 1 1 calc R U . . .
  H40B_1 H 0.070445 0.734764 0.645759 0.078 Uiso 1 1 calc R U . . .
  C41_1 C 0.06305(15) 0.84343(13) 0.62108(16) 0.0766(9) Uani 1 1 d . . . . .
  H41A_1 H 0.101892 0.877062 0.602113 0.092 Uiso 1 1 calc R U . . .
  H41B_1 H 0.010399 0.860380 0.593385 0.092 Uiso 1 1 calc R U . . .
  C42_1 C 0.04169(17) 0.84194(17) 0.68840(18) 0.0958(11) Uani 1 1 d . . . . .
  H42A_1 H 0.015152 0.889330 0.685927 0.144 Uiso 1 1 calc R U . . .
  H42B_1 H 0.093794 0.826082 0.715760 0.144 Uiso 1 1 calc R U . . .
  H42C_1 H 0.002312 0.809426 0.707027 0.144 Uiso 1 1 calc R U . . .
  C43A_1 C 0.16422(19) 0.62519(16) 0.80511(15) 0.0295(7) Uani 0.568(3) 1 d D U P A 1
  H43A_1 H 0.102432 0.634325 0.811474 0.035 Uiso 0.568(3) 1 calc R U P A 1
  H43B_1 H 0.179931 0.670678 0.777851 0.035 Uiso 0.568(3) 1 calc R U P A 1
  C44A_1 C 0.21101(18) 0.59957(14) 0.87181(13) 0.0341(7) Uani 0.568(3) 1 d D U P A 1
  H44A_1 H 0.188833 0.558590 0.902135 0.041 Uiso 0.568(3) 1 calc R U P A 1
  H44B_1 H 0.272301 0.584183 0.867359 0.041 Uiso 0.568(3) 1 calc R U P A 1
  C45A_1 C 0.19900(16) 0.65850(15) 0.89942(14) 0.0353(6) Uani 0.568(3) 1 d D U P A 1
  H45A_1 H 0.240056 0.644969 0.936259 0.042 Uiso 0.568(3) 1 calc R U P A 1
  H45B_1 H 0.211134 0.702239 0.865748 0.042 Uiso 0.568(3) 1 calc R U P A 1
  C46A_1 C 0.10853(19) 0.6728(2) 0.9223(2) 0.0374(9) Uani 0.568(3) 1 d D U P A 1
  H46A_1 H 0.103888 0.709647 0.940558 0.056 Uiso 0.568(3) 1 calc R U P A 1
  H46B_1 H 0.096127 0.629498 0.955472 0.056 Uiso 0.568(3) 1 calc R U P A 1
  H46C_1 H 0.067853 0.688266 0.885556 0.056 Uiso 0.568(3) 1 calc R U P A 1
  C43B_1 C 0.1444(3) 0.64377(19) 0.77649(17) 0.0319(9) Uani 0.432(3) 1 d D U P A 2
  H43C_1 H 0.082679 0.657093 0.765629 0.038 Uiso 0.432(3) 1 calc R U P A 2
  H43D_1 H 0.172795 0.682484 0.749226 0.038 Uiso 0.432(3) 1 calc R U P A 2
  C44B_1 C 0.1626(2) 0.62606(17) 0.84911(16) 0.0314(8) Uani 0.432(3) 1 d D U P A 2
  H44C_1 H 0.224536 0.618738 0.857736 0.038 Uiso 0.432(3) 1 calc R U P A 2
  H44D_1 H 0.142653 0.582017 0.875018 0.038 Uiso 0.432(3) 1 calc R U P A 2
  C45B_1 C 0.1166(2) 0.68710(18) 0.86883(16) 0.0335(8) Uani 0.432(3) 1 d D U P A 2
  H45C_1 H 0.137992 0.730750 0.843775 0.040 Uiso 0.432(3) 1 calc R U P A 2
  H45D_1 H 0.055010 0.695429 0.858695 0.040 Uiso 0.432(3) 1 calc R U P A 2
  C46B_1 C 0.1317(4) 0.6694(3) 0.94175(19) 0.0400(12) Uani 0.432(3) 1 d D U P A 2
  H46D_1 H 0.097066 0.706014 0.954461 0.060 Uiso 0.432(3) 1 calc R U P A 2
  H46E_1 H 0.191826 0.667035 0.950815 0.060 Uiso 0.432(3) 1 calc R U P A 2
  H46F_1 H 0.115759 0.623760 0.966330 0.060 Uiso 0.432(3) 1 calc R U P A 2
  N1_1 N 0.14961(9) 0.70203(7) 0.55074(8) 0.0416(4) Uani 1 1 d . . . . .
  N2_1 N 0.18112(9) 0.57606(8) 0.76839(8) 0.0422(4) Uani 1 1 d D . . . .
  O1_1 O 0.27563(8) 0.73615(7) 0.51877(8) 0.0566(4) Uani 1 1 d . . . . .
  O2_1 O 0.02105(7) 0.67038(7) 0.57568(8) 0.0535(4) Uani 1 1 d . . . . .
  O3_1 O 0.30903(7) 0.60893(6) 0.74621(6) 0.0378(3) Uani 1 1 d . . . . .
  O4_1 O 0.05982(8) 0.53455(7) 0.80330(8) 0.0514(4) Uani 1 1 d . . . . .
  C1_2 C 0.62431(9) 0.78797(8) 0.72237(7) 0.0278(3) Uani 1 1 d . . . . .
  H1_2 H 0.674788 0.764261 0.710541 0.033 Uiso 1 1 calc R U . . .
  C2_2 C 0.63061(10) 0.82935(8) 0.75770(8) 0.0311(3) Uani 1 1 d . . . . .
  H2_2 H 0.684991 0.834439 0.769086 0.037 Uiso 1 1 calc R U . . .
  C3_2 C 0.55758(10) 0.86398(8) 0.77697(8) 0.0317(3) Uani 1 1 d . . . . .
  H3_2 H 0.561919 0.894841 0.798982 0.038 Uiso 1 1 calc R U . . .
  C4_2 C 0.47923(10) 0.85273(8) 0.76360(8) 0.0285(3) Uani 1 1 d . . . . .
  C5_2 C 0.47172(9) 0.80943(7) 0.72835(7) 0.0258(3) Uani 1 1 d . . . . .
  C6_2 C 0.39127(9) 0.79252(8) 0.72089(7) 0.0268(3) Uani 1 1 d . . . . .
  C7_2 C 0.38492(10) 0.74628(8) 0.69158(8) 0.0281(3) Uani 1 1 d . . . . .
  H7_2 H 0.331752 0.732966 0.689600 0.034 Uiso 1 1 calc R U . . .
  C8_2 C 0.45618(10) 0.71757(8) 0.66390(7) 0.0272(3) Uani 1 1 d . . . . .
  C9_2 C 0.44748(10) 0.66571(8) 0.63771(8) 0.0306(3) Uani 1 1 d . . . . .
  H9_2 H 0.393307 0.654402 0.634867 0.037 Uiso 1 1 calc R U . . .
  C10_2 C 0.51661(10) 0.63259(8) 0.61688(8) 0.0315(3) Uani 1 1 d . . . . .
  H10_2 H 0.512409 0.593194 0.605802 0.038 Uiso 1 1 calc R U . . .
  C11_2 C 0.59523(10) 0.65623(8) 0.61146(7) 0.0287(3) Uani 1 1 d . . . . .
  C12_2 C 0.66788(10) 0.62128(8) 0.58939(8) 0.0322(3) Uani 1 1 d . . . . .
  H12_2 H 0.663784 0.581347 0.579130 0.039 Uiso 1 1 calc R U . . .
  C13_2 C 0.74241(10) 0.64441(8) 0.58296(8) 0.0328(4) Uani 1 1 d . . . . .
  H13_2 H 0.792249 0.616655 0.574826 0.039 Uiso 1 1 calc R U . . .
  C14_2 C 0.74683(10) 0.71007(8) 0.58828(8) 0.0304(3) Uani 1 1 d . . . . .
  C15_2 C 0.82475(10) 0.73539(9) 0.57973(8) 0.0344(4) Uani 1 1 d . . . . .
  H15_2 H 0.874486 0.707945 0.571068 0.041 Uiso 1 1 calc R U . . .
  C16_2 C 0.82852(10) 0.79848(9) 0.58385(8) 0.0346(4) Uani 1 1 d . . . . .
  H16_2 H 0.882078 0.811844 0.584027 0.042 Uiso 1 1 calc R U . . .
  C17_2 C 0.75276(9) 0.84504(8) 0.58794(8) 0.0300(3) Uani 1 1 d . . . . .
  C18_2 C 0.75688(10) 0.91041(9) 0.59382(8) 0.0324(3) Uani 1 1 d . . . . .
  H18_2 H 0.810351 0.924223 0.592960 0.039 Uiso 1 1 calc R U . . .
  C19_2 C 0.68548(10) 0.95328(8) 0.60063(8) 0.0298(3) Uani 1 1 d . . . . .
  H19_2 H 0.689682 0.992739 0.611616 0.036 Uiso 1 1 calc R U . . .
  C20_2 C 0.60418(9) 0.93909(8) 0.59130(7) 0.0261(3) Uani 1 1 d . . . . .
  C21_2 C 0.52905(9) 0.98598(7) 0.59523(7) 0.0256(3) Uani 1 1 d . . . . .
  H21_2 H 0.533680 1.025536 0.605917 0.031 Uiso 1 1 calc R U . . .
  C22_2 C 0.45072(9) 0.97507(7) 0.58391(7) 0.0238(3) Uani 1 1 d . . . . .
  C23_2 C 0.44298(9) 0.91988(7) 0.56185(7) 0.0231(3) Uani 1 1 d . . . . .
  C24_2 C 0.36221(9) 0.91250(7) 0.54452(7) 0.0244(3) Uani 1 1 d . . . . .
  C25_2 C 0.35442(9) 0.86463(8) 0.51631(7) 0.0264(3) Uani 1 1 d . . . . .
  H25_2 H 0.299856 0.858345 0.506642 0.032 Uiso 1 1 calc R U . . .
  C26_2 C 0.42765(9) 0.82540(8) 0.50208(7) 0.0269(3) Uani 1 1 d . . . . .
  H26_2 H 0.422751 0.795150 0.479541 0.032 Uiso 1 1 calc R U . . .
  C27_2 C 0.50669(9) 0.83030(7) 0.52046(7) 0.0248(3) Uani 1 1 d . . . . .
  H27_2 H 0.555680 0.803430 0.510184 0.030 Uiso 1 1 calc R U . . .
  C28_2 C 0.51654(9) 0.87446(7) 0.55430(7) 0.0235(3) Uani 1 1 d . . . . .
  C29_2 C 0.59791(9) 0.87834(7) 0.57819(7) 0.0239(3) Uani 1 1 d . . . . .
  C30_2 C 0.67311(9) 0.82459(8) 0.58839(7) 0.0260(3) Uani 1 1 d . . . . .
  C31_2 C 0.67268(9) 0.75095(8) 0.60141(7) 0.0267(3) Uani 1 1 d . . . . .
  C32_2 C 0.60164(9) 0.71600(7) 0.62663(7) 0.0263(3) Uani 1 1 d . . . . .
  C33_2 C 0.53514(9) 0.73867(7) 0.66410(7) 0.0253(3) Uani 1 1 d . . . . .
  C34_2 C 0.54499(9) 0.77974(7) 0.70320(7) 0.0251(3) Uani 1 1 d . . . . .
  C35_2 C 0.40317(10) 0.88233(9) 0.79093(8) 0.0321(3) Uani 1 1 d . . . . .
  C36_2 C 0.31609(10) 0.81799(8) 0.75130(8) 0.0296(3) Uani 1 1 d . . . . .
  C37_2 C 0.28451(9) 0.95626(8) 0.55662(7) 0.0262(3) Uani 1 1 d . . . . .
  C38_2 C 0.37421(9) 1.02327(8) 0.59073(7) 0.0262(3) Uani 1 1 d . . . . .
  C39_2 C 0.25364(10) 0.88330(9) 0.81876(8) 0.0329(3) Uani 1 1 d . . . . .
  H39A_2 H 0.200125 0.883931 0.797331 0.040 Uiso 1 1 calc R U . . .
  H39B_2 H 0.253435 0.931430 0.817730 0.040 Uiso 1 1 calc R U . . .
  C40_2 C 0.25833(11) 0.83221(9) 0.88873(8) 0.0362(4) Uani 1 1 d . . . . .
  H40A_2 H 0.303458 0.840714 0.912780 0.043 Uiso 1 1 calc R U . . .
  H40B_2 H 0.274345 0.783433 0.889723 0.043 Uiso 1 1 calc R U . . .
  C41_2 C 0.17498(11) 0.83904(9) 0.92275(9) 0.0370(4) Uani 1 1 d . . . . .
  H41A_2 H 0.131126 0.826604 0.900758 0.044 Uiso 1 1 calc R U . . .
  H41B_2 H 0.182697 0.804630 0.967816 0.044 Uiso 1 1 calc R U . . .
  C42_2 C 0.14312(11) 0.91196(9) 0.92401(9) 0.0364(4) Uani 1 1 d . . . . .
  H42A_2 H 0.090820 0.911872 0.947994 0.055 Uiso 1 1 calc R U . . .
  H42B_2 H 0.131611 0.946050 0.879615 0.055 Uiso 1 1 calc R U . . .
  H42C_2 H 0.186349 0.925093 0.945218 0.055 Uiso 1 1 calc R U . . .
  C43_2 C 0.21904(9) 1.05541(8) 0.58819(8) 0.0295(3) Uani 1 1 d . . . . .
  H43A_2 H 0.171106 1.055061 0.561359 0.035 Uiso 1 1 calc R U . . .
  H43B_2 H 0.229005 1.104408 0.573923 0.035 Uiso 1 1 calc R U . . .
  C44_2 C 0.19527(11) 1.03157(9) 0.65864(8) 0.0366(4) Uani 1 1 d . . . . .
  H44A_2 H 0.244599 1.028513 0.685907 0.044 Uiso 1 1 calc R U . . .
  H44B_2 H 0.180950 0.983975 0.672032 0.044 Uiso 1 1 calc R U . . .
  C45_2 C 0.11988(13) 1.08216(10) 0.66953(9) 0.0489(5) Uani 1 1 d . . . . .
  H45A_2 H 0.134307 1.129744 0.655775 0.059 Uiso 1 1 calc R U . . .
  H45B_2 H 0.070733 1.085095 0.642153 0.059 Uiso 1 1 calc R U . . .
  C46_2 C 0.09477(15) 1.05966(12) 0.73991(11) 0.0630(6) Uani 1 1 d . . . . .
  H46A_2 H 0.044617 1.092588 0.743864 0.095 Uiso 1 1 calc R U . . .
  H46B_2 H 0.141825 1.059811 0.766933 0.095 Uiso 1 1 calc R U . . .
  H46C_2 H 0.081723 1.012100 0.754177 0.095 Uiso 1 1 calc R U . . .
  N1_2 N 0.32633(8) 0.86265(7) 0.78337(7) 0.0303(3) Uani 1 1 d . . . . .
  N2_2 N 0.29561(8) 1.00995(6) 0.57783(6) 0.0265(3) Uani 1 1 d . . . . .
  O1_2 O 0.40570(8) 0.92094(7) 0.82068(7) 0.0461(3) Uani 1 1 d . . . . .
  O2_2 O 0.24771(7) 0.80026(7) 0.75036(6) 0.0399(3) Uani 1 1 d . . . . .
  O3_2 O 0.21336(6) 0.94728(6) 0.54830(6) 0.0333(3) Uani 1 1 d . . . . .
  O4_2 O 0.37756(7) 1.07262(6) 0.60739(6) 0.0333(3) Uani 1 1 d . . . . .
  C1_3 C 0.48658(9) 0.17368(7) 0.95857(7) 0.0251(3) Uani 1 1 d . . . . .
  H1_3 H 0.436500 0.202699 0.964670 0.030 Uiso 1 1 calc R U . . .
  C2_3 C 0.56430(9) 0.18283(8) 0.97542(7) 0.0269(3) Uani 1 1 d . . . . .
  H2_3 H 0.567178 0.218337 0.992305 0.032 Uiso 1 1 calc R U . . .
  C3_3 C 0.63917(9) 0.14010(8) 0.96782(7) 0.0272(3) Uani 1 1 d . . . . .
  H3_3 H 0.692902 0.149173 0.975806 0.033 Uiso 1 1 calc R U . . .
  C4_3 C 0.63415(9) 0.08487(8) 0.94866(7) 0.0250(3) Uani 1 1 d . . . . .
  C5_3 C 0.55484(9) 0.07375(7) 0.93262(7) 0.0241(3) Uani 1 1 d . . . . .
  C6_3 C 0.55037(9) 0.01223(8) 0.91907(7) 0.0252(3) Uani 1 1 d . . . . .
  C7_3 C 0.47362(9) -0.00100(8) 0.90767(7) 0.0263(3) Uani 1 1 d . . . . .
  H7_3 H 0.470769 -0.043902 0.902276 0.032 Uiso 1 1 calc R U . . .
  C8_3 C 0.39730(9) 0.04827(8) 0.90365(7) 0.0256(3) Uani 1 1 d . . . . .
  C9_3 C 0.31841(10) 0.03058(8) 0.89407(8) 0.0297(3) Uani 1 1 d . . . . .
  H9_3 H 0.317297 -0.012128 0.887776 0.036 Uiso 1 1 calc R U . . .
  C10_3 C 0.24474(10) 0.07490(8) 0.89394(8) 0.0315(3) Uani 1 1 d . . . . .
  H10_3 H 0.192178 0.059979 0.893836 0.038 Uiso 1 1 calc R U . . .
  C11_3 C 0.24514(10) 0.14337(8) 0.89397(8) 0.0296(3) Uani 1 1 d . . . . .
  C12_3 C 0.16686(10) 0.18923(9) 0.89358(8) 0.0333(4) Uani 1 1 d . . . . .
  H12_3 H 0.114711 0.174004 0.892602 0.040 Uiso 1 1 calc R U . . .
  C13_3 C 0.16613(10) 0.25411(9) 0.89459(8) 0.0335(4) Uani 1 1 d . . . . .
  H13_3 H 0.114636 0.281028 0.901410 0.040 Uiso 1 1 calc R U . . .
  C14_3 C 0.24239(10) 0.28233(8) 0.88545(7) 0.0297(3) Uani 1 1 d . . . . .
  C15_3 C 0.24125(10) 0.35103(8) 0.88552(8) 0.0326(3) Uani 1 1 d . . . . .
  H15_3 H 0.189604 0.377962 0.892077 0.039 Uiso 1 1 calc R U . . .
  C16_3 C 0.31326(10) 0.37831(8) 0.87632(8) 0.0326(3) Uani 1 1 d . . . . .
  H16_3 H 0.314038 0.420663 0.883378 0.039 Uiso 1 1 calc R U . . .
  C17_3 C 0.38776(10) 0.34399(8) 0.85614(7) 0.0290(3) Uani 1 1 d . . . . .
  C18_3 C 0.46246(10) 0.37405(8) 0.84536(8) 0.0313(3) Uani 1 1 d . . . . .
  H18_3 H 0.462105 0.416996 0.851603 0.038 Uiso 1 1 calc R U . . .
  C19_3 C 0.53420(10) 0.34199(8) 0.82626(8) 0.0303(3) Uani 1 1 d . . . . .
  H19_3 H 0.585569 0.359196 0.824471 0.036 Uiso 1 1 calc R U . . .
  C20_3 C 0.53257(9) 0.28264(8) 0.80892(7) 0.0276(3) Uani 1 1 d . . . . .
  C21_3 C 0.60780(10) 0.25132(8) 0.78713(7) 0.0293(3) Uani 1 1 d . . . . .
  H21_3 H 0.658050 0.270125 0.784942 0.035 Uiso 1 1 calc R U . . .
  C22_3 C 0.60937(10) 0.19494(8) 0.76934(7) 0.0289(3) Uani 1 1 d . . . . .
  C23_3 C 0.53212(9) 0.17169(8) 0.76469(7) 0.0273(3) Uani 1 1 d . . . . .
  C24_3 C 0.53221(10) 0.11798(8) 0.73996(7) 0.0297(3) Uani 1 1 d . . . . .
  C25_3 C 0.45705(10) 0.10030(9) 0.72817(8) 0.0318(3) Uani 1 1 d . . . . .
  H25_3 H 0.457581 0.062607 0.713507 0.038 Uiso 1 1 calc R U . . .
  C26_3 C 0.38009(10) 0.13867(9) 0.73812(8) 0.0317(3) Uani 1 1 d . . . . .
  H26_3 H 0.328066 0.129352 0.726907 0.038 Uiso 1 1 calc R U . . .
  C27_3 C 0.37899(10) 0.18970(8) 0.76396(7) 0.0289(3) Uani 1 1 d . . . . .
  H27_3 H 0.325939 0.215361 0.769810 0.035 Uiso 1 1 calc R U . . .
  C28_3 C 0.45462(9) 0.20505(8) 0.78205(7) 0.0265(3) Uani 1 1 d . . . . .
  C29_3 C 0.45732(9) 0.25501(8) 0.81338(7) 0.0265(3) Uani 1 1 d . . . . .
  C30_3 C 0.38777(9) 0.27947(8) 0.84747(7) 0.0267(3) Uani 1 1 d . . . . .
  C31_3 C 0.31927(9) 0.24196(8) 0.87559(7) 0.0268(3) Uani 1 1 d . . . . .
  C32_3 C 0.32328(9) 0.16655(8) 0.89364(7) 0.0260(3) Uani 1 1 d . . . . .
  C33_3 C 0.40007(9) 0.11356(8) 0.90954(7) 0.0248(3) Uani 1 1 d . . . . .
  C34_3 C 0.47953(9) 0.12210(7) 0.93241(7) 0.0239(3) Uani 1 1 d . . . . .
  C35_3 C 0.71324(9) 0.03635(8) 0.94642(7) 0.0280(3) Uani 1 1 d . . . . .
  C36_3 C 0.62805(10) -0.04038(8) 0.92257(8) 0.0283(3) Uani 1 1 d . . . . .
  C37_3 C 0.61326(11) 0.08123(9) 0.72409(8) 0.0343(4) Uani 1 1 d . . . . .
  C38_3 C 0.69056(10) 0.16125(9) 0.75096(8) 0.0329(3) Uani 1 1 d . . . . .
  C39_3 C 0.78295(10) -0.07745(9) 0.94199(9) 0.0355(4) Uani 1 1 d . . . . .
  H39A_3 H 0.769192 -0.125365 0.959421 0.043 Uiso 1 1 calc R U . . .
  H39B_3 H 0.823935 -0.074538 0.972883 0.043 Uiso 1 1 calc R U . . .
  C40_3 C 0.82389(12) -0.06641(11) 0.87809(10) 0.0462(4) Uani 1 1 d . . . . .
  H40A_3 H 0.836004 -0.017989 0.859669 0.055 Uiso 1 1 calc R U . . .
  H40B_3 H 0.784202 -0.071523 0.847591 0.055 Uiso 1 1 calc R U . . .
  C41_3 C 0.90727(13) -0.11999(12) 0.88583(12) 0.0575(5) Uani 1 1 d . . . . .
  H41A_3 H 0.947526 -0.113852 0.915319 0.069 Uiso 1 1 calc R U . . .
  H41B_3 H 0.895360 -0.168390 0.905579 0.069 Uiso 1 1 calc R U . . .
  C42_3 C 0.94749(17) -0.11076(18) 0.82157(15) 0.0907(10) Uani 1 1 d . . . . .
  H42A_3 H 0.999663 -0.145942 0.828124 0.136 Uiso 1 1 calc R U . . .
  H42B_3 H 0.961083 -0.063394 0.802576 0.136 Uiso 1 1 calc R U . . .
  H42C_3 H 0.907829 -0.116945 0.792316 0.136 Uiso 1 1 calc R U . . .
  C43A_3 C 0.7686(3) 0.0645(3) 0.72139(16) 0.0426(8) Uani 0.782(3) 1 d D U P B 1
  H43A_3 H 0.764377 0.014070 0.736582 0.051 Uiso 0.782(3) 1 calc R U P B 1
  H43B_3 H 0.813648 0.068938 0.748348 0.051 Uiso 0.782(3) 1 calc R U P B 1
  C44A_3 C 0.79601(15) 0.08755(14) 0.65094(12) 0.0447(6) Uani 0.782(3) 1 d D U P B 1
  H44A_3 H 0.806796 0.136351 0.636093 0.054 Uiso 0.782(3) 1 calc R U P B 1
  H44B_3 H 0.750566 0.086159 0.622534 0.054 Uiso 0.782(3) 1 calc R U P B 1
  C45A_3 C 0.87805(16) 0.03638(15) 0.64777(12) 0.0550(7) Uani 0.782(3) 1 d D U P B 1
  H45A_3 H 0.921791 0.036466 0.678201 0.066 Uiso 0.782(3) 1 calc R U P B 1
  H45B_3 H 0.865894 -0.011973 0.661974 0.066 Uiso 0.782(3) 1 calc R U P B 1
  C46A_3 C 0.91316(19) 0.05579(19) 0.58010(13) 0.0671(8) Uani 0.782(3) 1 d D U P B 1
  H46A_3 H 0.965015 0.022059 0.580919 0.101 Uiso 0.782(3) 1 calc R U P B 1
  H46B_3 H 0.926200 0.103334 0.565988 0.101 Uiso 0.782(3) 1 calc R U P B 1
  H46C_3 H 0.870811 0.054422 0.549939 0.101 Uiso 0.782(3) 1 calc R U P B 1
  C43B_3 C 0.7661(10) 0.0725(8) 0.7096(7) 0.0423(18) Uani 0.218(3) 1 d D U P B 2
  H43C_3 H 0.759477 0.026913 0.707311 0.051 Uiso 0.218(3) 1 calc R U P B 2
  H43D_3 H 0.814171 0.063651 0.740194 0.051 Uiso 0.218(3) 1 calc R U P B 2
  C44B_3 C 0.7838(5) 0.1239(5) 0.6417(5) 0.0544(16) Uani 0.218(3) 1 d D U P B 2
  H44C_3 H 0.780865 0.171657 0.642438 0.065 Uiso 0.218(3) 1 calc R U P B 2
  H44D_3 H 0.740596 0.126535 0.609629 0.065 Uiso 0.218(3) 1 calc R U P B 2
  C45B_3 C 0.8739(5) 0.0966(5) 0.6226(5) 0.0646(16) Uani 0.218(3) 1 d D U P B 2
  H45C_3 H 0.890428 0.132675 0.583084 0.077 Uiso 0.218(3) 1 calc R U P B 2
  H45D_3 H 0.916017 0.087083 0.657898 0.077 Uiso 0.218(3) 1 calc R U P B 2
  C46B_3 C 0.8721(8) 0.0282(6) 0.6104(7) 0.082(2) Uani 0.218(3) 1 d D U P B 2
  H46D_3 H 0.930314 0.003800 0.609761 0.124 Uiso 0.218(3) 1 calc R U P B 2
  H46E_3 H 0.842755 0.039935 0.568627 0.124 Uiso 0.218(3) 1 calc R U P B 2
  H46F_3 H 0.841948 -0.002504 0.644915 0.124 Uiso 0.218(3) 1 calc R U P B 2
  N1_3 N 0.70468(8) -0.02540(7) 0.93719(7) 0.0289(3) Uani 1 1 d . . . . .
  N2_3 N 0.68771(8) 0.10425(8) 0.73215(7) 0.0345(3) Uani 1 1 d D . . . .
  O1_3 O 0.78340(7) 0.04768(6) 0.95335(6) 0.0352(3) Uani 1 1 d . . . . .
  O2_3 O 0.62670(7) -0.09489(6) 0.91362(6) 0.0353(3) Uani 1 1 d . . . . .
  O3_3 O 0.61725(8) 0.03312(7) 0.70465(7) 0.0455(3) Uani 1 1 d . . . . .
  O4_3 O 0.75747(7) 0.18073(7) 0.75242(6) 0.0429(3) Uani 1 1 d . . . . .
  C1_4 C 0.66528(10) 0.48808(8) 0.96581(8) 0.0301(3) Uani 1 1 d . . . . .
  H1_4 H 0.644663 0.524995 0.981069 0.036 Uiso 1 1 calc R U . . .
  C2_4 C 0.61752(10) 0.43697(8) 0.97314(8) 0.0318(3) Uani 1 1 d . . . . .
  H2_4 H 0.564730 0.438916 0.993591 0.038 Uiso 1 1 calc R U . . .
  C3_4 C 0.64617(10) 0.38218(8) 0.95069(8) 0.0304(3) Uani 1 1 d . . . . .
  H3_4 H 0.611580 0.348596 0.953723 0.036 Uiso 1 1 calc R U . . .
  C4_4 C 0.72494(9) 0.37730(8) 0.92415(8) 0.0286(3) Uani 1 1 d . . . . .
  C5_4 C 0.77611(9) 0.42768(8) 0.91852(8) 0.0280(3) Uani 1 1 d . . . . .
  C6_4 C 0.86126(9) 0.41731(8) 0.89831(8) 0.0296(3) Uani 1 1 d . . . . .
  C7_4 C 0.91489(10) 0.45948(8) 0.90283(8) 0.0312(3) Uani 1 1 d . . . . .
  H7_4 H 0.973232 0.448715 0.894526 0.037 Uiso 1 1 calc R U . . .
  C8_4 C 0.88513(10) 0.51930(8) 0.91975(8) 0.0303(3) Uani 1 1 d . . . . .
  C9_4 C 0.94289(10) 0.56026(9) 0.92842(8) 0.0350(4) Uani 1 1 d . . . . .
  H9_4 H 1.001820 0.547790 0.922822 0.042 Uiso 1 1 calc R U . . .
  C10_4 C 0.91355(11) 0.61694(9) 0.94465(9) 0.0368(4) Uani 1 1 d . . . . .
  H10_4 H 0.952690 0.639115 0.957601 0.044 Uiso 1 1 calc R U . . .
  C11_4 C 0.82501(11) 0.64379(8) 0.94261(8) 0.0335(4) Uani 1 1 d . . . . .
  C12_4 C 0.79490(12) 0.70731(9) 0.95377(9) 0.0382(4) Uani 1 1 d . . . . .
  H12_4 H 0.834322 0.730888 0.964437 0.046 Uiso 1 1 calc R U . . .
  C13_4 C 0.71112(12) 0.73442(9) 0.94940(9) 0.0386(4) Uani 1 1 d . . . . .
  H13_4 H 0.691624 0.773345 0.962211 0.046 Uiso 1 1 calc R U . . .
  C14_4 C 0.65175(11) 0.70522(8) 0.92577(8) 0.0338(4) Uani 1 1 d . . . . .
  C15_4 C 0.56329(11) 0.73386(9) 0.92126(8) 0.0377(4) Uani 1 1 d . . . . .
  H15_4 H 0.543982 0.773491 0.933109 0.045 Uiso 1 1 calc R U . . .
  C16_4 C 0.50653(11) 0.70506(9) 0.90023(8) 0.0361(4) Uani 1 1 d . . . . .
  H16_4 H 0.447543 0.718986 0.904572 0.043 Uiso 1 1 calc R U . . .
  C17_4 C 0.53468(10) 0.65390(8) 0.87156(8) 0.0310(3) Uani 1 1 d . . . . .
  C18_4 C 0.47462(10) 0.62624(9) 0.84690(8) 0.0331(3) Uani 1 1 d . . . . .
  H18_4 H 0.415644 0.641316 0.850256 0.040 Uiso 1 1 calc R U . . .
  C19_4 C 0.50071(10) 0.57866(8) 0.81870(8) 0.0312(3) Uani 1 1 d . . . . .
  H19_4 H 0.460874 0.555223 0.808329 0.037 Uiso 1 1 calc R U . . .
  C20_4 C 0.58787(9) 0.56355(8) 0.80447(7) 0.0278(3) Uani 1 1 d . . . . .
  C21_4 C 0.61323(9) 0.51679(8) 0.77125(8) 0.0284(3) Uani 1 1 d . . . . .
  H21_4 H 0.573298 0.491793 0.763501 0.034 Uiso 1 1 calc R U . . .
  C22_4 C 0.69373(9) 0.50693(8) 0.75019(7) 0.0269(3) Uani 1 1 d . . . . .
  C23_4 C 0.75187(9) 0.54896(8) 0.75616(7) 0.0266(3) Uani 1 1 d . . . . .
  C24_4 C 0.82944(9) 0.54733(8) 0.72433(8) 0.0280(3) Uani 1 1 d . . . . .
  C25_4 C 0.88343(10) 0.59181(8) 0.72451(8) 0.0312(3) Uani 1 1 d . . . . .
  H25_4 H 0.936324 0.589534 0.704234 0.037 Uiso 1 1 calc R U . . .
  C26_4 C 0.85962(10) 0.64042(8) 0.75486(8) 0.0319(3) Uani 1 1 d . . . . .
  H26_4 H 0.895681 0.672433 0.753597 0.038 Uiso 1 1 calc R U . . .
  C27_4 C 0.78472(9) 0.64238(8) 0.78646(8) 0.0289(3) Uani 1 1 d . . . . .
  H27_4 H 0.769780 0.676201 0.806256 0.035 Uiso 1 1 calc R U . . .
  C28_4 C 0.72912(9) 0.59521(8) 0.79028(7) 0.0271(3) Uani 1 1 d . . . . .
  C29_4 C 0.64837(9) 0.59613(8) 0.82191(7) 0.0266(3) Uani 1 1 d . . . . .
  C30_4 C 0.62304(10) 0.63207(8) 0.86632(8) 0.0283(3) Uani 1 1 d . . . . .
  C31_4 C 0.68080(10) 0.64746(8) 0.90620(8) 0.0292(3) Uani 1 1 d . . . . .
  C32_4 C 0.76616(10) 0.60900(8) 0.92622(8) 0.0293(3) Uani 1 1 d . . . . .
  C33_4 C 0.79736(10) 0.53882(8) 0.92697(8) 0.0285(3) Uani 1 1 d . . . . .
  C34_4 C 0.74445(9) 0.48655(8) 0.93597(8) 0.0279(3) Uani 1 1 d . . . . .
  C35_4 C 0.75574(9) 0.31828(8) 0.90200(8) 0.0287(3) Uani 1 1 d . . . . .
  C36_4 C 0.89298(9) 0.35855(8) 0.87624(8) 0.0312(3) Uani 1 1 d . . . . .
  C37_4 C 0.85095(9) 0.50194(8) 0.68580(8) 0.0290(3) Uani 1 1 d . . . . .
  C38_4 C 0.71624(9) 0.45829(8) 0.71512(8) 0.0284(3) Uani 1 1 d . . . . .
  C39_4 C 0.86464(10) 0.25977(8) 0.84909(8) 0.0307(3) Uani 1 1 d . . . . .
  H39A_4 H 0.905325 0.276294 0.814952 0.037 Uiso 1 1 calc R U . . .
  H39B_4 H 0.814991 0.252671 0.828479 0.037 Uiso 1 1 calc R U . . .
  C40_4 C 0.90656(10) 0.18933(8) 0.89893(8) 0.0309(3) Uani 1 1 d . . . . .
  H40A_4 H 0.864424 0.169338 0.930442 0.037 Uiso 1 1 calc R U . . .
  H40B_4 H 0.953069 0.196359 0.922806 0.037 Uiso 1 1 calc R U . . .
  C41_4 C 0.94193(11) 0.13831(9) 0.86569(9) 0.0371(4) Uani 1 1 d . . . . .
  H41A_4 H 0.895255 0.132810 0.840882 0.045 Uiso 1 1 calc R U . . .
  H41B_4 H 0.984300 0.158628 0.834577 0.045 Uiso 1 1 calc R U . . .
  C42_4 C 0.98337(11) 0.06623(9) 0.91262(10) 0.0450(5) Uani 1 1 d . . . . .
  H42A_4 H 1.005894 0.036122 0.888482 0.067 Uiso 1 1 calc R U . . .
  H42B_4 H 0.941170 0.044830 0.942395 0.067 Uiso 1 1 calc R U . . .
  H42C_4 H 1.029806 0.071186 0.937298 0.067 Uiso 1 1 calc R U . . .
  C43_4 C 0.80778(10) 0.42187(8) 0.63845(8) 0.0295(3) Uani 1 1 d . . . . .
  H43A_4 H 0.838571 0.448328 0.600912 0.035 Uiso 1 1 calc R U . . .
  H43B_4 H 0.752767 0.418412 0.621950 0.035 Uiso 1 1 calc R U . . .
  C44_4 C 0.85919(10) 0.34810(8) 0.67088(8) 0.0315(3) Uani 1 1 d . . . . .
  H44A_4 H 0.829567 0.321926 0.709310 0.038 Uiso 1 1 calc R U . . .
  H44B_4 H 0.915256 0.351360 0.685815 0.038 Uiso 1 1 calc R U . . .
  C45_4 C 0.87201(10) 0.30770(9) 0.62530(9) 0.0358(4) Uani 1 1 d . . . . .
  H45A_4 H 0.896138 0.336299 0.584924 0.043 Uiso 1 1 calc R U . . .
  H45B_4 H 0.816206 0.300377 0.613885 0.043 Uiso 1 1 calc R U . . .
  C46_4 C 0.93088(12) 0.23630(10) 0.65484(10) 0.0470(5) Uani 1 1 d . . . . .
  H46A_4 H 0.939945 0.213767 0.622792 0.070 Uiso 1 1 calc R U . . .
  H46B_4 H 0.905000 0.206257 0.692783 0.070 Uiso 1 1 calc R U . . .
  H46C_4 H 0.985479 0.243035 0.667894 0.070 Uiso 1 1 calc R U . . .
  N1_4 N 0.83629(8) 0.31513(6) 0.87590(7) 0.0293(3) Uani 1 1 d . . . . .
  N2_4 N 0.79152(8) 0.46152(7) 0.68206(6) 0.0278(3) Uani 1 1 d . . . . .
  O1_4 O 0.71350(7) 0.27429(6) 0.90475(6) 0.0349(3) Uani 1 1 d . . . . .
  O2_4 O 0.96523(7) 0.34798(6) 0.85810(7) 0.0404(3) Uani 1 1 d . . . . .
  O3_4 O 0.91626(7) 0.49978(6) 0.65658(6) 0.0359(3) Uani 1 1 d . . . . .
  O4_4 O 0.67085(7) 0.41778(6) 0.71291(6) 0.0358(3) Uani 1 1 d . . . . .

loop_
 _atom_site_aniso_label
 _atom_site_aniso_U_11
 _atom_site_aniso_U_22
 _atom_site_aniso_U_33
 _atom_site_aniso_U_23
 _atom_site_aniso_U_13
 _atom_site_aniso_U_12
  C1_1 0.0253(7) 0.0270(7) 0.0236(8) -0.0060(6) -0.0008(6) -0.0021(6)
  C2_1 0.0221(7) 0.0325(8) 0.0297(8) -0.0052(7) 0.0014(6) -0.0033(6)
  C3_1 0.0248(7) 0.0299(8) 0.0393(9) -0.0050(7) -0.0010(6) -0.0079(6)
  C4_1 0.0240(7) 0.0255(7) 0.0377(9) -0.0072(7) -0.0028(6) -0.0033(6)
  C5_1 0.0222(7) 0.0255(7) 0.0282(8) -0.0061(6) -0.0038(6) -0.0028(6)
  C6_1 0.0228(7) 0.0262(7) 0.0339(9) -0.0084(6) -0.0021(6) -0.0025(6)
  C7_1 0.0207(7) 0.0285(7) 0.0306(8) -0.0080(6) -0.0018(6) -0.0023(6)
  C8_1 0.0246(7) 0.0270(7) 0.0226(8) -0.0060(6) -0.0006(6) -0.0055(6)
  C9_1 0.0239(7) 0.0327(8) 0.0289(8) -0.0092(6) 0.0001(6) -0.0074(6)
  C10_1 0.0291(8) 0.0321(8) 0.0283(8) -0.0100(6) 0.0007(6) -0.0113(6)
  C11_1 0.0317(8) 0.0280(7) 0.0240(8) -0.0091(6) 0.0012(6) -0.0077(6)
  C12_1 0.0378(8) 0.0289(8) 0.0289(8) -0.0118(7) 0.0031(6) -0.0113(6)
  C13_1 0.0412(9) 0.0249(7) 0.0280(8) -0.0113(6) 0.0034(7) -0.0058(6)
  C14_1 0.0333(8) 0.0252(7) 0.0238(8) -0.0083(6) 0.0034(6) -0.0038(6)
  C15_1 0.0358(8) 0.0254(7) 0.0257(8) -0.0094(6) 0.0040(6) -0.0003(6)
  C16_1 0.0276(7) 0.0291(7) 0.0256(8) -0.0077(6) 0.0038(6) 0.0015(6)
  C17_1 0.0270(7) 0.0258(7) 0.0209(7) -0.0056(6) 0.0020(6) -0.0007(6)
  C18_1 0.0215(7) 0.0306(8) 0.0247(8) -0.0057(6) 0.0016(6) -0.0010(6)
  C19_1 0.0239(7) 0.0288(7) 0.0256(8) -0.0075(6) 0.0002(6) -0.0047(6)
  C20_1 0.0234(7) 0.0254(7) 0.0221(7) -0.0054(6) -0.0004(6) -0.0027(6)
  C21_1 0.0235(7) 0.0269(7) 0.0262(8) -0.0090(6) 0.0002(6) -0.0058(6)
  C22_1 0.0246(7) 0.0267(7) 0.0259(8) -0.0095(6) 0.0010(6) -0.0037(6)
  C23_1 0.0209(7) 0.0261(7) 0.0246(8) -0.0078(6) -0.0015(5) -0.0024(5)
  C24_1 0.0225(7) 0.0308(8) 0.0293(8) -0.0119(6) 0.0008(6) -0.0019(6)
  C25_1 0.0211(7) 0.0352(8) 0.0301(8) -0.0105(7) 0.0022(6) -0.0046(6)
  C26_1 0.0260(7) 0.0306(8) 0.0258(8) -0.0077(6) -0.0007(6) -0.0079(6)
  C27_1 0.0263(7) 0.0260(7) 0.0225(8) -0.0075(6) -0.0009(6) -0.0038(6)
  C28_1 0.0230(7) 0.0254(7) 0.0206(7) -0.0056(6) -0.0018(5) -0.0013(5)
  C29_1 0.0228(7) 0.0226(7) 0.0209(7) -0.0050(6) -0.0006(5) -0.0016(5)
  C30_1 0.0244(7) 0.0231(7) 0.0231(8) -0.0053(6) 0.0016(6) -0.0036(5)
  C31_1 0.0269(7) 0.0244(7) 0.0232(8) -0.0077(6) 0.0042(6) -0.0045(6)
  C32_1 0.0264(7) 0.0270(7) 0.0207(7) -0.0086(6) 0.0026(6) -0.0059(6)
  C33_1 0.0246(7) 0.0268(7) 0.0198(7) -0.0073(6) -0.0012(5) -0.0038(6)
  C34_1 0.0226(7) 0.0257(7) 0.0215(7) -0.0058(6) -0.0028(5) -0.0031(5)
  C35_1 0.0255(8) 0.0288(8) 0.0619(12) -0.0139(8) 0.0002(8) -0.0057(6)
  C36_1 0.0232(8) 0.0302(8) 0.0606(12) -0.0168(8) -0.0005(7) -0.0028(6)
  C37_1 0.0271(8) 0.0314(8) 0.0360(9) -0.0143(7) 0.0056(6) -0.0071(6)
  C38_1 0.0254(8) 0.0401(9) 0.0509(11) -0.0239(8) 0.0087(7) -0.0067(7)
  C39_1 0.0351(10) 0.0311(9) 0.1031(19) -0.0311(11) 0.0087(10) -0.0040(7)
  C40_1 0.0394(11) 0.0567(13) 0.118(2) -0.0539(15) 0.0104(12) -0.0091(9)
  C41_1 0.0459(12) 0.0657(15) 0.149(3) -0.0731(18) 0.0265(14) -0.0172(11)
  C42_1 0.0551(15) 0.110(2) 0.160(3) -0.100(2) 0.0116(17) -0.0022(15)
  C43A_1 0.0274(15) 0.0323(15) 0.034(2) -0.0196(15) 0.0035(14) -0.0033(11)
  C44A_1 0.0303(14) 0.0399(15) 0.0356(15) -0.0184(12) 0.0006(12) -0.0054(12)
  C45A_1 0.0380(14) 0.0376(13) 0.0341(14) -0.0154(11) 0.0019(11) -0.0118(11)
  C46A_1 0.044(2) 0.0363(16) 0.034(2) -0.0154(17) 0.0018(16) -0.0070(16)
  C43B_1 0.034(2) 0.0312(19) 0.029(2) -0.0119(17) -0.0015(17) 0.0005(15)
  C44B_1 0.0297(16) 0.0317(15) 0.0311(17) -0.0095(14) -0.0007(14) -0.0057(13)
  C45B_1 0.0370(17) 0.0345(16) 0.0310(18) -0.0146(14) 0.0021(14) -0.0067(14)
  C46B_1 0.045(2) 0.042(2) 0.035(3) -0.015(2) -0.003(2) -0.011(2)
  N1_1 0.0265(7) 0.0261(7) 0.0729(11) -0.0196(7) 0.0026(7) -0.0033(5)
  N2_1 0.0307(7) 0.0418(8) 0.0681(11) -0.0359(8) 0.0187(7) -0.0108(6)
  O1_1 0.0341(7) 0.0322(6) 0.1070(13) -0.0273(7) 0.0091(7) -0.0120(5)
  O2_1 0.0244(6) 0.0383(7) 0.1033(12) -0.0340(8) 0.0077(7) -0.0034(5)
  O3_1 0.0347(6) 0.0369(6) 0.0519(8) -0.0256(6) 0.0127(5) -0.0136(5)
  O4_1 0.0320(6) 0.0607(8) 0.0821(11) -0.0485(8) 0.0250(7) -0.0160(6)
  C1_2 0.0267(7) 0.0268(7) 0.0253(8) -0.0058(6) 0.0010(6) -0.0015(6)
  C2_2 0.0293(8) 0.0345(8) 0.0284(8) -0.0099(7) -0.0019(6) -0.0062(6)
  C3_2 0.0359(8) 0.0326(8) 0.0290(8) -0.0137(7) 0.0002(6) -0.0071(7)
  C4_2 0.0308(8) 0.0272(7) 0.0268(8) -0.0103(6) 0.0007(6) -0.0026(6)
  C5_2 0.0271(7) 0.0233(7) 0.0245(8) -0.0068(6) 0.0003(6) -0.0030(6)
  C6_2 0.0286(7) 0.0248(7) 0.0253(8) -0.0079(6) 0.0011(6) -0.0033(6)
  C7_2 0.0280(7) 0.0259(7) 0.0292(8) -0.0084(6) 0.0020(6) -0.0061(6)
  C8_2 0.0316(8) 0.0226(7) 0.0255(8) -0.0071(6) 0.0018(6) -0.0041(6)
  C9_2 0.0348(8) 0.0270(7) 0.0316(9) -0.0114(7) 0.0027(6) -0.0081(6)
  C10_2 0.0405(9) 0.0233(7) 0.0314(9) -0.0118(6) 0.0014(7) -0.0040(6)
  C11_2 0.0343(8) 0.0233(7) 0.0247(8) -0.0072(6) 0.0007(6) 0.0007(6)
  C12_2 0.0408(9) 0.0248(7) 0.0271(8) -0.0094(6) 0.0006(7) 0.0035(6)
  C13_2 0.0337(8) 0.0306(8) 0.0265(8) -0.0083(7) 0.0008(6) 0.0078(6)
  C14_2 0.0279(8) 0.0324(8) 0.0244(8) -0.0076(6) -0.0001(6) 0.0044(6)
  C15_2 0.0256(8) 0.0398(9) 0.0309(9) -0.0104(7) 0.0005(6) 0.0053(6)
  C16_2 0.0223(7) 0.0445(9) 0.0327(9) -0.0109(7) 0.0008(6) -0.0020(7)
  C17_2 0.0242(7) 0.0358(8) 0.0270(8) -0.0089(7) 0.0004(6) -0.0035(6)
  C18_2 0.0239(7) 0.0386(9) 0.0331(9) -0.0090(7) 0.0000(6) -0.0102(6)
  C19_2 0.0285(8) 0.0299(8) 0.0307(8) -0.0093(7) -0.0013(6) -0.0084(6)
  C20_2 0.0257(7) 0.0257(7) 0.0241(8) -0.0056(6) -0.0007(6) -0.0053(6)
  C21_2 0.0283(7) 0.0225(7) 0.0254(8) -0.0077(6) -0.0001(6) -0.0053(6)
  C22_2 0.0252(7) 0.0213(7) 0.0230(7) -0.0063(6) 0.0000(6) -0.0031(5)
  C23_2 0.0238(7) 0.0215(7) 0.0224(7) -0.0059(6) 0.0007(5) -0.0045(5)
  C24_2 0.0230(7) 0.0228(7) 0.0254(8) -0.0065(6) 0.0007(6) -0.0040(5)
  C25_2 0.0242(7) 0.0253(7) 0.0302(8) -0.0098(6) -0.0009(6) -0.0060(6)
  C26_2 0.0305(8) 0.0247(7) 0.0273(8) -0.0117(6) -0.0002(6) -0.0045(6)
  C27_2 0.0249(7) 0.0221(7) 0.0253(8) -0.0076(6) 0.0013(6) -0.0017(5)
  C28_2 0.0248(7) 0.0205(7) 0.0220(7) -0.0045(6) 0.0011(5) -0.0037(5)
  C29_2 0.0233(7) 0.0241(7) 0.0221(7) -0.0061(6) 0.0023(5) -0.0041(5)
  C30_2 0.0240(7) 0.0284(7) 0.0230(8) -0.0077(6) 0.0001(6) -0.0024(6)
  C31_2 0.0240(7) 0.0286(7) 0.0246(8) -0.0093(6) -0.0015(6) 0.0014(6)
  C32_2 0.0276(7) 0.0230(7) 0.0244(8) -0.0069(6) -0.0010(6) 0.0014(6)
  C33_2 0.0262(7) 0.0212(7) 0.0244(8) -0.0057(6) -0.0001(6) 0.0003(5)
  C34_2 0.0276(7) 0.0213(7) 0.0223(7) -0.0046(6) 0.0000(6) -0.0016(5)
  C35_2 0.0321(8) 0.0353(8) 0.0321(9) -0.0172(7) 0.0014(6) -0.0036(6)
  C36_2 0.0285(8) 0.0301(8) 0.0299(8) -0.0113(7) 0.0019(6) -0.0041(6)
  C37_2 0.0246(7) 0.0248(7) 0.0291(8) -0.0098(6) 0.0014(6) -0.0048(6)
  C38_2 0.0273(7) 0.0245(7) 0.0269(8) -0.0098(6) -0.0006(6) -0.0039(6)
  C39_2 0.0288(8) 0.0369(8) 0.0339(9) -0.0179(7) 0.0031(6) 0.0019(6)
  C40_2 0.0381(9) 0.0346(8) 0.0347(9) -0.0154(7) 0.0029(7) 0.0014(7)
  C41_2 0.0401(9) 0.0368(9) 0.0348(9) -0.0146(7) 0.0055(7) -0.0060(7)
  C42_2 0.0343(9) 0.0376(9) 0.0361(9) -0.0144(7) 0.0042(7) -0.0028(7)
  C43_2 0.0245(7) 0.0267(7) 0.0367(9) -0.0137(7) 0.0015(6) 0.0009(6)
  C44_2 0.0344(9) 0.0332(8) 0.0371(10) -0.0115(7) 0.0048(7) 0.0027(7)
  C45_2 0.0501(11) 0.0429(10) 0.0407(11) -0.0104(8) 0.0113(8) 0.0113(8)
  C46_2 0.0638(14) 0.0585(13) 0.0472(13) -0.0116(10) 0.0179(10) 0.0180(11)
  N1_2 0.0280(7) 0.0334(7) 0.0314(7) -0.0165(6) 0.0026(5) -0.0009(5)
  N2_2 0.0232(6) 0.0254(6) 0.0318(7) -0.0128(5) 0.0014(5) -0.0015(5)
  O1_2 0.0405(7) 0.0574(8) 0.0582(9) -0.0426(7) 0.0072(6) -0.0084(6)
  O2_2 0.0296(6) 0.0495(7) 0.0499(8) -0.0286(6) 0.0087(5) -0.0095(5)
  O3_2 0.0219(5) 0.0352(6) 0.0472(7) -0.0202(5) 0.0024(5) -0.0055(4)
  O4_2 0.0312(6) 0.0287(5) 0.0443(7) -0.0200(5) -0.0028(5) -0.0013(4)
  C1_3 0.0262(7) 0.0225(7) 0.0236(8) -0.0056(6) -0.0005(6) -0.0027(5)
  C2_3 0.0307(8) 0.0239(7) 0.0260(8) -0.0085(6) -0.0018(6) -0.0053(6)
  C3_3 0.0259(7) 0.0270(7) 0.0266(8) -0.0064(6) -0.0011(6) -0.0070(6)
  C4_3 0.0247(7) 0.0251(7) 0.0229(8) -0.0058(6) 0.0007(6) -0.0056(6)
  C5_3 0.0257(7) 0.0236(7) 0.0209(7) -0.0052(6) 0.0008(6) -0.0055(6)
  C6_3 0.0266(7) 0.0249(7) 0.0230(8) -0.0070(6) 0.0015(6) -0.0056(6)
  C7_3 0.0306(8) 0.0246(7) 0.0239(8) -0.0082(6) 0.0014(6) -0.0073(6)
  C8_3 0.0277(7) 0.0259(7) 0.0214(7) -0.0057(6) -0.0001(6) -0.0068(6)
  C9_3 0.0307(8) 0.0307(8) 0.0285(8) -0.0096(6) 0.0004(6) -0.0104(6)
  C10_3 0.0262(8) 0.0363(8) 0.0321(9) -0.0097(7) 0.0002(6) -0.0116(6)
  C11_3 0.0262(7) 0.0333(8) 0.0259(8) -0.0067(6) 0.0001(6) -0.0059(6)
  C12_3 0.0231(7) 0.0387(9) 0.0332(9) -0.0076(7) -0.0004(6) -0.0057(6)
  C13_3 0.0246(7) 0.0371(9) 0.0317(9) -0.0077(7) -0.0003(6) 0.0011(6)
  C14_3 0.0267(7) 0.0314(8) 0.0248(8) -0.0053(6) -0.0012(6) -0.0007(6)
  C15_3 0.0309(8) 0.0297(8) 0.0298(9) -0.0065(7) 0.0002(6) 0.0037(6)
  C16_3 0.0381(9) 0.0248(7) 0.0301(9) -0.0074(6) -0.0010(7) 0.0007(6)
  C17_3 0.0311(8) 0.0260(7) 0.0249(8) -0.0045(6) -0.0029(6) -0.0022(6)
  C18_3 0.0368(8) 0.0243(7) 0.0311(9) -0.0080(6) -0.0014(7) -0.0060(6)
  C19_3 0.0315(8) 0.0276(7) 0.0299(8) -0.0068(6) -0.0014(6) -0.0083(6)
  C20_3 0.0280(7) 0.0276(7) 0.0238(8) -0.0052(6) -0.0018(6) -0.0054(6)
  C21_3 0.0278(8) 0.0320(8) 0.0260(8) -0.0068(6) -0.0004(6) -0.0087(6)
  C22_3 0.0280(8) 0.0326(8) 0.0238(8) -0.0073(6) -0.0002(6) -0.0061(6)
  C23_3 0.0285(8) 0.0293(7) 0.0212(8) -0.0057(6) -0.0009(6) -0.0058(6)
  C24_3 0.0324(8) 0.0323(8) 0.0239(8) -0.0089(6) 0.0014(6) -0.0076(6)
  C25_3 0.0363(8) 0.0335(8) 0.0271(8) -0.0110(7) 0.0003(6) -0.0102(7)
  C26_3 0.0310(8) 0.0376(8) 0.0265(8) -0.0086(7) -0.0019(6) -0.0124(7)
  C27_3 0.0274(7) 0.0319(8) 0.0239(8) -0.0053(6) -0.0012(6) -0.0068(6)
  C28_3 0.0271(7) 0.0266(7) 0.0218(8) -0.0037(6) -0.0005(6) -0.0059(6)
  C29_3 0.0270(7) 0.0244(7) 0.0237(8) -0.0036(6) -0.0031(6) -0.0039(6)
  C30_3 0.0262(7) 0.0257(7) 0.0232(8) -0.0043(6) -0.0037(6) -0.0016(6)
  C31_3 0.0244(7) 0.0290(7) 0.0236(8) -0.0072(6) -0.0024(6) -0.0015(6)
  C32_3 0.0248(7) 0.0288(7) 0.0225(8) -0.0072(6) -0.0001(6) -0.0049(6)
  C33_3 0.0244(7) 0.0266(7) 0.0216(7) -0.0060(6) 0.0013(6) -0.0061(6)
  C34_3 0.0243(7) 0.0234(7) 0.0206(7) -0.0037(6) 0.0004(5) -0.0051(5)
  C35_3 0.0271(8) 0.0296(8) 0.0270(8) -0.0096(6) 0.0018(6) -0.0062(6)
  C36_3 0.0298(8) 0.0274(7) 0.0278(8) -0.0102(6) 0.0025(6) -0.0056(6)
  C37_3 0.0357(9) 0.0385(9) 0.0306(9) -0.0147(7) 0.0018(7) -0.0076(7)
  C38_3 0.0300(8) 0.0405(9) 0.0289(9) -0.0132(7) 0.0011(6) -0.0072(7)
  C39_3 0.0277(8) 0.0328(8) 0.0458(10) -0.0169(8) 0.0030(7) -0.0005(6)
  C40_3 0.0378(10) 0.0539(11) 0.0494(12) -0.0235(9) 0.0108(8) -0.0068(8)
  C41_3 0.0436(11) 0.0647(14) 0.0662(15) -0.0297(12) 0.0131(10) -0.0049(10)
  C42_3 0.0562(15) 0.124(3) 0.092(2) -0.053(2) 0.0216(14) 0.0090(15)
  C43A_3 0.0333(12) 0.0543(16) 0.0443(19) -0.0259(13) 0.0043(13) -0.0024(11)
  C44A_3 0.0485(12) 0.0491(14) 0.0481(13) -0.0278(12) 0.0141(10) -0.0182(11)
  C45A_3 0.0546(14) 0.0684(16) 0.0510(16) -0.0325(13) 0.0150(12) -0.0130(12)
  C46A_3 0.0603(17) 0.085(2) 0.0568(18) -0.0295(16) 0.0099(14) -0.0103(15)
  C43B_3 0.041(3) 0.055(3) 0.042(3) -0.031(3) 0.008(3) -0.010(3)
  C44B_3 0.053(2) 0.060(3) 0.051(3) -0.026(3) 0.015(2) -0.004(3)
  C45B_3 0.064(3) 0.072(3) 0.057(3) -0.025(2) 0.015(2) -0.010(2)
  C46B_3 0.079(4) 0.096(4) 0.066(4) -0.020(4) 0.013(4) -0.023(4)
  N1_3 0.0244(6) 0.0280(6) 0.0341(7) -0.0126(6) 0.0022(5) -0.0027(5)
  N2_3 0.0306(7) 0.0406(8) 0.0345(8) -0.0174(6) 0.0027(6) -0.0041(6)
  O1_3 0.0229(5) 0.0383(6) 0.0470(7) -0.0186(5) 0.0017(5) -0.0060(5)
  O2_3 0.0330(6) 0.0308(6) 0.0462(7) -0.0197(5) 0.0018(5) -0.0042(5)
  O3_3 0.0443(7) 0.0499(7) 0.0545(8) -0.0332(7) 0.0075(6) -0.0100(6)
  O4_3 0.0278(6) 0.0574(8) 0.0524(8) -0.0294(7) 0.0060(5) -0.0111(5)
  C1_4 0.0296(8) 0.0264(7) 0.0301(8) -0.0067(6) -0.0013(6) -0.0021(6)
  C2_4 0.0265(7) 0.0305(8) 0.0341(9) -0.0076(7) 0.0022(6) -0.0036(6)
  C3_4 0.0264(7) 0.0276(7) 0.0341(9) -0.0069(7) -0.0005(6) -0.0066(6)
  C4_4 0.0250(7) 0.0250(7) 0.0317(8) -0.0063(6) -0.0030(6) -0.0028(6)
  C5_4 0.0238(7) 0.0240(7) 0.0311(8) -0.0048(6) -0.0029(6) -0.0027(6)
  C6_4 0.0249(7) 0.0237(7) 0.0343(9) -0.0049(6) -0.0011(6) -0.0020(6)
  C7_4 0.0238(7) 0.0264(7) 0.0370(9) -0.0046(7) -0.0030(6) -0.0028(6)
  C8_4 0.0281(8) 0.0252(7) 0.0326(9) -0.0045(6) -0.0044(6) -0.0050(6)
  C9_4 0.0300(8) 0.0329(8) 0.0387(10) -0.0073(7) -0.0046(7) -0.0092(7)
  C10_4 0.0388(9) 0.0348(9) 0.0375(10) -0.0102(7) -0.0054(7) -0.0136(7)
  C11_4 0.0413(9) 0.0306(8) 0.0282(9) -0.0080(7) -0.0010(7) -0.0109(7)
  C12_4 0.0507(10) 0.0343(9) 0.0345(9) -0.0149(7) 0.0028(8) -0.0155(8)
  C13_4 0.0558(11) 0.0295(8) 0.0336(9) -0.0146(7) 0.0064(8) -0.0102(7)
  C14_4 0.0456(9) 0.0251(7) 0.0278(9) -0.0076(6) 0.0038(7) -0.0043(7)
  C15_4 0.0486(10) 0.0278(8) 0.0330(9) -0.0111(7) 0.0069(7) 0.0010(7)
  C16_4 0.0362(9) 0.0308(8) 0.0335(9) -0.0077(7) 0.0065(7) 0.0034(7)
  C17_4 0.0317(8) 0.0269(7) 0.0270(8) -0.0045(6) 0.0024(6) 0.0013(6)
  C18_4 0.0243(7) 0.0353(8) 0.0323(9) -0.0072(7) 0.0021(6) 0.0014(6)
  C19_4 0.0243(7) 0.0344(8) 0.0311(9) -0.0084(7) 0.0011(6) -0.0033(6)
  C20_4 0.0237(7) 0.0291(7) 0.0265(8) -0.0068(6) 0.0005(6) -0.0021(6)
  C21_4 0.0228(7) 0.0319(8) 0.0295(8) -0.0099(6) -0.0008(6) -0.0053(6)
  C22_4 0.0232(7) 0.0280(7) 0.0274(8) -0.0086(6) -0.0011(6) -0.0023(6)
  C23_4 0.0221(7) 0.0272(7) 0.0272(8) -0.0072(6) -0.0019(6) -0.0022(6)
  C24_4 0.0221(7) 0.0295(7) 0.0288(8) -0.0082(6) -0.0013(6) -0.0014(6)
  C25_4 0.0227(7) 0.0340(8) 0.0340(9) -0.0095(7) 0.0005(6) -0.0040(6)
  C26_4 0.0281(8) 0.0314(8) 0.0346(9) -0.0092(7) -0.0026(6) -0.0074(6)
  C27_4 0.0281(7) 0.0274(7) 0.0286(8) -0.0082(6) -0.0033(6) -0.0025(6)
  C28_4 0.0247(7) 0.0264(7) 0.0251(8) -0.0051(6) -0.0032(6) -0.0003(6)
  C29_4 0.0249(7) 0.0239(7) 0.0261(8) -0.0054(6) -0.0018(6) 0.0002(6)
  C30_4 0.0292(8) 0.0221(7) 0.0286(8) -0.0049(6) 0.0012(6) -0.0016(6)
  C31_4 0.0354(8) 0.0230(7) 0.0258(8) -0.0057(6) 0.0018(6) -0.0042(6)
  C32_4 0.0342(8) 0.0254(7) 0.0266(8) -0.0071(6) -0.0011(6) -0.0063(6)
  C33_4 0.0292(8) 0.0260(7) 0.0271(8) -0.0062(6) -0.0041(6) -0.0035(6)
  C34_4 0.0257(7) 0.0228(7) 0.0300(8) -0.0047(6) -0.0048(6) -0.0017(6)
  C35_4 0.0249(7) 0.0244(7) 0.0321(9) -0.0051(6) -0.0027(6) -0.0034(6)
  C36_4 0.0245(7) 0.0249(7) 0.0382(9) -0.0052(7) 0.0012(6) -0.0029(6)
  C37_4 0.0222(7) 0.0304(8) 0.0312(8) -0.0087(7) 0.0012(6) -0.0026(6)
  C38_4 0.0214(7) 0.0324(8) 0.0296(8) -0.0098(6) -0.0006(6) -0.0032(6)
  C39_4 0.0304(8) 0.0277(8) 0.0327(9) -0.0106(7) 0.0010(6) -0.0031(6)
  C40_4 0.0287(8) 0.0277(8) 0.0336(9) -0.0097(7) 0.0015(6) -0.0021(6)
  C41_4 0.0321(8) 0.0332(8) 0.0465(10) -0.0173(8) 0.0036(7) -0.0019(7)
  C42_4 0.0325(9) 0.0319(9) 0.0656(13) -0.0154(9) 0.0077(8) -0.0001(7)
  C43_4 0.0266(7) 0.0338(8) 0.0276(8) -0.0120(7) 0.0008(6) -0.0024(6)
  C44_4 0.0279(8) 0.0334(8) 0.0308(9) -0.0110(7) 0.0000(6) -0.0016(6)
  C45_4 0.0318(8) 0.0375(9) 0.0390(10) -0.0167(8) 0.0045(7) -0.0034(7)
  C46_4 0.0438(10) 0.0367(9) 0.0571(13) -0.0169(9) 0.0115(9) -0.0013(8)
  N1_4 0.0258(6) 0.0239(6) 0.0355(7) -0.0087(5) 0.0002(5) -0.0027(5)
  N2_4 0.0229(6) 0.0298(6) 0.0304(7) -0.0118(5) 0.0013(5) -0.0023(5)
  O1_4 0.0299(6) 0.0283(5) 0.0473(7) -0.0137(5) 0.0007(5) -0.0078(4)
  O2_4 0.0272(6) 0.0332(6) 0.0599(8) -0.0166(6) 0.0092(5) -0.0057(5)
  O3_4 0.0261(6) 0.0397(6) 0.0439(7) -0.0177(5) 0.0096(5) -0.0073(5)
  O4_4 0.0264(5) 0.0423(6) 0.0463(7) -0.0239(6) 0.0047(5) -0.0098(5)

loop_
 _geom_bond_atom_site_label_1
 _geom_bond_atom_site_label_2
 _geom_bond_distance
 _geom_bond_site_symmetry_2
 _geom_bond_publ_flag
  C1_1 C2_1 1.378(2) . ?
  C1_1 C34_1 1.413(2) . ?
  C1_1 H1_1 0.9500 . ?
  C2_1 C3_1 1.396(3) . ?
  C2_1 H2_1 0.9500 . ?
  C3_1 C4_1 1.377(2) . ?
  C3_1 H3_1 0.9500 . ?
  C4_1 C5_1 1.414(2) . ?
  C4_1 C35_1 1.479(3) . ?
  C5_1 C34_1 1.416(2) . ?
  C5_1 C6_1 1.426(2) . ?
  C6_1 C7_1 1.363(2) . ?
  C6_1 C36_1 1.474(2) . ?
  C7_1 C8_1 1.420(2) . ?
  C7_1 H7_1 0.9500 . ?
  C8_1 C33_1 1.413(2) . ?
  C8_1 C9_1 1.429(2) . ?
  C9_1 C10_1 1.356(2) . ?
  C9_1 H9_1 0.9500 . ?
  C10_1 C11_1 1.425(2) . ?
  C10_1 H10_1 0.9500 . ?
  C11_1 C32_1 1.416(2) . ?
  C11_1 C12_1 1.426(2) . ?
  C12_1 C13_1 1.356(3) . ?
  C12_1 H12_1 0.9500 . ?
  C13_1 C14_1 1.423(2) . ?
  C13_1 H13_1 0.9500 . ?
  C14_1 C31_1 1.411(2) . ?
  C14_1 C15_1 1.428(2) . ?
  C15_1 C16_1 1.358(2) . ?
  C15_1 H15_1 0.9500 . ?
  C16_1 C17_1 1.429(2) . ?
  C16_1 H16_1 0.9500 . ?
  C17_1 C30_1 1.420(2) . ?
  C17_1 C18_1 1.421(2) . ?
  C18_1 C19_1 1.356(2) . ?
  C18_1 H18_1 0.9500 . ?
  C19_1 C20_1 1.425(2) . ?
  C19_1 H19_1 0.9500 . ?
  C20_1 C29_1 1.413(2) . ?
  C20_1 C21_1 1.418(2) . ?
  C21_1 C22_1 1.362(2) . ?
  C21_1 H21_1 0.9500 . ?
  C22_1 C23_1 1.428(2) . ?
  C22_1 C37_1 1.475(2) . ?
  C23_1 C24_1 1.412(2) . ?
  C23_1 C28_1 1.419(2) . ?
  C24_1 C25_1 1.379(2) . ?
  C24_1 C38_1 1.477(2) . ?
  C25_1 C26_1 1.398(2) . ?
  C25_1 H25_1 0.9500 . ?
  C26_1 C27_1 1.377(2) . ?
  C26_1 H26_1 0.9500 . ?
  C27_1 C28_1 1.416(2) . ?
  C27_1 H27_1 0.9500 . ?
  C28_1 C29_1 1.454(2) . ?
  C29_1 C30_1 1.442(2) . ?
  C30_1 C31_1 1.447(2) . ?
  C31_1 C32_1 1.448(2) . ?
  C32_1 C33_1 1.440(2) . ?
  C33_1 C34_1 1.456(2) . ?
  C35_1 O1_1 1.218(2) . ?
  C35_1 N1_1 1.397(2) . ?
  C36_1 O2_1 1.220(2) . ?
  C36_1 N1_1 1.397(2) . ?
  C37_1 O3_1 1.221(2) . ?
  C37_1 N2_1 1.388(2) . ?
  C38_1 O4_1 1.220(2) . ?
  C38_1 N2_1 1.402(2) . ?
  C39_1 N1_1 1.476(2) . ?
  C39_1 C40_1 1.506(4) . ?
  C39_1 H39A_1 0.9900 . ?
  C39_1 H39B_1 0.9900 . ?
  C40_1 C41_1 1.547(3) . ?
  C40_1 H40A_1 0.9900 . ?
  C40_1 H40B_1 0.9900 . ?
  C41_1 C42_1 1.516(4) . ?
  C41_1 H41A_1 0.9900 . ?
  C41_1 H41B_1 0.9900 . ?
  C42_1 H42A_1 0.9800 . ?
  C42_1 H42B_1 0.9800 . ?
  C42_1 H42C_1 0.9800 . ?
  C43A_1 N2_1 1.509(3) . ?
  C43A_1 C44A_1 1.546(3) . ?
  C43A_1 H43A_1 0.9900 . ?
  C43A_1 H43B_1 0.9900 . ?
  C44A_1 C45A_1 1.538(3) . ?
  C44A_1 H44A_1 0.9900 . ?
  C44A_1 H44B_1 0.9900 . ?
  C45A_1 C46A_1 1.536(3) . ?
  C45A_1 H45A_1 0.9900 . ?
  C45A_1 H45B_1 0.9900 . ?
  C46A_1 H46A_1 0.9800 . ?
  C46A_1 H46B_1 0.9800 . ?
  C46A_1 H46C_1 0.9800 . ?
  C43B_1 N2_1 1.493(3) . ?
  C43B_1 C44B_1 1.543(3) . ?
  C43B_1 H43C_1 0.9900 . ?
  C43B_1 H43D_1 0.9900 . ?
  C44B_1 C45B_1 1.545(3) . ?
  C44B_1 H44C_1 0.9900 . ?
  C44B_1 H44D_1 0.9900 . ?
  C45B_1 C46B_1 1.542(3) . ?
  C45B_1 H45C_1 0.9900 . ?
  C45B_1 H45D_1 0.9900 . ?
  C46B_1 H46D_1 0.9800 . ?
  C46B_1 H46E_1 0.9800 . ?
  C46B_1 H46F_1 0.9800 . ?
  C1_2 C2_2 1.377(2) . ?
  C1_2 C34_2 1.412(2) . ?
  C1_2 H1_2 0.9500 . ?
  C2_2 C3_2 1.400(2) . ?
  C2_2 H2_2 0.9500 . ?
  C3_2 C4_2 1.379(2) . ?
  C3_2 H3_2 0.9500 . ?
  C4_2 C5_2 1.413(2) . ?
  C4_2 C35_2 1.479(2) . ?
  C5_2 C34_2 1.421(2) . ?
  C5_2 C6_2 1.427(2) . ?
  C6_2 C7_2 1.362(2) . ?
  C6_2 C36_2 1.473(2) . ?
  C7_2 C8_2 1.420(2) . ?
  C7_2 H7_2 0.9500 . ?
  C8_2 C33_2 1.414(2) . ?
  C8_2 C9_2 1.427(2) . ?
  C9_2 C10_2 1.356(2) . ?
  C9_2 H9_2 0.9500 . ?
  C10_2 C11_2 1.421(2) . ?
  C10_2 H10_2 0.9500 . ?
  C11_2 C32_2 1.421(2) . ?
  C11_2 C12_2 1.429(2) . ?
  C12_2 C13_2 1.352(3) . ?
  C12_2 H12_2 0.9500 . ?
  C13_2 C14_2 1.425(3) . ?
  C13_2 H13_2 0.9500 . ?
  C14_2 C31_2 1.418(2) . ?
  C14_2 C15_2 1.423(3) . ?
  C15_2 C16_2 1.358(3) . ?
  C15_2 H15_2 0.9500 . ?
  C16_2 C17_2 1.431(2) . ?
  C16_2 H16_2 0.9500 . ?
  C17_2 C30_2 1.416(2) . ?
  C17_2 C18_2 1.423(3) . ?
  C18_2 C19_2 1.357(2) . ?
  C18_2 H18_2 0.9500 . ?
  C19_2 C20_2 1.425(2) . ?
  C19_2 H19_2 0.9500 . ?
  C20_2 C29_2 1.415(2) . ?
  C20_2 C21_2 1.426(2) . ?
  C21_2 C22_2 1.363(2) . ?
  C21_2 H21_2 0.9500 . ?
  C22_2 C23_2 1.427(2) . ?
  C22_2 C38_2 1.476(2) . ?
  C23_2 C24_2 1.413(2) . ?
  C23_2 C28_2 1.416(2) . ?
  C24_2 C25_2 1.380(2) . ?
  C24_2 C37_2 1.481(2) . ?
  C25_2 C26_2 1.399(2) . ?
  C25_2 H25_2 0.9500 . ?
  C26_2 C27_2 1.376(2) . ?
  C26_2 H26_2 0.9500 . ?
  C27_2 C28_2 1.413(2) . ?
  C27_2 H27_2 0.9500 . ?
  C28_2 C29_2 1.450(2) . ?
  C29_2 C30_2 1.446(2) . ?
  C30_2 C31_2 1.449(2) . ?
  C31_2 C32_2 1.450(2) . ?
  C32_2 C33_2 1.450(2) . ?
  C33_2 C34_2 1.452(2) . ?
  C35_2 O1_2 1.218(2) . ?
  C35_2 N1_2 1.400(2) . ?
  C36_2 O2_2 1.222(2) . ?
  C36_2 N1_2 1.393(2) . ?
  C37_2 O3_2 1.219(2) . ?
  C37_2 N2_2 1.400(2) . ?
  C38_2 O4_2 1.2201(19) . ?
  C38_2 N2_2 1.398(2) . ?
  C39_2 N1_2 1.473(2) . ?
  C39_2 C40_2 1.523(3) . ?
  C39_2 H39A_2 0.9900 . ?
  C39_2 H39B_2 0.9900 . ?
  C40_2 C41_2 1.525(2) . ?
  C40_2 H40A_2 0.9900 . ?
  C40_2 H40B_2 0.9900 . ?
  C41_2 C42_2 1.516(3) . ?
  C41_2 H41A_2 0.9900 . ?
  C41_2 H41B_2 0.9900 . ?
  C42_2 H42A_2 0.9800 . ?
  C42_2 H42B_2 0.9800 . ?
  C42_2 H42C_2 0.9800 . ?
  C43_2 N2_2 1.473(2) . ?
  C43_2 C44_2 1.519(3) . ?
  C43_2 H43A_2 0.9900 . ?
  C43_2 H43B_2 0.9900 . ?
  C44_2 C45_2 1.525(2) . ?
  C44_2 H44A_2 0.9900 . ?
  C44_2 H44B_2 0.9900 . ?
  C45_2 C46_2 1.524(3) . ?
  C45_2 H45A_2 0.9900 . ?
  C45_2 H45B_2 0.9900 . ?
  C46_2 H46A_2 0.9800 . ?
  C46_2 H46B_2 0.9800 . ?
  C46_2 H46C_2 0.9800 . ?
  C1_3 C2_3 1.377(2) . ?
  C1_3 C34_3 1.415(2) . ?
  C1_3 H1_3 0.9500 . ?
  C2_3 C3_3 1.402(2) . ?
  C2_3 H2_3 0.9500 . ?
  C3_3 C4_3 1.377(2) . ?
  C3_3 H3_3 0.9500 . ?
  C4_3 C5_3 1.412(2) . ?
  C4_3 C35_3 1.480(2) . ?
  C5_3 C34_3 1.421(2) . ?
  C5_3 C6_3 1.429(2) . ?
  C6_3 C7_3 1.359(2) . ?
  C6_3 C36_3 1.482(2) . ?
  C7_3 C8_3 1.426(2) . ?
  C7_3 H7_3 0.9500 . ?
  C8_3 C33_3 1.417(2) . ?
  C8_3 C9_3 1.423(2) . ?
  C9_3 C10_3 1.357(2) . ?
  C9_3 H9_3 0.9500 . ?
  C10_3 C11_3 1.422(3) . ?
  C10_3 H10_3 0.9500 . ?
  C11_3 C32_3 1.421(2) . ?
  C11_3 C12_3 1.428(2) . ?
  C12_3 C13_3 1.353(3) . ?
  C12_3 H12_3 0.9500 . ?
  C13_3 C14_3 1.428(2) . ?
  C13_3 H13_3 0.9500 . ?
  C14_3 C31_3 1.418(2) . ?
  C14_3 C15_3 1.423(3) . ?
  C15_3 C16_3 1.355(3) . ?
  C15_3 H15_3 0.9500 . ?
  C16_3 C17_3 1.424(2) . ?
  C16_3 H16_3 0.9500 . ?
  C17_3 C30_3 1.421(2) . ?
  C17_3 C18_3 1.424(2) . ?
  C18_3 C19_3 1.358(2) . ?
  C18_3 H18_3 0.9500 . ?
  C19_3 C20_3 1.424(2) . ?
  C19_3 H19_3 0.9500 . ?
  C20_3 C29_3 1.414(2) . ?
  C20_3 C21_3 1.422(2) . ?
  C21_3 C22_3 1.362(2) . ?
  C21_3 H21_3 0.9500 . ?
  C22_3 C23_3 1.429(2) . ?
  C22_3 C38_3 1.482(2) . ?
  C23_3 C24_3 1.412(2) . ?
  C23_3 C28_3 1.423(2) . ?
  C24_3 C25_3 1.381(2) . ?
  C24_3 C37_3 1.484(2) . ?
  C25_3 C26_3 1.400(2) . ?
  C25_3 H25_3 0.9500 . ?
  C26_3 C27_3 1.375(2) . ?
  C26_3 H26_3 0.9500 . ?
  C27_3 C28_3 1.414(2) . ?
  C27_3 H27_3 0.9500 . ?
  C28_3 C29_3 1.452(2) . ?
  C29_3 C30_3 1.449(2) . ?
  C30_3 C31_3 1.455(2) . ?
  C31_3 C32_3 1.456(2) . ?
  C32_3 C33_3 1.448(2) . ?
  C33_3 C34_3 1.450(2) . ?
  C35_3 O1_3 1.216(2) . ?
  C35_3 N1_3 1.401(2) . ?
  C36_3 O2_3 1.222(2) . ?
  C36_3 N1_3 1.397(2) . ?
  C37_3 O3_3 1.216(2) . ?
  C37_3 N2_3 1.404(2) . ?
  C38_3 O4_3 1.219(2) . ?
  C38_3 N2_3 1.400(2) . ?
  C39_3 N1_3 1.477(2) . ?
  C39_3 C40_3 1.504(3) . ?
  C39_3 H39A_3 0.9900 . ?
  C39_3 H39B_3 0.9900 . ?
  C40_3 C41_3 1.544(3) . ?
  C40_3 H40A_3 0.9900 . ?
  C40_3 H40B_3 0.9900 . ?
  C41_3 C42_3 1.511(4) . ?
  C41_3 H41A_3 0.9900 . ?
  C41_3 H41B_3 0.9900 . ?
  C42_3 H42A_3 0.9800 . ?
  C42_3 H42B_3 0.9800 . ?
  C42_3 H42C_3 0.9800 . ?
  C43A_3 N2_3 1.468(3) . ?
  C43A_3 C44A_3 1.537(3) . ?
  C43A_3 H43A_3 0.9900 . ?
  C43A_3 H43B_3 0.9900 . ?
  C44A_3 C45A_3 1.550(3) . ?
  C44A_3 H44A_3 0.9900 . ?
  C44A_3 H44B_3 0.9900 . ?
  C45A_3 C46A_3 1.527(3) . ?
  C45A_3 H45A_3 0.9900 . ?
  C45A_3 H45B_3 0.9900 . ?
  C46A_3 H46A_3 0.9800 . ?
  C46A_3 H46B_3 0.9800 . ?
  C46A_3 H46C_3 0.9800 . ?
  C43B_3 N2_3 1.472(5) . ?
  C43B_3 C44B_3 1.550(3) . ?
  C43B_3 H43C_3 0.9900 . ?
  C43B_3 H43D_3 0.9900 . ?
  C44B_3 C45B_3 1.558(3) . ?
  C44B_3 H44C_3 0.9900 . ?
  C44B_3 H44D_3 0.9900 . ?
  C45B_3 C46B_3 1.546(3) . ?
  C45B_3 H45C_3 0.9900 . ?
  C45B_3 H45D_3 0.9900 . ?
  C46B_3 H46D_3 0.9800 . ?
  C46B_3 H46E_3 0.9800 . ?
  C46B_3 H46F_3 0.9800 . ?
  C1_4 C2_4 1.379(2) . ?
  C1_4 C34_4 1.415(2) . ?
  C1_4 H1_4 0.9500 . ?
  C2_4 C3_4 1.402(2) . ?
  C2_4 H2_4 0.9500 . ?
  C3_4 C4_4 1.380(2) . ?
  C3_4 H3_4 0.9500 . ?
  C4_4 C5_4 1.412(2) . ?
  C4_4 C35_4 1.481(2) . ?
  C5_4 C34_4 1.418(2) . ?
  C5_4 C6_4 1.428(2) . ?
  C6_4 C7_4 1.364(2) . ?
  C6_4 C36_4 1.478(2) . ?
  C7_4 C8_4 1.423(2) . ?
  C7_4 H7_4 0.9500 . ?
  C8_4 C33_4 1.413(2) . ?
  C8_4 C9_4 1.427(2) . ?
  C9_4 C10_4 1.354(3) . ?
  C9_4 H9_4 0.9500 . ?
  C10_4 C11_4 1.423(3) . ?
  C10_4 H10_4 0.9500 . ?
  C11_4 C32_4 1.417(2) . ?
  C11_4 C12_4 1.426(3) . ?
  C12_4 C13_4 1.350(3) . ?
  C12_4 H12_4 0.9500 . ?
  C13_4 C14_4 1.423(3) . ?
  C13_4 H13_4 0.9500 . ?
  C14_4 C31_4 1.418(2) . ?
  C14_4 C15_4 1.426(3) . ?
  C15_4 C16_4 1.354(3) . ?
  C15_4 H15_4 0.9500 . ?
  C16_4 C17_4 1.428(2) . ?
  C16_4 H16_4 0.9500 . ?
  C17_4 C30_4 1.421(2) . ?
  C17_4 C18_4 1.422(2) . ?
  C18_4 C19_4 1.353(2) . ?
  C18_4 H18_4 0.9500 . ?
  C19_4 C20_4 1.427(2) . ?
  C19_4 H19_4 0.9500 . ?
  C20_4 C29_4 1.415(2) . ?
  C20_4 C21_4 1.420(2) . ?
  C21_4 C22_4 1.365(2) . ?
  C21_4 H21_4 0.9500 . ?
  C22_4 C23_4 1.427(2) . ?
  C22_4 C38_4 1.478(2) . ?
  C23_4 C24_4 1.413(2) . ?
  C23_4 C28_4 1.421(2) . ?
  C24_4 C25_4 1.377(2) . ?
  C24_4 C37_4 1.481(2) . ?
  C25_4 C26_4 1.401(2) . ?
  C25_4 H25_4 0.9500 . ?
  C26_4 C27_4 1.374(2) . ?
  C26_4 H26_4 0.9500 . ?
  C27_4 C28_4 1.419(2) . ?
  C27_4 H27_4 0.9500 . ?
  C28_4 C29_4 1.455(2) . ?
  C29_4 C30_4 1.449(2) . ?
  C30_4 C31_4 1.453(2) . ?
  C31_4 C32_4 1.444(2) . ?
  C32_4 C33_4 1.445(2) . ?
  C33_4 C34_4 1.450(2) . ?
  C35_4 O1_4 1.216(2) . ?
  C35_4 N1_4 1.400(2) . ?
  C36_4 O2_4 1.223(2) . ?
  C36_4 N1_4 1.394(2) . ?
  C37_4 O3_4 1.218(2) . ?
  C37_4 N2_4 1.403(2) . ?
  C38_4 O4_4 1.223(2) . ?
  C38_4 N2_4 1.393(2) . ?
  C39_4 N1_4 1.475(2) . ?
  C39_4 C40_4 1.522(2) . ?
  C39_4 H39A_4 0.9900 . ?
  C39_4 H39B_4 0.9900 . ?
  C40_4 C41_4 1.522(2) . ?
  C40_4 H40A_4 0.9900 . ?
  C40_4 H40B_4 0.9900 . ?
  C41_4 C42_4 1.518(3) . ?
  C41_4 H41A_4 0.9900 . ?
  C41_4 H41B_4 0.9900 . ?
  C42_4 H42A_4 0.9800 . ?
  C42_4 H42B_4 0.9800 . ?
  C42_4 H42C_4 0.9800 . ?
  C43_4 N2_4 1.475(2) . ?
  C43_4 C44_4 1.520(2) . ?
  C43_4 H43A_4 0.9900 . ?
  C43_4 H43B_4 0.9900 . ?
  C44_4 C45_4 1.523(2) . ?
  C44_4 H44A_4 0.9900 . ?
  C44_4 H44B_4 0.9900 . ?
  C45_4 C46_4 1.527(3) . ?
  C45_4 H45A_4 0.9900 . ?
  C45_4 H45B_4 0.9900 . ?
  C46_4 H46A_4 0.9800 . ?
  C46_4 H46B_4 0.9800 . ?
  C46_4 H46C_4 0.9800 . ?

loop_
 _geom_angle_atom_site_label_1
 _geom_angle_atom_site_label_2
 _geom_angle_atom_site_label_3
 _geom_angle
 _geom_angle_site_symmetry_1
 _geom_angle_site_symmetry_3
 _geom_angle_publ_flag
  C2_1 C1_1 C34_1 121.35(15) . . ?
  C2_1 C1_1 H1_1 119.3 . . ?
  C34_1 C1_1 H1_1 119.3 . . ?
  C1_1 C2_1 C3_1 120.77(15) . . ?
  C1_1 C2_1 H2_1 119.6 . . ?
  C3_1 C2_1 H2_1 119.6 . . ?
  C4_1 C3_1 C2_1 119.43(15) . . ?
  C4_1 C3_1 H3_1 120.3 . . ?
  C2_1 C3_1 H3_1 120.3 . . ?
  C3_1 C4_1 C5_1 120.58(15) . . ?
  C3_1 C4_1 C35_1 118.96(14) . . ?
  C5_1 C4_1 C35_1 120.42(15) . . ?
  C4_1 C5_1 C34_1 120.20(15) . . ?
  C4_1 C5_1 C6_1 119.67(15) . . ?
  C34_1 C5_1 C6_1 120.05(14) . . ?
  C7_1 C6_1 C5_1 120.00(15) . . ?
  C7_1 C6_1 C36_1 119.41(15) . . ?
  C5_1 C6_1 C36_1 120.40(14) . . ?
  C6_1 C7_1 C8_1 121.19(15) . . ?
  C6_1 C7_1 H7_1 119.4 . . ?
  C8_1 C7_1 H7_1 119.4 . . ?
  C33_1 C8_1 C7_1 120.10(14) . . ?
  C33_1 C8_1 C9_1 119.92(15) . . ?
  C7_1 C8_1 C9_1 119.98(14) . . ?
  C10_1 C9_1 C8_1 120.04(15) . . ?
  C10_1 C9_1 H9_1 120.0 . . ?
  C8_1 C9_1 H9_1 120.0 . . ?
  C9_1 C10_1 C11_1 120.75(14) . . ?
  C9_1 C10_1 H10_1 119.6 . . ?
  C11_1 C10_1 H10_1 119.6 . . ?
  C32_1 C11_1 C10_1 119.54(15) . . ?
  C32_1 C11_1 C12_1 119.67(15) . . ?
  C10_1 C11_1 C12_1 120.77(14) . . ?
  C13_1 C12_1 C11_1 120.83(15) . . ?
  C13_1 C12_1 H12_1 119.6 . . ?
  C11_1 C12_1 H12_1 119.6 . . ?
  C12_1 C13_1 C14_1 120.31(15) . . ?
  C12_1 C13_1 H13_1 119.8 . . ?
  C14_1 C13_1 H13_1 119.8 . . ?
  C31_1 C14_1 C13_1 119.60(15) . . ?
  C31_1 C14_1 C15_1 119.39(14) . . ?
  C13_1 C14_1 C15_1 120.98(15) . . ?
  C16_1 C15_1 C14_1 120.60(15) . . ?
  C16_1 C15_1 H15_1 119.7 . . ?
  C14_1 C15_1 H15_1 119.7 . . ?
  C15_1 C16_1 C17_1 120.50(15) . . ?
  C15_1 C16_1 H16_1 119.7 . . ?
  C17_1 C16_1 H16_1 119.7 . . ?
  C30_1 C17_1 C18_1 119.73(14) . . ?
  C30_1 C17_1 C16_1 119.14(14) . . ?
  C18_1 C17_1 C16_1 121.12(14) . . ?
  C19_1 C18_1 C17_1 120.39(14) . . ?
  C19_1 C18_1 H18_1 119.8 . . ?
  C17_1 C18_1 H18_1 119.8 . . ?
  C18_1 C19_1 C20_1 120.38(14) . . ?
  C18_1 C19_1 H19_1 119.8 . . ?
  C20_1 C19_1 H19_1 119.8 . . ?
  C29_1 C20_1 C21_1 119.88(14) . . ?
  C29_1 C20_1 C19_1 120.24(14) . . ?
  C21_1 C20_1 C19_1 119.86(14) . . ?
  C22_1 C21_1 C20_1 121.47(14) . . ?
  C22_1 C21_1 H21_1 119.3 . . ?
  C20_1 C21_1 H21_1 119.3 . . ?
  C21_1 C22_1 C23_1 120.11(14) . . ?
  C21_1 C22_1 C37_1 119.04(14) . . ?
  C23_1 C22_1 C37_1 120.64(14) . . ?
  C24_1 C23_1 C28_1 120.39(14) . . ?
  C24_1 C23_1 C22_1 119.61(14) . . ?
  C28_1 C23_1 C22_1 119.80(14) . . ?
  C25_1 C24_1 C23_1 120.63(15) . . ?
  C25_1 C24_1 C38_1 118.99(15) . . ?
  C23_1 C24_1 C38_1 120.23(14) . . ?
  C24_1 C25_1 C26_1 119.38(15) . . ?
  C24_1 C25_1 H25_1 120.3 . . ?
  C26_1 C25_1 H25_1 120.3 . . ?
  C27_1 C26_1 C25_1 120.69(14) . . ?
  C27_1 C26_1 H26_1 119.7 . . ?
  C25_1 C26_1 H26_1 119.7 . . ?
  C26_1 C27_1 C28_1 121.60(15) . . ?
  C26_1 C27_1 H27_1 119.2 . . ?
  C28_1 C27_1 H27_1 119.2 . . ?
  C27_1 C28_1 C23_1 116.94(14) . . ?
  C27_1 C28_1 C29_1 124.02(14) . . ?
  C23_1 C28_1 C29_1 118.87(13) . . ?
  C20_1 C29_1 C30_1 117.60(14) . . ?
  C20_1 C29_1 C28_1 117.96(14) . . ?
  C30_1 C29_1 C28_1 124.36(13) . . ?
  C17_1 C30_1 C29_1 117.95(13) . . ?
  C17_1 C30_1 C31_1 117.56(14) . . ?
  C29_1 C30_1 C31_1 124.49(14) . . ?
  C14_1 C31_1 C30_1 117.79(14) . . ?
  C14_1 C31_1 C32_1 118.22(14) . . ?
  C30_1 C31_1 C32_1 123.98(14) . . ?
  C11_1 C32_1 C33_1 118.11(14) . . ?
  C11_1 C32_1 C31_1 117.24(14) . . ?
  C33_1 C32_1 C31_1 124.57(13) . . ?
  C8_1 C33_1 C32_1 117.98(14) . . ?
  C8_1 C33_1 C34_1 117.52(14) . . ?
  C32_1 C33_1 C34_1 124.47(14) . . ?
  C1_1 C34_1 C5_1 117.32(14) . . ?
  C1_1 C34_1 C33_1 123.50(14) . . ?
  C5_1 C34_1 C33_1 118.97(14) . . ?
  O1_1 C35_1 N1_1 120.40(16) . . ?
  O1_1 C35_1 C4_1 122.19(16) . . ?
  N1_1 C35_1 C4_1 117.41(14) . . ?
  O2_1 C36_1 N1_1 120.07(16) . . ?
  O2_1 C36_1 C6_1 122.56(15) . . ?
  N1_1 C36_1 C6_1 117.37(15) . . ?
  O3_1 C37_1 N2_1 120.16(15) . . ?
  O3_1 C37_1 C22_1 122.73(15) . . ?
  N2_1 C37_1 C22_1 117.10(14) . . ?
  O4_1 C38_1 N2_1 119.88(16) . . ?
  O4_1 C38_1 C24_1 122.74(15) . . ?
  N2_1 C38_1 C24_1 117.37(14) . . ?
  N1_1 C39_1 C40_1 112.72(19) . . ?
  N1_1 C39_1 H39A_1 109.0 . . ?
  C40_1 C39_1 H39A_1 109.0 . . ?
  N1_1 C39_1 H39B_1 109.0 . . ?
  C40_1 C39_1 H39B_1 109.0 . . ?
  H39A_1 C39_1 H39B_1 107.8 . . ?
  C39_1 C40_1 C41_1 110.3(2) . . ?
  C39_1 C40_1 H40A_1 109.6 . . ?
  C41_1 C40_1 H40A_1 109.6 . . ?
  C39_1 C40_1 H40B_1 109.6 . . ?
  C41_1 C40_1 H40B_1 109.6 . . ?
  H40A_1 C40_1 H40B_1 108.1 . . ?
  C42_1 C41_1 C40_1 112.1(3) . . ?
  C42_1 C41_1 H41A_1 109.2 . . ?
  C40_1 C41_1 H41A_1 109.2 . . ?
  C42_1 C41_1 H41B_1 109.2 . . ?
  C40_1 C41_1 H41B_1 109.2 . . ?
  H41A_1 C41_1 H41B_1 107.9 . . ?
  C41_1 C42_1 H42A_1 109.5 . . ?
  C41_1 C42_1 H42B_1 109.5 . . ?
  H42A_1 C42_1 H42B_1 109.5 . . ?
  C41_1 C42_1 H42C_1 109.5 . . ?
  H42A_1 C42_1 H42C_1 109.5 . . ?
  H42B_1 C42_1 H42C_1 109.5 . . ?
  N2_1 C43A_1 C44A_1 116.3(2) . . ?
  N2_1 C43A_1 H43A_1 108.2 . . ?
  C44A_1 C43A_1 H43A_1 108.2 . . ?
  N2_1 C43A_1 H43B_1 108.2 . . ?
  C44A_1 C43A_1 H43B_1 108.2 . . ?
  H43A_1 C43A_1 H43B_1 107.4 . . ?
  C45A_1 C44A_1 C43A_1 111.0(2) . . ?
  C45A_1 C44A_1 H44A_1 109.4 . . ?
  C43A_1 C44A_1 H44A_1 109.4 . . ?
  C45A_1 C44A_1 H44B_1 109.4 . . ?
  C43A_1 C44A_1 H44B_1 109.4 . . ?
  H44A_1 C44A_1 H44B_1 108.0 . . ?
  C46A_1 C45A_1 C44A_1 112.0(2) . . ?
  C46A_1 C45A_1 H45A_1 109.2 . . ?
  C44A_1 C45A_1 H45A_1 109.2 . . ?
  C46A_1 C45A_1 H45B_1 109.2 . . ?
  C44A_1 C45A_1 H45B_1 109.2 . . ?
  H45A_1 C45A_1 H45B_1 107.9 . . ?
  C45A_1 C46A_1 H46A_1 109.5 . . ?
  C45A_1 C46A_1 H46B_1 109.5 . . ?
  H46A_1 C46A_1 H46B_1 109.5 . . ?
  C45A_1 C46A_1 H46C_1 109.5 . . ?
  H46A_1 C46A_1 H46C_1 109.5 . . ?
  H46B_1 C46A_1 H46C_1 109.5 . . ?
  N2_1 C43B_1 C44B_1 102.4(2) . . ?
  N2_1 C43B_1 H43C_1 111.3 . . ?
  C44B_1 C43B_1 H43C_1 111.3 . . ?
  N2_1 C43B_1 H43D_1 111.3 . . ?
  C44B_1 C43B_1 H43D_1 111.3 . . ?
  H43C_1 C43B_1 H43D_1 109.2 . . ?
  C43B_1 C44B_1 C45B_1 109.7(2) . . ?
  C43B_1 C44B_1 H44C_1 109.7 . . ?
  C45B_1 C44B_1 H44C_1 109.7 . . ?
  C43B_1 C44B_1 H44D_1 109.7 . . ?
  C45B_1 C44B_1 H44D_1 109.7 . . ?
  H44C_1 C44B_1 H44D_1 108.2 . . ?
  C46B_1 C45B_1 C44B_1 110.5(3) . . ?
  C46B_1 C45B_1 H45C_1 109.6 . . ?
  C44B_1 C45B_1 H45C_1 109.6 . . ?
  C46B_1 C45B_1 H45D_1 109.6 . . ?
  C44B_1 C45B_1 H45D_1 109.6 . . ?
  H45C_1 C45B_1 H45D_1 108.1 . . ?
  C45B_1 C46B_1 H46D_1 109.5 . . ?
  C45B_1 C46B_1 H46E_1 109.5 . . ?
  H46D_1 C46B_1 H46E_1 109.5 . . ?
  C45B_1 C46B_1 H46F_1 109.5 . . ?
  H46D_1 C46B_1 H46F_1 109.5 . . ?
  H46E_1 C46B_1 H46F_1 109.5 . . ?
  C36_1 N1_1 C35_1 124.46(15) . . ?
  C36_1 N1_1 C39_1 116.83(15) . . ?
  C35_1 N1_1 C39_1 118.57(14) . . ?
  C37_1 N2_1 C38_1 124.57(14) . . ?
  C37_1 N2_1 C43B_1 117.9(2) . . ?
  C38_1 N2_1 C43B_1 116.7(2) . . ?
  C37_1 N2_1 C43A_1 114.68(17) . . ?
  C38_1 N2_1 C43A_1 118.44(18) . . ?
  C2_2 C1_2 C34_2 121.90(14) . . ?
  C2_2 C1_2 H1_2 119.0 . . ?
  C34_2 C1_2 H1_2 119.0 . . ?
  C1_2 C2_2 C3_2 120.57(15) . . ?
  C1_2 C2_2 H2_2 119.7 . . ?
  C3_2 C2_2 H2_2 119.7 . . ?
  C4_2 C3_2 C2_2 119.14(15) . . ?
  C4_2 C3_2 H3_2 120.4 . . ?
  C2_2 C3_2 H3_2 120.4 . . ?
  C3_2 C4_2 C5_2 120.92(14) . . ?
  C3_2 C4_2 C35_2 118.95(15) . . ?
  C5_2 C4_2 C35_2 119.97(14) . . ?
  C4_2 C5_2 C34_2 120.06(14) . . ?
  C4_2 C5_2 C6_2 119.96(14) . . ?
  C34_2 C5_2 C6_2 119.90(14) . . ?
  C7_2 C6_2 C5_2 120.20(14) . . ?
  C7_2 C6_2 C36_2 118.79(14) . . ?
  C5_2 C6_2 C36_2 120.62(14) . . ?
  C6_2 C7_2 C8_2 121.32(15) . . ?
  C6_2 C7_2 H7_2 119.3 . . ?
  C8_2 C7_2 H7_2 119.3 . . ?
  C33_2 C8_2 C7_2 120.31(14) . . ?
  C33_2 C8_2 C9_2 120.65(14) . . ?
  C7_2 C8_2 C9_2 119.01(14) . . ?
  C10_2 C9_2 C8_2 119.94(15) . . ?
  C10_2 C9_2 H9_2 120.0 . . ?
  C8_2 C9_2 H9_2 120.0 . . ?
  C9_2 C10_2 C11_2 120.66(15) . . ?
  C9_2 C10_2 H10_2 119.7 . . ?
  C11_2 C10_2 H10_2 119.7 . . ?
  C10_2 C11_2 C32_2 120.06(14) . . ?
  C10_2 C11_2 C12_2 120.50(15) . . ?
  C32_2 C11_2 C12_2 119.43(15) . . ?
  C13_2 C12_2 C11_2 120.71(16) . . ?
  C13_2 C12_2 H12_2 119.6 . . ?
  C11_2 C12_2 H12_2 119.6 . . ?
  C12_2 C13_2 C14_2 120.55(15) . . ?
  C12_2 C13_2 H13_2 119.7 . . ?
  C14_2 C13_2 H13_2 119.7 . . ?
  C31_2 C14_2 C15_2 119.73(16) . . ?
  C31_2 C14_2 C13_2 119.68(15) . . ?
  C15_2 C14_2 C13_2 120.59(15) . . ?
  C16_2 C15_2 C14_2 120.49(15) . . ?
  C16_2 C15_2 H15_2 119.8 . . ?
  C14_2 C15_2 H15_2 119.8 . . ?
  C15_2 C16_2 C17_2 120.74(16) . . ?
  C15_2 C16_2 H16_2 119.6 . . ?
  C17_2 C16_2 H16_2 119.6 . . ?
  C30_2 C17_2 C18_2 119.79(14) . . ?
  C30_2 C17_2 C16_2 119.46(16) . . ?
  C18_2 C17_2 C16_2 120.71(15) . . ?
  C19_2 C18_2 C17_2 120.90(15) . . ?
  C19_2 C18_2 H18_2 119.6 . . ?
  C17_2 C18_2 H18_2 119.6 . . ?
  C18_2 C19_2 C20_2 119.97(15) . . ?
  C18_2 C19_2 H19_2 120.0 . . ?
  C20_2 C19_2 H19_2 120.0 . . ?
  C29_2 C20_2 C19_2 120.00(14) . . ?
  C29_2 C20_2 C21_2 119.88(14) . . ?
  C19_2 C20_2 C21_2 120.12(15) . . ?
  C22_2 C21_2 C20_2 121.20(14) . . ?
  C22_2 C21_2 H21_2 119.4 . . ?
  C20_2 C21_2 H21_2 119.4 . . ?
  C21_2 C22_2 C23_2 120.02(14) . . ?
  C21_2 C22_2 C38_2 119.68(14) . . ?
  C23_2 C22_2 C38_2 120.20(13) . . ?
  C24_2 C23_2 C28_2 119.76(14) . . ?
  C24_2 C23_2 C22_2 120.07(13) . . ?
  C28_2 C23_2 C22_2 120.10(14) . . ?
  C25_2 C24_2 C23_2 120.74(14) . . ?
  C25_2 C24_2 C37_2 119.09(14) . . ?
  C23_2 C24_2 C37_2 120.17(14) . . ?
  C24_2 C25_2 C26_2 119.37(14) . . ?
  C24_2 C25_2 H25_2 120.3 . . ?
  C26_2 C25_2 H25_2 120.3 . . ?
  C27_2 C26_2 C25_2 120.53(14) . . ?
  C27_2 C26_2 H26_2 119.7 . . ?
  C25_2 C26_2 H26_2 119.7 . . ?
  C26_2 C27_2 C28_2 121.39(14) . . ?
  C26_2 C27_2 H27_2 119.3 . . ?
  C28_2 C27_2 H27_2 119.3 . . ?
  C27_2 C28_2 C23_2 117.49(14) . . ?
  C27_2 C28_2 C29_2 123.59(13) . . ?
  C23_2 C28_2 C29_2 118.83(14) . . ?
  C20_2 C29_2 C30_2 118.13(14) . . ?
  C20_2 C29_2 C28_2 117.81(13) . . ?
  C30_2 C29_2 C28_2 124.05(14) . . ?
  C17_2 C30_2 C29_2 117.51(15) . . ?
  C17_2 C30_2 C31_2 117.77(14) . . ?
  C29_2 C30_2 C31_2 124.68(14) . . ?
  C14_2 C31_2 C30_2 117.75(15) . . ?
  C14_2 C31_2 C32_2 117.52(15) . . ?
  C30_2 C31_2 C32_2 124.73(14) . . ?
  C11_2 C32_2 C33_2 117.48(14) . . ?
  C11_2 C32_2 C31_2 117.28(14) . . ?
  C33_2 C32_2 C31_2 125.20(14) . . ?
  C8_2 C33_2 C32_2 117.61(14) . . ?
  C8_2 C33_2 C34_2 117.93(14) . . ?
  C32_2 C33_2 C34_2 124.43(14) . . ?
  C1_2 C34_2 C5_2 116.85(14) . . ?
  C1_2 C34_2 C33_2 123.88(14) . . ?
  C5_2 C34_2 C33_2 119.09(14) . . ?
  O1_2 C35_2 N1_2 119.73(15) . . ?
  O1_2 C35_2 C4_2 122.74(15) . . ?
  N1_2 C35_2 C4_2 117.51(14) . . ?
  O2_2 C36_2 N1_2 120.35(14) . . ?
  O2_2 C36_2 C6_2 122.66(15) . . ?
  N1_2 C36_2 C6_2 116.97(14) . . ?
  O3_2 C37_2 N2_2 120.32(14) . . ?
  O3_2 C37_2 C24_2 122.62(14) . . ?
  N2_2 C37_2 C24_2 117.06(13) . . ?
  O4_2 C38_2 N2_2 120.11(14) . . ?
  O4_2 C38_2 C22_2 122.74(14) . . ?
  N2_2 C38_2 C22_2 117.16(13) . . ?
  N1_2 C39_2 C40_2 110.87(14) . . ?
  N1_2 C39_2 H39A_2 109.5 . . ?
  C40_2 C39_2 H39A_2 109.5 . . ?
  N1_2 C39_2 H39B_2 109.5 . . ?
  C40_2 C39_2 H39B_2 109.5 . . ?
  H39A_2 C39_2 H39B_2 108.1 . . ?
  C39_2 C40_2 C41_2 113.12(15) . . ?
  C39_2 C40_2 H40A_2 109.0 . . ?
  C41_2 C40_2 H40A_2 109.0 . . ?
  C39_2 C40_2 H40B_2 109.0 . . ?
  C41_2 C40_2 H40B_2 109.0 . . ?
  H40A_2 C40_2 H40B_2 107.8 . . ?
  C42_2 C41_2 C40_2 114.07(15) . . ?
  C42_2 C41_2 H41A_2 108.7 . . ?
  C40_2 C41_2 H41A_2 108.7 . . ?
  C42_2 C41_2 H41B_2 108.7 . . ?
  C40_2 C41_2 H41B_2 108.7 . . ?
  H41A_2 C41_2 H41B_2 107.6 . . ?
  C41_2 C42_2 H42A_2 109.5 . . ?
  C41_2 C42_2 H42B_2 109.5 . . ?
  H42A_2 C42_2 H42B_2 109.5 . . ?
  C41_2 C42_2 H42C_2 109.5 . . ?
  H42A_2 C42_2 H42C_2 109.5 . . ?
  H42B_2 C42_2 H42C_2 109.5 . . ?
  N2_2 C43_2 C44_2 112.21(13) . . ?
  N2_2 C43_2 H43A_2 109.2 . . ?
  C44_2 C43_2 H43A_2 109.2 . . ?
  N2_2 C43_2 H43B_2 109.2 . . ?
  C44_2 C43_2 H43B_2 109.2 . . ?
  H43A_2 C43_2 H43B_2 107.9 . . ?
  C43_2 C44_2 C45_2 111.65(15) . . ?
  C43_2 C44_2 H44A_2 109.3 . . ?
  C45_2 C44_2 H44A_2 109.3 . . ?
  C43_2 C44_2 H44B_2 109.3 . . ?
  C45_2 C44_2 H44B_2 109.3 . . ?
  H44A_2 C44_2 H44B_2 108.0 . . ?
  C46_2 C45_2 C44_2 112.81(16) . . ?
  C46_2 C45_2 H45A_2 109.0 . . ?
  C44_2 C45_2 H45A_2 109.0 . . ?
  C46_2 C45_2 H45B_2 109.0 . . ?
  C44_2 C45_2 H45B_2 109.0 . . ?
  H45A_2 C45_2 H45B_2 107.8 . . ?
  C45_2 C46_2 H46A_2 109.5 . . ?
  C45_2 C46_2 H46B_2 109.5 . . ?
  H46A_2 C46_2 H46B_2 109.5 . . ?
  C45_2 C46_2 H46C_2 109.5 . . ?
  H46A_2 C46_2 H46C_2 109.5 . . ?
  H46B_2 C46_2 H46C_2 109.5 . . ?
  C36_2 N1_2 C35_2 124.80(13) . . ?
  C36_2 N1_2 C39_2 117.26(14) . . ?
  C35_2 N1_2 C39_2 117.46(14) . . ?
  C38_2 N2_2 C37_2 124.85(12) . . ?
  C38_2 N2_2 C43_2 117.31(13) . . ?
  C37_2 N2_2 C43_2 117.84(13) . . ?
  C2_3 C1_3 C34_3 121.60(14) . . ?
  C2_3 C1_3 H1_3 119.2 . . ?
  C34_3 C1_3 H1_3 119.2 . . ?
  C1_3 C2_3 C3_3 120.44(15) . . ?
  C1_3 C2_3 H2_3 119.8 . . ?
  C3_3 C2_3 H2_3 119.8 . . ?
  C4_3 C3_3 C2_3 119.40(14) . . ?
  C4_3 C3_3 H3_3 120.3 . . ?
  C2_3 C3_3 H3_3 120.3 . . ?
  C3_3 C4_3 C5_3 120.69(14) . . ?
  C3_3 C4_3 C35_3 118.87(14) . . ?
  C5_3 C4_3 C35_3 120.42(14) . . ?
  C4_3 C5_3 C34_3 120.10(14) . . ?
  C4_3 C5_3 C6_3 119.64(14) . . ?
  C34_3 C5_3 C6_3 120.21(14) . . ?
  C7_3 C6_3 C5_3 119.84(14) . . ?
  C7_3 C6_3 C36_3 119.39(14) . . ?
  C5_3 C6_3 C36_3 120.58(14) . . ?
  C6_3 C7_3 C8_3 121.26(15) . . ?
  C6_3 C7_3 H7_3 119.4 . . ?
  C8_3 C7_3 H7_3 119.4 . . ?
  C33_3 C8_3 C9_3 120.61(14) . . ?
  C33_3 C8_3 C7_3 120.47(14) . . ?
  C9_3 C8_3 C7_3 118.92(15) . . ?
  C10_3 C9_3 C8_3 119.82(15) . . ?
  C10_3 C9_3 H9_3 120.1 . . ?
  C8_3 C9_3 H9_3 120.1 . . ?
  C9_3 C10_3 C11_3 120.93(15) . . ?
  C9_3 C10_3 H10_3 119.5 . . ?
  C11_3 C10_3 H10_3 119.5 . . ?
  C32_3 C11_3 C10_3 120.11(14) . . ?
  C32_3 C11_3 C12_3 119.89(16) . . ?
  C10_3 C11_3 C12_3 119.99(15) . . ?
  C13_3 C12_3 C11_3 120.76(15) . . ?
  C13_3 C12_3 H12_3 119.6 . . ?
  C11_3 C12_3 H12_3 119.6 . . ?
  C12_3 C13_3 C14_3 120.30(15) . . ?
  C12_3 C13_3 H13_3 119.8 . . ?
  C14_3 C13_3 H13_3 119.8 . . ?
  C31_3 C14_3 C15_3 119.98(15) . . ?
  C31_3 C14_3 C13_3 119.78(16) . . ?
  C15_3 C14_3 C13_3 120.23(15) . . ?
  C16_3 C15_3 C14_3 120.49(15) . . ?
  C16_3 C15_3 H15_3 119.8 . . ?
  C14_3 C15_3 H15_3 119.8 . . ?
  C15_3 C16_3 C17_3 120.48(16) . . ?
  C15_3 C16_3 H16_3 119.8 . . ?
  C17_3 C16_3 H16_3 119.8 . . ?
  C30_3 C17_3 C16_3 120.00(15) . . ?
  C30_3 C17_3 C18_3 120.13(15) . . ?
  C16_3 C17_3 C18_3 119.86(15) . . ?
  C19_3 C18_3 C17_3 120.72(15) . . ?
  C19_3 C18_3 H18_3 119.6 . . ?
  C17_3 C18_3 H18_3 119.6 . . ?
  C18_3 C19_3 C20_3 120.10(15) . . ?
  C18_3 C19_3 H19_3 120.0 . . ?
  C20_3 C19_3 H19_3 120.0 . . ?
  C29_3 C20_3 C21_3 120.31(15) . . ?
  C29_3 C20_3 C19_3 120.60(15) . . ?
  C21_3 C20_3 C19_3 119.09(14) . . ?
  C22_3 C21_3 C20_3 121.40(15) . . ?
  C22_3 C21_3 H21_3 119.3 . . ?
  C20_3 C21_3 H21_3 119.3 . . ?
  C21_3 C22_3 C23_3 119.79(15) . . ?
  C21_3 C22_3 C38_3 119.44(14) . . ?
  C23_3 C22_3 C38_3 120.66(15) . . ?
  C24_3 C23_3 C28_3 120.14(14) . . ?
  C24_3 C23_3 C22_3 119.90(15) . . ?
  C28_3 C23_3 C22_3 119.89(15) . . ?
  C25_3 C24_3 C23_3 120.80(15) . . ?
  C25_3 C24_3 C37_3 118.87(15) . . ?
  C23_3 C24_3 C37_3 120.30(14) . . ?
  C24_3 C25_3 C26_3 119.09(16) . . ?
  C24_3 C25_3 H25_3 120.5 . . ?
  C26_3 C25_3 H25_3 120.5 . . ?
  C27_3 C26_3 C25_3 120.70(15) . . ?
  C27_3 C26_3 H26_3 119.6 . . ?
  C25_3 C26_3 H26_3 119.6 . . ?
  C26_3 C27_3 C28_3 121.82(15) . . ?
  C26_3 C27_3 H27_3 119.1 . . ?
  C28_3 C27_3 H27_3 119.1 . . ?
  C27_3 C28_3 C23_3 116.70(15) . . ?
  C27_3 C28_3 C29_3 124.25(14) . . ?
  C23_3 C28_3 C29_3 118.95(14) . . ?
  C20_3 C29_3 C30_3 118.02(14) . . ?
  C20_3 C29_3 C28_3 117.41(14) . . ?
  C30_3 C29_3 C28_3 124.55(14) . . ?
  C17_3 C30_3 C29_3 117.61(14) . . ?
  C17_3 C30_3 C31_3 117.20(14) . . ?
  C29_3 C30_3 C31_3 125.15(14) . . ?
  C14_3 C31_3 C30_3 117.25(15) . . ?
  C14_3 C31_3 C32_3 117.64(14) . . ?
  C30_3 C31_3 C32_3 125.11(14) . . ?
  C11_3 C32_3 C33_3 117.37(15) . . ?
  C11_3 C32_3 C31_3 116.96(14) . . ?
  C33_3 C32_3 C31_3 125.64(14) . . ?
  C8_3 C33_3 C32_3 118.05(14) . . ?
  C8_3 C33_3 C34_3 117.46(13) . . ?
  C32_3 C33_3 C34_3 124.48(14) . . ?
  C1_3 C34_3 C5_3 116.91(14) . . ?
  C1_3 C34_3 C33_3 123.91(14) . . ?
  C5_3 C34_3 C33_3 119.07(14) . . ?
  O1_3 C35_3 N1_3 120.12(14) . . ?
  O1_3 C35_3 C4_3 122.72(15) . . ?
  N1_3 C35_3 C4_3 117.15(14) . . ?
  O2_3 C36_3 N1_3 120.38(14) . . ?
  O2_3 C36_3 C6_3 122.72(15) . . ?
  N1_3 C36_3 C6_3 116.89(14) . . ?
  O3_3 C37_3 N2_3 119.75(16) . . ?
  O3_3 C37_3 C24_3 123.02(16) . . ?
  N2_3 C37_3 C24_3 117.24(15) . . ?
  O4_3 C38_3 N2_3 120.50(15) . . ?
  O4_3 C38_3 C22_3 122.82(16) . . ?
  N2_3 C38_3 C22_3 116.67(14) . . ?
  N1_3 C39_3 C40_3 112.97(15) . . ?
  N1_3 C39_3 H39A_3 109.0 . . ?
  C40_3 C39_3 H39A_3 109.0 . . ?
  N1_3 C39_3 H39B_3 109.0 . . ?
  C40_3 C39_3 H39B_3 109.0 . . ?
  H39A_3 C39_3 H39B_3 107.8 . . ?
  C39_3 C40_3 C41_3 111.21(18) . . ?
  C39_3 C40_3 H40A_3 109.4 . . ?
  C41_3 C40_3 H40A_3 109.4 . . ?
  C39_3 C40_3 H40B_3 109.4 . . ?
  C41_3 C40_3 H40B_3 109.4 . . ?
  H40A_3 C40_3 H40B_3 108.0 . . ?
  C42_3 C41_3 C40_3 111.6(2) . . ?
  C42_3 C41_3 H41A_3 109.3 . . ?
  C40_3 C41_3 H41A_3 109.3 . . ?
  C42_3 C41_3 H41B_3 109.3 . . ?
  C40_3 C41_3 H41B_3 109.3 . . ?
  H41A_3 C41_3 H41B_3 108.0 . . ?
  C41_3 C42_3 H42A_3 109.5 . . ?
  C41_3 C42_3 H42B_3 109.5 . . ?
  H42A_3 C42_3 H42B_3 109.5 . . ?
  C41_3 C42_3 H42C_3 109.5 . . ?
  H42A_3 C42_3 H42C_3 109.5 . . ?
  H42B_3 C42_3 H42C_3 109.5 . . ?
  N2_3 C43A_3 C44A_3 115.3(2) . . ?
  N2_3 C43A_3 H43A_3 108.5 . . ?
  C44A_3 C43A_3 H43A_3 108.5 . . ?
  N2_3 C43A_3 H43B_3 108.5 . . ?
  C44A_3 C43A_3 H43B_3 108.5 . . ?
  H43A_3 C43A_3 H43B_3 107.5 . . ?
  C43A_3 C44A_3 C45A_3 108.20(19) . . ?
  C43A_3 C44A_3 H44A_3 110.1 . . ?
  C45A_3 C44A_3 H44A_3 110.1 . . ?
  C43A_3 C44A_3 H44B_3 110.1 . . ?
  C45A_3 C44A_3 H44B_3 110.1 . . ?
  H44A_3 C44A_3 H44B_3 108.4 . . ?
  C46A_3 C45A_3 C44A_3 112.9(2) . . ?
  C46A_3 C45A_3 H45A_3 109.0 . . ?
  C44A_3 C45A_3 H45A_3 109.0 . . ?
  C46A_3 C45A_3 H45B_3 109.0 . . ?
  C44A_3 C45A_3 H45B_3 109.0 . . ?
  H45A_3 C45A_3 H45B_3 107.8 . . ?
  C45A_3 C46A_3 H46A_3 109.5 . . ?
  C45A_3 C46A_3 H46B_3 109.5 . . ?
  H46A_3 C46A_3 H46B_3 109.5 . . ?
  C45A_3 C46A_3 H46C_3 109.5 . . ?
  H46A_3 C46A_3 H46C_3 109.5 . . ?
  H46B_3 C46A_3 H46C_3 109.5 . . ?
  N2_3 C43B_3 C44B_3 108.6(6) . . ?
  N2_3 C43B_3 H43C_3 110.0 . . ?
  C44B_3 C43B_3 H43C_3 110.0 . . ?
  N2_3 C43B_3 H43D_3 110.0 . . ?
  C44B_3 C43B_3 H43D_3 110.0 . . ?
  H43C_3 C43B_3 H43D_3 108.3 . . ?
  C43B_3 C44B_3 C45B_3 108.8(4) . . ?
  C43B_3 C44B_3 H44C_3 109.9 . . ?
  C45B_3 C44B_3 H44C_3 109.9 . . ?
  C43B_3 C44B_3 H44D_3 109.9 . . ?
  C45B_3 C44B_3 H44D_3 109.9 . . ?
  H44C_3 C44B_3 H44D_3 108.3 . . ?
  C46B_3 C45B_3 C44B_3 108.7(4) . . ?
  C46B_3 C45B_3 H45C_3 110.0 . . ?
  C44B_3 C45B_3 H45C_3 110.0 . . ?
  C46B_3 C45B_3 H45D_3 110.0 . . ?
  C44B_3 C45B_3 H45D_3 110.0 . . ?
  H45C_3 C45B_3 H45D_3 108.3 . . ?
  C45B_3 C46B_3 H46D_3 109.5 . . ?
  C45B_3 C46B_3 H46E_3 109.5 . . ?
  H46D_3 C46B_3 H46E_3 109.5 . . ?
  C45B_3 C46B_3 H46F_3 109.5 . . ?
  H46D_3 C46B_3 H46F_3 109.5 . . ?
  H46E_3 C46B_3 H46F_3 109.5 . . ?
  C36_3 N1_3 C35_3 124.73(13) . . ?
  C36_3 N1_3 C39_3 118.04(14) . . ?
  C35_3 N1_3 C39_3 117.21(13) . . ?
  C38_3 N2_3 C37_3 124.87(14) . . ?
  C38_3 N2_3 C43A_3 117.7(3) . . ?
  C37_3 N2_3 C43A_3 117.4(3) . . ?
  C38_3 N2_3 C43B_3 118.1(11) . . ?
  C37_3 N2_3 C43B_3 116.4(11) . . ?
  C2_4 C1_4 C34_4 121.21(15) . . ?
  C2_4 C1_4 H1_4 119.4 . . ?
  C34_4 C1_4 H1_4 119.4 . . ?
  C1_4 C2_4 C3_4 120.59(16) . . ?
  C1_4 C2_4 H2_4 119.7 . . ?
  C3_4 C2_4 H2_4 119.7 . . ?
  C4_4 C3_4 C2_4 119.60(15) . . ?
  C4_4 C3_4 H3_4 120.2 . . ?
  C2_4 C3_4 H3_4 120.2 . . ?
  C3_4 C4_4 C5_4 120.52(15) . . ?
  C3_4 C4_4 C35_4 119.34(14) . . ?
  C5_4 C4_4 C35_4 120.14(15) . . ?
  C4_4 C5_4 C34_4 120.07(15) . . ?
  C4_4 C5_4 C6_4 119.79(15) . . ?
  C34_4 C5_4 C6_4 120.07(14) . . ?
  C7_4 C6_4 C5_4 119.73(15) . . ?
  C7_4 C6_4 C36_4 119.84(15) . . ?
  C5_4 C6_4 C36_4 120.33(14) . . ?
  C6_4 C7_4 C8_4 121.27(15) . . ?
  C6_4 C7_4 H7_4 119.4 . . ?
  C8_4 C7_4 H7_4 119.4 . . ?
  C33_4 C8_4 C7_4 119.51(14) . . ?
  C33_4 C8_4 C9_4 119.85(16) . . ?
  C7_4 C8_4 C9_4 120.63(15) . . ?
  C10_4 C9_4 C8_4 119.88(16) . . ?
  C10_4 C9_4 H9_4 120.1 . . ?
  C8_4 C9_4 H9_4 120.1 . . ?
  C9_4 C10_4 C11_4 121.03(15) . . ?
  C9_4 C10_4 H10_4 119.5 . . ?
  C11_4 C10_4 H10_4 119.5 . . ?
  C32_4 C11_4 C10_4 119.73(16) . . ?
  C32_4 C11_4 C12_4 119.47(16) . . ?
  C10_4 C11_4 C12_4 120.73(15) . . ?
  C13_4 C12_4 C11_4 120.89(16) . . ?
  C13_4 C12_4 H12_4 119.6 . . ?
  C11_4 C12_4 H12_4 119.6 . . ?
  C12_4 C13_4 C14_4 120.61(16) . . ?
  C12_4 C13_4 H13_4 119.7 . . ?
  C14_4 C13_4 H13_4 119.7 . . ?
  C31_4 C14_4 C13_4 119.76(16) . . ?
  C31_4 C14_4 C15_4 119.70(16) . . ?
  C13_4 C14_4 C15_4 120.54(16) . . ?
  C16_4 C15_4 C14_4 120.58(16) . . ?
  C16_4 C15_4 H15_4 119.7 . . ?
  C14_4 C15_4 H15_4 119.7 . . ?
  C15_4 C16_4 C17_4 120.50(16) . . ?
  C15_4 C16_4 H16_4 119.7 . . ?
  C17_4 C16_4 H16_4 119.7 . . ?
  C30_4 C17_4 C18_4 120.10(15) . . ?
  C30_4 C17_4 C16_4 119.66(16) . . ?
  C18_4 C17_4 C16_4 120.22(15) . . ?
  C19_4 C18_4 C17_4 120.61(15) . . ?
  C19_4 C18_4 H18_4 119.7 . . ?
  C17_4 C18_4 H18_4 119.7 . . ?
  C18_4 C19_4 C20_4 120.23(15) . . ?
  C18_4 C19_4 H19_4 119.9 . . ?
  C20_4 C19_4 H19_4 119.9 . . ?
  C29_4 C20_4 C21_4 120.10(14) . . ?
  C29_4 C20_4 C19_4 120.41(15) . . ?
  C21_4 C20_4 C19_4 119.47(14) . . ?
  C22_4 C21_4 C20_4 121.48(14) . . ?
  C22_4 C21_4 H21_4 119.3 . . ?
  C20_4 C21_4 H21_4 119.3 . . ?
  C21_4 C22_4 C23_4 119.72(15) . . ?
  C21_4 C22_4 C38_4 119.11(14) . . ?
  C23_4 C22_4 C38_4 120.83(14) . . ?
  C24_4 C23_4 C28_4 120.68(14) . . ?
  C24_4 C23_4 C22_4 119.24(15) . . ?
  C28_4 C23_4 C22_4 119.95(14) . . ?
  C25_4 C24_4 C23_4 120.54(15) . . ?
  C25_4 C24_4 C37_4 118.68(15) . . ?
  C23_4 C24_4 C37_4 120.60(14) . . ?
  C24_4 C25_4 C26_4 119.38(15) . . ?
  C24_4 C25_4 H25_4 120.3 . . ?
  C26_4 C25_4 H25_4 120.3 . . ?
  C27_4 C26_4 C25_4 120.82(15) . . ?
  C27_4 C26_4 H26_4 119.6 . . ?
  C25_4 C26_4 H26_4 119.6 . . ?
  C26_4 C27_4 C28_4 121.73(15) . . ?
  C26_4 C27_4 H27_4 119.1 . . ?
  C28_4 C27_4 H27_4 119.1 . . ?
  C27_4 C28_4 C23_4 116.67(15) . . ?
  C27_4 C28_4 C29_4 123.84(15) . . ?
  C23_4 C28_4 C29_4 119.27(14) . . ?
  C20_4 C29_4 C30_4 117.59(14) . . ?
  C20_4 C29_4 C28_4 117.30(15) . . ?
  C30_4 C29_4 C28_4 124.96(14) . . ?
  C17_4 C30_4 C29_4 117.57(14) . . ?
  C17_4 C30_4 C31_4 117.21(15) . . ?
  C29_4 C30_4 C31_4 125.22(14) . . ?
  C14_4 C31_4 C32_4 117.72(15) . . ?
  C14_4 C31_4 C30_4 117.57(15) . . ?
  C32_4 C31_4 C30_4 124.70(14) . . ?
  C11_4 C32_4 C31_4 117.97(15) . . ?
  C11_4 C32_4 C33_4 117.42(15) . . ?
  C31_4 C32_4 C33_4 124.49(14) . . ?
  C8_4 C33_4 C32_4 118.08(14) . . ?
  C8_4 C33_4 C34_4 117.82(15) . . ?
  C32_4 C33_4 C34_4 124.09(15) . . ?
  C1_4 C34_4 C5_4 117.63(14) . . ?
  C1_4 C34_4 C33_4 123.61(15) . . ?
  C5_4 C34_4 C33_4 118.58(15) . . ?
  O1_4 C35_4 N1_4 119.98(15) . . ?
  O1_4 C35_4 C4_4 122.65(15) . . ?
  N1_4 C35_4 C4_4 117.36(13) . . ?
  O2_4 C36_4 N1_4 120.37(15) . . ?
  O2_4 C36_4 C6_4 122.55(15) . . ?
  N1_4 C36_4 C6_4 117.08(14) . . ?
  O3_4 C37_4 N2_4 119.51(15) . . ?
  O3_4 C37_4 C24_4 122.94(14) . . ?
  N2_4 C37_4 C24_4 117.53(14) . . ?
  O4_4 C38_4 N2_4 120.05(15) . . ?
  O4_4 C38_4 C22_4 122.79(14) . . ?
  N2_4 C38_4 C22_4 117.14(13) . . ?
  N1_4 C39_4 C40_4 114.13(14) . . ?
  N1_4 C39_4 H39A_4 108.7 . . ?
  C40_4 C39_4 H39A_4 108.7 . . ?
  N1_4 C39_4 H39B_4 108.7 . . ?
  C40_4 C39_4 H39B_4 108.7 . . ?
  H39A_4 C39_4 H39B_4 107.6 . . ?
  C39_4 C40_4 C41_4 110.16(15) . . ?
  C39_4 C40_4 H40A_4 109.6 . . ?
  C41_4 C40_4 H40A_4 109.6 . . ?
  C39_4 C40_4 H40B_4 109.6 . . ?
  C41_4 C40_4 H40B_4 109.6 . . ?
  H40A_4 C40_4 H40B_4 108.1 . . ?
  C42_4 C41_4 C40_4 113.17(16) . . ?
  C42_4 C41_4 H41A_4 108.9 . . ?
  C40_4 C41_4 H41A_4 108.9 . . ?
  C42_4 C41_4 H41B_4 108.9 . . ?
  C40_4 C41_4 H41B_4 108.9 . . ?
  H41A_4 C41_4 H41B_4 107.8 . . ?
  C41_4 C42_4 H42A_4 109.5 . . ?
  C41_4 C42_4 H42B_4 109.5 . . ?
  H42A_4 C42_4 H42B_4 109.5 . . ?
  C41_4 C42_4 H42C_4 109.5 . . ?
  H42A_4 C42_4 H42C_4 109.5 . . ?
  H42B_4 C42_4 H42C_4 109.5 . . ?
  N2_4 C43_4 C44_4 113.29(14) . . ?
  N2_4 C43_4 H43A_4 108.9 . . ?
  C44_4 C43_4 H43A_4 108.9 . . ?
  N2_4 C43_4 H43B_4 108.9 . . ?
  C44_4 C43_4 H43B_4 108.9 . . ?
  H43A_4 C43_4 H43B_4 107.7 . . ?
  C43_4 C44_4 C45_4 111.93(15) . . ?
  C43_4 C44_4 H44A_4 109.2 . . ?
  C45_4 C44_4 H44A_4 109.2 . . ?
  C43_4 C44_4 H44B_4 109.2 . . ?
  C45_4 C44_4 H44B_4 109.2 . . ?
  H44A_4 C44_4 H44B_4 107.9 . . ?
  C44_4 C45_4 C46_4 112.61(16) . . ?
  C44_4 C45_4 H45A_4 109.1 . . ?
  C46_4 C45_4 H45A_4 109.1 . . ?
  C44_4 C45_4 H45B_4 109.1 . . ?
  C46_4 C45_4 H45B_4 109.1 . . ?
  H45A_4 C45_4 H45B_4 107.8 . . ?
  C45_4 C46_4 H46A_4 109.5 . . ?
  C45_4 C46_4 H46B_4 109.5 . . ?
  H46A_4 C46_4 H46B_4 109.5 . . ?
  C45_4 C46_4 H46C_4 109.5 . . ?
  H46A_4 C46_4 H46C_4 109.5 . . ?
  H46B_4 C46_4 H46C_4 109.5 . . ?
  C36_4 N1_4 C35_4 124.48(14) . . ?
  C36_4 N1_4 C39_4 117.80(14) . . ?
  C35_4 N1_4 C39_4 117.65(13) . . ?
  C38_4 N2_4 C37_4 124.24(14) . . ?
  C38_4 N2_4 C43_4 117.54(13) . . ?
  C37_4 N2_4 C43_4 118.17(13) . . ?

loop_
 _geom_torsion_atom_site_label_1
 _geom_torsion_atom_site_label_2
 _geom_torsion_atom_site_label_3
 _geom_torsion_atom_site_label_4
 _geom_torsion
 _geom_torsion_site_symmetry_1
 _geom_torsion_site_symmetry_2
 _geom_torsion_site_symmetry_3
 _geom_torsion_site_symmetry_4
 _geom_torsion_publ_flag
  C34_1 C1_1 C2_1 C3_1 0.7(2) . . . . ?
  C1_1 C2_1 C3_1 C4_1 -3.8(2) . . . . ?
  C2_1 C3_1 C4_1 C5_1 1.6(2) . . . . ?
  C2_1 C3_1 C4_1 C35_1 -176.42(16) . . . . ?
  C3_1 C4_1 C5_1 C34_1 3.7(2) . . . . ?
  C35_1 C4_1 C5_1 C34_1 -178.36(15) . . . . ?
  C3_1 C4_1 C5_1 C6_1 -173.04(15) . . . . ?
  C35_1 C4_1 C5_1 C6_1 4.9(2) . . . . ?
  C4_1 C5_1 C6_1 C7_1 170.67(15) . . . . ?
  C34_1 C5_1 C6_1 C7_1 -6.0(2) . . . . ?
  C4_1 C5_1 C6_1 C36_1 -4.3(2) . . . . ?
  C34_1 C5_1 C6_1 C36_1 179.02(15) . . . . ?
  C5_1 C6_1 C7_1 C8_1 5.9(2) . . . . ?
  C36_1 C6_1 C7_1 C8_1 -179.09(15) . . . . ?
  C6_1 C7_1 C8_1 C33_1 5.3(2) . . . . ?
  C6_1 C7_1 C8_1 C9_1 -174.35(15) . . . . ?
  C33_1 C8_1 C9_1 C10_1 -2.4(2) . . . . ?
  C7_1 C8_1 C9_1 C10_1 177.24(15) . . . . ?
  C8_1 C9_1 C10_1 C11_1 10.9(2) . . . . ?
  C9_1 C10_1 C11_1 C32_1 -2.6(2) . . . . ?
  C9_1 C10_1 C11_1 C12_1 175.46(15) . . . . ?
  C32_1 C11_1 C12_1 C13_1 -1.3(2) . . . . ?
  C10_1 C11_1 C12_1 C13_1 -179.41(15) . . . . ?
  C11_1 C12_1 C13_1 C14_1 9.1(2) . . . . ?
  C12_1 C13_1 C14_1 C31_1 0.2(2) . . . . ?
  C12_1 C13_1 C14_1 C15_1 178.47(15) . . . . ?
  C31_1 C14_1 C15_1 C16_1 -2.2(2) . . . . ?
  C13_1 C14_1 C15_1 C16_1 179.57(15) . . . . ?
  C14_1 C15_1 C16_1 C17_1 11.2(2) . . . . ?
  C15_1 C16_1 C17_1 C30_1 -0.9(2) . . . . ?
  C15_1 C16_1 C17_1 C18_1 177.99(14) . . . . ?
  C30_1 C17_1 C18_1 C19_1 0.1(2) . . . . ?
  C16_1 C17_1 C18_1 C19_1 -178.84(14) . . . . ?
  C17_1 C18_1 C19_1 C20_1 10.2(2) . . . . ?
  C18_1 C19_1 C20_1 C29_1 -3.8(2) . . . . ?
  C18_1 C19_1 C20_1 C21_1 174.60(14) . . . . ?
  C29_1 C20_1 C21_1 C22_1 3.3(2) . . . . ?
  C19_1 C20_1 C21_1 C22_1 -175.09(14) . . . . ?
  C20_1 C21_1 C22_1 C23_1 6.2(2) . . . . ?
  C20_1 C21_1 C22_1 C37_1 -179.03(14) . . . . ?
  C21_1 C22_1 C23_1 C24_1 170.45(14) . . . . ?
  C37_1 C22_1 C23_1 C24_1 -4.3(2) . . . . ?
  C21_1 C22_1 C23_1 C28_1 -4.5(2) . . . . ?
  C37_1 C22_1 C23_1 C28_1 -179.23(14) . . . . ?
  C28_1 C23_1 C24_1 C25_1 1.1(2) . . . . ?
  C22_1 C23_1 C24_1 C25_1 -173.80(14) . . . . ?
  C28_1 C23_1 C24_1 C38_1 176.68(14) . . . . ?
  C22_1 C23_1 C24_1 C38_1 1.8(2) . . . . ?
  C23_1 C24_1 C25_1 C26_1 3.4(2) . . . . ?
  C38_1 C24_1 C25_1 C26_1 -172.19(15) . . . . ?
  C24_1 C25_1 C26_1 C27_1 -3.1(2) . . . . ?
  C25_1 C26_1 C27_1 C28_1 -1.8(2) . . . . ?
  C26_1 C27_1 C28_1 C23_1 6.1(2) . . . . ?
  C26_1 C27_1 C28_1 C29_1 -178.67(14) . . . . ?
  C24_1 C23_1 C28_1 C27_1 -5.7(2) . . . . ?
  C22_1 C23_1 C28_1 C27_1 169.17(13) . . . . ?
  C24_1 C23_1 C28_1 C29_1 178.78(13) . . . . ?
  C22_1 C23_1 C28_1 C29_1 -6.3(2) . . . . ?
  C21_1 C20_1 C29_1 C30_1 169.14(13) . . . . ?
  C19_1 C20_1 C29_1 C30_1 -12.4(2) . . . . ?
  C21_1 C20_1 C29_1 C28_1 -14.0(2) . . . . ?
  C19_1 C20_1 C29_1 C28_1 164.44(13) . . . . ?
  C27_1 C28_1 C29_1 C20_1 -159.78(14) . . . . ?
  C23_1 C28_1 C29_1 C20_1 15.4(2) . . . . ?
  C27_1 C28_1 C29_1 C30_1 16.9(2) . . . . ?
  C23_1 C28_1 C29_1 C30_1 -167.99(13) . . . . ?
  C18_1 C17_1 C30_1 C29_1 -16.3(2) . . . . ?
  C16_1 C17_1 C30_1 C29_1 162.61(13) . . . . ?
  C18_1 C17_1 C30_1 C31_1 163.36(14) . . . . ?
  C16_1 C17_1 C30_1 C31_1 -17.7(2) . . . . ?
  C20_1 C29_1 C30_1 C17_1 22.1(2) . . . . ?
  C28_1 C29_1 C30_1 C17_1 -154.52(14) . . . . ?
  C20_1 C29_1 C30_1 C31_1 -157.52(14) . . . . ?
  C28_1 C29_1 C30_1 C31_1 25.8(2) . . . . ?
  C13_1 C14_1 C31_1 C30_1 161.71(14) . . . . ?
  C15_1 C14_1 C31_1 C30_1 -16.5(2) . . . . ?
  C13_1 C14_1 C31_1 C32_1 -16.9(2) . . . . ?
  C15_1 C14_1 C31_1 C32_1 164.81(14) . . . . ?
  C17_1 C30_1 C31_1 C14_1 26.2(2) . . . . ?
  C29_1 C30_1 C31_1 C14_1 -154.10(14) . . . . ?
  C17_1 C30_1 C31_1 C32_1 -155.20(14) . . . . ?
  C29_1 C30_1 C31_1 C32_1 24.5(2) . . . . ?
  C10_1 C11_1 C32_1 C33_1 -14.0(2) . . . . ?
  C12_1 C11_1 C32_1 C33_1 167.94(14) . . . . ?
  C10_1 C11_1 C32_1 C31_1 162.92(14) . . . . ?
  C12_1 C11_1 C32_1 C31_1 -15.2(2) . . . . ?
  C14_1 C31_1 C32_1 C11_1 24.1(2) . . . . ?
  C30_1 C31_1 C32_1 C11_1 -154.46(14) . . . . ?
  C14_1 C31_1 C32_1 C33_1 -159.25(14) . . . . ?
  C30_1 C31_1 C32_1 C33_1 22.2(2) . . . . ?
  C7_1 C8_1 C33_1 C32_1 166.27(14) . . . . ?
  C9_1 C8_1 C33_1 C32_1 -14.1(2) . . . . ?
  C7_1 C8_1 C33_1 C34_1 -15.7(2) . . . . ?
  C9_1 C8_1 C33_1 C34_1 163.90(14) . . . . ?
  C11_1 C32_1 C33_1 C8_1 22.0(2) . . . . ?
  C31_1 C32_1 C33_1 C8_1 -154.62(14) . . . . ?
  C11_1 C32_1 C33_1 C34_1 -155.84(14) . . . . ?
  C31_1 C32_1 C33_1 C34_1 27.5(2) . . . . ?
  C2_1 C1_1 C34_1 C5_1 4.5(2) . . . . ?
  C2_1 C1_1 C34_1 C33_1 179.08(14) . . . . ?
  C4_1 C5_1 C34_1 C1_1 -6.6(2) . . . . ?
  C6_1 C5_1 C34_1 C1_1 170.14(14) . . . . ?
  C4_1 C5_1 C34_1 C33_1 178.57(14) . . . . ?
  C6_1 C5_1 C34_1 C33_1 -4.7(2) . . . . ?
  C8_1 C33_1 C34_1 C1_1 -159.17(14) . . . . ?
  C32_1 C33_1 C34_1 C1_1 18.7(2) . . . . ?
  C8_1 C33_1 C34_1 C5_1 15.4(2) . . . . ?
  C32_1 C33_1 C34_1 C5_1 -166.78(14) . . . . ?
  C3_1 C4_1 C35_1 O1_1 -3.2(3) . . . . ?
  C5_1 C4_1 C35_1 O1_1 178.82(18) . . . . ?
  C3_1 C4_1 C35_1 N1_1 176.77(16) . . . . ?
  C5_1 C4_1 C35_1 N1_1 -1.2(3) . . . . ?
  C7_1 C6_1 C36_1 O2_1 4.3(3) . . . . ?
  C5_1 C6_1 C36_1 O2_1 179.32(18) . . . . ?
  C7_1 C6_1 C36_1 N1_1 -175.07(16) . . . . ?
  C5_1 C6_1 C36_1 N1_1 -0.1(3) . . . . ?
  C21_1 C22_1 C37_1 O3_1 4.7(2) . . . . ?
  C23_1 C22_1 C37_1 O3_1 179.53(15) . . . . ?
  C21_1 C22_1 C37_1 N2_1 -173.94(15) . . . . ?
  C23_1 C22_1 C37_1 N2_1 0.8(2) . . . . ?
  C25_1 C24_1 C38_1 O4_1 0.4(3) . . . . ?
  C23_1 C24_1 C38_1 O4_1 -175.23(17) . . . . ?
  C25_1 C24_1 C38_1 N2_1 179.72(16) . . . . ?
  C23_1 C24_1 C38_1 N2_1 4.1(2) . . . . ?
  N1_1 C39_1 C40_1 C41_1 -176.86(16) . . . . ?
  C39_1 C40_1 C41_1 C42_1 171.91(19) . . . . ?
  N2_1 C43A_1 C44A_1 C45A_1 171.5(2) . . . . ?
  C43A_1 C44A_1 C45A_1 C46A_1 72.4(3) . . . . ?
  N2_1 C43B_1 C44B_1 C45B_1 -171.4(3) . . . . ?
  C43B_1 C44B_1 C45B_1 C46B_1 178.2(4) . . . . ?
  O2_1 C36_1 N1_1 C35_1 -175.37(19) . . . . ?
  C6_1 C36_1 N1_1 C35_1 4.1(3) . . . . ?
  O2_1 C36_1 N1_1 C39_1 0.1(3) . . . . ?
  C6_1 C36_1 N1_1 C39_1 179.59(18) . . . . ?
  O1_1 C35_1 N1_1 C36_1 176.52(19) . . . . ?
  C4_1 C35_1 N1_1 C36_1 -3.4(3) . . . . ?
  O1_1 C35_1 N1_1 C39_1 1.1(3) . . . . ?
  C4_1 C35_1 N1_1 C39_1 -178.88(18) . . . . ?
  C40_1 C39_1 N1_1 C36_1 77.3(2) . . . . ?
  C40_1 C39_1 N1_1 C35_1 -106.9(2) . . . . ?
  O3_1 C37_1 N2_1 C38_1 -173.16(17) . . . . ?
  C22_1 C37_1 N2_1 C38_1 5.6(3) . . . . ?
  O3_1 C37_1 N2_1 C43B_1 17.6(3) . . . . ?
  C22_1 C37_1 N2_1 C43B_1 -163.7(2) . . . . ?
  O3_1 C37_1 N2_1 C43A_1 -10.8(3) . . . . ?
  C22_1 C37_1 N2_1 C43A_1 167.94(18) . . . . ?
  O4_1 C38_1 N2_1 C37_1 171.35(18) . . . . ?
  C24_1 C38_1 N2_1 C37_1 -8.0(3) . . . . ?
  O4_1 C38_1 N2_1 C43B_1 -19.3(3) . . . . ?
  C24_1 C38_1 N2_1 C43B_1 161.4(2) . . . . ?
  O4_1 C38_1 N2_1 C43A_1 9.6(3) . . . . ?
  C24_1 C38_1 N2_1 C43A_1 -169.78(18) . . . . ?
  C44B_1 C43B_1 N2_1 C37_1 -97.5(3) . . . . ?
  C44B_1 C43B_1 N2_1 C38_1 92.4(3) . . . . ?
  C44A_1 C43A_1 N2_1 C37_1 -69.9(3) . . . . ?
  C44A_1 C43A_1 N2_1 C38_1 93.6(3) . . . . ?
  C34_2 C1_2 C2_2 C3_2 1.2(2) . . . . ?
  C1_2 C2_2 C3_2 C4_2 4.0(2) . . . . ?
  C2_2 C3_2 C4_2 C5_2 -2.9(2) . . . . ?
  C2_2 C3_2 C4_2 C35_2 172.57(15) . . . . ?
  C3_2 C4_2 C5_2 C34_2 -3.3(2) . . . . ?
  C35_2 C4_2 C5_2 C34_2 -178.69(14) . . . . ?
  C3_2 C4_2 C5_2 C6_2 173.43(14) . . . . ?
  C35_2 C4_2 C5_2 C6_2 -2.0(2) . . . . ?
  C4_2 C5_2 C6_2 C7_2 -174.64(14) . . . . ?
  C34_2 C5_2 C6_2 C7_2 2.1(2) . . . . ?
  C4_2 C5_2 C6_2 C36_2 -1.9(2) . . . . ?
  C34_2 C5_2 C6_2 C36_2 174.86(14) . . . . ?
  C5_2 C6_2 C7_2 C8_2 -4.4(2) . . . . ?
  C36_2 C6_2 C7_2 C8_2 -177.25(14) . . . . ?
  C6_2 C7_2 C8_2 C33_2 -2.4(2) . . . . ?
  C6_2 C7_2 C8_2 C9_2 175.75(14) . . . . ?
  C33_2 C8_2 C9_2 C10_2 4.6(2) . . . . ?
  C7_2 C8_2 C9_2 C10_2 -173.50(15) . . . . ?
  C8_2 C9_2 C10_2 C11_2 -9.8(2) . . . . ?
  C9_2 C10_2 C11_2 C32_2 -1.3(2) . . . . ?
  C9_2 C10_2 C11_2 C12_2 -179.90(15) . . . . ?
  C10_2 C11_2 C12_2 C13_2 178.71(15) . . . . ?
  C32_2 C11_2 C12_2 C13_2 0.1(2) . . . . ?
  C11_2 C12_2 C13_2 C14_2 -9.8(2) . . . . ?
  C12_2 C13_2 C14_2 C31_2 1.0(2) . . . . ?
  C12_2 C13_2 C14_2 C15_2 -178.24(15) . . . . ?
  C31_2 C14_2 C15_2 C16_2 -0.2(2) . . . . ?
  C13_2 C14_2 C15_2 C16_2 179.01(15) . . . . ?
  C14_2 C15_2 C16_2 C17_2 -8.7(2) . . . . ?
  C15_2 C16_2 C17_2 C30_2 0.7(2) . . . . ?
  C15_2 C16_2 C17_2 C18_2 178.49(16) . . . . ?
  C30_2 C17_2 C18_2 C19_2 0.8(2) . . . . ?
  C16_2 C17_2 C18_2 C19_2 -177.02(15) . . . . ?
  C17_2 C18_2 C19_2 C20_2 -10.4(2) . . . . ?
  C18_2 C19_2 C20_2 C29_2 3.2(2) . . . . ?
  C18_2 C19_2 C20_2 C21_2 -176.85(15) . . . . ?
  C29_2 C20_2 C21_2 C22_2 -2.7(2) . . . . ?
  C19_2 C20_2 C21_2 C22_2 177.32(14) . . . . ?
  C20_2 C21_2 C22_2 C23_2 -6.0(2) . . . . ?
  C20_2 C21_2 C22_2 C38_2 177.79(14) . . . . ?
  C21_2 C22_2 C23_2 C24_2 -174.27(14) . . . . ?
  C38_2 C22_2 C23_2 C24_2 2.0(2) . . . . ?
  C21_2 C22_2 C23_2 C28_2 2.7(2) . . . . ?
  C38_2 C22_2 C23_2 C28_2 178.93(13) . . . . ?
  C28_2 C23_2 C24_2 C25_2 -4.3(2) . . . . ?
  C22_2 C23_2 C24_2 C25_2 172.67(14) . . . . ?
  C28_2 C23_2 C24_2 C37_2 175.58(13) . . . . ?
  C22_2 C23_2 C24_2 C37_2 -7.4(2) . . . . ?
  C23_2 C24_2 C25_2 C26_2 -3.0(2) . . . . ?
  C37_2 C24_2 C25_2 C26_2 177.14(14) . . . . ?
  C24_2 C25_2 C26_2 C27_2 5.0(2) . . . . ?
  C25_2 C26_2 C27_2 C28_2 0.3(2) . . . . ?
  C26_2 C27_2 C28_2 C23_2 -7.4(2) . . . . ?
  C26_2 C27_2 C28_2 C29_2 176.13(14) . . . . ?
  C24_2 C23_2 C28_2 C27_2 9.3(2) . . . . ?
  C22_2 C23_2 C28_2 C27_2 -167.66(13) . . . . ?
  C24_2 C23_2 C28_2 C29_2 -174.06(13) . . . . ?
  C22_2 C23_2 C28_2 C29_2 9.0(2) . . . . ?
  C19_2 C20_2 C29_2 C30_2 13.2(2) . . . . ?
  C21_2 C20_2 C29_2 C30_2 -166.76(14) . . . . ?
  C19_2 C20_2 C29_2 C28_2 -165.84(14) . . . . ?
  C21_2 C20_2 C29_2 C28_2 14.2(2) . . . . ?
  C27_2 C28_2 C29_2 C20_2 159.20(14) . . . . ?
  C23_2 C28_2 C29_2 C20_2 -17.2(2) . . . . ?
  C27_2 C28_2 C29_2 C30_2 -19.7(2) . . . . ?
  C23_2 C28_2 C29_2 C30_2 163.84(14) . . . . ?
  C18_2 C17_2 C30_2 C29_2 15.5(2) . . . . ?
  C16_2 C17_2 C30_2 C29_2 -166.66(14) . . . . ?
  C18_2 C17_2 C30_2 C31_2 -162.22(15) . . . . ?
  C16_2 C17_2 C30_2 C31_2 15.6(2) . . . . ?
  C20_2 C29_2 C30_2 C17_2 -22.2(2) . . . . ?
  C28_2 C29_2 C30_2 C17_2 156.76(14) . . . . ?
  C20_2 C29_2 C30_2 C31_2 155.38(15) . . . . ?
  C28_2 C29_2 C30_2 C31_2 -25.7(2) . . . . ?
  C15_2 C14_2 C31_2 C30_2 16.5(2) . . . . ?
  C13_2 C14_2 C31_2 C30_2 -162.73(14) . . . . ?
  C15_2 C14_2 C31_2 C32_2 -163.83(14) . . . . ?
  C13_2 C14_2 C31_2 C32_2 17.0(2) . . . . ?
  C17_2 C30_2 C31_2 C14_2 -23.9(2) . . . . ?
  C29_2 C30_2 C31_2 C14_2 158.51(15) . . . . ?
  C17_2 C30_2 C31_2 C32_2 156.41(15) . . . . ?
  C29_2 C30_2 C31_2 C32_2 -21.1(2) . . . . ?
  C10_2 C11_2 C32_2 C33_2 17.0(2) . . . . ?
  C12_2 C11_2 C32_2 C33_2 -164.38(14) . . . . ?
  C10_2 C11_2 C32_2 C31_2 -160.87(14) . . . . ?
  C12_2 C11_2 C32_2 C31_2 17.7(2) . . . . ?
  C14_2 C31_2 C32_2 C11_2 -25.9(2) . . . . ?
  C30_2 C31_2 C32_2 C11_2 153.72(15) . . . . ?
  C14_2 C31_2 C32_2 C33_2 156.36(14) . . . . ?
  C30_2 C31_2 C32_2 C33_2 -24.0(2) . . . . ?
  C7_2 C8_2 C33_2 C32_2 -170.74(14) . . . . ?
  C9_2 C8_2 C33_2 C32_2 11.1(2) . . . . ?
  C7_2 C8_2 C33_2 C34_2 11.0(2) . . . . ?
  C9_2 C8_2 C33_2 C34_2 -167.12(14) . . . . ?
  C11_2 C32_2 C33_2 C8_2 -21.5(2) . . . . ?
  C31_2 C32_2 C33_2 C8_2 156.18(14) . . . . ?
  C11_2 C32_2 C33_2 C34_2 156.61(14) . . . . ?
  C31_2 C32_2 C33_2 C34_2 -25.7(2) . . . . ?
  C2_2 C1_2 C34_2 C5_2 -7.1(2) . . . . ?
  C2_2 C1_2 C34_2 C33_2 177.81(14) . . . . ?
  C4_2 C5_2 C34_2 C1_2 8.1(2) . . . . ?
  C6_2 C5_2 C34_2 C1_2 -168.63(13) . . . . ?
  C4_2 C5_2 C34_2 C33_2 -176.60(13) . . . . ?
  C6_2 C5_2 C34_2 C33_2 6.7(2) . . . . ?
  C8_2 C33_2 C34_2 C1_2 161.92(14) . . . . ?
  C32_2 C33_2 C34_2 C1_2 -16.2(2) . . . . ?
  C8_2 C33_2 C34_2 C5_2 -13.0(2) . . . . ?
  C32_2 C33_2 C34_2 C5_2 168.85(14) . . . . ?
  C3_2 C4_2 C35_2 O1_2 5.9(3) . . . . ?
  C5_2 C4_2 C35_2 O1_2 -178.65(16) . . . . ?
  C3_2 C4_2 C35_2 N1_2 -172.13(15) . . . . ?
  C5_2 C4_2 C35_2 N1_2 3.4(2) . . . . ?
  C7_2 C6_2 C36_2 O2_2 -1.3(2) . . . . ?
  C5_2 C6_2 C36_2 O2_2 -174.15(15) . . . . ?
  C7_2 C6_2 C36_2 N1_2 177.10(14) . . . . ?
  C5_2 C6_2 C36_2 N1_2 4.2(2) . . . . ?
  C25_2 C24_2 C37_2 O3_2 7.1(2) . . . . ?
  C23_2 C24_2 C37_2 O3_2 -172.83(14) . . . . ?
  C25_2 C24_2 C37_2 N2_2 -172.34(14) . . . . ?
  C23_2 C24_2 C37_2 N2_2 7.8(2) . . . . ?
  C21_2 C22_2 C38_2 O4_2 -1.3(2) . . . . ?
  C23_2 C22_2 C38_2 O4_2 -177.58(14) . . . . ?
  C21_2 C22_2 C38_2 N2_2 179.31(13) . . . . ?
  C23_2 C22_2 C38_2 N2_2 3.1(2) . . . . ?
  N1_2 C39_2 C40_2 C41_2 -165.03(14) . . . . ?
  C39_2 C40_2 C41_2 C42_2 -58.2(2) . . . . ?
  N2_2 C43_2 C44_2 C45_2 175.77(15) . . . . ?
  C43_2 C44_2 C45_2 C46_2 -179.82(18) . . . . ?
  O2_2 C36_2 N1_2 C35_2 175.58(15) . . . . ?
  C6_2 C36_2 N1_2 C35_2 -2.8(2) . . . . ?
  O2_2 C36_2 N1_2 C39_2 3.7(2) . . . . ?
  C6_2 C36_2 N1_2 C39_2 -174.73(13) . . . . ?
  O1_2 C35_2 N1_2 C36_2 -178.92(16) . . . . ?
  C4_2 C35_2 N1_2 C36_2 -0.9(2) . . . . ?
  O1_2 C35_2 N1_2 C39_2 -7.0(2) . . . . ?
  C4_2 C35_2 N1_2 C39_2 171.02(14) . . . . ?
  C40_2 C39_2 N1_2 C36_2 91.11(18) . . . . ?
  C40_2 C39_2 N1_2 C35_2 -81.38(19) . . . . ?
  O4_2 C38_2 N2_2 C37_2 178.00(14) . . . . ?
  C22_2 C38_2 N2_2 C37_2 -2.6(2) . . . . ?
  O4_2 C38_2 N2_2 C43_2 -2.8(2) . . . . ?
  C22_2 C38_2 N2_2 C43_2 176.57(13) . . . . ?
  O3_2 C37_2 N2_2 C38_2 177.93(14) . . . . ?
  C24_2 C37_2 N2_2 C38_2 -2.7(2) . . . . ?
  O3_2 C37_2 N2_2 C43_2 -1.3(2) . . . . ?
  C24_2 C37_2 N2_2 C43_2 178.16(13) . . . . ?
  C44_2 C43_2 N2_2 C38_2 -82.40(18) . . . . ?
  C44_2 C43_2 N2_2 C37_2 96.85(17) . . . . ?
  C34_3 C1_3 C2_3 C3_3 -0.9(2) . . . . ?
  C1_3 C2_3 C3_3 C4_3 -5.6(2) . . . . ?
  C2_3 C3_3 C4_3 C5_3 4.1(2) . . . . ?
  C2_3 C3_3 C4_3 C35_3 -174.63(14) . . . . ?
  C3_3 C4_3 C5_3 C34_3 3.7(2) . . . . ?
  C35_3 C4_3 C5_3 C34_3 -177.52(13) . . . . ?
  C3_3 C4_3 C5_3 C6_3 -173.85(14) . . . . ?
  C35_3 C4_3 C5_3 C6_3 4.9(2) . . . . ?
  C4_3 C5_3 C6_3 C7_3 175.79(14) . . . . ?
  C34_3 C5_3 C6_3 C7_3 -1.8(2) . . . . ?
  C4_3 C5_3 C6_3 C36_3 0.8(2) . . . . ?
  C34_3 C5_3 C6_3 C36_3 -176.75(14) . . . . ?
  C5_3 C6_3 C7_3 C8_3 5.2(2) . . . . ?
  C36_3 C6_3 C7_3 C8_3 -179.74(14) . . . . ?
  C6_3 C7_3 C8_3 C33_3 1.9(2) . . . . ?
  C6_3 C7_3 C8_3 C9_3 -177.65(14) . . . . ?
  C33_3 C8_3 C9_3 C10_3 -3.5(2) . . . . ?
  C7_3 C8_3 C9_3 C10_3 176.11(15) . . . . ?
  C8_3 C9_3 C10_3 C11_3 9.1(2) . . . . ?
  C9_3 C10_3 C11_3 C32_3 0.5(2) . . . . ?
  C9_3 C10_3 C11_3 C12_3 179.75(15) . . . . ?
  C32_3 C11_3 C12_3 C13_3 -1.7(2) . . . . ?
  C10_3 C11_3 C12_3 C13_3 178.99(16) . . . . ?
  C11_3 C12_3 C13_3 C14_3 10.2(2) . . . . ?
  C12_3 C13_3 C14_3 C31_3 -0.3(2) . . . . ?
  C12_3 C13_3 C14_3 C15_3 179.02(15) . . . . ?
  C31_3 C14_3 C15_3 C16_3 -0.1(2) . . . . ?
  C13_3 C14_3 C15_3 C16_3 -179.43(15) . . . . ?
  C14_3 C15_3 C16_3 C17_3 10.2(2) . . . . ?
  C15_3 C16_3 C17_3 C30_3 -2.0(2) . . . . ?
  C15_3 C16_3 C17_3 C18_3 178.71(15) . . . . ?
  C30_3 C17_3 C18_3 C19_3 0.5(2) . . . . ?
  C16_3 C17_3 C18_3 C19_3 179.83(15) . . . . ?
  C17_3 C18_3 C19_3 C20_3 7.9(2) . . . . ?
  C18_3 C19_3 C20_3 C29_3 -2.1(2) . . . . ?
  C18_3 C19_3 C20_3 C21_3 178.04(15) . . . . ?
  C29_3 C20_3 C21_3 C22_3 0.8(2) . . . . ?
  C19_3 C20_3 C21_3 C22_3 -179.31(14) . . . . ?
  C20_3 C21_3 C22_3 C23_3 7.8(2) . . . . ?
  C20_3 C21_3 C22_3 C38_3 -176.11(14) . . . . ?
  C21_3 C22_3 C23_3 C24_3 173.54(14) . . . . ?
  C38_3 C22_3 C23_3 C24_3 -2.5(2) . . . . ?
  C21_3 C22_3 C23_3 C28_3 -3.4(2) . . . . ?
  C38_3 C22_3 C23_3 C28_3 -179.48(14) . . . . ?
  C28_3 C23_3 C24_3 C25_3 4.4(2) . . . . ?
  C22_3 C23_3 C24_3 C25_3 -172.57(14) . . . . ?
  C28_3 C23_3 C24_3 C37_3 -177.73(14) . . . . ?
  C22_3 C23_3 C24_3 C37_3 5.3(2) . . . . ?
  C23_3 C24_3 C25_3 C26_3 3.0(2) . . . . ?
  C37_3 C24_3 C25_3 C26_3 -174.88(15) . . . . ?
  C24_3 C25_3 C26_3 C27_3 -5.0(2) . . . . ?
  C25_3 C26_3 C27_3 C28_3 -0.7(2) . . . . ?
  C26_3 C27_3 C28_3 C23_3 7.8(2) . . . . ?
  C26_3 C27_3 C28_3 C29_3 -175.81(14) . . . . ?
  C24_3 C23_3 C28_3 C27_3 -9.6(2) . . . . ?
  C22_3 C23_3 C28_3 C27_3 167.37(14) . . . . ?
  C24_3 C23_3 C28_3 C29_3 173.86(14) . . . . ?
  C22_3 C23_3 C28_3 C29_3 -9.2(2) . . . . ?
  C21_3 C20_3 C29_3 C30_3 168.09(14) . . . . ?
  C19_3 C20_3 C29_3 C30_3 -11.8(2) . . . . ?
  C21_3 C20_3 C29_3 C28_3 -13.2(2) . . . . ?
  C19_3 C20_3 C29_3 C28_3 166.88(14) . . . . ?
  C27_3 C28_3 C29_3 C20_3 -159.06(14) . . . . ?
  C23_3 C28_3 C29_3 C20_3 17.2(2) . . . . ?
  C27_3 C28_3 C29_3 C30_3 19.5(2) . . . . ?
  C23_3 C28_3 C29_3 C30_3 -164.19(14) . . . . ?
  C16_3 C17_3 C30_3 C29_3 166.39(14) . . . . ?
  C18_3 C17_3 C30_3 C29_3 -14.3(2) . . . . ?
  C16_3 C17_3 C30_3 C31_3 -15.7(2) . . . . ?
  C18_3 C17_3 C30_3 C31_3 163.63(14) . . . . ?
  C20_3 C29_3 C30_3 C17_3 19.6(2) . . . . ?
  C28_3 C29_3 C30_3 C17_3 -158.97(14) . . . . ?
  C20_3 C29_3 C30_3 C31_3 -158.14(14) . . . . ?
  C28_3 C29_3 C30_3 C31_3 23.3(2) . . . . ?
  C15_3 C14_3 C31_3 C30_3 -17.6(2) . . . . ?
  C13_3 C14_3 C31_3 C30_3 161.78(14) . . . . ?
  C15_3 C14_3 C31_3 C32_3 163.12(14) . . . . ?
  C13_3 C14_3 C31_3 C32_3 -17.5(2) . . . . ?
  C17_3 C30_3 C31_3 C14_3 25.0(2) . . . . ?
  C29_3 C30_3 C31_3 C14_3 -157.24(14) . . . . ?
  C17_3 C30_3 C31_3 C32_3 -155.72(15) . . . . ?
  C29_3 C30_3 C31_3 C32_3 22.0(2) . . . . ?
  C10_3 C11_3 C32_3 C33_3 -15.1(2) . . . . ?
  C12_3 C11_3 C32_3 C33_3 165.57(14) . . . . ?
  C10_3 C11_3 C32_3 C31_3 163.25(14) . . . . ?
  C12_3 C11_3 C32_3 C31_3 -16.0(2) . . . . ?
  C14_3 C31_3 C32_3 C11_3 25.3(2) . . . . ?
  C30_3 C31_3 C32_3 C11_3 -153.98(15) . . . . ?
  C14_3 C31_3 C32_3 C33_3 -156.47(15) . . . . ?
  C30_3 C31_3 C32_3 C33_3 24.3(2) . . . . ?
  C9_3 C8_3 C33_3 C32_3 -11.3(2) . . . . ?
  C7_3 C8_3 C33_3 C32_3 169.10(14) . . . . ?
  C9_3 C8_3 C33_3 C34_3 167.49(14) . . . . ?
  C7_3 C8_3 C33_3 C34_3 -12.1(2) . . . . ?
  C11_3 C32_3 C33_3 C8_3 20.2(2) . . . . ?
  C31_3 C32_3 C33_3 C8_3 -158.03(15) . . . . ?
  C11_3 C32_3 C33_3 C34_3 -158.50(15) . . . . ?
  C31_3 C32_3 C33_3 C34_3 23.3(2) . . . . ?
  C2_3 C1_3 C34_3 C5_3 8.5(2) . . . . ?
  C2_3 C1_3 C34_3 C33_3 -175.37(14) . . . . ?
  C4_3 C5_3 C34_3 C1_3 -9.8(2) . . . . ?
  C6_3 C5_3 C34_3 C1_3 167.73(13) . . . . ?
  C4_3 C5_3 C34_3 C33_3 173.85(13) . . . . ?
  C6_3 C5_3 C34_3 C33_3 -8.6(2) . . . . ?
  C8_3 C33_3 C34_3 C1_3 -160.80(14) . . . . ?
  C32_3 C33_3 C34_3 C1_3 17.9(2) . . . . ?
  C8_3 C33_3 C34_3 C5_3 15.2(2) . . . . ?
  C32_3 C33_3 C34_3 C5_3 -166.04(14) . . . . ?
  C3_3 C4_3 C35_3 O1_3 -8.9(2) . . . . ?
  C5_3 C4_3 C35_3 O1_3 172.31(15) . . . . ?
  C3_3 C4_3 C35_3 N1_3 169.74(14) . . . . ?
  C5_3 C4_3 C35_3 N1_3 -9.0(2) . . . . ?
  C7_3 C6_3 C36_3 O2_3 2.3(2) . . . . ?
  C5_3 C6_3 C36_3 O2_3 177.33(15) . . . . ?
  C7_3 C6_3 C36_3 N1_3 -177.28(14) . . . . ?
  C5_3 C6_3 C36_3 N1_3 -2.3(2) . . . . ?
  C25_3 C24_3 C37_3 O3_3 -4.5(3) . . . . ?
  C23_3 C24_3 C37_3 O3_3 177.57(16) . . . . ?
  C25_3 C24_3 C37_3 N2_3 175.32(15) . . . . ?
  C23_3 C24_3 C37_3 N2_3 -2.6(2) . . . . ?
  C21_3 C22_3 C38_3 O4_3 1.8(2) . . . . ?
  C23_3 C22_3 C38_3 O4_3 177.86(16) . . . . ?
  C21_3 C22_3 C38_3 N2_3 -179.01(14) . . . . ?
  C23_3 C22_3 C38_3 N2_3 -2.9(2) . . . . ?
  N1_3 C39_3 C40_3 C41_3 177.69(15) . . . . ?
  C39_3 C40_3 C41_3 C42_3 178.2(2) . . . . ?
  N2_3 C43A_3 C44A_3 C45A_3 -175.4(4) . . . . ?
  C43A_3 C44A_3 C45A_3 C46A_3 -177.9(4) . . . . ?
  N2_3 C43B_3 C44B_3 C45B_3 170.6(13) . . . . ?
  C43B_3 C44B_3 C45B_3 C46B_3 69.3(14) . . . . ?
  O2_3 C36_3 N1_3 C35_3 178.07(15) . . . . ?
  C6_3 C36_3 N1_3 C35_3 -2.3(2) . . . . ?
  O2_3 C36_3 N1_3 C39_3 -0.5(2) . . . . ?
  C6_3 C36_3 N1_3 C39_3 179.08(14) . . . . ?
  O1_3 C35_3 N1_3 C36_3 -173.49(15) . . . . ?
  C4_3 C35_3 N1_3 C36_3 7.8(2) . . . . ?
  O1_3 C35_3 N1_3 C39_3 5.1(2) . . . . ?
  C4_3 C35_3 N1_3 C39_3 -173.56(14) . . . . ?
  C40_3 C39_3 N1_3 C36_3 87.92(19) . . . . ?
  C40_3 C39_3 N1_3 C35_3 -90.80(19) . . . . ?
  O4_3 C38_3 N2_3 C37_3 -174.85(16) . . . . ?
  C22_3 C38_3 N2_3 C37_3 5.9(2) . . . . ?
  O4_3 C38_3 N2_3 C43A_3 6.6(3) . . . . ?
  C22_3 C38_3 N2_3 C43A_3 -172.67(17) . . . . ?
  O4_3 C38_3 N2_3 C43B_3 -4.6(6) . . . . ?
  C22_3 C38_3 N2_3 C43B_3 176.2(6) . . . . ?
  O3_3 C37_3 N2_3 C38_3 176.57(16) . . . . ?
  C24_3 C37_3 N2_3 C38_3 -3.2(2) . . . . ?
  O3_3 C37_3 N2_3 C43A_3 -4.8(3) . . . . ?
  C24_3 C37_3 N2_3 C43A_3 175.34(18) . . . . ?
  O3_3 C37_3 N2_3 C43B_3 6.2(5) . . . . ?
  C24_3 C37_3 N2_3 C43B_3 -173.6(5) . . . . ?
  C44A_3 C43A_3 N2_3 C38_3 -94.8(5) . . . . ?
  C44A_3 C43A_3 N2_3 C37_3 86.5(5) . . . . ?
  C44B_3 C43B_3 N2_3 C38_3 -72.3(18) . . . . ?
  C44B_3 C43B_3 N2_3 C37_3 98.7(15) . . . . ?
  C34_4 C1_4 C2_4 C3_4 -0.4(2) . . . . ?
  C1_4 C2_4 C3_4 C4_4 3.5(2) . . . . ?
  C2_4 C3_4 C4_4 C5_4 -1.0(2) . . . . ?
  C2_4 C3_4 C4_4 C35_4 178.50(14) . . . . ?
  C3_4 C4_4 C5_4 C34_4 -4.4(2) . . . . ?
  C35_4 C4_4 C5_4 C34_4 176.05(14) . . . . ?
  C3_4 C4_4 C5_4 C6_4 172.44(15) . . . . ?
  C35_4 C4_4 C5_4 C6_4 -7.1(2) . . . . ?
  C4_4 C5_4 C6_4 C7_4 -169.45(15) . . . . ?
  C34_4 C5_4 C6_4 C7_4 7.4(2) . . . . ?
  C4_4 C5_4 C6_4 C36_4 6.9(2) . . . . ?
  C34_4 C5_4 C6_4 C36_4 -176.23(14) . . . . ?
  C5_4 C6_4 C7_4 C8_4 -7.9(2) . . . . ?
  C36_4 C6_4 C7_4 C8_4 175.76(15) . . . . ?
  C6_4 C7_4 C8_4 C33_4 -5.1(2) . . . . ?
  C6_4 C7_4 C8_4 C9_4 175.88(15) . . . . ?
  C33_4 C8_4 C9_4 C10_4 1.2(2) . . . . ?
  C7_4 C8_4 C9_4 C10_4 -179.86(16) . . . . ?
  C8_4 C9_4 C10_4 C11_4 -10.8(3) . . . . ?
  C9_4 C10_4 C11_4 C32_4 2.9(3) . . . . ?
  C9_4 C10_4 C11_4 C12_4 -174.01(16) . . . . ?
  C32_4 C11_4 C12_4 C13_4 0.5(3) . . . . ?
  C10_4 C11_4 C12_4 C13_4 177.40(17) . . . . ?
  C11_4 C12_4 C13_4 C14_4 -7.8(3) . . . . ?
  C12_4 C13_4 C14_4 C31_4 -0.5(3) . . . . ?
  C12_4 C13_4 C14_4 C15_4 179.92(16) . . . . ?
  C31_4 C14_4 C15_4 C16_4 1.9(2) . . . . ?
  C13_4 C14_4 C15_4 C16_4 -178.43(16) . . . . ?
  C14_4 C15_4 C16_4 C17_4 -11.1(3) . . . . ?
  C15_4 C16_4 C17_4 C30_4 1.3(2) . . . . ?
  C15_4 C16_4 C17_4 C18_4 -177.13(16) . . . . ?
  C30_4 C17_4 C18_4 C19_4 0.5(2) . . . . ?
  C16_4 C17_4 C18_4 C19_4 178.89(15) . . . . ?
  C17_4 C18_4 C19_4 C20_4 -9.5(2) . . . . ?
  C18_4 C19_4 C20_4 C29_4 2.4(2) . . . . ?
  C18_4 C19_4 C20_4 C21_4 -176.10(15) . . . . ?
  C29_4 C20_4 C21_4 C22_4 -6.0(2) . . . . ?
  C19_4 C20_4 C21_4 C22_4 172.50(15) . . . . ?
  C20_4 C21_4 C22_4 C23_4 -5.8(2) . . . . ?
  C20_4 C21_4 C22_4 C38_4 -179.21(14) . . . . ?
  C21_4 C22_4 C23_4 C24_4 -168.96(14) . . . . ?
  C38_4 C22_4 C23_4 C24_4 4.3(2) . . . . ?
  C21_4 C22_4 C23_4 C28_4 7.0(2) . . . . ?
  C38_4 C22_4 C23_4 C28_4 -179.78(13) . . . . ?
  C28_4 C23_4 C24_4 C25_4 -1.6(2) . . . . ?
  C22_4 C23_4 C24_4 C25_4 174.31(14) . . . . ?
  C28_4 C23_4 C24_4 C37_4 -176.64(14) . . . . ?
  C22_4 C23_4 C24_4 C37_4 -0.7(2) . . . . ?
  C23_4 C24_4 C25_4 C26_4 -2.0(2) . . . . ?
  C37_4 C24_4 C25_4 C26_4 173.15(14) . . . . ?
  C24_4 C25_4 C26_4 C27_4 2.5(2) . . . . ?
  C25_4 C26_4 C27_4 C28_4 0.7(2) . . . . ?
  C26_4 C27_4 C28_4 C23_4 -4.1(2) . . . . ?
  C26_4 C27_4 C28_4 C29_4 -178.63(14) . . . . ?
  C24_4 C23_4 C28_4 C27_4 4.5(2) . . . . ?
  C22_4 C23_4 C28_4 C27_4 -171.35(13) . . . . ?
  C24_4 C23_4 C28_4 C29_4 179.32(13) . . . . ?
  C22_4 C23_4 C28_4 C29_4 3.5(2) . . . . ?
  C21_4 C20_4 C29_4 C30_4 -168.22(14) . . . . ?
  C19_4 C20_4 C29_4 C30_4 13.3(2) . . . . ?
  C21_4 C20_4 C29_4 C28_4 16.0(2) . . . . ?
  C19_4 C20_4 C29_4 C28_4 -162.45(14) . . . . ?
  C27_4 C28_4 C29_4 C20_4 159.72(14) . . . . ?
  C23_4 C28_4 C29_4 C20_4 -14.7(2) . . . . ?
  C27_4 C28_4 C29_4 C30_4 -15.7(2) . . . . ?
  C23_4 C28_4 C29_4 C30_4 169.91(14) . . . . ?
  C18_4 C17_4 C30_4 C29_4 15.2(2) . . . . ?
  C16_4 C17_4 C30_4 C29_4 -163.22(14) . . . . ?
  C18_4 C17_4 C30_4 C31_4 -164.62(14) . . . . ?
  C16_4 C17_4 C30_4 C31_4 17.0(2) . . . . ?
  C20_4 C29_4 C30_4 C17_4 -21.7(2) . . . . ?
  C28_4 C29_4 C30_4 C17_4 153.72(15) . . . . ?
  C20_4 C29_4 C30_4 C31_4 158.14(15) . . . . ?
  C28_4 C29_4 C30_4 C31_4 -26.5(2) . . . . ?
  C13_4 C14_4 C31_4 C32_4 15.6(2) . . . . ?
  C15_4 C14_4 C31_4 C32_4 -164.77(15) . . . . ?
  C13_4 C14_4 C31_4 C30_4 -163.21(15) . . . . ?
  C15_4 C14_4 C31_4 C30_4 16.4(2) . . . . ?
  C17_4 C30_4 C31_4 C14_4 -25.5(2) . . . . ?
  C29_4 C30_4 C31_4 C14_4 154.73(15) . . . . ?
  C17_4 C30_4 C31_4 C32_4 155.81(15) . . . . ?
  C29_4 C30_4 C31_4 C32_4 -24.0(2) . . . . ?
  C10_4 C11_4 C32_4 C31_4 -162.21(15) . . . . ?
  C12_4 C11_4 C32_4 C31_4 14.7(2) . . . . ?
  C10_4 C11_4 C32_4 C33_4 14.1(2) . . . . ?
  C12_4 C11_4 C32_4 C33_4 -168.94(15) . . . . ?
  C14_4 C31_4 C32_4 C11_4 -22.5(2) . . . . ?
  C30_4 C31_4 C32_4 C11_4 156.24(15) . . . . ?
  C14_4 C31_4 C32_4 C33_4 161.48(15) . . . . ?
  C30_4 C31_4 C32_4 C33_4 -19.8(2) . . . . ?
  C7_4 C8_4 C33_4 C32_4 -163.12(15) . . . . ?
  C9_4 C8_4 C33_4 C32_4 15.9(2) . . . . ?
  C7_4 C8_4 C33_4 C34_4 18.1(2) . . . . ?
  C9_4 C8_4 C33_4 C34_4 -162.92(15) . . . . ?
  C11_4 C32_4 C33_4 C8_4 -23.2(2) . . . . ?
  C31_4 C32_4 C33_4 C8_4 152.89(16) . . . . ?
  C11_4 C32_4 C33_4 C34_4 155.55(15) . . . . ?
  C31_4 C32_4 C33_4 C34_4 -28.4(2) . . . . ?
  C2_4 C1_4 C34_4 C5_4 -4.9(2) . . . . ?
  C2_4 C1_4 C34_4 C33_4 -179.99(15) . . . . ?
  C4_4 C5_4 C34_4 C1_4 7.3(2) . . . . ?
  C6_4 C5_4 C34_4 C1_4 -169.59(14) . . . . ?
  C4_4 C5_4 C34_4 C33_4 -177.40(14) . . . . ?
  C6_4 C5_4 C34_4 C33_4 5.7(2) . . . . ?
  C8_4 C33_4 C34_4 C1_4 156.77(15) . . . . ?
  C32_4 C33_4 C34_4 C1_4 -21.9(2) . . . . ?
  C8_4 C33_4 C34_4 C5_4 -18.3(2) . . . . ?
  C32_4 C33_4 C34_4 C5_4 163.01(15) . . . . ?
  C3_4 C4_4 C35_4 O1_4 1.8(2) . . . . ?
  C5_4 C4_4 C35_4 O1_4 -178.66(15) . . . . ?
  C3_4 C4_4 C35_4 N1_4 -179.48(14) . . . . ?
  C5_4 C4_4 C35_4 N1_4 0.1(2) . . . . ?
  C7_4 C6_4 C36_4 O2_4 -4.1(2) . . . . ?
  C5_4 C6_4 C36_4 O2_4 179.50(15) . . . . ?
  C7_4 C6_4 C36_4 N1_4 176.72(14) . . . . ?
  C5_4 C6_4 C36_4 N1_4 0.4(2) . . . . ?
  C25_4 C24_4 C37_4 O3_4 3.5(2) . . . . ?
  C23_4 C24_4 C37_4 O3_4 178.62(15) . . . . ?
  C25_4 C24_4 C37_4 N2_4 -174.80(14) . . . . ?
  C23_4 C24_4 C37_4 N2_4 0.4(2) . . . . ?
  C21_4 C22_4 C38_4 O4_4 -12.1(2) . . . . ?
  C23_4 C22_4 C38_4 O4_4 174.58(15) . . . . ?
  C21_4 C22_4 C38_4 N2_4 165.92(14) . . . . ?
  C23_4 C22_4 C38_4 N2_4 -7.4(2) . . . . ?
  N1_4 C39_4 C40_4 C41_4 -173.93(13) . . . . ?
  C39_4 C40_4 C41_4 C42_4 -178.91(14) . . . . ?
  N2_4 C43_4 C44_4 C45_4 177.88(13) . . . . ?
  C43_4 C44_4 C45_4 C46_4 174.27(14) . . . . ?
  O2_4 C36_4 N1_4 C35_4 172.89(15) . . . . ?
  C6_4 C36_4 N1_4 C35_4 -8.0(2) . . . . ?
  O2_4 C36_4 N1_4 C39_4 -4.0(2) . . . . ?
  C6_4 C36_4 N1_4 C39_4 175.18(13) . . . . ?
  O1_4 C35_4 N1_4 C36_4 -173.46(14) . . . . ?
  C4_4 C35_4 N1_4 C36_4 7.8(2) . . . . ?
  O1_4 C35_4 N1_4 C39_4 3.4(2) . . . . ?
  C4_4 C35_4 N1_4 C39_4 -175.34(13) . . . . ?
  C40_4 C39_4 N1_4 C36_4 91.10(18) . . . . ?
  C40_4 C39_4 N1_4 C35_4 -85.98(17) . . . . ?
  O4_4 C38_4 N2_4 C37_4 -174.66(14) . . . . ?
  C22_4 C38_4 N2_4 C37_4 7.2(2) . . . . ?
  O4_4 C38_4 N2_4 C43_4 7.8(2) . . . . ?
  C22_4 C38_4 N2_4 C43_4 -170.31(13) . . . . ?
  O3_4 C37_4 N2_4 C38_4 177.82(14) . . . . ?
  C24_4 C37_4 N2_4 C38_4 -3.9(2) . . . . ?
  O3_4 C37_4 N2_4 C43_4 -4.6(2) . . . . ?
  C24_4 C37_4 N2_4 C43_4 173.68(13) . . . . ?
  C44_4 C43_4 N2_4 C38_4 -92.86(17) . . . . ?
  C44_4 C43_4 N2_4 C37_4 89.44(18) . . . . ?


_shelx_res_file
;
TITL KR1162_FrSa in P-1
    KR1162_FrSa.res
    created by SHELXL-2018/3 at 14:11:08 on 10-Oct-2024
REM P-1 (#2 in standard setting)
CELL 1.54184  16.035246  20.753286  22.235155  68.5025  88.2491  79.4678
ZERR    8.00   0.0127   0.0179   0.0150    0.036    0.037    0.041
rem   Above ESDs are computed as deviation from medium of cell
rem   parameters across all runs (92) as listed in
rem   KR1162_FrSa_latticeperrun.dat
rem   Original ESDs from refinement on all reflections below in REM.
REM ZERR    8.00   0.000212   0.000267   0.000162   0.0010   0.0009   0.0011
LATT  1
SFAC C H N O
UNIT 368 272 16 32
LIST 4
REM LIST 4
REM LIST 4
REM  CrysAlisPro recorded range (K): Min=100.0; max=100.0; aver:100.0
TEMP -173
SIZE 0.10 0.18 0.23
L.S. 10
BOND $H
CONF
acta
FMAP 2
PLAN 20
WGHT    0.074000    3.139100
FVAR       1.47331   0.56837   0.78166
RESI 1 ALL
C1    1    0.330296    0.491059    0.518204    11.00000    0.02526    0.02703 =
         0.02362   -0.00602   -0.00079   -0.00209
AFIX  43
H1    2    0.352607    0.447538    0.513556    11.00000   -1.20000
AFIX   0
C2    1    0.377868    0.543681    0.500102    11.00000    0.02208    0.03247 =
         0.02975   -0.00523    0.00143   -0.00335
AFIX  43
H2    2    0.432077    0.536093    0.482790    11.00000   -1.20000
AFIX   0
C3    1    0.347321    0.607982    0.506910    11.00000    0.02477    0.02993 =
         0.03926   -0.00499   -0.00098   -0.00787
AFIX  43
H3    2    0.381826    0.642941    0.496750    11.00000   -1.20000
AFIX   0
C4    1    0.266726    0.620317    0.528483    11.00000    0.02405    0.02550 =
         0.03767   -0.00718   -0.00280   -0.00329
C5    1    0.215815    0.567884    0.545209    11.00000    0.02221    0.02547 =
         0.02815   -0.00614   -0.00378   -0.00276
C6    1    0.129429    0.584295    0.560497    11.00000    0.02277    0.02619 =
         0.03393   -0.00843   -0.00206   -0.00251
C7    1    0.076683    0.537618    0.567643    11.00000    0.02069    0.02854 =
         0.03065   -0.00802   -0.00184   -0.00228
AFIX  43
H7    2    0.018056    0.550792    0.573757    11.00000   -1.20000
AFIX   0
C8    1    0.107782    0.469634    0.566114    11.00000    0.02463    0.02703 =
         0.02263   -0.00601   -0.00057   -0.00546
C9    1    0.049965    0.424145    0.567861    11.00000    0.02386    0.03270 =
         0.02891   -0.00919    0.00012   -0.00740
AFIX  43
H9    2   -0.008976    0.438570    0.571959    11.00000   -1.20000
AFIX   0
C10   1    0.079207    0.360393    0.563672    11.00000    0.02906    0.03207 =
         0.02829   -0.01003    0.00067   -0.01133
AFIX  43
H10   2    0.040107    0.333970    0.557267    11.00000   -1.20000
AFIX   0
C11   1    0.167932    0.332595    0.568770    11.00000    0.03173    0.02797 =
         0.02402   -0.00913    0.00120   -0.00766
C12   1    0.198394    0.263503    0.569032    11.00000    0.03777    0.02891 =
         0.02893   -0.01181    0.00306   -0.01134
AFIX  43
H12   2    0.159101    0.235857    0.565358    11.00000   -1.20000
AFIX   0
C13   1    0.282779    0.236747    0.574462    11.00000    0.04116    0.02488 =
         0.02804   -0.01125    0.00345   -0.00585
AFIX  43
H13   2    0.302647    0.193673    0.568294    11.00000   -1.20000
AFIX   0
C14   1    0.341673    0.272896    0.589350    11.00000    0.03327    0.02516 =
         0.02378   -0.00832    0.00338   -0.00376
C15   1    0.430509    0.244570    0.596769    11.00000    0.03585    0.02542 =
         0.02572   -0.00939    0.00398   -0.00027
AFIX  43
H15   2    0.450737    0.200793    0.592009    11.00000   -1.20000
AFIX   0
C16   1    0.486329    0.279643    0.610567    11.00000    0.02760    0.02906 =
         0.02562   -0.00772    0.00381    0.00155
AFIX  43
H16   2    0.545521    0.264869    0.607807    11.00000   -1.20000
AFIX   0
C17   1    0.456721    0.338597    0.629205    11.00000    0.02704    0.02577 =
         0.02090   -0.00556    0.00203   -0.00074
C18   1    0.514488    0.374423    0.645769    11.00000    0.02152    0.03058 =
         0.02471   -0.00566    0.00156   -0.00102
AFIX  43
H18   2    0.573843    0.359688    0.643738    11.00000   -1.20000
AFIX   0
C19   1    0.485392    0.429503    0.664451    11.00000    0.02391    0.02880 =
         0.02560   -0.00752    0.00022   -0.00467
AFIX  43
H19   2    0.523399    0.457899    0.668647    11.00000   -1.20000
AFIX   0
C20   1    0.398131    0.445042    0.677826    11.00000    0.02339    0.02538 =
         0.02210   -0.00541   -0.00036   -0.00272
C21   1    0.369827    0.498921    0.702631    11.00000    0.02347    0.02690 =
         0.02615   -0.00903    0.00018   -0.00576
AFIX  43
H21   2    0.408593    0.526697    0.706907    11.00000   -1.20000
AFIX   0
C22   1    0.288318    0.511724    0.720456    11.00000    0.02461    0.02667 =
         0.02592   -0.00947    0.00104   -0.00373
C23   1    0.231395    0.466281    0.720426    11.00000    0.02094    0.02606 =
         0.02458   -0.00781   -0.00150   -0.00241
C24   1    0.151433    0.473451    0.748101    11.00000    0.02247    0.03082 =
         0.02933   -0.01189    0.00079   -0.00190
C25   1    0.098729    0.425990    0.754195    11.00000    0.02107    0.03524 =
         0.03014   -0.01055    0.00217   -0.00462
AFIX  43
H25   2    0.043759    0.432474    0.770680    11.00000   -1.20000
AFIX   0
C26   1    0.126955    0.368252    0.735884    11.00000    0.02597    0.03061 =
         0.02582   -0.00773   -0.00074   -0.00792
AFIX  43
H26   2    0.092002    0.334173    0.742013    11.00000   -1.20000
AFIX   0
C27   1    0.204899    0.360257    0.709054    11.00000    0.02632    0.02597 =
         0.02247   -0.00752   -0.00086   -0.00375
AFIX  43
H27   2    0.223430    0.319913    0.698110    11.00000   -1.20000
AFIX   0
C28   1    0.258102    0.410725    0.697382    11.00000    0.02302    0.02537 =
         0.02062   -0.00563   -0.00184   -0.00130
C29   1    0.340122    0.405813    0.667994    11.00000    0.02285    0.02265 =
         0.02092   -0.00501   -0.00057   -0.00157
C30   1    0.368025    0.360738    0.632202    11.00000    0.02443    0.02307 =
         0.02313   -0.00530    0.00159   -0.00357
C31   1    0.311778    0.336699    0.598710    11.00000    0.02688    0.02444 =
         0.02321   -0.00767    0.00417   -0.00448
C32   1    0.226294    0.373312    0.575625    11.00000    0.02637    0.02698 =
         0.02068   -0.00863    0.00259   -0.00592
C33   1    0.195774    0.447038    0.562479    11.00000    0.02457    0.02676 =
         0.01983   -0.00728   -0.00117   -0.00380
C34   1    0.249029    0.500522    0.543531    11.00000    0.02258    0.02573 =
         0.02151   -0.00578   -0.00276   -0.00308
C35   1    0.233127    0.690148    0.531835    11.00000    0.02548    0.02876 =
         0.06191   -0.01394    0.00018   -0.00572
C36   1    0.094715    0.653923    0.563374    11.00000    0.02320    0.03016 =
         0.06062   -0.01678   -0.00054   -0.00282
C37   1    0.262169    0.569196    0.744948    11.00000    0.02714    0.03138 =
         0.03603   -0.01433    0.00561   -0.00708
C38   1    0.125776    0.528977    0.775246    11.00000    0.02543    0.04006 =
         0.05094   -0.02393    0.00873   -0.00671
C39   1    0.113909    0.771706    0.553327    11.00000    0.03509    0.03113 =
         0.10308   -0.03112    0.00872   -0.00400
AFIX  23
H39A  2    0.057338    0.788850    0.530768    11.00000   -1.20000
H39B  2    0.151030    0.805444    0.530075    11.00000   -1.20000
AFIX   0
C40   1    0.105297    0.770017    0.621521    11.00000    0.03936    0.05672 =
         0.11761   -0.05390    0.01036   -0.00914
AFIX  23
H40A  2    0.162094    0.755904    0.643568    11.00000   -1.20000
H40B  2    0.070445    0.734764    0.645759    11.00000   -1.20000
AFIX   0
C41   1    0.063047    0.843433    0.621080    11.00000    0.04587    0.06569 =
         0.14869   -0.07315    0.02653   -0.01724
AFIX  23
H41A  2    0.101892    0.877062    0.602113    11.00000   -1.20000
H41B  2    0.010399    0.860380    0.593385    11.00000   -1.20000
AFIX   0
C42   1    0.041689    0.841935    0.688396    11.00000    0.05509    0.10987 =
         0.16034   -0.10015    0.01157   -0.00217
AFIX 137
H42A  2    0.015152    0.889330    0.685927    11.00000   -1.50000
H42B  2    0.093794    0.826082    0.715760    11.00000   -1.50000
H42C  2    0.002312    0.809426    0.707027    11.00000   -1.50000
AFIX   0
DFIX_1 1.55 0.003 C43a C44a  C44a C45a  C45a C46a =
                  C43B C44B  C44B C45B  C45B C46B
DFIX_1 2.54 0.005 C43a C45a C44a C46a =
                  C43B C45B C44B C46B
SADI_1 0.005 N2 C43a  N2 C43b
SIMU_1 0.005 0.007 c43a > c46b
PART 1 21
C43A  1    0.164223    0.625194    0.805111    21.00000    0.02745    0.03235 =
         0.03413   -0.01961    0.00349   -0.00327
AFIX  23
H43A  2    0.102432    0.634325    0.811474    21.00000   -1.20000
H43B  2    0.179931    0.670678    0.777851    21.00000   -1.20000
AFIX   0
C44A  1    0.211012    0.599569    0.871807    21.00000    0.03027    0.03991 =
         0.03557   -0.01841    0.00064   -0.00540
AFIX  23
H44A  2    0.188833    0.558590    0.902135    21.00000   -1.20000
H44B  2    0.272301    0.584183    0.867359    21.00000   -1.20000
AFIX   0
C45A  1    0.198996    0.658496    0.899420    21.00000    0.03796    0.03761 =
         0.03408   -0.01536    0.00188   -0.01182
AFIX  23
H45A  2    0.240056    0.644969    0.936259    21.00000   -1.20000
H45B  2    0.211134    0.702239    0.865748    21.00000   -1.20000
AFIX   0
C46A  1    0.108527    0.672769    0.922325    21.00000    0.04351    0.03634 =
         0.03424   -0.01544    0.00184   -0.00704
AFIX 137
H46A  2    0.103888    0.709647    0.940558    21.00000   -1.50000
H46B  2    0.096127    0.629498    0.955472    21.00000   -1.50000
H46C  2    0.067853    0.688266    0.885556    21.00000   -1.50000
AFIX   0
PART 2 -21
C43B  1    0.144406    0.643770    0.776489   -21.00000    0.03360    0.03120 =
         0.02926   -0.01189   -0.00146    0.00048
AFIX  23
H43C  2    0.082679    0.657093    0.765629   -21.00000   -1.20000
H43D  2    0.172795    0.682484    0.749226   -21.00000   -1.20000
AFIX   0
C44B  1    0.162641    0.626063    0.849105   -21.00000    0.02970    0.03170 =
         0.03110   -0.00952   -0.00071   -0.00570
AFIX  23
H44C  2    0.224536    0.618738    0.857736   -21.00000   -1.20000
H44D  2    0.142653    0.582017    0.875018   -21.00000   -1.20000
AFIX   0
C45B  1    0.116646    0.687096    0.868831   -21.00000    0.03704    0.03448 =
         0.03104   -0.01459    0.00212   -0.00670
AFIX  23
H45C  2    0.137992    0.730750    0.843775   -21.00000   -1.20000
H45D  2    0.055010    0.695429    0.858695   -21.00000   -1.20000
AFIX   0
C46B  1    0.131695    0.669361    0.941751   -21.00000    0.04492    0.04194 =
         0.03509   -0.01467   -0.00271   -0.01119
AFIX 137
H46D  2    0.097066    0.706014    0.954461   -21.00000   -1.50000
H46E  2    0.191826    0.667035    0.950815   -21.00000   -1.50000
H46F  2    0.115759    0.623760    0.966330   -21.00000   -1.50000
AFIX   0
PART 0
N1    3    0.149612    0.702032    0.550738    11.00000    0.02646    0.02609 =
         0.07288   -0.01962    0.00262   -0.00334
N2    3    0.181120    0.576059    0.768385    11.00000    0.03070    0.04182 =
         0.06812   -0.03588    0.01874   -0.01081
O1    4    0.275627    0.736148    0.518770    11.00000    0.03408    0.03220 =
         0.10697   -0.02727    0.00911   -0.01205
O2    4    0.021051    0.670382    0.575681    11.00000    0.02440    0.03834 =
         0.10327   -0.03403    0.00767   -0.00339
O3    4    0.309033    0.608930    0.746208    11.00000    0.03467    0.03693 =
         0.05186   -0.02559    0.01271   -0.01363
O4    4    0.059816    0.534553    0.803299    11.00000    0.03204    0.06074 =
         0.08207   -0.04851    0.02496   -0.01605
RESI 0
RESI 2 ALL
C1    1    0.624313    0.787967    0.722367    11.00000    0.02667    0.02676 =
         0.02534   -0.00584    0.00098   -0.00147
AFIX  43
H1    2    0.674788    0.764261    0.710541    11.00000   -1.20000
AFIX   0
C2    1    0.630609    0.829349    0.757696    11.00000    0.02931    0.03454 =
         0.02837   -0.00989   -0.00185   -0.00619
AFIX  43
H2    2    0.684991    0.834439    0.769086    11.00000   -1.20000
AFIX   0
C3    1    0.557577    0.863984    0.776974    11.00000    0.03587    0.03260 =
         0.02896   -0.01371    0.00016   -0.00708
AFIX  43
H3    2    0.561919    0.894841    0.798982    11.00000   -1.20000
AFIX   0
C4    1    0.479227    0.852730    0.763602    11.00000    0.03078    0.02724 =
         0.02679   -0.01033    0.00073   -0.00257
C5    1    0.471724    0.809434    0.728353    11.00000    0.02709    0.02331 =
         0.02454   -0.00685    0.00029   -0.00296
C6    1    0.391270    0.792521    0.720894    11.00000    0.02860    0.02484 =
         0.02526   -0.00791    0.00114   -0.00328
C7    1    0.384921    0.746281    0.691575    11.00000    0.02796    0.02587 =
         0.02922   -0.00835    0.00196   -0.00612
AFIX  43
H7    2    0.331752    0.732966    0.689600    11.00000   -1.20000
AFIX   0
C8    1    0.456184    0.717567    0.663896    11.00000    0.03159    0.02263 =
         0.02550   -0.00710    0.00184   -0.00408
C9    1    0.447479    0.665715    0.637709    11.00000    0.03476    0.02696 =
         0.03158   -0.01144    0.00267   -0.00813
AFIX  43
H9    2    0.393307    0.654402    0.634867    11.00000   -1.20000
AFIX   0
C10   1    0.516605    0.632594    0.616879    11.00000    0.04050    0.02335 =
         0.03138   -0.01181    0.00140   -0.00404
AFIX  43
H10   2    0.512409    0.593194    0.605802    11.00000   -1.20000
AFIX   0
C11   1    0.595233    0.656230    0.611456    11.00000    0.03432    0.02333 =
         0.02472   -0.00724    0.00071    0.00065
C12   1    0.667881    0.621277    0.589393    11.00000    0.04078    0.02479 =
         0.02711   -0.00942    0.00063    0.00349
AFIX  43
H12   2    0.663784    0.581347    0.579130    11.00000   -1.20000
AFIX   0
C13   1    0.742411    0.644415    0.582960    11.00000    0.03368    0.03063 =
         0.02653   -0.00830    0.00076    0.00780
AFIX  43
H13   2    0.792249    0.616655    0.574826    11.00000   -1.20000
AFIX   0
C14   1    0.746825    0.710074    0.588277    11.00000    0.02790    0.03242 =
         0.02436   -0.00759   -0.00013    0.00445
C15   1    0.824748    0.735390    0.579727    11.00000    0.02564    0.03979 =
         0.03086   -0.01038    0.00051    0.00527
AFIX  43
H15   2    0.874486    0.707945    0.571068    11.00000   -1.20000
AFIX   0
C16   1    0.828524    0.798477    0.583854    11.00000    0.02227    0.04447 =
         0.03266   -0.01089    0.00080   -0.00199
AFIX  43
H16   2    0.882078    0.811844    0.584027    11.00000   -1.20000
AFIX   0
C17   1    0.752757    0.845044    0.587944    11.00000    0.02424    0.03582 =
         0.02699   -0.00887    0.00044   -0.00348
C18   1    0.756881    0.910411    0.593819    11.00000    0.02392    0.03863 =
         0.03306   -0.00902    0.00004   -0.01019
AFIX  43
H18   2    0.810351    0.924223    0.592960    11.00000   -1.20000
AFIX   0
C19   1    0.685479    0.953282    0.600632    11.00000    0.02855    0.02994 =
         0.03069   -0.00929   -0.00128   -0.00837
AFIX  43
H19   2    0.689682    0.992739    0.611616    11.00000   -1.20000
AFIX   0
C20   1    0.604180    0.939089    0.591303    11.00000    0.02575    0.02565 =
         0.02412   -0.00561   -0.00068   -0.00533
C21   1    0.529048    0.985976    0.595225    11.00000    0.02834    0.02250 =
         0.02536   -0.00773   -0.00015   -0.00525
AFIX  43
H21   2    0.533680    1.025536    0.605917    11.00000   -1.20000
AFIX   0
C22   1    0.450716    0.975069    0.583913    11.00000    0.02521    0.02126 =
         0.02299   -0.00631   -0.00003   -0.00315
C23   1    0.442980    0.919883    0.561849    11.00000    0.02379    0.02146 =
         0.02241   -0.00590    0.00069   -0.00453
C24   1    0.362214    0.912505    0.544517    11.00000    0.02305    0.02276 =
         0.02536   -0.00651    0.00067   -0.00404
C25   1    0.354420    0.864628    0.516311    11.00000    0.02416    0.02528 =
         0.03015   -0.00979   -0.00090   -0.00605
AFIX  43
H25   2    0.299856    0.858345    0.506642    11.00000   -1.20000
AFIX   0
C26   1    0.427653    0.825403    0.502077    11.00000    0.03053    0.02465 =
         0.02731   -0.01169   -0.00021   -0.00454
AFIX  43
H26   2    0.422751    0.795150    0.479541    11.00000   -1.20000
AFIX   0
C27   1    0.506694    0.830302    0.520460    11.00000    0.02486    0.02205 =
         0.02533   -0.00760    0.00133   -0.00169
AFIX  43
H27   2    0.555680    0.803430    0.510184    11.00000   -1.20000
AFIX   0
C28   1    0.516537    0.874459    0.554298    11.00000    0.02480    0.02053 =
         0.02202   -0.00449    0.00115   -0.00365
C29   1    0.597906    0.878342    0.578193    11.00000    0.02330    0.02405 =
         0.02210   -0.00607    0.00234   -0.00409
C30   1    0.673114    0.824593    0.588390    11.00000    0.02403    0.02843 =
         0.02298   -0.00772    0.00007   -0.00240
C31   1    0.672675    0.750950    0.601412    11.00000    0.02404    0.02861 =
         0.02456   -0.00927   -0.00149    0.00139
C32   1    0.601642    0.715999    0.626626    11.00000    0.02763    0.02303 =
         0.02435   -0.00690   -0.00104    0.00138
C33   1    0.535143    0.738667    0.664101    11.00000    0.02616    0.02116 =
         0.02442   -0.00569   -0.00007    0.00025
C34   1    0.544987    0.779744    0.703201    11.00000    0.02763    0.02128 =
         0.02229   -0.00459   -0.00003   -0.00161
C35   1    0.403174    0.882335    0.790934    11.00000    0.03214    0.03533 =
         0.03205   -0.01718    0.00137   -0.00360
C36   1    0.316090    0.817994    0.751305    11.00000    0.02847    0.03009 =
         0.02990   -0.01133    0.00193   -0.00406
C37   1    0.284513    0.956255    0.556617    11.00000    0.02462    0.02483 =
         0.02910   -0.00980    0.00139   -0.00483
C38   1    0.374212    1.023268    0.590732    11.00000    0.02728    0.02449 =
         0.02694   -0.00981   -0.00058   -0.00385
C39   1    0.253644    0.883303    0.818762    11.00000    0.02881    0.03694 =
         0.03390   -0.01790    0.00308    0.00193
AFIX  23
H39A  2    0.200125    0.883931    0.797331    11.00000   -1.20000
H39B  2    0.253435    0.931430    0.817730    11.00000   -1.20000
AFIX   0
C40   1    0.258333    0.832209    0.888734    11.00000    0.03805    0.03462 =
         0.03470   -0.01536    0.00286    0.00144
AFIX  23
H40A  2    0.303458    0.840714    0.912780    11.00000   -1.20000
H40B  2    0.274345    0.783433    0.889723    11.00000   -1.20000
AFIX   0
C41   1    0.174979    0.839039    0.922752    11.00000    0.04011    0.03677 =
         0.03483   -0.01465    0.00551   -0.00597
AFIX  23
H41A  2    0.131126    0.826604    0.900758    11.00000   -1.20000
H41B  2    0.182697    0.804630    0.967816    11.00000   -1.20000
AFIX   0
C42   1    0.143122    0.911963    0.924006    11.00000    0.03433    0.03764 =
         0.03613   -0.01435    0.00415   -0.00283
AFIX 137
H42A  2    0.090820    0.911872    0.947994    11.00000   -1.50000
H42B  2    0.131611    0.946050    0.879615    11.00000   -1.50000
H42C  2    0.186349    0.925093    0.945218    11.00000   -1.50000
AFIX   0
C43   1    0.219044    1.055408    0.588191    11.00000    0.02449    0.02669 =
         0.03668   -0.01373    0.00151    0.00087
AFIX  23
H43A  2    0.171106    1.055061    0.561359    11.00000   -1.20000
H43B  2    0.229005    1.104408    0.573923    11.00000   -1.20000
AFIX   0
C44   1    0.195271    1.031566    0.658639    11.00000    0.03438    0.03324 =
         0.03710   -0.01147    0.00478    0.00268
AFIX  23
H44A  2    0.244599    1.028513    0.685907    11.00000   -1.20000
H44B  2    0.180950    0.983975    0.672032    11.00000   -1.20000
AFIX   0
C45   1    0.119884    1.082158    0.669534    11.00000    0.05014    0.04291 =
         0.04070   -0.01043    0.01127    0.01129
AFIX  23
H45A  2    0.134307    1.129744    0.655775    11.00000   -1.20000
H45B  2    0.070733    1.085095    0.642153    11.00000   -1.20000
AFIX   0
C46   1    0.094770    1.059655    0.739910    11.00000    0.06376    0.05849 =
         0.04721   -0.01165    0.01793    0.01796
AFIX 137
H46A  2    0.044617    1.092588    0.743864    11.00000   -1.50000
H46B  2    0.141825    1.059811    0.766933    11.00000   -1.50000
H46C  2    0.081723    1.012100    0.754177    11.00000   -1.50000
AFIX   0
N1    3    0.326331    0.862653    0.783366    11.00000    0.02798    0.03341 =
         0.03144   -0.01654    0.00257   -0.00091
N2    3    0.295612    1.009951    0.577826    11.00000    0.02315    0.02540 =
         0.03184   -0.01283    0.00139   -0.00151
O1    4    0.405700    0.920936    0.820684    11.00000    0.04053    0.05741 =
         0.05817   -0.04264    0.00717   -0.00836
O2    4    0.247710    0.800259    0.750359    11.00000    0.02964    0.04949 =
         0.04995   -0.02865    0.00866   -0.00953
O3    4    0.213360    0.947279    0.548297    11.00000    0.02186    0.03519 =
         0.04720   -0.02020    0.00240   -0.00548
O4    4    0.377559    1.072624    0.607388    11.00000    0.03117    0.02865 =
         0.04431   -0.02003   -0.00281   -0.00133
RESI 0
RESI 3 ALL
C1    1    0.486585    0.173677    0.958574    11.00000    0.02624    0.02249 =
         0.02363   -0.00563   -0.00051   -0.00274
AFIX  43
H1    2    0.436500    0.202699    0.964670    11.00000   -1.20000
AFIX   0
C2    1    0.564296    0.182827    0.975418    11.00000    0.03073    0.02388 =
         0.02599   -0.00851   -0.00182   -0.00534
AFIX  43
H2    2    0.567178    0.218337    0.992305    11.00000   -1.20000
AFIX   0
C3    1    0.639171    0.140101    0.967815    11.00000    0.02595    0.02699 =
         0.02663   -0.00641   -0.00106   -0.00699
AFIX  43
H3    2    0.692902    0.149173    0.975806    11.00000   -1.20000
AFIX   0
C4    1    0.634146    0.084871    0.948663    11.00000    0.02468    0.02514 =
         0.02287   -0.00583    0.00073   -0.00557
C5    1    0.554838    0.073751    0.932620    11.00000    0.02569    0.02365 =
         0.02093   -0.00523    0.00083   -0.00547
C6    1    0.550368    0.012232    0.919066    11.00000    0.02659    0.02489 =
         0.02302   -0.00704    0.00149   -0.00556
C7    1    0.473617   -0.001004    0.907669    11.00000    0.03056    0.02464 =
         0.02394   -0.00822    0.00141   -0.00726
AFIX  43
H7    2    0.470769   -0.043902    0.902276    11.00000   -1.20000
AFIX   0
C8    1    0.397299    0.048271    0.903652    11.00000    0.02772    0.02587 =
         0.02142   -0.00569   -0.00010   -0.00678
C9    1    0.318415    0.030583    0.894070    11.00000    0.03066    0.03073 =
         0.02854   -0.00964    0.00035   -0.01043
AFIX  43
H9    2    0.317297   -0.012128    0.887776    11.00000   -1.20000
AFIX   0
C10   1    0.244742    0.074903    0.893944    11.00000    0.02622    0.03629 =
         0.03207   -0.00975    0.00022   -0.01162
AFIX  43
H10   2    0.192178    0.059979    0.893836    11.00000   -1.20000
AFIX   0
C11   1    0.245137    0.143369    0.893973    11.00000    0.02621    0.03329 =
         0.02592   -0.00674    0.00006   -0.00588
C12   1    0.166864    0.189232    0.893581    11.00000    0.02309    0.03874 =
         0.03322   -0.00759   -0.00043   -0.00570
AFIX  43
H12   2    0.114711    0.174004    0.892602    11.00000   -1.20000
AFIX   0
C13   1    0.166125    0.254115    0.894590    11.00000    0.02461    0.03709 =
         0.03175   -0.00771   -0.00032    0.00114
AFIX  43
H13   2    0.114636    0.281028    0.901410    11.00000   -1.20000
AFIX   0
C14   1    0.242390    0.282334    0.885449    11.00000    0.02667    0.03142 =
         0.02484   -0.00525   -0.00119   -0.00069
C15   1    0.241247    0.351032    0.885522    11.00000    0.03091    0.02968 =
         0.02976   -0.00645    0.00022    0.00374
AFIX  43
H15   2    0.189604    0.377962    0.892077    11.00000   -1.20000
AFIX   0
C16   1    0.313258    0.378315    0.876315    11.00000    0.03814    0.02482 =
         0.03011   -0.00735   -0.00098    0.00075
AFIX  43
H16   2    0.314038    0.420663    0.883378    11.00000   -1.20000
AFIX   0
C17   1    0.387761    0.343991    0.856136    11.00000    0.03113    0.02598 =
         0.02489   -0.00451   -0.00288   -0.00225
C18   1    0.462463    0.374047    0.845362    11.00000    0.03685    0.02434 =
         0.03105   -0.00799   -0.00144   -0.00599
AFIX  43
H18   2    0.462105    0.416996    0.851603    11.00000   -1.20000
AFIX   0
C19   1    0.534204    0.341994    0.826265    11.00000    0.03146    0.02762 =
         0.02987   -0.00680   -0.00143   -0.00834
AFIX  43
H19   2    0.585569    0.359196    0.824471    11.00000   -1.20000
AFIX   0
C20   1    0.532566    0.282640    0.808924    11.00000    0.02801    0.02758 =
         0.02380   -0.00524   -0.00181   -0.00536
C21   1    0.607802    0.251321    0.787134    11.00000    0.02783    0.03205 =
         0.02597   -0.00677   -0.00043   -0.00868
AFIX  43
H21   2    0.658050    0.270125    0.784942    11.00000   -1.20000
AFIX   0
C22   1    0.609367    0.194944    0.769338    11.00000    0.02799    0.03262 =
         0.02381   -0.00733   -0.00023   -0.00608
C23   1    0.532123    0.171689    0.764693    11.00000    0.02847    0.02932 =
         0.02125   -0.00570   -0.00089   -0.00576
C24   1    0.532212    0.117981    0.739965    11.00000    0.03236    0.03226 =
         0.02393   -0.00892    0.00139   -0.00763
C25   1    0.457053    0.100296    0.728171    11.00000    0.03632    0.03351 =
         0.02710   -0.01099    0.00035   -0.01017
AFIX  43
H25   2    0.457581    0.062607    0.713507    11.00000   -1.20000
AFIX   0
C26   1    0.380090    0.138669    0.738122    11.00000    0.03104    0.03762 =
         0.02648   -0.00863   -0.00187   -0.01238
AFIX  43
H26   2    0.328066    0.129352    0.726907    11.00000   -1.20000
AFIX   0
C27   1    0.378987    0.189703    0.763956    11.00000    0.02737    0.03193 =
         0.02394   -0.00534   -0.00118   -0.00676
AFIX  43
H27   2    0.325939    0.215361    0.769810    11.00000   -1.20000
AFIX   0
C28   1    0.454616    0.205054    0.782050    11.00000    0.02709    0.02661 =
         0.02184   -0.00368   -0.00048   -0.00594
C29   1    0.457316    0.255012    0.813375    11.00000    0.02695    0.02441 =
         0.02368   -0.00358   -0.00314   -0.00386
C30   1    0.387770    0.279472    0.847468    11.00000    0.02621    0.02568 =
         0.02318   -0.00430   -0.00374   -0.00160
C31   1    0.319267    0.241962    0.875593    11.00000    0.02438    0.02904 =
         0.02361   -0.00722   -0.00237   -0.00149
C32   1    0.323280    0.166554    0.893640    11.00000    0.02484    0.02876 =
         0.02251   -0.00718   -0.00010   -0.00490
C33   1    0.400067    0.113564    0.909545    11.00000    0.02439    0.02660 =
         0.02162   -0.00598    0.00135   -0.00609
C34   1    0.479529    0.122102    0.932412    11.00000    0.02426    0.02336 =
         0.02056   -0.00370    0.00045   -0.00511
C35   1    0.713244    0.036348    0.946421    11.00000    0.02715    0.02961 =
         0.02698   -0.00963    0.00181   -0.00615
C36   1    0.628046   -0.040381    0.922572    11.00000    0.02978    0.02737 =
         0.02784   -0.01016    0.00248   -0.00558
C37   1    0.613256    0.081230    0.724093    11.00000    0.03567    0.03852 =
         0.03060   -0.01465    0.00183   -0.00762
C38   1    0.690561    0.161247    0.750957    11.00000    0.02999    0.04053 =
         0.02892   -0.01315    0.00114   -0.00719
C39   1    0.782949   -0.077453    0.941987    11.00000    0.02771    0.03280 =
         0.04582   -0.01694    0.00304   -0.00047
AFIX  23
H39A  2    0.769192   -0.125365    0.959421    11.00000   -1.20000
H39B  2    0.823935   -0.074538    0.972883    11.00000   -1.20000
AFIX   0
C40   1    0.823892   -0.066409    0.878092    11.00000    0.03776    0.05393 =
         0.04944   -0.02346    0.01081   -0.00680
AFIX  23
H40A  2    0.836004   -0.017989    0.859669    11.00000   -1.20000
H40B  2    0.784202   -0.071523    0.847591    11.00000   -1.20000
AFIX   0
C41   1    0.907265   -0.119986    0.885827    11.00000    0.04357    0.06471 =
         0.06623   -0.02967    0.01314   -0.00489
AFIX  23
H41A  2    0.947526   -0.113852    0.915319    11.00000   -1.20000
H41B  2    0.895360   -0.168390    0.905579    11.00000   -1.20000
AFIX   0
C42   1    0.947494   -0.110756    0.821566    11.00000    0.05621    0.12396 =
         0.09171   -0.05275    0.02160    0.00904
AFIX 137
H42A  2    0.999663   -0.145942    0.828124    11.00000   -1.50000
H42B  2    0.961083   -0.063394    0.802576    11.00000   -1.50000
H42C  2    0.907829   -0.116945    0.792316    11.00000   -1.50000
AFIX   0

DFIX_3 1.55 0.003 C43a C44a  C44a C45a  C45a C46a =
                  C43B C44B  C44B C45B  C45B C46B
DFIX_3 2.54 0.005 C43a C45a C44a C46a =
                  C43B C45B C44B C46B
SADI_3 0.005 N2 C43a  N2 C43b
SIMU_3 0.005 0.007 c43a > c46b

PART 1 31
C43A  1    0.768616    0.064514    0.721393    31.00000    0.03329    0.05434 =
         0.04434   -0.02587    0.00430   -0.00236
AFIX  23
H43A  2    0.764377    0.014070    0.736582    31.00000   -1.20000
H43B  2    0.813648    0.068938    0.748348    31.00000   -1.20000
AFIX   0
C44A  1    0.796014    0.087549    0.650941    31.00000    0.04848    0.04911 =
         0.04809   -0.02784    0.01411   -0.01824
AFIX  23
H44A  2    0.806796    0.136351    0.636093    31.00000   -1.20000
H44B  2    0.750566    0.086159    0.622534    31.00000   -1.20000
AFIX   0
C45A  1    0.878047    0.036378    0.647774    31.00000    0.05459    0.06845 =
         0.05095   -0.03248    0.01500   -0.01304
AFIX  23
H45A  2    0.921791    0.036466    0.678201    31.00000   -1.20000
H45B  2    0.865894   -0.011973    0.661974    31.00000   -1.20000
AFIX   0
C46A  1    0.913162    0.055786    0.580097    31.00000    0.06029    0.08537 =
         0.05677   -0.02955    0.00986   -0.01028
AFIX 137
H46A  2    0.965015    0.022059    0.580919    31.00000   -1.50000
H46B  2    0.926200    0.103334    0.565988    31.00000   -1.50000
H46C  2    0.870811    0.054422    0.549939    31.00000   -1.50000
AFIX   0
PART 2 -31
C43B  1    0.766070    0.072473    0.709609   -31.00000    0.04058    0.05523 =
         0.04222   -0.03079    0.00763   -0.00969
AFIX  23
H43C  2    0.759477    0.026913    0.707311   -31.00000   -1.20000
H43D  2    0.814171    0.063651    0.740194   -31.00000   -1.20000
AFIX   0
C44B  1    0.783810    0.123874    0.641732   -31.00000    0.05317    0.06032 =
         0.05147   -0.02641    0.01487   -0.00427
AFIX  23
H44C  2    0.780865    0.171657    0.642438   -31.00000   -1.20000
H44D  2    0.740596    0.126535    0.609629   -31.00000   -1.20000
AFIX   0
C45B  1    0.873895    0.096593    0.622636   -31.00000    0.06411    0.07174 =
         0.05686   -0.02478    0.01550   -0.00969
AFIX  23
H45C  2    0.890428    0.132675    0.583084   -31.00000   -1.20000
H45D  2    0.916017    0.087083    0.657898   -31.00000   -1.20000
AFIX   0
C46B  1    0.872060    0.028196    0.610361   -31.00000    0.07890    0.09621 =
         0.06619   -0.02043    0.01253   -0.02267
AFIX 137
H46D  2    0.930314    0.003800    0.609761   -31.00000   -1.50000
H46E  2    0.842755    0.039935    0.568627   -31.00000   -1.50000
H46F  2    0.841948   -0.002504    0.644915   -31.00000   -1.50000
AFIX   0
PART 0

N1    3    0.704677   -0.025404    0.937193    11.00000    0.02443    0.02804 =
         0.03415   -0.01257    0.00218   -0.00271
N2    3    0.687706    0.104254    0.732151    11.00000    0.03056    0.04059 =
         0.03450   -0.01744    0.00269   -0.00413
O1    4    0.783400    0.047683    0.953354    11.00000    0.02285    0.03826 =
         0.04704   -0.01861    0.00171   -0.00600
O2    4    0.626697   -0.094886    0.913624    11.00000    0.03295    0.03082 =
         0.04617   -0.01974    0.00177   -0.00424
O3    4    0.617253    0.033119    0.704648    11.00000    0.04426    0.04994 =
         0.05446   -0.03318    0.00754   -0.01005
O4    4    0.757469    0.180730    0.752420    11.00000    0.02783    0.05744 =
         0.05244   -0.02944    0.00595   -0.01113
RESI 0
RESI 4 ALL
C1    1    0.665282    0.488079    0.965808    11.00000    0.02961    0.02643 =
         0.03005   -0.00669   -0.00125   -0.00207
AFIX  43
H1    2    0.644663    0.524995    0.981069    11.00000   -1.20000
AFIX   0
C2    1    0.617524    0.436974    0.973140    11.00000    0.02645    0.03054 =
         0.03407   -0.00756    0.00221   -0.00362
AFIX  43
H2    2    0.564730    0.438916    0.993591    11.00000   -1.20000
AFIX   0
C3    1    0.646168    0.382179    0.950692    11.00000    0.02643    0.02757 =
         0.03412   -0.00686   -0.00052   -0.00662
AFIX  43
H3    2    0.611580    0.348596    0.953723    11.00000   -1.20000
AFIX   0
C4    1    0.724941    0.377305    0.924151    11.00000    0.02499    0.02504 =
         0.03167   -0.00631   -0.00298   -0.00281
C5    1    0.776110    0.427678    0.918521    11.00000    0.02383    0.02402 =
         0.03111   -0.00482   -0.00290   -0.00267
C6    1    0.861256    0.417310    0.898315    11.00000    0.02488    0.02368 =
         0.03427   -0.00486   -0.00112   -0.00202
C7    1    0.914891    0.459485    0.902832    11.00000    0.02377    0.02644 =
         0.03699   -0.00459   -0.00301   -0.00284
AFIX  43
H7    2    0.973232    0.448715    0.894526    11.00000   -1.20000
AFIX   0
C8    1    0.885133    0.519304    0.919748    11.00000    0.02812    0.02523 =
         0.03259   -0.00453   -0.00438   -0.00499
C9    1    0.942889    0.560264    0.928423    11.00000    0.02996    0.03294 =
         0.03873   -0.00726   -0.00462   -0.00919
AFIX  43
H9    2    1.001820    0.547790    0.922822    11.00000   -1.20000
AFIX   0
C10   1    0.913550    0.616936    0.944650    11.00000    0.03876    0.03479 =
         0.03754   -0.01023   -0.00542   -0.01356
AFIX  43
H10   2    0.952690    0.639115    0.957601    11.00000   -1.20000
AFIX   0
C11   1    0.825008    0.643793    0.942609    11.00000    0.04134    0.03058 =
         0.02823   -0.00803   -0.00104   -0.01088
C12   1    0.794895    0.707314    0.953773    11.00000    0.05075    0.03425 =
         0.03451   -0.01489    0.00283   -0.01546
AFIX  43
H12   2    0.834322    0.730888    0.964437    11.00000   -1.20000
AFIX   0
C13   1    0.711119    0.734417    0.949397    11.00000    0.05582    0.02946 =
         0.03364   -0.01460    0.00644   -0.01018
AFIX  43
H13   2    0.691624    0.773345    0.962211    11.00000   -1.20000
AFIX   0
C14   1    0.651750    0.705225    0.925775    11.00000    0.04561    0.02507 =
         0.02785   -0.00763    0.00383   -0.00432
C15   1    0.563288    0.733859    0.921260    11.00000    0.04864    0.02779 =
         0.03300   -0.01111    0.00691    0.00097
AFIX  43
H15   2    0.543982    0.773491    0.933109    11.00000   -1.20000
AFIX   0
C16   1    0.506531    0.705060    0.900228    11.00000    0.03619    0.03077 =
         0.03354   -0.00765    0.00647    0.00345
AFIX  43
H16   2    0.447543    0.718986    0.904572    11.00000   -1.20000
AFIX   0
C17   1    0.534684    0.653904    0.871562    11.00000    0.03167    0.02693 =
         0.02696   -0.00447    0.00239    0.00130
C18   1    0.474621    0.626239    0.846896    11.00000    0.02427    0.03531 =
         0.03229   -0.00723    0.00209    0.00138
AFIX  43
H18   2    0.415644    0.641316    0.850256    11.00000   -1.20000
AFIX   0
C19   1    0.500705    0.578662    0.818699    11.00000    0.02429    0.03440 =
         0.03106   -0.00840    0.00112   -0.00335
AFIX  43
H19   2    0.460874    0.555223    0.808329    11.00000   -1.20000
AFIX   0
C20   1    0.587872    0.563551    0.804472    11.00000    0.02373    0.02908 =
         0.02651   -0.00684    0.00048   -0.00207
C21   1    0.613235    0.516786    0.771251    11.00000    0.02281    0.03193 =
         0.02946   -0.00993   -0.00077   -0.00529
AFIX  43
H21   2    0.573298    0.491793    0.763501    11.00000   -1.20000
AFIX   0
C22   1    0.693726    0.506930    0.750193    11.00000    0.02316    0.02795 =
         0.02738   -0.00858   -0.00111   -0.00227
C23   1    0.751870    0.548963    0.756164    11.00000    0.02206    0.02724 =
         0.02720   -0.00715   -0.00190   -0.00222
C24   1    0.829441    0.547332    0.724326    11.00000    0.02211    0.02953 =
         0.02883   -0.00816   -0.00133   -0.00139
C25   1    0.883426    0.591805    0.724508    11.00000    0.02268    0.03397 =
         0.03397   -0.00947    0.00048   -0.00403
AFIX  43
H25   2    0.936324    0.589534    0.704234    11.00000   -1.20000
AFIX   0
C26   1    0.859616    0.640418    0.754862    11.00000    0.02805    0.03139 =
         0.03465   -0.00918   -0.00257   -0.00742
AFIX  43
H26   2    0.895681    0.672433    0.753597    11.00000   -1.20000
AFIX   0
C27   1    0.784721    0.642380    0.786455    11.00000    0.02814    0.02744 =
         0.02863   -0.00824   -0.00331   -0.00252
AFIX  43
H27   2    0.769780    0.676201    0.806256    11.00000   -1.20000
AFIX   0
C28   1    0.729119    0.595209    0.790275    11.00000    0.02465    0.02637 =
         0.02505   -0.00514   -0.00319   -0.00027
C29   1    0.648374    0.596126    0.821913    11.00000    0.02489    0.02393 =
         0.02607   -0.00540   -0.00180    0.00022
C30   1    0.623041    0.632066    0.866321    11.00000    0.02923    0.02211 =
         0.02859   -0.00491    0.00122   -0.00162
C31   1    0.680800    0.647455    0.906196    11.00000    0.03539    0.02295 =
         0.02583   -0.00566    0.00184   -0.00425
C32   1    0.766164    0.609001    0.926220    11.00000    0.03418    0.02537 =
         0.02659   -0.00705   -0.00112   -0.00627
C33   1    0.797356    0.538820    0.926968    11.00000    0.02924    0.02602 =
         0.02706   -0.00624   -0.00406   -0.00353
C34   1    0.744452    0.486553    0.935966    11.00000    0.02573    0.02276 =
         0.03002   -0.00469   -0.00476   -0.00166
C35   1    0.755740    0.318284    0.902004    11.00000    0.02493    0.02441 =
         0.03208   -0.00509   -0.00275   -0.00342
C36   1    0.892984    0.358554    0.876238    11.00000    0.02447    0.02486 =
         0.03816   -0.00522    0.00118   -0.00289
C37   1    0.850946    0.501945    0.685799    11.00000    0.02225    0.03036 =
         0.03116   -0.00871    0.00119   -0.00263
C38   1    0.716237    0.458294    0.715123    11.00000    0.02136    0.03236 =
         0.02956   -0.00983   -0.00056   -0.00319
C39   1    0.864636    0.259773    0.849087    11.00000    0.03043    0.02766 =
         0.03265   -0.01056    0.00099   -0.00305
AFIX  23
H39A  2    0.905325    0.276294    0.814952    11.00000   -1.20000
H39B  2    0.814991    0.252671    0.828479    11.00000   -1.20000
AFIX   0
C40   1    0.906559    0.189330    0.898929    11.00000    0.02872    0.02774 =
         0.03359   -0.00969    0.00150   -0.00211
AFIX  23
H40A  2    0.864424    0.169338    0.930442    11.00000   -1.20000
H40B  2    0.953069    0.196359    0.922806    11.00000   -1.20000
AFIX   0
C41   1    0.941933    0.138310    0.865688    11.00000    0.03214    0.03320 =
         0.04650   -0.01734    0.00362   -0.00185
AFIX  23
H41A  2    0.895255    0.132810    0.840882    11.00000   -1.20000
H41B  2    0.984300    0.158628    0.834577    11.00000   -1.20000
AFIX   0
C42   1    0.983371    0.066228    0.912622    11.00000    0.03253    0.03192 =
         0.06560   -0.01539    0.00767   -0.00013
AFIX 137
H42A  2    1.005894    0.036122    0.888482    11.00000   -1.50000
H42B  2    0.941170    0.044830    0.942395    11.00000   -1.50000
H42C  2    1.029806    0.071186    0.937298    11.00000   -1.50000
AFIX   0
C43   1    0.807778    0.421869    0.638452    11.00000    0.02656    0.03381 =
         0.02761   -0.01200    0.00078   -0.00235
AFIX  23
H43A  2    0.838571    0.448328    0.600912    11.00000   -1.20000
H43B  2    0.752767    0.418412    0.621950    11.00000   -1.20000
AFIX   0
C44   1    0.859187    0.348101    0.670882    11.00000    0.02790    0.03342 =
         0.03082   -0.01104    0.00001   -0.00155
AFIX  23
H44A  2    0.829567    0.321926    0.709310    11.00000   -1.20000
H44B  2    0.915256    0.351360    0.685815    11.00000   -1.20000
AFIX   0
C45   1    0.872009    0.307703    0.625299    11.00000    0.03178    0.03752 =
         0.03902   -0.01666    0.00450   -0.00344
AFIX  23
H45A  2    0.896138    0.336299    0.584924    11.00000   -1.20000
H45B  2    0.816206    0.300377    0.613885    11.00000   -1.20000
AFIX   0
C46   1    0.930881    0.236295    0.654838    11.00000    0.04380    0.03673 =
         0.05705   -0.01694    0.01152   -0.00129
AFIX 137
H46A  2    0.939945    0.213767    0.622792    11.00000   -1.50000
H46B  2    0.905000    0.206257    0.692783    11.00000   -1.50000
H46C  2    0.985479    0.243035    0.667894    11.00000   -1.50000
AFIX   0
N1    3    0.836288    0.315133    0.875898    11.00000    0.02582    0.02390 =
         0.03554   -0.00870    0.00023   -0.00272
N2    3    0.791520    0.461517    0.682057    11.00000    0.02289    0.02983 =
         0.03035   -0.01178    0.00128   -0.00232
O1    4    0.713495    0.274292    0.904747    11.00000    0.02993    0.02831 =
         0.04726   -0.01367    0.00074   -0.00782
O2    4    0.965234    0.347978    0.858102    11.00000    0.02724    0.03325 =
         0.05993   -0.01661    0.00923   -0.00572
O3    4    0.916261    0.499775    0.656582    11.00000    0.02612    0.03968 =
         0.04395   -0.01766    0.00957   -0.00732
O4    4    0.670855    0.417775    0.712911    11.00000    0.02639    0.04234 =
         0.04634   -0.02393    0.00467   -0.00984
RESI 0

REM <hkl>
REM KR1162_FrSa.hkl
REM </hkl>
HKLF 4


REM  KR1162_FrSa in P-1
REM wR2 = 0.132338, GooF = S = 0.96977, Restrained GooF = 0.97653 for all data
REM R1 = 0.047196 for 22639 Fo > 4sig(Fo) and 0.054255 for all 26447 data
REM 1957 parameters refined using 196 restraints

END

WGHT      0.0697      2.5832

REM Highest difference peak  0.833,  deepest hole -0.500,  1-sigma level  0.051
Q1    1   0.9413 -0.0338  0.5150  11.00000  0.05    0.83
Q2    1   1.0000  0.0000  0.5000  10.50000  0.05    0.78
Q3    1   0.8381  0.0657  0.6088  11.00000  0.05    0.75
Q4    1   0.9303  0.0632  0.6324  11.00000  0.05    0.63
Q5    1   0.8584 -0.1187  0.8492  11.00000  0.05    0.40
Q6    1   0.7503  0.1111  0.6216  11.00000  0.05    0.34
Q7    1   0.8921  0.1138  0.5625  11.00000  0.05    0.33
Q8    1   0.7817 -0.0529  0.8466  11.00000  0.05    0.32
Q9    1   0.1154  0.7372  0.6651  11.00000  0.05    0.27
Q10   1   0.1598  0.7911  0.5828  11.00000  0.05    0.26
Q11   1   0.0466  0.8005  0.7434  11.00000  0.05    0.26
Q12   1   0.2724  0.7316  0.5675  11.00000  0.05    0.24
Q13   1   0.5986  0.0770  0.6663  11.00000  0.05    0.22
Q14   1   0.0938  0.8794  0.8964  11.00000  0.05    0.21
Q15   1   0.9265 -0.0206  0.6807  11.00000  0.05    0.20
Q16   1   0.6731  0.1501  0.6931  11.00000  0.05    0.19
Q17   1  -0.0430  0.7716  0.8024  11.00000  0.05    0.19
Q18   1   0.0649  0.8115  0.6712  11.00000  0.05    0.19
Q19   1   0.0770  0.8399  0.7430  11.00000  0.05    0.18
Q20   1   0.5989  0.6846  0.6217  11.00000  0.05    0.18
;
_shelx_res_checksum               80206

_shelx_hkl_file
;
   0   0   2 1669.59 66.7213  90
   0   0   2 1632.50 65.4788  17
   0   0   2 1772.12 65.4023  19
   0   0   2 1797.01 65.9786  16
   0   0   2 1641.79 65.3818  15
   0   0   2 1466.22 65.1260  75
   0   0   2 1535.60 65.7873  76
   0   0   2 1673.24 65.5896  77
   0   0   2 1577.04 65.7542  74
   0   0   2 1600.44 65.5233  73
   0   0   2 1656.55 64.4886  14
   0   0   2 1503.28 65.9351  78
   0   0   2 1572.99 66.0814  79
   0   0   2 1564.32 64.8123  21
   0   0   2 1684.67 64.1897  24
   0   0   2 1825.57 65.8786  20
   0   0   3 4158.03 155.772  20
   0   0   3 4286.37 156.297  21
   0   0   3 4289.70 154.237  24
   0   0   3 4201.63 156.986  88
   0   0   3 4083.23 157.484  91
   0   0   3 3959.94 158.422  89
   0   0   3 4142.53 158.496  90
   0   0   3 4166.52 155.670  16
   0   0   3 4201.49 157.676  17
   0   0   3 4480.65 155.798  19
   0   0   3 4200.14 156.204  15
   0   0   3 4156.91 157.951  74
   0   0   3 4208.92 157.062  75
   0   0   3 4308.75 156.962  77
   0   0   3 4286.15 157.353  73
   0   0   3 4078.20 158.100  76
   0   0   3 4181.30 154.914  14
   0   0  -3 4100.58 145.101   9
   0   0   3 4085.01 158.893  81
   0   0   3 4075.10 158.220  79
   0   0   3 4054.33 156.439  82
   0   0   3 3787.77 157.723  78
   0   0   3 4064.85 157.863  80
   0   0   3 4066.08 156.960  84
   0   0   3 4045.08 157.124  86
   0   0   3 4185.83 155.422  85
   0   0   3 4084.23 155.341  83
   0   0   4 62268.8 2134.68  83
   0   0   4 60341.9 2137.78  86
   0   0   4 61613.4 2136.53  87
   0   0   4 62341.6 2137.11  84
   0   0   4 62150.5 2135.36  85
   0   0   4 62769.7 2132.79  24
   0   0   4 61777.8 2135.26  20
   0   0   4 61760.3 2135.54  21
   0   0  -4 62120.4 2119.43   8
   0   0  -4 62706.7 2125.70   5
   0   0   4 61429.4 2134.94  16
   0   0   4 61832.5 2136.32  15
   0   0   4 63928.2 2137.60  17
   0   0   4 63076.9 2137.63  73
   0   0   4 62280.3 2138.38  74
   0   0   4 61856.6 2138.51  76
   0   0   4 62598.3 2136.63  77
   0   0   4 62244.9 2137.22  75
   0   0   4 61439.5 2134.23  14
   0   0  -4 61272.8 2120.09   9
   0   0   4 62501.4 2137.01  88
   0   0   4 61604.9 2137.09  92
   0   0   4 61540.4 2137.43  91
   0   0   4 62242.8 2138.75  90
   0   0   4 61271.8 2139.02  89
   0   0   4 61482.8 2138.61  78
   0   0   4 63125.1 2138.98  79
   0   0   4 60930.3 2136.06  82
   0   0   4 61450.2 2140.50  81
   0   0   4 62274.7 2138.08  80
   0   0   5 38276.5 1350.78  78
   0   0   5 38634.2 1350.40  80
   0   0   5 39840.1 1353.30  81
   0   0   5 37942.6 1347.27  82
   0   0   5 39446.4 1351.28  79
   0   0   5 38572.3 1345.87  16
   0   0   5 40201.4 1348.57  18
   0   0   5 40097.8 1349.74  17
   0   0   5 38704.5 1347.06  15
   0   0   5 40133.2 1351.92  76
   0   0   5 39261.2 1348.20  77
   0   0   5 38341.9 1348.66  73
   0   0   5 38147.8 1349.19  75
   0   0   5 40034.9 1350.85  74
   0   0   5 39340.3 1345.16  14
   0   0  -5 38319.7 1327.04   9
   0   0  -5 38293.6 1325.39   8
   0   0   5 39806.8 1343.31  27
   0   0   5 39329.2 1343.42  24
   0   0   5 38306.9 1346.45  20
   0   0   5 38975.9 1344.76  25
   0   0  -5 38928.5 1334.18   5
   0   0  -5 37344.6 1329.57   7
   0   0  -5 39493.0 1335.29   3
   0   0   5 37430.3 1349.77  91
   0   0   5 38894.0 1351.19  90
   0   0   5 38746.1 1349.89  88
   0   0   5 38694.2 1348.95  92
   0   0   5 38350.0 1350.80  89
   0   0   5 37734.0 1348.75  84
   0   0   5 39164.3 1349.92  86
   0   0   5 38793.0 1346.29  83
   0   0   5 39758.3 1346.76  85
   0   0   5 39551.0 1348.50  87
   0   0   6 573554. 19393.8  81
   0   0   6 571251. 19387.1  82
   0   0   6 558160. 19390.8  78
   0   0   6 568682. 19389.9  80
   0   0  -6 530862. 19358.7  42
   0   0  -6 578173. 19361.4  32
   0   0   6 565757. 19384.8  16
   0   0   6 569656. 19388.5  17
   0   0   6 567353. 19387.6  18
   0   0   6 571580. 19387.8  73
   0   0   6 573580. 19390.7  76
   0   0   6 564733. 19386.8  77
   0   0   6 590929. 19389.3  75
   0   0   6 576382. 19390.2  74
   0   0   6 577914. 19384.0  14
   0   0   6 570618. 19380.8  27
   0   0   6 578579. 19381.2  24
   0   0   6 577509. 19383.1  25
   0   0  -6 586619. 19370.0   5
   0   0  -6 593866. 19371.2   3
   0   0  -6 556024. 19363.3   7
   0   0   6 576155. 19389.7  91
   0   0   6 578160. 19392.4  89
   0   0   6 564546. 19389.0  92
   0   0   6 604443. 19389.5  88
   0   0   6 581424. 19386.1  85
   0   0   6 574009. 19384.4  83
   0   0   6 577209. 19388.2  87
   0   0   6 557719. 19389.4  86
   0   0   6 589045. 19390.0  84
   0   0   7 58.1036 24.4194  82
   0   0   7 115.482 28.8505  81
   0   0   7 29.0668 20.7229  83
   0   0   7 71.6073 25.2773  80
   0   0  -7 39.0011 7.64863  41
   0   0   7 35.7366 21.3348  76
   0   0   7 41.9417 23.4444  75
   0   0   7 39.3375 23.8412  77
   0   0   7 51.3530 22.6635  73
   0   0   7 8.84075 21.3064  78
   0   0   7 40.7716 23.4074  74
   0   0   7 53.5819 20.5648  16
   0   0   7 10.5692 18.4037  18
   0   0   7 8.32082 18.7404  17
   0   0  -7 15.8212 8.64009  33
   0   0  -7 30.6488 4.88956  38
   0   0  -7 30.9601 9.14584  10
   0   0   7 32.8923 18.8940  14
   0   0  -7 15.6674 5.42822  32
   0   0   7 102.735 21.5832  27
   0   0  -7 14.7750 9.64826  30
   0   0   7 43.4530 16.9919  25
   0   0   7 43.1164 17.0859  24
   0   0  -7 34.8748 10.8304   3
   0   0  -7 43.2168 10.8278   5
   0   0  -7 54.1272 8.38622   7
   0   0   7 31.8895 23.1298  91
   0   0   7 30.1502 21.8709  88
   0   0   7 63.9546 22.3517  92
   0   0   7 14.9486 18.8954  89
   0   0   7 16.8265 18.7501  84
   0   0   7 32.5345 17.0903  85
   0   0   7 32.0466 21.1515  87
   0   0   7-8.60717 18.3492  86
   0   0   8 10733.4 400.376  81
   0   0   8 10221.3 391.557  82
   0   0   8 10458.4 395.573  80
   0   0   8 10001.7 396.397  78
   0   0  -8 9308.08 355.272  41
   0   0  -8 9933.19 360.948  40
   0   0   8 10434.5 389.487  16
   0   0   8 10374.8 393.522  17
   0   0   8 10455.4 393.070  18
   0   0  -8 10123.2 361.649  68
   0   0  -8 10071.1 362.029  10
   0   0  -8 10322.8 365.227  11
   0   0   8 10643.8 388.022  14
   0   0   8 10231.9 383.095  26
   0   0  -8 10619.6 363.276  30
   0   0   8 10331.1 383.996  27
   0   0   8 10502.8 384.306  24
   0   0   8 10316.5 391.894  22
   0   0   8 10412.3 385.908  25
   0   0  -8 10422.3 361.182   2
   0   0  -8 10310.7 359.055   1
   0   0  -8 10333.4 367.851   3
   0   0  -8 10280.8 367.568   5
   0   0   8 10231.8 392.926  75
   0   0   8 10428.1 396.832  76
   0   0   8 10319.9 391.478  77
   0   0   8 10289.1 395.688  74
   0   0  -8 10064.0 357.388  33
   0   0   8 10424.0 393.846  92
   0   0   8 10517.6 398.163  89
   0   0   8 10821.5 394.516  88
   0   0   8 10251.5 396.449  91
   0   0   8 10333.6 392.863  87
   0   0   8 10571.0 395.163  86
   0   0   8 10571.4 391.400  85
   0   0   8 10674.0 389.662  83
   0   0   8 10116.2 394.251  84
   0   0   9 408.317 51.1525  81
   0   0   9 338.298 46.4959  80
   0   0   9 361.304 47.2138  82
   0   0   9 337.588 37.8051  27
   0   0   9 364.643 39.1053  26
   0   0   9 345.382 38.0519  24
   0   0   9 377.864 43.8504  22
   0   0   9 350.421 38.9271  23
   0   0   9 393.417 39.3689  25
   0   0  -9 287.641 19.0139   1
   0   0  -9 320.184 26.1417   5
   0   0  -9 329.121 22.8804   2
   0   0  -9 329.381 26.0477   3
   0   0   9 256.196 39.3946  16
   0   0   9 309.733 42.6028  18
   0   0   9 343.986 43.7818  75
   0   0   9 337.121 45.5663  77
   0   0   9 340.999 45.6117  73
   0   0   9 385.461 43.5952  14
   0   0  -9 350.670 25.2923  11
   0   0  -9 323.325 23.4715  12
   0   0   9 386.539 44.7452  83
   0   0   9 359.259 45.1712  87
   0   0   9 348.570 44.1871  84
   0   0   9 319.559 41.7475  86
   0   0   9 402.885 44.3268  85
   0   0   9 393.415 49.9580  91
   0   0   9 376.359 47.5124  89
   0   0   9 394.075 47.6038  88
   0   0   9 306.122 43.0114  92
   0   0  10 39.2572 23.6977  26
   0   0  10 48.9934 24.9098  23
   0   0  10 32.9519 30.0717  22
   0   0  10 62.4143 24.4187  25
   0   0  10 23.2564 24.0642  24
   0   0  10 42.6657 30.3024  88
   0   0  10 106.717 35.9086  89
   0   0  10 56.4131 31.6753  92
   0   0  10 13.7537 27.9407  91
   0   0  10 12.4186 29.1262  18
   0   0  10 52.6459 29.5798  16
   0   0  10 32.9006 23.9512  14
   0   0  10 19.6935 24.3277  85
   0   0  10 87.6183 33.0580  87
   0   0  10 52.9149 25.8298  84
   0   0  10 49.2016 26.9129  86
   0   0  10 57.8263 32.8986  81
   0   0  10 41.0219 35.9979  82
   0   0  10 35.1072 32.5963  80
   0   0  10 63.7667 28.5873  83
   0   0  11 1252.69 91.2221  22
   0   0  11 1201.79 82.7796  25
   0   0  11 1239.73 83.9021  23
   0   0  11 1228.18 83.0995  24
   0   0  11 1298.44 96.9722  89
   0   0  11 1331.07 95.4406  92
   0   0  11 1144.71 93.8209  91
   0   0  11 1156.82 88.4341  18
   0   0  11 1207.39 89.7375  77
   0   0  11 1120.81 88.6328  84
   0   0  11 1198.90 87.4884  83
   0   0  11 1238.11 91.3987  87
   0   0  11 1194.53 87.6661  85
   0   0  11 1288.73 95.9221  86
   0   0  11 1273.95 97.9327  81
   0   0  11 1237.23 93.9082  80
   0   0  11 1244.49 92.5299  82
   0   0  11 1234.86 82.7688  26
   0   0  11 1566.87 91.8503  27
   0   0  12 15092.5 575.584  24
   0   0  12 15299.2 578.908  25
   0   0  12 15596.5 591.740  22
   0   0  12 14992.7 575.470  23
   0   0  12 14990.9 593.915  92
   0   0  12 15176.2 590.469  18
   0   0  12 14550.1 588.076  77
   0   0  12 15014.0 583.308  14
   0   0  12 15688.1 592.786  87
   0   0  12 14833.7 578.115  27
   0   0  12 15489.6 576.240  26
   0   0  13 14686.3 557.135  23
   0   0  13 14259.6 556.853  25
   0   0  13 14868.6 573.776  22
   0   0  13 14608.3 574.410  82
   0   0  13 14556.5 575.084  80
   0   0  13 14598.4 587.656  81
   0   0  13 15013.9 575.009  18
   0   0  13 13912.4 569.732  77
   0   0  13 14001.0 561.398  14
   0   0  13 14329.5 572.391  87
   0   0  13 13430.4 565.451  85
   0   0  13 13312.7 562.131  83
   0   0  13 14086.9 574.922  84
   0   0  13 14685.7 578.343  86
   0   0  13 15065.4 563.011  27
   0   0  13 14446.8 554.369  26
   0   0  14 251.296 47.3371  27
   0   0  14 290.053 57.0543  92
   0   0  14 326.924 47.7261  26
   0   0  14 315.202 47.9052  23
   0   0  14 253.110 43.1654  25
   0   0  14 241.811 46.4077  14
   0   0  14 191.695 45.6422  84
   0   0  14 236.631 47.8162  85
   0   0  14 238.383 51.2534  87
   0   0  14 243.564 52.0814  83
   0   0  14 252.996 55.3157  82
   0   0  14 227.885 51.0675  80
   0   0  15 409.390 58.1162  27
   0   0  15 312.689 57.9937  92
   0   0  15 319.316 57.9680  18
   0   0  15 264.758 54.1700  22
   0   0  15 213.414 46.3810  23
   0   0  15 324.686 56.1893  14
   0   0  15 296.121 56.8133  84
   0   0  15 489.721 70.0613  87
   0   0  15 359.012 57.5634  85
   0   0  15 288.987 56.5861  83
   0   0  15 279.606 61.7625  82
   0   0  15 416.831 64.4094  80
   0   0  16 21.0531 31.3551  27
   0   0  16 34.1925 34.3561  92
   0   0  16 16.1334 35.1639  18
   0   0  16 66.0150 30.9633  26
   0   0  16 32.4334 30.3340  23
   0   0  16 100.598 31.2582  25
   0   0  16 53.9359 36.0171  22
   0   0  16 42.4597 38.3991  14
   0   0  16 16.8457 33.8537  84
   0   0  16 84.1618 41.5109  85
   0   0  16 65.7915 40.8635  87
   0   0  16 58.6387 41.0315  83
   0   0  16 80.3794 48.9041  82
   0   0  16 8.19997 44.4846  80
   0   0  17 227.138 55.4012  27
   0   0  17 156.125 55.8460  92
   0   0  17 189.403 52.4445  18
   0   0  17 263.450 48.8180  25
   0   0  17 327.921 53.2209  26
   0   0  17 236.666 52.8241  23
   0   0  17 252.699 57.9316  22
   0   0  17 302.601 56.8079  14
   0   0  17 326.643 69.8792  87
   0   0  17 330.940 62.8363  84
   0   0  17 350.236 72.8944  80
   0   0  18 7.95234 39.4845  27
   0   0  18 9.66120 37.6303  92
   0   0  18-44.9085 41.9437  18
   0   0  18 42.0961 41.8026  22
   0   0  18 7.32129 34.9254  23
   0   0  18-7.93318 33.6724  14
   0   0  18-45.7014 53.4011  80
   0   0  18-18.5300 38.2761  87
   0   0  18 9.27916 36.1424  84
   0   0  19 118.315 51.1094  18
   0   0  19 171.879 47.3750  23
   0   0  19 143.609 51.5681  22
   0   0  19 145.611 50.0236  14
   0   0  19 158.206 61.6260  80
   0   0  19 84.0903 41.9369  84
   0   0  20 8.18656 36.5360  22
   0   0  20 51.3298 36.4140  23
   0   0  20 9.21013 49.1250  80
   0   0  20 8.90525 38.7849  18
   0   0  21 143.270 48.3789  14
   0   0  21 332.678 68.2234  80
   0   0  21 322.228 57.3149  23
   0   0  21 289.525 57.6506  22
   0   0  22 134.700 43.1485  22
   0   0  22 77.7108 40.0605  23
   0  -1  22 279.738 54.8069  22
   0  -1  21 1716.78 134.659  14
   0  -1  20 864.925 97.9179  22
   0  -1  20 944.077 107.789  84
   0  -1  20 946.170 106.913  18
   0  -1  20 810.960 96.2323  14
   0  -1  19 207.499 56.9548  18
   0  -1  19 179.873 49.4347  23
   0  -1  19 161.131 51.9440  22
   0  -1  19 162.728 47.9415  14
   0  -1  19 152.137 51.9247  84
   0  -1  19 279.105 66.8604  80
   0  -1  18 2464.68 183.780  92
   0  -1  18 2796.83 188.990  18
   0  -1  18 2410.77 171.133  14
   0  -1  18 2417.50 175.285  22
   0  -1  18 2317.11 161.974  23
   0  -1  18 2493.54 182.368  84
   0  -1  18 2567.40 174.572  27
   0  -1  18 2831.32 188.913  80
   0  -1  17 3765.35 218.466  27
   0  -1  17 3480.12 225.764  92
   0  -1  17 4173.60 234.927  18
   0  -1  17 3826.67 222.432  22
   0  -1  17 3849.93 205.934  25
   0  -1  17 3122.81 200.255  23
   0  -1  17 3571.80 214.705  14
   0  -1  17 3838.60 227.512  87
   0  -1  17 3725.70 222.732  85
   0  -1  17 3787.66 232.395  84
   0  -1  17 3669.86 227.723  80
   0  -1  16 1522.51 128.592  27
   0  -1  16 1738.74 145.032  92
   0  -1  16 2192.66 152.929  18
   0  -1  16 1762.06 129.439  23
   0  -1  16 1880.65 128.361  25
   0  -1  16 2050.69 147.600  22
   0  -1  16 1776.53 135.683  14
   0  -1  16 1688.76 137.627  85
   0  -1  16 2006.09 149.239  87
   0  -1  16 2008.55 146.497  83
   0  -1  16 1742.08 145.259  84
   0  -1  16 1796.21 145.140  80
   0  -1  15 1970.92 140.230  27
   0  -1  15 2017.17 130.329  26
   0  -1  15 1898.50 147.486  92
   0  -1  15 2051.89 150.317  18
   0  -1  15 2101.33 142.668  14
   0  -1  15 2187.11 153.719  82
   0  -1  15 2211.94 156.217  80
   0  -1  15 2040.70 146.435  83
   0  -1  15 2223.85 150.727  85
   0  -1  15 2295.86 153.512  87
   0  -1  15 1957.94 151.004  84
   0  -1  15 2217.49 150.963  22
   0  -1  15 2091.23 134.373  25
   0  -1  15 1822.65 131.502  23
   0  -1  14 7031.99 298.196  26
   0  -1  14 6505.41 300.382  25
   0  -1  14 7208.18 329.881  92
   0  -1  14 6284.48 305.691  14
   0  -1  14 6650.34 317.956  82
   0  -1  14 6899.70 319.988  80
   0  -1  14 6560.05 323.078  84
   0  -1  14 6755.55 318.065  87
   0  -1  14 6418.80 311.630  83
   0  -1  14 6979.55 319.788  85
   0  -1  14 6787.85 324.985  86
   0  -1  13 1068.08 81.3044  26
   0  -1  13 1149.31 90.9105  27
   0  -1  13 1019.64 82.7953  25
   0  -1  13 1016.42 90.6122  22
   0  -1  13 960.250 82.0535  23
   0  -1  13 1130.93 98.0347  92
   0  -1  13 1033.66 94.2861  18
   0  -1  13 1215.99 99.2771  77
   0  -1  13 1142.28 90.9537  14
   0  -1  13 995.853 95.4107  82
   0  -1  13 1160.30 99.5239  80
   0  -1  13 965.636 92.4709  86
   0  -1  13 927.924 93.4436  84
   0  -1  13 1109.04 94.9827  87
   0  -1  13 1051.28 91.7239  83
   0  -1  13 1154.29 95.3072  85
   0  -1  12 3160.19 160.813  23
   0  -1  12 3104.06 160.926  25
   0  -1  12 3268.71 173.101  22
   0  -1  12 3109.06 174.013  82
   0  -1  12 3263.56 177.374  17
   0  -1  12 3322.77 178.746  18
   0  -1  12 2976.10 171.376  77
   0  -1  12 3136.06 166.842  14
   0  -1  12 3093.70 157.018  26
   0  -1  12 3131.27 164.588  27
   0  -1  12 3208.71 178.079  84
   0  -1  12 3306.94 173.256  83
   0  -1  12 2833.77 167.940  85
   0  -1  11 986.223 80.7809  22
   0  -1  11 1014.67 74.3514  25
   0  -1  11 1031.13 74.9385  23
   0  -1  11 1006.26 85.9958  91
   0  -1  11 950.436 82.5276  92
   0  -1  11 906.402 79.6200  18
   0  -1  11 922.282 82.5100  17
   0  -1  11 890.476 81.5155  77
   0  -1  11 940.047 82.2744  75
   0  -1  11 891.716 79.5597  84
   0  -1  11 949.425 81.6652  86
   0  -1  11 940.588 80.7321  87
   0  -1  11 1083.24 78.8559  27
   0  -1  11 959.422 70.4777  26
   0  -1  11 863.260 77.7822  80
   0  -1  10 428.717 45.6085  26
   0  -1  10 851.715 61.7141  27
   0  -1  10 443.887 46.3697  25
   0  -1  10 479.824 47.6465  23
   0  -1  10 347.903 48.0467  22
   0  -1  10 389.315 51.9248  92
   0  -1  10 492.200 60.3659  91
   0  -1  10 477.134 56.2868  18
   0  -1  10 477.578 55.6259  17
   0  -1  10 454.363 50.3656  14
   0  -1  10 465.227 60.5005  81
   0  -1  10 491.498 55.7215  82
   0  -1  10 412.980 53.7038  80
   0  -1  10 451.176 55.1618  83
   0  -1  10 498.913 55.9987  86
   0  -1  10 428.659 50.4944  85
   0  -1  10 544.927 56.3541  87
   0  -1  10 828.655 68.8494  84
   0  -1   9 12680.8 487.975  82
   0  -1   9 12696.7 494.943  81
   0  -1   9 12689.9 490.923  80
   0  -1   9 13287.3 496.342  76
   0  -1   9 12486.6 488.976  73
   0  -1   9 12489.8 487.295  77
   0  -1   9 12991.4 492.283  75
   0  -1   9 12539.1 491.994  74
   0  -1   9 12883.0 492.193  17
   0  -1   9 13194.1 491.690  18
   0  -1   9 13283.8 485.426  14
   0   1  -9 12361.1 457.599  10
   0  -1   9 12424.5 480.398  27
   0  -1   9 12870.2 475.165  26
   0  -1   9 13288.4 481.625  25
   0   1  -9 12628.3 462.361   5
   0   1  -9 12401.2 459.139   3
   0  -1   9 13341.1 494.596  91
   0  -1   9 13409.7 496.880  89
   0  -1   9 12667.6 489.372  92
   0  -1   9 13097.6 494.016  86
   0  -1   9 12743.5 487.901  87
   0  -1   9 12505.0 491.873  84
   0  -1   9 12590.8 484.605  83
   0  -1   9 12704.1 487.734  85
   0  -1   8 855.667 66.7151  80
   0  -1   8 762.864 65.1335  81
   0  -1   8 794.499 63.6534  82
   0   1  -8 817.246 44.5876  41
   0  -1   8 861.724 66.2299  74
   0  -1   8 975.779 69.9980  76
   0  -1   8 930.658 66.4620  77
   0  -1   8 858.367 65.2768  75
   0   1  -8 753.451 39.4244  38
   0   1  -8 814.157 40.4508  35
   0  -1   8 898.627 67.1351  18
   0  -1   8 868.720 61.1412  16
   0   1  -8 851.632 43.1412  67
   0  -1   8 845.940 60.8333  14
   0   1  -8 837.633 47.5241  10
   0  -1   8 861.444 56.6355  26
   0  -1   8 944.491 61.5891  27
   0  -1   8 945.049 61.7390  25
   0  -1   8 811.572 55.3388  24
   0   1  -8 939.566 37.8423   2
   0   1  -8 866.740 48.6857   3
   0   1  -8 833.893 49.7441   5
   0   1  -8 859.607 44.5590   7
   0  -1   8 869.316 67.7525  91
   0  -1   8 829.049 65.6175  88
   0  -1   8 875.265 68.3863  89
   0  -1   8 836.560 63.7305  92
   0  -1   8 804.449 64.3683  84
   0  -1   8 915.888 64.3978  83
   0  -1   8 848.396 63.1238  85
   0  -1   8 877.990 64.8253  87
   0  -1   8 908.582 66.6927  86
   0  -1   7 5906.91 241.426  76
   0  -1   7 6273.01 241.093  75
   0  -1   7 5633.96 236.727  73
   0  -1   7 6026.75 237.742  77
   0  -1   7 5984.57 239.352  74
   0   1  -7 4987.80 201.858  37
   0   1  -7 5661.02 210.118  38
   0   1  -7 5836.64 209.329  35
   0  -1   7 5865.45 238.149  80
   0  -1   7 5950.45 236.362  82
   0  -1   7 6210.41 244.403  81
   0  -1   7 6226.01 240.465  17
   0  -1   7 6270.68 239.227  18
   0  -1   7 6112.14 232.399  16
   0   1  -7 5789.52 211.215  67
   0   1  -7 5509.74 203.157  68
   0   1  -7 5982.05 217.578  10
   0  -1   7 6161.62 234.989  14
   0   1  -7 5895.91 204.767  30
   0  -1   7 6106.33 227.431  26
   0  -1   7 6135.48 231.338  27
   0  -1   7 5787.83 234.799  21
   0  -1   7 6109.67 227.466  24
   0  -1   7 6000.49 230.917  25
   0   1  -7 5621.92 213.208   7
   0   1  -7 5901.84 219.278   5
   0  -1   7 6085.53 241.826  89
   0  -1   7 6019.29 236.964  88
   0  -1   7 6021.17 236.887  92
   0  -1   7 5584.39 235.862  91
   0  -1   7 5913.76 234.499  83
   0  -1   7 6012.33 238.865  84
   0  -1   7 6174.08 237.819  85
   0  -1   7 6091.33 236.707  87
   0  -1   7 6116.69 241.077  86
   0  -1   6 19466.3 698.434  74
   0  -1   6 20044.4 697.807  77
   0  -1   6 19503.7 701.382  76
   0  -1   6 19484.8 699.011  75
   0  -1   6 19469.5 697.615  73
   0   1  -6 19354.5 673.780  35
   0   1  -6 18612.2 670.390  37
   0  -1   6 19381.4 697.820  80
   0  -1   6 20068.0 703.262  81
   0  -1   6 18943.4 695.038  82
   0  -1   6 19800.1 697.872  18
   0  -1   6 20355.6 699.705  17
   0  -1   6 20084.0 693.138  16
   0   1  -6 19818.4 675.625  67
   0   1  -6 18762.8 669.452  68
   0  -1   6 20029.9 694.373  14
   0  -1   6 20261.5 692.404  27
   0   1  -6 19166.6 670.291  30
   0  -1   6 19296.4 687.124  26
   0  -1   6 19319.3 695.069  20
   0  -1   6 19160.3 691.342  25
   0  -1   6 19332.3 695.223  21
   0  -1   6 19805.4 687.803  24
   0   1  -6 18700.7 677.808   7
   0  -1   6 19621.3 697.175  92
   0  -1   6 19511.6 698.360  91
   0  -1   6 19828.9 702.019  89
   0  -1   6 19921.7 697.721  88
   0  -1   6 19658.3 696.289  85
   0  -1   6 20164.7 700.054  84
   0  -1   6 19973.6 696.141  87
   0  -1   6 19463.5 698.670  86
   0  -1   6 19630.5 694.725  83
   0  -1   5 87780.4 2940.79  84
   0  -1   5 86441.1 2938.54  85
   0  -1   5 86460.5 2940.35  86
   0  -1   5 85556.9 2937.34  87
   0  -1   5 85996.3 2937.11  83
   0  -1   5 87365.5 2934.89  16
   0  -1   5 88473.4 2941.09  17
   0  -1   5 87511.0 2938.50  77
   0  -1   5 86453.7 2938.98  73
   0  -1   5 86724.3 2941.76  76
   0  -1   5 86662.3 2940.49  74
   0  -1   5 87607.9 2941.16  75
   0   1  -5 85716.8 2919.66  35
   0   1  -5 84728.5 2917.78  37
   0  -1   5 85064.3 2942.89  81
   0  -1   5 85332.7 2939.84  80
   0  -1   5 83251.7 2936.76  82
   0   1  -5 83637.8 2916.31  68
   0   1  -5 87201.0 2921.16  67
   0   1  -5 81963.1 2914.52  66
   0   1  -5 84326.3 2916.88  30
   0   1  -5 83641.5 2914.09  28
   0  -1   5 86535.1 2930.45  26
   0  -1   5 86272.7 2934.28  27
   0  -1   5 89409.3 2931.14  24
   0  -1   5 85380.2 2937.08  21
   0  -1   5 86584.6 2934.76  25
   0  -1   5 84522.5 2936.29  20
   0   1  -5 82005.9 2923.53   7
   0  -1   5 86002.3 2938.12  92
   0  -1   5 88232.2 2938.80  88
   0  -1   5 86357.7 2939.39  91
   0  -1   5 86264.5 2942.22  89
   0  -1   5 86192.6 2940.04  90
   0  -1   5 87961.6 2936.14  14
   0   1  -5 85851.4 2919.89   9
   0  -1   4 54786.1 1892.25  87
   0  -1   4 55635.4 1893.26  85
   0  -1   4 55148.6 1895.78  86
   0  -1   4 54980.4 1892.34  83
   0  -1   4 56185.7 1895.45  84
   0  -1   4 55614.3 1890.54  16
   0  -1   4 57655.1 1895.87  17
   0  -1   4 55819.5 1894.25  73
   0  -1   4 54077.4 1895.63  75
   0  -1   4 55229.3 1893.61  77
   0  -1   4 56409.0 1896.75  76
   0  -1   4 53381.2 1894.71  74
   0   1  -4 53754.2 1879.00  35
   0   1  -4 54418.8 1878.35  37
   0  -1   4 54528.6 1893.02  82
   0  -1   4 54512.6 1897.94  81
   0  -1   4 53971.0 1894.23  80
   0   1  -4 53766.0 1876.58  68
   0   1  -4 55633.4 1880.37  67
   0   1  -4 53784.3 1876.13  66
   0   1  -4 53867.7 1876.90  30
   0  -1   4 56736.0 1890.94  27
   0   1  -4 54747.8 1875.55  28
   0  -1   4 56447.3 1887.34  24
   0  -1   4 54391.7 1892.24  21
   0  -1   4 54627.9 1892.17  20
   0   1  -4 53921.5 1882.75   7
   0  -1   4 54631.9 1896.72  89
   0  -1   4 55546.1 1893.52  92
   0  -1   4 53894.2 1892.85  91
   0  -1   4 54889.2 1893.19  88
   0  -1   4 56556.5 1895.67  90
   0  -1   4 56439.6 1891.78  14
   0   1  -4 55358.0 1879.91   9
   0  -1   3 4664.25 178.031  83
   0  -1   3 4767.97 180.490  86
   0  -1   3 4838.49 178.091  87
   0  -1   3 4764.44 178.611  85
   0  -1   3 4832.39 176.386  16
   0  -1   3 4775.87 179.620  17
   0  -1   3 4884.90 181.063  76
   0  -1   3 4878.48 179.719  73
   0  -1   3 4899.86 179.200  77
   0  -1   3 4760.89 179.936  74
   0  -1   3 4802.43 180.385  75
   0   1  -3 4882.35 168.610  35
   0  -1   3 4801.30 179.887  80
   0  -1   3 4603.83 178.239  82
   0  -1   3 4687.30 181.883  81
   0   1  -3 4714.59 166.570  68
   0   1  -3 4778.39 169.561  67
   0   1  -3 4631.47 167.050  66
   0   1  -3 4787.17 166.560  28
   0   1  -3 4697.20 166.750  30
   0   1  -3 4593.45 165.006  31
   0  -1   3 4667.25 173.327  24
   0  -1   3 4693.72 177.634  21
   0  -1   3 4792.50 177.896  20
   0   1  -3 4741.11 171.932   7
   0  -1   3 4702.62 166.995   8
   0  -1   3 4837.36 178.329  91
   0  -1   3 4857.21 181.292  89
   0  -1   3 4737.79 179.587  90
   0  -1   3 4461.75 177.135  92
   0  -1   3 4656.19 178.409  88
   0  -1   3 4573.89 169.336   9
   0   1  -3 4644.07 169.437   9
   0  -1   3 4769.79 177.220  14
   0  -1   2 131.665 14.1152  75
   0  -1   2 161.355 15.1565  77
   0  -1   2 155.587 15.3677  73
   0  -1   2 115.873 13.5950  74
   0   1  -2 167.270 11.0386  35
   0  -1   2 147.318 14.7179  82
   0  -1   2 226.324 18.0595  81
   0   1  -2 156.296 9.72240  68
   0   1  -2 153.045 11.4521  67
   0   1  -2 154.867 10.2559  66
   0  -1   2 147.262 8.94561  65
   0   1  -2 130.647 9.38451  28
   0   1  -2 146.947 9.23513  31
   0  -1   2 144.118 13.9021  21
   0  -1   2 147.620 11.8735  24
   0  -1   2 163.593 14.4513  20
   0  -1   2 148.012 14.6742  90
   0  -1   2 155.882 15.9539  89
   0  -1   2 188.328 16.4430  17
   0  -1   2 139.508 12.9541  16
   0  -1   2 144.484 14.5710  83
   0  -1   2 171.667 14.0319  14
   0  -1   2 134.870 10.9509   9
   0   1  -2 160.643 11.5422   9
   0  -1   2 140.942 9.99369   8
   0  -1   1 1911.21 72.1334  16
   0   1  -1 1949.64 71.7974  67
   0   1  -1 1863.24 71.8824  69
   0  -1   1 1947.71 71.8808  67
   0  -1   1 1921.38 70.5887  68
   0   1  -1 1980.46 71.3739  35
   0  -1   1 1907.41 71.2375  35
   0   1  -1 1962.80 72.5456  34
   0   1  -1 1955.03 72.5614  37
   0  -1   1 1975.70 71.0338  31
   0   1  -1 1977.88 71.3448  28
   0   1  -1 1971.67 70.9845  31
   0  -1   1 1811.65 71.1237  28
   0  -1   1 1917.74 72.9166  20
   0   1  -1 1982.59 73.1986  21
   0  -1   1 2013.11 73.4915  21
   0   1  -1 1943.91 71.1550  24
   0   1  -1 1961.68 70.1799   2
   0  -1   1 1954.35 73.7232  77
   0  -1   1 2049.68 74.1553  73
   0  -1   1 1884.06 73.3507  90
   0  -1   1 1862.01 72.1952   9
   0   1  -1 2078.37 72.7385   9
   0  -1   1 1908.64 71.6542  66
   0  -1   1 1988.31 70.7951  65
   0   1  -1 1975.50 71.9907  66
   0  -1  -1 5805.56 203.632  66
   0   1   1 5784.36 203.384  37
   0  -1  -1 5944.57 203.584  37
   0   1   1 5855.09 203.606  66
   0  -1  -1 5569.13 202.075  12
   0   1   1 5531.94 203.073  28
   0  -1  -1 5916.62 203.489  28
   0  -1  -1 6009.59 204.057  31
   0   1   2 108697. 3742.64  77
   0   1   2 110155. 3743.07  73
   0   1   2 107501. 3738.61  38
   0  -1  -2 109582. 3740.47  37
   0   1   2 109576. 3740.21  37
   0   1   2 119373. 3746.22  79
   0   1   2 114513. 3746.40  78
   0  -1  -2 105797. 3740.08  70
   0  -1  -2 107152. 3741.12  66
   0   1   2 104254. 3740.56  12
   0  -1  -2 110244. 3740.66  12
   0   1   2 109932. 3742.39  14
   0  -1  -2 105809. 3740.99  28
   0   1   2 109821. 3739.13  29
   0  -1  -2 110048. 3738.80  29
   0   1   2 106125. 3744.38  24
   0   1   2 113605. 3740.51   3
   0   1   2 111029. 3740.14   6
   0  -1  -2 108741. 3739.84   6
   0   1   2 108635. 3744.71  90
   0   1   2 106614. 3743.51  16
   0   1   2 112784. 3742.54  19
   0  -1  -2 113882. 3742.56  19
   0   1   2 109126. 3745.48  15
   0   1   3 130.791 15.1083  73
   0   1   3 140.320 15.0612  77
   0  -1  -3 138.061 8.20090  36
   0  -1  -3 149.435 10.0720  37
   0   1   3 124.830 14.1170  82
   0   1   3 146.189 15.7542  79
   0   1   3 156.303 16.7144  78
   0   1   3 124.589 14.0463  15
   0   1   3 173.330 16.0585  16
   0   1   3 134.398 13.2211  19
   0  -1  -3 122.685 10.3997  66
   0  -1  -3 134.047 10.6129  12
   0   1   3 134.683 13.2458  14
   0  -1  -3 127.125 8.93892  29
   0   1   3 133.544 14.5395  24
   0  -1  -3 124.741 9.97023   3
   0   1   3 130.564 10.7261   3
   0  -1  -3 128.821 9.87260   6
   0   1   3 142.965 8.91030   5
   0   1   3 134.904 15.9391  90
   0   1   3 148.713 16.9386  91
   0   1   3 161.060 17.1333  89
   0   1   3 131.767 14.8029  88
   0   1   3 112.695 14.4529  86
   0   1   3 160.151 13.8501  85
   0   1   3 134.462 14.4727  84
   0   1   3 125.708 13.0402  83
   0  -1  -4 7026.40 254.045  66
   0  -1  -4 7349.12 252.397  36
   0  -1  -4 7176.75 252.635  37
   0   1   4 7582.52 270.854  81
   0   1   4 7136.44 267.639  80
   0   1   4 7296.16 268.735  78
   0   1   4 7041.07 264.851  82
   0   1   4 7249.83 267.744  79
   0   1   4 7373.39 266.322  15
   0   1   4 7375.43 266.579  17
   0   1   4 7666.63 263.974  19
   0   1   4 6885.23 264.441  16
   0  -1  -4 7082.46 256.074  12
   0  -1  -4 7203.12 250.851  11
   0   1   4 7339.81 263.379  14
   0   1   4 7040.97 265.988  84
   0   1   4 7280.13 266.097  87
   0   1   4 7076.40 262.241  83
   0   1   4 7339.19 267.719  86
   0   1   4 7243.70 263.185  85
   0   1   4 7230.98 265.253  24
   0  -1  -4 7350.03 255.811   3
   0   1   4 7365.22 269.102  89
   0   1   4 7496.56 266.855  88
   0   1   4 6809.89 267.212  90
   0   1   4 7295.80 267.513  92
   0   1   4 7151.90 267.689  91
   0   1   4 7389.22 265.020  77
   0   1   4 7281.34 265.559  73
   0   1   5 38913.5 1318.67  77
   0   1   5 38411.8 1319.18  73
   0   1   5 37529.9 1320.10  75
   0  -1  -5 37286.4 1300.47  37
   0  -1  -5 37366.5 1302.02  36
   0   1   5 37606.2 1319.20  82
   0   1   5 39096.8 1325.60  81
   0   1   5 37766.4 1321.81  80
   0   1   5 39548.7 1323.33  79
   0   1   5 37394.2 1322.46  78
   0   1   5 39354.0 1317.31  19
   0   1   5 39022.9 1320.44  15
   0   1   5 36512.4 1317.64  18
   0   1   5 37678.5 1318.60  16
   0   1   5 39307.1 1321.08  17
   0  -1  -5 37035.8 1302.13  66
   0   1   5 37989.9 1315.93  14
   0  -1  -5 37437.6 1300.37  11
   0  -1  -5 37803.1 1306.15  12
   0  -1  -5 38200.8 1304.37  31
   0  -1  -5 36212.2 1302.68  28
   0   1   5 38787.1 1318.06  24
   0   1   5 37742.0 1319.71  22
   0  -1  -5 39480.3 1303.60   5
   0  -1  -5 39104.2 1306.29   3
   0   1   5 38208.7 1321.67  92
   0   1   5 38491.7 1323.48  90
   0   1   5 37068.8 1321.41  91
   0   1   5 38942.6 1323.66  89
   0   1   5 38711.4 1320.94  88
   0   1   5 37801.5 1315.91  83
   0   1   5 38098.7 1319.91  84
   0   1   5 38704.5 1316.67  85
   0   1   5 37863.0 1320.31  87
   0   1   5 38439.7 1322.22  86
   0   1   6 64661.8 2219.71  84
   0   1   6 65174.3 2214.78  83
   0   1   6 64000.8 2219.32  87
   0   1   6 64915.5 2221.91  86
   0   1   6 63471.7 2215.35  85
   0  -1  -6 64251.1 2196.97  36
   0  -1  -6 61361.0 2192.20  37
   0   1   6 67896.4 2215.60  19
   0   1   6 64157.3 2219.19  15
   0   1   6 64269.3 2216.95  16
   0   1   6 63898.7 2216.98  18
   0   1   6 66953.3 2220.54  17
   0   1   6 64378.1 2218.58  75
   0   1   6 64412.3 2217.47  77
   0   1   6 62823.6 2218.32  73
   0  -1  -6 63237.9 2194.42  66
   0  -1  -6 64178.9 2197.27  31
   0  -1  -6 59794.6 2195.82  28
   0   1   6 64740.2 2210.50  27
   0   1   6 66008.7 2216.09  24
   0   1   6 64194.3 2218.51  22
   0  -1  -6 64709.4 2200.72   6
   0  -1  -6 66614.5 2201.66   3
   0  -1  -6 67858.0 2198.92   5
   0   1   6 65027.1 2222.67  78
   0   1   6 66007.8 2226.84  81
   0   1   6 63586.4 2220.94  80
   0   1   6 63340.5 2217.23  82
   0   1   6 67159.8 2223.17  79
   0   1   6 66354.4 2220.55  88
   0   1   6 62717.4 2221.06  91
   0   1   6 67528.4 2224.16  89
   0   1   6 63458.3 2221.33  92
   0  -1  -6 65729.5 2201.40  12
   0   1   6 64783.3 2214.76  14
   0  -1  -6 64127.9 2195.11  11
   0   1   7 19466.7 692.097  84
   0   1   7 19584.1 687.922  85
   0   1   7 19612.9 687.522  83
   0   1   7 19365.1 693.868  86
   0   1   7 19407.4 692.548  87
   0   1   7 19559.2 691.958  73
   0   1   7 19260.3 689.834  77
   0   1   7 19649.3 689.996  16
   0   1   7 19735.5 691.631  15
   0   1   7 20362.7 693.866  17
   0   1   7 19613.8 690.835  18
   0   1   7 19550.1 695.816  79
   0   1   7 19644.9 696.480  78
   0   1   7 19187.6 694.461  80
   0   1   7 19721.0 699.278  81
   0   1   7 19426.0 691.394  82
   0  -1  -7 19247.5 665.393  36
   0  -1  -7 18797.5 664.090  65
   0   1   7 19390.4 682.632  27
   0  -1  -7 17556.4 661.508  28
   0  -1  -7 18990.9 663.356  31
   0   1   7 20000.8 688.030  24
   0   1   7 19877.7 691.948  22
   0  -1  -7 20371.7 667.892   5
   0  -1  -7 18681.3 661.574   8
   0  -1  -7 19388.6 669.797   6
   0  -1  -7 19773.7 670.711   3
   0   1   7 19398.2 695.069  91
   0   1   7 19633.1 693.771  88
   0   1   7 19521.5 697.438  89
   0   1   7 19919.4 695.726  92
   0   1   7 20045.9 687.604  14
   0  -1  -7 18943.3 663.231  11
   0  -1  -7 19649.7 670.087  12
   0   1   8 1499.71 83.5068  85
   0   1   8 1606.50 88.5147  87
   0   1   8 1655.27 90.6003  86
   0   1   8 1492.00 82.3069  83
   0   1   8 1542.41 86.8816  84
   0  -1  -8 1522.64 62.3645  42
   0   1   8 1495.17 86.4505  77
   0   1   8 1526.97 87.0439  73
   0   1   8 1547.11 87.9713  17
   0   1   8 1585.29 86.9801  15
   0   1   8 1471.07 84.8156  16
   0   1   8 1519.54 85.4260  18
   0   1   8 1486.86 90.3726  78
   0   1   8 1556.12 86.7879  82
   0   1   8 1554.32 89.6758  79
   0   1   8 1489.79 92.3657  81
   0   1   8 1541.90 89.6302  80
   0  -1  -8 1522.29 61.3289  36
   0  -1  -8 1489.67 57.4898  65
   0   1   8 1583.15 80.2540  27
   0  -1  -8 1269.87 56.2918  31
   0  -1  -8 1416.66 62.4900  29
   0   1   8 1602.23 82.5624  25
   0   1   8 1620.12 87.1285  22
   0   1   8 1489.56 82.4170  24
   0  -1  -8 1472.86 65.6640   6
   0  -1  -8 1548.47 67.0205   2
   0  -1  -8 1617.65 67.2859   3
   0   1   8 1441.55 88.6209  91
   0   1   8 1639.98 88.8013  88
   0   1   8 1554.21 90.6226  89
   0   1   8 1549.70 89.4509  92
   0  -1  -8 1485.78 58.8793  11
   0   1   8 1428.32 81.1772  14
   0  -1  -8 1817.14 68.3615  12
   0   1   9 815.072 67.0377  78
   0   1   9 830.674 68.8738  81
   0   1   9 882.076 67.8312  80
   0   1   9 834.074 65.6765  82
   0  -1  -9 764.289 35.4595  42
   0   1   9 890.899 64.0176  77
   0   1   9 852.090 64.2480  18
   0   1   9 851.546 63.8792  16
   0  -1  -9 755.741 40.4485  12
   0   1   9 812.011 58.5951  14
   0  -1  -9 632.461 31.2691  11
   0   1   9 723.938 53.3207  27
   0   1   9 847.733 60.6098  24
   0   1   9 857.817 59.6017  25
   0   1   9 889.396 59.5010  23
   0   1   9 818.202 61.6010  22
   0  -1  -9 859.197 42.6865   3
   0  -1  -9 797.783 43.3830   1
   0  -1  -9 759.177 40.6290   6
   0  -1  -9 791.457 42.9595   2
   0  -1  -9 818.275 39.6086  32
   0   1   9 751.824 65.7524  91
   0   1   9 779.982 64.1084  88
   0   1   9 819.877 66.0605  89
   0   1   9 733.262 63.3119  92
   0   1   9 853.579 64.5354  86
   0   1   9 771.873 58.0813  83
   0   1   9 770.509 59.4425  85
   0   1   9 776.239 62.3372  87
   0   1   9 879.631 64.4838  84
   0   1  10 28339.4 1017.29  27
   0   1  10 28373.8 1021.03  26
   0   1  10 29431.4 1019.61  23
   0   1  10 28201.8 1021.31  24
   0   1  10 28541.5 1020.74  25
   0   1  10 30321.6 1031.72  22
   0   1  10 28227.1 1035.18  91
   0   1  10 28170.4 1030.90  88
   0   1  10 28799.5 1037.51  89
   0   1  10 28283.2 1034.01  92
   0   1  10 28529.4 1029.06  18
   0   1  10 28512.3 1026.49  16
   0   1  10 28639.7 1023.52  14
   0   1  10 28400.4 1029.59  82
   0   1  10 28599.9 1036.85  78
   0   1  10 28078.5 1032.22  80
   0   1  10 29793.3 1043.04  81
   0   1  10 27414.4 1028.45  73
   0   1  10 27870.8 1027.12  77
   0   1  10 28398.5 1022.82  83
   0   1  10 28483.8 1034.28  86
   0   1  10 28647.2 1032.24  84
   0   1  10 28463.3 1030.48  87
   0   1  10 28011.8 1024.89  85
   0   1  11 638.898 61.3714  22
   0   1  11 525.026 53.1989  24
   0   1  11 691.510 59.4357  23
   0   1  11 567.720 54.3535  25
   0   1  11 615.657 62.5957  88
   0   1  11 630.430 63.9221  92
   0   1  11 620.940 67.5114  89
   0   1  11 692.617 70.2742  91
   0   1  11 625.461 62.7654  18
   0   1  11 815.840 67.8567  16
   0   1  11 582.393 57.9241  14
   0   1  11 665.653 67.8513  80
   0   1  11 603.585 63.7493  82
   0   1  11 749.552 72.8050  81
   0   1  11 628.721 63.5916  86
   0   1  11 715.055 67.1585  87
   0   1  11 657.309 61.3286  85
   0   1  11 566.450 58.0328  83
   0   1  11 628.344 62.2094  84
   0   1  11 604.311 55.9233  26
   0   1  11 609.773 54.7741  27
   0   1  12 22587.3 838.296  26
   0   1  12 22715.4 838.009  27
   0   1  12 22314.9 838.494  24
   0   1  12 23472.4 841.785  25
   0   1  12 23629.3 839.169  23
   0   1  12 24092.1 853.176  22
   0   1  12 23719.8 860.428  92
   0   1  12 22967.9 849.689  18
   0   1  12 21626.8 840.125  14
   0   1  12 22832.8 855.304  80
   0   1  12 22542.6 849.113  77
   0   1  12 22492.2 854.133  84
   0   1  12 23269.4 854.399  87
   0   1  12 21902.6 853.513  86
   0   1  13 268.123 43.6706  27
   0   1  13 188.370 36.6551  26
   0   1  13 241.096 41.8647  23
   0   1  13 262.747 42.5869  24
   0   1  13 180.666 34.5953  25
   0   1  13 213.065 43.3499  22
   0   1  13 247.915 49.4162  89
   0   1  13 208.267 44.8731  18
   0   1  13 246.332 44.7421  14
   0   1  13 202.935 46.7635  81
   0   1  13 308.703 48.9088  83
   0   1  13 200.600 48.9578  82
   0   1  13 287.752 52.5543  80
   0   1  13 205.899 46.3208  77
   0   1  13 209.185 43.4573  85
   0   1  13 271.894 49.4902  84
   0   1  14 656.504 69.3124  23
   0   1  14 702.861 70.0959  25
   0   1  14 679.321 76.3114  22
   0   1  14 768.631 82.6963  89
   0   1  14 712.134 78.7592  92
   0   1  14 792.642 79.5959  18
   0   1  14 723.605 79.5252  80
   0   1  14 832.738 89.5990  81
   0   1  14 583.021 72.5692  82
   0   1  14 683.195 69.0715  27
   0   1  14 717.659 69.0102  26
   0   1  14 668.859 70.2164  14
   0   1  14 646.894 71.0445  85
   0   1  14 640.412 71.5900  83
   0   1  14 622.248 75.4524  87
   0   1  14 739.469 80.1701  84
   0   1  15-7.57995 33.0159  92
   0   1  15 68.3586 33.6991  14
   0   1  15 43.9871 31.8023  83
   0   1  15 24.6916 32.0653  81
   0   1  15 63.8687 42.6026  82
   0   1  15 22.2827 35.4388  80
   0   1  15 7.39496 30.5585  84
   0   1  15 44.5674 36.1709  87
   0   1  15 6.62978 28.1487  85
   0   1  15-13.7213 30.6221  22
   0   1  15 46.4595 29.3925  23
   0   1  16 7845.61 370.368  22
   0   1  16 7995.36 362.018  23
   0   1  16 7936.82 357.748  25
   0   1  16 8707.70 390.331  92
   0   1  16 8506.01 379.076  18
   0   1  16 7741.53 365.150  14
   0   1  16 8447.38 384.079  80
   0   1  16 7964.60 379.957  82
   0   1  16 8154.08 371.163  83
   0   1  16 8276.05 383.123  84
   0   1  16 8887.61 391.868  87
   0   1  16 8581.57 362.752  26
   0   1  16 7950.41 363.728  27
   0   1  17 87.0048 40.9513  22
   0   1  17 48.3766 41.6768  23
   0   1  17 78.1282 38.2494  26
   0   1  17 117.424 38.8472  25
   0   1  17 89.6121 43.8135  92
   0   1  17 154.672 49.6653  18
   0   1  17 249.722 50.7300  14
   0   1  17 218.542 64.0499  82
   0   1  17 112.198 51.9603  80
   0   1  17 137.373 45.2003  84
   0   1  17 105.938 49.5445  87
   0   1  17 136.822 45.6200  27
   0   1  18 462.900 68.6540  23
   0   1  18 532.239 68.1888  26
   0   1  18 470.028 73.6056  22
   0   1  18 655.259 86.7645  92
   0   1  18 589.686 81.8548  18
   0   1  18 403.071 67.3247  14
   0   1  18 416.839 79.0883  80
   0   1  18 421.622 72.7724  84
   0   1  18 514.910 77.9561  87
   0   1  18 373.119 64.0968  27
   0   1  19 541.644 79.4644  18
   0   1  19 359.398 67.3057  14
   0   1  19 488.351 66.5093  26
   0   1  19 365.376 68.0523  23
   0   1  19 443.505 74.0344  22
   0   1  19 538.432 76.9513  84
   0   1  19 455.682 78.8793  80
   0   1  20 594.182 87.4476  80
   0   1  20 649.419 87.9881  22
   0   1  20 486.007 76.0697  23
   0   1  21 53.5997 40.9640  14
   0   1  21 93.3216 41.6004  22
   0   1  21 145.729 46.6358  23
   0   1  22 2152.39 160.919  80
   0   1  23 44.7678 34.0627  23
   0  -2  22 11.7648 28.6418  22
   0  -2  21 427.549 66.6430  22
   0  -2  21 406.677 65.2538  14
   0  -2  20 76.8783 43.7456  14
   0  -2  20 86.8077 44.9001  22
   0  -2  20 71.8412 42.0357  84
   0  -2  20 110.109 48.2016  18
   0  -2  19 230.852 63.2748  80
   0  -2  19 194.151 53.6638  22
   0  -2  19 154.924 56.1561  18
   0  -2  18 381.567 72.9948  92
   0  -2  18 530.149 80.9448  18
   0  -2  18 270.484 61.5292  14
   0  -2  18 352.905 69.9857  80
   0  -2  18 371.856 72.3841  84
   0  -2  18 355.746 65.5375  22
   0  -2  17 77.5850 44.5431  22
   0  -2  17 102.713 40.1454  23
   0  -2  17 86.1703 45.7952  92
   0  -2  17 134.726 54.7408  18
   0  -2  17 64.0747 38.3530  14
   0  -2  17 72.5174 57.2999  80
   0  -2  17 151.457 49.9470  85
   0  -2  17 106.205 47.1258  84
   0  -2  17 114.124 47.7426  27
   0  -2  16 202.756 48.2965  23
   0  -2  16 241.243 56.0800  22
   0  -2  16 275.810 48.4862  25
   0  -2  16 263.868 61.2413  92
   0  -2  16 266.013 63.6401  18
   0  -2  16 312.580 60.3598  14
   0  -2  16 170.905 59.2878  83
   0  -2  16 284.431 67.0721  80
   0  -2  16 195.903 53.6787  85
   0  -2  16 129.692 49.2016  84
   0  -2  16 239.398 57.3082  27
   0  -2  15 2725.05 171.903  22
   0  -2  15 2207.93 147.706  23
   0  -2  15 2509.93 153.853  25
   0  -2  15 2603.26 174.762  92
   0  -2  15 2428.19 169.915  18
   0  -2  15 2180.65 155.962  14
   0  -2  15 2341.73 165.412  80
   0  -2  15 2548.66 169.736  85
   0  -2  15 2408.95 164.725  87
   0  -2  15 2443.08 169.672  86
   0  -2  15 2828.30 180.954  84
   0  -2  15 2654.12 172.236  83
   0  -2  15 2363.64 160.060  27
   0  -2  14 4079.86 228.093  22
   0  -2  14 3730.01 227.053  92
   0  -2  14 4615.33 239.987  18
   0  -2  14 3892.38 219.365  14
   0  -2  14 4139.11 231.831  82
   0  -2  14 4245.15 231.263  80
   0  -2  14 4648.06 235.535  87
   0  -2  14 4268.62 236.669  86
   0  -2  14 4359.72 228.860  83
   0  -2  14 4442.25 234.951  85
   0  -2  14 4301.10 240.014  84
   0  -2  14 4365.19 223.335  27
   0  -2  13 97.3099 37.8777  92
   0  -2  13 93.9506 41.2117  17
   0  -2  13 130.610 38.9681  14
   0  -2  13 116.996 44.4684  82
   0  -2  13 125.880 44.3600  83
   0  -2  13 67.1144 41.5091  80
   0  -2  13 135.625 40.4492  87
   0  -2  13 159.739 47.3371  85
   0  -2  13 102.203 36.4483  84
   0  -2  13 122.706 39.9428  86
   0  -2  13 85.2333 30.9262  25
   0  -2  13 140.832 36.8501  23
   0  -2  13 112.743 29.3797  26
   0  -2  12 2282.23 139.382  22
   0  -2  12 2153.95 125.507  25
   0  -2  12 2001.38 120.505  23
   0  -2  12 2234.53 144.836  75
   0  -2  12 2026.47 136.640  77
   0  -2  12 2187.19 140.430  17
   0  -2  12 2289.01 143.707  18
   0  -2  12 2095.31 130.657  14
   0  -2  12 2154.06 138.369  82
   0  -2  12 1852.66 130.453  80
   0  -2  12 2051.27 137.859  84
   0  -2  12 1918.67 131.397  85
   0  -2  12 2093.29 138.185  86
   0  -2  12 2218.07 135.188  83
   0  -2  12 2027.82 117.039  26
   0  -2  12 1985.71 126.477  27
   0  -2  11 6772.21 276.398  26
   0  -2  11 6713.13 288.482  27
   0  -2  11 6719.24 280.316  23
   0  -2  11 6776.54 297.654  22
   0  -2  11 6538.14 282.393  25
   0  -2  11 6620.85 298.187  91
   0  -2  11 6627.00 297.625  92
   0  -2  11 6801.44 289.965  14
   0  -2  11 6830.17 301.958  18
   0  -2  11 6867.74 301.161  17
   0  -2  11 6737.30 306.902  76
   0  -2  11 6309.42 299.188  75
   0  -2  11 6031.10 290.111  77
   0  -2  11 6635.00 294.056  87
   0  -2  10 470.136 50.3776  27
   0  -2  10 454.998 43.9905  26
   0  -2  10 434.816 47.5899  25
   0  -2  10 319.057 41.0436  23
   0  -2  10 403.843 54.3465  91
   0  -2  10 498.229 56.1433  92
   0  -2  10 404.854 54.4137  17
   0  -2  10 376.355 54.8273  18
   0  -2  10 426.949 49.7990  14
   0  -2  10 400.987 53.7039  83
   0  -2  10 386.127 54.5168  80
   0  -2  10 428.252 55.1924  82
   0  -2  10 357.183 50.3004  75
   0  -2  10 440.703 55.5873  77
   0  -2  10 458.104 57.0052  76
   0  -2  10 311.338 50.9157  84
   0  -2  10 532.915 60.4412  86
   0  -2  10 415.316 51.6324  87
   0  -2  10 315.260 47.6542  85
   0  -2   9 12855.9 508.551  77
   0  -2   9 12952.4 515.514  74
   0  -2   9 12605.0 516.383  76
   0  -2   9 13027.4 512.723  80
   0  -2   9 13010.9 510.139  82
   0  -2   9 13518.1 516.139  17
   0  -2   9 13352.6 516.620  18
   0  -2   9 13425.9 507.486  14
   0   2  -9 13304.3 486.342  10
   0  -2   9 13310.5 494.382  26
   0  -2   9 13849.0 506.178  27
   0  -2   9 13471.2 503.873  25
   0   2  -9 13629.9 489.886   5
   0  -2   9 12836.8 511.252  92
   0  -2   9 13626.7 515.210  91
   0  -2   9 13956.6 515.423  85
   0  -2   9 13843.3 512.149  87
   0  -2   9 13141.0 517.414  84
   0  -2   9 13142.7 516.744  86
   0  -2   9 13259.1 509.469  83
   0  -2   8 28865.8 1070.59  74
   0  -2   8 31493.0 1077.41  76
   0  -2   8 30335.8 1073.96  75
   0  -2   8 28742.1 1067.05  73
   0  -2   8 30085.4 1067.21  77
   0   2  -8 29512.4 1040.30  34
   0  -2   8 30030.6 1068.97  80
   0  -2   8 29278.8 1066.02  82
   0  -2   8 30414.3 1072.70  18
   0  -2   8 30476.7 1072.05  17
   0   2  -8 28503.0 1035.79  69
   0   2  -8 30342.8 1047.25  10
   0  -2   8 31003.1 1064.06  14
   0  -2   8 29978.5 1052.12  26
   0  -2   8 30185.1 1061.63  27
   0  -2   8 30753.6 1061.00  25
   0  -2   8 28202.3 1063.32  21
   0   2  -8 29008.8 1041.58   7
   0   2  -8 29628.9 1048.53   5
   0  -2   8 29950.5 1068.85  91
   0  -2   8 29924.9 1068.39  92
   0  -2   8 29772.3 1065.19  83
   0  -2   8 29666.8 1064.80  87
   0  -2   8 30755.9 1069.81  85
   0  -2   8 30167.4 1072.42  86
   0  -2   8 30840.3 1075.55  84
   0  -2   7 3145.39 145.436  74
   0  -2   7 3044.37 145.671  75
   0  -2   7 3184.40 144.154  77
   0  -2   7 3030.39 148.311  76
   0   2  -7 2760.30 121.604  38
   0   2  -7 3012.98 114.341  35
   0   2  -7 2864.10 115.120  37
   0   2  -7 3052.63 123.488  34
   0  -2   7 3149.07 144.994  80
   0  -2   7 3095.83 142.547  82
   0  -2   7 2810.53 143.040  17
   0  -2   7 3046.47 144.728  18
   0   2  -7 3018.05 120.642  69
   0   2  -7 3041.09 117.965  67
   0  -2   7 3106.14 140.218  14
   0  -2   7 3035.54 138.036  27
   0  -2   7 2912.30 129.180  26
   0  -2   7 3133.14 138.491  25
   0  -2   7 3149.99 142.582  21
   0   2  -7 3019.61 125.386   7
   0   2  -7 2803.47 108.527   2
   0  -2   7 3023.26 142.066  91
   0  -2   7 3047.08 142.102  92
   0  -2   7 3358.83 146.431  85
   0  -2   7 2865.85 139.742  83
   0  -2   7 3215.48 142.638  87
   0  -2   7 3152.06 146.268  84
   0  -2   7 3176.06 146.604  86
   0  -2   6 35769.7 1220.68  74
   0  -2   6 36335.5 1223.08  75
   0  -2   6 36706.2 1224.97  76
   0  -2   6 34675.7 1218.36  73
   0  -2   6 35075.0 1217.04  77
   0   2  -6 34495.1 1199.39  34
   0   2  -6 34922.6 1191.93  35
   0   2  -6 33082.4 1193.93  37
   0  -2   6 34554.6 1219.24  80
   0  -2   6 33357.8 1215.32  82
   0  -2   6 35394.2 1221.53  17
   0  -2   6 35389.3 1211.53  16
   0   2  -6 33351.4 1196.49  69
   0   2  -6 34996.0 1194.74  67
   0  -2   6 35480.2 1215.39  14
   0   2  -6 32661.7 1187.73  28
   0  -2   6 35647.2 1214.57  27
   0  -2   6 35483.4 1205.55  26
   0  -2   6 35100.8 1216.18  21
   0  -2   6 35822.6 1213.52  25
   0  -2   6 34372.5 1214.92  20
   0   2  -6 33943.8 1187.11   2
   0   2  -6 34648.8 1202.38   7
   0  -2   6 34832.1 1217.17  92
   0  -2   6 35414.0 1217.97  91
   0  -2   6 36029.5 1218.57  85
   0  -2   6 34748.6 1215.63  83
   0  -2   6 34287.1 1215.56  87
   0  -2   6 36656.7 1223.37  84
   0  -2   6 35608.4 1221.96  86
   0  -2   5 86610.5 2935.69  73
   0  -2   5 84718.1 2933.59  77
   0  -2   5 86308.5 2937.53  74
   0  -2   5 89480.8 2941.71  76
   0  -2   5 88925.3 2940.00  75
   0   2  -5 85595.4 2920.80  34
   0   2  -5 85426.1 2914.87  35
   0   2  -5 82977.0 2917.51  37
   0  -2   5 86768.9 2934.62  82
   0  -2   5 85963.7 2936.41  80
   0  -2   5 89100.3 2939.72  17
   0  -2   5 85667.2 2929.22  16
   0   2  -5 86092.3 2917.29  67
   0   2  -5 80912.2 2913.92  66
   0  -2   5 87229.0 2932.93  14
   0  -2   5 85557.9 2924.03  26
   0  -2   5 85426.2 2931.58  27
   0   2  -5 83427.1 2912.73  28
   0  -2   5 84950.6 2932.74  20
   0  -2   5 85325.7 2933.81  21
   0  -2   5 87202.5 2932.22  25
   0   2  -5 84154.3 2923.87   7
   0  -2   5 82519.5 2913.05   8
   0  -2   5 85843.3 2934.22  91
   0  -2   5 83405.6 2933.23  92
   0  -2   5 86733.4 2935.83  85
   0  -2   5 81701.8 2932.60  87
   0  -2   5 84802.7 2933.64  83
   0  -2   5 89821.9 2940.27  86
   0  -2   5 89084.5 2939.69  84
   0  -2   4 1111.05 60.0071  83
   0  -2   4 1047.19 58.4415  87
   0  -2   4 1109.51 60.5096  85
   0  -2   4 1078.61 56.5871  16
   0  -2   4 1150.31 62.9664  17
   0  -2   4 1063.68 61.4561  80
   0  -2   4 1041.70 59.3302  82
   0  -2   4 1148.08 62.6346  75
   0  -2   4 1207.30 62.9058  73
   0  -2   4 1275.88 66.1024  76
   0  -2   4 1448.87 66.2257  74
   0  -2   4 1185.68 61.3389  77
   0   2  -4 1079.23 48.3951  35
   0   2  -4 1054.95 50.6097  37
   0   2  -4 1080.71 52.6004  34
   0   2  -4 1038.20 49.9483  67
   0   2  -4 1037.55 48.6350  66
   0  -2   4 1037.24 57.5684  27
   0   2  -4 1125.49 47.8267  28
   0  -2   4 1232.60 60.1524  25
   0  -2   4 1072.50 59.4844  20
   0  -2   4 1060.17 59.0427  21
   0   2  -4 1057.69 45.2456   2
   0  -2   4 1139.11 48.1844   8
   0   2  -4 1161.13 55.7954   7
   0  -2   4 1060.70 58.7835  91
   0  -2   4 1290.72 61.6390  92
   0  -2   4 1110.07 58.8814  14
   0   2  -4 1029.44 50.9501   9
   0  -2   3 47401.1 1646.97  83
   0  -2   3 45795.4 1644.76  87
   0  -2   3 47138.3 1631.50  42
   0  -2   3 47953.6 1643.11  16
   0  -2   3 51974.4 1652.13  17
   0  -2   3 48835.2 1651.87  76
   0  -2   3 49640.1 1650.90  75
   0  -2   3 47866.2 1649.21  74
   0  -2   3 48629.4 1647.66  73
   0  -2   3 46924.5 1646.40  77
   0  -2   3 46560.2 1630.99  33
   0   2  -3 47624.7 1640.76  34
   0   2  -3 47165.4 1637.11  35
   0   2  -3 48130.0 1640.21  37
   0  -2   3 47947.5 1647.26  82
   0  -2   3 48143.3 1649.36  80
   0   2  -3 46243.2 1639.28  69
   0  -2   3 46574.3 1635.05  68
   0   2  -3 47808.9 1638.56  67
   0  -2   3 47319.2 1634.52  65
   0   2  -3 47596.8 1638.15  66
   0  -2   3 46541.4 1645.72  27
   0  -2   3 46922.1 1635.10  30
   0   2  -3 49311.2 1637.13  28
   0   2  -3 48161.8 1635.67  31
   0  -2   3 49195.4 1646.93  21
   0  -2   3 47430.8 1645.72  20
   0   2  -3 47207.6 1643.29   7
   0   2  -3 47487.6 1634.23   2
   0  -2   3 46703.2 1644.63  91
   0  -2   3 48362.0 1646.86  92
   0  -2   3 49582.3 1647.55  90
   0   2  -3 48512.4 1640.55   9
   0  -2   3 48647.9 1637.12   8
   0  -2   3 48753.4 1646.44  14
   0  -2   2 19143.3 679.551  83
   0  -2   2 19936.2 671.469  42
   0  -2   2 19278.7 675.728  67
   0   2  -2 19256.8 675.586  67
   0   2  -2 18794.1 675.999  69
   0  -2   2 19355.0 673.113  68
   0   2  -2 19300.6 677.252  34
   0  -2   2 19245.5 674.610  35
   0   2  -2 19148.8 677.054  37
   0  -2   2 19640.6 681.581  74
   0  -2   2 19865.7 682.284  75
   0  -2   2 19451.7 679.283  77
   0  -2   2 19818.5 679.815  73
   0  -2   2 19040.0 675.365  66
   0   2  -2 19134.1 675.809  66
   0  -2   2 19672.3 673.356  65
   0  -2   2 19339.9 673.747  31
   0  -2   2 19230.3 673.134  30
   0   2  -2 19650.2 674.803  28
   0   2  -2 19589.8 673.961  31
   0  -2   2 19281.3 678.271  20
   0  -2   2 20321.6 679.819  21
   0  -2   2 19932.0 670.398   1
   0   2  -2 19177.4 672.023   2
   0   2  -2 19711.9 679.183   7
   0  -2   2 19641.9 681.567  80
   0  -2   2 18943.6 679.376  82
   0  -2   2 19798.8 679.137  90
   0   2  -2 19787.9 677.217   9
   0  -2   2 19370.0 678.941  14
   0  -2   1 278.313 17.6656  73
   0  -2   1 269.357 17.2270  77
   0  -2   1 244.381 18.7126  34
   0  -2   1 294.151 18.4922  35
   0   2  -1 275.073 19.6292  34
   0   2  -1 285.989 19.5874  37
   0   2  -1 331.106 19.0747  31
   0  -2   1 267.536 17.6003  31
   0   2  -1 252.107 17.5177  28
   0  -2   1 271.630 17.0184  20
   0  -2   1 270.693 16.8939  90
   0   2  -1 263.647 18.7180  67
   0   2  -1 257.785 18.5237  69
   0  -2   1 271.294 18.4520  67
   0   2  -1 246.116 17.9088  66
   0  -2   1 274.530 18.6490  66
   0  -2   1 295.804 19.3741   9
   0   2  -1 239.525 18.0885   9
   0   2  -1 272.550 16.6075   2
   0  -2   1 302.460 16.4699   1
   0   2  -1 267.356 19.4976   7
   0   2   0 11488.0 397.964   7
   0  -2   0 11532.1 395.563   2
   0   2   0 11658.0 395.480   2
   0   2   0 11427.2 397.506  69
   0  -2   0 11043.0 397.449  67
   0   2   0 11484.7 398.231  70
   0   2   0 11782.1 398.230  34
   0  -2   0 10844.8 397.786  37
   0  -2   0 10636.1 397.462  34
   0   2   0 11614.7 398.781  37
   0   2   0 10797.9 390.906  73
   0  -2   0 11258.5 390.956  73
   0   2   0 11410.2 397.792  66
   0  -2   0 11723.7 398.099  66
   0   2   0 11487.0 397.080   9
   0  -2   0 11075.5 396.751   9
   0   2   0 11757.1 397.337  31
   0  -2   0 11622.8 397.470  31
   0   2   0 11407.9 396.940  28
   0   2   1 289.461 17.8030   7
   0  -2  -1 251.382 17.2117   2
   0   2   1 245.952 16.9521   2
   0  -2  -1 227.036 17.3905  70
   0   2   1 253.485 17.7769  70
   0   2   1 281.113 18.4390  69
   0  -2  -1 265.899 18.3145  34
   0   2   1 263.860 18.6438  37
   0   2   1 271.338 18.3579  34
   0  -2  -1 310.950 20.2113  66
   0  -2  -1 226.100 16.5434  12
   0  -2  -1 297.580 18.1243   9
   0   2   1 246.726 17.1650  12
   0  -2  -1 255.992 18.7294  31
   0   2   1 298.121 19.1379  28
   0   2   2 21021.6 718.534  70
   0  -2  -2 20012.8 717.910  70
   0   2   2 20670.7 720.755  66
   0  -2  -2 21028.2 720.438  37
   0   2   2 20873.3 720.480  37
   0  -2  -2 21432.8 719.089  34
   0  -2  -2 20250.6 715.021  73
   0   2   2 20065.4 714.348  77
   0   2   2 20193.2 714.467  73
   0  -2  -2 21284.5 721.180  66
   0   2   2 20688.8 720.221  28
   0  -2  -2 21724.8 721.584  31
   0   2   2 21362.0 717.246  29
   0   2   2 19871.1 716.685  90
   0   2   2 20191.6 716.852  16
   0   2   2 21716.6 716.806  14
   0  -2  -2 20701.6 717.967   9
   0   2   2 20909.5 718.512  12
   0  -2  -2 20939.6 718.418  12
   0   2   2 20730.8 716.847   7
   0  -2  -2 21310.0 719.035   2
   0   2   2 21489.6 717.762   6
   0   2   3 2588.82 96.0965  79
   0   2   3 2263.10 91.5762  16
   0   2   3 2511.03 90.8000  19
   0   2   3 2302.77 89.7149  77
   0   2   3 2356.15 90.3010  73
   0   2   3 2334.75 86.1039  36
   0   2   3 2292.86 90.1557  37
   0  -2  -3 2542.98 91.4852  37
   0   2   3 2227.10 87.5943  38
   0  -2  -3 2090.25 87.9237  70
   0  -2  -3 2370.99 91.6706  66
   0  -2  -3 2361.43 92.3648  31
   0   2   3 2403.50 87.5517  29
   0   2   3 2318.82 94.7610  91
   0   2   3 2435.93 93.2533  88
   0   2   3 2319.38 93.0822  90
   0  -2  -3 2283.47 90.3414   2
   0   2   3 2358.29 88.6519   6
   0   2   3 2236.23 92.7907  84
   0   2   3 2163.81 89.1967  12
   0  -2  -3 2292.42 89.3225  12
   0   2   3 2299.71 90.0562  14
   0   2   4 83291.9 2936.82  83
   0   2   4 88731.9 2943.50  87
   0   2   4 87244.0 2943.11  84
   0   2   4 85357.2 2938.34  85
   0   2   4 83441.5 2928.24  41
   0   2   4 88149.9 2945.90  15
   0   2   4 85151.8 2941.69  16
   0   2   4 87521.9 2939.41  19
   0   2   4 85716.8 2939.74  77
   0   2   4 88015.9 2940.53  73
   0   2   4 86839.1 2930.58  36
   0   2   4 84177.1 2931.11  38
   0  -2  -4 82705.8 2935.05  37
   0   2   4 91327.5 2946.46  79
   0   2   4 88767.3 2947.78  78
   0   2   4 84182.9 2940.59  82
   0  -2  -4 81270.0 2933.92  70
   0  -2  -4 85427.3 2936.78  66
   0  -2  -4 84699.2 2931.32  29
   0  -2  -4 85867.4 2938.18  31
   0   2   4 84197.0 2944.07  24
   0   2   4 85189.4 2934.71   6
   0  -2  -4 87855.6 2937.29   2
   0   2   4 87814.0 2935.61   3
   0   2   4 83165.2 2943.61  90
   0   2   4 87267.0 2945.87  91
   0   2   4 82816.7 2945.43  92
   0   2   4 89120.4 2943.66  88
   0   2   4 87236.0 2928.28  11
   0  -2  -4 84715.8 2935.66  12
   0   2   4 88193.9 2939.62  14
   0   2   5 6949.08 261.970  85
   0   2   5 7322.39 267.753  87
   0   2   5 6971.43 260.487  83
   0   2   5 7006.63 267.313  84
   0   2   5 7335.91 268.986  15
   0   2   5 7227.01 266.236  16
   0   2   5 7548.57 263.597  19
   0   2   5 7143.38 264.706  73
   0   2   5 7064.68 263.938  77
   0  -2  -5 7042.45 254.552  37
   0   2   5 7417.08 270.993  79
   0   2   5 7241.73 270.920  78
   0   2   5 7005.41 264.699  82
   0  -2  -5 6974.95 254.860  70
   0  -2  -5 6989.58 256.412  66
   0  -2  -5 7050.81 251.161  29
   0  -2  -5 7146.73 258.461  31
   0   2   5 7078.47 267.213  24
   0   2   5 7095.84 263.007  23
   0   2   5 7045.85 266.619  22
   0  -2  -5 7215.63 254.103   6
   0   2   5 7020.59 250.814   5
   0  -2  -5 7185.73 258.062   2
   0   2   5 7234.73 256.635   3
   0   2   5 7448.00 270.914  92
   0   2   5 7392.06 268.024  88
   0   2   5 6784.43 267.715  90
   0   2   5 7233.41 271.542  89
   0   2   5 6831.95 268.503  91
   0  -2  -5 7166.74 256.634  12
   0   2   5 7333.67 263.171  14
   0   2   6 6659.55 258.928  87
   0   2   6 6808.31 258.855  84
   0   2   6 6707.36 253.225  85
   0   2   6 6898.03 252.625  83
   0   2   6 6908.13 259.824  15
   0   2   6 6617.89 254.773  18
   0   2   6 7242.98 255.088  19
   0   2   6 6679.11 256.532  16
   0   2   6 6615.31 255.147  77
   0   2   6 6858.92 256.569  73
   0  -2  -6 6646.67 240.162  37
   0   2   6 7003.02 262.573  80
   0   2   6 6744.27 262.480  78
   0   2   6 6765.34 257.000  82
   0   2   6 7434.56 268.031  81
   0   2   6 6958.08 262.902  79
   0  -2  -6 6808.75 242.980  70
   0  -2  -6 6692.87 242.538  66
   0  -2  -6 6768.17 238.216  29
   0  -2  -6 6575.23 244.867  31
   0   2   6 7013.19 254.322  23
   0   2   6 6765.31 258.413  24
   0   2   6 6732.58 258.660  22
   0   2   6 6650.44 244.410   3
   0  -2  -6 6789.17 246.095   2
   0  -2  -6 6811.71 241.942   6
   0   2   6 6914.23 264.141  89
   0   2   6 6722.83 260.537  92
   0   2   6 6605.24 259.200  88
   0   2   6 6580.01 261.315  91
   0  -2  -6 6344.89 234.880   9
   0  -2  -6 6919.33 244.704  12
   0   2   6 6563.04 252.794  14
   0   2   7 14205.1 522.475  87
   0   2   7 14303.7 514.681  83
   0   2   7 14152.5 515.823  85
   0   2   7 14415.5 522.315  84
   0   2   7 14248.8 518.079  18
   0   2   7 14628.6 517.190  19
   0   2   7 14612.7 524.286  15
   0   2   7 14185.6 519.536  16
   0   2   7 14434.5 519.159  77
   0   2   7 14464.1 520.022  73
   0  -2  -7 13776.0 495.580  37
   0  -2  -7 13551.8 500.828  70
   0  -2  -7 14026.9 498.887  66
   0  -2  -7 14112.7 495.712  29
   0  -2  -7 14111.7 502.276  31
   0   2   7 14332.4 510.718  27
   0   2   7 14585.0 515.701  23
   0   2   7 14585.4 520.466  24
   0   2   7 14436.3 521.795  22
   0  -2  -7 14602.2 505.619   2
   0  -2  -7 14390.1 500.677   6
   0   2   7 14700.6 526.953  80
   0   2   7 14213.3 520.401  82
   0   2   7 14438.8 527.050  78
   0   2   7 14886.7 527.202  79
   0   2   7 14442.6 531.299  81
   0   2   7 14094.9 527.568  89
   0   2   7 14777.1 526.345  92
   0   2   7 14316.3 523.366  88
   0   2   7 14021.4 524.640  91
   0  -2  -7 14620.4 503.727  12
   0   2   7 14594.2 516.848  14
   0   2   8 48191.3 1732.11  85
   0   2   8 47891.0 1730.50  83
   0   2   8 50428.9 1741.01  87
   0   2   8 49956.6 1740.03  84
   0   2   8 50023.7 1736.33  18
   0   2   8 52673.6 1742.87  15
   0   2   8 50044.7 1737.51  16
   0   2   8 50698.5 1750.73  81
   0   2   8 51169.5 1745.50  79
   0   2   8 49629.9 1736.95  82
   0   2   8 51380.5 1744.73  80
   0   2   8 50890.8 1746.90  78
   0   2   8 48426.6 1734.52  77
   0   2   8 48716.0 1736.36  73
   0  -2  -8 47458.6 1706.96  66
   0  -2  -8 50394.0 1713.45  65
   0   2   8 50026.5 1727.06  27
   0  -2  -8 48928.1 1712.06  31
   0  -2  -8 48175.9 1705.87  29
   0   2   8 50571.8 1739.06  22
   0   2   8 50737.6 1737.00  24
   0   2   8 51243.3 1732.16  23
   0  -2  -8 51491.7 1718.27   2
   0  -2  -8 50209.9 1712.61   6
   0   2   8 50443.4 1741.20  88
   0   2   8 51575.7 1745.93  89
   0   2   8 50016.1 1744.27  91
   0   2   8 51465.4 1743.75  92
   0   2   8 51186.3 1733.19  14
   0  -2  -8 50510.0 1715.81  12
   0   2   9 2860.88 134.007  85
   0   2   9 2932.08 139.536  84
   0   2   9 2947.94 140.333  87
   0   2   9 2933.92 132.257  83
   0  -2  -9 2892.72 115.068  42
   0   2   9 3095.25 138.895  18
   0   2   9 2831.70 137.382  16
   0  -2  -9 2841.95 110.158  65
   0   2   9 2937.91 128.999  27
   0  -2  -9 2679.60 108.521  31
   0  -2  -9 2481.04 102.379  29
   0   2   9 2878.15 138.347  22
   0   2   9 2839.16 131.629  23
   0  -2  -9 2946.96 118.249   2
   0  -2  -9 2909.84 120.674   1
   0  -2  -9 2882.04 111.454   6
   0  -2  -9 2850.70 114.691  12
   0   2   9 3007.29 133.523  14
   0   2   9 2874.61 136.889  77
   0   2   9 2901.48 140.745  88
   0   2   9 3018.44 146.302  89
   0   2   9 2797.39 143.510  91
   0   2   9 2799.73 140.778  92
   0   2   9 2671.29 134.948  82
   0   2   9 2849.87 147.747  81
   0   2   9 2980.11 144.935  78
   0   2   9 3032.70 144.471  79
   0   2   9 2894.89 144.022  80
   0   2  10 6086.08 258.766  82
   0   2  10 6095.97 264.232  80
   0   2  10 6123.14 266.129  78
   0   2  10 6207.90 265.446  79
   0   2  10 6441.68 271.644  81
   0   2  10 5993.01 257.650  16
   0   2  10 6309.70 257.645  18
   0   2  10 6177.14 259.602  15
   0   2  10 6032.93 246.056  27
   0   2  10 6227.13 254.146  25
   0   2  10 6259.65 258.675  22
   0   2  10 6133.30 250.896  23
   0   2  10 6174.15 256.048  24
   0  -2 -10 6063.98 234.033   1
   0  -2 -10 6058.60 232.167   2
   0  -2 -10 5711.64 227.136  12
   0   2  10 6075.77 252.349  14
   0   2  10 5742.60 254.719  77
   0   2  10 6051.72 258.820  73
   0   2  10 5846.73 259.475  87
   0   2  10 6292.82 252.430  83
   0   2  10 5874.35 251.698  85
   0   2  10 6132.92 260.410  84
   0   2  10 7565.89 271.431  88
   0   2  10 6244.39 266.680  89
   0   2  10 6203.77 265.486  92
   0   2  10 6080.58 264.369  91
   0   2  11 1032.24 72.2501  27
   0   2  11 1150.26 78.3501  25
   0   2  11 1088.08 81.6259  22
   0   2  11 1187.86 78.7851  23
   0   2  11 1038.54 78.3551  24
   0   2  11 1177.35 91.3154  89
   0   2  11 1155.44 85.7130  92
   0   2  11 1162.43 84.8148  88
   0   2  11 1143.60 81.3868  18
   0   2  11 1032.86 80.4000  16
   0   2  11 1299.93 86.2500  15
   0   2  11 1020.16 76.0528  14
   0   2  11 993.711 75.8152  83
   0   2  11 1067.32 83.6490  87
   0   2  11 1040.00 76.3048  85
   0   2  11 1161.39 84.9536  84
   0   2  11 1074.81 83.4315  82
   0   2  11 1113.98 86.6826  80
   0   2  11 1139.82 90.6101  81
   0   2  12 1219.16 86.3416  23
   0   2  12 1230.62 86.4647  25
   0   2  12 1347.57 95.2509  22
   0   2  12 1372.90 92.3540  24
   0   2  12 1348.13 102.234  92
   0   2  12 1350.47 94.6194  18
   0   2  12 1275.79 90.8675  85
   0   2  12 1230.39 97.0905  87
   0   2  12 1433.41 98.9407  84
   0   2  12 1544.38 94.7977  83
   0   2  12 1245.07 94.0248  77
   0   2  12 1369.68 87.9509  27
   0   2  12 1304.27 90.6311  26
   0   2  12 1364.95 103.021  78
   0   2  12 1436.39 102.332  80
   0   2  12 1327.22 97.1586  82
   0   2  13 532.645 56.0344  27
   0   2  13 565.104 60.3180  26
   0   2  13 474.409 53.5963  25
   0   2  13 607.895 60.9565  23
   0   2  13 504.077 57.6022  24
   0   2  13 571.118 62.6588  22
   0   2  13 495.152 65.4249  89
   0   2  13 499.377 62.6125  88
   0   2  13 476.031 56.8863  14
   0   2  13 550.468 64.0236  77
   0   2  13 488.957 67.6326  81
   0   2  13 546.282 61.5438  18
   0   2  14 59.6320 29.8431  27
   0   2  14 5.40022 25.7778  24
   0   2  14 15.9809 25.9524  26
   0   2  14-5.17938 20.1955  25
   0   2  14 5.99207 27.9979  22
   0   2  14 50.9996 28.9717  23
   0   2  14 64.3954 34.8480  89
   0   2  14 33.5278 33.3068  92
   0   2  14 41.4941 30.0070  18
   0   2  14 5.87871 29.2034  77
   0   2  14 16.1354 24.5827  14
   0   2  14 13.3706 29.1274  80
   0   2  14 36.9154 33.3693  82
   0   2  14 52.7072 30.3774  83
   0   2  14 14.8187 33.0753  81
   0   2  14 32.0222 26.4747  84
   0   2  14 132.151 39.1474  87
   0   2  14 56.2693 30.5209  85
   0   2  15 206.769 41.8956  27
   0   2  15 197.261 50.1709  89
   0   2  15 192.436 48.7353  92
   0   2  15 164.165 38.2867  25
   0   2  15 206.699 44.2246  24
   0   2  15 167.458 42.4421  14
   0   2  15 218.711 48.9650  84
   0   2  15 183.857 48.4301  87
   0   2  15 132.106 43.9029  80
   0   2  15 234.598 49.1796  83
   0   2  15 109.198 45.4902  82
   0   2  15 170.965 48.6105  81
   0   2  16 1143.40 113.666  89
   0   2  16 1078.35 107.136  92
   0   2  16 1350.03 110.351  18
   0   2  16 964.671 94.8635  14
   0   2  16 1046.77 92.3656  25
   0   2  16 1206.68 100.903  23
   0   2  16 1264.43 107.247  22
   0   2  16 1206.75 107.938  84
   0   2  16 1005.23 105.657  87
   0   2  16 1162.96 102.723  83
   0   2  16 1202.12 98.2860  27
   0   2  16 1241.91 100.604  26
   0   2  16 1305.38 115.765  80
   0   2  16 1238.02 111.610  82
   0   2  16 1097.72 112.753  81
   0   2  17 1262.42 119.372  92
   0   2  17 1081.61 103.643  14
   0   2  17 1288.55 113.047  18
   0   2  17 1257.07 107.838  23
   0   2  17 1348.80 105.476  25
   0   2  17 1145.43 107.860  22
   0   2  17 1252.89 120.047  87
   0   2  17 1235.83 115.607  84
   0   2  17 1300.51 104.903  26
   0   2  17 1152.31 103.181  27
   0   2  17 1048.67 111.348  80
   0   2  17 1195.68 118.367  82
   0   2  18 65.3329 46.4039  92
   0   2  18 81.3049 44.8506  18
   0   2  18 41.9517 33.4422  26
   0   2  18 80.5282 46.8073  23
   0   2  18 40.3340 38.5576  22
   0   2  18 90.7193 39.0284  14
   0   2  18 54.0328 48.0905  80
   0   2  18 147.228 49.9489  84
   0   2  18 84.8284 47.7509  87
   0   2  19 3565.38 213.696  14
   0   2  19 4079.58 225.204  18
   0   2  19 3620.37 230.832  87
   0   2  19 3551.95 215.818  22
   0   2  19 3126.29 205.426  23
   0   2  19 3670.84 227.063  80
   0   2  19 3776.79 208.682  26
   0   2  20 100.773 47.3477  23
   0   2  20 90.2762 43.9963  22
   0   2  20 196.007 45.9418  26
   0   2  20 93.4530 53.2468  80
   0   2  20 166.522 49.0364  14
   0   2  21 158.956 42.9852  26
   0   2  21 136.386 51.8167  23
   0   2  21 102.312 44.2236  22
   0   2  21 92.4567 45.8283  14
   0   2  22 474.198 69.9308  23
   0   2  22 632.825 88.4274  80
   0   2  23 198.439 50.7807  23
   0   2  23 285.196 61.9447  80
   0  -3  22 52.8629 31.3621  22
   0  -3  21 137.999 43.6425  84
   0  -3  21 59.0155 34.5279  14
   0  -3  21 98.1287 41.4022  22
   0  -3  20 324.317 62.6270  14
   0  -3  20 332.928 63.9676  84
   0  -3  20 509.015 78.1999  18
   0  -3  19 594.476 81.4496  14
   0  -3  19 590.793 89.2293  84
   0  -3  19 872.043 103.257  18
   0  -3  19 780.727 89.8869  22
   0  -3  18 1417.88 130.858  92
   0  -3  18 1175.66 118.633  22
   0  -3  18 983.865 117.106  84
   0  -3  18 1067.76 109.818  14
   0  -3  18 1387.04 132.195  18
   0  -3  17 858.882 99.7882  27
   0  -3  17 960.296 107.262  92
   0  -3  17 817.069 106.513  18
   0  -3  17 994.488 105.166  22
   0  -3  17 882.001 96.6231  14
   0  -3  17 806.619 102.548  84
   0  -3  17 959.482 109.829  85
   0  -3  17 865.017 105.464  80
   0  -3  16 505.464 77.1204  27
   0  -3  16 716.492 89.7178  92
   0  -3  16 584.725 85.2414  18
   0  -3  16 491.456 76.3557  22
   0  -3  16 551.871 78.5283  14
   0  -3  16 396.929 73.4694  84
   0  -3  16 473.407 76.0197  85
   0  -3  16 655.997 87.8001  80
   0  -3  15 775.766 90.0137  27
   0  -3  15 893.970 98.8181  92
   0  -3  15 798.911 98.4307  18
   0  -3  15 766.213 92.6590  22
   0  -3  15 827.421 89.4671  14
   0  -3  15 679.491 92.5651  84
   0  -3  15 667.880 86.6639  85
   0  -3  15 904.324 102.866  86
   0  -3  15 731.519 92.6642  83
   0  -3  15 983.965 104.340  80
   0  -3  14 4315.38 232.463  27
   0  -3  14 4342.60 241.173  92
   0  -3  14 4718.84 251.342  18
   0  -3  14 4564.75 243.053  22
   0  -3  14 4039.64 216.075  23
   0  -3  14 4450.77 223.205  25
   0  -3  14 4489.52 232.707  14
   0  -3  14 4346.01 238.157  83
   0  -3  14 4248.97 234.387  87
   0  -3  14 4518.62 251.569  84
   0  -3  14 4426.44 246.450  86
   0  -3  14 4124.13 236.175  85
   0  -3  14 4492.67 242.150  80
   0  -3  13 6.31619 34.3100  27
   0  -3  13 20.5140 26.9776  23
   0  -3  13 132.375 46.1700  17
   0  -3  13 185.645 48.2755  18
   0  -3  13 18.9473 31.4313  14
   0  -3  13 6.71162 35.8592  83
   0  -3  13 190.126 49.0132  80
   0  -3  13 39.8868 32.4366  87
   0  -3  13 69.4062 34.4780  86
   0  -3  13 35.8085 32.0285  85
   0  -3  13 54.9182 35.0733  84
   0  -3  12 4619.71 229.219  27
   0  -3  12 4666.25 225.466  25
   0  -3  12 4931.38 242.784  22
   0  -3  12 4540.77 218.554  23
   0  -3  12 4419.71 238.440  92
   0  -3  12 5035.05 250.397  17
   0  -3  12 5105.22 250.029  18
   0  -3  12 5134.25 236.675  14
   0  -3  12 4742.03 244.854  75
   0  -3  12 4726.59 247.806  76
   0  -3  12 4541.54 237.329  82
   0  -3  12 4706.69 238.482  80
   0  -3  12 4778.14 235.234  87
   0  -3  12 4304.06 241.278  84
   0  -3  12 4748.23 239.172  85
   0  -3  12 4571.76 234.486  83
   0  -3  12 4845.87 246.166  86
   0  -3  11 182.194 40.0422  27
   0  -3  11 172.492 34.4183  23
   0  -3  11 191.168 32.3778  26
   0  -3  11 279.370 41.8958  25
   0  -3  11 250.816 48.0338  92
   0  -3  11 204.406 45.6759  18
   0  -3  11 162.337 41.3818  17
   0  -3  11 184.944 39.0582  14
   0  -3  11 183.564 44.5709  75
   0  -3  11 342.622 53.3682  76
   0  -3  11 273.482 53.2254  74
   0  -3  11 271.822 49.0205  77
   0  -3  11 232.761 45.1626  85
   0  -3  11 217.438 46.2944  84
   0  -3  11 132.081 37.4088  86
   0  -3  11 190.129 45.4274  83
   0  -3  11 224.093 48.9905  82
   0  -3  11 165.828 45.4344  80
   0  -3  10 1287.01 90.7360  25
   0  -3  10 1274.89 86.6994  23
   0  -3  10 1431.79 100.916  91
   0  -3  10 1486.21 105.855  18
   0  -3  10 1432.91 104.383  17
   0  -3  10 1538.17 107.091  86
   0  -3  10 1375.53 98.3611  87
   0  -3  10 1625.99 110.783  75
   0  -3  10 1424.13 106.069  76
   0  -3  10 1235.96 96.7899  77
   0  -3  10 1593.59 110.301  74
   0  -3  10 1356.21 83.9579  26
   0  -3  10 1413.96 97.7979  27
   0  -3  10 1619.12 106.727  80
   0  -3   9 13937.0 553.005  82
   0  -3   9 14843.7 557.634  80
   0  -3   9 14873.6 564.103  17
   0  -3   9 14443.1 563.141  18
   0  -3   9 14120.5 533.908  26
   0  -3   9 15035.5 551.570  27
   0  -3   9 14803.9 547.622  25
   0   3  -9 14026.4 535.533   5
   0   3  -9 14210.6 534.381  10
   0  -3   9 15441.5 554.460  14
   0  -3   9 14812.0 558.043  92
   0  -3   9 14520.7 554.240  91
   0  -3   9 14703.5 565.022  84
   0  -3   9 14298.9 551.012  87
   0  -3   9 14041.8 551.490  83
   0  -3   9 14432.2 561.456  86
   0  -3   9 14491.3 557.150  85
   0  -3   8 23872.2 858.513  82
   0  -3   8 23579.4 862.243  80
   0  -3   8 24170.5 866.729  17
   0  -3   8 23526.3 865.369  18
   0  -3   8 24695.6 857.663  14
   0   3  -8 23323.8 843.118  10
   0  -3   8 22528.7 838.879  26
   0  -3   8 24158.9 856.095  27
   0  -3   8 23627.5 859.486  21
   0  -3   8 23342.8 852.599  25
   0   3  -8 22968.1 837.463   7
   0  -3   8 24128.7 868.301  75
   0  -3   8 23813.0 864.699  74
   0  -3   8 23019.3 856.466  77
   0  -3   8 24200.4 871.559  76
   0  -3   8 23261.3 859.875  92
   0  -3   8 23535.6 858.131  91
   0  -3   8 24151.7 868.875  84
   0  -3   8 23723.1 861.621  85
   0  -3   8 23333.4 857.723  83
   0  -3   8 23311.5 855.195  87
   0  -3   8 24261.8 867.923  86
   0  -3   7 4790.50 202.676  82
   0  -3   7 4799.98 204.676  80
   0   3  -7 4644.08 179.655  69
   0   3  -7 4784.97 176.840  67
   0   3  -7 4397.91 176.602  37
   0   3  -7 5017.80 185.050  34
   0  -3   7 4951.98 210.960  76
   0  -3   7 4555.31 199.898  77
   0  -3   7 5117.43 209.032  74
   0  -3   7 4892.53 207.881  75
   0  -3   7 4857.83 200.056  14
   0  -3   7 4504.26 185.124  26
   0  -3   7 4733.21 198.617  27
   0  -3   7 4723.96 196.780  25
   0   3  -7 4068.85 161.883   2
   0   3  -7 4728.49 187.350   7
   0  -3   7 4806.42 202.615  92
   0  -3   7 4507.79 198.746  91
   0  -3   7 5061.69 203.064  83
   0  -3   7 4876.23 200.117  87
   0  -3   7 5120.63 211.742  84
   0  -3   7 4951.57 205.448  85
   0  -3   7 4954.87 208.565  86
   0  -3   6 19020.7 705.368  82
   0  -3   6 20202.4 710.473  80
   0  -3   6 20177.6 715.006  17
   0   3  -6 19393.4 688.768  69
   0   3  -6 19592.3 686.285  67
   0   3  -6 18747.7 687.486  37
   0   3  -6 19917.2 692.032  34
   0  -3   6 19344.4 706.956  73
   0  -3   6 20157.3 717.540  76
   0  -3   6 19668.6 712.411  74
   0  -3   6 19730.7 706.415  77
   0  -3   6 19485.4 714.617  75
   0  -3   6 20387.5 705.724  14
   0  -3   6 18958.0 691.653  26
   0  -3   6 19782.3 704.678  27
   0  -3   6 20617.8 705.073  25
   0  -3   6 19397.4 704.928  20
   0  -3   6 19571.1 707.292  21
   0  -3   6 18532.9 680.612   8
   0   3  -6 18827.3 675.688   2
   0   3  -6 19882.7 696.376   7
   0  -3   6 20263.0 706.889  91
   0  -3   6 19387.9 707.124  92
   0  -3   6 19961.9 704.938  87
   0  -3   6 20340.3 711.719  85
   0  -3   6 19264.5 706.093  83
   0  -3   6 21180.9 716.739  84
   0  -3   6 21047.0 715.981  86
   0  -3   5 8067.50 309.580  82
   0  -3   5 7990.14 312.418  80
   0  -3   5 8106.27 315.571  17
   0  -3   5 8273.19 317.589  76
   0  -3   5 8451.43 314.350  74
   0  -3   5 8340.07 311.056  73
   0  -3   5 8598.25 317.170  75
   0  -3   5 8118.19 309.125  77
   0   3  -5 7777.05 296.616  37
   0   3  -5 8332.94 299.652  34
   0   3  -5 7961.86 296.847  69
   0   3  -5 8232.66 295.303  67
   0  -3   5 8132.15 309.095  14
   0   3  -5 7803.98 291.398  28
   0  -3   5 8219.47 297.788  26
   0  -3   5 8003.85 307.919  27
   0  -3   5 8655.63 309.487  25
   0  -3   5 8287.18 310.834  21
   0  -3   5 8179.65 308.654  20
   0  -3   5 8001.78 291.674   8
   0   3  -5 8033.42 303.270   7
   0   3  -5 7831.87 286.681   2
   0  -3   5 7981.86 309.860  92
   0  -3   5 7537.49 305.537  91
   0  -3   5 8595.50 313.808  85
   0  -3   5 7973.96 308.069  87
   0  -3   5 8410.83 311.085  83
   0  -3   4 960905. 32566.3  77
   0  -3   4 959483. 32575.7  76
   0  -3   4 976662. 32567.9  73
   0   3  -4 942013. 32559.2  37
   0  -3   4 925988. 32543.8  33
   0   3  -4 980422. 32560.8  34
   0  -3   4 968887. 32573.3  17
   0   3  -4 969039. 32557.1  67
   0   3  -4 939049. 32558.2  69
   0  -3   4 965586. 32550.8  65
   0  -3   4 951284. 32557.7  61
   0  -3   4 945719. 32550.9  30
   0  -3   4 960229. 32571.3  80
   0  -3   4 950745. 32567.1  82
   0  -3   4 957930. 32545.4  42
   0  -3   4 945821. 32564.3  91
   0  -3   4 948936. 32570.0  85
   0  -3   4 936958. 32563.7  87
   0  -3   4 993853. 32555.0   8
   0  -3   3 600.541 37.6380  91
   0  -3   3 657.402 41.5459  82
   0  -3   3 599.827 41.9500  80
   0  -3   3 577.096 30.1999  42
   0  -3   3 689.901 41.9312  73
   0  -3   3 636.412 42.0132  74
   0  -3   3 590.009 44.2600  76
   0  -3   3 617.392 43.2571  75
   0  -3   3 625.914 39.7944  77
   0  -3   3 606.532 35.1268  35
   0   3  -3 655.323 38.8480  37
   0   3  -3 623.853 39.0801  34
   0  -3   3 533.642 36.7283  48
   0   3  -3 669.585 37.9335  67
   0   3  -3 597.708 37.5834  69
   0  -3   3 593.597 36.4912  61
   0  -3   3 538.167 32.1084  65
   0   3  -3 664.105 36.0120  28
   0  -3   3 583.885 33.4868  31
   0  -3   3 589.109 32.5966  30
   0  -3   3 619.204 40.5539  27
   0  -3   3 604.090 39.1307  25
   0  -3   3 557.482 38.4698  20
   0  -3   3 608.123 39.8478  21
   0  -3   3 601.855 40.8878  83
   0  -3   3 569.573 37.7217  87
   0   3  -3 664.411 41.2033   7
   0   3  -3 602.465 32.0296   2
   0  -3   3 634.510 35.0049   8
   0  -3   3 602.057 38.9824  14
   0  -3   3 649.469 38.1599   9
   0   3  -3 652.851 38.5132   9
   0  -3   2 331300. 11387.9  83
   0  -3   2 327697. 11383.8  91
   0  -3   2 328496. 11388.0  82
   0  -3   2 345818. 11391.9  80
   0  -3   2 334382. 11383.9  65
   0  -3   2 325375. 11387.3  61
   0  -3   2 335499. 11386.9  66
   0  -3   2 326483. 11384.3  31
   0   3  -2 340590. 11385.7  28
   0  -3   2 336383. 11379.8   1
   0   3  -2 339857. 11390.8   7
   0  -3   2 342187. 11389.0  21
   0  -3   2 321392. 11385.8  20
   0  -3   2 328048. 11388.7  48
   0   3  -2 325993. 11386.9  69
   0   3  -2 343173. 11386.9  67
   0  -3   2 332772. 11385.1  35
   0   3  -2 333068. 11388.7  37
   0   3  -2 334051. 11388.7  34
   0  -3   2 332841. 11386.9  73
   0  -3   2 328002. 11386.1  77
   0  -3   2 333373. 11387.6   9
   0   3  -2 338585. 11388.1   9
   0  -3   1 952.600 44.9188  73
   0  -3   1 1032.62 45.2308  77
   0   3  -1 1032.17 50.9355  37
   0  -3   1 932.732 48.3381  35
   0   3  -1 1007.51 50.6384  34
   0  -3   1 920.727 49.9135  34
   0  -3   1 928.490 50.0520  48
   0   3  -1 1019.77 49.8907  69
   0   3  -1 1046.49 50.2335  67
   0  -3   1 1006.13 49.9371  66
   0  -3   1 1040.78 50.5298  61
   0  -3   1 1019.37 51.4273  62
   0  -3   1 1004.01 48.4782  31
   0   3  -1 938.427 48.1076  31
   0   3  -1 1072.85 49.6994  28
   0  -3   1 1028.00 46.5792   2
   0  -3   1 1014.65 45.5242   1
   0   3  -1 1020.38 51.1234   7
   0  -3   1 1021.15 46.8532  83
   0  -3   1 991.873 44.9609  20
   0  -3   1 1007.06 49.4504   9
   0   3  -1 1060.43 50.5041   9
   0  -3   0 3504.38 129.942  66
   0  -3   0 3313.13 129.649  62
   0   3   0 3298.99 127.894  28
   0  -3   0 3232.14 127.944  31
   0  -3   0 2981.89 128.170  48
   0  -3   0 3237.32 118.653  77
   0   3   0 3085.72 118.733  73
   0  -3   0 3220.06 127.658   9
   0   3   0 3336.31 127.056  12
   0   3   0 3476.40 128.627   9
   0  -3   0 3344.33 119.872  20
   0   3   0 3325.26 129.248  70
   0   3   0 3440.83 129.002  69
   0   3   0 3574.36 130.176   7
   0  -3   0 3290.47 125.813   2
   0  -3   0 3279.13 125.356   1
   0   3   0 3441.07 130.383  37
   0  -3   0 3418.61 129.819  34
   0   3   0 3443.25 129.876  34
   0   3   1 100.092 15.7061  28
   0  -3  -1 83.9078 14.7251  31
   0  -3  -1 41.9473 13.1840  34
   0   3   1 81.7296 15.6556  34
   0  -3  -1 64.2311 14.3102  37
   0   3   1 76.9843 14.7172  37
   0  -3  -1 94.8211 15.3781  66
   0   3   1 67.4026 13.4628  12
   0   3   1 57.1148 13.3443  70
   0   3   1 62.2481 14.1048  69
   0   3   1 67.5549 12.4337   7
   0  -3  -1 60.2900 12.8615   2
   0   3   2 121.588 17.1594  28
   0  -3  -2 236.566 22.3179  31
   0   3   2 170.696 18.2438  34
   0  -3  -2 210.783 18.8559  34
   0  -3  -2 270.907 22.2628  37
   0   3   2 133.044 17.8228  37
   0   3   2 131.007 16.7123  12
   0  -3  -2 138.199 16.4126  12
   0  -3  -2 134.802 18.5503  66
   0   3   2 113.658 16.0333  70
   0   3   2 154.879 18.0865  69
   0  -3  -2 137.767 16.6495   2
   0   3   2 183.741 17.6383   2
   0   3   3 705.714 36.8212  70
   0  -3  -3 668.527 38.2599  37
   0  -3  -3 647.209 37.1258  34
   0   3   3 675.832 36.8233  38
   0   3   3 701.426 39.0881  37
   0   3   3 641.006 34.5771  16
   0  -3  -3 731.142 40.2046  66
   0  -3  -3 771.889 41.4159  31
   0   3   3 679.446 34.9085  29
   0   3   3 719.307 37.7636  53
   0  -3  -3 687.310 36.2615  12
   0   3   3 652.017 35.9692  12
   0   3   3 709.674 31.4468  77
   0   3   3 681.636 31.5168  73
   0   3   3 704.364 34.9364   7
   0  -3  -3 682.646 37.5262   2
   0   3   3 649.433 34.6555   6
   0   3   4 312.664 25.8037  87
   0   3   4 363.073 24.1553  19
   0   3   4 339.702 24.6362  14
   0   3   4 333.393 26.1327  16
   0   3   4 385.541 30.0459  79
   0   3   4 319.223 23.3490  77
   0   3   4 353.304 24.1058  73
   0  -3  -4 366.892 26.0056  34
   0   3   4 345.712 23.9547  38
   0   3   4 294.232 20.3556  36
   0   3   4 377.932 26.7264  37
   0   3   4 363.609 24.8557  70
   0  -3  -4 318.704 26.7254  66
   0   3   4 335.726 22.2257  29
   0  -3  -4 308.062 27.4880  31
   0   3   4 297.338 24.4654  53
   0   3   4 350.404 25.2167  55
   0   3   4 452.601 27.2978  12
   0  -3  -4 298.662 23.8786  12
   0   3   4 361.458 30.0560  92
   0   3   4 345.415 23.4642   6
   0  -3  -4 390.927 27.5115   2
   0   3   4 321.559 21.2473   7
   0   3   5 5435.43 210.280  84
   0   3   5 5261.31 200.123  83
   0   3   5 5502.21 210.044  87
   0   3   5 5308.40 194.992  41
   0   3   5 5505.01 212.849  91
   0   3   5 5446.60 213.545  92
   0   3   5 5420.57 210.118  88
   0   3   5 6088.35 215.945  79
   0   3   5 5634.74 207.322  82
   0   3   5 5927.78 217.184  78
   0   3   5 5555.78 204.606  77
   0   3   5 5376.66 204.453  73
   0  -3  -5 5417.61 203.129  37
   0   3   5 5301.59 198.274  38
   0   3   5 5423.51 196.428  36
   0   3   5 5685.07 213.163  15
   0   3   5 5151.68 206.916  16
   0   3   5 5780.19 205.638  19
   0  -3  -5 5573.38 205.692  66
   0   3   5 5609.61 199.204  29
   0  -3  -5 5523.46 206.790  31
   0   3   5 5375.54 204.066  55
   0   3   5 5244.01 202.829  54
   0   3   5 5491.49 201.484   6
   0   3   5 5626.82 202.924   3
   0  -3  -5 5589.53 205.001   2
   0   3   5 5128.60 205.040  23
   0   3   5 5526.83 210.418  22
   0   3   5 5318.30 210.924  24
   0   3   5 5589.59 205.496  14
   0  -3  -5 5423.79 202.742  12
   0  -3  -5 5244.36 197.884   9
   0   3   6 19146.1 678.876  92
   0   3   6 18702.8 676.542  91
   0   3   6 19435.1 675.293  88
   0   3   6 19078.6 671.029  82
   0   3   6 20143.2 681.448  78
   0   3   6 20435.6 680.471  79
   0   3   6 18485.6 649.123  41
   0   3   6 18512.0 667.567  77
   0   3   6 19335.4 669.434  73
   0   3   6 18796.6 671.911  16
   0   3   6 19776.6 669.145  19
   0   3   6 20367.6 678.653  15
   0   3   6 18790.0 668.857  18
   0   3   6 19350.4 664.403  83
   0   3   6 18704.8 666.969  85
   0   3   6 19030.1 674.518  87
   0   3   6 19278.4 674.871  84
   0  -3  -6 19219.1 661.654  37
   0  -3  -6 19311.6 664.347  66
   0   3   6 18365.7 661.060  57
   0   3   6 19042.2 662.677   3
   0   3   6 18987.4 655.606   5
   0  -3  -6 18660.8 658.919   6
   0  -3  -6 19303.2 665.370   2
   0   3   6 19505.1 669.259  23
   0   3   6 19725.4 677.029  24
   0   3   6 19291.1 674.431  22
   0   3   6 17754.8 648.594  11
   0  -3  -6 18732.6 655.620   9
   0   3   6 19655.7 668.730  14
   0  -3  -6 19215.7 663.036  12
   0  -3  -6 19370.4 666.655  31
   0   3   7 10089.5 380.986  87
   0   3   7 10220.9 372.454  85
   0   3   7 10353.9 379.849  84
   0   3   7 10210.2 369.437  83
   0  -3  -7 9737.55 360.752  37
   0   3   7 10333.1 385.682  78
   0   3   7 10229.5 376.318  82
   0   3   7 10637.3 384.985  80
   0   3   7 10896.4 392.417  81
   0   3   7 11007.3 386.159  79
   0  -3  -7 10479.8 364.756  66
   0   3   7 10210.7 365.728  27
   0  -3  -7 10041.5 366.722  31
   0   3   7 9921.51 364.034   3
   0  -3  -7 10059.1 360.229   6
   0   3   7 9335.42 353.926   5
   0  -3  -7 10279.4 367.467   2
   0   3   7 10310.4 374.078  23
   0   3   7 10569.2 380.737  22
   0   3   7 10016.8 379.192  24
   0   3   7 10238.1 374.526  73
   0   3   7 10509.6 374.985  77
   0   3   7 10393.1 375.190  18
   0   3   7 10845.8 383.897  15
   0   3   7 9482.39 375.126  16
   0   3   7 10753.8 374.472  19
   0   3   7 10099.5 383.053  91
   0   3   7 10238.2 380.774  88
   0   3   7 11026.4 388.490  89
   0   3   7 10722.8 385.884  92
   0  -3  -7 10028.3 364.479  12
   0   3   7 10264.8 372.986  14
   0  -3  -7 9390.44 353.745   9
   0   3   8 37.2186 16.3844  83
   0   3   8 13.5359 20.3345  78
   0   3   8 3.23096 22.0430  80
   0   3   8 36.2195 24.4528  81
   0   3   8 3.21522 19.5747  79
   0   3   8 42.3292 22.0305  82
   0  -3  -8 23.8197 11.2949  66
   0   3   8 41.2098 13.9898  27
   0  -3  -8 17.0507 12.5737  31
   0  -3  -8 23.8248 9.55086   6
   0  -3  -8 94.4223 17.2372   2
   0   3   8 2.79699 20.0362  22
   0   3   8 17.0699 17.1034  24
   0   3   8 25.6924 17.4952  23
   0   3   8 36.4144 19.6586  77
   0   3   8 22.5135 18.7338  73
   0   3   8 22.9129 18.0989  84
   0   3   8 6.82597 14.0447  85
   0   3   8 11.7539 21.9985  87
   0   3   8 9.12935 17.0487  15
   0   3   8 56.5696 16.0942  19
   0   3   8 27.4204 18.1890  18
   0   3   8 85.6511 23.3306  16
   0   3   8-12.8187 20.2454  91
   0   3   8 28.5155 21.6170  92
   0   3   8 10.0860 19.9356  89
   0   3   8 17.6467 20.6734  88
   0  -3  -8 25.2030 11.8546  12
   0   3   8 16.2869 16.0483  14
   0  -3  -8 37.7342 5.65961   9
   0   3   9 227.971 40.0654  81
   0   3   9 258.399 32.4068  83
   0   3   9 319.963 41.5654  79
   0   3   9 263.077 38.1386  82
   0   3   9 245.275 39.5830  80
   0   3   9 204.685 35.1023  16
   0   3   9 253.626 31.7930  19
   0   3   9 284.418 35.2096  18
   0   3   9 280.543 39.3708  87
   0   3   9 238.860 31.0137  85
   0   3   9 252.215 34.5157  84
   0   3   9 248.579 33.7965  77
   0   3   9 249.313 41.4037  78
   0  -3  -9 213.910 20.0304  66
   0  -3  -9 270.490 25.7259  65
   0   3   9 236.009 28.1014  27
   0  -3  -9 228.506 23.5349  31
   0   3   9 327.998 41.5176  92
   0   3   9 244.797 40.3264  91
   0   3   9 348.894 40.4744  88
   0   3   9 344.650 42.6952  89
   0   3   9 252.273 32.4156  14
   0  -3  -9 263.993 25.4392  12
   0  -3  -9 266.040 21.7494   6
   0  -3  -9 192.845 25.0817   2
   0   3   9 258.571 32.5216  23
   0   3   9 292.822 36.7463  22
   0   3  10 1802.25 103.980  73
   0   3  10 1740.44 102.807  77
   0   3  10 2012.34 118.660  81
   0   3  10 1936.83 114.768  80
   0   3  10 1873.91 107.457  82
   0   3  10 1916.73 114.770  78
   0   3  10 1966.73 115.219  79
   0  -3 -10 1877.93 88.7737  42
   0   3  10 1940.42 109.828  15
   0   3  10 1906.00 105.077  18
   0   3  10 1697.48 104.794  16
   0   3  10 1800.89 94.5579  27
   0   3  10 2024.07 117.018  89
   0   3  10 2037.72 115.294  92
   0   3  10 1741.77 108.255  88
   0   3  10 1872.66 109.572  87
   0   3  10 1942.52 109.672  84
   0   3  10 1813.76 100.475  85
   0   3  10 1860.02 99.8911  83
   0  -3 -10 1859.73 85.8262  12
   0   3  10 1838.40 101.622  14
   0  -3 -10 1908.25 93.7408   1
   0  -3 -10 1976.93 91.4408   2
   0   3  10 1798.96 101.329  23
   0   3  10 1782.83 104.805  24
   0   3  10 1868.12 106.511  22
   0   3  11 1583.88 102.214  16
   0   3  11 1844.62 103.257  18
   0   3  11 1654.49 105.009  15
   0   3  11 1647.56 100.744  77
   0   3  11 1557.31 89.6388  27
   0   3  11 1718.88 107.134  88
   0   3  11 1580.45 107.441  89
   0   3  11 1564.75 105.317  92
   0   3  11 1656.81 107.211  87
   0   3  11 1630.96 95.4329  83
   0   3  11 1496.37 101.900  84
   0   3  11 1592.86 96.4901  85
   0   3  11 1753.82 110.895  80
   0   3  11 1769.09 105.141  82
   0   3  11 1634.92 111.200  81
   0   3  11 1618.21 97.5143  14
   0  -3 -11 1542.17 82.5098   2
   0  -3 -11 1592.08 84.9773   1
   0   3  11 1592.47 96.4083  23
   0   3  11 1645.05 102.074  24
   0   3  11 1745.74 104.413  22
   0   3  12 90.2647 35.9330  92
   0   3  12 56.2043 31.5948  88
   0   3  12 85.1393 35.5032  89
   0   3  12 68.6636 28.3965  84
   0   3  12 57.8823 24.3223  85
   0   3  12 82.1678 31.3581  87
   0   3  12 113.053 36.4291  80
   0   3  12 97.7860 36.1010  82
   0   3  12 87.6981 28.8998  83
   0   3  12 65.8080 33.5851  81
   0   3  12 71.5899 30.9350  79
   0   3  12 59.9398 24.9634  15
   0   3  12 57.7946 30.1266  18
   0   3  12 87.2139 32.4626  77
   0   3  12 141.844 39.1690  78
   0   3  12 62.9842 24.2603  27
   0   3  12 95.2223 31.2772  23
   0   3  12 130.975 35.3960  22
   0   3  12 113.606 29.4889  24
   0   3  12 127.765 29.4613  25
   0   3  13 31.9528 32.3390  89
   0   3  13 28.9202 28.7239  88
   0   3  13 24.1750 21.8518  27
   0   3  13 6.69562 27.6668  81
   0   3  13 32.4057 25.1048  14
   0   3  13 12.6268 28.8403  78
   0   3  13 44.3849 31.1264  77
   0   3  13 5.01382 24.4174  18
   0   3  13-15.4744 27.5160  16
   0   3  13 4.98331 22.7671  26
   0   3  13 15.1208 28.6233  24
   0   3  13 17.9117 27.5829  23
   0   3  13 31.3778 25.9719  22
   0   3  13 23.5625 21.0361  25
   0   3  14 531.787 56.4742  27
   0   3  14 483.404 64.5491  92
   0   3  14 497.607 68.9626  89
   0   3  14 679.825 73.9383  88
   0   3  14 639.447 71.1843  84
   0   3  14 419.366 63.2816  87
   0   3  14 593.819 61.0352  83
   0   3  14 399.181 63.8922  81
   0   3  14 559.290 71.0610  80
   0   3  14 642.502 74.3331  78
   0   3  14 489.434 64.4775  82
   0   3  14 420.004 55.7149  14
   0   3  14 570.846 66.1604  77
   0   3  14 515.781 62.0183  18
   0   3  14 505.707 60.0729  24
   0   3  14 428.077 57.6813  26
   0   3  14 476.632 57.0265  25
   0   3  14 476.881 57.7427  23
   0   3  14 482.288 62.3335  22
   0   3  15 6914.26 306.859  24
   0   3  15 6610.56 298.532  25
   0   3  15 6773.53 312.865  82
   0   3  15 7045.42 322.207  80
   0   3  15 6744.17 330.374  81
   0   3  15 6791.68 326.762  89
   0   3  15 6982.28 319.826  92
   0   3  15 6652.56 301.402  14
   0   3  15 6856.94 307.093  18
   0   3  15 6272.62 290.951  27
   0   3  15 6376.74 316.503  87
   0   3  15 6337.14 295.024  83
   0   3  15 6223.34 309.062  84
   0   3  16 111.714 43.2159  22
   0   3  16 92.9217 37.9180  23
   0   3  16 197.164 44.0855  24
   0   3  16 162.240 43.0763  26
   0   3  16 121.083 39.7817  83
   0   3  16 100.845 46.7261  82
   0   3  16 110.951 51.3705  80
   0   3  16 185.262 51.7227  81
   0   3  16 127.700 46.8299  92
   0   3  16 68.4373 42.6944  89
   0   3  16 95.3037 35.8024  14
   0   3  16 143.000 43.1888  18
   0   3  16 217.914 51.7152  87
   0   3  16 110.690 40.2406  84
   0   3  17 258.880 45.8321  25
   0   3  17 310.536 54.8943  23
   0   3  17 283.284 54.5161  26
   0   3  17 307.155 56.2272  22
   0   3  17 229.255 59.6768  80
   0   3  17 297.389 64.7927  82
   0   3  17 293.638 66.4352  81
   0   3  17 276.251 63.4990  92
   0   3  17 156.740 56.7319  89
   0   3  17 206.992 49.2167  14
   0   3  17 229.060 62.4647  87
   0   3  17 237.798 52.4966  84
   0   3  17 241.731 52.6453  18
   0   3  18 3289.23 216.074  80
   0   3  18 3899.78 225.332  82
   0   3  18 3556.41 232.715  81
   0   3  18 3588.82 205.774  23
   0   3  18 3237.91 204.348  22
   0   3  18 3221.64 201.879  14
   0   3  18 3481.49 205.252  18
   0   3  18 3776.88 228.310  87
   0   3  18 3661.19 205.467  26
   0   3  19 1283.46 124.433  80
   0   3  19 1042.13 107.781  22
   0   3  19 1049.34 107.354  23
   0   3  19 1078.25 108.902  14
   0   3  19 1442.82 134.359  87
   0   3  19 1326.24 111.346  26
   0   3  20 94.0643 39.1298  14
   0   3  20 91.5649 55.3058  87
   0   3  20 131.594 55.0647  80
   0   3  20 154.882 41.4533  26
   0   3  20 138.766 45.8384  22
   0   3  20 93.9453 48.3824  23
   0   3  21 166.147 56.3549  80
   0   3  21 162.844 46.0076  26
   0   3  21 131.799 49.1832  23
   0   3  21 134.538 45.2157  22
   0   3  22 1311.72 117.213  23
   0   3  22 1230.49 121.660  80
   0   3  22 1322.09 107.889  26
   0   3  23 6.63232 35.3721  23
   0   3  23-7.95710 42.4375  80
   0   3  23 5.62628 28.4668  26
   0  -4  22 104.855 33.9961  22
   0  -4  21 101.216 40.4902  14
   0  -4  21 200.163 49.9727  84
   0  -4  21 166.256 42.0050  22
   0  -4  20 13.8016 33.6256  14
   0  -4  20 58.7758 42.5056  84
   0  -4  20 56.9962 35.4003  22
   0  -4  19 579.526 79.6519  14
   0  -4  19 682.380 89.5097  84
   0  -4  19 892.281 106.104  18
   0  -4  19 700.303 84.4341  22
   0  -4  18 20.5134 38.6954  18
   0  -4  18 43.1804 38.5509  22
   0  -4  17 112.969 48.6362  92
   0  -4  17 172.565 47.4711  14
   0  -4  17 66.1266 50.5076  85
   0  -4  17 112.011 51.6442  84
   0  -4  17 62.5986 50.9195  18
   0  -4  17 89.0733 49.9513  22
   0  -4  16 2296.60 165.252  27
   0  -4  16 2335.20 166.454  22
   0  -4  16 2504.60 176.668  92
   0  -4  16 1938.08 153.746  14
   0  -4  16 2409.67 180.477  18
   0  -4  16 2250.59 168.350  85
   0  -4  16 2283.19 174.945  84
   0  -4  16 2189.89 170.622  86
   0  -4  15 197.052 55.7560  27
   0  -4  15 215.254 57.1629  22
   0  -4  15 354.312 68.6076  80
   0  -4  15 230.545 59.7965  83
   0  -4  15 364.281 64.4089  14
   0  -4  15 293.914 69.5475  18
   0  -4  15 258.912 59.8417  85
   0  -4  15 284.851 62.1746  86
   0  -4  15 328.781 70.5750  84
   0  -4  14 2422.48 162.112  27
   0  -4  14 2215.68 164.323  92
   0  -4  14 2278.31 167.431  85
   0  -4  14 2189.03 166.471  86
   0  -4  14 2255.75 162.702  83
   0  -4  14 2583.92 177.397  84
   0  -4  14 2743.46 175.386  80
   0  -4  14 2196.05 154.897  14
   0  -4  14 2686.35 179.806  17
   0  -4  14 2564.04 177.630  18
   0  -4  14 2555.02 169.879  22
   0  -4  13 420.302 64.2259  27
   0  -4  13 494.878 70.6814  92
   0  -4  13 429.994 68.5505  86
   0  -4  13 454.735 72.1027  84
   0  -4  13 525.171 73.7354  85
   0  -4  13 549.497 76.3694  80
   0  -4  13 481.633 72.6972  83
   0  -4  13 664.673 74.4808  14
   0  -4  13 374.898 70.9134  75
   0  -4  13 547.272 76.6245  76
   0  -4  13 639.740 82.9118  18
   0  -4  13 530.031 75.6739  17
   0  -4  13 479.320 68.4198  22
   0  -4  12 126.096 41.3677  92
   0  -4  12 98.3094 40.7785  86
   0  -4  12 296.532 55.3264  85
   0  -4  12 142.365 42.1889  87
   0  -4  12 239.124 53.4505  84
   0  -4  12 168.832 48.2496  80
   0  -4  12 173.642 47.6601  83
   0  -4  12 294.061 49.9156  14
   0  -4  12 198.471 52.2041  76
   0  -4  12 152.146 47.2336  75
   0  -4  12 129.815 43.1359  17
   0  -4  12 206.193 37.8322  23
   0  -4  11 996.017 76.4731  23
   0  -4  11 979.505 82.1735  25
   0  -4  11 1021.52 93.5830  86
   0  -4  11 1180.58 102.598  84
   0  -4  11 1020.54 89.7126  83
   0  -4  11 859.694 86.5653  85
   0  -4  11 1090.83 94.1652  80
   0  -4  11 973.716 90.7380  82
   0  -4  11 892.301 83.0984  14
   0  -4  11 1060.79 96.7931  75
   0  -4  11 1139.37 97.2495  74
   0  -4  11 970.878 95.7623  76
   0  -4  11 1282.36 103.553  17
   0  -4  11 958.606 94.1917  18
   0  -4  11 1163.95 90.6470  27
   0  -4  10 31414.7 1130.50  27
   0  -4  10 31094.1 1138.81  92
   0  -4  10 31206.3 1132.32  91
   0  -4  10 29400.8 1129.01  83
   0  -4  10 30838.2 1148.34  84
   0  -4  10 31172.3 1140.09  85
   0  -4  10 30693.4 1129.29  87
   0  -4  10 31826.0 1131.71  14
   0  -4  10 30603.9 1149.71  76
   0  -4  10 31449.4 1147.69  75
   0  -4  10 30678.0 1144.59  74
   0  -4  10 30483.5 1132.03  77
   0  -4  10 32683.2 1150.93  17
   0  -4  10 30982.6 1147.67  18
   0  -4  10 30251.3 1111.68  23
   0  -4  10 32680.9 1127.15  25
   0  -4   9 589.722 48.5205  26
   0  -4   9 707.617 64.5838  27
   0  -4   9 541.945 59.9774  92
   0  -4   9 558.186 60.0582  91
   0  -4   9 583.198 61.5373  83
   0  -4   9 604.497 65.8733  86
   0  -4   9 649.524 61.5886  87
   0  -4   9 634.396 64.6517  82
   0  -4   9 589.083 64.3491  80
   0   4  -9 532.530 51.7389  10
   0  -4   9 510.299 59.0304  77
   0  -4   9 497.740 62.0461  76
   0  -4   9 562.653 63.1996  75
   0  -4   9 614.757 66.3165  74
   0  -4   9 497.097 62.0321  18
   0  -4   9 588.980 65.4161  17
   0  -4   9 536.544 61.0984  21
   0  -4   9 629.594 57.1115  25
   0  -4   8 36369.1 1234.73  17
   0  -4   8 33698.5 1229.51  18
   0  -4   8 32635.2 1215.62  77
   0  -4   8 35055.3 1219.11  14
   0  -4   8 33949.3 1216.91  27
   0  -4   8 33281.6 1196.40  26
   0  -4   8 33242.8 1220.58  92
   0  -4   8 33586.7 1215.33  91
   0  -4   8 34349.9 1221.32  21
   0  -4   8 35053.8 1215.14  25
   0  -4   8 34301.2 1222.24  80
   0  -4   8 32378.7 1216.72  82
   0  -4   8 35707.7 1233.53  84
   0  -4   8 34014.7 1217.81  83
   0  -4   8 34299.3 1225.90  85
   0  -4   8 34489.3 1231.63  86
   0  -4   8 35659.7 1218.17  87
   0   4  -8 32487.4 1201.13   7
   0  -4   7 9693.76 381.289  84
   0  -4   7 9316.05 364.587  87
   0  -4   7 9636.98 378.356  86
   0  -4   7 8885.47 366.189  83
   0  -4   7 9539.88 374.675  85
   0   4  -7 9316.81 347.662  69
   0  -4   7 9551.43 377.927  17
   0  -4   7 9793.54 367.552  14
   0  -4   7 9118.57 348.807  26
   0  -4   7 9208.96 365.900  27
   0   4  -7 9151.13 346.704  53
   0  -4   7 9352.54 369.407  21
   0  -4   7 9183.48 363.079  25
   0  -4   7 9085.19 374.404  74
   0  -4   7 9597.37 378.641  75
   0  -4   7 9406.68 380.523  76
   0  -4   7 9438.32 366.435  77
   0  -4   7 9457.06 371.475  80
   0  -4   7 9279.32 368.308  82
   0  -4   7 9342.27 369.251  92
   0  -4   7 8782.01 362.202  91
   0   4  -7 9871.55 359.062   7
   0  -4   6 1025.27 71.1366  86
   0  -4   6 829.331 65.1739  85
   0  -4   6 803.562 62.1718  83
   0  -4   6 1290.49 69.3167  87
   0  -4   6 921.773 67.0520  80
   0  -4   6 793.488 63.3076  82
   0  -4   6 882.137 61.7170  77
   0  -4   6 892.860 67.7982  74
   0  -4   6 1315.61 80.8939  76
   0  -4   6 845.021 66.7549  75
   0   4  -6 877.227 57.7396  70
   0   4  -6 863.658 52.8386  69
   0  -4   6 802.845 60.4938  14
   0  -4   6 839.898 51.1446  26
   0  -4   6 825.161 60.9549  27
   0   4  -6 821.409 52.0190  53
   0  -4   6 1059.96 65.0206  25
   0  -4   6 813.852 59.6310  20
   0  -4   6 798.184 61.8312  92
   0  -4   6 738.931 58.0023  91
   0   4  -6 814.380 58.5989   7
   0  -4   5 7.05609 15.2022  91
   0  -4   5 10.9718 18.1235  92
   0  -4   5 23.8899 19.9426  85
   0  -4   5 35.4701 16.7722  87
   0   4  -5 19.1088 13.3025  44
   0  -4   5 3.27092 20.6487  17
   0  -4   5 17.3833 18.7389  20
   0  -4   5 21.2200 20.0142  83
   0  -4   5 2.94168 23.4528  80
   0  -4   5 39.3509 23.1384  82
   0  -4   5 9.69912 20.4097  75
   0  -4   5 10.3040 19.5986  73
   0  -4   5 44.9994 21.5063  77
   0  -4   5 3.09992 19.3359  74
   0  -4   5 6.84545 21.3477  76
   0   4  -5 18.4299 18.3921  34
   0   4  -5-5.56515 17.4285  69
   0   4  -5 11.8821 15.1591  67
   0  -4   5 5.19976 14.7722  14
   0  -4   5 23.9939 15.4638   9
   0  -4   5 13.3572 18.2175  27
   0   4  -5 33.2406 14.5755  28
   0  -4   5 5.38662 9.91260  30
   0   4  -5 31.1426 15.7641  53
   0  -4   5 7.80033 17.1807  25
   0  -4   5 60.3168 22.6596  21
   0  -4   5 14.0165 11.1581  26
   0   4  -5 14.2100 17.5719   7
   0  -4   5 42.5256 13.3819  49
   0   4  -4 1033.47 61.5179   7
   0  -4   4 906.892 56.9326  91
   0  -4   4 1082.08 65.4204  85
   0  -4   4 1042.41 62.2649  83
   0  -4   4 988.682 58.8492  87
   0  -4   4 1027.86 47.3794  42
   0   4  -4 1114.99 54.2119  44
   0  -4   4 1105.87 68.7588  17
   0  -4   4 1036.53 65.9202  80
   0  -4   4 1041.10 62.7100  82
   0  -4   4 1045.25 60.5508  77
   0  -4   4 1151.58 68.2177  75
   0  -4   4 1039.66 61.1191  73
   0  -4   4 1023.69 67.4808  76
   0   4  -4 1029.87 56.4312  67
   0   4  -4 971.552 56.2447  69
   0   4  -4 1007.34 59.0166  34
   0  -4   4 988.770 44.6029  32
   0  -4   4 1017.72 54.4264  35
   0  -4   4 1019.65 45.7498  33
   0  -4   4 1019.06 51.5947  65
   0  -4   4 960.152 56.3939  61
   0  -4   4 1091.22 64.1858  27
   0   4  -4 1060.22 55.1498  28
   0  -4   4 1001.95 50.9504  30
   0   4  -4 975.951 56.1730  53
   0  -4   4 992.360 59.9576  20
   0  -4   4 1196.70 66.2532  21
   0  -4   4 1110.47 56.4190  49
   0  -4   4 1107.01 53.5767  46
   0  -4   4 950.547 57.2432   9
   0  -4   4 1005.02 61.5008  14
   0  -4   4 1046.06 54.5820   8
   0   4  -3 99609.5 3416.29   2
   0   4  -3 98361.6 3429.43   7
   0  -4   3 101609. 3413.60   1
   0  -4   3 95306.4 3421.49  87
   0  -4   3 97955.8 3426.48  83
   0  -4   3 98570.5 3415.81  42
   0   4  -3 100633. 3420.17  44
   0  -4   3 99598.9 3421.76  91
   0  -4   3 99114.2 3427.08  82
   0  -4   3 102903. 3433.45  80
   0  -4   3 104134. 3434.22  74
   0  -4   3 102429. 3425.13  77
   0  -4   3 94684.0 3424.23  73
   0  -4   3 103537. 3435.33  75
   0   4  -3 97529.8 3426.25  37
   0  -4   3 97003.4 3421.72  35
   0   4  -3 104298. 3427.10  34
   0   4  -3 104152. 3424.51  67
   0   4  -3 100015. 3424.69  69
   0  -4   3 98941.4 3419.51  65
   0  -4   3 97200.8 3424.91  61
   0  -4   3 101714. 3429.73  27
   0  -4   3 96601.2 3420.19  31
   0   4  -3 100359. 3422.15  28
   0  -4   3 99878.5 3419.11  30
   0   4  -3 96523.3 3423.41  53
   0  -4   3 102321. 3429.61  21
   0  -4   3 98129.2 3424.29  20
   0  -4   3 101828. 3420.95  46
   0  -4   3 101406. 3423.53  49
   0  -4   3 94485.2 3426.41  48
   0  -4   3 103057. 3428.00  14
   0  -4   3 97403.6 3425.16   9
   0  -4   2 7811.24 288.766  91
   0  -4   2 8380.99 295.343  83
   0  -4   2 7605.23 297.655  48
   0  -4   2 8254.79 296.240  49
   0  -4   2 7311.28 291.590  73
   0  -4   2 7649.94 291.228  77
   0   4  -2 8328.88 298.368  34
   0   4  -2 7963.07 298.309  37
   0  -4   2 7858.28 294.540  35
   0   4  -2 7944.34 292.578  44
   0   4  -2 8123.51 299.550  70
   0   4  -2 8070.33 296.564  69
   0  -4   2 7821.71 296.545  61
   0  -4   2 7721.70 292.549  65
   0  -4   2 8361.28 297.127  66
   0  -4   2 8789.57 299.015  27
   0  -4   2 7526.61 293.391  31
   0   4  -2 8218.35 295.081  28
   0   4  -2 8069.22 295.621  53
   0  -4   2 8091.76 296.950   9
   0  -4   2 8146.59 292.252  20
   0  -4   2 8034.82 296.525  21
   0   4  -2 8404.31 300.621   7
   0   4  -2 8217.01 289.795   2
   0  -4   2 7990.02 287.978   1
   0  -4   1 83454.6 2851.81  83
   0   4  -1 83568.3 2855.30  44
   0  -4   1 81552.0 2857.43  49
   0  -4   1 81205.8 2859.89  48
   0  -4   1 85484.4 2849.06  77
   0   4  -1 83121.1 2858.14  69
   0   4  -1 83904.8 2860.27  70
   0  -4   1 84339.8 2849.52  20
   0  -4   1 84264.6 2856.66  65
   0  -4   1 80021.8 2859.81  62
   0  -4   1 81243.5 2858.64  61
   0  -4   1 84701.0 2859.03  66
   0   4  -1 83925.8 2857.15  28
   0  -4   1 83136.3 2856.71  31
   0   4  -1 82622.1 2857.24  53
   0   4  -1 85135.4 2860.67   7
   0  -4   1 81684.1 2851.41   1
   0  -4   1 79827.6 2852.28   2
   0   4  -1 85811.1 2852.78   2
   0  -4   1 76443.2 2856.02  35
   0   4  -1 82964.1 2860.23  37
   0   4  -1 85816.7 2859.59  34
   0   4  -1 84680.6 2855.74  12
   0  -4   1 83172.3 2858.03   9
   0   4   0 43239.0 1462.27  70
   0   4   0 42672.6 1460.71  69
   0   4   0 43104.1 1458.95  44
   0  -4   0 41160.0 1447.86  20
   0  -4   0 42471.9 1462.10  66
   0  -4   0 39349.6 1460.87  62
   0  -4   0 42472.9 1461.88  61
   0  -4   0 41460.1 1460.21  31
   0   4   0 41431.3 1459.65  28
   0   4   0 42577.4 1460.23  53
   0   4   0 43792.4 1458.78  12
   0  -4   0 42036.0 1460.00   9
   0   4   0 41172.6 1462.13  37
   0   4   0 44230.2 1462.58  34
   0   4   0 42725.6 1461.51   7
   0  -4   0 41338.2 1456.33   2
   0   4   0 43740.8 1456.87   2
   0  -4   0 41632.5 1456.12   1
   0  -4   0 41430.3 1462.04  48
   0  -4  -1 12.9166 15.2618  66
   0  -4  -1-1.59864 14.2873  62
   0  -4  -1 14.4688 14.1093  61
   0   4   1 97.8870 18.2723  28
   0  -4  -1 21.7151 15.1226  31
   0   4   1 11.8043 14.0248  53
   0   4   1 69.0127 16.6844  12
   0  -4  -1 41.8879 15.6171   9
   0   4   1 27.6694 17.5363  34
   0  -4  -1 6.55541 13.8411  37
   0   4   1 14.8376 15.6653  37
   0   4   1 19.9415 15.7103  44
   0   4   1 26.9483 17.0178  69
   0   4   1 13.7552 15.9080  70
   0  -4  -1 24.0608 15.0819  48
   0   4   1 5.82387 13.9117   7
   0   4   1 16.5071 13.1655   2
   0  -4  -1 28.1198 14.5876   2
   0   4   2 6938.70 251.210   7
   0  -4  -2 6676.84 250.071   2
   0   4   2 6934.08 250.601   2
   0   4   2 6800.97 252.384  70
   0   4   2 6766.37 252.714  69
   0   4   2 6446.62 253.830  37
   0  -4  -2 6960.04 255.353  37
   0   4   2 7083.84 253.837  34
   0  -4  -2 6738.40 253.869  61
   0  -4  -2 6962.44 253.760  62
   0  -4  -2 6876.75 254.904  66
   0   4   2 6544.51 252.357  55
   0   4   2 6792.01 252.209  53
   0  -4  -2 6635.62 250.703   9
   0   4   2 6770.30 251.086  12
   0  -4  -2 6654.73 253.197  48
   0   4   2 6642.86 253.129  28
   0  -4  -2 6963.09 254.788  31
   0   4   3 6.73361 10.0425  16
   0   4   3 18.5546 14.1762  70
   0  -4  -3 43.7062 17.1247  37
   0   4   3 8.24841 16.0662  37
   0   4   3-4.48607 12.5293  38
   0   4   3 11.3575 5.71617  77
   0  -4  -3 1.65943 14.8124  66
   0  -4  -3-1.44535 12.5916  62
   0   4   3 30.2727 16.0510  28
   0  -4  -3 1.67370 17.8553  31
   0   4   3 28.1743 14.2971  53
   0   4   3-7.36752 11.8355  54
   0   4   3-1.49252 13.1637  55
   0  -4  -3 1.33954 13.1120   9
   0   4   3 1.37088 12.0176  12
   0  -4  -3 8.06187 13.4099  12
   0  -4  -3 3.03050 14.0005  48
   0   4   3 11.6214 12.5771   6
   0   4   3 12.6135 13.9531   7
   0  -4  -3-5.54758 14.8581   2
   0   4   4 95.9827 15.9328  16
   0   4   4 81.6489 15.5756   7
   0  -4  -4 66.4088 18.3483   2
   0   4   4 63.3576 14.2758   6
   0   4   4 107.918 12.5922  77
   0   4   4 124.439 13.4433  73
   0   4   4 67.7827 18.9119  37
   0   4   4 116.946 18.4517  38
   0  -4  -4 77.6239 19.6169  37
   0   4   4 94.4297 18.6580  70
   0  -4  -4 67.1005 15.3692  62
   0  -4  -4 95.7487 20.2470  61
   0  -4  -4 201.341 24.7031  66
   0  -4  -4 69.8579 20.1642  31
   0   4   4 112.554 15.6648  29
   0   4   4 104.241 17.8916  53
   0   4   4 97.4271 18.0169  55
   0   4   4 75.8461 15.4590  54
   0  -4  -4 81.3931 16.7639   9
   0   4   4 86.8355 16.7725  12
   0  -4  -4 84.5984 18.9399  12
   0  -4  -4 180.047 21.3162  48
   0   4   4 84.9546 15.7223  87
   0   4   5 3734.11 149.289  12
   0  -4  -5 3716.32 148.941  12
   0  -4  -5 3755.15 146.036   9
   0   4   5 3936.82 147.898   6
   0  -4  -5 3815.33 151.374   2
   0   4   5 3721.52 143.330   7
   0   4   5 3753.90 152.901  88
   0   4   5 3677.40 139.862  83
   0   4   5 3903.28 151.882  87
   0   4   5 3717.57 149.279  16
   0   4   5 3911.11 148.173  14
   0   4   5 4023.92 148.494  19
   0   4   5 4056.55 158.611  79
   0   4   5 3747.21 144.115  77
   0   4   5 3798.25 144.827  73
   0  -4  -5 3596.55 149.961  37
   0   4   5 3814.69 151.689  37
   0   4   5 3812.36 143.699  36
   0   4   5 3680.14 147.294  38
   0   4   5 3711.37 149.349  70
   0  -4  -5 3963.98 153.567  66
   0  -4  -5 3618.54 146.063  62
   0   4   5 3742.08 148.299  57
   0   4   5 3610.46 147.231  56
   0   4   5 3703.20 150.688  53
   0   4   5 3869.20 150.403  54
   0   4   5 3759.05 150.566  55
   0   4   5 3859.94 148.776  23
   0  -4  -5 3642.24 147.993  48
   0  -4  -5 3696.30 153.449  31
   0   4   5 3851.32 146.093  29
   0  -4  -6 15.4724 12.3639  12
   0   4   6 24.5878 13.8513  14
   0  -4  -6 23.5267 12.5789   9
   0   4   6-2.43500 17.2841  92
   0   4   6 65.1770 20.0783  88
   0   4   6 44.8618 16.2770  87
   0   4   6 9.50789 8.06687  41
   0   4   6 51.9131 13.5701   6
   0   4   6 39.2749 12.4257   3
   0  -4  -6 29.2626 16.0136   2
   0   4   6 32.3478 9.78394   7
   0   4   6 20.9875 20.6141  78
   0   4   6 58.5623 16.3711  82
   0   4   6 29.5694 10.7734  83
   0   4   6 40.9478 18.1891  79
   0   4   6 17.5708 13.6299  77
   0   4   6 18.0695 14.0915  73
   0   4   6 21.7793 16.0061  15
   0   4   6 22.7232 11.7545  19
   0   4   6 42.4505 16.0989  16
   0   4   6 33.0759 9.80003  36
   0  -4  -6 56.3116 15.7694  37
   0   4   6 16.2922 9.80294  38
   0  -4  -6 29.5965 15.2988  61
   0  -4  -6 14.0537 15.7026  66
   0   4   6-1.44124 10.9967  56
   0   4   6 50.7881 13.9036  57
   0   4   6 23.2882 12.2610  54
   0   4   6 3.45220 13.2640  55
   0   4   6 36.8342 18.2328  24
   0   4   6 58.1282 15.9053  23
   0   4   6 20.9180 16.3189  22
   0  -4  -6 44.4388 13.8186  48
   0   4   6 22.0136 10.5548  29
   0   4   7 19040.4 655.162  92
   0   4   7 17975.1 648.757  88
   0   4   7 18209.2 634.330  83
   0   4   7 17603.8 647.616  87
   0   4   7 17466.9 621.509  41
   0   4   7 19900.7 656.665  79
   0   4   7 18758.6 657.678  78
   0   4   7 18298.9 643.094  82
   0   4   7 18692.2 642.011  18
   0   4   7 18205.1 644.654  16
   0   4   7 19408.3 655.198  15
   0   4   7 19409.2 642.194  19
   0   4   7 19317.5 642.445  14
   0   4   7 18038.2 639.882  73
   0   4   7 18035.1 639.106  77
   0  -4  -7 17775.1 635.159  37
   0   4   7 17756.6 625.226  36
   0   4   7 17636.4 627.965  38
   0  -4  -7 18284.5 639.715   2
   0  -4  -7 17966.6 638.572  66
   0  -4  -7 17669.4 636.124  61
   0   4   7 17544.3 633.526  56
   0   4   7 18035.0 634.992  57
   0   4   7 18116.6 638.284  54
   0   4   7 16945.9 619.469  11
   0  -4  -7 17929.2 636.397  12
   0  -4  -7 17630.0 631.385  48
   0   4   7 17303.7 649.147  24
   0   4   7 18506.2 649.444  22
   0   4   7 18474.8 642.243  23
   0   4   8 623.606 50.8174  84
   0   4   8 629.410 50.8124  87
   0   4   8 672.750 43.3058  83
   0   4   8 655.846 52.5201  15
   0   4   8 647.561 46.5850  14
   0   4   8 607.608 49.1756  16
   0   4   8 675.138 47.2677  18
   0   4   8 700.952 46.8895  19
   0   4   8 617.064 53.2884  92
   0   4   8 632.591 51.2982  88
   0   4   8 635.541 55.4757  89
   0  -4  -8 668.238 40.8114  61
   0  -4  -8 641.556 41.9589  66
   0   4   8 600.584 38.3959  56
   0   4   8 647.712 39.7202  27
   0  -4  -8 633.044 41.5500  12
   0   4   8 650.305 50.7962  22
   0   4   8 550.259 48.5704  24
   0   4   8 553.735 45.4074  23
   0   4   8 624.924 45.0843  77
   0   4   8 606.862 45.5832  73
   0   4   8 624.966 48.0647  82
   0   4   8 684.913 55.1951  79
   0   4   8 633.616 56.1570  78
   0   4   8 591.390 31.9157   5
   0  -4  -8 695.992 45.9593   2
   0   4   9 783.355 59.0955  82
   0   4   9 751.778 64.6168  78
   0   4   9 807.660 64.5320  80
   0   4   9 809.071 64.1258  79
   0   4   9 826.932 68.3863  81
   0   4   9 771.838 53.6776  19
   0   4   9 811.099 56.0867  18
   0   4   9 778.058 59.0507  16
   0  -4  -9 724.433 45.6499  66
   0  -4  -9 722.892 43.1310  61
   0   4   9 791.261 48.3971  27
   0   4   9 780.903 55.6038  14
   0  -4  -9 719.817 34.3515   9
   0  -4  -9 794.073 49.1993  12
   0   4   9 752.845 58.0150  22
   0   4   9 709.894 53.4420  23
   0   4   9 816.061 60.8338  84
   0   4   9 712.996 59.0675  87
   0   4   9 739.560 50.7815  83
   0   4   9 812.559 57.3438  73
   0   4   9 756.511 54.9711  77
   0   4   9 797.002 64.1386  92
   0   4   9 789.534 65.3497  89
   0   4   9 798.774 61.6981  88
   0  -4  -9 857.709 53.0162   2
   0   4  10 548.247 57.0459  80
   0   4  10 611.454 62.4555  81
   0   4  10 610.196 56.4161  82
   0   4  10 529.902 56.3196  79
   0   4  10 555.506 58.9785  78
   0   4  10 601.115 51.5958  18
   0   4  10 600.961 56.5520  15
   0   4  10 507.444 52.3798  16
   0  -4 -10 518.659 37.1563  66
   0  -4 -10 546.548 42.6497  65
   0   4  10 657.992 54.7638  77
   0   4  10 538.458 43.1014  27
   0   4  10 557.698 49.7993  14
   0  -4 -10 580.614 42.2685  12
   0   4  10 617.522 57.3680  24
   0   4  10 527.122 53.4102  22
   0   4  10 612.949 52.7820  23
   0  -4 -10 596.525 48.6601   1
   0  -4 -10 638.967 47.8039   2
   0   4  10 622.718 56.3829  84
   0   4  10 588.685 47.5776  83
   0   4  10 650.118 59.8627  87
   0   4  10 599.257 58.5767  92
   0   4  10 478.833 54.6260  88
   0   4  10 609.905 61.4686  89
   0   4  11 60.6307 26.5006  77
   0   4  11 24.5817 18.6914  27
   0  -4 -11 46.4956 16.5477  12
   0   4  11 73.1800 26.3365  14
   0   4  11 20.5032 27.4247  22
   0   4  11 51.0166 28.4291  24
   0   4  11 27.9500 24.3520  23
   0   4  11 44.1503 22.9999  18
   0   4  11 67.2929 31.8278  16
   0   4  11 45.5009 25.8881  15
   0  -4 -11 88.4169 25.2040   1
   0  -4 -11 74.3228 21.6761   2
   0   4  11 54.1205 30.3188  81
   0   4  11 74.2590 29.0311  82
   0   4  11 67.6290 33.3020  80
   0   4  11 52.0110 23.7045  83
   0   4  11 29.6005 26.0949  84
   0   4  11 22.4053 28.9909  87
   0   4  11 40.5453 30.4670  89
   0   4  11 62.7472 27.9941  88
   0   4  11 23.6652 27.7023  92
   0   4  12 1591.03 102.156  22
   0   4  12 1585.59 102.233  24
   0   4  12 1501.98 95.4708  23
   0   4  12 1354.73 91.9715  14
   0   4  12 1589.30 98.6558  18
   0   4  12 1567.63 104.958  15
   0   4  12 1500.24 108.870  89
   0   4  12 1504.54 105.319  92
   0   4  12 1539.45 104.842  88
   0   4  12 1283.49 104.890  78
   0   4  12 1419.23 105.406  80
   0   4  12 1435.04 109.941  81
   0   4  12 1496.99 107.200  79
   0   4  12 1569.14 100.919  82
   0   4  12 1617.30 106.575  87
   0   4  12 1420.34 89.8527  83
   0   4  12 1601.90 103.233  84
   0   4  12 1412.18 85.7713  27
   0   4  13 98.7600 29.3657  14
   0   4  13 36.8161 21.5682  27
   0   4  13 10.2580 29.5893  22
   0   4  13 71.0985 30.0199  23
   0   4  13 52.1443 29.2110  24
   0   4  13 40.3192 25.1890  83
   0   4  13 61.3981 36.4005  79
   0   4  13 50.4554 30.7228  16
   0   4  13 56.8398 27.3326  18
   0   4  13 45.0301 27.4506  15
   0   4  13 6.36037 27.7428  78
   0   4  13 69.6015 31.3434  77
   0   4  14 8569.15 377.172  84
   0   4  14 8411.47 360.789  83
   0   4  14 9067.19 389.149  87
   0   4  14 8250.52 364.946  14
   0   4  14 9516.36 386.299  15
   0   4  14 9088.05 372.602  18
   0   4  14 9312.41 374.536  25
   0   4  14 9002.65 369.048  23
   0   4  14 8939.69 377.141  22
   0   4  14 8816.47 375.392  24
   0   4  14 8756.06 394.091  89
   0   4  14 8609.66 385.066  88
   0   4  14 9083.16 390.361  92
   0   4  14 9184.12 400.208  81
   0   4  14 9060.95 378.140  82
   0   4  14 9567.56 398.345  78
   0   4  14 8505.62 387.125  80
   0   4  14 8572.02 369.438  77
   0   4  14 8059.90 353.258  27
   0   4  14 9125.33 377.342  26
   0   4  15 190.070 42.5583  14
   0   4  15 256.985 50.5838  24
   0   4  15 256.584 44.4316  25
   0   4  15 211.594 43.9321  18
   0   4  15 172.526 51.2697  89
   0   4  15 283.165 56.2311  92
   0   4  15 264.477 52.2249  88
   0   4  15 270.610 54.8143  80
   0   4  15 171.165 52.6453  81
   0   4  15 215.163 42.7753  83
   0   4  15 219.051 49.3952  82
   0   4  15 200.335 51.5014  78
   0   4  15 312.300 55.8010  87
   0   4  15 287.759 53.8676  84
   0   4  16 2188.62 144.537  24
   0   4  16 1952.50 141.963  22
   0   4  16 2188.80 141.542  23
   0   4  16 1953.79 136.662  14
   0   4  16 2361.08 158.651  92
   0   4  16 2018.46 156.722  89
   0   4  16 2065.19 146.255  82
   0   4  16 2301.70 157.168  80
   0   4  16 2443.19 167.806  81
   0   4  16 2130.31 141.977  26
   0   4  16 2442.12 161.531  87
   0   4  16 1980.54 133.332  83
   0   4  17 731.763 83.2131  24
   0   4  17 847.305 82.1845  25
   0   4  17 799.226 89.1089  22
   0   4  17 717.615 83.7973  23
   0   4  17 945.444 90.1670  18
   0   4  17 610.353 76.9022  14
   0   4  17 1041.39 99.2643  82
   0   4  17 817.135 98.2601  81
   0   4  17 1080.64 107.699  80
   0   4  17 738.093 94.6137  87
   0   4  17 806.353 86.9502  26
   0   4  17 710.755 96.9374  89
   0   4  18 216.326 55.5446  23
   0   4  18 124.034 49.2109  22
   0   4  18 134.704 44.0474  26
   0   4  18 170.628 54.1692  80
   0   4  18 130.424 54.6540  81
   0   4  18 176.509 56.5887  82
   0   4  18 166.683 59.0955  89
   0   4  18 227.345 65.4409  87
   0   4  18 129.311 42.3106  14
   0   4  19 261.646 55.8716  26
   0   4  19 144.519 50.9947  22
   0   4  19 167.915 58.3327  23
   0   4  19 158.255 55.4398  80
   0   4  19 145.730 53.9444  81
   0   4  19 120.037 56.2516  87
   0   4  19 188.589 50.6882  14
   0   4  20 1428.00 125.507  14
   0   4  20 1579.94 133.540  22
   0   4  20 1310.80 123.071  23
   0   4  20 1696.47 131.332  26
   0   4  20 1637.38 148.836  87
   0   4  20 1456.27 137.874  80
   0   4  21 396.754 64.4834  26
   0   4  21 541.488 78.9975  23
   0   4  21 410.277 77.4392  80
   0   4  22 52.8920 41.6324  23
   0   4  22 6.98550 31.1871  26
   0   4  22 62.1032 43.2057  80
   0   4  23 80.4617 38.7333  26
   0   4  23 130.134 52.0393  80
   0   4  24-5.14600 21.8414  26
   0   4  24 28.6109 38.1475  80
   0  -5  22 393.279 49.9862  22
   0  -5  21 135.783 38.8905  84
   0  -5  21 36.3467 30.0147  22
   0  -5  20 130.518 51.0426  18
   0  -5  20 188.744 48.0164  84
   0  -5  20 136.808 39.3411  22
   0  -5  20 81.3797 35.8034  14
   0  -5  19 14.2767 31.1118  14
   0  -5  19 99.0466 49.6141  84
   0  -5  18 435.956 79.9562  18
   0  -5  18 373.080 72.6196  84
   0  -5  18 334.037 64.9467  14
   0  -5  18 345.605 65.8223  22
   0  -5  17 2490.38 186.440  18
   0  -5  17 2034.54 171.969  84
   0  -5  17 2342.27 175.548  85
   0  -5  17 2358.54 171.114  22
   0  -5  16 631.976 84.0977  92
   0  -5  16 783.643 102.301  18
   0  -5  16 828.944 100.315  86
   0  -5  16 544.644 86.5021  85
   0  -5  16 528.034 90.5274  84
   0  -5  16 562.881 78.8199  14
   0  -5  16 670.351 89.1074  22
   0  -5  15 5005.99 269.943  14
   0  -5  15 5652.92 291.017  92
   0  -5  15 5284.95 297.514  18
   0  -5  15 5457.78 299.239  86
   0  -5  15 4757.05 280.596  85
   0  -5  15 5170.41 294.133  84
   0  -5  15 5172.95 277.114  27
   0  -5  15 5509.08 290.192  22
   0  -5  14 1039.89 101.123  14
   0  -5  14 1015.67 104.320  22
   0  -5  14 1009.46 104.882  92
   0  -5  14 879.446 108.311  18
   0  -5  14 961.022 107.819  17
   0  -5  14 908.170 107.958  86
   0  -5  14 986.373 101.132  83
   0  -5  14 926.720 105.873  84
   0  -5  14 790.053 101.553  85
   0  -5  14 954.354 99.7640  27
   0  -5  13 1446.58 122.779  27
   0  -5  13 1483.46 122.363  14
   0  -5  13 1722.42 135.010  22
   0  -5  13 1763.49 144.830  18
   0  -5  13 1912.57 147.748  17
   0  -5  13 1791.71 137.008  92
   0  -5  13 1906.44 141.280  80
   0  -5  13 1545.55 126.793  83
   0  -5  13 1711.41 140.784  86
   0  -5  13 1557.32 135.991  85
   0  -5  13 1780.93 142.809  84
   0  -5  13 1720.83 141.432  75
   0  -5  13 1669.17 141.442  76
   0  -5  12 2186.06 144.572  14
   0  -5  12 2353.23 164.643  84
   0  -5  12 2264.80 149.787  83
   0  -5  12 2434.35 164.696  86
   0  -5  12 2424.41 160.350  85
   0  -5  12 2267.27 161.265  17
   0  -5  12 2342.41 165.903  18
   0  -5  12 1905.91 144.857  92
   0  -5  12 2355.31 156.862  80
   0  -5  12 2417.25 163.745  74
   0  -5  12 2014.77 157.548  76
   0  -5  12 2367.93 161.962  75
   0  -5  12 2164.69 147.551  27
   0  -5  11 8663.22 388.500  86
   0  -5  11 8802.84 389.827  84
   0  -5  11 8715.28 382.541  85
   0  -5  11 8426.49 373.387  83
   0  -5  11 9044.04 392.807  17
   0  -5  11 8222.49 374.621  92
   0  -5  11 8283.75 375.672  80
   0  -5  11 8662.82 372.099  14
   0  -5  11 8424.18 385.495  75
   0  -5  11 8386.83 388.916  76
   0  -5  11 8485.16 385.244  74
   0  -5  10 1639.30 126.469  84
   0  -5  10 1651.24 111.967  87
   0  -5  10 1896.08 121.988  83
   0  -5  10 1900.95 130.688  86
   0  -5  10 1538.36 118.648  85
   0  -5  10 1742.76 126.938  18
   0  -5  10 1763.98 128.952  17
   0  -5  10 1791.74 126.830  74
   0  -5  10 1983.28 134.130  76
   0  -5  10 1725.88 126.486  75
   0  -5  10 1850.64 124.577  80
   0  -5  10 1839.63 119.686  14
   0  -5  10 1677.95 115.559  27
   0  -5   9 4303.13 202.906  27
   0  -5   9 4194.84 202.160  14
   0   5  -9 3822.58 192.251  10
   0  -5   9 4354.84 199.449  87
   0  -5   9 4007.77 204.353  21
   0  -5   9 4067.01 183.562  23
   0  -5   9 4578.18 218.904  17
   0  -5   9 4143.61 215.338  18
   0  -5   9 4083.51 213.732  75
   0  -5   9 3842.01 208.506  74
   0  -5   9 4163.44 217.061  76
   0  -5   9 4099.05 205.192  92
   0  -5   9 4031.72 195.429  91
   0  -5   8 9587.70 408.289  75
   0  -5   8 10503.1 417.697  76
   0  -5   8 10040.1 403.064  80
   0  -5   8 10499.6 403.124  82
   0  -5   8 10149.7 412.056  18
   0  -5   8 10349.3 414.192  17
   0   5  -8 9480.11 384.512   7
   0  -5   8 10082.4 398.145  27
   0  -5   8 10225.3 399.251  14
   0  -5   8 10005.3 401.707  21
   0  -5   8 9687.18 411.681  84
   0  -5   8 9813.72 409.989  86
   0  -5   8 9737.99 396.386  83
   0  -5   8 10132.5 406.096  85
   0  -5   8 9616.37 391.177  87
   0  -5   8 9632.89 390.710  91
   0  -5   8 9476.08 398.973  92
   0  -5   7 5010.43 230.758  77
   0  -5   7 5327.59 246.061  74
   0   5  -7 5764.06 225.461  34
   0  -5   7 5592.76 238.997  82
   0  -5   7 5576.40 243.971  80
   0  -5   7 5846.17 252.562  17
   0   5  -7 5522.84 228.432  70
   0   5  -7 5304.44 228.799   7
   0  -5   7 5288.92 235.894  27
   0  -5   7 5927.46 239.486  14
   0   5  -7 5444.46 214.854  12
   0  -5   7 5378.70 240.000  21
   0  -5   7 5367.36 243.041  85
   0  -5   7 5497.36 236.326  83
   0  -5   7 5612.82 250.456  86
   0  -5   7 5476.02 232.451  87
   0  -5   7 5660.07 250.092  84
   0  -5   7 4823.26 234.578  92
   0  -5   7 5190.02 229.030  91
   0  -5   6 2779.30 132.983  87
   0  -5   6 2849.76 138.434  83
   0  -5   6 2874.32 144.316  85
   0  -5   6 2766.33 147.635  17
   0  -5   6 3020.01 144.807  80
   0  -5   6 2852.43 138.887  82
   0  -5   6 2817.27 135.429  77
   0  -5   6 2784.56 148.241  76
   0  -5   6 2777.16 145.998  74
   0  -5   6 2839.94 147.749  75
   0   5  -6 2736.23 129.817  34
   0   5  -6 2957.45 128.371  69
   0  -5   6 2670.51 138.608  92
   0  -5   6 2486.33 129.259  91
   0  -5   6 2728.84 137.632  27
   0   5  -6 2811.90 126.391  53
   0  -5   6 2854.88 138.006  14
   0   5  -6 2782.15 122.725  12
   0  -5   6 2662.47 138.487  21
   0  -5   6 2868.92 120.982   8
   0   5  -6 2851.62 135.262   7
   0  -5   5 120.762 26.7608  14
   0  -5   5 90.4645 22.0845   9
   0   5  -5 108.074 21.5518  12
   0  -5   5 102.121 23.6234  91
   0  -5   5 78.1858 23.3798  92
   0  -5   5 82.0276 25.7334  85
   0  -5   5 82.5454 22.1195  87
   0   5  -5 95.2011 20.0149  44
   0  -5   5 46.2803 16.0957   8
   0   5  -5 79.4202 15.6144   2
   0   5  -5 114.193 25.4974   7
   0  -5   5 95.9564 26.4230  83
   0  -5   5 134.016 32.2662  80
   0  -5   5 87.3580 28.9279  82
   0  -5   5 78.8558 25.8174  74
   0  -5   5 149.165 28.9168  77
   0  -5   5 71.1701 26.8370  76
   0  -5   5 92.9226 27.9567  75
   0  -5   5 50.8157 22.1421  20
   0   5  -5 120.341 23.9953  69
   0  -5   5 78.8009 16.3663  65
   0  -5   5 61.3439 19.1743  61
   0   5  -5 82.9336 22.8738  53
   0  -5   5 116.822 25.7084  21
   0  -5   5 82.2496 19.6362  49
   0  -5   5 98.0118 27.4935  27
   0   5  -4 9981.87 342.809   2
   0   5  -4 9537.96 359.600   7
   0  -5   4 9547.47 365.145  80
   0  -5   4 9357.81 350.024  91
   0  -5   4 9766.86 367.619  74
   0  -5   4 9467.35 354.066  77
   0  -5   4 9887.88 368.688  75
   0  -5   4 9453.10 368.995  76
   0  -5   4 8444.68 348.519  87
   0  -5   4 9215.69 356.260  83
   0  -5   4 10105.4 366.822  85
   0  -5   4 9246.43 340.176  42
   0   5  -4 9460.62 347.017  44
   0   5  -4 9841.59 354.185  69
   0  -5   4 9347.65 354.932  61
   0  -5   4 9152.78 345.637  65
   0  -5   4 9736.14 360.815  27
   0  -5   4 9459.81 345.427  30
   0   5  -4 9583.47 350.121  28
   0   5  -4 9388.89 352.799  53
   0  -5   4 9326.80 360.091  21
   0  -5   4 9118.19 353.237  20
   0  -5   4 9264.16 347.070  46
   0  -5   4 9116.00 350.619  49
   0  -5   4 9869.53 358.798  14
   0  -5   4 9351.52 355.248   9
   0  -5   4 9741.76 350.080   8
   0   5  -4 9414.51 349.533  12
   0  -5   3 1645.30 74.5542  91
   0  -5   3 1573.63 85.7923  75
   0  -5   3 1499.00 76.1708  77
   0  -5   3 1670.67 80.6460  83
   0  -5   3 1518.22 69.2100   1
   0   5  -3 1538.33 83.2605   7
   0   5  -3 1622.21 72.3988   2
   0  -5   3 1510.76 71.8037  42
   0   5  -3 1656.91 76.9334  44
   0   5  -3 1595.87 83.1363  70
   0   5  -3 1587.49 79.9291  69
   0  -5   3 1522.28 75.5643  65
   0  -5   3 1565.90 81.0224  61
   0   5  -3 1563.50 77.7735  28
   0  -5   3 1518.33 75.1623  30
   0  -5   3 1490.14 81.5001  27
   0   5  -3 1499.26 78.1907  53
   0  -5   3 1505.89 76.4942  20
   0  -5   3 1570.22 82.5638  21
   0  -5   3 1414.95 77.2799  49
   0  -5   3 1542.95 76.6359  46
   0  -5   3 1414.07 80.5050  48
   0  -5   3 1634.37 80.5869  14
   0  -5   3 1547.82 80.6865   9
   0   5  -3 1692.27 78.5483  12
   0  -5   2 1943.13 84.9197  91
   0  -5   2 2063.58 91.4934  83
   0  -5   2 1933.26 97.8723  48
   0  -5   2 2122.72 96.2007  49
   0  -5   2 1986.96 87.8943  77
   0   5  -2 2110.84 92.7917  44
   0   5  -2 2014.66 98.3420  70
   0   5  -2 2128.55 96.6871  69
   0  -5   2 1799.55 94.5296  61
   0  -5   2 2015.26 92.8711  65
   0  -5   2 2007.07 95.9694  66
   0  -5   2 2115.58 95.2387  27
   0   5  -2 2083.12 94.5279  28
   0   5  -2 2007.29 94.5911  53
   0  -5   2 1954.89 95.6369   9
   0   5  -2 2065.71 92.8266  12
   0  -5   2 2012.75 88.4634  20
   0  -5   2 2072.40 95.4258  21
   0   5  -2 2059.06 98.9479   7
   0  -5   2 1893.14 86.4713   1
   0   5  -2 2146.71 89.5993   2
   0  -5   1 12861.6 464.379  83
   0  -5   1 12402.0 475.471  48
   0  -5   1 12771.2 474.224  49
   0   5  -1 13626.8 471.449  44
   0  -5   1 12887.2 460.345  77
   0   5  -1 13307.7 476.442  70
   0   5  -1 13433.4 474.392  69
   0  -5   1 12788.9 461.452  20
   0  -5   1 13459.4 473.148  65
   0  -5   1 13142.3 475.446  66
   0  -5   1 12157.9 473.538  61
   0  -5   1 12562.3 468.420  27
   0   5  -1 13182.3 472.997  28
   0   5  -1 13145.8 472.929  53
   0   5  -1 13591.1 477.053   7
   0   5  -1 13940.4 468.268   2
   0  -5   1 12654.4 465.655   1
   0  -5   1 12571.7 467.262   2
   0   5  -1 13808.0 476.571  34
   0  -5   1 13007.5 473.797   9
   0   5  -1 13375.8 470.696  12
   0   5   0 1474.16 73.9484  34
   0  -5   0 1263.31 71.7506  48
   0   5   0 1375.50 71.7115  69
   0   5   0 1340.06 72.3324  70
   0  -5   0 1595.42 73.6696   9
   0   5   0 1382.54 68.8622  12
   0  -5   0 1283.10 72.3438  62
   0  -5   0 1295.61 71.7889  61
   0  -5   0 1383.01 72.5211  66
   0   5   0 1379.56 71.5237  28
   0   5   0 1394.76 71.1984  53
   0   5   0 1407.87 69.8603  44
   0  -5   0 1260.66 57.2855  20
   0   5   0 1398.32 72.2969   7
   0  -5   0 1372.15 67.3224   1
   0   5   0 1397.12 67.2380   2
   0  -5   0 1336.89 67.1402   2
   0  -5   0 1339.43 59.3768  83
   0   5   1 8804.26 325.670  70
   0   5   1 8730.08 324.992  69
   0  -5  -1 8554.18 326.321  48
   0  -5  -1 8956.10 327.567  66
   0  -5  -1 8207.70 325.815  62
   0  -5  -1 8527.68 325.888  61
   0   5   1 8608.26 324.990  28
   0   5   1 8794.47 324.604  53
   0  -5  -1 8425.33 320.620   2
   0   5   1 9119.85 321.854   2
   0   5   1 8893.28 324.788   7
   0  -5  -1 8650.63 321.444   1
   0   5   1 9034.98 324.236  44
   0   5   1 9222.10 326.960  34
   0   5   1 9100.96 323.301  12
   0  -5  -1 8857.13 324.477   9
   0  -5  -1 8494.06 305.961  20
   0  -5  -2 31650.1 1100.82  61
   0  -5  -2 31355.6 1099.53  62
   0  -5  -2 31755.5 1101.20  66
   0   5   2 31411.2 1099.22  55
   0   5   2 31188.3 1097.93  53
   0  -5  -2 30903.3 1099.19  48
   0  -5  -2 31611.9 1097.07   9
   0   5   2 31660.2 1096.17  12
   0   5   2 31418.7 1098.50  70
   0   5   2 31261.5 1098.37  69
   0   5   2 31548.6 1097.01   7
   0   5   2 31955.3 1095.28   2
   0  -5  -2 30921.8 1094.54   2
   0   5   2 31895.0 1099.73  34
   0   5   2 30141.6 1098.22  28
   0  -5  -3 4371.77 175.070   2
   0   5   3 4466.03 175.380   7
   0   5   3 4313.44 178.736  28
   0   5   3 4377.56 176.964  53
   0   5   3 4358.25 177.271  55
   0  -5  -3 4586.78 176.341   9
   0   5   3 4493.37 175.912  12
   0   5   3 4176.39 176.219  70
   0   5   3 4438.38 178.180  69
   0  -5  -3 4730.98 181.344  61
   0  -5  -3 4955.67 182.841  66
   0  -5  -3 4331.40 176.963  62
   0  -5  -3 4531.80 179.230  48
   0   5   3 4327.57 163.289  16
   0   5   4 19874.5 741.645  38
   0  -5  -4 21320.1 742.917   2
   0   5   4 21167.7 740.799   6
   0   5   4 21741.0 739.728   7
   0   5   4 21341.2 742.961  70
   0  -5  -4 21072.7 742.665  62
   0  -5  -4 20782.9 745.102  61
   0  -5  -4 22053.0 747.987  66
   0   5   4 21138.5 740.518  29
   0   5   4 20824.9 743.337  53
   0   5   4 20843.8 743.741  55
   0   5   4 20384.2 743.436  54
   0  -5  -4 21833.2 741.163   9
   0   5   4 21241.7 742.526  12
   0  -5  -4 20711.7 740.729  12
   0  -5  -4 21302.0 744.053  48
   0   5   4 19960.0 731.591  16
   0  -5  -5 207.383 25.7449  48
   0   5   5 216.631 23.3173  87
   0  -5  -5 204.702 27.3501   2
   0   5   5 190.582 23.2798   6
   0   5   5 203.508 22.6009   7
   0   5   5 178.202 21.3969  16
   0   5   5 222.433 21.3697  19
   0   5   5 178.741 17.2015  77
   0   5   5 219.926 25.3605  38
   0   5   5 243.822 26.8499  70
   0  -5  -5 190.582 23.3003  62
   0  -5  -5 308.060 30.4355  61
   0  -5  -5 251.265 29.9079  66
   0   5   5 238.539 25.1301  57
   0   5   5 223.954 26.3471  54
   0   5   5 202.062 25.8668  53
   0   5   5 197.281 24.8807  55
   0   5   5 219.558 24.6023  12
   0  -5  -5 176.646 23.2939   9
   0  -5  -5 225.875 25.9837  12
   0   5   5 207.051 23.0844  23
   0   5   5 194.227 21.6864  29
   0  -5  -6 157.696 23.3958  12
   0   5   6 334.856 29.8026  12
   0  -5  -6 230.750 23.7361   9
   0   5   6 191.817 25.7318  88
   0   5   6 229.242 26.4085  87
   0   5   6 216.329 17.6603  83
   0  -5  -6 210.687 26.5337   2
   0   5   6 166.739 19.7360   7
   0   5   6 190.932 22.6219   6
   0   5   6 182.483 28.3029  79
   0   5   6 183.875 19.8122  77
   0   5   6 213.736 21.1481  73
   0   5   6 254.196 23.5783  19
   0   5   6 178.362 23.9017  16
   0   5   6 165.270 21.7178  38
   0   5   6 200.740 20.7131  36
   0  -5  -6 196.843 27.0146  66
   0  -5  -6 250.448 28.1568  61
   0  -5  -6 228.178 23.5117  62
   0   5   6 175.690 22.7262  57
   0   5   6 211.009 23.2815  56
   0   5   6 196.616 25.3295  54
   0   5   6 219.323 26.2016  55
   0   5   6 208.634 25.1079  23
   0   5   6 162.128 27.2351  24
   0  -5  -6 334.459 29.1129  48
   0   5   6 216.043 22.9744  29
   0  -5  -6 180.802 27.7087  31
   0  -5  -7 102.675 17.3405   9
   0  -5  -7 77.0646 18.7518  12
   0   5   7 125.721 20.3344  14
   0   5   7 112.951 23.6824  88
   0   5   7 90.2198 21.6253  87
   0   5   7 84.6205 14.1289  41
   0  -5  -7 96.4534 23.1299   2
   0   5   7 90.7777 17.5260   6
   0   5   7 119.843 18.7381   3
   0   5   7 112.994 27.9612  78
   0   5   7 97.5251 26.2690  79
   0   5   7 91.7351 15.0546  83
   0   5   7 117.198 21.1837  82
   0   5   7 84.6395 18.0609  73
   0   5   7 92.1557 17.7929  77
   0   5   7 113.849 22.8672  16
   0   5   7 98.7284 23.1774  15
   0   5   7 80.4520 15.9885  19
   0   5   7 94.3041 16.1301  38
   0   5   7 89.0713 14.9714  36
   0  -5  -7 100.207 21.0612  66
   0  -5  -7 72.8638 19.3040  61
   0   5   7 94.0553 18.4231  57
   0   5   7 114.921 18.0835  56
   0   5   7 96.3341 16.8754  58
   0   5   7 97.9612 18.6126  54
   0   5   7 117.032 22.0728  55
   0   5   7 89.6020 23.2126  24
   0   5   7 115.511 20.8473  23
   0  -5  -7 143.783 20.1344  48
   0   5   7 80.8711 15.9439  29
   0  -5  -7 88.8357 22.5479  31
   0  -5  -8 5663.04 222.941  12
   0  -5  -8 5763.61 213.897   9
   0   5   8 5400.44 203.190  11
   0   5   8 6220.25 237.516  88
   0   5   8 6086.14 235.401  87
   0   5   8 5885.93 217.277  83
   0   5   8 5547.61 206.702  41
   0   5   8 5285.00 201.087  39
   0   5   8 5048.16 200.257  40
   0   5   8 6188.34 246.611  78
   0   5   8 6311.15 243.832  79
   0   5   8 6099.97 228.709  82
   0   5   8 5643.05 212.122   5
   0   5   8 5831.12 222.876   3
   0  -5  -8 6076.96 228.132   2
   0   5   8 5904.72 221.605   6
   0   5   8 5982.67 223.782  77
   0   5   8 5929.09 224.407  73
   0   5   8 5749.20 214.373  38
   0   5   8 5649.32 209.852  36
   0   5   8 5946.95 230.070  16
   0   5   8 6106.57 227.859  14
   0   5   8 6259.29 227.851  19
   0   5   8 6276.11 242.978  15
   0  -5  -8 5868.66 225.573  66
   0  -5  -8 5673.17 222.391  61
   0   5   8 5610.87 215.086  58
   0   5   8 5901.28 222.312  57
   0   5   8 5846.59 220.465  56
   0   5   8 6085.57 226.482  54
   0  -5  -8 5734.53 217.857  48
   0  -5  -8 5964.96 229.860  31
   0   5   8 5956.43 238.492  24
   0   5   8 5969.20 234.488  22
   0   5   8 6208.00 229.359  23
   0   5   9 6432.71 244.988   3
   0  -5  -9 6223.66 249.159   2
   0   5   9 6010.86 247.382  77
   0   5   9 6481.32 262.972  88
   0   5   9 6595.79 271.640  89
   0   5   9 6821.12 269.039  92
   0   5   9 6375.23 255.142  16
   0   5   9 6447.40 251.626  14
   0   5   9 6427.94 251.560  19
   0  -5  -9 6027.61 235.527  48
   0  -5  -9 6138.05 245.127  66
   0  -5  -9 6213.36 242.623  61
   0   5   9 5949.97 239.338  56
   0   5   9 6252.72 242.319  83
   0   5   9 6713.85 262.626  87
   0   5   9 6474.26 252.892  23
   0   5   9 6983.32 262.327  22
   0   5   9 6529.53 254.072  82
   0   5   9 6805.09 268.721  79
   0   5   9 6441.59 269.454  78
   0  -5  -9 6128.53 231.591   9
   0  -5  -9 6094.58 244.328  12
   0  -5  -9 6441.63 250.513  31
   0   5   9 5924.85 236.731  27
   0   5  10 3674.55 155.738  83
   0   5  10 3771.37 175.335  87
   0   5  10 3786.00 163.610  18
   0   5  10 3349.89 165.422  16
   0   5  10 3676.02 163.428  14
   0   5  10 3708.39 176.152  15
   0   5  10 3986.86 168.742  82
   0   5  10 3663.50 181.108  78
   0   5  10 3773.49 187.290  81
   0   5  10 3687.37 178.484  79
   0   5  10 3815.44 180.704  80
   0   5  10 3420.26 160.253  77
   0  -5 -10 3365.11 150.864  66
   0  -5 -10 3633.40 159.221  65
   0   5  10 3422.75 149.684  27
   0  -5 -10 3611.59 157.525  31
   0   5  10 3457.45 151.813   3
   0   5  10 3691.84 174.940  24
   0   5  10 3744.37 164.959  23
   0   5  10 3734.59 170.974  22
   0  -5 -10 3523.11 153.824  12
   0   5  10 3739.29 175.775  88
   0   5  10 3703.90 180.737  89
   0   5  10 3563.70 176.943  92
   0   5  11 1218.77 85.0133  16
   0   5  11 1326.49 82.4485  19
   0   5  11 1243.97 91.6909  15
   0   5  11 1257.49 80.8960  18
   0   5  11 1367.74 82.6849  14
   0   5  11 1325.10 94.5036  80
   0   5  11 1397.13 87.4119  82
   0   5  11 1245.47 97.8606  81
   0  -5 -11 1238.59 77.4703  42
   0   5  11 1226.03 70.8986  27
   0   5  11 1240.18 88.4659  88
   0   5  11 1250.65 91.5259  92
   0   5  11 1305.47 98.1250  89
   0   5  11 1340.06 88.5375  22
   0   5  11 1122.16 80.4909  23
   0   5  11 1240.57 89.3933  24
   0   5  11 1305.94 76.7540  83
   0   5  11 1246.98 89.3274  87
   0   5  11 1204.51 79.4460  77
   0  -5 -11 1297.26 75.8014  65
   0  -5 -11 1250.21 72.5900  12
   0   5  12 256.108 47.9736  78
   0   5  12 296.894 34.5134  27
   0  -5 -12 310.879 40.2745   1
   0  -5 -12 323.218 39.5484   2
   0   5  12 387.562 49.9030  24
   0   5  12 320.868 43.1032  23
   0   5  12 210.454 41.0481  22
   0   5  12 343.659 43.1605  18
   0   5  12 380.134 50.5919  15
   0   5  12 388.501 49.2913  16
   0   5  12 306.831 42.9854  14
   0   5  12 308.636 45.4549  82
   0   5  12 358.409 55.8763  81
   0   5  12 429.115 59.6715  80
   0   5  12 359.269 51.9140  79
   0   5  12 291.173 46.3240  88
   0   5  12 219.922 45.9188  92
   0   5  12 324.632 51.3249  89
   0   5  12 335.629 38.9421  83
   0   5  12 324.420 48.0600  87
   0   5  13 865.748 72.2299  77
   0   5  13 629.684 63.7799  18
   0   5  13 870.375 75.1404  16
   0   5  13 693.076 66.2466  14
   0   5  13 886.153 79.7455  15
   0   5  13 930.138 86.3988  78
   0   5  13 802.651 72.5471  82
   0   5  13 893.921 83.0777  79
   0   5  13 865.535 78.2466  24
   0   5  13 875.281 72.5899  23
   0   5  13 665.978 70.0400  22
   0   5  13 785.574 78.3138  87
   0   5  13 800.473 65.2326  83
   0   5  14 252.295 49.0444  87
   0   5  14 196.107 42.0716  15
   0   5  14 110.085 31.2127  18
   0   5  14 104.232 37.3399  16
   0   5  14 99.4862 35.6096  23
   0   5  14 106.767 36.6326  22
   0   5  14 166.050 42.3311  24
   0   5  14 147.129 34.7920  14
   0   5  14 150.580 44.9826  79
   0   5  14 150.956 47.8879  81
   0   5  14 123.421 36.9110  82
   0   5  14 236.490 52.0425  80
   0   5  14 141.736 40.4738  88
   0   5  14 215.186 47.6296  89
   0   5  14 119.305 42.6110  92
   0   5  14 171.041 46.2979  78
   0   5  15 173.041 48.3203  87
   0   5  15 138.283 39.4891  15
   0   5  15 157.131 38.6710  25
   0   5  15 194.075 46.0576  24
   0   5  15 141.624 36.9951  14
   0   5  15 95.8009 32.5964  83
   0   5  15 49.4955 40.3896  81
   0   5  15 88.5860 36.9015  80
   0   5  15 166.702 41.6206  82
   0   5  15 150.208 44.8013  88
   0   5  15 71.0525 38.6737  89
   0   5  15 140.457 45.1540  78
   0   5  16 2540.80 165.515  22
   0   5  16 3086.57 177.374  24
   0   5  16 2719.50 163.374  23
   0   5  16 2561.40 160.127  14
   0   5  16 2682.53 184.235  78
   0   5  16 2909.72 172.446  82
   0   5  16 2941.97 183.007  80
   0   5  16 2701.16 189.651  81
   0   5  16 2574.04 165.699  26
   0   5  16 3206.22 187.416  87
   0   5  16 2743.11 177.845  88
   0   5  16 2679.02 184.217  89
   0   5  17 199.983 45.9592  23
   0   5  17 276.608 52.4429  24
   0   5  17 211.708 43.2869  25
   0   5  17 140.011 45.3400  26
   0   5  17 158.811 46.6074  22
   0   5  17 137.242 42.2975  14
   0   5  17 248.361 59.3700  80
   0   5  17 213.797 52.3869  82
   0   5  17 374.083 68.9804  81
   0   5  17 183.331 58.6859  87
   0   5  17 241.282 63.6298  89
   0   5  18 5500.26 290.304  22
   0   5  18 5946.84 297.941  24
   0   5  18 5714.61 288.972  23
   0   5  18 5139.20 280.309  14
   0   5  18 6184.06 313.691  80
   0   5  18 6309.62 302.062  82
   0   5  18 5972.76 323.368  81
   0   5  18 5973.44 297.562  26
   0   5  18 6368.32 318.533  87
   0   5  18 6048.58 321.633  89
   0   5  19-29.5137 39.3562  14
   0   5  19-18.7326 52.3950  80
   0   5  19-21.0262 50.1538  81
   0   5  19 10.2938 41.3316  89
   0   5  19 49.9119 45.5953  87
   0   5  19-15.8642 38.6233  22
   0   5  19-71.7260 42.5085  26
   0   5  19 45.6148 42.5298  23
   0   5  20 185.776 59.7410  87
   0   5  20 149.427 57.2232  81
   0   5  20 132.961 54.2382  80
   0   5  20 160.408 48.4951  26
   0   5  20 243.208 59.4610  23
   0   5  21 601.869 89.7975  80
   0   5  21 736.760 86.9751  26
   0   5  21 654.713 85.7924  23
   0   5  22 140.341 44.7135  26
   0   5  22 222.044 58.5171  23
   0   5  23 239.686 58.6075  80
   0   5  24 1248.76 114.335  80
   0   5  24 1328.56 101.757  26
   0   5  24 1140.83 104.160  23
   0   5  25 89.8081 29.2021  26
   0   5  25 122.797 43.6568  80
   0  -6  21 450.427 54.7100  22
   0  -6  20 66.1810 41.7729  18
   0  -6  20 93.0155 39.4348  84
   0  -6  20 16.2942 28.9991  14
   0  -6  20 22.9996 29.1240  22
   0  -6  19 8.67842 38.7353  18
   0  -6  19 25.3814 38.6511  84
   0  -6  19 64.5073 33.8379  14
   0  -6  19 14.0232 29.7739  22
   0  -6  18 2366.30 176.438  18
   0  -6  18 2163.47 152.994  14
   0  -6  18 2154.57 168.318  84
   0  -6  18 2318.10 161.859  22
   0  -6  17 998.691 114.471  18
   0  -6  17 702.325 88.7657  14
   0  -6  17 1031.89 106.801  22
   0  -6  16 2052.19 172.116  18
   0  -6  16 1928.94 162.294  86
   0  -6  16 2047.65 161.879  85
   0  -6  16 1996.29 168.421  84
   0  -6  16 1911.05 148.514  14
   0  -6  16 2160.59 162.663  22
   0  -6  15 5647.17 312.905  18
   0  -6  15 5598.54 311.601  84
   0  -6  15 5499.00 307.100  86
   0  -6  15 5178.92 296.517  85
   0  -6  15 5082.74 279.645  14
   0  -6  15 5993.37 303.579  22
   0  -6  14 500.879 73.0685  14
   0  -6  14 358.635 76.8303  18
   0  -6  14 396.679 74.9897  84
   0  -6  14 387.776 75.2676  86
   0  -6  14 595.258 84.3697  85
   0  -6  14 441.561 75.9748  22
   0  -6  14 445.161 76.2803  27
   0  -6  13 2039.84 151.104  27
   0  -6  13 2347.84 170.456  84
   0  -6  13 1731.34 143.338  83
   0  -6  13 2176.94 166.842  86
   0  -6  13 2192.10 161.784  85
   0  -6  13 2021.52 154.397  22
   0  -6  13 1977.00 146.802  14
   0  -6  13 2258.06 170.590  17
   0  -6  13 2127.40 165.562  18
   0  -6  13 2203.57 166.807  75
   0  -6  13 2252.90 170.831  76
   0  -6  13 2185.61 158.659  92
   0  -6  12 54.1600 44.8758  84
   0  -6  12 24.6734 34.0533  85
   0  -6  12 70.9142 39.6197  86
   0  -6  12 54.6072 46.1051  17
   0  -6  12 98.6597 48.6790  18
   0  -6  12 26.5933 34.6015  75
   0  -6  12 121.155 45.4310  76
   0  -6  12 148.460 48.1569  74
   0  -6  12 152.719 41.1791  14
   0  -6  12 35.3147 38.3595  83
   0  -6  12 71.4726 42.3943  27
   0  -6  12 38.7067 32.9364  92
   0  -6  11 2935.06 192.536  76
   0  -6  11 3083.23 190.380  74
   0  -6  11 2720.03 183.213  75
   0  -6  11 2956.87 178.879  92
   0  -6  11 2913.48 170.950  14
   0  -6  11 3187.60 187.324  85
   0  -6  11 2804.52 186.513  84
   0  -6  11 2763.72 183.899  86
   0  -6  11 2790.55 172.051  83
   0  -6  11 2972.17 177.046  27
   0  -6  11 2980.10 189.341  18
   0  -6  11 3360.24 199.565  17
   0  -6  10 4766.18 241.532  83
   0  -6  10 5046.69 255.689  85
   0  -6  10 4707.03 255.731  86
   0  -6  10 5185.01 265.484  84
   0  -6  10 5302.23 246.095  14
   0  -6  10 5073.27 266.782  76
   0  -6  10 5062.84 262.824  75
   0  -6  10 4885.59 256.228  74
   0  -6  10 5048.00 263.615  17
   0  -6   9 4007.74 214.661  17
   0  -6   9 4125.00 215.432  18
   0  -6   9 3745.06 199.988  92
   0  -6   9 3939.20 203.313  21
   0  -6   9 3743.42 198.198  27
   0  -6   9 3927.67 196.505  14
   0   6  -9 3782.52 193.413  10
   0  -6   9 4141.55 210.711  85
   0  -6   9 3902.92 215.841  84
   0  -6   9 4102.50 216.117  86
   0  -6   9 3822.61 195.029  83
   0  -6   9 3849.18 213.824  76
   0  -6   9 3814.16 209.724  75
   0  -6   9 3707.79 206.932  74
   0  -6   8 57759.7 2094.93  75
   0  -6   8 58593.1 2093.39  74
   0  -6   8 61360.7 2105.08  76
   0  -6   8 59246.0 2080.82  27
   0   6  -8 59137.9 2069.48   7
   0  -6   8 58095.8 2084.31  21
   0   6  -8 56213.8 2074.79  10
   0  -6   8 61999.1 2104.17  17
   0  -6   8 59358.5 2095.87  18
   0  -6   8 58718.8 2084.31  92
   0   6  -7 2505.93 125.235  70
   0  -6   7 2430.49 143.477  76
   0  -6   7 2408.97 140.226  75
   0  -6   7 2431.35 130.030  14
   0  -6   7 2190.73 129.536  27
   0   6  -7 2261.84 124.750   7
   0  -6   7 2243.16 131.575  21
   0  -6   7 2255.63 131.434  92
   0  -6   7 2365.89 141.707  17
   0  -6   7 2175.13 132.836  85
   0  -6   7 2461.18 142.844  84
   0  -6   7 2120.35 124.721  83
   0  -6   7 2290.15 140.085  86
   0  -6   6 21427.5 771.360  17
   0  -6   6 19668.2 737.487  91
   0  -6   6 20431.4 753.712  92
   0  -6   6 19146.3 741.838  77
   0  -6   6 21032.3 764.452  74
   0   6  -6 21343.3 747.085  70
   0   6  -6 20519.3 737.113  69
   0   6  -6 21119.2 743.370  34
   0  -6   6 20367.3 750.092  14
   0   6  -6 21054.9 733.000  12
   0  -6   6 20679.9 753.613  27
   0   6  -6 20327.2 736.424  53
   0   6  -6 20020.6 747.176   7
   0  -6   6 20451.9 758.590  85
   0  -6   6 19887.8 747.582  83
   0  -6   6 19768.0 753.720  21
   0   6  -5 491.536 49.5771   7
   0  -6   5 450.077 39.7046   8
   0  -6   5 456.918 46.5262  83
   0  -6   5 444.557 49.7886  85
   0  -6   5 493.890 56.2891  17
   0   6  -5 412.882 37.3130  44
   0  -6   5 431.927 39.9939  91
   0  -6   5 470.606 49.3702  92
   0  -6   5 465.792 53.3027  75
   0  -6   5 473.183 52.2205  74
   0  -6   5 382.155 41.2653  77
   0  -6   5 552.755 57.0227  76
   0   6  -5 448.824 46.4105  34
   0   6  -5 539.590 48.9082  70
   0   6  -5 419.675 43.0081  69
   0  -6   5 428.008 42.3350  61
   0  -6   5 488.215 50.1548  27
   0   6  -5 445.769 42.7183  53
   0  -6   5 458.639 43.8070  20
   0  -6   5 441.444 40.5032  49
   0  -6   5 446.355 46.1213  14
   0   6  -5 523.812 42.5636  12
   0  -6   5 517.061 47.0208   9
   0   6  -4 603.072 40.0962   2
   0   6  -4 545.487 51.4224   7
   0  -6   4 624.550 40.7876  42
   0   6  -4 649.859 45.1936  44
   0  -6   4 653.327 44.5917  91
   0  -6   4 601.169 55.5186  74
   0  -6   4 610.703 55.6309  75
   0  -6   4 582.970 46.0924  77
   0  -6   4 537.083 55.6810  76
   0   6  -4 723.458 54.1334  34
   0  -6   4 535.104 46.8665  83
   0  -6   4 550.231 50.5661  85
   0   6  -4 628.384 52.5125  70
   0   6  -4 628.078 48.9911  69
   0  -6   4 607.669 43.5956  65
   0  -6   4 534.953 47.7325  61
   0  -6   4 606.650 51.5599  27
   0   6  -4 638.736 49.0620  53
   0  -6   4 591.365 52.0986  21
   0  -6   4 562.481 46.0759  20
   0  -6   4 597.055 44.6606  46
   0  -6   4 609.342 47.3475  49
   0  -6   4 632.236 50.8798  14
   0  -6   4 584.766 50.1889   9
   0  -6   4 532.478 44.4391   8
   0   6  -4 621.766 46.2543  12
   0  -6   3 2421.78 107.435   1
   0   6  -3 2489.84 123.827   7
   0   6  -3 2715.52 111.138   2
   0   6  -3 2476.59 113.974  44
   0  -6   3 2446.02 110.767  42
   0  -6   3 2598.00 109.217  91
   0  -6   3 2513.13 126.497  75
   0  -6   3 2465.85 112.082  77
   0   6  -3 2836.93 124.853  34
   0  -6   3 2336.35 114.295  83
   0   6  -3 2714.87 121.030  69
   0  -6   3 2609.83 116.424  65
   0  -6   3 2505.08 121.424  61
   0  -6   3 2438.78 116.043  31
   0  -6   3 2485.36 120.079  27
   0  -6   3 2418.45 114.754  30
   0   6  -3 2526.48 116.801  28
   0   6  -3 2598.72 118.961  53
   0  -6   3 2535.09 113.129  20
   0  -6   3 2533.72 122.004  21
   0  -6   3 2554.64 124.909  48
   0  -6   3 2354.39 115.062  46
   0  -6   3 2696.00 121.371  49
   0  -6   3 2405.79 116.535  14
   0   6  -3 2700.30 117.644  12
   0  -6   3 2580.09 117.602   8
   0  -6   3 2500.52 121.056   9
   0  -6   2 720.948 40.3875  91
   0   6  -2 739.672 54.0481  34
   0   6  -2 763.313 46.4099   2
   0   6  -2 765.511 56.3139   7
   0  -6   2 708.596 45.0682   1
   0  -6   2 704.667 47.3328  42
   0   6  -2 637.930 47.0148  44
   0  -6   2 700.256 45.6918  83
   0   6  -2 851.716 54.7105  69
   0  -6   2 711.109 53.1906  66
   0  -6   2 566.075 49.8841  61
   0  -6   2 635.131 47.8093  65
   0   6  -2 787.451 52.0565  28
   0  -6   2 679.557 48.6830  27
   0  -6   2 718.803 50.5894  31
   0   6  -2 742.508 51.5799  53
   0  -6   2 774.084 52.1645  21
   0  -6   2 757.071 44.2546  20
   0  -6   2 655.082 53.8170  48
   0  -6   2 660.367 50.4942  49
   0   6  -2 777.599 50.1902  12
   0  -6   2 741.345 52.8743   9
   0  -6   1 599.532 33.6242  91
   0  -6   1 624.862 39.0938  83
   0  -6   1 639.243 49.8149  48
   0  -6   1 606.062 47.5354  49
   0   6  -1 677.203 49.7701  34
   0   6  -1 716.755 49.4455  69
   0   6  -1 627.840 44.7581  44
   0  -6   1 653.854 47.8962  65
   0  -6   1 551.563 47.2989  66
   0  -6   1 675.404 49.9756  61
   0   6  -1 661.642 47.7504  28
   0  -6   1 581.613 46.3122  31
   0  -6   1 596.885 42.8775  27
   0   6  -1 656.497 48.0475  53
   0  -6   1 574.947 47.0874   9
   0   6  -1 616.426 44.6840  12
   0  -6   1 595.112 36.7167  20
   0  -6   1 631.757 41.7078   1
   0   6  -1 692.001 43.6674   2
   0   6  -1 742.821 52.6011   7
   0   6   0 25.6227 20.0503  69
   0   6   0 12.7792 16.9977  44
   0  -6   0 85.4862 22.3213  49
   0  -6   0 39.2425 20.7135  48
   0  -6   0 28.5363 19.1141  65
   0  -6   0 15.3497 20.7104  61
   0  -6   0 22.8616 18.1966  66
   0   6   0 25.5952 20.4096  28
   0  -6   0 4.80219 17.8268  31
   0  -6   0 24.8315 14.4436  27
   0   6   0 29.7302 18.6512  53
   0  -6   0 5.86835 16.4079   2
   0   6   0 24.5462 20.7171   7
   0  -6   0 14.7925 15.9249   1
   0   6   0 30.0296 17.1656   2
   0  -6   0 26.0602 10.4170  20
   0  -6   0 9.50513 18.6749   9
   0   6   0 37.7016 18.6009  12
   0  -6   0 39.5986 11.9985  83
   0  -6  -1 5233.43 216.689  62
   0  -6  -1 5289.05 217.124  66
   0  -6  -1 5453.23 217.932  61
   0   6   1 4966.01 213.111  28
   0  -6  -1 5230.59 215.296  31
   0   6   1 5647.22 216.214  53
   0  -6  -1 5266.42 214.225   9
   0   6   1 5623.59 212.891  12
   0  -6  -1 5284.18 192.835  20
   0   6   1 5617.43 217.352  70
   0   6   1 5612.68 216.398  69
   0   6   1 5396.53 212.999  44
   0  -6  -1 5241.85 217.634  48
   0  -6  -1 5447.68 210.867   2
   0   6   1 5477.14 216.118   7
   0  -6  -1 5215.31 209.560   1
   0   6   1 5537.96 211.095   2
   0   6   2 3563.10 153.993  70
   0   6   2 3686.87 154.014  69
   0  -6  -2 3467.02 149.015   2
   0   6   2 3568.76 149.547   2
   0   6   2 3442.26 151.688   7
   0  -6  -2 3688.41 151.134   1
   0   6   2 3719.39 155.144  55
   0   6   2 3524.31 152.305  53
   0  -6  -2 3623.10 152.414   9
   0   6   2 3749.31 151.567  12
   0   6   2 3488.60 153.308  28
   0  -6  -2 3504.39 154.710  31
   0  -6  -2 3493.53 154.304  48
   0  -6  -2 3841.53 157.922  66
   0  -6  -2 3512.24 155.882  62
   0  -6  -2 3580.63 155.523  61
   0  -6  -3 46.9098 20.5954  62
   0  -6  -3 27.1714 20.8699  61
   0  -6  -3 47.9733 21.3311  66
   0  -6  -3 37.5879 22.7957  31
   0   6   3 61.8116 22.1055  53
   0   6   3 30.6296 19.5100  55
   0  -6  -3 98.8223 22.9517   9
   0   6   3 19.0514 17.7783  12
   0   6   3 39.6929 21.3741   7
   0  -6  -3 45.3361 21.2750   2
   0   6   3 37.2514 22.7072  69
   0   6   3 34.4340 20.1591  70
   0   6   3 23.9278 10.4945  16
   0  -6  -3 47.9419 20.6549  48
   0   6   4 1946.57 82.5480  16
   0  -6  -4 1871.00 95.0335   2
   0   6   4 2104.60 95.0757   7
   0   6   4 1948.93 94.7712   6
   0   6   4 1994.55 96.9327  70
   0  -6  -4 2203.37 102.101  37
   0  -6  -4 2116.65 101.952  66
   0  -6  -4 1939.10 95.8701  62
   0  -6  -4 1965.64 99.1712  61
   0  -6  -4 2140.78 102.551  31
   0   6   4 2013.34 98.1554  55
   0   6   4 1928.08 97.1728  53
   0   6   4 2001.79 97.4476  54
   0   6   4 1980.71 86.6707  23
   0  -6  -4 1991.39 94.9535   9
   0   6   4 1930.21 95.4696  12
   0  -6  -4 2039.17 98.7179  48
   0   6   5 342.557 27.0113  16
   0  -6  -5 366.295 36.4920   2
   0   6   5 293.498 30.7671   6
   0   6   5 422.981 33.2903   7
   0  -6  -5 311.084 33.7897  37
   0   6   5 349.615 28.1990  87
   0   6   5 367.316 34.8616  70
   0  -6  -5 359.911 33.6175  62
   0  -6  -5 341.263 35.3713  61
   0  -6  -5 422.515 39.9760  66
   0   6   5 309.073 30.5737  29
   0  -6  -5 346.320 37.0371  31
   0   6   5 300.043 33.6587  53
   0   6   5 367.249 35.4065  54
   0   6   5 324.191 34.0422  55
   0   6   5 357.562 28.9015  23
   0   6   5 362.153 34.6330  12
   0  -6  -5 347.951 33.3026  12
   0  -6  -5 334.014 32.6629   9
   0  -6  -5 333.964 33.9716  48
   0  -6  -6 2606.61 121.300  48
   0   6   6 2550.48 116.811  87
   0   6   6 2911.93 122.149   6
   0   6   6 2677.74 116.496   7
   0  -6  -6 2649.20 123.050   2
   0   6   6 2881.15 117.343  19
   0   6   6 2672.84 115.324  16
   0   6   6 2517.70 106.138  77
   0   6   6 2755.94 117.131  36
   0  -6  -6 2676.26 124.396  37
   0   6   6 2777.37 124.195  70
   0  -6  -6 2663.35 119.999  62
   0  -6  -6 2805.89 126.115  61
   0  -6  -6 2751.04 126.824  66
   0   6   6 2814.71 123.846  57
   0   6   6 2707.24 124.616  55
   0   6   6 2723.04 124.719  54
   0   6   6 2622.78 124.601  53
   0  -6  -6 2803.29 119.684   9
   0   6   6 2843.98 124.246  12
   0  -6  -6 2753.75 122.414  12
   0   6   6 2751.84 117.710  23
   0   6   6 2783.45 120.149  29
   0  -6  -6 2621.38 126.871  31
   0  -6  -7 2277.88 111.824  12
   0  -6  -7 2382.11 107.530   9
   0   6   7 2295.37 112.509  12
   0   6   7 2495.24 118.302  88
   0   6   7 2491.13 113.770  87
   0   6   7 2434.95 111.064   6
   0   6   7 2325.28 111.095   3
   0   6   7 2425.38 104.903   7
   0  -6  -7 2301.96 113.646   2
   0   6   7 2317.02 105.987  82
   0   6   7 2648.93 124.174  79
   0   6   7 2432.30 101.675  77
   0   6   7 2511.65 110.673  16
   0   6   7 2464.61 108.779  19
   0   6   7 2322.21 104.566  36
   0  -6  -7 2429.38 116.466  66
   0  -6  -7 2400.74 114.518  61
   0   6   7 2347.44 111.622  57
   0   6   7 2509.21 112.853  56
   0   6   7 2481.35 116.282  55
   0   6   7 2391.67 114.262  54
   0   6   7 2576.09 111.410  23
   0   6   7 2386.44 118.125  24
   0  -6  -7 2298.35 110.457  48
   0   6   7 2426.09 108.543  29
   0  -6  -7 2419.08 117.992  31
   0  -6  -8 1516.90 75.8687   9
   0   6   8 1517.25 67.1834  10
   0  -6  -8 1536.90 82.5312  12
   0   6   8 1508.25 87.7832  88
   0   6   8 1619.44 88.2740  87
   0   6   8 1499.04 72.7476  41
   0   6   8 1668.78 95.4351  79
   0   6   8 1626.12 81.4562  82
   0   6   8 1568.69 97.5497  78
   0   6   8 1534.69 80.5071   6
   0   6   8 1620.07 83.0672   3
   0   6   8 1630.70 77.4674  77
   0   6   8 1646.10 74.4356  36
   0   6   8 1528.28 80.7211  19
   0   6   8 1430.06 81.0672  16
   0  -6  -8 1548.71 83.6138  61
   0   6   8 1473.43 76.5152  58
   0   6   8 1439.21 79.0509  56
   0   6   8 1549.84 81.7191  57
   0   6   8 1546.35 85.2901  55
   0   6   8 1462.80 83.4540  54
   0   6   8 1629.10 83.4340  23
   0   6   8 1623.59 92.5220  24
   0  -6  -8 1453.97 78.9477  48
   0   6   8 1578.93 77.6809  29
   0  -6  -8 1642.38 88.9931  31
   0  -6  -9 258.998 25.9912   9
   0  -6  -9 276.240 33.7271  12
   0   6   9 323.959 36.7567  82
   0   6   9 295.159 45.3849  78
   0   6   9 353.575 45.4896  79
   0   6   9 262.738 39.7102  88
   0   6   9 263.918 31.4838  77
   0   6   9 269.844 31.0349   3
   0   6   9 265.786 30.4392   6
   0   6   9 296.508 26.0177   5
   0   6   9 297.195 38.1923  87
   0   6   9 263.292 27.4238  83
   0   6   9 254.359 35.4467  16
   0   6   9 245.383 38.6133  15
   0   6   9 302.429 33.9969  14
   0   6   9 303.910 33.7231  19
   0  -6  -9 325.777 35.1736  61
   0   6   9 285.718 30.7460  57
   0   6   9 291.919 30.6535  56
   0   6   9 311.835 34.0033  54
   0  -6  -9 297.232 30.5608  48
   0   6   9 279.860 39.6661  24
   0   6   9 271.556 36.3446  23
   0  -6  -9 313.595 38.0566  31
   0   6  10 2218.41 122.224  87
   0   6  10 2347.67 105.955  83
   0  -6 -10 2336.69 119.325  65
   0  -6 -10 2212.08 108.881  61
   0  -6 -10 2207.58 114.978  31
   0  -6 -10 2093.70 109.186  12
   0  -6 -10 2105.50 96.6795   9
   0   6  10 2368.56 118.113  23
   0   6  10 2241.88 126.590  24
   0   6  10 2190.30 110.718  77
   0   6  10 2243.33 115.672  82
   0   6  10 2397.51 132.602  79
   0   6  10 2295.95 132.660  78
   0   6  10 2499.17 132.229  15
   0   6  10 2368.40 116.744  14
   0   6  10 2356.74 119.791  16
   0   6  10 2411.49 135.736  89
   0   6  10 2259.53 125.331  88
   0   6  10 2312.52 110.766   3
   0  -6 -10 2362.31 120.038   1
   0   6  11 16303.1 616.624  87
   0   6  11 15925.8 591.551  83
   0   6  11 15864.6 602.060  14
   0   6  11 16183.5 604.466  19
   0   6  11 17469.7 626.912  15
   0   6  11 15574.3 606.200  16
   0   6  11 16319.1 606.076  82
   0   6  11 17369.5 640.786  81
   0   6  11 17593.8 631.739  80
   0   6  11 16095.7 599.665  77
   0  -6 -11 16160.2 601.916  65
   0  -6 -11 15359.9 593.533  12
   0   6  11 16522.1 621.121  24
   0   6  11 16638.9 606.445  23
   0   6  11 16337.5 614.854  22
   0  -6 -11 15513.8 599.348   2
   0  -6 -11 16727.2 606.640   1
   0   6  11 17343.9 634.081  89
   0   6  11 16570.2 620.569  88
   0  -6 -11 16188.4 600.200  31
   0  -6 -12 79.5853 29.3805   1
   0  -6 -12 62.4144 25.5949   2
   0   6  12 70.3320 27.7675  87
   0  -6 -12 75.6068 27.6424  42
   0   6  12 46.2095 24.9786  14
   0   6  12 59.9530 28.4943  22
   0   6  12 80.2235 25.7154  23
   0   6  12 71.2400 31.8101  24
   0   6  12 59.6501 35.4053  89
   0   6  12 36.2539 28.6207  88
   0   6  12 95.3424 25.1746  19
   0   6  12 38.1841 26.5528  16
   0   6  12 48.6702 29.8763  15
   0   6  12 90.2014 33.0172  79
   0   6  12 96.0868 31.5144  82
   0   6  12 41.8360 20.2908  83
   0   6  12 124.177 38.5416  80
   0   6  12 126.221 37.9990  78
   0   6  13 4.52387 24.9192  82
   0   6  13-7.06480 30.7651  81
   0   6  13-6.26059 32.2579  79
   0   6  13 24.1795 22.8129  83
   0   6  13-11.8845 34.7172  15
   0   6  13-4.77830 28.3022  16
   0   6  13 21.6431 21.4927  14
   0   6  13 22.4260 28.3042  23
   0   6  13 30.5936 25.3171  22
   0   6  13 27.9940 30.8399  24
   0   6  13 6.62613 28.8549  89
   0  -6 -13 12.0371 23.4425   1
   0   6  13-6.61779 31.5691  78
   0   6  13 5.67881 26.5197  87
   0   6  14 135.050 33.1968  14
   0   6  14 134.891 40.7538  24
   0   6  14 168.377 40.4237  22
   0   6  14 104.904 35.3775  23
   0   6  14 123.728 40.8104  81
   0   6  14 186.854 43.9139  79
   0   6  14 206.436 45.6772  80
   0   6  14 109.527 41.1027  89
   0   6  14 110.502 38.2545  88
   0   6  14 122.594 35.8788  16
   0   6  14 136.608 40.3253  15
   0   6  14 116.428 42.7623  78
   0   6  15 1550.77 121.913  15
   0   6  15 1335.73 103.625  14
   0   6  15 1502.65 127.748  78
   0   6  15 1633.65 133.269  81
   0   6  15 1537.52 124.152  79
   0   6  15 1604.57 128.169  80
   0   6  15 1551.54 111.905  82
   0   6  15 1729.03 135.376  89
   0   6  15 1455.48 118.980  88
   0   6  15 1787.20 125.111  24
   0   6  15 1668.52 124.937  87
   0   6  16 5137.40 264.684  22
   0   6  16 5073.56 260.388  23
   0   6  16 5844.12 279.400  24
   0   6  16 4815.70 252.635  14
   0   6  16 5809.66 283.726  15
   0   6  16 5736.61 276.558  26
   0   6  16 5490.77 290.103  89
   0   6  16 5095.33 278.600  88
   0   6  16 6090.91 292.762  80
   0   6  16 5381.12 286.191  78
   0   6  16 5656.33 265.656  82
   0   6  16 5288.18 290.024  81
   0   6  16 5735.84 284.413  87
   0   6  17 319.130 56.2659  26
   0   6  17 206.184 52.2493  23
   0   6  17 192.645 47.3428  24
   0   6  17 155.657 40.6501  25
   0   6  17 164.427 53.7212  80
   0   6  17 256.174 54.5505  82
   0   6  17 253.273 61.8420  81
   0   6  17 153.309 44.4983  14
   0   6  17 120.864 44.1999  88
   0   6  17 234.745 61.0235  89
   0   6  17 239.650 59.9163  78
   0   6  17 224.121 60.9026  87
   0   6  18 795.598 90.4712  24
   0   6  18 743.744 79.8761  25
   0   6  18 580.997 78.4692  23
   0   6  18 617.730 91.1638  89
   0   6  18 643.111 81.4719  82
   0   6  18 565.717 91.7786  81
   0   6  18 565.669 85.3601  80
   0   6  18 685.922 84.4598  26
   0   6  18 688.571 95.0603  87
   0   6  19 665.764 98.3815  89
   0   6  19 779.753 102.082  87
   0   6  19 583.461 83.8572  23
   0   6  19 575.654 80.4501  26
   0   6  19 544.303 91.2614  81
   0   6  19 689.654 94.3775  80
   0   6  19 570.450 79.8045  82
   0   6  20 148.671 57.7467  89
   0   6  20 162.356 61.6173  81
   0   6  20 95.6565 44.8943  80
   0   6  20 112.501 48.9927  87
   0   6  20 157.594 47.3065  26
   0   6  20 133.526 49.7676  23
   0   6  21 53.5592 41.7620  81
   0   6  21 94.4464 47.8216  80
   0   6  21 10.2969 41.3805  87
   0   6  21 65.1230 39.6751  26
   0   6  21 55.2717 39.2468  23
   0   6  22 61.6165 48.0408  23
   0   6  22 30.9221 31.9654  26
   0   6  23 832.006 98.1632  80
   0   6  23 671.926 88.7149  23
   0   6  24 383.310 66.1837  80
   0   6  24 411.579 66.9430  23
   0   6  24 464.117 62.6096  26
   0   6  25-4.97810 22.7372  26
   0   6  25-12.4495 34.2881  80
   0  -7  20 342.011 48.6001  22
   0  -7  20 420.641 59.0593  84
   0  -7  19 31.1326 23.4891  22
   0  -7  19 7.72507 33.6450  84
   0  -7  19 27.8022 29.6614  14
   0  -7  19-15.5721 33.9104  18
   0  -7  18 14.8604 29.8554  22
   0  -7  18 52.2373 31.1720  14
   0  -7  18 44.7316 35.9380  84
   0  -7  17-25.1463 38.2826  22
   0  -7  17 49.3729 44.0620  84
   0  -7  17 9.94632 44.3821  18
   0  -7  17 14.5582 36.8296  14
   0  -7  16 890.654 101.506  22
   0  -7  16 996.807 117.274  18
   0  -7  15-18.6156 31.3967  22
   0  -7  15 32.1169 37.5861  84
   0  -7  15 20.7438 37.7889  86
   0  -7  15-9.70061 38.9462  85
   0  -7  15 23.9328 33.8606  14
   0  -7  15 10.6699 49.8265  18
   0  -7  14 3607.64 228.421  22
   0  -7  14 3746.48 233.638  85
   0  -7  14 3784.11 241.205  84
   0  -7  14 3797.08 239.088  86
   0  -7  14 3451.39 213.867  14
   0  -7  14 3585.50 237.817  18
   0  -7  14 3803.21 244.510  17
   0  -7  13 1278.84 128.729  17
   0  -7  13 1343.30 129.381  18
   0  -7  13 880.865 110.918  84
   0  -7  13 1221.17 123.411  86
   0  -7  13 1185.08 117.456  85
   0  -7  13 1092.56 112.251  22
   0  -7  13 1080.61 104.326  14
   0  -7  13 891.826 108.782  75
   0  -7  13 930.048 111.244  76
   0  -7  12 3359.47 219.003  84
   0  -7  12 3762.25 226.349  86
   0  -7  12 3323.41 213.500  85
   0  -7  12 3519.69 204.440  83
   0  -7  12 3182.31 215.045  18
   0  -7  12 3670.92 227.112  17
   0  -7  12 3323.77 204.159  27
   0  -7  12 3494.63 201.005  14
   0  -7  12 3486.54 220.196  74
   0  -7  12 3180.22 213.350  75
   0  -7  12 3671.06 227.974  76
   0  -7  11 752.199 93.3274  84
   0  -7  11 768.101 91.2587  86
   0  -7  11 715.366 89.2038  85
   0  -7  11 718.694 80.3983  83
   0  -7  11 774.081 86.2065  27
   0  -7  11 782.906 94.3742  18
   0  -7  11 778.656 96.3446  17
   0  -7  11 884.096 86.7758  14
   0  -7  11 753.495 89.9207  74
   0  -7  11 806.252 94.6076  75
   0  -7  11 731.826 92.8346  76
   0  -7  10 234.286 54.7012  84
   0  -7  10 246.637 51.6386  85
   0  -7  10 273.405 55.3640  86
   0  -7  10 177.413 51.4095  17
   0  -7  10 289.503 60.7375  18
   0  -7  10 268.834 50.9782  27
   0  -7  10 245.301 50.3169  83
   0  -7  10 308.015 51.1766  14
   0  -7  10 199.389 49.2296  74
   0  -7  10 261.948 54.1334  75
   0  -7  10 234.392 57.9510  76
   0  -7   9 2030.73 142.312  85
   0  -7   9 2226.44 136.570  83
   0  -7   9 2058.44 149.368  86
   0  -7   9 2045.34 149.910  84
   0  -7   9 2294.81 157.320  17
   0  -7   9 2253.83 150.626  18
   0  -7   9 2045.98 140.699  21
   0  -7   9 2009.16 143.776  74
   0  -7   9 2154.98 151.193  75
   0  -7   9 2355.99 159.342  76
   0  -7   9 2354.34 139.610  14
   0  -7   8 191.532 42.7009  74
   0  -7   8 244.620 51.6878  75
   0  -7   8 202.966 47.2974  76
   0  -7   8 214.675 42.7822  92
   0  -7   8 244.972 48.4669  27
   0   7  -8 259.762 43.6512  10
   0  -7   8 167.477 38.3846  14
   0  -7   8 196.986 50.7844  17
   0  -7   8 234.869 52.4298  18
   0  -7   8 134.179 39.1070  21
   0  -7   8 273.531 46.1748  83
   0  -7   8 142.289 40.5173  85
   0  -7   8 174.344 41.8460  86
   0  -7   8 146.844 43.0469  84
   0   7  -7 15212.1 556.743  70
   0   7  -7 14310.9 557.614   7
   0  -7   7 13838.6 564.500  92
   0  -7   7 14245.7 564.203  27
   0  -7   7 14435.1 577.886  74
   0  -7   7 15124.7 587.541  76
   0  -7   7 14904.7 582.867  75
   0  -7   7 14195.6 556.475  83
   0  -7   7 13916.6 565.004  21
   0  -7   7 15988.9 590.466  17
   0  -7   6 16.5304 24.0769  75
   0  -7   6 118.181 36.4443  76
   0   7  -6 32.3677 24.3434  34
   0   7  -6 91.7813 29.0784   7
   0   7  -6 43.4626 28.3418  70
   0  -7   6 36.2586 24.2540  92
   0  -7   6 101.685 33.6812  27
   0  -7   6 69.6323 28.7208  85
   0  -7   6 28.9480 29.3606  17
   0  -7   6 109.473 30.4704  14
   0  -7   6 66.1052 26.8474  83
   0  -7   6 79.1580 29.4509  21
   0  -7   5 905.811 66.3082  83
   0  -7   5 843.368 72.3162  85
   0   7  -5 842.269 69.3368   7
   0  -7   5 865.011 61.2939   8
   0  -7   5 834.084 77.7812  17
   0  -7   5 904.945 75.8154  74
   0   7  -5 1040.12 70.8411  34
   0   7  -5 962.112 66.4924  69
   0   7  -5 953.055 70.6669  70
   0  -7   5 809.930 64.0705  61
   0  -7   5 898.567 70.9770  27
   0   7  -5 912.098 64.3568  53
   0  -7   5 916.262 72.7971  21
   0   7  -5 951.673 62.5406  12
   0  -7   5 911.471 68.2463  14
   0  -7   5 824.729 66.1213   9
   0  -7   5 762.294 66.0452  92
   0  -7   4 19.1410 21.5602  49
   0  -7   4 31.1007 21.1860  46
   0  -7   4 15.6167 21.2058  85
   0  -7   4-2.62064 19.8083  20
   0  -7   4 23.6070 21.7317  83
   0  -7   4 4.26846 20.4026  74
   0  -7   4-4.67342 26.5659  76
   0  -7   4 47.7528 26.7657  75
   0   7  -4 30.0385 25.4155  34
   0   7  -4 98.6259 28.1822  69
   0   7  -4 64.0827 29.0324  70
   0  -7   4 10.6996 16.5237  65
   0  -7   4 13.9847 21.8365  61
   0   7  -4 72.6848 26.7351  53
   0  -7   4 23.0918 19.3163  14
   0  -7   4 14.0851 22.2584   9
   0  -7   4 94.5027 24.4346   8
   0   7  -4 36.8491 26.8819   7
   0  -7   3 2934.35 139.297  49
   0  -7   3 2912.95 136.533  46
   0  -7   3 2616.78 129.068  83
   0  -7   3 2945.88 140.213  21
   0  -7   3 2570.87 124.762  20
   0  -7   3 2816.40 145.347  75
   0   7  -3 2862.88 136.568  69
   0   7  -3 2953.93 141.967  70
   0   7  -3 3088.31 133.483  44
   0  -7   3 2883.65 140.973  61
   0  -7   3 2834.64 134.271  65
   0  -7   3 2934.81 139.281  27
   0  -7   3 2783.63 134.362  31
   0   7  -3 2927.88 136.574  53
   0  -7   3 2818.61 139.956   9
   0  -7   3 2951.46 135.366  14
   0   7  -3 3002.00 133.861  12
   0  -7   3 2997.60 136.729   8
   0   7  -3 3051.63 144.429   7
   0  -7   3 2809.13 124.480   1
   0   7  -3 2931.28 126.581   2
   0   7  -3 3141.80 141.871  34
   0  -7   2 41.2459 26.0048  48
   0  -7   2 65.6203 24.9889  49
   0  -7   2 46.1452 17.9220  83
   0   7  -2 26.2454 24.2040   7
   0   7  -2 51.4966 19.1438   2
   0  -7   2 44.2710 18.0117   1
   0   7  -2 97.9477 25.2605  44
   0   7  -2 67.7484 25.8753  34
   0  -7   2 74.4654 17.4478  20
   0   7  -2 54.6512 25.5126  70
   0   7  -2 63.8425 24.3930  69
   0  -7   2 59.3151 21.9253  65
   0  -7   2 38.4056 20.0588  66
   0  -7   2 59.0909 25.8523  61
   0   7  -2 68.3186 25.6363  53
   0  -7   2 69.5214 23.7232   9
   0   7  -2 23.3379 20.9214  12
   0  -7   2 61.5727 20.8549  21
   0  -7   2 78.5996 23.9719  31
   0  -7   2 124.870 25.7084  27
   0   7  -2 90.4333 25.8947  28
   0   7  -1 98.2412 24.1272  44
   0  -7   1 142.232 24.7518   1
   0   7  -1 140.173 24.0309   2
   0   7  -1 145.773 30.2727   7
   0  -7   1 144.264 20.6596  83
   0   7  -1 180.308 32.4008  34
   0   7  -1 132.938 28.7515  69
   0   7  -1 156.494 30.8392  70
   0  -7   1 89.8520 16.6583  20
   0  -7   1 182.118 30.0916  65
   0  -7   1 238.245 34.7702  61
   0   7  -1 141.422 28.0735  53
   0  -7   1 162.542 29.4017   9
   0   7  -1 119.216 25.1520  12
   0  -7   1 178.134 31.4405  49
   0  -7   1 160.918 32.1704  48
   0   7  -1 157.091 28.3902  28
   0  -7   1 118.991 24.6137  27
   0  -7   1 156.630 29.1925  31
   0   7   0 15250.7 531.765  34
   0  -7   0 14297.9 530.945  49
   0  -7   0 14235.4 532.583  48
   0   7   0 14695.7 528.739  69
   0   7   0 14597.4 531.446  70
   0  -7   0 13995.2 503.830  20
   0  -7   0 14508.4 532.470  61
   0  -7   0 14819.9 529.626  65
   0  -7   0 13823.2 528.311  31
   0   7   0 14386.2 527.953  28
   0   7   0 14583.0 527.440  53
   0  -7   0 13691.7 506.130  83
   0  -7   0 13833.7 518.936   1
   0   7   0 14503.8 530.834   7
   0   7   0 14934.3 521.282   2
   0  -7   0 13940.8 520.710   2
   0   7   0 14753.2 524.913  44
   0   7   0 14498.3 524.852  12
   0  -7   0 14175.4 528.114   9
   0  -7  -1 4541.64 183.398   2
   0  -7  -1 4150.89 180.220   1
   0   7   1 4495.19 188.674   7
   0   7   1 4658.94 183.196   2
   0  -7  -1 4081.18 187.977  48
   0   7   1 4782.89 191.115  34
   0  -7  -1 4126.79 162.286  83
   0   7   1 4246.58 186.932  70
   0   7   1 4698.03 189.621  69
   0  -7  -1 4461.37 191.108  61
   0  -7  -1 4827.15 192.534  65
   0   7   1 4621.50 190.422  55
   0   7   1 4660.59 189.076  53
   0   7   1 4579.58 184.854  12
   0  -7  -1 4444.24 187.608   9
   0  -7  -1 4384.63 162.009  20
   0   7   1 4483.79 188.787  28
   0  -7  -1 4311.20 188.254  31
   0   7   2 4386.52 179.005  34
   0   7   2 4344.60 178.806  69
   0  -7  -2 3886.53 177.198  48
   0   7   2 4402.82 180.360  55
   0   7   2 4190.23 176.571  53
   0   7   2 4224.97 174.525  12
   0  -7  -2 3965.25 174.654   9
   0  -7  -2 4059.13 172.326   1
   0  -7  -2 4063.87 171.847   2
   0   7   2 4401.61 177.911   7
   0  -7  -2 4272.31 180.489  31
   0   7   2 4204.82 178.074  28
   0  -7  -2 3936.14 148.117  20
   0  -7  -2 4159.05 179.812  61
   0  -7  -3 2219.77 111.219  62
   0  -7  -3 2454.53 116.423  61
   0   7   3 2480.22 114.670  55
   0   7   3 2305.66 111.566  53
   0  -7  -3 2205.86 109.424   9
   0   7   3 2306.49 109.027  12
   0  -7  -3 2217.34 109.072   1
   0  -7  -3 2287.94 108.478   2
   0   7   3 2555.24 113.095   7
   0  -7  -3 2386.91 115.717  31
   0  -7  -3 2275.08 113.510  48
   0   7   3 2059.78 86.2802  16
   0   7   3 2398.77 113.722  69
   0  -7  -4 4414.24 186.941  31
   0   7   4 4399.51 181.935  29
   0   7   4 4473.41 185.309  54
   0   7   4 4342.28 184.024  53
   0   7   4 4355.26 184.783  55
   0   7   4 4202.63 180.816  12
   0  -7  -4 4409.27 181.261   9
   0  -7  -4 4208.18 183.762  48
   0   7   4 4064.25 159.729  16
   0  -7  -4 4448.61 186.282  61
   0  -7  -4 4389.58 183.621  62
   0  -7  -4 4362.22 182.320   1
   0  -7  -4 4011.88 178.189   2
   0   7   4 4448.78 180.984   6
   0   7   4 4454.52 180.137   7
   0  -7  -5 62.0813 23.1440  61
   0  -7  -5 85.6329 23.4202  62
   0  -7  -5 46.3614 23.0360  31
   0   7   5 66.6739 21.0185  29
   0   7   5 45.7605 21.6947  53
   0   7   5 61.0665 21.8715  55
   0   7   5 74.8884 21.4839  54
   0   7   5 57.4991 16.6105  23
   0  -7  -5 50.1976 23.4732  48
   0   7   5 77.5614 14.9197  87
   0   7   5 67.5403 14.0455  16
   0  -7  -5 64.5395 20.7800   9
   0   7   5 47.8367 19.5022  12
   0   7   5 89.4891 21.6347   7
   0  -7  -5 107.994 25.1049   2
   0   7   5 84.2491 21.6521   6
   0   7   6 2708.69 121.066   7
   0   7   6 2499.99 122.904   6
   0   7   6 2690.78 116.514  87
   0   7   6 2698.97 113.257  16
   0   7   6 2766.93 117.221  19
   0  -7  -6 2681.00 128.518  61
   0  -7  -6 2661.57 124.575  62
   0   7   6 2713.28 127.649  57
   0   7   6 2667.92 128.834  55
   0   7   6 2626.60 128.171  53
   0   7   6 2702.10 128.100  54
   0   7   6 2699.04 117.892  23
   0  -7  -6 2553.40 124.740  48
   0   7   6 2568.34 125.856  12
   0  -7  -6 2688.04 122.592   9
   0  -7  -6 2731.39 132.327  31
   0  -7  -7 124.505 24.0023   9
   0   7   7 139.869 27.6580  12
   0   7   7 112.486 25.1216  88
   0   7   7 110.092 19.7939  19
   0   7   7 111.705 21.5683  16
   0   7   7 138.442 23.5362  87
   0   7   7 87.5574 21.2691   7
   0   7   7 160.968 25.9108   6
   0  -7  -7 132.304 28.5220  61
   0  -7  -7 161.767 30.6846  66
   0   7   7 112.043 23.1731  56
   0   7   7 111.629 23.3337  57
   0   7   7 88.4559 23.5446  54
   0   7   7 137.284 27.9705  55
   0   7   7 102.960 26.9615  53
   0   7   7 117.746 22.8436  23
   0   7   7 114.792 26.6429  24
   0  -7  -7 120.140 26.0903  48
   0  -7  -7 105.152 28.7234  31
   0  -7  -8 417.743 38.8740   9
   0  -7  -8 456.427 43.7929  12
   0   7   8 480.365 50.7643  79
   0   7   8 507.854 39.1122  82
   0   7   8 595.817 50.0892  88
   0   7   8 471.878 41.0459  16
   0   7   8 507.685 40.8082  19
   0   7   8 485.631 38.1430   7
   0   7   8 425.665 41.4177   6
   0   7   8 457.284 42.7912   3
   0   7   8 504.522 44.5795  87
   0   7   8 524.481 39.5072  36
   0  -7  -8 427.784 43.9726  61
   0  -7  -8 403.492 44.0028  66
   0   7   8 439.139 42.0631  56
   0   7   8 457.556 43.1845  57
   0   7   8 537.641 46.7767  54
   0   7   8 515.243 47.3077  55
   0   7   8 515.236 44.5663  23
   0  -7  -8 510.653 43.7079  48
   0  -7  -8 448.106 47.3748  31
   0  -7  -9 9790.25 367.897   9
   0  -7  -9 9257.76 375.814  12
   0  -7  -9 9884.95 384.764   1
   0   7   9 9892.68 377.277   3
   0  -7  -9 9539.70 379.791   2
   0   7   9 9359.56 373.686   6
   0   7   9 9920.05 387.258  88
   0   7   9 9906.74 396.945  15
   0   7   9 9870.75 374.076  19
   0   7   9 9731.70 374.733  16
   0  -7  -9 9437.44 372.004  48
   0  -7  -9 10452.2 383.888  66
   0  -7  -9 9984.93 379.060  61
   0   7   9 9566.23 374.180  56
   0   7   9 9486.04 375.656  57
   0   7   9 10509.5 384.454  87
   0   7   9 9942.18 390.031  24
   0   7   9 10193.8 378.700  23
   0   7   9 9996.99 371.185  82
   0   7   9 10396.5 397.181  79
   0   7   9 10412.0 401.670  78
   0  -7  -9 10131.7 386.187  31
   0   7   9 9829.00 381.070  54
   0   7   9 9855.31 382.497  55
   0   7  10 19858.2 729.324  16
   0   7  10 21789.4 755.071  15
   0   7  10 21435.8 742.000  87
   0   7  10 20352.1 743.264  88
   0  -7 -10 19810.3 730.787  66
   0  -7 -10 19260.1 726.785  61
   0  -7 -10 20081.8 735.997  31
   0   7  10 19887.2 731.608  54
   0   7  10 19607.9 726.938   3
   0  -7 -10 19679.2 732.446   2
   0  -7 -10 20890.9 738.911   1
   0   7  10 20721.3 753.791  79
   0   7  10 21297.2 760.281  78
   0   7  10 20505.9 726.251  82
   0  -7 -10 18853.4 727.206  12
   0  -7 -10 19327.6 714.016   9
   0   7  10 20362.4 732.045  23
   0   7  10 19878.4 744.867  24
   0   7  11 5442.22 239.474  87
   0   7  11 5513.80 226.829  82
   0   7  11 5903.95 254.967  80
   0  -7 -11 5235.22 224.791  66
   0  -7 -11 5160.37 229.198  31
   0   7  11 5497.12 243.868  24
   0   7  11 5489.47 231.649  23
   0  -7 -11 5259.97 227.254  49
   0   7  11 5526.57 229.708  19
   0   7  11 5207.04 228.341  16
   0   7  11 5471.76 249.714  15
   0   7  11 5272.79 241.329  88
   0   7  11 5236.93 252.170  89
   0  -7 -11 4901.71 226.828   2
   0   7  11 4929.44 220.452   3
   0  -7 -11 5380.61 233.286   1
   0   7  12 1981.55 122.175  87
   0  -7 -12 1961.46 117.672  42
   0  -7 -12 2054.22 116.686   1
   0  -7 -12 1779.62 109.550   2
   0   7  12 2038.98 127.489  24
   0   7  12 1944.35 115.131  23
   0  -7 -12 1834.14 109.243  31
   0   7  12 2015.69 113.842  19
   0   7  12 2064.31 131.198  15
   0   7  12 2066.66 116.603  16
   0   7  12 2028.46 130.815  79
   0   7  12 2075.25 131.710  80
   0   7  12 1912.37 130.210  78
   0   7  12 1993.45 111.470  82
   0   7  12 2054.03 127.439  88
   0   7  13 1317.18 111.927  81
   0   7  13 1397.63 91.3131  82
   0   7  13 1324.48 108.338  78
   0   7  13 1169.77 103.053  79
   0  -7 -13 1322.69 91.6970  42
   0   7  13 1299.64 93.8353  23
   0   7  13 1431.71 104.167  24
   0   7  13 1501.41 109.056  15
   0   7  13 1191.73 89.8797  16
   0   7  13 1308.97 111.059  89
   0   7  13 1488.67 104.032  87
   0  -7 -13 1137.89 84.9548   2
   0  -7 -13 1323.88 91.3732   1
   0   7  14 69.4197 33.7078  24
   0   7  14 91.1075 37.5793  23
   0   7  14-8.00068 34.8882  81
   0   7  14 84.5994 37.0130  80
   0   7  14 28.2855 35.8254  79
   0   7  14 32.9884 34.6445  88
   0   7  14 60.0428 33.5402  89
   0   7  14 60.7689 33.5745  15
   0   7  14 67.2050 33.4406  16
   0   7  14 97.6128 43.2934  78
   0   7  15 6518.92 318.622  15
   0   7  15 6499.77 320.260  80
   0   7  15 6615.98 329.811  78
   0   7  15 6268.90 295.310  82
   0   7  15 7628.19 344.629  81
   0   7  15 6517.02 323.130  79
   0   7  15 6796.71 330.576  89
   0   7  15 6667.81 320.217  88
   0   7  15 6877.78 317.296  87
   0   7  15 7147.19 319.514  24
   0   7  16 3139.11 186.397  24
   0   7  16 2920.19 172.623  23
   0   7  16 2850.19 184.686  15
   0   7  16 3288.05 175.026  82
   0   7  16 2917.81 188.871  80
   0   7  16 2963.50 193.662  79
   0   7  16 3060.80 201.185  81
   0   7  16 2930.54 197.078  78
   0   7  16 3055.01 191.044  88
   0   7  16 2609.91 187.692  89
   0   7  16 2823.49 183.376  87
   0   7  16 3268.40 186.715  26
   0   7  17 2699.96 166.780  25
   0   7  17 2700.26 175.633  24
   0   7  17 2498.92 163.058  23
   0   7  17 2762.87 180.532  15
   0   7  17 2489.92 183.962  89
   0   7  17 2529.58 179.965  88
   0   7  17 2572.12 181.887  80
   0   7  17 2689.09 187.864  78
   0   7  17 2826.48 197.727  81
   0   7  17 2879.52 167.875  82
   0   7  17 2838.88 184.863  87
   0   7  17 2721.48 176.031  26
   0   7  18 2954.46 175.052  25
   0   7  18 2500.25 170.083  23
   0   7  18 2571.89 177.973  24
   0   7  18 2762.30 198.392  89
   0   7  18 2637.32 168.256  82
   0   7  18 2729.80 190.007  80
   0   7  18 2861.86 202.962  81
   0   7  18 2664.39 195.613  78
   0   7  18 2705.09 186.121  87
   0   7  18 2995.81 185.506  26
   0   7  19-31.6084 38.3866  89
   0   7  19 19.3135 39.8934  87
   0   7  19 16.8826 35.8279  26
   0   7  19 30.3248 43.6723  23
   0   7  19-9.51837 39.3218  80
   0   7  19 43.4364 47.2871  81
   0   7  19-7.14539 37.4679  82
   0   7  20 900.496 101.714  23
   0   7  20 892.848 114.482  89
   0   7  20 866.899 104.250  80
   0   7  20 870.252 109.946  81
   0   7  20 870.650 106.197  87
   0   7  20 945.626 101.081  26
   0   7  21 256.801 68.1743  89
   0   7  21 252.302 65.1223  87
   0   7  21 260.712 63.2004  23
   0   7  21 251.409 56.1384  26
   0   7  21 303.531 65.3336  80
   0   7  21 348.244 70.9171  81
   0   7  22 30.8110 41.7848  23
   0   7  22 47.9502 30.1726  26
   0   7  23 95.5865 40.0176  26
   0   7  23 137.875 49.0800  23
   0   7  23 83.3173 45.3066  80
   0   7  24 649.955 74.0394  26
   0   7  24 435.229 71.6696  80
   0   7  25 299.445 48.4091  26
   0   7  25 174.325 49.5483  80
   0   7  26 4.10041 22.5863  26
   0  -8  20 36.6215 26.0095  84
   0  -8  20 40.5970 20.3725  22
   0  -8  19 2654.17 164.876  84
   0  -8  19 2906.68 168.557  18
   0  -8  19 2082.76 134.711  14
   0  -8  19 2344.99 145.714  22
   0  -8  18 949.840 101.136  84
   0  -8  18 682.023 81.6064  22
   0  -8  18 729.484 77.0131  14
   0  -8  18 1021.13 102.780  18
   0  -8  17 142.731 43.0887  14
   0  -8  17 121.328 49.9845  84
   0  -8  16-21.5332 32.0285  14
   0  -8  16 9.57759 37.3039  86
   0  -8  16 30.5400 38.3911  84
   0  -8  16 18.1800 39.5836  85
   0  -8  16 19.9567 40.0609  18
   0  -8  16 17.3058 31.5257  22
   0  -8  15 1040.11 113.750  85
   0  -8  15 1155.96 127.219  84
   0  -8  15 1298.51 122.712  22
   0  -8  15 1271.01 131.421  18
   0  -8  14 156.251 47.2335  14
   0  -8  14 97.6131 54.1459  84
   0  -8  14 157.301 51.3676  86
   0  -8  14 232.018 59.0575  85
   0  -8  14 151.487 52.4566  22
   0  -8  14 168.281 62.5505  18
   0  -8  14 233.303 64.2475  17
   0  -8  13 113.396 54.0650  18
   0  -8  13 62.5045 45.3756  86
   0  -8  13 66.6002 48.1497  85
   0  -8  13 42.8025 37.5820  84
   0  -8  13-7.73737 34.5409  14
   0  -8  13 11.0528 44.3864  76
   0  -8  13 62.4790 44.2093  75
   0  -8  13 18.9160 41.1989  22
   0  -8  12 741.252 85.2138  14
   0  -8  12 937.196 111.846  18
   0  -8  12 822.627 104.915  17
   0  -8  12 728.349 101.938  86
   0  -8  12 1088.26 110.912  85
   0  -8  12 1001.71 110.945  84
   0  -8  12 1019.74 108.596  74
   0  -8  12 865.480 111.162  76
   0  -8  12 783.078 102.639  75
   0  -8  11 3789.38 235.704  86
   0  -8  11 3301.59 204.943  83
   0  -8  11 4079.78 233.469  85
   0  -8  11 3679.24 236.022  84
   0  -8  11 4036.53 222.409  27
   0  -8  11 3812.10 212.102  14
   0  -8  11 3771.47 231.510  18
   0  -8  11 4386.40 250.233  17
   0  -8  11 4019.08 247.127  76
   0  -8  11 3841.81 235.110  75
   0  -8  11 3833.01 233.565  74
   0  -8  10 45.7500 38.8452  84
   0  -8  10 24.1748 35.1011  85
   0  -8  10 27.2007 33.0448  86
   0  -8  10 25.7396 31.2710  18
   0  -8  10 27.8873 37.3300  17
   0  -8  10 7.07039 35.1151  27
   0  -8  10 13.3343 29.0455  14
   0  -8  10 38.2333 31.0356  83
   0  -8  10 25.8602 32.5193  74
   0  -8  10 35.5977 35.7393  75
   0  -8  10 19.0253 30.7328  76
   0  -8   9 95.7003 38.1734  74
   0  -8   9 17.6351 41.2969  76
   0  -8   9 57.5720 33.1701  75
   0  -8   9 118.178 41.2184  86
   0  -8   9 133.531 41.6154  85
   0  -8   9 118.555 46.0183  84
   0  -8   9 125.585 43.3490  18
   0  -8   9 85.9851 45.1978  17
   0  -8   9 85.1178 40.4452  27
   0   8  -9 71.7254 29.9469  10
   0  -8   9 80.2098 34.1317  14
   0  -8   9 125.896 38.6547  21
   0  -8   9 127.824 38.5005  83
   0   8  -8 756.519 72.8769   7
   0  -8   8 656.048 79.2343  75
   0  -8   8 762.097 88.1794  76
   0  -8   8 768.564 83.1820  74
   0  -8   8 783.573 79.7862  21
   0  -8   8 695.614 85.1295  17
   0  -8   8 666.880 79.6857  18
   0  -8   8 873.739 92.2962  86
   0  -8   8 704.161 79.7811  85
   0  -8   8 858.325 90.4194  84
   0  -8   8 782.479 74.0426  83
   0   8  -8 793.027 79.4746  10
   0  -8   8 798.809 75.6477  14
   0  -8   7 966.489 85.3141  27
   0  -8   7 1085.53 98.5554  17
   0  -8   7 950.450 84.7418  21
   0  -8   7 962.469 97.6704  76
   0  -8   7 921.547 89.8004  74
   0  -8   7 1111.85 96.6714  75
   0  -8   7 884.107 89.2654  84
   0  -8   7 1111.37 100.461  86
   0  -8   7 980.129 87.5063  85
   0  -8   7 1110.59 85.4081  14
   0   8  -7 999.820 80.4560  70
   0  -8   6 3522.78 180.295  27
   0  -8   6 3566.95 197.430  17
   0  -8   6 3563.15 181.525  92
   0  -8   6 3591.08 181.809  21
   0  -8   6 3269.43 168.417  83
   0   8  -6 3765.01 174.066  34
   0  -8   6 3153.26 187.176  75
   0  -8   6 3327.33 192.990  76
   0  -8   6 3286.75 187.043  74
   0   8  -6 3821.03 178.673  70
   0  -8   5 568.575 66.2602  17
   0  -8   5 357.597 53.1617  76
   0  -8   5 347.399 52.0513  75
   0   8  -5 374.868 47.6977  34
   0  -8   5 473.393 51.8122  92
   0   8  -5 375.463 48.1230  70
   0  -8   5 384.349 47.1768  61
   0  -8   5 436.926 54.3097  27
   0   8  -5 419.199 46.2111  53
   0  -8   5 398.630 47.0720  14
   0   8  -5 426.947 43.8337  12
   0  -8   5 381.727 52.1442  85
   0  -8   5 380.464 44.6501  83
   0  -8   5 296.650 45.0866  21
   0   8  -5 378.828 51.0771   7
   0  -8   5 374.582 42.1604   8
   0  -8   4 7835.98 323.467  49
   0   8  -4 8571.24 331.940  70
   0   8  -4 8912.06 330.996  34
   0  -8   4 7432.69 339.355  76
   0  -8   4 7425.27 325.281  61
   0  -8   4 7967.43 327.170  27
   0   8  -4 8261.63 322.435  53
   0  -8   4 7653.77 327.637   9
   0  -8   4 7858.37 319.768   8
   0   8  -4 8464.73 318.680  12
   0  -8   4 7979.40 322.669  14
   0  -8   4 7552.83 314.569  83
   0  -8   4 7988.98 332.628  85
   0  -8   4 7714.07 327.008  21
   0   8  -4 8410.77 332.748   7
   0  -8   3 1495.14 92.9031  46
   0  -8   3 1532.54 96.2556  49
   0  -8   3 1698.87 105.464  75
   0   8  -3 1755.20 103.588  70
   0   8  -3 1671.01 102.366   7
   0   8  -3 1875.75 102.678  34
   0  -8   3 1628.66 94.6129  65
   0  -8   3 1515.39 97.6747  61
   0  -8   3 1424.73 93.5673  27
   0  -8   3 1411.02 90.6755  31
   0   8  -3 1735.50 96.9478  53
   0  -8   3 1620.77 95.4067   8
   0  -8   3 1777.07 95.5655  14
   0  -8   3 1663.35 100.945   9
   0   8  -3 1615.48 91.8607  12
   0  -8   3 1657.50 99.5874  85
   0  -8   3 1581.20 87.5649  83
   0  -8   3 1447.85 93.3936  21
   0  -8   2 8187.15 328.437  83
   0  -8   2 8543.56 332.508   1
   0   8  -2 8752.95 350.818   7
   0   8  -2 9632.10 352.106  34
   0  -8   2 8896.31 339.736  42
   0   8  -2 9152.32 351.654  70
   0  -8   2 8746.97 351.411  61
   0  -8   2 8717.60 345.115  65
   0  -8   2 8373.29 339.606  27
   0  -8   2 8207.14 343.566  31
   0   8  -2 9391.89 346.784  53
   0  -8   2 8038.78 323.911  20
   0   8  -2 9084.79 341.662  12
   0  -8   2 8933.14 350.535   9
   0  -8   2 9179.47 351.447  49
   0  -8   2 9242.69 356.671  48
   0  -8   2 8832.18 346.130  46
   0  -8   1 7.32177 24.9878  49
   0  -8   1 54.5101 26.0252  48
   0  -8   1 37.2930 16.5943  83
   0   8  -1 80.0808 31.7295   7
   0  -8   1 33.2578 21.0318   1
   0  -8   1 3.09703 20.2728  42
   0   8  -1 89.5317 29.2056  70
   0  -8   1 50.9492 15.4045  20
   0  -8   1 43.3005 19.7204  21
   0  -8   1 27.1725 21.9781  65
   0  -8   1 11.1723 23.8157  66
   0  -8   1 60.5682 29.7472  61
   0   8  -1 42.1546 23.2401  53
   0  -8   1 53.5778 28.0716   9
   0   8  -1 86.1406 25.4144  12
   0   8  -1 41.4438 26.5125  34
   0  -8   1 21.5472 20.5260  27
   0  -8   1 27.7250 24.8331  31
   0   8   0 68.9072 27.9879  70
   0  -8   0 98.3312 15.2196  20
   0  -8   0 48.6491 14.3089  83
   0  -8   0 134.452 32.8325  48
   0  -8   0 75.3922 29.1538  49
   0  -8   0 83.7498 28.7033  66
   0  -8   0 47.6589 28.0011  61
   0  -8   0 210.555 34.6214  65
   0  -8   0 75.5372 28.6828  31
   0   8   0 159.004 31.3809  53
   0   8   0 37.6509 27.2005  55
   0   8   0 65.8014 29.7048   7
   0  -8   0 54.3007 21.9589   1
   0  -8   0 47.6690 25.3829   9
   0   8   0 116.932 25.9065  12
   0   8   0 20.1602 26.5051  34
   0   8   1 13.3616 21.5769  70
   0   8   1 6.41863 25.1956  69
   0  -8  -1 12.4841 9.02708  20
   0  -8  -1 14.3000 23.3529  66
   0  -8  -1-13.6202 23.9103  65
   0  -8  -1 14.3177 23.6402  61
   0  -8  -1 40.9347 25.9435  31
   0   8   1 20.0148 24.7383  55
   0   8   1-6.28278 23.2968  53
   0  -8  -1-6.54743 24.0678   9
   0   8   1 14.4874 19.7509  12
   0  -8  -1 3.59548 24.7570  48
   0  -8  -1 3.53988 24.6167  49
   0   8   1-3.28748 25.4091  34
   0  -8  -1-0.97837 9.04132  83
   0   8   1 23.1088 24.9007   7
   0  -8  -1 21.1334 22.1287   1
   0  -8  -2 7066.89 269.600  48
   0  -8  -2 7145.78 269.387  65
   0  -8  -2 6521.06 266.002  61
   0  -8  -2 6935.56 269.696  66
   0   8   2 6872.83 265.628  55
   0   8   2 7038.63 264.478  53
   0   8   2 6826.51 260.008  12
   0  -8  -2 6716.16 262.652   9
   0   8   2 6798.84 263.611   7
   0  -8  -2 6535.06 256.618   1
   0  -8  -2 5599.91 225.634  20
   0  -8  -2 6613.60 266.088  31
   0   8   2 6921.11 265.775  70
   0   8   2 7127.26 266.103  69
   0  -8  -3 1750.43 97.0551  61
   0  -8  -3 1821.72 98.6395  66
   0   8   3 1816.20 96.8036  55
   0   8   3 1715.93 94.0267  53
   0   8   3 1865.64 92.5955  12
   0  -8  -3 1824.86 93.9649   9
   0  -8  -3 1431.67 59.1398  20
   0   8   3 1475.10 60.4992  16
   0   8   3 1766.93 92.7719   7
   0  -8  -3 1799.00 97.8685  31
   0   8   3 1806.40 95.7046  70
   0  -8  -3 1840.02 97.1563  48
   0  -8  -4 5020.08 213.699  66
   0  -8  -4 5256.80 214.861  61
   0   8   4 4960.92 208.999  29
   0  -8  -4 4876.42 213.892  31
   0   8   4 4978.94 209.762  53
   0   8   4 4973.27 212.256  55
   0   8   4 4940.18 211.000  54
   0   8   4 5000.45 207.407  12
   0  -8  -4 4912.90 207.392   9
   0   8   4 4655.86 178.242  16
   0   8   4 4768.49 205.093   6
   0   8   4 5168.40 208.055   7
   0  -8  -4 4770.78 209.514  48
   0   8   4 5081.88 211.614  70
   0  -8  -5 940.905 67.4213  61
   0  -8  -5 829.168 65.6816  66
   0  -8  -5 839.313 65.2305  31
   0   8   5 796.233 59.8002  29
   0   8   5 761.268 60.8920  55
   0   8   5 804.701 61.6211  54
   0   8   5 896.093 65.0409  53
   0   8   5 922.318 63.4962  12
   0  -8  -5 903.068 61.3599   9
   0  -8  -5 824.280 62.4237  48
   0   8   5 772.068 42.0925  16
   0   8   5 702.822 57.3212   6
   0   8   5 860.103 59.1468   7
   0   8   5 825.960 45.0664  87
   0   8   5 794.800 60.4214  70
   0   8   6 23529.6 885.137  87
   0  -8  -6 25271.1 906.237  48
   0   8   6 24455.8 881.819  16
   0   8   6 23666.7 902.611   6
   0   8   6 26711.5 901.639   7
   0  -8  -6 25641.7 908.179   1
   0  -8  -6 24962.5 904.154   2
   0   8   6 25761.2 909.383  70
   0  -8  -6 26251.3 911.030  61
   0  -8  -6 25666.6 911.635  66
   0   8   6 25669.6 909.416  57
   0   8   6 25606.3 910.522  54
   0   8   6 25959.4 911.584  55
   0   8   6 25536.7 910.345  53
   0   8   6 25256.4 906.338  12
   0  -8  -6 25689.4 902.172   9
   0   8   6 24597.1 890.154  23
   0  -8  -6 26487.9 914.846  31
   0   8   6 25598.2 904.648  29
   0   8   7 2718.43 121.799  87
   0  -8  -7 2863.74 134.510  48
   0   8   7 2655.38 130.411   6
   0  -8  -7 2665.52 133.162   2
   0  -8  -7 2799.79 138.271   1
   0   8   7 2746.20 126.891   7
   0   8   7 2637.55 126.982  36
   0   8   7 2871.64 137.123  70
   0   8   7 2639.67 121.311  19
   0   8   7 2627.40 116.749  16
   0  -8  -7 2830.71 137.147  61
   0  -8  -7 2590.03 136.605  66
   0   8   7 2650.25 134.199  57
   0   8   7 2654.42 137.000  53
   0   8   7 2513.58 134.430  55
   0   8   7 2658.66 136.465  54
   0   8   7 2663.18 132.591  12
   0  -8  -7 2762.09 129.500   9
   0   8   7 2712.41 123.513  23
   0   8   7 2655.95 131.997  24
   0  -8  -7 2787.13 139.698  31
   0   8   7 2623.92 129.305  29
   0  -8  -8 832.565 58.4226   9
   0   8   8 815.516 64.2085  12
   0   8   8 907.191 73.0897  79
   0   8   8 824.898 62.3807  88
   0   8   8 827.236 53.9026  16
   0   8   8 728.812 53.7885  19
   0   8   8 743.407 59.1624   6
   0  -8  -8 864.355 68.4035   1
   0   8   8 761.918 55.5935   7
   0  -8  -8 848.689 66.4065   2
   0   8   8 896.552 58.7075  87
   0   8   8 839.692 57.1461  36
   0  -8  -8 890.794 66.7667  61
   0  -8  -8 835.153 66.3049  66
   0   8   8 866.150 64.0962  57
   0   8   8 788.612 62.6422  56
   0   8   8 744.292 62.6998  54
   0   8   8 856.091 66.0543  55
   0   8   8 871.948 60.3537  23
   0  -8  -8 758.233 60.0314  48
   0   8   8 808.922 59.5849  29
   0  -8  -8 882.815 69.6975  31
   0  -8  -9 9837.52 396.033   9
   0   8   9 10210.5 404.763   6
   0  -8  -9 10903.9 415.732   1
   0  -8  -9 10343.4 409.865   2
   0   8   9 10289.0 405.960   3
   0   8   9 10804.1 413.348  88
   0   8   9 10540.0 425.637  15
   0   8   9 10522.6 397.076  16
   0   8   9 10639.2 400.188  19
   0  -8  -9 10364.6 403.228  48
   0  -8  -9 10767.3 413.198  66
   0  -8  -9 10782.9 410.145  61
   0  -8  -9 10832.1 418.306  65
   0   8   9 10510.2 408.117  57
   0   8   9 10193.1 400.676  58
   0   8   9 10544.8 407.052  56
   0   8   9 10747.7 413.052  54
   0   8   9 10689.3 414.019  55
   0   8   9 10809.9 424.158  79
   0   8   9 10913.3 405.947  87
   0   8   9 10839.7 415.777  24
   0   8   9 10579.8 402.979  23
   0  -8  -9 10740.6 415.899  31
   0   8   9 10367.9 400.374  29
   0  -8 -10 10.7133 17.3049   9
   0   8  10 29.7873 24.0534  87
   0   8  10-6.16149 21.8433  16
   0   8  10 46.2906 29.2061  15
   0   8  10 25.8615 26.2139  88
   0  -8 -10 32.5011 24.3659  61
   0  -8 -10 25.9520 28.5683  65
   0  -8 -10 23.2353 22.3127  66
   0   8  10-6.97559 17.9762  57
   0  -8 -10 4.16809 25.6724  31
   0   8  10 3.88987 20.0473  54
   0   8  10 52.5473 26.1114  55
   0  -8 -10 12.4503 19.8792  48
   0   8  10-10.1026 29.1018  79
   0  -8 -10 57.8074 30.2572   2
   0   8  10 3.55169 18.6292   3
   0   8  10 20.4999 18.2274   6
   0  -8 -10 41.0381 29.6381   1
   0   8  10-13.5678 31.3364  23
   0   8  10-4.45625 26.7519  24
   0   8  11 654.246 65.5296  88
   0  -8 -11 658.062 56.8414  61
   0  -8 -11 636.152 63.2979  65
   0  -8 -11 676.565 59.6013  66
   0  -8 -11 675.182 63.0538  31
   0   8  11 609.241 64.7619  24
   0   8  11 556.117 57.2854  23
   0   8  11 593.400 59.3927  87
   0   8  11 594.519 53.7270  19
   0   8  11 693.640 57.8155  16
   0   8  11 690.851 71.4620  15
   0   8  11 557.752 67.9166  78
   0  -8 -11 705.246 62.6193  49
   0  -8 -11 734.368 65.6349   1
   0   8  11 693.057 57.1850   3
   0  -8 -11 627.552 61.1109   2
   0   8  12 3015.14 154.108  16
   0   8  12 3183.85 177.153  15
   0   8  12 3102.51 154.530  19
   0   8  12 3244.56 166.888  87
   0  -8 -12 3180.34 166.866  42
   0  -8 -12 3209.24 161.943  31
   0  -8 -12 3062.86 161.309   1
   0  -8 -12 2919.36 157.223   2
   0   8  12 3015.19 167.822  24
   0   8  12 2972.21 158.030  23
   0   8  12 3115.38 169.178  88
   0   8  12 3236.05 178.462  80
   0   8  12 3142.21 179.901  78
   0   8  12 3131.28 177.234  79
   0  -8 -12 3257.12 163.602  65
   0   8  13 126.089 35.5537  87
   0  -8 -13 46.7441 29.2287  42
   0   8  13 114.614 41.9736  89
   0  -8 -13 98.2589 31.8230   2
   0  -8 -13 81.3458 30.3658   1
   0   8  13 93.9575 25.6050  19
   0   8  13 130.263 32.5953  16
   0   8  13 78.5558 35.6353  15
   0   8  13 162.628 45.9802  81
   0   8  13 92.8891 38.8706  78
   0   8  13 80.1595 35.1740  79
   0   8  13 83.6761 34.3247  23
   0   8  13 88.8866 36.6338  24
   0   8  14 18034.0 706.301  89
   0   8  14 17652.8 690.105  88
   0   8  14 18641.7 698.896  15
   0   8  14 17262.9 666.643  16
   0  -8 -14 15936.5 657.981   2
   0  -8 -14 17307.5 667.065   1
   0   8  14 17557.1 670.999  23
   0   8  14 18449.0 691.376  24
   0   8  14 17664.7 711.874  81
   0   8  14 18007.1 699.784  79
   0   8  14 17905.3 698.263  80
   0   8  14 17204.0 700.506  78
   0   8  15 2126.24 142.214  24
   0   8  15 1988.78 152.794  81
   0   8  15 2113.03 152.929  78
   0   8  15 1820.07 140.182  80
   0   8  15 1603.99 136.352  79
   0   8  15 2019.30 141.789  15
   0   8  15 2000.60 141.647  88
   0   8  15 1765.55 145.203  89
   0   8  15 1936.28 136.204  87
   0   8  16 3662.43 206.196  24
   0   8  16 3229.14 188.979  23
   0   8  16 3884.12 216.724  15
   0   8  16 3410.39 212.964  79
   0   8  16 3439.68 222.596  81
   0   8  16 3240.38 213.031  78
   0   8  16 3558.04 212.613  80
   0   8  16 3215.97 214.908  89
   0   8  16 3430.71 208.237  88
   0   8  16 3765.74 208.945  87
   0   8  17 194.364 51.3548  23
   0   8  17 233.650 53.5769  24
   0   8  17 270.417 56.1971  26
   0   8  17 242.495 53.7022  15
   0   8  17 169.497 51.7712  80
   0   8  17 81.8327 48.1780  81
   0   8  17 115.559 53.4131  78
   0   8  17 263.053 63.9469  89
   0   8  17 166.067 50.7391  88
   0   8  17 164.155 50.3032  87
   0   8  18 222.762 56.4707  23
   0   8  18 258.596 54.9959  26
   0   8  18 186.666 52.1313  24
   0   8  18 200.943 45.8662  25
   0   8  18 208.986 58.4946  15
   0   8  18 262.558 64.1599  78
   0   8  18 211.892 54.2026  87
   0   8  18 187.006 54.3772  88
   0   8  18 247.226 65.4306  89
   0   8  18 205.299 58.6583  80
   0   8  18 257.522 67.3148  81
   0   8  19 211.109 60.3139  80
   0   8  19 232.700 66.0741  81
   0   8  19 234.377 57.0607  23
   0   8  19 309.501 63.6616  26
   0   8  19 198.080 65.4467  78
   0   8  19 182.151 67.2398  89
   0   8  19 196.182 60.1362  87
   0   8  20 732.583 90.8804  23
   0   8  20 856.312 97.2147  24
   0   8  20 720.451 91.1123  26
   0   8  20 622.311 96.1604  89
   0   8  20 870.181 101.145  87
   0   8  20 772.567 99.2653  80
   0   8  20 695.251 103.884  81
   0   8  21-31.4246 41.8992  23
   0   8  21 42.7061 33.2672  26
   0   8  21-32.5488 39.5288  89
   0   8  21 19.4938 46.4951  87
   0   8  21 22.1452 43.1266  81
   0   8  21-9.46870 38.0146  80
   0   8  22 7.66172 34.9955  23
   0   8  22 24.4931 38.1289  26
   0   8  22 10.5935 41.2631  81
   0   8  23 1106.34 107.920  23
   0   8  23 1064.67 110.250  80
   0   8  23 1153.97 106.323  26
   0   8  24 492.179 66.4619  26
   0   8  24 458.948 71.7331  80
   0   8  25 1158.86 104.867  80
   0   8  25 1449.57 104.916  26
   0   8  26 487.172 61.3424  80
   0   8  26 523.678 56.2489  26
   0  -9  19-5.69965 27.7497  84
   0  -9  19-4.09236 19.1111  22
   0  -9  18 74.8055 28.1951  14
   0  -9  18 56.1070 31.4722  22
   0  -9  18 34.3592 40.2164  18
   0  -9  18 100.942 34.4745  84
   0  -9  17 1955.21 141.521  22
   0  -9  17 2312.35 164.765  84
   0  -9  17 1802.24 128.460  14
   0  -9  17 2363.51 160.830  18
   0  -9  16 158.274 47.2171  86
   0  -9  16 182.594 56.4148  84
   0  -9  16 152.117 42.6670  14
   0  -9  15 76.8924 39.9082  14
   0  -9  15 186.258 48.2665  22
   0  -9  15 128.122 49.1112  18
   0  -9  15 126.799 52.3417  85
   0  -9  15 126.862 48.6317  86
   0  -9  15 114.311 48.7080  84
   0  -9  14 6466.80 329.811  22
   0  -9  14 6607.51 349.948  17
   0  -9  14 6199.12 335.588  18
   0  -9  14 5834.15 322.174  85
   0  -9  14 6003.45 339.196  84
   0  -9  13 120.620 54.4727  84
   0  -9  13 105.890 43.7810  86
   0  -9  13 9.52910 49.1304  85
   0  -9  13 75.6589 37.6071  14
   0  -9  13 63.6128 43.8352  75
   0  -9  13 67.8363 55.0735  76
   0  -9  13 9.61974 41.9281  22
   0  -9  13 92.2483 53.7758  18
   0  -9  13 33.5211 44.8951  17
   0  -9  12 6718.98 344.095  18
   0  -9  12 6220.24 347.054  76
   0  -9  12 6294.16 343.175  75
   0  -9  12 6573.22 335.603  85
   0  -9  12 6649.89 348.112  86
   0  -9  12 6719.93 355.849  84
   0  -9  12 6435.73 315.816  14
   0  -9  11 5762.43 309.106  18
   0  -9  11 6161.35 324.083  17
   0  -9  11 6331.70 315.805  74
   0  -9  11 5718.06 321.640  76
   0  -9  11 5039.62 303.544  75
   0  -9  11 5229.06 305.328  86
   0  -9  11 5200.56 305.866  84
   0  -9  11 6022.28 309.083  85
   0  -9  11 5692.43 283.962  14
   0  -9  10 2049.80 152.945  18
   0  -9  10 2043.54 162.393  17
   0  -9  10 1760.32 129.385  14
   0  -9  10 1722.09 149.348  75
   0  -9  10 2029.80 155.606  74
   0  -9  10 2347.11 171.759  76
   0  -9  10 1595.39 145.453  86
   0  -9  10 1863.60 146.928  85
   0  -9  10 1850.29 154.741  84
   0  -9  10 1766.78 129.254  83
   0  -9   9 388.623 64.8488  85
   0  -9   9 307.169 62.8585  84
   0  -9   9 341.930 62.4178  86
   0  -9   9 266.320 59.2044  18
   0  -9   9 264.214 62.3645  17
   0  -9   9 282.008 52.4728  21
   0   9  -9 273.507 52.3699  10
   0  -9   9 325.800 53.1758  14
   0  -9   9 189.257 53.1670  74
   0  -9   9 406.196 73.5612  76
   0  -9   9 161.239 50.9986  75
   0  -9   9 265.457 50.7447  83
   0   9  -8 7278.91 318.202  29
   0  -9   8 6158.21 309.069  27
   0  -9   8 6925.66 308.732  14
   0   9  -8 7315.80 323.484  10
   0  -9   8 6874.69 325.373  85
   0  -9   8 6404.79 300.231  83
   0  -9   8 6499.01 333.873  84
   0  -9   8 7093.65 343.240  86
   0  -9   8 7051.49 320.040  21
   0   9  -8 7129.70 311.458   7
   0  -9   8 6531.93 334.661  17
   0  -9   8 6671.75 324.082  18
   0  -9   8 6619.01 337.140  76
   0  -9   8 6353.83 328.973  75
   0  -9   8 6758.20 329.670  74
   0  -9   7 139.671 36.9201  14
   0   9  -7 196.822 43.1964  10
   0  -9   7 154.526 41.7524  85
   0  -9   7 143.522 44.2750  84
   0  -9   7 136.314 45.2005  86
   0  -9   7 152.155 46.0171  18
   0  -9   7 218.716 53.7894  17
   0  -9   7 206.936 45.6283  21
   0   9  -7 176.966 38.0684  70
   0   9  -7 227.490 42.5449   7
   0  -9   7 148.937 38.7762  83
   0  -9   7 132.930 43.5077  74
   0  -9   7 114.525 39.0341  75
   0  -9   7 190.691 50.7261  76
   0   9  -6 8944.93 353.123  70
   0  -9   6 8033.34 375.340  76
   0  -9   6 7979.58 365.372  74
   0  -9   6 8357.57 369.033  75
   0  -9   6 7684.04 348.263  27
   0   9  -6 8449.30 348.353  55
   0  -9   6 7790.69 354.513  85
   0   9  -6 8496.45 352.477   7
   0  -9   6 7784.35 350.966  21
   0  -9   6 7996.85 373.245  17
   0  -9   6 8274.52 346.534  14
   0  -9   5 1767.75 125.069  74
   0  -9   5 1903.70 129.882  75
   0  -9   5 1768.65 131.227  76
   0   9  -5 2022.09 118.429  34
   0   9  -5 2118.77 123.059  70
   0   9  -5 2006.94 114.920  69
   0  -9   5 1993.52 122.424  27
   0   9  -5 2119.29 122.207  55
   0   9  -5 1795.23 110.536  53
   0  -9   5 1844.14 118.825  21
   0  -9   5 1678.69 105.627  83
   0  -9   5 1978.90 136.913  17
   0  -9   4 176.125 35.1197  92
   0  -9   4 173.333 39.3193  85
   0  -9   4 265.779 48.5049  17
   0  -9   4 119.483 29.1921  83
   0  -9   4 174.125 41.3482  74
   0  -9   4 166.364 37.5157  75
   0  -9   4 143.583 42.0853  76
   0  -9   4 138.806 36.6899  27
   0  -9   4 175.474 37.8305  61
   0   9  -4 198.160 35.7074  53
   0   9  -4 243.946 38.9989  55
   0  -9   4 166.177 35.5930  21
   0  -9   4 120.887 31.7262   8
   0   9  -4 211.280 40.4064  34
   0  -9   4 201.661 36.9780  49
   0  -9   4 224.718 39.3767   9
   0  -9   4 175.162 33.2631  14
   0   9  -4 183.677 32.9196  12
   0   9  -4 164.702 36.2665  70
   0   9  -4 132.301 33.7131  69
   0  -9   3 1266.91 80.2754  83
   0  -9   3 1375.68 94.1920  85
   0   9  -3 1386.35 93.7426  34
   0  -9   3 1469.81 96.9309  49
   0  -9   3 1325.39 90.5196  46
   0   9  -3 1557.38 95.1455  69
   0   9  -3 1385.99 95.6993  70
   0  -9   3 1414.47 92.9103  21
   0  -9   3 1335.41 96.4580  61
   0   9  -3 1621.64 100.398  55
   0   9  -3 1356.99 90.6099  53
   0   9  -3 1413.20 98.5907   7
   0  -9   3 1468.60 98.4667   9
   0  -9   3 1381.40 92.1851   8
   0  -9   3 1458.95 90.2302  14
   0   9  -3 1455.06 88.8529  12
   0  -9   3 1471.25 93.4552  27
   0  -9   2 6984.57 285.090  83
   0   9  -2 7491.14 312.257   7
   0  -9   2 7235.27 305.856  46
   0  -9   2 7473.35 311.119  49
   0   9  -2 7739.89 311.539  70
   0   9  -2 7700.43 307.151  69
   0  -9   2 7507.64 300.168  42
   0  -9   2 7297.83 313.557  61
   0   9  -2 7828.75 311.903  55
   0   9  -2 7768.50 306.088  53
   0  -9   2 6937.80 307.281   9
   0   9  -2 7883.90 302.671  12
   0  -9   2 7651.59 307.710   8
   0  -9   2 7282.64 295.826  14
   0   9  -2 7679.85 308.800  34
   0  -9   2 6928.05 298.792  21
   0  -9   2 6664.34 302.025  31
   0   9  -1 3430.62 161.859  34
   0  -9   1 3147.73 153.846  42
   0  -9   1 3375.17 166.939  48
   0  -9   1 3014.53 160.625  49
   0  -9   1 3195.76 164.423  61
   0   9  -1 3349.67 162.503  55
   0   9  -1 3216.79 156.365  53
   0   9  -1 3347.94 163.889   7
   0   9  -1 3299.18 158.192  69
   0   9  -1 3127.97 160.421  70
   0  -9   1 3060.43 159.077   9
   0   9  -1 3239.06 153.196  12
   0  -9   1 2933.60 157.798  31
   0   9   0 19185.3 686.182  34
   0  -9   0 18342.7 680.716  42
   0   9   0 19048.1 684.857  69
   0   9   0 19126.1 688.127  70
   0   9   0 18752.0 686.403  55
   0   9   0 18490.7 681.883  53
   0   9   0 18415.9 677.548  12
   0  -9   0 17955.6 684.382   9
   0  -9   0 18125.9 690.398  48
   0  -9   0 18254.7 688.083  49
   0  -9   0 17653.0 687.604  61
   0  -9   0 18584.6 690.417  66
   0   9   0 18632.1 687.626   7
   0  -9   0 17741.0 684.052  31
   0   9   1 851.604 70.0243  70
   0   9   1 1028.93 72.2223  69
   0   9   1 967.254 72.7701  34
   0  -9  -1 802.369 69.8435  61
   0  -9  -1 830.509 69.8846  66
   0   9   1 970.499 72.0325  53
   0  -9  -1 888.096 69.5302   9
   0   9   1 808.627 63.4402  12
   0  -9  -1 813.709 70.6791  49
   0  -9  -1 820.992 72.3944  48
   0   9   1 889.072 70.2470  55
   0  -9  -1 769.537 67.7693  31
   0  -9  -1 775.926 62.8107   2
   0   9   1 844.177 69.4784   7
   0  -9  -2 1383.07 92.2720  31
   0  -9  -2 1441.19 89.9055   9
   0   9   2 1402.80 86.6736  12
   0  -9  -2 1446.04 94.9024  48
   0  -9  -2 1407.89 93.4406  49
   0   9   2 1456.89 92.4500  55
   0   9   2 1399.67 88.5922  53
   0   9   2 1494.50 92.3988  69
   0   9   2 1407.94 92.1108  70
   0  -9  -2 1347.07 92.0434  61
   0  -9  -2 1366.32 92.0387  66
   0   9   2 1444.22 90.5012   7
   0  -9  -2 1316.55 83.2632   2
   0  -9  -3 1708.12 105.822  31
   0  -9  -3 1682.45 100.878   9
   0   9   3 1823.80 100.169  12
   0  -9  -3 1673.01 105.043  48
   0  -9  -3 1933.71 109.665  49
   0   9   3 1815.40 103.945  53
   0   9   3 1696.56 103.263  55
   0   9   3 1910.54 105.909  70
   0  -9  -3 1729.31 106.695  66
   0  -9  -3 1733.37 105.244  61
   0  -9  -3 1734.76 98.1461   2
   0  -9  -3 1686.37 97.6357   1
   0   9   3 1742.97 102.927   7
   0   9   4 2057.07 114.833  29
   0  -9  -4 2042.94 120.483  31
   0   9   4 2046.23 113.589  12
   0  -9  -4 2074.99 114.574   9
   0  -9  -4 2230.78 121.967  48
   0   9   4 2259.57 121.260  54
   0   9   4 2244.13 119.683  53
   0   9   4 2227.33 119.578  55
   0   9   4 2276.31 119.442  70
   0  -9  -4 2180.93 122.858  66
   0  -9  -4 2009.26 119.197  61
   0  -9  -4 2235.14 124.135  65
   0  -9  -4 2076.32 113.580   2
   0  -9  -4 2089.88 114.314   1
   0   9   4 2233.30 116.161   7
   0   9   5 1928.17 108.777  29
   0  -9  -5 1788.51 112.733  31
   0   9   5 1809.52 110.599  54
   0   9   5 1915.81 110.803  53
   0   9   5 1949.57 111.574  55
   0  -9  -5 1927.90 107.114   9
   0   9   5 2032.84 108.791  12
   0  -9  -5 1939.01 112.556  48
   0   9   5 2054.53 112.543  70
   0   9   5 1919.56 106.013   7
   0  -9  -5 1828.31 108.624   1
   0  -9  -5 1989.42 108.197   2
   0  -9  -5 2168.79 118.934  65
   0  -9  -5 2073.88 115.956  66
   0  -9  -5 1987.65 114.194  61
   0   9   6 16928.8 613.852  29
   0  -9  -6 16613.5 621.955  31
   0   9   6 16736.4 619.627  55
   0   9   6 17612.2 621.205  53
   0   9   6 17008.3 620.128  54
   0   9   6 16359.5 613.448  12
   0  -9  -6 16470.9 610.326   9
   0   9   6 15469.2 581.242  16
   0  -9  -6 16691.9 616.178  48
   0   9   6 16943.5 618.523  70
   0  -9  -6 16252.2 612.613   2
   0   9   6 16511.3 608.300   7
   0  -9  -6 16327.6 615.326   1
   0  -9  -6 16904.1 621.618  66
   0  -9  -6 17036.8 619.941  61
   0   9   7 19269.2 680.719   7
   0  -9  -7 19272.4 692.202   1
   0  -9  -7 18373.0 686.848   2
   0  -9  -7 18377.9 686.829  48
   0   9   7 18441.9 669.332  19
   0   9   7 18356.2 658.946  16
   0   9   7 18429.6 690.488  70
   0  -9  -7 19075.2 694.857  66
   0  -9  -7 19104.5 691.988  61
   0   9   7 18412.8 689.047  57
   0   9   7 18280.4 691.707  53
   0   9   7 18717.3 693.636  54
   0   9   7 18782.0 693.257  55
   0  -9  -7 18965.5 682.732   9
   0   9   7 18556.0 688.533  12
   0   9   7 17323.3 668.620  23
   0  -9  -7 19333.4 696.944  31
   0   9   7 18627.0 685.166  29
   0   9   8 3510.95 174.777  12
   0  -9  -8 3584.75 167.665   9
   0   9   8 3677.26 170.464  88
   0   9   8 3543.08 159.687  19
   0   9   8 3757.40 154.774  16
   0  -9  -8 3509.02 173.560   2
   0   9   8 3922.56 167.402   7
   0  -9  -8 3589.57 177.091   1
   0   9   8 3705.61 160.669  87
   0   9   8 3580.29 167.363  36
   0  -9  -8 3816.94 182.606  65
   0  -9  -8 3932.94 179.818  61
   0  -9  -8 3898.37 182.323  66
   0   9   8 3437.73 173.974  57
   0   9   8 3574.51 174.148  56
   0   9   8 3661.07 180.243  55
   0   9   8 3718.66 179.052  54
   0   9   8 3825.22 175.115  24
   0   9   8 3576.35 162.741  23
   0  -9  -8 3697.58 172.837  48
   0  -9  -8 3862.52 183.298  31
   0   9   8 3634.42 171.139  29
   0  -9  -9 4236.15 188.582   9
   0  -9  -9 4367.64 202.913   1
   0   9   9 4219.26 197.786   3
   0   9   9 4133.15 183.176   7
   0  -9  -9 3833.58 194.355   2
   0   9   9 4325.70 196.821  88
   0   9   9 4284.25 179.684  16
   0   9   9 4546.56 186.422  19
   0  -9  -9 4342.22 194.384  48
   0  -9  -9 4573.66 208.023  65
   0  -9  -9 4399.78 202.093  66
   0  -9  -9 4393.59 199.311  61
   0   9   9 4354.43 198.903  57
   0   9   9 4021.31 194.079  56
   0   9   9 4176.83 200.833  54
   0   9   9 4212.62 202.687  55
   0   9   9 4385.87 209.700  79
   0   9   9 4166.67 185.910  87
   0   9   9 4064.26 186.417  23
   0   9   9 4282.49 200.582  24
   0   9   9 4308.87 192.436  29
   0  -9  -9 4433.90 205.057  31
   0  -9 -10 71.0236 22.9268   9
   0   9  10 39.8203 23.1555  87
   0   9  10 29.6494 20.0496  16
   0   9  10 39.1948 27.8347  15
   0   9  10 4.45071 20.3740  88
   0  -9 -10 38.8474 31.7485  65
   0  -9 -10 25.1357 24.1723  61
   0  -9 -10 22.1461 25.5524  66
   0   9  10 43.9802 22.0662  56
   0   9  10 45.4659 20.5682  57
   0   9  10 81.3951 27.5321  54
   0   9  10 70.0462 26.5495  55
   0   9  10 50.5855 27.9982  24
   0   9  10 60.2137 28.4739  23
   0  -9 -10 81.4606 34.4448   1
   0   9  10 28.8633 22.7541   3
   0  -9 -10 68.9140 33.8408   2
   0  -9 -10 22.1861 18.7598  48
   0  -9 -10 23.4898 28.6012  31
   0   9  11 681.830 75.0316  79
   0   9  11 662.468 74.6328  78
   0   9  11 631.628 73.7333  15
   0   9  11 710.349 57.3624  16
   0   9  11 623.022 54.7800  19
   0   9  11 662.272 61.0044  87
   0  -9 -11 734.716 67.3584   2
   0   9  11 625.737 58.9355   3
   0  -9 -11 696.874 68.2944   1
   0  -9 -11 727.279 66.1852  66
   0  -9 -11 710.222 69.0231  65
   0  -9 -11 765.104 65.2496  61
   0  -9 -11 732.470 67.5902  31
   0   9  11 601.860 60.6007  54
   0  -9 -11 649.996 64.8782  49
   0   9  11 657.102 66.0314  88
   0   9  11 545.568 63.1681  24
   0   9  11 781.731 64.7159  23
   0  -9 -12 8604.76 372.106   1
   0  -9 -12 8845.68 369.639   2
   0   9  12 9137.32 399.352  78
   0   9  12 9085.54 392.912  79
   0  -9 -12 9532.79 384.658  42
   0  -9 -12 9476.45 371.923  66
   0  -9 -12 9203.47 377.211  65
   0  -9 -12 8819.72 373.797  31
   0   9  12 8744.85 364.776  23
   0   9  12 9069.47 380.698  24
   0  -9 -12 9032.99 370.592  49
   0   9  12 9125.76 394.335  15
   0   9  12 8861.80 361.856  19
   0   9  12 9076.13 360.220  16
   0   9  12 8974.37 370.588  87
   0   9  12 8577.58 394.427  89
   0   9  13 125.221 40.3175  15
   0   9  13 170.251 32.6536  19
   0   9  13 126.087 31.1357  16
   0  -9 -13 181.797 41.0148   1
   0  -9 -13 146.818 36.8685   2
   0  -9 -13 139.685 34.0804  31
   0   9  13 136.070 42.5144  89
   0   9  13 179.126 43.5950  88
   0   9  13 156.838 45.0457  78
   0   9  13 62.9836 34.3564  79
   0  -9 -13 104.725 34.7415  42
   0   9  13 112.331 34.8304  87
   0   9  13 96.9160 35.6629  24
   0   9  13 105.109 35.0921  23
   0  -9 -13 134.916 36.6734  65
   0   9  14 863.457 91.0637  80
   0   9  14 1155.42 111.274  81
   0   9  14 1163.46 106.581  78
   0   9  14 819.338 90.9999  79
   0   9  14 1008.96 91.4469  24
   0   9  14 819.530 78.9333  23
   0   9  14 898.377 97.7796  89
   0   9  14 878.608 88.7950  88
   0   9  14 1020.84 80.5157  16
   0   9  14 1023.61 96.0587  15
   0  -9 -14 931.871 86.2895  42
   0  -9 -14 883.100 80.3650   2
   0  -9 -14 919.267 83.1530   1
   0   9  15 976.214 89.0148  87
   0  -9 -15 801.863 77.6794   1
   0   9  15 854.551 94.7052  80
   0   9  15 721.875 88.2695  79
   0   9  15 801.513 98.9646  81
   0   9  15 765.597 93.4835  78
   0   9  15 917.404 93.7583  88
   0   9  15 650.797 89.6288  89
   0   9  15 771.625 79.0179  23
   0   9  15 913.618 90.0862  24
   0   9  15 807.366 88.3249  15
   0   9  16 407.513 62.4887  23
   0   9  16 414.127 66.1731  24
   0   9  16 361.476 66.4484  79
   0   9  16 386.793 67.4829  80
   0   9  16 250.858 63.6785  81
   0   9  16 288.478 67.0257  78
   0   9  16 430.102 66.7024  88
   0   9  16 395.901 70.9018  89
   0   9  16 374.173 63.6327  15
   0   9  16 240.498 53.0078  87
   0   9  17 1345.38 114.283  87
   0   9  17 776.092 91.1543  23
   0   9  17 1037.11 103.288  24
   0   9  17 933.753 106.367  80
   0   9  17 1024.73 119.161  81
   0   9  17 921.411 110.290  79
   0   9  17 956.307 108.119  78
   0   9  17 1224.70 109.903  26
   0   9  17 1155.36 109.908  88
   0   9  17 800.394 105.590  89
   0   9  17 1077.29 108.654  15
   0   9  18 42.1774 41.0753  26
   0   9  18 94.2510 44.1534  24
   0   9  18-7.18234 39.5683  23
   0   9  18 75.4434 44.0441  80
   0   9  18 22.0480 45.5475  81
   0   9  18-20.6097 40.1427  78
   0   9  18 21.0378 42.2370  89
   0   9  18 55.9376 43.5422  88
   0   9  18-9.36681 34.1340  15
   0   9  18 8.48017 30.9045  87
   0   9  19 1314.13 138.098  81
   0   9  19 1164.54 129.520  78
   0   9  19 1262.98 127.457  80
   0   9  19 1415.54 125.726  26
   0   9  19 1111.66 129.065  89
   0   9  19 1129.14 111.729  23
   0   9  19 1314.09 123.300  87
   0   9  20 2021.20 172.045  81
   0   9  20 1680.01 148.453  80
   0   9  20 1882.41 147.942  26
   0   9  20 1925.92 170.239  89
   0   9  20 1954.79 153.872  87
   0   9  20 1636.79 138.506  23
   0   9  20 2012.02 153.691  24
   0   9  21 120.681 59.5960  89
   0   9  21 146.088 54.8387  81
   0   9  21 113.097 46.9431  80
   0   9  21 157.566 51.1899  87
   0   9  21 77.7807 48.0459  23
   0   9  21 68.8979 42.9232  26
   0   9  22-21.0649 46.9990  89
   0   9  22 32.1443 37.6196  81
   0   9  22-37.9512 36.2096  23
   0   9  22-16.4742 36.7574  26
   0   9  23 306.619 70.7250  81
   0   9  23 316.506 65.8198  80
   0   9  23 266.890 54.8444  26
   0   9  23 221.565 56.0115  23
   0   9  24 192.305 50.4170  80
   0   9  24 182.555 46.9894  26
   0   9  25 89.3470 40.8487  80
   0   9  25 177.742 41.6486  26
   0   9  26 659.017 64.5717  26
   0   9  26 542.556 62.4721  80
   0   9  27 1386.22 85.7612  26
   0 -10  19 84.0689 28.7224  84
   0 -10  18 22.2894 29.7325  18
   0 -10  18 24.1537 31.1256  84
   0 -10  18 30.7652 25.6929  22
   0 -10  17 27.5722 36.2089  18
   0 -10  17 67.4538 40.6901  84
   0 -10  17 88.0980 32.4225  22
   0 -10  16 925.685 99.0995  18
   0 -10  16 788.550 98.2777  84
   0 -10  16 851.936 89.4145  22
   0 -10  15 185.930 55.1501  84
   0 -10  15 205.722 52.6879  86
   0 -10  15 198.492 55.0323  85
   0 -10  14 42.7054 42.8780  17
   0 -10  14 67.2012 49.4773  18
   0 -10  14 27.0876 35.1860  22
   0 -10  14 63.1407 45.8396  84
   0 -10  14-8.89295 34.6557  85
   0 -10  14 49.2955 46.0541  86
   0 -10  13 138.973 50.5986  85
   0 -10  13 186.317 59.7308  84
   0 -10  13 177.693 53.2369  86
   0 -10  13 138.633 58.9677  18
   0 -10  13 199.462 65.0274  17
   0 -10  13 209.668 59.7333  22
   0 -10  13 224.475 61.1543  76
   0 -10  12 765.079 107.588  76
   0 -10  12 646.969 92.6709  75
   0 -10  12 747.146 99.9239  86
   0 -10  12 752.021 103.287  84
   0 -10  12 689.941 93.6622  85
   0 -10  12 1000.75 112.709  18
   0 -10  12 927.465 112.484  17
   0 -10  11 5529.13 303.158  18
   0 -10  11 5294.92 312.970  84
   0 -10  11 5680.97 302.799  85
   0 -10  11 5313.58 308.808  86
   0 -10  11 5864.88 283.186  14
   0 -10  11 5520.61 311.584  75
   0 -10  11 5398.85 317.647  76
   0 -10  11 5577.31 304.268  74
   0 -10  10 224.131 59.9663  17
   0 -10  10 194.042 56.4708  18
   0 -10  10 84.5344 52.7673  84
   0 -10  10 186.635 55.5863  86
   0 -10  10 246.133 56.4114  85
   0 -10  10 182.660 44.1646  14
   0 -10  10 131.413 52.3895  75
   0 -10  10 151.609 52.4976  74
   0 -10  10 109.599 51.4911  76
   0 -10   9 773.497 93.1133  18
   0 -10   9 874.786 106.375  17
   0 -10   9 743.128 90.5003  85
   0 -10   9 674.177 97.2455  84
   0 -10   9 746.698 96.2962  86
   0  10  -9 811.997 89.7835  10
   0 -10   9 901.386 86.8461  14
   0 -10   9 701.022 99.2716  76
   0 -10   9 798.007 94.1899  75
   0 -10   9 808.901 96.2174  74
   0 -10   8 243.953 57.3674  75
   0 -10   8 187.405 53.8478  76
   0 -10   8 146.173 44.7535  74
   0 -10   8 208.251 53.3263  84
   0 -10   8 75.5447 43.5907  86
   0 -10   8 163.805 46.6323  85
   0 -10   8 231.073 51.5787  21
   0  10  -8 204.974 45.0533   7
   0 -10   8 210.908 43.1016  83
   0 -10   8 241.415 45.4786  14
   0  10  -8 163.841 43.9683  10
   0 -10   8 193.521 52.4644  18
   0 -10   8 134.022 53.1092  17
   0  10  -8 225.335 47.9248  29
   0  10  -7 945.502 87.3088  29
   0 -10   7 750.081 80.5467  21
   0 -10   7 700.253 87.3290  74
   0 -10   7 697.421 89.6860  75
   0 -10   7 699.311 89.7323  76
   0 -10   7 755.719 84.5489  18
   0 -10   7 858.239 99.5789  17
   0 -10   7 803.781 95.4229  84
   0 -10   7 763.040 91.4331  86
   0 -10   7 995.277 93.2035  85
   0 -10   7 805.053 74.7057  83
   0  10  -7 785.418 80.5649   7
   0 -10   7 853.184 80.2391  14
   0  10  -7 815.365 84.9197  10
   0  10  -6 38.5912 28.7274  29
   0 -10   6 37.3523 33.3580  74
   0 -10   6-8.51485 29.9203  76
   0 -10   6 38.8178 32.9752  75
   0  10  -6 54.4315 32.2799   7
   0 -10   6 58.0982 38.7784  17
   0 -10   6 59.7847 31.7123  85
   0 -10   6 38.4081 25.6534  14
   0 -10   6 43.0990 27.5022  21
   0  10  -6 23.2664 26.5950  70
   0 -10   5 273.723 58.4787  76
   0 -10   5 467.756 65.3298  74
   0 -10   5 491.504 67.8837  75
   0  10  -5 450.814 58.8288   7
   0 -10   5 389.240 65.2838  17
   0 -10   5 472.459 61.1858  85
   0 -10   5 489.558 55.2807  14
   0  10  -5 547.063 62.8731  70
   0 -10   5 427.488 56.5693  21
   0  10  -4 2314.14 139.700  70
   0 -10   4 2355.42 135.406   8
   0  10  -4 2578.82 145.620   7
   0 -10   4 2570.23 160.277  17
   0 -10   4 2199.48 138.829  61
   0  10  -4 2331.34 139.521  55
   0  10  -4 2316.90 133.334  53
   0 -10   4 2342.89 142.360   9
   0 -10   4 2267.01 136.067  21
   0 -10   4 2252.78 154.422  76
   0 -10   4 2561.76 153.918  74
   0 -10   4 2164.20 145.670  75
   0 -10   3 46.4607 26.1258  49
   0 -10   3-5.50746 22.7597  61
   0  10  -3 35.3314 25.5443  55
   0  10  -3 31.6182 23.6923  53
   0 -10   3 21.5398 26.7428   9
   0 -10   3 24.8867 20.6023  14
   0  10  -3 24.8071 22.0584  12
   0 -10   3 4.93539 22.0303  85
   0 -10   3 17.2944 26.3353  74
   0 -10   3 11.7872 25.6710  75
   0 -10   3 4.77818 23.2705   8
   0  10  -3-5.28371 28.1857   7
   0  10  -3 27.6947 25.8256  69
   0  10  -3 20.5604 26.9593  70
   0 -10   3 18.4607 25.8222  21
   0 -10   2 406.616 49.3881  85
   0 -10   2 366.519 49.3781   8
   0 -10   2 366.631 51.3033  49
   0 -10   2 429.050 53.1692  46
   0 -10   2 384.565 49.3671  65
   0 -10   2 389.982 53.6376  61
   0  10  -2 401.555 50.0589  53
   0  10  -2 389.376 52.3091  55
   0  10  -2 534.654 51.2320  12
   0 -10   2 457.408 47.2283  14
   0 -10   2 337.952 51.0834   9
   0  10  -2 482.863 54.7530  69
   0  10  -2 325.871 48.4535  70
   0 -10   2 457.143 50.3966  21
   0 -10   2 469.293 54.2819  31
   0 -10   1 994.585 70.2358   1
   0 -10   1 945.489 77.8204  46
   0 -10   1 1007.14 82.3103  49
   0 -10   1 940.249 77.3979  65
   0 -10   1 975.357 82.7969  61
   0  10  -1 940.742 77.4489  55
   0  10  -1 1079.64 78.4728  53
   0  10  -1 993.715 72.9178  12
   0 -10   1 954.574 78.7257   9
   0 -10   1 888.173 68.9498  21
   0 -10   1 846.248 71.7022  42
   0  10  -1 1017.05 80.6762  70
   0  10  -1 901.552 75.3469  69
   0 -10   1 848.378 75.5144  31
   0  10   0 19429.4 699.972  69
   0  10   0 18703.4 701.582  70
   0 -10   0 19739.0 699.402  42
   0 -10   0 18978.2 709.945  48
   0 -10   0 18193.6 703.861  49
   0 -10   0 17637.7 699.475  31
   0  10   0 19541.2 698.936  53
   0  10   0 19007.0 701.809  55
   0 -10   0 18078.0 699.971   9
   0  10   0 18922.8 692.722  12
   0 -10   0 18995.5 702.402  65
   0 -10   0 18385.0 704.899  66
   0 -10   0 18596.4 707.035  61
   0 -10   0 18224.0 684.241  21
   0 -10   0 18081.8 684.609   1
   0  10   0 18523.2 702.756   7
   0 -10  -1 591.418 61.6957  65
   0 -10  -1 620.660 64.5259  61
   0 -10  -1 569.365 62.4997  66
   0  10   1 589.742 59.1910  53
   0  10   1 556.183 59.6088  55
   0  10   1 642.507 57.0900  12
   0 -10  -1 593.272 61.1461   9
   0 -10  -1 541.226 61.6416  48
   0 -10  -1 591.826 62.9329  49
   0 -10  -1 593.189 62.5049  31
   0 -10  -1 610.809 59.5074  42
   0  10   1 628.041 61.9842  70
   0  10   1 656.129 63.0050   7
   0 -10  -1 601.664 54.5511   1
   0 -10  -2 6398.86 278.380  31
   0  10   2 6108.35 267.625  12
   0 -10  -2 6381.82 274.402   9
   0 -10  -2 5926.73 262.925   2
   0  10   2 6601.30 276.716   7
   0 -10  -2 6323.40 264.627   1
   0  10   2 6485.70 276.817  55
   0  10   2 6709.68 274.230  53
   0  10   2 6553.27 276.007  70
   0 -10  -2 6584.53 281.933  61
   0 -10  -2 6848.27 280.740  65
   0 -10  -2 6280.45 278.795  66
   0 -10  -2 6157.71 277.853  48
   0 -10  -2 6073.17 276.346  49
   0 -10  -3 5439.27 245.967  31
   0  10   3 5619.74 243.152  29
   0 -10  -3 5439.73 241.358   9
   0  10   3 5581.71 238.099  12
   0  10   3 5599.82 242.621   7
   0 -10  -3 5153.44 233.122   2
   0 -10  -3 5447.26 234.869   1
   0  10   3 5116.95 240.443  54
   0  10   3 5411.04 243.097  55
   0  10   3 5665.84 243.985  53
   0  10   3 5475.79 242.445  70
   0 -10  -3 5474.83 247.758  61
   0 -10  -3 5535.82 248.046  66
   0 -10  -3 5713.71 249.011  65
   0 -10  -3 5539.16 247.763  49
   0 -10  -3 5499.27 247.232  48
   0 -10  -4 33968.5 1234.57  31
   0  10   4 33977.3 1228.82  29
   0  10   4 34037.2 1225.47  12
   0 -10  -4 33703.5 1226.95   9
   0 -10  -4 33356.0 1222.57   1
   0  10   4 34722.3 1227.21   7
   0 -10  -4 32380.9 1220.76   2
   0  10   4 34768.0 1232.77  55
   0  10   4 34672.0 1234.24  54
   0  10   4 34997.5 1230.60  53
   0  10   4 35658.5 1233.24  70
   0 -10  -4 34536.1 1236.78  66
   0 -10  -4 33293.9 1233.25  61
   0 -10  -4 35562.8 1238.57  65
   0 -10  -4 34619.4 1233.79  48
   0 -10  -4 35001.2 1237.53  49
   0  10   5 10303.9 412.158  29
   0 -10  -5 10076.9 417.597  31
   0 -10  -5 10612.8 412.323   9
   0  10   5 10118.2 410.254  12
   0  10   5 10672.8 410.749   7
   0 -10  -5 10147.4 408.256   2
   0 -10  -5 10038.7 409.444   1
   0  10   5 10690.7 416.974  53
   0  10   5 9611.17 413.464  54
   0  10   5 10531.5 417.207  55
   0  10   5 10863.2 417.806  70
   0 -10  -5 11032.2 421.673  61
   0 -10  -5 10825.0 422.550  66
   0 -10  -5 10651.9 421.910  65
   0 -10  -5 10388.6 417.748  48
   0 -10  -5 10792.3 422.337  49
   0  10   6 153.088 31.4834  29
   0 -10  -6 4.73063 30.9180  31
   0  10   6 8.89592 26.0077  53
   0  10   6 114.565 33.1092  55
   0  10   6-4.56701 23.1312  54
   0  10   6 20.7467 23.9259  12
   0 -10  -6-11.8563 28.2982   9
   0 -10  -6 56.2250 29.8002   2
   0 -10  -6 8.28964 29.6763   1
   0  10   6 7.54153 25.4598   7
   0  10   6 173.401 35.7160  70
   0 -10  -6 48.3218 30.2644  48
   0 -10  -6 24.0922 30.4245  65
   0 -10  -6 23.5580 29.0347  66
   0 -10  -6 27.4843 27.5155  61
   0  10   7 490.067 42.5622  19
   0 -10  -7 540.838 57.8670  48
   0  10   7 522.842 56.8344  70
   0 -10  -7 533.595 61.5634  65
   0 -10  -7 488.478 57.9548  61
   0 -10  -7 562.518 60.4824  66
   0  10   7 586.171 60.4886  57
   0  10   7 557.310 60.4387  55
   0  10   7 529.527 56.5753  54
   0  10   7 594.606 61.7825  53
   0 -10  -7 511.834 52.4406   9
   0  10   7 585.797 56.3452  12
   0 -10  -7 495.162 58.4897   2
   0 -10  -7 538.801 58.8984   1
   0  10   7 602.380 54.9976   7
   0  10   7 412.148 47.4840  24
   0  10   7 443.835 50.4563  29
   0 -10  -7 565.935 62.1914  31
   0  10   8 91.1937 29.4473  12
   0 -10  -8 135.363 31.8157   9
   0  10   8 120.965 27.2276  36
   0  10   8 99.7330 21.4088  19
   0  10   8 189.656 38.6036  70
   0 -10  -8 178.994 37.9423  66
   0 -10  -8 45.7293 32.7424  65
   0 -10  -8 88.3366 32.3149  61
   0  10   8 103.291 32.9456  57
   0  10   8 124.672 32.0978  56
   0  10   8 99.2768 32.7229  55
   0  10   8 171.631 36.0040  54
   0 -10  -8 134.485 34.0813  48
   0 -10  -8 182.130 40.8740   1
   0  10   8 170.546 31.7136   7
   0 -10  -8 191.460 42.1762   2
   0  10   8 167.719 30.8582  88
   0  10   8 165.449 33.9470  24
   0  10   8 139.863 32.2705  29
   0 -10  -8 119.069 35.7729  31
   0  10   9 2067.85 126.253  12
   0 -10  -9 2127.16 119.299   9
   0  10   9 2194.25 120.177  36
   0 -10  -9 2383.31 137.327  65
   0 -10  -9 2331.86 131.704  61
   0 -10  -9 2258.26 132.454  66
   0  10   9 2135.97 127.733  56
   0  10   9 2160.02 129.683  57
   0  10   9 2214.91 132.669  55
   0  10   9 2124.21 131.338  54
   0 -10  -9 2527.57 136.965  49
   0 -10  -9 2167.18 125.231  48
   0  10   9 2209.90 123.322  88
   0 -10  -9 2282.65 132.221   1
   0  10   9 2286.14 118.814   7
   0 -10  -9 2075.96 126.745   2
   0  10   9 2136.10 127.463   3
   0  10   9 2276.86 127.044  24
   0  10   9 2227.93 117.284  23
   0  10   9 2312.84 125.592  29
   0 -10  -9 2264.67 135.106  31
   0 -10 -10 405.770 45.4182   9
   0  10  10 360.731 48.1905  88
   0 -10 -10 410.673 51.7251  61
   0 -10 -10 454.422 58.9025  65
   0 -10 -10 386.467 51.2602  66
   0  10  10 356.947 46.6403  56
   0  10  10 318.630 46.6738  57
   0  10  10 352.246 52.2796  55
   0  10  10 478.541 55.6050  54
   0  10  10 369.990 51.1943  24
   0  10  10 347.921 43.0823  23
   0 -10 -10 366.433 53.8004   2
   0  10  10 407.858 49.4904   3
   0 -10 -10 378.517 53.3726   1
   0 -10 -10 469.919 56.8757  49
   0 -10 -10 352.561 45.0044  48
   0  10  10 323.011 52.4499  79
   0 -10 -10 367.754 54.7153  31
   0  10  11 4551.09 225.408  79
   0  10  11 4352.86 228.973  78
   0 -10 -11 4770.30 215.517  66
   0 -10 -11 4244.87 205.646  61
   0 -10 -11 4498.12 217.468  65
   0 -10 -11 4374.96 214.026  31
   0  10  11 4105.65 208.934  54
   0  10  11 4135.75 212.457  55
   0  10  11 4288.66 198.759  23
   0  10  11 4291.93 211.732  24
   0 -10 -11 4238.18 210.174  49
   0  10  11 4180.30 188.094  16
   0  10  11 3868.89 219.219  15
   0  10  11 4059.34 208.275  88
   0  10  11 4236.39 205.459   3
   0 -10 -11 4418.64 211.129   2
   0 -10 -11 4509.16 214.687   1
   0 -10 -12 365.274 52.8549  65
   0 -10 -12 380.300 52.1669  66
   0 -10 -12 291.911 48.5716  31
   0  10  12 314.014 48.9855  23
   0  10  12 408.411 56.8276  24
   0 -10 -12 278.160 47.0114  49
   0 -10 -12 367.707 56.3471  42
   0 -10 -12 368.740 54.4430   1
   0 -10 -12 340.810 52.7016   2
   0  10  12 423.432 45.2201  16
   0  10  12 354.491 58.7055  15
   0  10  12 372.315 60.7064  78
   0  10  12 410.139 60.3992  79
   0  10  13 1136.61 101.369  15
   0 -10 -13 1194.87 94.9881   1
   0 -10 -13 1126.13 90.7296   2
   0 -10 -13 1266.65 96.6380  31
   0  10  13 970.932 101.715  89
   0  10  13 1158.03 96.4816  88
   0  10  13 1214.63 91.6890  87
   0  10  13 1036.51 103.858  78
   0  10  13 1051.59 99.5508  80
   0  10  13 920.741 95.9198  79
   0  10  13 1278.29 99.4654  24
   0  10  13 969.507 84.6974  23
   0 -10 -13 1074.95 93.1755  65
   0 -10 -13 1134.44 97.4420  42
   0 -10 -14 1531.10 116.747  65
   0 -10 -14 1494.35 113.457   2
   0 -10 -14 2054.07 127.510   1
   0  10  14 1996.72 132.381  24
   0 -10 -14 1720.72 125.542  42
   0  10  14 1529.23 128.637  15
   0  10  14 1793.21 128.649  88
   0  10  14 1781.05 143.244  89
   0  10  14 1554.78 130.366  79
   0  10  14 1738.70 134.862  80
   0  10  14 1896.09 148.058  81
   0  10  14 1603.11 134.059  78
   0 -10 -15 2956.31 170.217   1
   0 -10 -15 2761.88 165.588   2
   0  10  15 2666.42 165.767  23
   0  10  15 3144.75 184.227  24
   0 -10 -15 3214.63 183.453  42
   0  10  15 3048.83 183.621  88
   0  10  15 3053.50 200.622  89
   0  10  15 3089.00 192.669  15
   0  10  15 2938.55 191.558  80
   0  10  15 2934.85 204.576  81
   0  10  15 3023.51 198.030  78
   0  10  15 3059.92 194.044  79
   0  10  15 2920.07 172.453  87
   0  10  16 442.718 64.1119  23
   0  10  16 518.856 71.9023  24
   0  10  16 547.735 84.1594  89
   0  10  16 372.858 64.3590  88
   0  10  16 596.086 80.6775  15
   0  10  16 491.190 67.9820  87
   0  10  16 535.554 81.8345  78
   0  10  16 444.706 72.6496  79
   0  10  16 491.941 84.4716  81
   0  10  16 578.442 81.7851  80
   0  10  17 2304.12 180.755  81
   0  10  17 2260.15 168.103  80
   0  10  17 2036.88 164.939  79
   0  10  17 2478.09 177.589  78
   0  10  17 2003.96 147.641  23
   0  10  17 2392.73 162.954  24
   0  10  17 2045.14 172.399  89
   0  10  17 2226.28 163.448  88
   0  10  17 2245.72 157.065  26
   0  10  17 2379.33 172.351  15
   0  10  17 2374.37 157.595  87
   0  10  18 8.60339 36.5164  24
   0  10  18 16.9275 32.9659  26
   0  10  18-28.7467 43.1378  23
   0  10  18 18.4252 32.3442  88
   0  10  18-10.7900 39.3120  89
   0  10  18 38.6986 33.9664  15
   0  10  18 97.0604 43.8511  87
   0  10  18-11.3749 39.9356  81
   0  10  18-37.9832 39.2291  80
   0  10  18-10.0613 39.1881  79
   0  10  18 20.9520 35.3368  78
   0  10  19 377.809 78.2860  89
   0  10  19 653.150 82.6087  87
   0  10  19 460.545 85.7005  78
   0  10  19 406.577 84.0003  81
   0  10  19 453.230 77.4983  80
   0  10  19 449.620 72.2953  23
   0  10  19 488.262 69.5052  25
   0  10  19 617.106 83.2844  26
   0  10  20 314.265 75.9094  89
   0  10  20 349.209 76.1659  81
   0  10  20 258.839 65.8117  80
   0  10  20 488.824 73.9332  24
   0  10  20 358.450 65.9688  26
   0  10  20 429.183 75.9824  23
   0  10  20 339.543 66.2478  87
   0  10  21 464.385 81.6421  89
   0  10  21 427.276 76.5042  80
   0  10  21 421.584 84.7555  81
   0  10  21 521.535 77.6842  23
   0  10  21 540.845 77.5900  26
   0  10  21 618.105 82.6401  87
   0  10  22 114.841 43.1844  26
   0  10  22 134.032 49.3254  23
   0  10  22 126.839 52.6201  89
   0  10  22 104.313 43.3301  80
   0  10  22 86.4513 49.5038  81
   0  10  23 364.700 62.8586  26
   0  10  23 264.218 64.8510  89
   0  10  23 238.071 68.4931  81
   0  10  23 409.215 68.1253  80
   0  10  24 979.579 96.1932  80
   0  10  24 1012.34 95.1775  26
   0  10  25 119.127 42.3062  80
   0  10  25 143.736 40.6197  26
   0  10  26 78.3634 30.3406  80
   0  10  26 41.7067 28.2515  26
   0  10  27 51.0459 22.7838  26
   0 -11  18 32.9119 24.6796  84
   0 -11  17 390.943 51.1790  22
   0 -11  17 494.255 64.5247  84
   0 -11  17 359.930 56.4523  18
   0 -11  16 42.2554 31.1130  22
   0 -11  16 30.6208 37.2787  84
   0 -11  16-6.77504 34.9172  18
   0 -11  15 153.265 44.0033  22
   0 -11  15 188.269 52.5299  18
   0 -11  15 77.9241 41.7653  86
   0 -11  15 88.7289 46.7105  84
   0 -11  14-9.85786 41.8404  84
   0 -11  14 18.0008 33.9427  86
   0 -11  14 8.03566 34.1065  85
   0 -11  13 54.0183 49.3867  76
   0 -11  13 109.593 49.5574  22
   0 -11  13 60.3393 38.5208  85
   0 -11  13 42.2938 41.2360  84
   0 -11  13 19.7838 33.4323  86
   0 -11  13 95.5868 51.7509  17
   0 -11  13 111.050 47.7278  18
   0 -11  12 3930.44 251.004  76
   0 -11  12 3626.49 237.119  75
   0 -11  12 3429.70 241.422  84
   0 -11  12 3609.25 226.900  85
   0 -11  12 3605.93 242.840  17
   0 -11  12 4224.77 244.025  18
   0 -11  11 233.977 68.4496  84
   0 -11  11 261.949 63.5635  85
   0 -11  11 332.853 70.8089  86
   0 -11  11 289.418 70.9178  17
   0 -11  11 313.923 66.2198  18
   0 -11  10-9.52341 41.4707  74
   0 -11  10-11.4189 38.5165  76
   0 -11  10 10.4284 37.9939  75
   0 -11  10 32.9829 45.4190  17
   0 -11  10 9.29103 37.3012  18
   0 -11  10 11.0036 42.8575  84
   0 -11  10-17.7486 36.6610  85
   0 -11  10 21.4541 44.3149  86
   0 -11   9 532.899 82.7806  74
   0 -11   9 606.476 88.6660  75
   0 -11   9 466.684 82.1228  76
   0  11  -9 530.006 75.9455  10
   0 -11   9 471.782 82.0795  17
   0 -11   9 498.306 78.9718  18
   0 -11   9 478.546 72.2606  85
   0 -11   9 533.681 88.0848  84
   0 -11   9 515.060 83.7277  86
   0 -11   8 2303.21 163.660  85
   0 -11   8 2213.61 176.487  84
   0 -11   8 2495.53 185.976  86
   0 -11   8 2343.80 159.393  21
   0 -11   8 2438.55 187.203  76
   0 -11   8 2264.28 168.305  74
   0 -11   8 2317.10 174.565  75
   0  11  -8 2749.62 174.562  10
   0 -11   8 2633.82 186.972  17
   0 -11   8 2632.55 174.553  18
   0  11  -7 89.7195 39.3021  29
   0 -11   7 70.0884 35.5695  21
   0  11  -7 123.034 45.0101  10
   0 -11   7 154.575 50.2471  74
   0 -11   7 60.4532 47.1317  76
   0 -11   7 109.632 41.8169  75
   0 -11   7 28.9428 36.4879  84
   0 -11   7 67.7198 38.9379  86
   0 -11   7 99.1317 40.0809  85
   0  11  -7 97.2826 38.3748   7
   0 -11   7 46.8915 37.3829  18
   0 -11   7 67.8725 43.3534  17
   0  11  -6 3947.30 211.827   7
   0  11  -6 3996.83 217.678  29
   0  11  -6 3917.82 212.275  54
   0  11  -6 3790.08 217.882  10
   0 -11   6 3762.55 214.198  85
   0 -11   6 3805.30 227.173  75
   0 -11   6 4021.08 240.732  76
   0 -11   6 3929.81 226.324  74
   0 -11   6 3560.04 205.199  21
   0 -11   6 4008.74 219.226  18
   0 -11   6 4295.78 243.525  17
   0  11  -6 4320.24 215.886  70
   0  11  -5 95.9367 36.6812  29
   0  11  -5 73.3238 32.7386  55
   0 -11   5 84.4844 42.8605  17
   0 -11   5 71.8798 32.5952  85
   0 -11   5 105.165 41.0448  76
   0 -11   5 189.922 47.6031  75
   0 -11   5 83.0161 37.6016  74
   0 -11   5 120.831 35.9206  21
   0  11  -5 51.6409 33.4071   7
   0  11  -5 100.531 35.2853  70
   0  11  -4 1828.26 129.233  29
   0  11  -4 1648.35 118.820  55
   0 -11   4 1855.09 139.321  17
   0  11  -4 1838.46 126.534   7
   0 -11   4 1769.42 129.113  74
   0 -11   4 1847.06 139.996  76
   0 -11   4 1901.44 136.493  75
   0 -11   4 1930.47 125.061  85
   0  11  -4 1696.59 121.755  70
   0 -11   4 1614.23 114.365  21
   0 -11   3 314.186 48.1150  21
   0  11  -3 286.511 50.9820   7
   0 -11   3 323.282 48.4585   8
   0 -11   3 280.042 50.0205  75
   0 -11   3 264.401 51.9787  74
   0  11  -3 326.935 53.3502  70
   0 -11   3 252.802 46.8697  49
   0  11  -2 596.484 66.8958  70
   0 -11   2 577.607 59.8920  85
   0  11  -2 654.292 71.0148   7
   0 -11   2 597.020 64.6814  65
   0 -11   2 657.413 70.5469  49
   0 -11   2 745.536 71.1108  46
   0  11  -2 613.883 64.0382  53
   0 -11   2 786.837 71.8398   8
   0 -11   2 540.261 65.4022   9
   0 -11   2 600.711 68.3804  75
   0 -11   2 563.479 58.8694  21
   0  11  -1 12590.2 482.284  70
   0 -11   1 11851.4 470.062  42
   0 -11   1 11861.7 482.517  49
   0 -11   1 12024.7 479.785  46
   0 -11   1 11642.8 476.356  65
   0 -11   1 11523.1 483.424  61
   0 -11   1 11547.4 477.126  31
   0  11  -1 12412.5 475.291  53
   0 -11   1 11554.9 479.068   9
   0 -11   1 12466.0 479.803   8
   0  11  -1 12240.2 482.689   7
   0 -11   1 11994.0 463.423  21
   0 -11   1 10979.0 461.989  85
   0 -11   0 19135.7 732.873  65
   0 -11   0 19274.6 740.515  61
   0 -11   0 18183.5 731.298  31
   0  11   0 19474.9 733.359  55
   0  11   0 19500.6 728.785  53
   0 -11   0 19611.8 715.455  21
   0 -11   0 19452.2 728.375  42
   0  11   0 20140.9 736.399  70
   0 -11   0 18873.8 715.059   1
   0  11   0 19712.5 735.562   7
   0 -11   0 19004.5 734.630   9
   0 -11   0 18986.9 736.820  49
   0 -11   0 20626.9 740.176  46
   0 -11  -1 203.942 42.8835  65
   0 -11  -1 138.177 38.3706  66
   0 -11  -1 161.366 42.9438  61
   0  11   1 143.492 35.1965  53
   0  11   1 132.488 38.1052  55
   0 -11  -1 175.018 41.3201   9
   0 -11  -1 156.651 37.2475  42
   0  11   1 132.758 36.1875  70
   0 -11  -1 87.1421 30.0295   1
   0 -11  -1 128.885 40.0255  48
   0 -11  -1 104.100 37.6659  49
   0 -11  -1 174.255 40.7822  31
   0  11   1 202.761 40.7954  29
   0 -11  -2 364.961 53.1100  65
   0 -11  -2 369.034 55.1762  66
   0 -11  -2 304.266 50.7484  61
   0  11   2 274.064 47.3349  54
   0  11   2 403.185 52.5753  53
   0  11   2 320.248 49.4274  55
   0 -11  -2 406.639 52.2339   9
   0 -11  -2 336.552 50.7829  42
   0 -11  -2 358.100 54.1430  48
   0 -11  -2 414.357 56.2178  49
   0  11   2 399.094 54.2974  70
   0  11   2 300.698 51.3880  29
   0 -11  -2 366.910 53.3796  31
   0 -11  -2 305.071 43.2042   1
   0  11   3 2656.67 149.254  55
   0  11   3 2703.13 148.517  53
   0  11   3 2462.23 146.798  54
   0 -11  -3 2500.03 144.459   9
   0 -11  -3 2692.89 154.718  48
   0 -11  -3 2715.05 153.896  49
   0 -11  -3 2714.10 154.009  66
   0 -11  -3 2930.46 156.545  65
   0 -11  -3 2774.91 156.135  61
   0  11   3 2658.19 149.294  70
   0  11   3 2815.31 152.280  29
   0 -11  -3 2660.11 152.211  31
   0 -11  -3 2725.10 142.498   2
   0 -11  -3 2655.68 141.518   1
   0  11   4 515.242 58.8633  53
   0  11   4 555.724 59.6565  55
   0  11   4 459.180 57.7709  54
   0 -11  -4 432.916 53.4282   9
   0 -11  -4 535.332 65.0368  49
   0 -11  -4 558.527 62.7727  48
   0 -11  -4 585.056 63.5799  66
   0 -11  -4 483.142 59.6376  65
   0 -11  -4 536.477 63.5506  61
   0  11   4 591.473 61.8532  70
   0  11   4 556.790 60.7076  29
   0 -11  -4 605.860 64.3595  31
   0 -11  -4 493.657 55.4873   1
   0  11   4 487.574 56.5946   7
   0 -11  -4 477.124 55.7075   2
   0  11   5 25.1260 28.9500  55
   0  11   5-15.1068 31.3977  54
   0  11   5 9.71185 28.7630  53
   0 -11  -5 13.8604 25.8452   9
   0 -11  -5 84.9009 35.7984  49
   0 -11  -5 10.1851 27.6109  48
   0 -11  -5 5.31894 29.7537  65
   0 -11  -5 26.5840 27.8812  66
   0 -11  -5-10.4607 33.3978  61
   0  11   5 4.92482 26.7015  70
   0 -11  -5 10.4954 31.5004  31
   0  11   5-4.70782 22.4597  29
   0  11   5 40.1785 28.5067   7
   0 -11  -5 4.41003 27.1603   1
   0 -11  -5 8.67830 29.5775   2
   0  11   6 3022.13 166.442  54
   0  11   6 3196.20 168.001  55
   0  11   6 3104.92 165.777  53
   0 -11  -6 3151.87 161.997   9
   0 -11  -6 2921.69 164.631  48
   0 -11  -6 3282.97 172.698  49
   0 -11  -6 3056.36 170.020  66
   0 -11  -6 3395.98 175.184  65
   0 -11  -6 3158.41 169.443  61
   0  11   6 3210.01 167.597  70
   0 -11  -6 2937.85 160.834   1
   0 -11  -6 2973.75 159.160   2
   0  11   6 3227.36 160.621   7
   0  11   6 3190.67 164.118  29
   0 -11  -6 3168.27 170.060  31
   0  11   7 511.773 55.5963   7
   0 -11  -7 544.017 61.2797   1
   0 -11  -7 702.895 66.6135   2
   0 -11  -7 540.805 63.9278  61
   0 -11  -7 609.458 65.9405  66
   0 -11  -7 585.866 65.2618  65
   0  11   7 508.058 60.0897  57
   0  11   7 553.247 61.5094  54
   0  11   7 496.899 60.6485  55
   0  11   7 497.790 60.3124  53
   0  11   7 543.728 52.1739  24
   0 -11  -7 479.894 58.5583  48
   0 -11  -7 546.771 64.0329  49
   0  11   7 541.963 61.5170  70
   0 -11  -7 522.380 56.5217   9
   0  11   7 586.567 60.2202  29
   0 -11  -7 613.299 67.5743  31
   0  11   8 171.092 33.6297  36
   0 -11  -8 281.846 49.5611   1
   0 -11  -8 281.362 47.5766   2
   0  11   8 247.407 37.7058   7
   0 -11  -8 223.713 42.5685  48
   0 -11  -8 154.008 41.4522  49
   0  11   8 213.621 42.2527  70
   0 -11  -8 185.678 42.5180  66
   0 -11  -8 179.795 42.1662  61
   0 -11  -8 300.310 50.8055  65
   0  11   8 234.416 42.1539  57
   0  11   8 162.731 37.9386  56
   0  11   8 270.600 44.9541  54
   0  11   8 211.593 41.5963  55
   0 -11  -8 223.025 40.0184   9
   0  11   8 209.218 35.5989  24
   0 -11  -8 255.308 47.3826  31
   0  11   8 208.372 37.8816  29
   0 -11  -9 1410.52 92.5724   9
   0  11   9 1227.59 88.5047  36
   0 -11  -9 1230.41 97.4977  66
   0 -11  -9 1377.02 98.9592  61
   0 -11  -9 1393.32 104.825  65
   0  11   9 1337.06 99.4815  57
   0  11   9 1269.26 96.8737  56
   0  11   9 1310.93 100.816  55
   0  11   9 1150.71 95.1288  54
   0 -11  -9 1143.47 90.5872  48
   0 -11  -9 1361.23 101.164  49
   0  11   9 1395.77 99.3073   3
   0 -11  -9 1330.76 97.8772   2
   0 -11  -9 1198.21 95.4373   1
   0  11   9 1287.26 87.0532   7
   0  11   9 1387.04 103.966  79
   0  11   9 1188.22 86.3721  88
   0  11   9 1296.34 90.2908  24
   0  11   9 1391.16 95.7495  29
   0 -11  -9 1200.46 98.0094  31
   0 -11 -10 30.7421 23.4334   9
   0  11  10 41.9042 24.4251  88
[truncated: 7,449,175 more chars]
