# Supplementary material for: Spring‐Like Behavior in [8]Helicene Diimides: How Helical Pitch Governs Optical Anisotropy and Electronic Conjugation
Source: Angew Chem Int Ed Engl. 2025 Jul 7;64(34):e202508779. doi: 10.1002/anie.202508779 (PMC12363639; doi:10.1002/anie.202508779)
Supplement: Supplementary file 2 — Supporting information [file ANIE-64-e202508779-s002.zip › N-Me-8HDI_KR1140_FrSa.cif]

data_KR1140_FrSa

_publ_contact_author_name         'Dr. Princekumar Ravat'
_publ_contact_author_address
;
 Institut f\"ur Organische Chemie
 Universit\"at W\"urzburg
 Am Hubland
 97074 W\"urzburg, Germany
;
_publ_contact_author_email        princekumar.ravat@uni-wuerzburg.de
_publ_contact_author_phone        +49-931-31-81583
_publ_contact_author_id_orcid     0000-0002-7553-9188
loop_
 _publ_author_name
 _publ_author_address
 _publ_author_id_orcid
  'Braunschweig, Holger'
;
 Institut f\"ur Anorganische Chemie
 Universit\"at W\"urzburg
 Am Hubland
 97074 W\"urzburg, Germany
;
  0000-0002-7238-0407
  'Radacki, Krzysztof'
;
 Institut f\"ur Anorganische Chemie
 Universit\"at W\"urzburg
 Am Hubland
 97074 W\"urzburg, Germany
;
  0000-0003-3088-6327
  'Ravat, Princekumar'
;
 Institut f\"ur Organische Chemie
 Universit\"at W\"urzburg
 Am Hubland
 97074 W\"urzburg, Germany
;
  0000-0002-7553-9188
  'Saal, Fridolin'
;
 Institut f\"ur Anorganische Chemie
 Universit\"at W\"urzburg
 Am Hubland
 97074 W\"urzburg, Germany
;
  ?

_publ_section_references
;
 SHELXT - Integrated space-group and crystal-structure determination, G. M. Sheldrick, Acta Cryst. (2015) A71, 3-8
 Crystal structure refinement with SHELXL, G. M. Sheldrick, Acta Cryst. (2015) C71, 3-8
;

_audit_creation_method            'CIF-fill 1.4i (K.Radacki, 2005-23)'
_audit_creation_date              2023-06-15
_audit_update_record
;
 2023-06-15    CrysAlisPro 1.171.42.72a (Rigaku OD, 2022)
 2023-06-15    SHELXL-2019/2
;
_shelx_SHELXL_version_number      2019/2
_chemical_formula_moiety          'C40 H22 N2 O4'
_chemical_formula_sum             'C40 H22 N2 O4'
_chemical_formula_weight          594.59
loop_
 _atom_type_symbol
 _atom_type_description
 _atom_type_scat_dispersion_real
 _atom_type_scat_dispersion_imag
 _atom_type_scat_source
  C C 0.0181 0.0091 'International Tables Vol C Tables 4.2.6.8 and 6.1.1.4'
  H H 0.0000 0.0000 'International Tables Vol C Tables 4.2.6.8 and 6.1.1.4'
  N N 0.0311 0.0180 'International Tables Vol C Tables 4.2.6.8 and 6.1.1.4'
  O O 0.0492 0.0322 'International Tables Vol C Tables 4.2.6.8 and 6.1.1.4'

_space_group_crystal_system       tetragonal
_space_group_IT_number            96
_space_group_name_H-M_alt         'P 43 21 2'
_space_group_name_Hall            'P 4nw 2abw'
_shelx_space_group_comment
;
 The symmetry employed for this shelxl refinement is uniquely defined by the 
 following loop, which should always be used as a source of symmetry 
 information in preference to the above space-group names. They are only 
 intended as comments.
;
loop_
 _space_group_symop_operation_xyz
  'x, y, z'
  '-x, -y, z+1/2'
  '-y+1/2, x+1/2, z+3/4'
  'y+1/2, -x+1/2, z+1/4'
  '-x+1/2, y+1/2, -z+3/4'
  'x+1/2, -y+1/2, -z+1/4'
  'y, x, -z'
  '-y, -x, -z+1/2'


_cell_length_a                    12.27117(4)
_cell_length_b                    12.27117(4)
_cell_length_c                    18.53359(11)
_cell_angle_alpha                 90
_cell_angle_beta                  90
_cell_angle_gamma                 90
_cell_volume                      2790.82(2)
_cell_formula_units_Z             4
_cell_measurement_temperature     100(2)
_cell_measurement_reflns_used     28125
_cell_measurement_theta_min       4.3060
_cell_measurement_theta_max       73.5380

_exptl_crystal_description        block
_exptl_crystal_colour             orange
_exptl_crystal_density_diffrn     1.415
_exptl_crystal_F_000              1232
_exptl_crystal_size_max           0.513
_exptl_crystal_size_mid           0.413
_exptl_crystal_size_min           0.301
_exptl_absorpt_coefficient_mu     0.741
_exptl_absorpt_correction_type    multi-scan
_exptl_absorpt_correction_T_min   0.71216
_exptl_absorpt_correction_T_max   1.00000
_exptl_absorpt_process_details
;
 CrysAlisPro 1.171.42.72a (Rigaku Oxford Diffraction, 2022) Empirical 
 absorption correction using spherical harmonics, implemented in SCALE3 
 ABSPACK scaling algorithm.
;
_exptl_crystal_preparation
;
 Crystals were grown at RT from saturated solution of a mixture of chloroform 
 and methanol. For data collection the crystal was immersed in a film of 
 perfluoropolyether oil, mounted on a polyimide loop and transferred to 
 stream of cold nitrogen (Oxford Cryostream 800).
;
_shelx_estimated_absorpt_T_min    0.702
_shelx_estimated_absorpt_T_max    0.808
_diffrn_ambient_temperature       100(2)
_diffrn_ambient_environment       N~2~
_diffrn_radiation_probe           x-ray
_diffrn_radiation_wavelength      1.54184
_diffrn_radiation_type            CuK\a
_diffrn_radiation_xray_symbol     K-L~2,3~
_diffrn_radiation_monochromator   'multi-layer mirror'
_diffrn_source                    'rotating-anode X-ray tube'
_diffrn_source_type               'PhotonJet-R X-ray Source'
_diffrn_measurement_device        'four-circle diffractometer'
_diffrn_measurement_device_type   'Rigaku XtaLAB Synergy-R'
_diffrn_measurement_method        '\w scans'
_diffrn_measurement_details
;
 List of Runs (angles in degrees, time in seconds):
 --------------------------------------------------------------------------
  1  \w     20.00  79.00   0.50    0.10    --   58.47-126.00 105.00  118
  2  \w     49.00  99.00   0.50    0.10    --   71.35-126.00 105.00  100
  3  \w     35.00  85.00   0.50    0.10    --   82.23-126.00 105.00  100
  4  \w     37.00  87.00   0.50    0.10    --   82.23-112.00  90.00  100
  5  \w     38.00  90.00   0.50    0.10    --   82.23-112.00 120.00  104
  6  \w     38.00  91.00   0.50    0.10    --   82.23-112.00 150.00  106
  7  \w     37.00  87.00   0.50    0.10    --   82.23-112.00   0.00  100
  8  \w     37.00  87.00   0.50    0.10    --   82.23-112.00 -30.00  100
  9  \w     37.00  87.00   0.50    0.10    --   82.23-112.00 -60.00  100
 10  \w     38.00  88.00   0.50    0.10    --   82.23-112.00 -90.00  100
 11  \w     37.00  87.00   0.50    0.10    --   82.23-112.00-150.00  100
 12  \w     37.00  87.00   0.50    0.10    --   82.23-112.00-120.00  100
 13  \w     37.00  87.00   0.50    0.10    --   82.23-112.00  30.00  100
 14  \w     68.00 131.00   0.50    0.10    --   82.23  15.00 -30.00  126
 15  \w     79.00 129.00   0.50    0.10    --   82.23  15.00 -90.00  100
 16  \w     46.00 130.00   0.50    0.10    --   82.23  15.00-120.00  168
 17  \w     41.00  92.00   0.50    0.10    --   58.47  15.00 -30.00  102
 18  \w     64.00 133.00   0.50    0.10    --   82.23  15.00  60.00  138
 19  \w     65.00 124.00   0.50    0.10    --   82.23  15.00 150.00  118
 20  \w     38.00  90.00   0.50    0.10    --   58.47  15.00 150.00  104
 21  \w   -118.00 -44.00   0.50    0.10    --  -76.33 -15.00 120.00  148
 22  \w   -125.00 -70.00   0.50    0.10    --  -76.33 -15.00 -60.00  110
 23  \w    -92.00 -42.00   0.50    0.10    --  -76.33 112.00-150.00  100
 24  \w   -100.00 -50.00   0.50    0.10    --  -76.33 126.00-178.00  100
 25  \w    -97.00 -47.00   0.50    0.10    --  -69.74 126.00-178.00  100
 26  \w    -71.00 -20.00   0.50    0.10    --  -60.07 126.00-178.00  102
 27  \w    -92.00 -32.00   0.50    0.10    --  -76.33 112.00 150.00  120
;
_diffrn_orient_matrix_type
;
 CrysAlisPro convention (1999,Acta A55,543-557)
;
_diffrn_orient_matrix_UB_11      -0.0714779000
_diffrn_orient_matrix_UB_12       0.0241160000
_diffrn_orient_matrix_UB_13      -0.0664793000
_diffrn_orient_matrix_UB_21      -0.0898142000
_diffrn_orient_matrix_UB_22       0.0457025000
_diffrn_orient_matrix_UB_23       0.0495710000
_diffrn_orient_matrix_UB_31       0.0509382000
_diffrn_orient_matrix_UB_32       0.1143560000
_diffrn_orient_matrix_UB_33      -0.0058703000
_diffrn_detector                  HPA
_diffrn_detector_type             'HyPix Arc150'
_diffrn_detector_area_resol_mean  10.0
_diffrn_reflns_number             35495
_diffrn_reflns_av_unetI/netI      0.0069
_diffrn_reflns_av_R_equivalents   0.0199
_diffrn_reflns_limit_h_min       -15
_diffrn_reflns_limit_h_max        15
_diffrn_reflns_limit_k_min       -11
_diffrn_reflns_limit_k_max        15
_diffrn_reflns_limit_l_min       -22
_diffrn_reflns_limit_l_max        22
_diffrn_reflns_theta_min          4.321
_diffrn_reflns_theta_max          73.730
_diffrn_reflns_theta_full         67.684
_diffrn_measured_fraction_theta_max   0.994
_diffrn_measured_fraction_theta_full    0.998
_diffrn_reflns_Laue_measured_fraction_max     0.994
_diffrn_reflns_Laue_measured_fraction_full    0.998
_diffrn_reflns_point_group_measured_fraction_max    0.991
_diffrn_reflns_point_group_measured_fraction_full     0.999
_reflns_number_total              2810
_reflns_number_gt                 2806
_reflns_threshold_expression      'I > 2\s(I)'
_reflns_Friedel_coverage          0.675
_reflns_Friedel_fraction_max      0.986
_reflns_Friedel_fraction_full     1.000
_reflns_special_details
;
 Reflections were merged by SHELXL according to the crystal class for the 
 calculation of statistics and refinement. _reflns_Friedel_fraction is 
 defined as the number of unique Friedel pairs measured divided by the number 
 that would be possible theoretically, ignoring centric projections and 
 systematic absences.
;

_computing_data_collection        'CrysAlisPro 1.171.42.72a (Rigaku OD, 2022)'
_computing_cell_refinement        'CrysAlisPro 1.171.42.72a (Rigaku OD, 2022)'
_computing_data_reduction         'CrysAlisPro 1.171.42.72a (Rigaku OD, 2022)'
_computing_structure_solution     'SHELXT 2014/5 (Sheldrick, 2014)'
_computing_structure_refinement   'SHELXL-2019/2 (Sheldrick, 2019)'
_computing_molecular_graphics     'ShelXLe (Huebschle et all, 2011)'
_computing_publication_material   'SHELXL-2019/2 (Sheldrick, 2019)'

_refine_special_details           ?
_refine_ls_structure_factor_coef  Fsqd
_refine_ls_matrix_type            full
_refine_ls_weighting_scheme       calc
_refine_ls_weighting_details
;
 w=1/[\s^2^(Fo^2^)+(0.0434P)^2^+0.5431P] where P=(Fo^2^+2Fc^2^)/3
;
_atom_sites_solution_primary      dual
_atom_sites_solution_secondary    difmap
_atom_sites_solution_hydrogens    geom
_refine_ls_hydrogen_treatment     constr
_refine_ls_extinction_method      none
_refine_ls_extinction_coef        .
_refine_ls_abs_structure_details
;
 Flack x determined using 1119 quotients [(I+)-(I-)]/[(I+)+(I-)] (Parsons, 
 Flack and Wagner, Acta Cryst. B69 (2013) 249-259).
;
_refine_ls_abs_structure_Flack    0.06(3)
_chemical_absolute_configuration  unk
_refine_ls_number_reflns          2810
_refine_ls_number_parameters      210
_refine_ls_number_restraints      0
_refine_ls_R_factor_all           0.0284
_refine_ls_R_factor_gt            0.0283
_refine_ls_wR_factor_ref          0.0742
_refine_ls_wR_factor_gt           0.0742
_refine_ls_goodness_of_fit_ref    1.083
_refine_ls_restrained_S_all       1.083
_refine_ls_shift/su_max           0.000
_refine_ls_shift/su_mean          0.000
_refine_diff_density_max          0.167
_refine_diff_density_min         -0.163
_refine_diff_density_rms          0.039
_geom_special_details
;
 All esds (except the esd in the dihedral angle between two l.s. planes)
 are estimated using the full covariance matrix.  The cell esds are taken
 into account individually in the estimation of esds in distances, angles
 and torsion angles; correlations between esds in cell parameters are only
 used when they are defined by crystal symmetry.  An approximate (isotropic)
 treatment of cell esds is used for estimating esds involving l.s. planes.
;

loop_
 _atom_site_label
 _atom_site_type_symbol
 _atom_site_fract_x
 _atom_site_fract_y
 _atom_site_fract_z
 _atom_site_U_iso_or_equiv
 _atom_site_adp_type
 _atom_site_occupancy
 _atom_site_site_symmetry_order
 _atom_site_calc_flag
 _atom_site_refinement_flags_posn
 _atom_site_refinement_flags_adp
 _atom_site_refinement_flags_occupancy
 _atom_site_disorder_assembly
 _atom_site_disorder_group
  C1 C 0.67993(12) 0.38638(12) 0.62913(7) 0.0171(3) Uani 1 1 d . . . . .
  H1 H 0.736523 0.333569 0.628275 0.020 Uiso 1 1 calc R U . . .
  C2 C 0.69269(12) 0.48242(13) 0.59106(8) 0.0202(3) Uani 1 1 d . . . . .
  H2 H 0.757910 0.495186 0.564768 0.024 Uiso 1 1 calc R U . . .
  C3 C 0.61006(13) 0.56084(12) 0.59107(8) 0.0209(3) Uani 1 1 d . . . . .
  H3 H 0.620878 0.628593 0.567325 0.025 Uiso 1 1 calc R U . . .
  C4 C 0.51301(13) 0.53967(12) 0.62555(8) 0.0200(3) Uani 1 1 d . . . . .
  C5 C 0.49725(12) 0.44064(12) 0.66289(7) 0.0168(3) Uani 1 1 d . . . . .
  C6 C 0.39230(12) 0.41469(12) 0.69092(8) 0.0193(3) Uani 1 1 d . . . . .
  C7 C 0.37368(12) 0.31432(13) 0.71911(8) 0.0195(3) Uani 1 1 d . . . . .
  H7 H 0.301567 0.294497 0.732346 0.023 Uiso 1 1 calc R U . . .
  C8 C 0.45971(12) 0.23813(12) 0.72929(8) 0.0177(3) Uani 1 1 d . . . . .
  C9 C 0.43622(13) 0.13293(13) 0.75795(9) 0.0220(3) Uani 1 1 d . . . . .
  H9 H 0.363913 0.115027 0.771907 0.026 Uiso 1 1 calc R U . . .
  C10 C 0.51715(13) 0.05828(12) 0.76532(9) 0.0232(3) Uani 1 1 d . . . . .
  H10 H 0.499750 -0.015015 0.777126 0.028 Uiso 1 1 calc R U . . .
  C11 C 0.62797(13) 0.08931(12) 0.75544(8) 0.0194(3) Uani 1 1 d . . . . .
  C12 C 0.71251(13) 0.01060(12) 0.76521(8) 0.0213(3) Uani 1 1 d . . . . .
  H12 H 0.694418 -0.062398 0.777360 0.026 Uiso 1 1 calc R U . . .
  C13 C 0.81841(13) 0.03963(12) 0.75724(8) 0.0207(3) Uani 1 1 d . . . . .
  H13 H 0.873195 -0.015065 0.756452 0.025 Uiso 1 1 calc R U . . .
  C14 C 0.84854(12) 0.15146(12) 0.750000 0.0174(4) Uani 1 2 d S T P . .
  C15 C 0.76697(12) 0.23303(12) 0.750000 0.0159(4) Uani 1 2 d S T P . .
  C16 C 0.65517(11) 0.19863(12) 0.73812(7) 0.0158(3) Uani 1 1 d . . . . .
  C17 C 0.56825(12) 0.26787(11) 0.71245(8) 0.0155(3) Uani 1 1 d . . . . .
  C18 C 0.58440(11) 0.36527(11) 0.66926(7) 0.0154(3) Uani 1 1 d . . . . .
  C19 C 0.42415(14) 0.62102(13) 0.62151(8) 0.0250(4) Uani 1 1 d . . . . .
  C20 C 0.30172(13) 0.49377(14) 0.68615(9) 0.0253(3) Uani 1 1 d . . . . .
  N1 N 0.32569(12) 0.59464(12) 0.65495(8) 0.0275(3) Uani 1 1 d . . . . .
  O21 O 0.43480(11) 0.70775(10) 0.59040(7) 0.0365(3) Uani 1 1 d . . . . .
  O22 O 0.21089(10) 0.47432(12) 0.70854(8) 0.0384(3) Uani 1 1 d . . . . .
  C23 C 0.23619(18) 0.67386(18) 0.65056(12) 0.0425(5) Uani 1 1 d . . . . .
  H23A H 0.194037 0.672144 0.695453 0.064 Uiso 1 1 calc R U . . .
  H23B H 0.188631 0.655220 0.609911 0.064 Uiso 1 1 calc R U . . .
  H23C H 0.266193 0.747074 0.643375 0.064 Uiso 1 1 calc R U . . .

loop_
 _atom_site_aniso_label
 _atom_site_aniso_U_11
 _atom_site_aniso_U_22
 _atom_site_aniso_U_33
 _atom_site_aniso_U_23
 _atom_site_aniso_U_13
 _atom_site_aniso_U_12
  C1 0.0157(7) 0.0192(7) 0.0162(6) -0.0011(5) -0.0025(5) -0.0004(5)
  C2 0.0196(7) 0.0246(7) 0.0165(7) 0.0015(6) -0.0004(6) -0.0046(6)
  C3 0.0289(8) 0.0165(7) 0.0172(7) 0.0022(5) -0.0033(6) -0.0030(6)
  C4 0.0255(8) 0.0176(7) 0.0170(6) -0.0013(5) -0.0042(6) 0.0018(6)
  C5 0.0188(7) 0.0169(6) 0.0148(6) -0.0018(5) -0.0025(5) 0.0010(6)
  C6 0.0166(7) 0.0231(7) 0.0182(7) -0.0025(6) -0.0023(5) 0.0034(6)
  C7 0.0135(7) 0.0247(8) 0.0204(7) -0.0016(6) -0.0003(5) -0.0010(6)
  C8 0.0164(7) 0.0182(7) 0.0184(7) -0.0011(6) -0.0008(5) -0.0008(5)
  C9 0.0183(7) 0.0214(7) 0.0264(8) 0.0008(6) 0.0006(6) -0.0061(6)
  C10 0.0261(8) 0.0154(7) 0.0281(8) 0.0022(6) -0.0004(6) -0.0051(6)
  C11 0.0225(7) 0.0154(7) 0.0204(7) -0.0005(6) -0.0008(6) 0.0004(6)
  C12 0.0284(8) 0.0133(7) 0.0221(7) 0.0012(6) -0.0004(6) 0.0023(6)
  C13 0.0262(8) 0.0178(7) 0.0180(7) 0.0002(5) -0.0003(6) 0.0084(6)
  C14 0.0192(6) 0.0192(6) 0.0138(9) -0.0004(5) -0.0004(5) 0.0050(8)
  C15 0.0171(6) 0.0171(6) 0.0135(9) 0.0013(5) 0.0013(5) 0.0025(7)
  C16 0.0174(7) 0.0149(7) 0.0152(7) -0.0011(5) 0.0017(5) 0.0010(5)
  C17 0.0155(7) 0.0154(7) 0.0156(6) -0.0021(5) -0.0011(5) 0.0004(5)
  C18 0.0154(7) 0.0154(6) 0.0153(6) -0.0015(5) -0.0030(5) -0.0014(5)
  C19 0.0334(9) 0.0204(7) 0.0212(7) -0.0012(6) -0.0040(7) 0.0074(6)
  C20 0.0218(8) 0.0292(8) 0.0248(8) -0.0004(7) -0.0016(6) 0.0072(6)
  N1 0.0291(7) 0.0263(7) 0.0270(7) 0.0011(6) -0.0010(6) 0.0149(6)
  O21 0.0493(8) 0.0234(6) 0.0367(7) 0.0082(5) 0.0012(6) 0.0124(6)
  O22 0.0198(6) 0.0443(8) 0.0510(8) 0.0077(6) 0.0058(6) 0.0124(5)
  C23 0.0434(11) 0.0406(11) 0.0435(11) 0.0049(9) 0.0036(9) 0.0280(9)

loop_
 _geom_bond_atom_site_label_1
 _geom_bond_atom_site_label_2
 _geom_bond_distance
 _geom_bond_site_symmetry_2
 _geom_bond_publ_flag
  C1 C2 1.382(2) . ?
  C1 C18 1.412(2) . ?
  C1 H1 0.9500 . ?
  C2 C3 1.398(2) . ?
  C2 H2 0.9500 . ?
  C3 C4 1.376(2) . ?
  C3 H3 0.9500 . ?
  C4 C5 1.412(2) . ?
  C4 C19 1.480(2) . ?
  C5 C18 1.419(2) . ?
  C5 C6 1.425(2) . ?
  C6 C7 1.357(2) . ?
  C6 C20 1.478(2) . ?
  C7 C8 1.423(2) . ?
  C7 H7 0.9500 . ?
  C8 C17 1.416(2) . ?
  C8 C9 1.425(2) . ?
  C9 C10 1.358(2) . ?
  C9 H9 0.9500 . ?
  C10 C11 1.424(2) . ?
  C10 H10 0.9500 . ?
  C11 C16 1.419(2) . ?
  C11 C12 1.429(2) . ?
  C12 C13 1.356(2) . ?
  C12 H12 0.9500 . ?
  C13 C14 1.4276(18) . ?
  C13 H13 0.9500 . ?
  C14 C15 1.416(3) . ?
  C15 C16 1.4522(16) . ?
  C15 C16 1.4522(16) 8_666 ?
  C16 C17 1.444(2) . ?
  C17 C18 1.4522(19) . ?
  C19 O21 1.217(2) . ?
  C19 N1 1.396(2) . ?
  C20 O22 1.213(2) . ?
  C20 N1 1.398(2) . ?
  N1 C23 1.469(2) . ?
  C23 H23A 0.9800 . ?
  C23 H23B 0.9800 . ?
  C23 H23C 0.9800 . ?

loop_
 _geom_angle_atom_site_label_1
 _geom_angle_atom_site_label_2
 _geom_angle_atom_site_label_3
 _geom_angle
 _geom_angle_site_symmetry_1
 _geom_angle_site_symmetry_3
 _geom_angle_publ_flag
  C2 C1 C18 121.27(14) . . ?
  C2 C1 H1 119.4 . . ?
  C18 C1 H1 119.4 . . ?
  C1 C2 C3 120.31(14) . . ?
  C1 C2 H2 119.8 . . ?
  C3 C2 H2 119.8 . . ?
  C4 C3 C2 119.86(14) . . ?
  C4 C3 H3 120.1 . . ?
  C2 C3 H3 120.1 . . ?
  C3 C4 C5 120.57(14) . . ?
  C3 C4 C19 119.13(14) . . ?
  C5 C4 C19 120.29(14) . . ?
  C4 C5 C18 119.91(13) . . ?
  C4 C5 C6 119.66(13) . . ?
  C18 C5 C6 120.36(13) . . ?
  C7 C6 C5 119.69(13) . . ?
  C7 C6 C20 119.49(14) . . ?
  C5 C6 C20 120.75(14) . . ?
  C6 C7 C8 121.50(14) . . ?
  C6 C7 H7 119.2 . . ?
  C8 C7 H7 119.2 . . ?
  C17 C8 C7 119.96(13) . . ?
  C17 C8 C9 120.38(13) . . ?
  C7 C8 C9 119.64(14) . . ?
  C10 C9 C8 120.03(14) . . ?
  C10 C9 H9 120.0 . . ?
  C8 C9 H9 120.0 . . ?
  C9 C10 C11 120.34(14) . . ?
  C9 C10 H10 119.8 . . ?
  C11 C10 H10 119.8 . . ?
  C16 C11 C10 120.43(14) . . ?
  C16 C11 C12 119.79(14) . . ?
  C10 C11 C12 119.76(14) . . ?
  C13 C12 C11 120.31(14) . . ?
  C13 C12 H12 119.8 . . ?
  C11 C12 H12 119.8 . . ?
  C12 C13 C14 120.74(14) . . ?
  C12 C13 H13 119.6 . . ?
  C14 C13 H13 119.6 . . ?
  C15 C14 C13 119.78(9) . 8_666 ?
  C15 C14 C13 119.78(9) . . ?
  C13 C14 C13 120.45(19) 8_666 . ?
  C14 C15 C16 117.54(9) . . ?
  C14 C15 C16 117.54(9) . 8_666 ?
  C16 C15 C16 124.91(19) . 8_666 ?
  C11 C16 C17 117.18(13) . . ?
  C11 C16 C15 117.56(13) . . ?
  C17 C16 C15 125.21(14) . . ?
  C8 C17 C16 118.07(13) . . ?
  C8 C17 C18 117.52(13) . . ?
  C16 C17 C18 124.40(13) . . ?
  C1 C18 C5 117.54(13) . . ?
  C1 C18 C17 123.69(13) . . ?
  C5 C18 C17 118.65(13) . . ?
  O21 C19 N1 120.39(15) . . ?
  O21 C19 C4 122.30(16) . . ?
  N1 C19 C4 117.31(14) . . ?
  O22 C20 N1 120.61(15) . . ?
  O22 C20 C6 122.77(16) . . ?
  N1 C20 C6 116.61(14) . . ?
  C19 N1 C20 124.84(13) . . ?
  C19 N1 C23 117.97(15) . . ?
  C20 N1 C23 116.85(15) . . ?
  N1 C23 H23A 109.5 . . ?
  N1 C23 H23B 109.5 . . ?
  H23A C23 H23B 109.5 . . ?
  N1 C23 H23C 109.5 . . ?
  H23A C23 H23C 109.5 . . ?
  H23B C23 H23C 109.5 . . ?

loop_
 _geom_torsion_atom_site_label_1
 _geom_torsion_atom_site_label_2
 _geom_torsion_atom_site_label_3
 _geom_torsion_atom_site_label_4
 _geom_torsion
 _geom_torsion_site_symmetry_1
 _geom_torsion_site_symmetry_2
 _geom_torsion_site_symmetry_3
 _geom_torsion_site_symmetry_4
 _geom_torsion_publ_flag
  C18 C1 C2 C3 -0.5(2) . . . . ?
  C1 C2 C3 C4 -3.9(2) . . . . ?
  C2 C3 C4 C5 2.0(2) . . . . ?
  C2 C3 C4 C19 -176.56(14) . . . . ?
  C3 C4 C5 C18 4.3(2) . . . . ?
  C19 C4 C5 C18 -177.17(13) . . . . ?
  C3 C4 C5 C6 -172.62(13) . . . . ?
  C19 C4 C5 C6 5.9(2) . . . . ?
  C4 C5 C6 C7 172.12(14) . . . . ?
  C18 C5 C6 C7 -4.8(2) . . . . ?
  C4 C5 C6 C20 -4.6(2) . . . . ?
  C18 C5 C6 C20 178.47(13) . . . . ?
  C5 C6 C7 C8 7.5(2) . . . . ?
  C20 C6 C7 C8 -175.70(13) . . . . ?
  C6 C7 C8 C17 2.4(2) . . . . ?
  C6 C7 C8 C9 -178.95(14) . . . . ?
  C17 C8 C9 C10 -3.9(2) . . . . ?
  C7 C8 C9 C10 177.53(15) . . . . ?
  C8 C9 C10 C11 9.9(2) . . . . ?
  C9 C10 C11 C16 0.3(2) . . . . ?
  C9 C10 C11 C12 178.36(15) . . . . ?
  C16 C11 C12 C13 -0.7(2) . . . . ?
  C10 C11 C12 C13 -178.81(15) . . . . ?
  C11 C12 C13 C14 9.7(2) . . . . ?
  C12 C13 C14 C15 -1.00(16) . . . . ?
  C12 C13 C14 C13 179.00(16) . . . 8_666 ?
  C13 C14 C15 C16 163.94(9) 8_666 . . . ?
  C13 C14 C15 C16 -16.06(9) . . . . ?
  C13 C14 C15 C16 -16.06(9) 8_666 . . 8_666 ?
  C13 C14 C15 C16 163.94(9) . . . 8_666 ?
  C10 C11 C16 C17 -16.1(2) . . . . ?
  C12 C11 C16 C17 165.86(13) . . . . ?
  C10 C11 C16 C15 161.77(13) . . . . ?
  C12 C11 C16 C15 -16.3(2) . . . . ?
  C14 C15 C16 C11 24.36(14) . . . . ?
  C16 C15 C16 C11 -155.65(14) 8_666 . . . ?
  C14 C15 C16 C17 -157.98(11) . . . . ?
  C16 C15 C16 C17 22.02(11) 8_666 . . . ?
  C7 C8 C17 C16 166.48(13) . . . . ?
  C9 C8 C17 C16 -12.1(2) . . . . ?
  C7 C8 C17 C18 -14.6(2) . . . . ?
  C9 C8 C17 C18 166.78(13) . . . . ?
  C11 C16 C17 C8 21.6(2) . . . . ?
  C15 C16 C17 C8 -156.06(12) . . . . ?
  C11 C16 C17 C18 -157.22(13) . . . . ?
  C15 C16 C17 C18 25.1(2) . . . . ?
  C2 C1 C18 C5 6.6(2) . . . . ?
  C2 C1 C18 C17 -177.54(13) . . . . ?
  C4 C5 C18 C1 -8.45(19) . . . . ?
  C6 C5 C18 C1 168.46(13) . . . . ?
  C4 C5 C18 C17 175.51(13) . . . . ?
  C6 C5 C18 C17 -7.6(2) . . . . ?
  C8 C17 C18 C1 -158.79(13) . . . . ?
  C16 C17 C18 C1 20.0(2) . . . . ?
  C8 C17 C18 C5 16.98(19) . . . . ?
  C16 C17 C18 C5 -164.18(13) . . . . ?
  C3 C4 C19 O21 -2.1(2) . . . . ?
  C5 C4 C19 O21 179.34(15) . . . . ?
  C3 C4 C19 N1 177.67(14) . . . . ?
  C5 C4 C19 N1 -0.9(2) . . . . ?
  C7 C6 C20 O22 2.3(2) . . . . ?
  C5 C6 C20 O22 179.07(16) . . . . ?
  C7 C6 C20 N1 -178.45(14) . . . . ?
  C5 C6 C20 N1 -1.7(2) . . . . ?
  O21 C19 N1 C20 173.78(16) . . . . ?
  C4 C19 N1 C20 -6.0(2) . . . . ?
  O21 C19 N1 C23 0.7(2) . . . . ?
  C4 C19 N1 C23 -179.16(15) . . . . ?
  O22 C20 N1 C19 -173.53(17) . . . . ?
  C6 C20 N1 C19 7.2(2) . . . . ?
  O22 C20 N1 C23 -0.3(2) . . . . ?
  C6 C20 N1 C23 -179.56(15) . . . . ?


_shelx_res_file
;
TITL KR1140_FrSa in P4(3)2(1)2
    KR1140_FrSa.res
    created by SHELXL-2019/2 at 12:57:13 on 15-Jun-2023
CELL 1.54184  12.271167  12.271167  18.533591  90.0000  90.0000  90.0000
ZERR    4.00   0.000037   0.000037   0.000106   0.0000   0.0000   0.0000
LATT -1
SYMM -X, -Y, 1/2+Z
SYMM 1/2-Y, 1/2+X, 3/4+Z
SYMM 1/2+Y, 1/2-X, 1/4+Z
SYMM 1/2-X, 1/2+Y, 3/4-Z
SYMM 1/2+X, 1/2-Y, 1/4-Z
SYMM Y, X, -Z
SYMM -Y, -X, 1/2-Z
SFAC C H N O
UNIT 160 88 8 16
REM  CrysAlisPro recorded range (K): Min=99.7; max=100.2; aver:100.0
TEMP -173
SIZE 0.513  0.413  0.301
L.S. 10
BOND $H
CONF
ACTA
LIST 4
FMAP 2
PLAN 20
WGHT    0.043400    0.543100
FVAR       7.09538
C1    1    0.679933    0.386384    0.629126    11.00000    0.01572    0.01922 =
         0.01623   -0.00106   -0.00255   -0.00042
AFIX  43
H1    2    0.736523    0.333569    0.628275    11.00000   -1.20000
AFIX   0
C2    1    0.692687    0.482423    0.591058    11.00000    0.01956    0.02457 =
         0.01652    0.00155   -0.00039   -0.00461
AFIX  43
H2    2    0.757910    0.495186    0.564768    11.00000   -1.20000
AFIX   0
C3    1    0.610064    0.560839    0.591067    11.00000    0.02893    0.01647 =
         0.01720    0.00223   -0.00331   -0.00295
AFIX  43
H3    2    0.620878    0.628593    0.567325    11.00000   -1.20000
AFIX   0
C4    1    0.513005    0.539674    0.625549    11.00000    0.02550    0.01758 =
         0.01704   -0.00129   -0.00422    0.00181
C5    1    0.497251    0.440637    0.662894    11.00000    0.01878    0.01695 =
         0.01482   -0.00180   -0.00254    0.00103
C6    1    0.392296    0.414689    0.690918    11.00000    0.01663    0.02310 =
         0.01815   -0.00253   -0.00229    0.00342
C7    1    0.373682    0.314324    0.719109    11.00000    0.01348    0.02472 =
         0.02041   -0.00156   -0.00034   -0.00095
AFIX  43
H7    2    0.301567    0.294497    0.732346    11.00000   -1.20000
AFIX   0
C8    1    0.459708    0.238130    0.729289    11.00000    0.01644    0.01825 =
         0.01842   -0.00114   -0.00078   -0.00084
C9    1    0.436222    0.132929    0.757951    11.00000    0.01831    0.02143 =
         0.02637    0.00077    0.00058   -0.00606
AFIX  43
H9    2    0.363913    0.115027    0.771907    11.00000   -1.20000
AFIX   0
C10   1    0.517153    0.058283    0.765318    11.00000    0.02606    0.01536 =
         0.02809    0.00215   -0.00037   -0.00506
AFIX  43
H10   2    0.499750   -0.015015    0.777126    11.00000   -1.20000
AFIX   0
C11   1    0.627974    0.089309    0.755435    11.00000    0.02251    0.01538 =
         0.02041   -0.00051   -0.00079    0.00038
C12   1    0.712514    0.010604    0.765213    11.00000    0.02840    0.01335 =
         0.02211    0.00117   -0.00042    0.00233
AFIX  43
H12   2    0.694418   -0.062398    0.777360    11.00000   -1.20000
AFIX   0
C13   1    0.818414    0.039626    0.757236    11.00000    0.02618    0.01784 =
         0.01801    0.00022   -0.00026    0.00837
AFIX  43
H13   2    0.873195   -0.015065    0.756452    11.00000   -1.20000
AFIX   0
C14   1    0.848541    0.151459    0.750000    10.50000    0.01922    0.01922 =
         0.01382   -0.00043   -0.00043    0.00501
C15   1    0.766970    0.233030    0.750000    10.50000    0.01715    0.01715 =
         0.01352    0.00134    0.00134    0.00254
C16   1    0.655174    0.198625    0.738118    11.00000    0.01737    0.01491 =
         0.01522   -0.00105    0.00166    0.00102
C17   1    0.568246    0.267867    0.712451    11.00000    0.01555    0.01545 =
         0.01558   -0.00207   -0.00114    0.00041
C18   1    0.584402    0.365270    0.669258    11.00000    0.01539    0.01543 =
         0.01529   -0.00145   -0.00297   -0.00144
C19   1    0.424151    0.621021    0.621514    11.00000    0.03336    0.02045 =
         0.02119   -0.00125   -0.00398    0.00745
C20   1    0.301720    0.493771    0.686152    11.00000    0.02177    0.02923 =
         0.02483   -0.00037   -0.00162    0.00721
N1    3    0.325689    0.594639    0.654948    11.00000    0.02911    0.02629 =
         0.02703    0.00112   -0.00100    0.01486
O21   4    0.434801    0.707748    0.590397    11.00000    0.04932    0.02337 =
         0.03674    0.00820    0.00121    0.01239
O22   4    0.210892    0.474317    0.708538    11.00000    0.01978    0.04427 =
         0.05100    0.00771    0.00578    0.01237
C23   1    0.236190    0.673862    0.650556    11.00000    0.04339    0.04056 =
         0.04354    0.00487    0.00358    0.02797
AFIX 137
H23A  2    0.194037    0.672144    0.695453    11.00000   -1.50000
H23B  2    0.188631    0.655220    0.609911    11.00000   -1.50000
H23C  2    0.266193    0.747074    0.643375    11.00000   -1.50000
AFIX   0
HKLF 4


REM  KR1140_FrSa in P4(3)2(1)2
REM wR2 = 0.0742, GooF = S = 1.083, Restrained GooF = 1.083 for all data
REM R1 = 0.0283 for 2806 Fo > 4sig(Fo) and 0.0284 for all 2810 data
REM 210 parameters refined using 0 restraints

END

WGHT      0.0434      0.5431

REM Highest difference peak  0.167,  deepest hole -0.163,  1-sigma level  0.039
Q1    1   0.4597  0.5625  0.6168  11.00000  0.05    0.17
Q2    1   0.4445  0.4382  0.6831  11.00000  0.05    0.14
Q3    1   0.6150  0.2384  0.7237  11.00000  0.05    0.14
Q4    1   0.5354  0.4005  0.6646  11.00000  0.05    0.14
Q5    1   0.5107  0.5009  0.6607  11.00000  0.05    0.14
Q6    1   0.3536  0.4606  0.6861  11.00000  0.05    0.13
Q7    1   0.5502  0.4181  0.6798  11.00000  0.05    0.13
Q8    1   0.5698  0.5589  0.6245  11.00000  0.05    0.13
Q9    1   0.6650  0.5359  0.6007  11.00000  0.05    0.12
Q10   1   0.6386  0.1480  0.7492  11.00000  0.05    0.12
Q11   1   0.2311  0.7019  0.6023  11.00000  0.05    0.12
Q12   1   0.8986 -0.0246  0.7854  11.00000  0.05    0.12
Q13   1   0.5659  0.0773  0.7548  11.00000  0.05    0.11
Q14   1   0.7056  0.2215  0.7454  11.00000  0.05    0.11
Q15   1   0.5106  0.2598  0.7219  11.00000  0.05    0.10
Q16   1   0.7852 -0.1653  0.7956  11.00000  0.05    0.10
Q17   1   0.5981  0.6374  0.6605  11.00000  0.05    0.10
Q18   1   0.8055  0.1945  0.7500  10.50000  0.05    0.10
Q19   1   0.8420  0.1684  0.8287  11.00000  0.05    0.10
Q20   1   0.8020 -0.1370  0.7621  11.00000  0.05    0.10
;
_shelx_res_checksum               33596

_shelx_hkl_file
;
   0   0  -2 42.9070 10.8422  20
   0   0   2 362.833 23.8415  17
   0   0  -3 66.0248 25.9060  21
   0   0  -3 20.6979 19.5289  20
   0   0   3 37.0649 27.0862  17
   0   0  -4 308260. 3098.61  21
   0   0   4 313481. 3106.46  14
   0   0  -4 306551. 3077.67  20
   0   0   4 313758. 3108.46  17
   0   0   5 213.391 43.1450  14
   0   0  -5 348.560 38.5293  19
   0   0  -5 74.4534 39.0378  21
   0   0  -5 374.895 40.0210  20
   0   0   5 223.810 44.5020  17
   0   0   6 34.1612 41.4471  14
   0   0   6 326.017 47.3181  22
   0   0  -6 454.546 45.3722  19
   0   0  -6 519.612 45.4782  20
   0   0  -6 152.360 45.2592  21
   0   0   6 39.7798 40.0330  17
   0   0   7 115.555 49.1803  22
   0   0  -7 85.9247 38.8507  19
   0   0  -7 36.0593 49.5746  21
   0   0   8 960403. 9653.56  14
   0   0  -8 953519. 9581.53  19
   0   0   8 946578. 9608.57  22
   0   0   9 13.8547 67.1814  22
   0   0   9-32.7898 74.4160  14
   0   0  -9 15.7665 53.4498  19
   0   0  -9 197.636 74.0112  21
   0   0  10 235.519 77.4136  22
   0   0  10 25.1378 67.7121  14
   0   0 -10 81.5697 58.2605  19
   0   0 -10-2.89739 67.6090  21
   0   0 -11 192.891 60.3926  19
   0   0  11 359.756 90.3944  14
   0   0  11 202.993 78.0793  22
   0   0 -12 322555. 3487.33  21
   0   0  12 312675. 3460.89  22
   0   0 -13 25.1542 80.1756  21
   0   0 -13 164.368 68.1245  19
   0   0  13 116.945 88.7008  14
   0   0  13 20.0205 72.3737  22
   0   0 -14 139.092 95.1658  21
   0   0 -14 25.1758 65.8388  19
   0   0 -15 35.1599 95.2411  21
   0   0 -15 46.6472 65.4556  19
   0   0  15 55.0701 87.8989  14
   0   0  15 71.7441 94.4991  22
   0   0 -16 137.149 91.3687  21
   0   0 -16 90.2741 77.1484  19
   0   0  16 329.140 119.089  14
   0   0  16 120.399 90.3948  22
   0   0 -17 96.4164 93.7184  21
   0   0 -17 87.5174 73.6466  19
   0   0  17-76.0218 99.8831  14
   0   0  17 30.6248 91.6697  22
   0   0 -18 8.15871 68.4399  19
   0   0  18 100.939 90.9384  14
   0   0  19 63.0157 81.6217  22
   0   0 -19 293.162 99.8360  21
   0   0  20 4.47513 80.6299  14
   0   0  20 171.344 86.8328  22
   0   0 -20 29.2128 80.2553  21
   0   0 -21 119.245 54.2519  16
   0   0  21 159.448 76.2224  22
   0   0 -22 31.5669 40.1422  16
   0   0  22 62.4747 56.3844  22
   0   1   0 20.0804 9.76269  25
   0  -1   0 9.85355 9.42106   1
   0   1   0 25.4028 10.3225   1
   0  -1   1 319865. 3281.30   1
   0  -1  -1 339485. 3282.36   1
   0   1  -1 323000. 3278.34   1
   0   1   1 335326. 3281.02   1
   0  -1  -1 340512. 3268.60  17
   0   1  -1 333227. 3266.17  17
   0   1   1 339798. 3268.96  17
   0   1   1 341648. 3282.18  25
   0   1  -1 310422. 3279.83  25
   1   0  -2 230425. 2342.93  20
   0  -1  -2 236455. 2341.46  20
   0   1  -2 241791. 2332.19  25
   0   1   2 231201. 2331.97  25
   0   1  -2 239045. 2328.24   1
   0   1   2 231730. 2328.95   1
   0   1   2 234167. 2345.09  17
  -1   0   2 234900. 2355.92  17
   0  -1   2 242659. 2343.03  17
   1   0  -2 229439. 2352.29  21
   0  -1  -2 229232. 2345.05  21
  -1   0   2 232365. 2344.19  22
   0   1  -3 221163. 2186.66  21
   0  -1  -3 217717. 2198.36  21
   1   0  -3 211004. 2200.92  21
   0   1  -3 225527. 2159.13  25
   0   1   3 211138. 2159.14  25
   0   1   3 210428. 2152.30   1
   0   1  -3 220834. 2151.61   1
   0   1   3 216466. 2186.85  22
  -1   0   3 217025. 2191.68  22
   1   0   3 216488. 2203.20  14
   1   0  -3 220056. 2189.43  20
   0  -1  -3 217112. 2185.70  20
  -1   0   3 208218. 2204.18  17
   0   1   3 218859. 2200.80  17
   0  -1   3 219770. 2198.32  17
   0   1   4 190251. 1960.52  17
  -1   0   4 191604. 1963.87  17
   0  -1   4 196458. 1962.03  17
  -1   0   4 185966. 1959.08  15
   0   1   4 184722. 1879.52   1
   0   1  -4 190952. 1875.09   1
   0   1   4 181641. 1878.98   2
   0   1  -4 189681. 1875.37   2
   0   1   4 185823. 1939.75  22
  -1   0   4 188185. 1945.44  22
   0  -1  -4 188539. 1954.44  21
  -1   0  -4 188167. 1952.38  21
   0   1  -4 191122. 1942.88  21
   1   0  -4 186606. 1955.73  21
   1   0   4 186523. 1960.77  14
   0  -1   4 193871. 1956.08  14
   0   1   4 189880. 1956.25  14
   1   0  -4 189239. 1936.56  19
   0  -1  -4 191847. 1937.65  19
  -1   0  -4 195303. 1937.93  19
   1   0  -4 190969. 1936.80  20
   0  -1  -4 192285. 1937.65  20
   0   1  -4 204852. 1937.63  19
   0   1  -6 177877. 1728.32  19
   1   0  -6 161579. 1716.29  20
   0  -1  -6 160268. 1716.72  20
  -1   0  -6 179181. 1743.87  19
   1   0   6 161613. 1759.38  14
  -1   0   6 160804. 1757.49  14
   0   1   6 160359. 1757.72  14
   0  -1   6 164627. 1756.32  14
   1   0  -6 161426. 1751.06  21
   0   1  -6 162455. 1741.36  21
   0  -1  -6 159620. 1747.11  21
  -1   0  -6 160750. 1744.68  21
   0   1   6 158942. 1731.14  22
  -1   0   6 158367. 1734.60  22
   0  -1   6 165022. 1760.10  17
  -1   0   6 161196. 1763.06  17
   0   1   6 162765. 1763.17  17
   0  -1  -6 161380. 1718.02  19
   1   0  -6 156527. 1717.88  19
   1   0  -7 100707. 1132.96  19
   0  -1  -7 102842. 1138.42  19
  -1   0  -7 104554. 1141.25  19
   0  -1  -7 98806.8 1132.44  20
   1   0  -7 98010.8 1129.17  20
  -1   0   7 97592.4 1178.76  14
   0  -1   7 100495. 1177.28  14
   1   0   7 99659.3 1182.76  14
   0   1   7 100509. 1182.06  14
   0  -1  -7 99352.0 1167.48  21
  -1   0  -7 98716.4 1164.91  21
   0   1  -7 100862. 1163.40  21
   1   0  -7 102560. 1174.63  21
   0   1   7 98102.4 1150.15  22
  -1   0   7 97572.0 1155.26  22
   0   1   7 101121. 1185.96  17
  -1   0   7 95758.3 1177.36  17
   0   1  -7 101707. 1065.96   9
   1   0  -8 35372.8 497.411  19
   0  -1  -8 34304.3 497.180  19
   0  -1  -8 33668.6 494.840  20
   1   0  -8 35290.7 497.752  20
  -1   0  -8 35692.4 500.543  19
   0   1   8 34508.7 542.490  14
   1   0   8 35106.1 548.694  14
  -1   0   8 35701.1 548.940  14
   0  -1   8 35076.2 541.581  14
   0  -1  -8 34276.2 530.883  21
   0   1  -8 34617.3 522.891  21
   1   0  -8 34676.9 532.498  21
  -1   0  -8 36021.6 532.622  21
  -1   0   8 33872.4 517.658  22
   0   1   8 34248.7 515.458  22
   0  -1   8 34535.6 513.461  22
  -1   0   8 35547.7 549.307  17
   0   1   8 33969.7 544.561  17
   0   1  -8 34894.4 426.530   9
   0   1   9 249831. 2750.12  14
   0  -1   9 250286. 2748.18  14
   1   0   9 251039. 2751.37  14
  -1   0   9 250629. 2750.56  14
  -1   0  -9 253727. 2729.25  21
   0  -1  -9 249650. 2734.31  21
   1   0  -9 255838. 2735.59  21
   0   1  -9 258319. 2725.37  21
  -1   0   9 249756. 2712.10  22
   0  -1   9 250132. 2705.63  22
   0   1   9 246338. 2706.52  22
   1   0   9 247802. 2700.01  22
   1   0  -9 258163. 2677.65  20
   0   1  -9 259835. 2675.82  19
  -1   0  -9 257293. 2680.72  19
  -1   0   9 253492. 2758.11  17
   0  -1  -9 250426. 2675.40  19
   1   0  -9 255343. 2676.48  19
   0  -1 -10 195436. 2211.17  21
   0   1 -10 200167. 2210.58  21
  -1   0 -10 201550. 2215.62  21
   1   0 -10 199107. 2218.06  21
   0  -1  10 196458. 2187.84  22
   0   1  10 190963. 2184.31  22
  -1   0  10 188238. 2186.13  22
   1   0  10 189033. 2175.58  22
   0  -1  10 195943. 2229.79  14
  -1   0  10 192822. 2231.71  14
   0   1  10 194587. 2232.45  14
   1   0  10 192452. 2234.06  14
  -1   0  10 195529. 2242.71  17
   1   0 -10 200639. 2150.33  19
   0  -1 -10 196727. 2151.98  19
   0   1 -10 200200. 2147.29  19
  -1   0 -10 199830. 2151.80  19
  -1   0  11 2915.68 159.553  22
   0  -1  11 3243.84 163.759  22
   1   0  11 2937.36 156.803  22
   0   1  11 2883.59 155.861  22
  -1   0 -11 2985.65 164.153  21
   1   0 -11 3059.86 168.024  21
   0   1  11 2887.85 167.035  14
   0  -1  11 2815.90 164.621  14
   1   0  11 3048.11 171.540  14
  -1   0  11 2753.87 168.119  14
  -1   0 -11 3010.35 141.532  19
   1   0 -11 2800.27 141.015  19
   0   1 -11 2959.70 138.596  19
   0  -1 -11 3022.57 146.028  19
  -1   0 -12 27878.9 551.751  21
   0   1 -12 29090.6 554.262  21
   0   1  12 27041.0 538.838  22
   1   0 -12 28627.5 560.558  21
  -1   0  12 27197.2 539.949  22
   0  -1 -12 27839.0 552.326  21
   0  -1  12 27985.0 541.696  22
   1   0  12 27467.8 538.056  22
   1   0  13 45276.5 770.551  22
   0  -1  13 45832.1 772.214  22
  -1   0 -13 46741.9 787.656  21
   0  -1 -13 44472.9 786.506  21
   0   1 -13 47025.2 786.825  21
   1   0 -13 47197.4 800.669  21
  -1   0  13 44840.2 769.574  22
   0   1  13 45758.8 772.703  22
   0   1  13 45134.2 808.723  14
   1   0  13 43652.9 798.450  14
  -1   0  13 45355.9 810.790  14
   0  -1  13 45059.5 808.075  14
   1   0 -13 46751.5 739.503  19
   0  -1 -13 43458.2 720.433  19
  -1   0 -13 45481.4 721.622  19
   0   1 -13 44558.3 712.679  19
   0  -1  14 11354.8 361.302  22
   1   0  14 11641.8 360.097  22
   0   1  14 10695.3 349.059  22
   0   1 -14 11571.6 365.128  21
  -1   0  14 12491.4 373.538  22
  -1   0 -14 11451.9 366.133  21
   1   0 -14 11344.5 367.129  21
   0  -1 -14 11428.2 366.488  21
   0  -1  14 11588.7 382.369  14
   1   0  14 11188.8 382.135  14
   0   1  14 11577.2 382.961  14
  -1   0  14 11000.0 381.059  14
  -1   0 -14 11039.3 319.468  19
   0  -1 -14 11212.1 323.808  19
   0   1 -14 11638.0 323.223  19
   1   0 -14 11535.6 325.704  19
   1   0  15 30790.7 643.488  22
   1   0  15 29634.3 670.917  14
  -1   0  15 32358.2 702.844  14
   0  -1  15 30026.3 671.124  14
   0   1  15 30187.7 674.785  14
  -1   0  15 30951.1 645.619  22
   0   1 -15 31064.9 657.780  21
   0  -1  15 31796.6 653.808  22
  -1   0 -15 31415.8 660.644  21
   0   1  15 30545.1 636.730  22
   1   0 -15 30881.0 656.211  21
   0  -1 -15 31531.5 663.938  21
   0  -1 -15 30163.2 591.910  19
  -1   0 -15 29251.2 585.672  19
   1   0 -15 28917.5 576.876  19
   0   1 -15 29589.0 582.994  19
   0   1  16 7706.19 337.332  14
   1   0  16 8116.02 338.800  14
   0  -1  16 8045.97 337.461  14
  -1   0  16 8323.29 352.071  14
   0  -1  16 8034.44 322.276  22
   0  -1 -16 8392.75 331.818  21
   1   0  16 8076.20 322.459  22
  -1   0  16 8148.06 321.505  22
   0   1 -16 8375.66 327.170  21
   0   1  16 8251.39 317.567  22
  -1   0 -16 7982.50 325.380  21
   0  -1 -16 7788.51 282.807  19
   1   0 -16 8147.99 328.496  21
   0   1 -16 7971.31 284.822  19
  -1   0 -16 7903.80 284.066  19
   1   0 -16 7821.80 282.604  19
   0   1  17 24863.9 614.879  14
   0  -1  17 24461.8 606.578  14
   1   0  17 24715.0 606.459  14
  -1   0  17 23244.5 605.361  14
   0  -1  17 24009.6 574.564  22
   1   0  17 24478.2 575.868  22
   0   1 -17 23928.9 577.859  21
  -1   0 -17 24081.4 580.398  21
  -1   0  17 23871.9 568.674  22
   0   1  17 24172.2 568.421  22
   0   1 -17 23816.6 519.810  19
   1   0 -17 23124.2 513.387  19
   1   0 -17 23374.7 576.134  21
   0  -1 -17 23215.7 581.103  21
   0  -1 -17 23049.1 517.575  19
   1   0  18 6493.15 301.252  14
   0  -1  18 6537.27 300.338  14
  -1   0  18 5743.18 288.924  14
   0   1  18 6551.52 305.459  14
   0  -1 -18 5944.13 247.748  19
   1   0 -18 6020.77 248.115  19
   0  -1  19 496.292 112.540  22
  -1   0  19 566.117 108.111  22
   1   0  19 308.713 101.306  22
   0   1  19 308.944 96.9042  22
   0   1 -19 513.564 114.616  21
   1   0 -19 418.397 105.869  21
   0  -1 -19 316.216 100.773  21
  -1   0 -19 389.608 107.321  21
   0   1  20 22651.0 488.244  22
   0  -1  20 22721.1 497.700  22
   1   0  20 22132.9 489.778  22
  -1   0  20 22291.6 489.167  22
   0   1  20 23743.5 530.541  14
   0  -1  20 23228.3 525.723  14
  -1   0  20 22174.6 524.400  14
   0   1 -20 20123.3 418.658  16
   0  -1 -20 21928.5 502.056  21
   0   1 -20 21784.4 494.031  21
  -1   0 -20 21222.1 494.736  21
   0   1  21 2340.41 141.653  22
   0  -1  21 2307.52 145.514  22
   1   0  21 2314.55 145.489  22
  -1   0  21 2340.84 145.054  22
  -1   0  21 2584.07 162.665  14
  -1   0 -21 2190.09 144.431  21
  -1   0 -21 1909.53 118.659  16
   0   1 -21 1923.12 109.128  16
   0  -1 -22 11046.7 247.107  16
  -1   0 -22 10750.1 241.478  16
   0  -1  22 13060.3 290.538  22
   1   0  22 12682.7 285.319  22
   1   1  -1 11600.1 141.348   1
   1   1  -1 11508.5 140.684   2
   1   1   1 10852.6 139.455   2
   1   1   1 10776.2 139.511   1
   1   1  -1 9802.15 118.765  20
   1   1   1 10212.3 125.821  20
   1   1  -1 10812.7 141.674  26
   1   1   1 10680.8 140.982  26
   1   1  -2 187519. 1888.36  20
   1  -1  -2 184932. 1925.36  21
   1   1   2 189764. 1904.82  23
  -1   1   2 194904. 1917.66  22
   1   1   2 189468. 1892.54   2
   1   1  -2 188661. 1891.49   2
   1   1   2 189496. 1896.41  26
   1   1  -2 193161. 1897.07  26
  -1  -1   2 191773. 1912.53  17
   1   1  -3 302929. 3020.84  20
   1  -1  -3 309845. 3055.98  20
  -1   1  -3 307298. 3036.42  19
  -1  -1   3 303984. 3034.63  22
   1   1   3 302276. 3027.64  23
   1   1   3 294199. 3004.86   2
  -1  -1   3 308064. 3050.81  17
  -1   1   3 304940. 3059.59  17
  -1   1   3 305254. 3064.74  15
   1  -1   3 312040. 3054.68  14
   1   1  -3 305886. 3010.87  26
   1   1   3 295227. 3009.95  26
   1   1  -3 311634. 3004.84   2
   1  -1  -3 302090. 3062.61  21
   1   1  -3 306965. 3041.81  21
  -1   1   3 299621. 3048.99  22
  -1  -1  -3 303554. 3048.98  21
  -1  -1  -5 809189. 7945.89  19
   1   1  -5 813447. 7938.31  19
  -1   1   5 807837. 7991.74  17
  -1  -1   5 824257. 7986.47  17
  -1   1   5 792730. 7994.99  15
  -1   1  -5 817871. 7945.97  19
   1  -1  -5 804655. 7964.02  20
  -1   1  -5 833464. 7973.25  21
   1   1  -5 816003. 7970.90  21
  -1   1   5 795731. 7970.98  22
   1  -1  -5 818657. 7990.01  21
  -1  -1  -5 819174. 7977.17  21
   1  -1   5 833283. 7992.22  14
   1   1   5 818661. 7986.09  14
  -1  -1   5 811847. 7982.09  14
   1   1  -5 800019. 7884.96  25
   1   1   5 792230. 7885.47  25
   1   1  -5 792857. 7883.89  26
   1   1   5 771977. 7883.49  26
  -1  -1   5 807028. 7959.46  22
   1   1  -6 2674.96 90.1562  19
   1  -1  -6 2076.02 88.8381  19
  -1  -1   6 2073.35 98.6456  17
  -1   1   6 1891.78 97.0819  17
  -1  -1   6 1920.62 87.8484  22
  -1  -1   6 2142.56 98.9320  14
  -1   1   6 1987.05 98.4079  14
   1  -1   6 2044.33 96.3936  14
  -1   1  -6 2121.15 84.1614  19
  -1  -1  -6 2518.26 89.8883  19
   1  -1  -6 2222.60 90.1775  20
   1   1  -6 2714.73 89.1731  20
   1   1  -6 1946.12 70.8599  10
   1   1  -6 1919.11 91.0993  21
  -1  -1  -6 2091.21 94.0644  21
  -1   1   6 2061.21 93.3363  22
   1  -1  -6 1848.35 95.8290  21
  -1   1  -6 1974.42 92.9797  21
   1   1  -6 2335.57 51.3997  25
   1   1   6 2141.75 50.8703  25
  -1   1  -6 1997.52 45.8671   1
  -1  -1  -7 2798.36 103.657  19
  -1   1  -7 3058.29 106.079  19
   1   1  -7 2922.87 88.1147  10
  -1  -1   7 2523.19 108.676  22
   1   1   7 2681.89 108.845  22
  -1   1   7 2896.33 120.029  22
   1   1  -7 2591.62 114.198  21
  -1   1  -7 2741.15 115.452  21
   1  -1  -7 2663.54 122.456  21
  -1  -1  -7 2484.03 115.653  21
   1  -1   7 2619.55 119.903  14
   1   1   7 2581.59 122.229  14
  -1   1   7 2695.90 122.132  14
  -1  -1   7 2796.79 120.888  14
  -1  -1   7 2816.16 122.465  17
   1   1  -7 3164.27 105.494  19
   1  -1  -7 2897.27 110.536  19
   1   1   8 56331.5 743.448  22
  -1  -1   8 56707.9 753.281  22
   1  -1  -8 57875.5 778.025  21
  -1   1   8 55900.5 755.352  22
  -1   1  -8 58362.5 760.974  21
   1   1  -8 58294.3 768.549  21
  -1  -1  -8 56980.3 765.292  21
   1  -1   8 57531.4 781.444  14
  -1  -1   8 58199.1 781.206  14
   1   1   8 57360.0 781.466  14
  -1   1   8 57224.7 781.373  14
  -1   1  -8 58941.2 727.791  19
   1  -1  -8 57315.0 735.028  20
  -1  -1  -8 60004.2 739.097  19
   1   1  -8 58381.4 723.923  19
  -1   1   8 56201.4 781.013  17
  -1  -1   8 57651.2 784.722  17
   1  -1  -8 57813.7 737.121  19
   1   1   9 11905.5 276.450  22
  -1  -1   9 11871.1 280.137  22
  -1  -1  -9 12211.7 292.349  21
  -1   1  -9 12099.4 286.103  21
  -1   1   9 12068.5 285.285  22
   1  -1  -9 11993.1 298.317  21
  -1  -1   9 11417.7 295.407  14
   1   1   9 11990.9 301.480  14
  -1   1   9 11974.8 300.829  14
   1  -1   9 11686.3 298.967  14
   1   1  -9 12547.4 261.452  19
   1  -1  -9 12170.1 267.278  20
  -1   1  -9 12231.6 261.175  19
  -1  -1  -9 12789.9 275.394  19
  -1   1   9 12133.1 304.167  17
  -1  -1   9 11834.7 300.226  17
   1  -1  -9 12168.2 268.924  19
   1   1  10 198942. 2252.41  22
  -1  -1  10 192756. 2250.27  22
  -1   1 -10 199988. 2269.34  21
   1   1 -10 200619. 2271.41  21
   1   1  10 202784. 2306.05  14
   1  -1  10 199812. 2297.32  14
  -1   1  10 201502. 2304.71  14
  -1  -1  10 202030. 2301.21  14
   1   1 -10 210690. 2236.64  19
  -1  -1 -10 214762. 2240.32  19
  -1   1 -10 202412. 2215.58  19
   1  -1 -10 203412. 2226.01  20
  -1   1  10 203126. 2312.61  17
   1  -1 -10 203955. 2225.02  19
   1  -1  11 5258.37 206.284  22
  -1  -1  11 6236.05 222.776  22
   1   1  11 4857.91 198.389  22
  -1   1 -11 4969.53 205.537  21
  -1  -1 -11 5109.20 212.999  21
  -1   1  11 4856.53 200.758  22
   1  -1 -11 5486.16 220.962  21
   1   1  11 5186.13 221.556  14
  -1  -1  11 5089.20 221.363  14
   1  -1  11 4785.94 214.747  14
  -1   1  11 6281.29 239.096  14
  -1   1  11 6236.79 239.155  17
   1  -1 -11 5004.21 187.172  19
  -1   1 -11 5103.71 185.703  19
  -1  -1 -11 5533.29 195.247  19
   1   1 -11 5414.66 189.111  19
   1   1  12 17.7609 65.0070  22
  -1   1  12 25.1715 68.9616  22
  -1  -1  12 43.4843 68.1217  22
   1  -1  12 117.951 74.5973  22
  -1   1 -12 254.043 80.3254  21
   1  -1 -12 35.4771 78.2927  21
  -1  -1 -12-3.81647 66.1012  21
   1   1 -12 140.398 78.8194  21
   1   1  13 920.531 122.060  14
  -1  -1  13 1184.65 131.318  14
  -1   1  13 858.293 121.067  14
  -1   1 -13 1081.71 125.650  21
  -1   1  13 1137.07 125.057  22
  -1  -1  13 1140.74 123.587  22
  -1  -1 -13 1638.24 142.358  21
   1  -1 -13 1112.05 126.639  21
   1   1 -13 1183.75 134.129  21
   1   1  13 1201.42 128.807  22
   1  -1  13 1044.36 125.704  22
   1  -1 -13 1250.25 117.401  19
   1   1 -13 1026.71 104.831  19
  -1  -1 -13 1136.36 106.667  19
  -1   1 -13 1119.01 104.290  19
   1  -1  14 13868.4 416.141  14
   1   1  14 13289.3 412.047  14
  -1   1  14 12922.9 417.342  14
  -1  -1  14 13242.2 418.179  14
  -1   1 -14 14294.6 406.355  21
  -1   1  14 13395.5 387.783  22
   1   1 -14 13552.2 401.080  21
  -1  -1  14 13342.2 391.870  22
   1   1  14 13520.4 392.716  22
   1  -1 -14 13689.9 410.318  21
  -1  -1 -14 13323.9 400.810  21
   1  -1  14 13651.7 398.721  22
  -1   1 -14 13245.8 354.540  19
   1   1 -14 13298.6 348.652  19
   1  -1 -14 14063.5 373.766  19
  -1  -1 -14 13287.2 355.855  19
  -1  -1  15 37900.7 778.954  14
  -1   1  15 37559.1 781.678  14
   1   1  15 40231.0 784.624  14
   1  -1  15 38654.9 773.926  14
  -1  -1 -15 37891.8 744.127  21
   1   1 -15 38650.8 749.099  21
  -1   1  15 38677.0 738.743  22
  -1   1 -15 39021.8 748.174  21
  -1  -1  15 38746.3 739.538  22
   1   1  15 38100.3 732.288  22
   1  -1  15 38033.1 740.583  22
   1  -1 -15 37292.0 683.507  19
   1  -1 -15 38313.8 757.514  21
   1   1 -15 38096.8 673.964  19
  -1   1 -15 38673.4 687.436  19
  -1  -1 -15 37600.1 679.152  19
  -1   1  16 867.306 132.249  22
  -1  -1  16 1013.13 140.415  22
  -1  -1 -16 980.553 137.964  21
   1  -1  16 1012.58 141.029  22
  -1   1 -16 1005.28 139.553  21
   1   1  16 939.300 134.550  22
  -1  -1  16 803.003 137.077  14
   1   1  16 902.819 144.948  14
   1  -1  16 822.502 140.528  14
  -1   1  16 926.076 147.642  14
   1   1 -16 847.897 111.363  19
   1   1 -16 869.252 133.335  21
   1  -1 -16 768.255 132.523  21
  -1  -1 -16 885.061 112.145  19
   1  -1 -16 968.808 115.561  19
  -1   1  17 7976.99 314.966  22
   1   1  17 7522.04 307.071  22
  -1  -1  17 7041.80 303.239  22
  -1  -1 -17 7772.27 320.602  21
   1  -1  17 7522.78 313.289  22
  -1   1 -17 7979.49 322.757  21
  -1   1  17 7700.06 338.394  14
  -1  -1  17 7604.31 332.681  14
   1  -1  17 7951.47 335.129  14
   1   1  17 7654.02 327.706  14
   1   1 -17 7372.58 315.487  21
   1  -1 -17 7225.91 278.276  19
   1  -1 -17 7653.34 320.708  21
  -1  -1 -17 7139.76 277.087  19
   1   1 -17 6902.66 263.651  19
   1  -1  18 13976.1 438.291  14
  -1   1  18 14241.1 454.365  14
  -1  -1  18 13531.2 441.352  14
   1   1  18 13862.0 435.218  14
   1  -1 -18 13239.7 375.476  19
   1  -1  19 56014.8 928.886  22
   1   1  19 55284.3 907.187  22
  -1   1  19 56373.0 912.555  22
  -1  -1  19 56347.5 917.659  22
   1  -1 -19 54036.4 932.021  21
   1   1 -19 56281.4 929.198  21
  -1  -1 -19 55268.7 935.386  21
  -1   1 -19 55486.1 928.888  21
  -1  -1 -20 8278.50 295.416  21
  -1   1 -20 8725.03 297.908  21
  -1   1  20 8778.65 314.390  14
  -1  -1  20 8868.71 312.937  14
  -1  -1  20 8921.07 292.535  22
   1  -1  20 8465.12 295.163  22
  -1   1  20 8661.25 287.547  22
   1   1  20 8580.69 286.962  22
  -1   1 -20 7595.75 244.019  16
  -1  -1 -21 20.2740 70.1884  21
  -1   1  21 72.1307 72.3744  14
  -1   1 -21 63.3666 48.0508  16
  -1  -1 -21 47.6133 55.0778  16
   1   1  21 96.4029 70.1633  22
   1  -1  21 241.212 77.0024  22
  -1   1  21 48.2071 62.8827  22
  -1  -1  21 3.09721 62.7853  22
   1  -1 -22 10605.6 233.565  16
  -1  -1 -22 10898.8 246.101  16
   1  -1  22 12504.5 283.718  22
   1   1  22 12084.2 270.568  22
   0   2   0 167665. 1724.24  25
   0   2   0 168451. 1723.78  27
   0   2   0 169329. 1725.13  24
   0   2   0 169595. 1721.47  23
   0   2   0 166084. 1724.79   1
   0   2  -1 66997.0 684.474  17
   0   2   1 68655.5 689.171  17
   0   2   1 65501.0 739.875  25
   0   2  -1 66772.1 738.637  25
   0   2  -1 67118.7 737.457   1
   0   2   1 66508.5 735.456   1
   0   2  -1 68624.1 743.291  27
   0   2   1 66776.4 732.116  27
   0   2   1 66614.2 738.075  24
   0   2  -1 68535.6 728.495  23
   0   2   1 66938.0 743.476  23
   0   2  -1 66545.0 738.405  24
  -2   0   2 68325.3 758.527  22
   0  -2  -2 68652.3 755.300  21
   0   2   2 71126.4 748.765  22
   0   2  -2 74847.9 794.874  10
   0   2  -2 72672.5 787.097  27
   0   2   2 70577.7 767.761  27
   0  -2  -2 71298.7 759.620  20
   2   0  -2 72675.4 777.050  18
   0   2   2 72141.8 750.231  17
  -2   0   2 70360.2 780.689  15
   0   2   2 67620.7 775.891  25
   0   2  -2 73076.1 776.579  25
   0   2  -2 78143.5 809.066  12
   0   2   2 67116.4 772.862  24
   0   2   2 70250.2 789.611  23
   0   2  -2 71552.1 774.148  24
   0   2  -2 71758.5 756.648  23
   0   2  -2 69453.9 769.707   1
   0   2   2 69049.7 769.322   1
   0  -2  -3 572.000 45.1069  21
  -2   0   3 584.210 44.6903  22
   0   2  -3 616.552 36.4419  21
   0   2  -3 603.362 51.0639  10
   0   2   3 493.124 43.3205  25
   0   2  -3 550.936 40.9362  25
   0   2   3 537.713 41.8713  27
   0  -2  -3 593.446 43.5836  20
  -2   0  -3 571.233 37.6042  19
   2   0  -3 638.301 45.8237  20
   2   0  -3 608.740 53.0585  21
   0   2  -3 592.863 41.7598   9
  -2   0   3 646.453 49.5393  16
  -2   0   3 510.042 48.3682  15
   0   2   3 507.125 42.2860  24
   0   2  -3 791.725 37.2756  23
   0   2  -3 593.942 42.7880  24
   2   0   3 644.509 47.1527  14
   0   2  -3 624.035 39.7920   1
   0   2   3 569.949 39.5911   1
   0   2  -4 60700.9 655.680  24
   0   2   4 56534.9 654.913  24
  -2   0   4 58109.7 676.298  22
   0  -2  -4 57798.4 680.411  21
   0   2  -4 57481.9 656.810  21
   0   2   4 57432.4 667.257  22
   0   2  -4 60244.0 687.246  10
   0   2   4 57162.3 654.057  27
   2   0  -4 60751.8 676.440  20
   0   2  -4 59417.8 648.793  19
   0  -2  -4 58531.3 669.079  20
   2   0  -4 57735.9 692.140  21
  -2   0  -4 58071.7 660.336  19
   0   2  -4 59552.4 657.759   9
  -2   0   4 59825.1 701.559  17
   0   2   4 58586.1 679.127  17
  -2   0   4 58653.4 694.467  15
   0   2   4 55578.1 644.821   4
   2   0   4 53649.9 685.441  14
   0  -2   4 59808.9 671.907  14
   0   2   4 57748.1 675.786  14
   0   2  -4 60963.7 642.231   1
   0   2   4 56953.8 642.708   1
   0   2  -4 60082.1 654.751  25
   0  -2   5 603302. 5939.41  14
   0   2   5 600537. 5948.55  14
   2   0   5 592338. 5956.88  14
   0   2  -5 598004. 5922.63  21
   2   0  -5 598077. 5960.99  21
   0  -2  -5 582624. 5947.26  21
  -2   0   5 582363. 5936.94  22
   0   2   5 584045. 5927.47  22
   0   2  -5 600040. 5934.84  10
   0   2  -5 591075. 5903.05  19
   2   0  -5 581803. 5929.89  20
  -2   0  -5 586432. 5915.03  19
   0  -2  -5 595564. 5925.46  20
   0  -2  -5 594893. 5925.62  19
   0   2   5 602206. 5950.03  17
  -2   0   5 595531. 5968.22  17
  -2   0   5 592205. 5960.18  15
   0   2   5 583390. 5872.87   1
   0   2   5 579717. 5871.99   2
   0   2  -5 623986. 5869.79   2
   0   2  -5 611840. 5866.89   1
   0   2   5 585076. 5878.76   4
   0   2  -5 597609. 5899.22   9
   0   2   6 42721.2 502.904   4
   2   0  -6 44582.4 485.522  26
   2   0   6 44440.4 483.813  26
   2   0  -6 46324.5 607.834  21
  -2   0   6 44892.1 583.238  22
  -2   0  -6 44903.3 588.279  21
   0  -2  -6 45078.1 592.142  21
   0   2  -6 45294.3 573.908  21
   2   0  -6 45296.6 516.509  10
  -2   0  -6 43712.5 559.842  19
   0   2  -6 45394.8 551.702  19
   0  -2  -6 43726.8 564.222  20
   2   0  -6 45907.2 570.212  20
   0   2   6 43818.6 572.664  22
   2   0  -6 45294.9 569.248  19
   0  -2  -6 43055.9 565.442  19
  -2   0   6 46002.2 610.291  17
   0   2   6 44422.7 593.666  17
  -2   0   6 43622.4 600.899  15
   0   2   6 42867.3 492.751   1
   0   2  -6 46352.1 488.653   2
   0   2  -6 46023.9 488.075   1
   0   2   6 43703.1 493.860   2
   0  -2   6 45456.1 586.854  14
   0   2   6 45062.5 594.191  14
   2   0   6 42022.7 595.609  14
   0   2  -6 45479.6 536.515   9
   0   2   7 64908.0 706.084   4
   2   0  -7 63861.2 684.966  26
   2   0   7 63833.1 682.641  26
   0   2   7 65916.8 811.808  22
   0   2   7 63524.5 832.789  17
  -2   0   7 66894.3 844.776  15
   0   2   7 62754.2 684.174   2
   0   2  -7 65950.8 676.745   2
   0  -2  -7 67580.7 799.319  19
   2   0  -7 67864.6 801.133  19
   0   2  -7 69297.2 756.443   9
  -2   0  -7 66215.2 794.870  19
   0   2  -7 69255.0 784.078  19
   2   0   7 66029.2 843.783  14
   0  -2   7 67932.3 831.574  14
   0   2   7 67231.0 836.691  14
  -2   0  -7 67539.0 827.467  21
   2   0  -7 66951.3 841.369  21
   0   2  -7 68760.1 816.743  21
   0  -2  -7 65827.8 832.599  21
  -2   0   7 66016.5 818.815  22
   0   2   8 1548.14 104.868  22
   2   0   8 1447.01 108.770  14
   0  -2   8 1770.51 114.092  14
   0   2   8 1512.82 111.250  14
  -2   0   8 1849.46 118.995  14
   2   0  -8 2197.18 105.750  19
   0  -2  -8 1546.16 96.5581  19
   2   0  -8 2066.32 102.833  20
  -2   0  -8 1529.14 90.3793  19
   0  -2  -8 1494.21 92.9207  20
   0   2  -8 1509.12 85.6412  19
   0   2   8 1453.87 106.206  17
  -2   0   8 1815.04 119.786  17
   0   2  -8 1595.69 74.4291   9
  -2   0   8 1967.95 121.479  22
  -2   0  -8 1523.19 105.426  21
   0  -2  -8 1422.20 110.804  21
   0   2  -8 1507.58 103.200  21
   2   0  -8 1462.64 114.526  21
   0   2   9 88610.7 1140.01  14
  -2   0   9 90000.0 1151.36  14
   2   0   9 84927.5 1140.27  14
  -2   0   9 87307.9 1151.12  17
   2   0  -9 89537.4 1078.87  19
   0  -2  -9 89762.7 1081.66  19
   0  -2   9 89592.0 1102.85  22
   0  -2  -9 88557.3 1082.04  20
   2   0  -9 87120.8 1075.81  20
   0   2  -9 89511.2 1064.10  19
  -2   0  -9 90916.9 1077.50  19
   2   0  -9 89324.4 1138.25  21
  -2   0   9 87616.9 1112.08  22
   0   2  -9 88866.3 1107.89  21
  -2   0  -9 89269.3 1120.00  21
   0   2   9 87154.3 1103.22  22
   0  -2  -9 90253.5 1129.68  21
  -2   0  10 150904. 1801.56  17
   0  -2 -10 148202. 1707.41  19
   2   0 -10 149146. 1704.84  19
   0   2 -10 152656. 1694.01  19
   2   0 -10 146979. 1704.19  20
  -2   0 -10 151118. 1705.52  19
   0   2 -10 152065. 1752.05  21
  -2   0  10 148832. 1795.80  14
   2   0  10 148891. 1783.76  14
   0  -2  10 152085. 1783.96  14
   0   2  10 151842. 1787.90  14
   0  -2  11 29194.4 556.845  14
  -2   0  11 28468.8 566.790  14
   2   0  11 28653.5 562.388  14
   0   2  11 28601.8 559.685  14
  -2   0  11 28786.8 569.943  17
   2   0 -11 28220.7 495.139  19
   0   2  11 28586.8 528.239  22
   2   0 -11 29070.6 553.176  21
  -2   0 -11 28218.6 538.907  21
  -2   0  11 28950.1 532.923  22
   0  -2 -11 28324.9 545.873  21
   0  -2  11 29731.5 534.670  22
   2   0  11 29025.7 526.816  22
   0  -2 -11 28154.2 499.891  19
  -2   0 -11 29086.6 499.113  19
   0   2 -11 29731.0 493.264  19
   0   2  12 1004.08 113.379  22
  -2   0  12 1206.31 118.999  22
  -2   0 -12 1031.94 111.649  21
   2   0 -12 1132.96 121.458  21
   0   2 -12 1668.87 132.461  21
   0  -2 -12 1046.15 117.294  21
   0  -2  12 1252.87 125.041  22
   2   0  12 1041.42 112.621  22
  -2   0  12 1473.90 141.901  17
  -2   0 -13 13658.8 347.210  19
   2   0 -13 12823.2 386.119  21
   0   2 -13 13501.2 337.213  19
   2   0 -13 14547.5 365.583  19
   0  -2  13 13705.4 380.432  22
   2   0  13 14151.3 381.925  22
   2   0  13 14661.5 411.106  14
   0  -2  13 12892.3 390.953  14
  -2   0  13 13202.4 401.944  14
   0   2  13 15360.7 422.170  14
  -2   0  13 13576.6 377.283  22
   0   2 -13 14335.0 388.933  21
  -2   0 -13 13553.8 387.385  21
   0   2  13 13297.0 373.360  22
   0  -2 -13 13236.6 384.283  21
   2   0 -14 89450.0 1221.28  19
   0   2 -14 87557.6 1192.34  19
  -2   0 -14 88483.5 1210.19  19
   0  -2 -14 88512.1 1216.92  19
   2   0 -14 89534.7 1301.44  21
   0  -2  14 91520.3 1284.23  22
   2   0  14 89326.8 1271.67  22
  -2   0  14 87714.5 1327.28  14
   0   2  14 90526.4 1326.05  14
   0  -2  14 86720.2 1302.64  14
   2   0  14 87142.4 1307.30  14
  -2   0  14 89174.2 1268.24  22
  -2   0 -14 91894.3 1295.21  21
   0   2  14 89462.7 1264.40  22
   0   2 -14 89290.0 1280.58  21
   0  -2 -14 88193.4 1296.35  21
  -2   0 -15 6407.04 253.946  19
   2   0 -15 6637.93 291.151  21
   2   0 -15 6650.17 253.645  19
   0   2 -15 6373.05 245.712  19
   0  -2 -15 6628.22 256.845  19
   0  -2  15 6777.62 292.698  22
   2   0  15 6437.66 283.059  22
   0   2  15 6410.83 296.894  14
  -2   0  15 6553.44 305.027  14
   0  -2  15 6518.25 297.410  14
   2   0  15 6329.43 291.342  14
  -2   0  15 6590.71 281.209  22
   0  -2 -15 6477.31 290.492  21
   0   2  15 6287.98 273.910  22
   0   2 -15 6731.06 286.483  21
  -2   0 -15 6694.11 291.003  21
   0  -2 -16 3302.75 189.696  19
   2   0 -16 3529.51 193.017  19
   2   0 -16 3288.19 217.405  21
   2   0  16 3525.00 219.137  22
  -2   0  16 3524.80 241.343  14
   0   2  16 3618.30 235.581  14
   2   0  16 3720.75 227.808  14
   0  -2  16 3270.67 222.318  14
   0  -2 -16 3486.40 226.870  21
   0   2  16 3775.65 221.994  22
   0   2 -16 3426.76 217.020  21
   0  -2  16 3360.75 218.800  22
  -2   0 -16 3269.17 218.329  21
  -2   0  16 3522.59 214.376  22
   2   0 -17 36646.9 678.598  19
   0   2 -17 37494.2 746.722  21
   0  -2 -17 37002.8 690.608  19
   0  -2 -17 37139.5 754.656  21
   2   0 -17 36668.8 756.347  21
  -2   0  17 38801.6 806.815  14
   0  -2  17 37305.5 771.275  14
   2   0  17 39012.9 778.620  14
   0   2  17 38327.7 786.923  14
  -2   0  17 37333.4 729.421  22
  -2   0 -17 37487.8 755.677  21
   0   2  17 37521.2 730.834  22
   0  -2  17 39337.9 760.127  22
   2   0  17 36770.7 742.776  22
   0   2  18 20536.9 536.749  14
   0  -2  18 20292.6 525.798  14
  -2   0  18 19936.0 546.478  14
   0   2 -18 19248.3 497.192  21
   2   0 -18 18644.2 446.691  19
   0  -2 -18 19059.3 453.735  19
   0  -2  19 2613.25 183.027  22
   0   2  19 2704.89 173.666  22
   2   0  19 2827.19 187.970  22
  -2   0  19 2806.27 179.751  22
  -2   0 -19 2661.74 187.327  21
   0   2 -19 2923.56 188.292  21
   0  -2 -19 2869.09 192.865  21
  -2   0 -20 10364.8 330.318  21
  -2   0 -20 10354.2 293.915  16
   2   0  20 10997.8 330.903  22
   0  -2  20 10643.9 326.233  22
   0   2  20 10906.0 316.524  22
  -2   0  20 10821.5 322.252  22
  -2   0  20 11278.9 355.676  14
   0   2  20 11700.0 349.324  14
  -2   0 -21 7611.08 253.001  21
  -2   0 -21 7019.20 218.431  16
  -2   0  21 7906.47 268.784  14
   0  -2  21 7876.05 251.029  22
   2   0  21 8089.23 251.138  22
   2   0  22 597.629 74.2080  22
   0  -2  22 580.128 76.1017  22
   0  -2 -22 589.605 63.4129  16
  -2   0 -22 530.937 60.2569  16
   2  -1  22 3402.42 144.821  22
  -2  -1 -22 3018.02 124.848  16
  -2  -1 -21 1118.74 113.321  21
  -2  -1 -21 1037.06 95.0417  16
   2  -1  21 1078.48 107.975  22
   1   2  21 1081.88 100.584  22
  -1  -2  21 1025.21 102.780  22
  -2   1  21 1085.15 116.022  14
  -2  -1 -20 7731.32 280.828  21
  -1   2 -20 7780.64 273.576  21
   1  -2 -20 7352.88 246.537  19
  -2  -1 -20 7471.64 248.218  16
  -1  -2  20 8079.71 290.860  14
  -2   1  20 8211.33 304.498  14
   2  -1  20 8001.70 284.949  22
  -2   1  20 7985.70 272.507  22
   1   2  20 7803.69 265.677  22
  -1  -2  20 7843.83 274.685  22
  -1   2 -19 725.531 114.589  21
  -1  -2  19 771.302 118.100  22
  -2  -1 -19 735.101 115.005  21
   2  -1  19 896.672 125.403  22
  -2   1  19 682.240 113.193  22
   1   2  19 1120.82 124.955  22
   2   1 -18 102.665 70.8699  19
   1  -2 -18 181.954 79.0574  19
  -1   2 -18 133.007 89.8849  21
  -1  -2  18 245.495 99.1621  14
  -2   1  18 183.568 110.326  14
  -1   2 -18 63.8792 66.1463  16
  -2   1  17 3731.70 215.414  22
  -1   2 -17 3559.13 222.880  21
  -2  -1 -17 3638.67 228.614  21
  -1  -2  17 3750.75 224.675  22
   2  -1  17 3669.48 226.943  22
   1   2  17 3687.04 216.930  22
   2  -1  17 3701.44 229.713  14
  -1  -2  17 3646.99 235.771  14
  -2   1  17 3583.00 241.882  14
   1   2  17 3821.72 236.037  14
   1  -2 -17 3569.38 197.323  19
   1  -2 -17 3650.45 227.470  21
   2   1 -17 3573.66 188.343  19
   2   1 -17 3605.22 227.480  21
   2   1 -16 19036.6 450.579  19
   1  -2 -16 19580.0 469.280  19
  -2  -1 -16 19036.6 460.745  19
   2   1 -16 20794.2 527.388  21
   1  -2 -16 19217.2 521.529  21
  -1  -2  16 18518.7 525.571  14
   2  -1  16 20361.3 531.404  14
  -2   1  16 20038.4 558.574  14
   1   2  16 19658.3 528.631  14
   2  -1  16 19359.7 510.877  22
  -2   1  16 19180.9 493.958  22
  -1   2 -16 19784.7 514.656  21
  -1  -2  16 19920.6 511.828  22
  -2  -1 -16 19819.0 515.953  21
   1   2  16 20021.5 504.903  22
   1  -2 -15 31970.0 677.394  21
   2   1 -15 32032.3 671.389  21
   1  -2 -15 31443.7 616.596  19
   2   1 -15 30072.6 584.768  19
  -2  -1 -15 31163.3 602.543  19
   1   2  15 31916.7 687.609  14
  -1  -2  15 31202.4 682.788  14
  -2   1  15 32065.0 708.455  14
   2  -1  15 30677.0 675.909  14
   2  -1  15 32513.2 665.505  22
   1   2  15 31046.4 645.842  22
  -1  -2  15 31499.6 660.696  22
  -2  -1 -15 31327.5 669.296  21
  -2   1  15 31617.4 647.544  22
  -1   2 -15 32808.6 666.227  21
   2   1 -14 34620.1 624.506  19
   1  -2 -14 37203.0 668.550  19
  -2  -1 -14 36247.7 640.675  19
   2   1 -14 35416.8 696.966  21
  -1  -2  14 33652.2 708.295  14
   1   2  14 35431.8 713.715  14
  -2   1  14 35163.9 730.016  14
   2  -1  14 35794.5 711.559  14
   2  -1  14 35557.3 690.029  22
  -2  -1 -14 34770.8 694.731  21
   1   2  14 35389.6 677.479  22
  -1   2 -14 35522.4 688.629  21
  -2   1  14 36033.7 680.861  22
   1  -2 -14 35390.7 709.285  21
  -1  -2  14 36152.6 695.870  22
   1  -2 -13 8506.35 275.274  19
  -2  -1 -13 8389.91 267.598  19
  -1   2 -13 8735.88 269.829  19
   2   1 -13 9178.15 315.151  21
   2   1 -13 9157.58 275.775  19
   2  -1  13 8448.65 311.912  14
   1   2  13 9181.98 322.564  14
  -2   1  13 8631.47 327.160  14
  -1  -2  13 8963.25 324.192  14
   1   2  13 9116.49 304.761  22
   1  -2 -13 8900.86 314.151  21
  -2  -1 -13 8844.97 307.052  21
  -1   2 -13 8573.87 302.325  21
  -2   1  13 9083.80 305.531  22
   2  -1  13 8848.89 303.045  22
  -1  -2  13 8712.88 303.001  22
   1  -2 -12 24410.1 473.054  19
  -1  -2  12 24403.7 502.789  22
   2  -1  12 23926.8 495.871  22
  -2   1  12 24821.9 547.201  17
  -2  -1 -12 24096.2 465.238  19
  -2   1  12 24651.1 541.817  14
   2  -1  12 23915.6 522.995  14
   2   1 -12 25049.5 521.018  21
  -2  -1 -12 23615.4 506.011  21
  -2   1  12 23827.0 498.732  22
   1   2  12 24824.7 506.187  22
   1  -2 -12 24412.7 522.653  21
  -1   2 -12 25139.2 511.679  21
   1  -2 -11 4332.43 177.543  19
  -1  -2  11 4401.17 192.009  22
   1   2  11 4048.50 182.211  22
  -2   1  11 4479.70 211.690  17
   1  -2 -11 4526.16 179.256  20
  -2  -1 -11 4215.30 168.165  19
  -1   2 -11 4148.91 169.043  19
   2   1 -11 4447.50 172.803  19
  -2   1  11 4395.09 205.810  14
  -1  -2  11 4442.66 202.922  14
   2  -1  11 4027.44 198.129  14
   1   2  11 4671.15 208.197  14
  -2   1  11 4046.60 188.017  22
  -2  -1 -11 4333.74 198.765  21
   2   1 -11 4341.84 196.174  21
  -1   2 -11 4677.28 195.652  21
   1  -2 -11 4059.54 200.055  21
   2   1 -10 39249.9 643.810  21
  -1   2 -10 40009.3 636.261  21
  -2   1  10 41553.0 679.165  17
   1  -2 -10 39900.7 609.968  20
  -2  -1 -10 39809.8 597.785  19
  -1   2 -10 40098.6 596.619  19
   2   1 -10 40232.7 592.137  19
  -2   1  10 40702.9 671.137  14
   1   2  10 39975.7 664.811  14
  -1  -2  10 40872.9 659.091  14
   2  -1  10 39316.5 662.666  14
   1  -2 -10 39343.6 610.797  19
   2   1  -9 71569.8 894.943  19
   1  -2  -9 71458.2 916.920  19
   1   2   9 71839.8 930.502  22
  -1  -2   9 72726.8 935.623  22
  -2  -1  -9 74814.7 959.153  21
   1  -2  -9 73229.7 968.140  21
   2   1  -9 72585.2 957.541  21
  -2   1   9 69279.3 938.012  22
  -1   2  -9 73573.3 946.978  21
  -2   1   9 71372.4 983.465  17
  -1   2  -9 74037.9 903.465  19
   1  -2  -9 71265.8 913.889  20
  -2  -1  -9 72911.1 907.027  19
   1   2   9 72255.2 968.016  14
   2  -1   9 71731.2 969.969  14
  -1  -2   9 72822.4 964.939  14
  -2   1   9 72113.1 978.258  14
   2   1  -8 79265.6 931.178  19
   1  -2  -8 76352.0 948.930  19
  -1  -2   8 76346.8 986.151  17
  -2   1   8 79324.2 1008.76  17
   1   2   8 76768.2 952.506  22
  -1  -2   8 79413.8 960.641  22
   1   2   8 75615.8 881.781   5
   1   2   8 77261.3 989.202  14
  -2   1   8 78229.5 1002.18  14
  -1  -2   8 78495.0 986.677  14
   2  -1   8 78691.0 993.193  14
   2   1  -8 73021.8 878.911  10
  -2  -1  -8 76784.4 971.935  21
   1  -2  -8 78112.8 993.342  21
   2   1  -8 80263.4 989.835  21
  -2   1   8 77315.4 970.055  22
  -1   2  -8 79778.2 966.823  21
   2   1  -8 79008.1 931.227  20
  -1   2  -8 80405.3 935.677  19
  -2  -1  -8 79536.9 940.425  19
   1  -2  -8 76023.0 947.297  20
   1   2   7 41007.1 572.452  22
  -1  -2   7 43419.7 577.968  22
   1   2   7 43262.5 534.948   5
   1   2   7 42575.6 602.893  14
   2  -1   7 42854.0 606.633  14
  -1  -2   7 42795.6 598.549  14
   1  -2  -7 43645.8 609.774  21
   2   1  -7 42987.1 598.889  21
  -2   1   7 41854.5 588.557  22
  -1   2  -7 44184.9 586.619  21
  -2  -1  -7 41645.3 594.121  21
  -1   2  -7 43723.0 561.949  19
  -2  -1  -7 43428.7 564.007  19
   2   1  -7 44528.9 558.389  20
   2   1  -7 42043.8 532.089  10
   2   1  -7 44358.5 559.473  19
   1  -2  -7 42598.1 578.115  19
  -1  -2   7 43508.7 602.825  17
  -2   1   7 43209.9 621.232  15
   2   1  -7 41639.1 480.867  26
  -1   2  -7 41913.1 475.182   1
  -1   2  -7 42042.2 474.826   2
  -1   2  -7 44341.4 517.979   9
  -1   2  -6 95608.4 1006.30   1
   2   1  -6 97863.8 1000.56  26
   2   1  -6 97849.6 1001.18  25
   1   2   6 91208.6 1014.46  25
   1   2   6 91181.9 1010.65   4
   1   2   6 90232.8 1012.35  24
   1   2   6 94479.5 1067.75  22
  -1  -2   6 96986.2 1071.99  22
  -2   1   6 95084.1 1089.98  22
  -1   2  -6 98735.5 1083.13  21
  -2  -1  -6 95135.1 1094.80  21
   2   1  -6 96065.6 1099.33  21
   1  -2  -6 94826.0 1108.49  21
   2   1  -6 97645.5 1045.63  10
   2   1  -6 98306.3 1056.19  20
  -1   2  -6 97278.7 1060.81  19
  -2  -1  -6 94589.6 1060.08  19
   1  -2  -6 95806.0 1084.64  20
   2   1  -6 95501.2 1057.51  19
  -2   1   6 92532.9 1115.23  17
  -1  -2   6 96046.5 1094.58  17
  -2   1   6 96776.5 1122.85  15
   1   2   6 91739.9 989.709   2
   2  -1   6 93959.8 1101.83  14
   1   2   6 93417.1 1097.18  14
  -1  -2   6 93919.6 1092.60  14
  -1   2  -6 97917.4 1029.94   9
   1   2   5 550815. 5628.04   2
  -1   2  -5 587108. 5658.79   1
   2   1  -5 568017. 5632.41  26
   1   2   5 567266. 5654.26  24
   1   2   5 560393. 5652.82  25
   2   1  -5 555486. 5690.59  12
   1   2   5 550167. 5643.94   4
   1   2   5 550161. 5682.30  22
   1   2   5 567937. 5695.32  23
  -2   1   5 579595. 5710.85  22
  -1   2  -5 599956. 5700.67  21
   1  -2  -5 571171. 5724.15  21
   2   1  -5 579535. 5715.94  21
  -2  -1  -5 577495. 5712.75  21
   2   1  -5 563166. 5671.21  10
  -1   2  -5 588239. 5683.80  19
   1  -2  -5 572547. 5710.70  20
  -2  -1  -5 588005. 5681.05  19
   2   1  -5 577800. 5673.13  20
   2   1  -5 574091. 5673.00  19
  -1  -2   5 581394. 5705.72  17
  -2   1   5 585661. 5740.55  17
  -2   1   5 572709. 5738.13  15
   1   2   5 540959. 5627.28   3
   1   2   5 583359. 5714.53  14
   2  -1   5 581000. 5723.07  14
  -1  -2   5 571864. 5702.15  14
  -1   2  -5 593403. 5664.99   9
  -1   2  -4 829475. 8066.18   1
   1   2   4 787460. 8032.62   1
   1   2   4 805492. 8034.01   2
   1   2   4 798861. 8051.45  26
   1   2   4 808388. 8053.51  25
   1   2   4 797366. 8051.75  24
   2   1  -4 834292. 8087.20  12
   2   1  -4 802618. 8031.62  26
   1   2   4 809420. 8057.58  22
   1   2   4 817078. 8084.99  23
   1  -2  -4 832372. 8104.88  21
  -2   1   4 826120. 8089.61  22
   2   1  -4 801337. 8051.84  20
   1  -2  -4 808461. 8095.01  20
  -2  -1  -4 832793. 8059.26  19
   2   1  -4 836022. 8091.71  21
   1   2   4 788373. 8042.78   4
   2   1  -4 796922. 8052.31  19
  -2   1   4 852890. 8118.27  17
  -1  -2   4 845192. 8080.24  17
  -2   1   4 845446. 8119.71  15
   1   2   4 794344. 8034.06   3
   2  -1   4 837745. 8098.36  14
   1   2   4 855197. 8087.29  14
  -1  -2   4 821047. 8074.81  14
  -1   2  -4 871735. 8065.48   9
   1   2   3 193800. 2017.88  24
   1   2   3 196030. 2020.15  25
   1   2   3 194635. 2018.52  26
   2   1  -3 204549. 2042.93  12
   2   1  -3 197538. 2052.25  11
   1   2   3 196978. 2040.67  23
   1   2   3 196070. 2004.85  22
  -2   1   3 197280. 2034.39  22
   1  -2  -3 198492. 2044.91  21
   2   1  -3 204090. 2009.59  20
   2   1  -3 203941. 2038.02  21
  -2  -1  -3 195035. 2007.11  19
   1  -2  -3 205492. 2048.69  20
   1   2   3 200186. 2032.82   5
   1  -2  -3 200613. 2034.58  18
  -1  -2   3 200643. 2017.62  17
  -2   1   3 198847. 2059.42  16
  -2   1   3 202137. 2063.21  15
   1   2   3 196441. 2007.83   2
   1   2   3 198315. 2008.91   1
   2   1  -3 200787. 2000.93  26
   1   2   3 191881. 2013.83   4
   1   2   3 196649. 2009.23   3
   1   2   2 56131.9 637.456  23
   1   2   2 56529.1 620.529   1
   1   2   2 55982.3 620.266   2
   2   1  -2 55977.5 603.866  27
   2   1  -2 58379.0 612.695  26
   2   1  -2 54218.9 640.277  11
   1  -2  -2 55984.9 632.058  21
   2   1  -2 58043.9 604.723  20
   1   2   2 55280.8 627.929  24
   1   2   2 55427.1 628.523  25
   1   2   2 55116.9 628.186  26
   1   2   2 54964.9 630.333   8
  -1  -2   2 57502.9 602.850  17
  -2   1   2 54689.4 649.580  16
  -2   1   2 57412.9 651.846  15
   1   2   2 56031.6 624.472  13
   1   2   2 54242.6 624.405   4
   1   2   2 56401.7 620.529   3
   1   2   2 58402.2 635.268   5
  -1  -2   1 83748.1 860.472  20
   1   2   1 89251.2 924.653   4
   1   2   1 86420.4 920.419   3
  -2   1   1 89335.5 943.186  16
   2  -1   1 87304.3 911.217  18
  -1  -2   1 87378.9 877.568  17
   1   2   1 87215.6 915.832   7
   2   1  -1 85902.8 935.928   6
   1   2   1 88877.0 921.043  13
   1   2   1 87070.4 929.633  23
   1   2   1 88005.1 927.709  24
   1   2   1 88314.5 927.900  25
   1   2   1 87856.4 927.273  26
   1   2   1 85890.2 925.479   5
   1   2   1 89596.3 922.027   1
   1   2   1 88108.3 920.809   2
   2   1  -1 90788.6 910.573  26
   1   2   1 86815.2 933.297  27
   2   1   0 108960. 1095.06  26
  -1   2   0 107792. 1121.63  27
   1   2   0 107251. 1120.08  27
   1   2   0 103403. 1105.07   5
   2   1   0 101730. 1106.60   5
   1   2   0 103742. 1104.05   6
   2  -1   0 106453. 1098.20  18
   1   2   0 106010. 1113.95  24
   1   2   0 105795. 1113.30  25
   1   2   0 104045. 1114.19  26
  -2   1   0 107527. 1114.83  16
   1   2   0 104844. 1107.49   3
   1   2   0 105709. 1106.75   4
   2   1   0 107334. 1100.80   2
   1   2   0 105149. 1109.26  23
   1   2   0 107076. 1106.75   2
   1   2   0 108012. 1107.80   1
   1   2  -1 89249.9 944.410  27
  -1   2   1 85960.8 932.899  27
   2   1   1 87277.5 917.072  26
   1   2  -1 87888.6 936.574  25
   1   2  -1 87997.5 935.611  26
   1   2  -1 88429.3 936.143  24
   1   2  -1 86156.1 935.046  13
   1   2  -1 89374.5 960.432  12
   1   2  -1 91998.0 933.095  23
   1   2  -1 90094.3 928.496   1
   1   2  -1 89676.4 927.317   2
   1   2  -1 87851.2 945.767  10
   1   2  -1 92156.1 958.140  11
  -1  -2  -1 87082.7 884.964  20
   2  -1  -1 85966.6 930.943  18
  -1  -2  -1 85770.4 889.189  17
  -2   1  -1 89934.2 931.970  16
   1   2  -1 89478.9 929.334   3
   1   2  -1 86559.3 927.275   8
   1   2  -1 85651.3 928.561   6
   1   2  -1 84906.0 925.023   7
   1   2  -1 86699.9 931.777   9
   1   2  -2 57738.7 645.790  27
  -1   2   2 54962.5 627.512  27
   2   1   2 56608.9 614.970  26
   1   2  -2 57351.6 634.839  25
   1   2  -2 57003.6 634.220  26
   1   2  -2 56965.7 634.175  24
   1   2  -2 55436.7 622.597   2
   1   2  -2 57268.9 624.787   1
   1   2  -2 57439.0 670.287  12
   1   2  -2 58881.9 669.903  11
  -1  -2  -2 55445.5 615.893  21
  -1   2   2 57448.4 628.645  22
  -2  -1   2 57273.6 612.873  22
   1   2  -2 57453.9 653.245  10
  -1  -2  -2 57644.5 603.882  20
   2  -1  -2 55617.6 644.805  18
  -1   2   2 56452.0 645.954  16
  -1   2   2 56661.9 643.334  15
  -2   1  -2 58574.4 632.075  16
   1   2  -2 57210.0 624.200   3
   1   2  -2 55840.5 639.000   6
   1   2  -2 56584.5 634.618   9
   1   2  -3 204136. 2036.85   1
   1   2  -3 203015. 2036.41   2
   1   2  -3 201163. 2050.83  26
   1   2  -3 200550. 2050.22  24
   1   2  -3 202927. 2051.89  25
   1   2  -3 202160. 2100.06  12
   1   2  -3 206892. 2067.85  27
  -1   2   3 197960. 2040.19  27
   2   1   3 197248. 2031.45  26
   2   1   3 197738. 2038.10  23
  -1   2   3 205253. 2061.99  22
  -1  -2  -3 197543. 2054.89  21
   1   2  -3 201041. 2034.02  21
  -2  -1   3 201033. 2048.81  22
  -1  -2  -3 204348. 2036.96  20
   2  -1  -3 201536. 2088.93  21
   1   2  -3 206593. 2080.06  10
  -1  -2  -3 200077. 2036.64  19
   2  -1  -3 203561. 2083.01  18
  -2  -1   3 206226. 2079.34  17
  -1   2   3 203711. 2068.54  17
  -2  -1   3 199631. 2063.03  15
  -1   2   3 202512. 2082.07  15
   1   2  -3 196302. 2035.45   3
   1  -2   3 207874. 2057.22  14
   2   1   3 197991. 2063.80  14
   1   2  -3 202498. 2059.17   9
   1   2  -4 830463. 8140.96  26
   1   2  -4 810574. 8140.72  25
   1   2  -4 816201. 8140.36  24
   1   2  -4 877375. 8212.36  12
   2   1   4 836413. 8132.76  23
   1   2  -4 826572. 8118.30   1
   1   2  -4 824018. 8118.32   2
  -1   2   4 808856. 8171.13  22
  -1  -2  -4 818276. 8168.88  21
  -2  -1   4 846606. 8163.79  22
   1   2  -4 811196. 8147.54  21
   1   2  -4 849755. 8180.49  10
   1   2  -4 878694. 8142.84  19
  -1  -2  -4 817293. 8143.94  20
   2  -1  -4 802894. 8201.12  21
  -1  -2  -4 804649. 8145.79  19
  -1   2   4 852208. 8185.79  17
  -2  -1   4 818722. 8188.76  17
  -1   2   4 839925. 8197.52  15
  -2  -1   4 819919. 8175.37  15
   2   1   4 832149. 8182.65  14
   1  -2   4 872019. 8176.45  14
   1   2  -4 809404. 8116.97   3
  -1   2   4 813267. 8128.56  27
   2   1   4 788307. 8117.04  26
  -1  -2  -5 563495. 5738.76  21
   1   2  -5 563131. 5720.77  21
  -1   2   5 563626. 5736.23  22
  -2  -1   5 576822. 5732.70  22
   1   2  -5 601493. 5741.33  10
   1   2  -5 577874. 5687.41  24
   1   2  -5 580971. 5687.46  25
  -1   2   5 558177. 5692.07   1
   1   2  -5 590146. 5660.24   2
   2  -1  -5 564147. 5744.38  20
  -1  -2  -5 567119. 5712.53  20
  -2   1  -5 558629. 5723.55  19
   2  -1  -5 557123. 5766.23  21
  -1  -2  -5 555054. 5711.17  19
  -1   2   5 580016. 5757.87  17
  -2  -1   5 573169. 5759.57  17
  -1   2   5 582782. 5770.24  15
  -2  -1   5 575098. 5745.08  15
   2   1   5 568054. 5755.25  14
   1  -2   5 590628. 5746.64  14
   2   1   5 556808. 5665.48  26
  -1   2   5 562959. 5675.12  27
   2   1   5 570747. 5683.46  23
  -1   2   6 91562.2 1016.44  27
   2   1   6 92586.1 1003.35  26
   2   1   6 92049.0 1025.78  23
  -2  -1   6 97062.0 1091.66  22
   1   2  -6 95673.6 1020.73  24
  -1   2   6 91474.4 1018.29   1
   2   1   6 92928.0 1004.24  25
   1   2  -6 95876.1 1021.26  25
  -2   1  -6 96152.5 1103.05  21
  -1  -2  -6 93770.5 1099.89  21
   2  -1  -6 95314.4 1120.51  21
   1   2  -6 97476.1 1084.91  21
  -1   2   6 94982.9 1094.99  22
   1   2  -6 98006.0 1077.89  10
  -2   1  -6 95008.5 1072.98  19
   2  -1  -6 96503.5 1097.27  20
  -1  -2  -6 97159.0 1069.41  20
  -1  -2  -6 97283.7 1070.66  19
  -2  -1   6 96553.2 1118.34  17
  -1   2   6 97393.2 1116.13  17
  -2  -1   6 95985.1 1102.63  15
  -1   2   6 96182.3 1110.20  14
   2   1   6 95225.8 1112.64  14
   1  -2   6 96522.2 1104.34  14
   1   2  -6 98238.2 1055.97   9
   1   2  -6 101282. 996.679   2
  -2   1  -7 43685.6 560.965  19
   1   2  -7 46227.1 554.643  19
   1   2  -7 43338.7 554.501  10
  -2  -1   7 42727.4 579.334  22
  -1   2   7 41538.3 478.662   1
   2  -1  -7 42690.4 574.767  19
  -1  -2  -7 43052.2 556.645  19
   1   2  -7 44848.3 538.282   9
  -1   2   7 40366.0 494.324  27
  -1   2   7 41541.7 578.140  22
   2  -1  -7 42537.8 608.577  21
  -1  -2  -7 42593.6 588.505  21
   1   2  -7 43802.3 578.641  21
  -2   1  -7 42280.0 588.153  21
   2   1   7 41919.0 601.745  14
  -1   2   7 43881.8 604.811  14
   1  -2   7 42220.7 595.116  14
  -2  -1   7 43017.2 603.298  14
   2   1   7 39500.4 471.536  25
   2   1   7 39627.3 470.793  26
  -1   2   8 76234.3 1000.16  17
  -2  -1   8 76135.0 1005.69  17
  -2  -1   8 78362.4 973.991  22
   1  -2   8 78736.8 993.436  14
   2   1   8 76773.0 998.878  14
  -1   2   8 77758.2 1000.89  14
  -2  -1   8 77848.3 1002.75  14
   1   2  -8 82586.9 936.174  19
  -1  -2  -8 79204.1 943.394  19
   2  -1  -8 77414.5 959.673  20
  -2   1  -8 78281.4 943.884  19
   1   2  -8 78188.1 918.848  10
   1   2  -8 81095.8 913.937   9
   2  -1  -8 76943.4 957.326  19
  -1  -2  -8 79027.7 989.357  21
   1   2  -8 81022.8 976.383  21
  -2   1  -8 80443.7 985.968  21
  -1   2   8 76183.2 970.394  22
   2  -1  -8 77066.9 1005.42  21
  -2   1  -9 71863.6 950.150  21
  -1  -2  -9 71321.9 949.774  21
   2  -1  -9 73429.0 975.342  21
   1   2  -9 72883.6 942.650  21
  -2  -1   9 71476.7 940.142  22
  -1   2   9 70414.3 936.749  22
  -1   2   9 72121.0 971.356  14
  -2  -1   9 72454.1 972.769  14
   1  -2   9 73050.0 962.988  14
   2   1   9 71369.0 969.520  14
   2   1   9 72752.3 929.974  22
   2  -1  -9 73420.3 922.154  19
  -1   2   9 70707.4 973.237  17
  -2  -1   9 71819.1 975.761  17
   1   2  -9 72510.4 860.855   9
   2  -1  -9 72398.1 919.137  20
  -1  -2  -9 74490.0 915.464  19
   1   2  -9 74437.2 897.874  19
  -2   1  -9 71739.9 904.895  19
  -1   2  10 39974.0 671.819  17
  -2  -1  10 40119.3 671.059  17
   2   1  10 39956.8 662.070  14
  -1   2  10 39915.6 668.004  14
   1  -2  10 38789.0 649.151  14
  -2  -1  10 40195.1 667.428  14
   1   2 -10 41384.6 641.596  21
   2  -1 -10 39344.1 606.999  20
   1   2 -10 41090.9 592.555  19
  -2   1 -10 39591.3 603.037  19
  -1  -2 -10 42624.5 617.798  19
   2  -1 -10 39871.7 609.338  19
   2   1  11 4338.60 185.540  22
   1  -2  11 4681.35 193.021  22
  -1   2  11 4390.90 207.046  17
  -2  -1  11 4388.32 208.051  17
   1  -2  11 4556.57 201.893  14
   2   1  11 4900.81 217.533  14
  -1   2  11 4192.12 206.014  14
  -2  -1  11 4421.27 210.994  14
   2  -1 -11 4617.25 180.450  20
  -2   1 -11 4211.70 172.838  19
   1   2 -11 4399.51 166.822  19
   2  -1 -11 4303.99 174.750  19
  -1   2  11 4074.22 186.438  22
  -1  -2 -11 4315.14 198.261  21
  -2  -1  11 4265.36 190.381  22
  -2   1 -11 4153.77 189.562  21
   2  -1 -11 4235.12 200.515  21
  -2  -1  12 24293.1 499.746  22
   1   2 -12 23601.0 503.510  21
  -2   1 -12 24441.8 507.827  21
  -1   2  12 23710.8 494.884  22
  -1  -2 -12 24241.4 512.418  21
   2   1  12 22845.4 519.021  14
   2   1  12 24511.0 500.242  22
   1  -2  12 23926.4 495.698  22
   2  -1 -12 23269.0 462.715  19
  -2   1 -12 23695.7 460.653  19
  -1  -2 -12 23614.4 462.887  19
   2  -1 -12 25496.0 533.414  21
   1  -2  13 8675.90 313.298  14
  -1   2  13 7971.26 309.850  14
  -2  -1  13 8260.40 315.606  14
   2   1  13 8555.32 310.969  14
   1  -2  13 8856.41 303.924  22
   2   1  13 8656.75 296.359  22
  -1   2  13 8748.30 296.302  22
  -1  -2 -13 8274.05 299.199  21
   1   2 -13 8773.98 304.630  21
  -2   1 -13 8893.23 302.345  21
  -2  -1  13 9044.94 305.574  22
  -1  -2 -13 8499.81 271.360  19
   2  -1 -13 8534.85 272.186  19
  -2   1 -13 8735.68 273.296  19
   2  -1 -13 8826.91 315.835  21
   1   2 -13 9480.43 274.713  19
  -1   2  14 34961.4 724.386  14
  -2  -1  14 35076.6 730.562  14
   2   1  14 36320.7 719.458  14
   1  -2  14 34041.3 699.619  14
   2   1  14 35407.3 679.052  22
   1  -2  14 36542.8 698.685  22
  -1   2  14 34879.0 676.910  22
  -2  -1  14 36339.0 688.470  22
  -2   1 -14 35769.6 695.055  21
  -1  -2 -14 36177.4 701.206  21
   1   2 -14 35725.6 693.148  21
   2  -1 -14 35865.8 710.234  21
  -1  -2 -14 34343.7 629.848  19
   2  -1 -14 37893.1 663.334  19
   1   2 -14 34959.7 619.441  19
  -1   2  15 31601.4 699.044  14
   1  -2  15 30893.4 674.599  14
  -2  -1  15 31167.9 697.422  14
   2   1  15 31479.5 680.892  14
   1  -2  15 31448.1 657.415  22
  -1   2  15 32012.3 644.585  22
  -2  -1  15 31373.6 650.839  22
  -1  -2 -15 31106.6 668.312  21
  -2   1 -15 31050.8 659.721  21
   2   1  15 31973.0 658.366  22
  -1  -2 -15 30920.1 601.526  19
   1   2 -15 31509.6 659.415  21
   2  -1 -15 30641.0 670.844  21
   1   2 -15 30383.9 584.221  19
   2  -1 -15 32239.4 624.985  19
  -1   2  16 19998.2 552.811  14
   1  -2  16 19888.9 528.708  14
  -2  -1  16 20292.2 555.547  14
   2   1  16 19836.1 531.308  14
   1  -2  16 20477.3 525.211  22
  -1   2  16 20032.5 499.619  22
   2   1  16 19257.8 502.805  22
  -2   1 -16 19447.5 512.937  21
  -1  -2 -16 19528.0 516.538  21
  -2  -1  16 20048.1 509.401  22
   2  -1 -16 19719.5 524.985  21
  -1  -2 -16 19310.9 463.040  19
   2  -1 -16 19483.4 469.315  19
   1   2 -16 19928.5 515.578  21
   1   2 -16 18853.6 447.243  19
  -2  -1  17 3440.63 212.468  22
   2   1  17 3878.99 222.948  22
   1  -2  17 3668.38 227.094  22
  -1   2  17 3611.72 214.247  22
  -1  -2 -17 3650.88 228.074  21
  -2   1 -17 3332.66 216.012  21
   2  -1 -17 3581.30 194.840  19
   2  -1 -17 3519.80 231.329  21
  -1  -2 -17 3425.65 193.374  19
   1   2 -17 3340.86 215.646  21
  -2  -1  17 3684.79 237.307  14
   1  -2  17 3631.95 229.379  14
  -1   2  17 3684.73 236.450  14
   2   1  17 3939.09 233.209  14
   2  -1 -18 235.833 81.8742  19
   1   2 -18 203.385 97.9502  21
  -2  -1  18 181.242 99.1308  14
   1  -2  18 159.828 101.630  14
  -1   2  18 273.634 114.914  14
  -1  -2 -19 561.178 114.200  21
  -2   1 -19 696.032 117.989  21
  -2   1 -19 604.441 92.4621  16
   1  -2  19 989.354 126.821  22
  -1   2  19 748.488 111.918  22
   2   1  19 848.313 120.389  22
  -2  -1  19 742.257 116.176  22
  -2   1 -20 7281.79 238.417  16
   2  -1 -20 7246.39 241.032  19
  -2   1 -20 8225.35 283.676  21
  -1  -2 -20 7702.08 281.943  21
   1  -2  20 7784.55 281.172  22
  -2  -1  20 7875.82 270.711  22
  -1   2  20 7995.53 268.928  22
   2   1  20 7935.48 270.026  22
  -1   2  20 7879.61 292.650  14
  -2  -1  20 7973.63 296.637  14
  -2   1 -21 994.929 85.3100  16
  -2   1 -21 1062.33 108.458  21
   2   1  21 1021.54 100.077  22
   1  -2  21 1076.01 109.536  22
  -1   2  21 1231.20 117.818  14
  -2  -1  21 1070.19 111.706  14
   1  -2  22 3454.48 145.784  22
   2   1  22 3602.60 138.026  22
  -1  -2 -22 3123.39 126.647  16
   2  -1 -22 2938.59 110.753  16
   2   2   0 439398. 4505.16   4
   2   2   0 452968. 4515.93   5
   2   2   0 454093. 4524.14  27
   2   2   0 449490. 4515.57  26
   2   2   0 469681. 4538.50  11
   2   2   0 425419. 4503.95   2
   2  -2   0 470570. 4507.42  18
  -2   2   0 474970. 4533.24  16
   2   2   0 448059. 4506.87   3
   2   2   0 447035. 4521.11   6
   2   2   0 469389. 4499.03   7
   2   2   0 456177. 4507.59  13
   2   2   0 447082. 4502.46   8
   2   2   1 104288. 1121.95   3
   2   2  -1 106433. 1121.63   3
   2   2  -1 107546. 1125.24  13
   2   2  -1 111915. 1170.79  12
   2   2  -1 110484. 1140.78  27
   2   2  -1 107626. 1131.37  26
   2   2   1 101836. 1128.73  26
   2   2   1 105211. 1132.02   6
   2   2  -1 107361. 1133.44   5
   2   2  -1 105824. 1117.04   4
   2   2   1 110249. 1126.92   4
   2   2   1 105600. 1129.01   5
   2   2  -1 107566. 1156.68  11
   2   2   1 103468. 1071.05  20
   2   2   1 107153. 1122.94   2
   2   2  -1 110925. 1123.81   2
   2  -2   1 106007. 1117.69  18
   2  -2  -1 107396. 1127.94  18
  -2   2   1 109491. 1152.13  16
  -2   2  -1 109013. 1134.34  16
   2   2  -1 106925. 1144.53   6
   2   2   1 107540. 1116.62   7
   2   2  -1 106205. 1119.94   7
   2   2   1 102908. 1118.15  13
   2   2   1 106083. 1111.79   8
   2   2   1 108650. 1121.13   9
   2   2  -2 445.662 41.2522  27
   2   2  -2 458.468 39.3449  26
   2   2   2 581.484 40.8184  26
   2   2  -2 529.243 53.4932  12
   2   2  -2 488.061 41.2131  13
   2   2   2 544.048 42.6136   6
   2   2  -2 710.294 39.7083   4
   2   2   2 595.476 41.5937   4
   2   2   2 534.392 42.4988  23
   2   2  -2 486.696 51.5817  11
   2   2  -2 611.579 39.8774   2
   2   2   2 477.442 37.6342   2
   2   2  -2 495.702 21.0207  20
   2  -2  -2 837.909 51.1696  18
  -2   2   2 598.481 52.5814  16
  -2   2  -2 441.923 38.3929  16
  -2   2   2 540.489 51.9586  15
   2   2   2 510.986 37.3668   3
   2   2  -2 445.926 45.1491   6
   2   2   2 495.313 36.5964   8
   2   2  -3 27831.0 399.101  11
   2   2  -3 27926.6 397.978  12
   2   2  -3 27710.9 332.896   4
   2   2   3 26728.9 350.917   4
   2   2   3 26614.9 352.815   5
   2   2   3 25774.4 358.829  23
  -2   2   3 27721.2 365.995  22
  -2  -2   3 28456.4 338.618  22
   2   2  -3 27274.0 378.301  10
   2   2  -3 26880.6 313.690  20
  -2  -2  -3 27543.9 332.410  19
   2  -2  -3 26767.9 372.102  18
  -2  -2   3 26565.8 355.273  17
  -2   2   3 27143.1 388.972  16
  -2   2   3 27151.4 386.395  15
  -2   2  -3 28466.1 356.601  16
   2   2   3 26360.8 348.799  14
   2   2  -3 26717.4 355.902  27
   2   2   3 28037.4 353.675  26
   2   2  -3 28132.7 353.625  26
   2   2   3 27258.9 343.847   2
   2   2  -3 26848.8 340.863   2
   2   2  -4 259634. 2575.28  25
   2   2   4 248418. 2570.78  25
   2   2   4 251653. 2573.26  24
   2   2  -4 255711. 2637.39  12
   2   2   4 250165. 2575.19   5
   2   2   4 245571. 2572.25   4
   2   2  -4 255911. 2540.91   4
  -2  -2   4 257619. 2575.80  22
   2   2   4 245952. 2588.67  23
  -2   2   4 256407. 2604.20  22
  -2  -2  -4 253274. 2596.49  21
   2   2  -4 258035. 2609.38  10
   2  -2  -4 256017. 2629.89  21
   2   2  -4 258253. 2583.54  21
  -2  -2  -4 268804. 2572.81  19
   2  -2  -4 257385. 2627.32  20
   2   2  -4 247278. 2542.82  20
   2   2  -4 248683. 2542.68  19
   2  -2  -4 252820. 2617.33  18
  -2   2   4 262778. 2631.08  17
  -2  -2   4 250883. 2598.44  17
  -2   2  -4 266599. 2586.56  16
  -2   2   4 256555. 2638.98  15
  -2  -2   4 247273. 2572.83  15
   2   2   4 249899. 2595.26  14
   2  -2   4 262770. 2606.46  14
   2   2   4 245223. 2558.56   2
   2   2  -4 257403. 2557.27   2
   2   2  -4 259030. 2573.44  26
   2   2  -4 242952. 2571.50  27
   2   2   4 242545. 2566.71  26
   2   2   5 386281. 3947.34  24
   2   2  -5 397669. 3950.76  25
   2   2   5 386780. 3947.35  25
   2   2  -5 395460. 3950.32  24
   2   2  -5 397829. 4019.76  12
  -2  -2   5 394184. 3973.58  22
   2   2   5 386975. 3972.80  23
   2   2   5 389148. 3952.61   5
  -2   2   5 393031. 3997.11  22
  -2  -2  -5 394284. 3995.71  21
   2   2  -5 394125. 3996.34  10
   2  -2  -5 396426. 4026.97  21
   2   2  -5 392942. 3938.49  20
   2  -2  -5 392323. 4013.73  20
   2   2  -5 400944. 3982.65  21
   2   2  -5 390784. 3938.08  19
  -2   2   5 401298. 4026.88  17
  -2  -2   5 388889. 4000.14  17
  -2  -2   5 388720. 3971.75  15
  -2   2   5 393792. 4033.42  15
   2  -2   5 400806. 4002.51  14
   2   2   5 389486. 3997.40  14
   2   2  -5 397018. 3930.66   2
   2   2   5 377756. 3934.77   2
   2   2  -5 396494. 3948.46  26
   2   2   5 385317. 3946.78  26
  -2   2  -6 69557.4 839.134  21
  -2  -2  -6 68118.7 837.650  21
   2   2  -6 68300.7 830.413  21
  -2   2   6 66897.3 835.927  22
   2   2  -6 71032.9 826.927  10
   2   2   6 66886.2 772.113  26
   2   2   6 66425.4 770.801  24
   2   2  -6 70012.6 776.155  24
   2   2  -6 70583.0 776.925  26
   2   2   6 66706.9 772.548  25
   2   2  -6 70837.4 778.108  25
   2   2   6 66454.6 778.731   5
   2  -2  -6 67860.6 861.744  21
  -2  -2  -6 78374.2 839.841  19
   2   2  -6 70485.2 787.366  19
  -2   2   6 69956.4 865.529  17
  -2  -2   6 70500.1 849.251  17
  -2   2   6 68617.0 873.695  15
   2  -2   6 71269.2 848.609  14
   2   2   6 66960.2 844.916  14
  -2  -2   6 69126.1 843.548  14
  -2   2  -6 69375.3 752.326   8
  -2  -2   6 69837.1 823.082  22
   2   2   6 66687.2 804.835  22
   2   2   6 66156.9 803.585  23
  -2  -2  -7 63406.5 736.825  19
   2   2  -7 61011.0 706.017  19
   2  -2  -7 58749.7 758.527  20
   2  -2  -7 58376.1 782.011  21
   2   2  -7 59480.2 729.752  10
   2   2   7 55907.8 666.449  25
   2   2   7 55111.3 665.025  24
   2   2  -7 59704.4 756.083  21
  -2  -2  -7 57065.1 757.199  21
  -2   2   7 58875.2 758.542  22
  -2   2  -7 60141.2 758.961  21
  -2   2   7 59722.6 790.159  17
  -2   2   7 60154.3 798.620  15
  -2   2  -7 58334.8 675.452   1
  -2   2   7 55916.5 676.115   1
   2   2   7 57013.0 727.442  22
   2   2   7 56985.2 711.808  23
  -2  -2   7 60416.1 747.240  22
   2   2   7 59267.4 772.197  14
   2  -2   7 57080.2 763.964  14
  -2  -2   7 59820.7 770.303  14
   2   2   7 57374.7 678.188   5
  -2  -2   8 132865. 1487.60  22
   2   2   8 127321. 1466.97  22
   2   2   8 129206. 1518.00  14
  -2   2   8 131147. 1533.43  14
   2  -2   8 130402. 1512.26  14
  -2  -2   8 126220. 1508.08  14
   2  -2  -8 130303. 1532.65  21
  -2   2   8 127193. 1492.97  22
  -2  -2  -8 128161. 1498.13  21
  -2   2  -8 132709. 1500.65  21
   2   2  -8 130640. 1497.51  21
   2   2  -8 130874. 1447.25  10
   2  -2  -8 127160. 1484.04  19
   2   2  -8 136273. 1442.93  19
  -2  -2  -8 133107. 1463.56  19
   2  -2  -8 129850. 1487.03  20
  -2   2   8 129030. 1535.23  17
  -2  -2   8 123915. 1507.93  17
  -2  -2   9 87671.6 1133.30  14
   2  -2   9 86352.9 1128.07  14
   2   2   9 86562.2 1131.50  14
  -2   2   9 86828.8 1146.22  14
  -2  -2  -9 89159.7 1072.03  19
   2  -2  -9 87855.7 1093.89  20
  -2   2  -9 89624.7 1114.82  21
  -2  -2  -9 87515.6 1116.65  21
  -2   2   9 87105.5 1107.93  22
   2  -2  -9 87999.3 1144.53  21
   2   2  -9 88380.0 1111.91  21
   2  -2  -9 87852.5 1093.32  19
  -2  -2   9 85001.2 1135.19  17
  -2   2   9 86970.2 1149.31  17
   2   2   9 86117.2 1085.94  22
  -2  -2   9 87401.3 1100.53  22
  -2  -2  10 60073.0 891.814  14
   2  -2  10 62814.1 892.905  14
  -2   2  10 60837.3 903.561  14
   2   2  10 61552.2 896.041  14
   2  -2 -10 60727.5 845.087  20
  -2  -2 -10 62572.1 830.746  19
   2   2 -10 60677.7 872.785  21
   2  -2 -10 60500.4 848.455  19
   2   2 -10 60884.8 788.981   9
  -2   2  10 61628.8 911.862  17
  -2  -2  10 61361.0 900.381  17
   2   2  11 56750.5 836.048  22
  -2   2  11 57395.5 900.529  17
   2   2 -11 57589.2 791.542  19
  -2  -2 -11 58045.4 808.990  19
   2  -2 -11 56015.1 876.674  21
   2  -2 -11 58330.1 826.675  20
   2   2  11 57255.1 883.157  14
  -2   2  11 55853.7 889.043  14
   2  -2  11 55555.4 865.663  14
  -2  -2  11 54816.9 873.608  14
  -2   2  11 57151.1 849.415  22
  -2  -2 -11 57570.1 863.299  21
   2   2 -11 56889.8 856.876  21
  -2  -2  11 58163.2 857.624  22
  -2   2 -11 58440.7 861.608  21
  -2  -2  12 495.325 100.479  14
   2   2  12 647.311 104.861  14
  -2   2  12 614.977 112.432  14
   2  -2 -12 603.171 87.8159  19
  -2  -2 -12 454.683 77.6010  19
   2   2 -12 455.302 92.5612  21
   2  -2 -12 601.698 90.2224  20
   2  -2 -12 436.871 101.098  21
  -2   2  12 757.224 117.669  17
  -2  -2 -12 533.399 101.633  21
  -2   2 -12 665.976 100.404  21
  -2  -2  12 547.452 94.0136  22
  -2   2  12 550.012 98.2641  22
   2   2  12 756.821 102.730  22
  -2  -2 -13 389.855 78.6927  19
   2   2 -13 365.722 73.7687  19
   2   2 -13 413.591 101.497  21
   2  -2 -13 327.485 104.258  21
  -2  -2 -13 515.605 109.338  21
  -2   2 -13 609.077 106.935  21
   2  -2  13 615.439 104.408  22
   2   2  13 422.918 98.1280  22
  -2  -2  13 496.453 105.508  22
   2  -2  13 732.702 112.232  14
  -2   2  13 347.120 103.147  14
  -2  -2  13 535.513 108.932  14
   2   2  13 411.705 107.054  14
   2  -2 -14 268.200 82.5202  19
  -2  -2 -14 358.058 81.8683  19
   2   2 -14 340.584 76.9446  19
  -2   2  14 341.391 97.6049  22
   2   2  14 328.766 100.785  22
  -2  -2  14 388.825 102.753  22
   2  -2  14 330.673 104.350  22
  -2  -2  14 319.095 108.191  14
   2   2  14 449.287 111.134  14
  -2   2  14 220.684 100.355  14
   2  -2  14 576.787 116.095  14
  -2   2 -14 386.811 103.972  21
   2   2 -14 310.798 100.236  21
   2  -2 -14 404.701 114.858  21
  -2  -2 -14 420.609 107.374  21
  -2   2  15 7849.65 299.491  22
  -2   2 -15 7731.21 309.747  21
  -2  -2 -15 7250.45 301.740  21
  -2  -2  15 7467.35 302.610  22
   2   2  15 7340.62 293.898  22
   2  -2 -15 8190.83 296.226  19
  -2  -2 -15 7093.89 266.295  19
   2   2 -15 7317.95 260.364  19
   2   2 -15 7027.46 298.224  21
   2  -2 -15 7465.37 317.099  21
  -2   2  15 7842.04 336.845  14
   2  -2  15 7778.95 318.200  14
   2   2  15 7932.77 321.372  14
  -2  -2  15 7385.88 322.794  14
   2  -2  15 7712.95 310.005  22
  -2  -2 -16 32352.8 683.659  21
  -2   2  16 32983.1 666.195  22
   2   2  16 30925.1 650.741  22
  -2  -2  16 31825.0 666.818  22
  -2   2 -16 32058.3 676.756  21
   2  -2 -16 31593.7 626.246  19
  -2  -2 -16 30713.6 611.712  19
   2  -2 -16 31529.3 686.829  21
   2   2 -16 30096.2 588.912  19
   2   2 -16 31381.2 666.020  21
   2  -2  16 33293.6 695.601  14
  -2   2  16 31654.2 717.589  14
  -2  -2  16 31286.0 700.623  14
   2   2  16 31767.8 684.531  14
   2  -2  16 32554.7 683.072  22
   2  -2  17 58956.8 998.343  22
  -2   2  17 59190.9 963.442  22
  -2   2 -17 59962.6 995.042  21
   2   2  17 58836.1 966.628  22
  -2  -2  17 58329.7 974.630  22
  -2  -2 -17 58367.6 1000.38  21
  -2  -2  17 58080.5 1023.14  14
   2   2  17 60188.1 1010.96  14
  -2   2  17 59939.3 1049.53  14
  -2   2 -17 56060.7 888.679  16
   2  -2 -17 58283.0 1003.15  21
   2   2 -17 55328.0 880.516  19
   2  -2 -17 56904.4 919.899  19
  -2  -2  18 4949.28 239.679  22
  -2   2 -18 4448.39 234.067  21
  -2  -2 -18 4609.98 244.967  21
   2  -2  18 4953.04 249.676  22
  -2   2  18 4640.16 231.210  22
   2   2  18 4475.85 228.974  22
  -2   2  18 4376.68 255.113  14
  -2  -2  18 4737.76 256.981  14
  -2   2 -18 4299.54 198.845  16
   2  -2 -18 4739.69 216.683  19
  -2  -2  19 196.607 89.8144  22
  -2   2  19 99.5186 77.4042  22
   2  -2  19 122.090 93.2569  22
  -2   2 -19 78.2232 84.0396  21
  -2  -2 -19 99.1304 84.9555  21
  -2  -2  19-9.49752 78.7993  14
  -2   2 -19 32.5734 58.6967  16
  -2   2 -20 119.679 55.5594  16
   2   2  20 118.646 72.1166  22
  -2  -2  20 72.5769 70.5887  22
   2  -2  20 120.259 86.1489  22
  -2   2 -20 36.3743 68.1875  21
  -2  -2 -20 139.845 83.5269  21
  -2   2  20 147.491 85.6417  14
  -2  -2  20 241.153 81.5344  14
   2  -2 -20 127.347 65.7430  19
  -2   2  21 240.734 77.3969  14
  -2   2 -21 135.905 65.9448  21
  -2  -2 -21 96.5337 72.5394  21
   2  -2  21 144.014 72.1844  22
   2   2  21 134.000 59.7885  22
  -2  -2  21 215.607 68.0000  22
  -2  -2 -21 191.610 62.6755  16
  -2   2 -22 8604.41 191.674   7
  -2  -2 -22 9131.49 220.626  16
   0   3   0 126.152 40.8947  24
   0   3   0 70.4532 36.4399  13
   0   3   0 47.1816 35.5327  12
   0   3   0 34.0906 35.8351  27
   0   3   0 263.138 46.3689  10
   0   3   0 38.4201 32.6731  11
   0   3   0 163.838 34.8796   8
   0   3   0 47.2419 27.0915   7
   3   0   0 25.3040 25.6722  18
  -3   0   0 29.9134 29.2438  16
   0   3   0 289.299 43.5567   1
   0   3   0 158.624 42.7650  25
   0   3   0 253.778 44.7509   3
   0   3   1 33647.9 440.030   1
   0   3  -1 34277.5 438.822   1
   0   3  -1 32604.9 445.047  27
   0   3   1 33969.2 440.997  27
   0   3  -1 34401.4 446.781  25
   0   3   1 33884.4 446.483  25
   0   3  -1 34815.6 455.876  12
   0   3   1 34648.2 422.758  13
   0   3   1 34201.3 432.371  12
   0   3  -1 35716.5 446.120  11
   0   3   1 33264.4 449.045  23
   0   3  -1 33737.5 434.627  23
   0   3  -1 33443.8 442.848  24
   0   3   1 32735.1 443.468  24
   0   3  -1 33588.0 406.461   6
   0   3  -1 33443.4 453.270  10
   0   3   1 34335.8 417.796  11
   0   3   1 33436.8 444.373   9
   0   3   1 34222.1 437.520  10
   3   0  -1 33661.6 420.288  18
   3   0   1 32114.8 403.072  18
   0   3   1 33152.8 361.932  17
   0   3  -1 33234.3 355.296  17
  -3   0   1 33288.1 431.217  16
  -3   0  -1 33599.2 419.500  16
   0   3  -1 33202.6 436.990   3
   0   3   1 33344.1 437.206   3
   0   3   1 34384.1 413.869   7
   0   3  -1 34477.1 414.624   7
   0   3   1 33229.1 435.129   8
   0   3  -1 34373.7 418.086   8
   0   3  -1 33863.2 439.212   9
   0   3   2 13580.9 232.393   3
   0   3  -2 14134.1 236.092   3
   0   3   2 13796.5 235.839   1
   0   3  -2 14391.9 237.318   1
   0   3   2 14375.0 237.504  27
   0   3  -2 14715.7 249.666  27
   0   3  -2 14161.2 243.402  25
   0   3   2 13410.8 242.834  25
   0   3  -2 15435.6 255.112  11
   0   3  -2 15196.7 262.313  12
   0   3   2 14536.9 225.290  12
   0   3  -2 14392.2 216.619   5
   0   3   2 13494.1 240.092  24
   0   3  -2 13754.3 242.048  24
   0   3   2 13961.0 251.051  23
   0   3  -2 14989.8 231.560  23
   0  -3  -2 13773.7 203.987  21
   0   3  -2 15245.0 256.686  10
   0   3   2 14321.1 230.484  10
   0   3   2 14954.8 218.735  11
   0  -3  -2 14445.6 215.891  20
   3   0  -2 14373.4 233.452  18
   0   3   2 14493.6 194.661  17
  -3   0   2 14355.8 236.752  16
  -3   0  -2 14173.4 222.168  16
   0   3  -2 14288.9 209.993   6
   0   3  -2 14390.0 222.663   7
   0   3   2 14517.7 227.035   7
   0   3   2 14716.1 221.834  13
   0   3  -2 14936.3 222.560   8
   0   3  -2 14087.7 238.662   9
   0   3   3 123903. 1360.95   3
   0   3   3 121494. 1364.61   4
   0   3  -3 125897. 1360.17   3
   0   3   3 124894. 1364.64  27
   0   3   3 122562. 1370.63  25
   0   3  -3 126064. 1375.31  25
   0   3  -3 131019. 1324.76   5
   0   3   3 124735. 1361.42   1
   0   3  -3 127958. 1360.87   1
   0   3  -3 125859. 1373.38  24
   0   3  -3 131013. 1348.87  23
   0   3   3 120440. 1369.16  24
   0   3   3 127653. 1397.99  23
  -3   0   3 124437. 1345.91  22
   0   3  -3 123974. 1302.39  21
   0   3   3 128049. 1329.40  22
   0  -3  -3 124215. 1343.35  21
   0   3  -3 134531. 1404.71  10
   0  -3  -3 128493. 1346.55  20
   3   0  -3 127005. 1377.94  18
  -3   0   3 126765. 1381.07  16
   0   3   3 130097. 1334.20  17
  -3   0   3 129393. 1385.92  15
  -3   0  -3 128796. 1353.19  16
   0   3  -3 132396. 1340.09   6
   0   3   3 133148. 1349.79  13
   0   3  -3 131240. 1373.65   9
   0   3  -3 131242. 1349.46   8
   0   3   4 5163.78 130.767  27
   0   3   4 4719.98 130.228  25
   0   3  -4 4923.04 131.588  25
   0   3   4 4694.90 129.617  24
   0   3  -4 5172.94 134.202  24
   0   3  -4 5694.77 119.695  23
   0   3  -4 5389.40 125.590   1
   0   3   4 4937.72 125.215   1
   0  -3   4 4990.09 117.935  14
   0   3   4 4977.44 122.918  14
   0   3  -4 5158.96 110.451  21
  -3   0   4 4919.46 126.846  22
   0  -3  -4 5104.82 129.809  21
   0   3   4 5032.63 120.789  22
   3   0  -4 5135.78 133.757  20
   0  -3  -4 5100.67 126.640  20
   0   3  -4 5367.89 149.801  10
   0   3  -4 5331.17 135.141   9
  -3   0   4 4956.45 140.119  16
   0   3   4 5119.17 125.196  17
  -3   0   4 4989.16 143.341  15
   0   3  -4 5206.40 124.458   3
   0   3   4 4852.17 126.473   4
   0   3   4 4812.50 123.627   3
   0   3  -4 5753.65 132.209   8
   0   3   5 194735. 2069.47  27
   0   3   5 195580. 2051.62   1
   0   3   5 196534. 2050.71   2
   0   3  -5 200270. 2048.38   2
   0   3  -5 203706. 2048.28   1
   0   3  -5 204583. 2027.77  23
   0   3   5 196413. 2072.34  22
   0  -3  -5 193688. 2088.43  21
  -3   0   5 197016. 2083.69  22
   0   3  -5 193969. 2052.92  21
   0   3  -5 204046. 2117.30  10
   3   0  -5 205108. 2090.55  20
   0  -3  -5 199467. 2074.91  20
   0  -3  -5 196715. 2073.89  19
   0   3   5 199722. 2086.89  17
  -3   0   5 199063. 2129.98  17
  -3   0   5 194459. 2122.41  15
   0   3  -5 197453. 2045.66   3
   0   3   5 195317. 2051.85   3
   0   3   5 193256. 2056.14   4
   3   0   5 193379. 2101.18  14
   0  -3   5 202023. 2075.31  14
   0   3   5 197986. 2084.78  14
   0   3  -5 207030. 2082.60   9
   3   0  -6 21908.9 320.628  12
   3   0   6 23708.1 299.021  23
   0   3   6 24546.5 334.636   1
   0   3  -6 25027.3 326.652   2
   0   3   6 24495.9 333.669   2
   0   3  -6 25124.6 326.179   1
   3   0   6 23617.0 306.552   6
   3   0  -6 25827.4 383.945  20
   0  -3  -6 24861.1 371.895  20
   0   3  -6 25203.8 351.241  19
   3   0  -6 24182.9 404.262  21
  -3   0  -6 23990.3 363.607  19
   0   3   6 24177.7 358.772  27
   0  -3  -6 24604.6 370.630  19
   0   3   6 24201.1 392.983  17
  -3   0   6 24059.2 407.530  15
   0   3   6 24344.8 333.201   3
   0   3   6 23983.9 338.603   4
   0   3  -6 25179.0 326.609   3
   0   3  -6 24569.6 328.918   4
  -3   0   6 24545.0 384.290  22
   0   3   6 23937.7 370.106  22
   0   3  -6 24512.8 365.917  21
   0  -3  -6 25015.6 392.414  21
   3   0   6 23749.8 393.740  14
   0   3   6 25220.4 390.671  14
   0  -3   6 24914.6 379.021  14
   0   3  -6 25303.7 366.777   9
   0   3  -7 38197.5 446.651   1
   0   3   7 35920.6 452.328   2
   0   3   7 36004.1 453.451   1
   0   3  -7 38065.6 446.351   2
   0   3   7 36795.7 529.491  22
   0  -3  -7 36832.9 553.184  21
  -3   0   7 37522.5 542.500  22
  -3   0  -7 36124.4 546.870  21
   0   3  -7 37303.4 523.541  21
   0   3   7 37345.2 468.393   4
  -3   0  -7 36946.0 516.736  19
   0  -3  -7 37426.4 522.100  20
   0   3  -7 37870.2 502.158  19
   3   0  -7 37591.7 567.523  21
   3   0   7 36444.3 440.335  26
   3   0  -7 36948.2 443.465  26
   0   3   7 36789.3 501.061  27
  -3   0   7 36655.7 573.473  17
  -3   0   7 37177.1 572.370  15
   0   3   7 38044.5 458.234   3
   0   3  -7 38262.5 447.531   3
   0   3  -7 39122.7 512.924   9
   0  -3   7 37827.4 541.137  14
   0   3   7 38112.5 554.670  14
   3   0   7 37128.9 558.898  14
   3   0  -7 41004.9 540.541  19
   0  -3  -7 37966.8 525.038  19
   3   0  -8 73999.0 923.165  19
   0  -3  -8 75257.5 925.972  19
  -3   0   8 76616.5 990.553  15
   3   0   8 72537.9 969.412  14
   0  -3   8 75783.8 956.540  14
   0   3   8 76559.9 969.050  14
  -3   0   8 77268.9 956.516  22
   0  -3  -8 74539.7 964.822  21
  -3   0  -8 74329.7 958.923  21
   0   3  -8 75576.5 932.300  21
   0   3   8 70345.5 927.003  22
   0   3   8 73684.5 887.624  27
   0   3  -8 75512.8 894.067   9
   3   0  -8 75202.0 983.347  21
   0  -3  -8 74048.4 921.526  20
   3   0  -8 74890.4 926.784  20
  -3   0  -8 74492.0 919.913  19
   0   3  -8 76925.4 903.075  19
  -3   0   8 76285.0 1001.24  17
   0   3   8 75629.4 971.305  17
   0  -3  -9 60029.1 787.592  19
   3   0  -9 57548.9 780.604  19
  -3   0   9 56876.8 852.681  17
  -3   0  -9 58811.6 779.114  19
   0  -3  -9 60001.7 784.752  20
   3   0  -9 57159.1 778.673  20
   0   3  -9 60863.2 764.024  19
   3   0  -9 58126.3 841.310  21
   0  -3   9 58709.9 819.099  14
   3   0   9 58447.9 840.904  14
   0   3   9 58115.4 830.170  14
  -3   0   9 57995.8 850.955  14
   0   3  -9 59532.5 799.655  21
   0   3   9 57754.1 798.048  22
   0  -3  -9 59073.2 826.312  21
  -3   0  -9 58450.0 821.323  21
  -3   0   9 58463.2 814.694  22
   3   0 -10 2516.56 129.183  19
   0  -3 -10 2448.39 128.526  19
  -3   0  10 2163.65 147.500  17
   0  -3 -10 2403.59 127.488  20
   3   0 -10 2261.40 124.640  20
  -3   0 -10 2240.71 121.695  19
   0   3 -10 2051.20 110.961  19
   0   3  10 2110.42 139.005  14
  -3   0  10 2210.05 150.582  14
   3   0  10 2116.21 140.622  14
   0  -3  10 2079.40 134.343  14
  -3   0 -10 1932.77 133.198  21
   0   3 -10 2178.63 131.796  21
   0  -3  11 175546. 2090.17  14
   0   3  11 177369. 2111.84  14
   3   0 -11 178519. 2024.33  19
   3   0 -11 180277. 2027.52  20
   0   3 -11 181644. 2003.75  19
   3   0 -11 175248. 2115.90  21
  -3   0  11 177089. 2139.51  17
   0  -3  11 182851. 2073.37  22
  -3   0  11 175618. 2072.86  22
  -3   0 -11 174840. 2081.77  21
   0   3  11 176689. 2057.58  22
   0  -3 -11 179206. 2102.42  21
  -3   0 -12 37.9570 60.8424  19
   0  -3 -12 92.3030 62.4011  19
  -3   0 -12 43.4779 72.5645  21
   3   0 -12 92.3337 83.1500  21
   0   3 -12 70.4865 70.1550  21
   0  -3 -12 142.423 85.7322  21
  -3   0  12 65.2742 79.9271  17
   3   0  12 141.869 69.9669  22
   0   3  12 82.7126 71.4370  22
   0  -3  12 67.7550 74.1861  22
  -3   0  12 142.356 81.4273  14
   0  -3  12 181.724 80.2165  14
   3   0  12 105.205 76.5470  14
   0   3  12 46.9854 72.9693  14
   0  -3  13 11037.5 342.285  22
   3   0  13 10955.0 337.253  22
   3   0 -13 10592.7 350.531  21
   3   0 -13 10563.4 306.637  19
   0  -3 -13 11830.2 331.480  19
  -3   0  13 10640.2 373.255  17
   0  -3  13 11277.9 355.037  14
   3   0  13 11224.8 360.881  14
   0   3  13 11406.7 364.272  14
  -3   0  13 10745.5 369.811  14
   0   3  13 10607.8 332.762  22
  -3   0  13 10685.2 334.647  22
  -3   0 -13 11288.2 350.272  21
   0  -3 -13 10871.9 353.488  21
   0   3 -13 11167.4 338.277  21
   3   0 -14 13774.6 368.379  19
   3   0 -14 11825.9 383.638  21
   0  -3 -14 11775.6 342.514  19
   0   3  14 12718.4 373.437  22
   0  -3 -14 11682.1 379.606  21
   0   3 -14 11205.1 362.257  21
  -3   0 -14 11136.7 365.508  21
  -3   0  14 11200.4 353.801  22
   0  -3  14 10933.8 370.600  14
   3   0  14 11645.3 383.486  14
  -3   0  14 11135.1 395.084  14
   0   3  14 12085.1 390.116  14
   0  -3  14 12054.9 372.926  22
   3   0  14 13216.8 389.738  22
   3   0 -15 25217.3 594.483  21
   3   0 -15 25068.6 531.260  19
   0  -3 -15 25554.7 535.231  19
   0   3  15 24994.7 556.237  22
   0  -3 -15 25054.4 591.777  21
   0   3 -15 25231.5 574.344  21
  -3   0 -15 24254.4 578.017  21
  -3   0  15 25114.5 566.153  22
   0  -3  15 25258.5 588.382  14
   3   0  15 26076.5 602.439  14
   0   3  15 25413.8 603.895  14
  -3   0  15 24361.1 615.824  14
   0  -3  15 25979.6 586.250  22
   3   0  15 26345.4 589.619  22
   3   0 -16 6113.17 249.597  19
   0  -3 -16 6221.60 251.646  19
   0  -3 -16 6023.98 282.608  21
  -3   0  16 6531.18 279.287  22
  -3   0 -16 6061.71 284.942  21
   0   3  16 6073.84 265.664  22
   0   3 -16 5940.20 275.312  21
   0  -3  16 6741.79 296.394  22
   0   3  16 6291.52 295.353  14
  -3   0  16 6173.43 308.726  14
   0  -3  16 5804.63 279.815  14
   3   0  16 5853.69 276.276  22
  -3   0 -17 1842.75 167.947  21
   0  -3  17 1717.07 162.441  22
   0   3  17 1918.10 160.690  22
  -3   0  17 1690.61 157.536  22
   3   0  17 1690.53 165.564  22
   0   3  17 1807.43 175.012  14
  -3   0  17 1839.69 181.725  14
   0  -3  17 1863.89 169.177  14
   0  -3 -17 1862.33 169.211  21
   3   0 -17 1628.23 135.983  19
   0  -3 -17 1939.48 149.363  19
  -3   0  18 1653.92 149.477  22
   3   0  18 1547.85 150.721  22
   0   3  18 1369.80 138.453  22
  -3   0 -18 1588.70 155.272  21
   0  -3  18 1616.78 155.967  22
  -3   0 -18 1437.74 129.990  16
  -3   0  18 1428.49 162.406  14
   0  -3  18 1297.48 144.514  14
   0   3  18 1680.04 157.814  14
   0   3 -18 1561.57 150.779  21
   3   0 -18 1460.47 126.962  19
   0  -3 -18 1435.80 152.912  21
   0  -3 -18 1291.46 127.008  19
  -3   0 -19 2970.02 192.123  21
   0   3  19 2599.71 167.709  22
  -3   0  19 2939.77 178.853  22
   0  -3  19 3077.42 193.623  22
   3   0  19 3093.48 189.596  22
  -3   0 -19 2807.19 162.577  16
   0   3  19 2844.57 186.397  14
  -3   0  19 2588.37 194.278  14
   0  -3 -19 2811.37 190.039  21
   0   3 -19 2969.80 179.056  21
   0  -3 -19 2663.43 160.350  19
   3   0 -19 2675.37 156.360  19
   0  -3  20 71291.3 1015.18  22
   3   0  20 70465.4 1008.22  22
   0   3  20 72910.1 1027.17  14
  -3   0  20 69687.3 1056.46  14
  -3   0 -20 67949.2 1015.52  21
   0  -3  21 1421.75 113.400  22
   3   0  21 1392.43 112.113  22
  -3   0 -21 1312.97 116.931  21
  -3   0 -21 1344.84 100.374  16
  -3   0  21 1485.97 124.532  14
   3   0  22 8160.37 206.038  22
   0  -3  22 8208.26 209.705  22
   3   0  22 7919.72 187.368  18
  -3   0 -22 7474.74 209.633  21
  -3   0 -22 7224.18 186.762  16
   0  -3 -22 7240.79 189.415  16
   0   3 -22 7107.38 189.530   7
  -1   3 -22 5950.55 160.370   7
   3  -1  22 6470.34 190.429  22
  -3  -1 -22 6028.47 174.118  16
   3  -1  22 7033.33 179.857  18
  -3   1  22 7286.15 207.307  14
   3  -1  21 19692.7 408.295  22
  -1  -3  21 20339.8 398.814  22
  -3  -1 -21 18559.6 376.850  16
  -3   1  21 20617.9 439.814  14
  -3  -1 -21 18942.4 408.255  21
  -1  -3  20 1097.05 115.934  22
   1   3  20 975.227 102.569  22
   3  -1  20 940.356 116.484  22
  -3  -1 -20 986.253 101.035  16
  -3   1  20 911.228 123.632  14
  -3  -1 -20 840.400 113.573  21
   1  -3 -20 1185.30 107.063  19
   1   3  19 4526.42 211.066  22
  -3  -1 -19 4586.85 232.785  21
  -1  -3  19 4738.61 226.997  22
   3  -1  19 4819.32 232.160  22
  -3  -1 -19 4671.68 205.856  16
  -1   3 -19 4527.94 217.232  21
   1  -3 -19 4353.42 199.581  19
  -3   1  19 4708.43 247.778  14
  -1  -3  19 4897.63 233.672  14
   1  -3 -18 5485.21 232.150  19
   3   1 -18 5390.09 221.148  19
  -1   3 -18 5522.87 254.055  21
   1  -3 -18 5884.74 272.170  21
   1   3  18 5757.16 268.340  14
  -3   1  18 5893.13 290.761  14
  -1  -3  18 5531.97 262.876  14
   1   3  18 5341.17 236.750  22
  -1  -3  18 5994.94 266.685  22
  -3  -1 -18 5542.79 264.135  21
  -3   1  18 5841.72 254.386  22
   3  -1  18 5541.65 261.753  22
   1   3  17 1604.91 149.671  22
  -3  -1 -17 1214.42 149.146  21
  -1  -3  17 1543.06 154.954  22
  -1   3 -17 1623.27 159.053  21
  -3   1  17 1588.77 155.935  22
  -3   1  17 1426.63 171.286  14
   1   3  17 1287.11 152.346  14
  -1  -3  17 1357.25 146.100  14
   3  -1  17 1356.08 151.123  22
   1  -3 -17 1227.26 127.090  19
   1  -3 -17 1489.73 159.961  21
   3   1 -17 1329.97 120.641  19
  -1  -3  16 4655.35 242.169  22
  -3   1  16 4685.83 240.019  22
  -1   3 -16 4411.54 239.758  21
  -3  -1 -16 5028.39 257.018  21
   1   3  16 4554.70 230.201  22
  -1  -3  16 4310.64 243.851  14
  -3   1  16 4425.43 268.104  14
   1   3  16 4684.10 255.050  14
   3  -1  16 4335.94 240.063  22
   3   1 -16 4027.96 197.458  19
   1  -3 -16 4479.26 250.498  21
   1  -3 -16 4178.90 215.559  19
  -3  -1 -15 44545.1 833.695  21
   1   3  15 44926.9 799.637  22
  -1  -3  15 46028.1 829.584  22
  -3   1  15 44124.7 804.843  22
  -1   3 -15 46153.4 829.287  21
  -3   1  15 43412.4 874.323  14
  -1  -3  15 43433.4 832.972  14
   1   3  15 44763.3 849.632  14
   3  -1  15 44528.7 824.898  22
   3   1 -15 45038.7 751.011  19
   1  -3 -15 44916.3 842.190  21
   3  -1  14 677.091 120.439  22
  -1   3 -14 917.406 119.979  21
   1   3  14 612.484 112.787  22
  -3   1  14 790.916 120.389  22
  -1  -3  14 818.653 123.385  22
  -1  -3  14 736.800 122.586  14
   1   3  14 647.828 114.291  14
   3  -1  14 840.578 127.402  14
  -3   1  14 713.407 136.254  14
  -3  -1 -14 706.433 122.621  21
   1  -3 -14 663.869 100.722  19
   3   1 -14 999.026 132.655  21
   3   1 -14 1223.97 115.356  19
   1  -3 -14 581.658 120.764  21
   3  -1  13 112366. 1490.42  22
  -1  -3  13 114007. 1496.70  22
   1   3  13 111800. 1471.17  22
  -3   1  13 110338. 1474.11  22
  -3  -1 -13 111422. 1505.77  21
  -1   3 -13 113908. 1499.50  21
  -1  -3  13 112343. 1526.68  14
   3  -1  13 109143. 1522.85  14
   1   3  13 110866. 1520.38  14
  -3   1  13 112191. 1563.90  14
   1  -3 -13 111285. 1440.32  19
  -3  -1 -13 110798. 1431.75  19
   1  -3 -13 112946. 1527.01  21
   3   1 -13 113002. 1519.42  21
  -3   1  13 114859. 1583.08  17
  -3   1  12 25715.5 568.287  17
  -1  -3  12 26188.8 524.350  22
   1  -3 -12 24740.9 487.461  19
   1   3  12 24901.3 540.296  14
   3  -1  12 24622.0 532.482  14
  -1  -3  12 23852.2 528.610  14
  -3   1  12 24557.2 555.328  14
  -1   3 -12 25558.9 519.864  21
  -3   1  12 25314.2 516.264  22
  -3  -1 -12 25298.8 529.396  21
   1   3  12 24560.2 500.824  22
   1  -3 -12 25404.0 541.838  21
   3   1 -12 24602.8 473.352  19
  -3  -1 -12 24772.1 479.145  19
   3   1 -12 24800.9 531.948  21
   1  -3 -12 24326.0 486.039  20
  -3  -1 -11 477.299 86.5964  21
   3   1 -11 417.342 91.4831  21
  -1   3 -11 295.049 79.5178  21
   1  -3 -11 473.775 90.6054  21
   1  -3 -11 434.955 76.0265  20
   3   1 -11 382.130 66.4775  19
  -1  -3  11 537.029 87.6104  22
   1   3  11 381.684 78.8158  22
  -3   1  11 378.939 83.7764  22
  -1  -3  11 679.177 97.6904  14
   1   3  11 425.418 87.7219  14
  -3   1  11 502.619 98.0071  17
   1  -3 -10 25022.9 455.578  20
   3   1 -10 27230.7 449.740  20
  -3  -1 -10 24430.1 441.717  19
  -3   1  10 25761.4 516.110  14
   1   3  10 24350.1 487.290  14
  -1  -3  10 24798.8 483.689  14
   3  -1  10 24912.0 496.154  14
   3   1 -10 27216.7 449.546  19
   1  -3 -10 24402.2 453.237  19
  -3   1  10 24927.9 473.176  22
  -3  -1 -10 23885.5 477.483  21
  -1   3 -10 25656.3 472.320  21
  -3   1  10 25343.9 517.831  17
  -3   1   9 76603.2 1070.72  17
  -1  -3   9 80845.6 1013.12  22
   1   3   9 79311.5 1043.35  14
  -3   1   9 77756.5 1067.19  14
  -1  -3   9 79338.9 1030.13  14
   3  -1   9 77931.8 1041.57  14
   1   3   9 78807.6 947.176   5
   3   1  -9 78245.7 974.038  19
   1  -3  -9 80490.5 1003.45  19
   3   1  -9 80150.8 1047.27  21
   3   1  -9 77987.0 974.704  20
   1  -3  -9 79953.0 1001.36  20
  -3  -1  -9 78628.2 980.308  19
  -3  -1  -9 76767.0 1025.38  21
   1  -3  -9 79870.5 1047.98  21
  -1   3  -9 81772.4 1018.35  21
   1   3   9 77505.6 1000.32  22
   3   1  -8 125821. 1404.60  20
   1  -3  -8 122291. 1432.27  20
   3   1  -8 124473. 1471.41  21
  -3  -1  -8 124986. 1414.35  19
   3   1  -8 121147. 1377.08  10
   3  -1   8 124189. 1471.84  14
   1   3   8 125680. 1468.78  14
  -1  -3   8 125467. 1451.50  14
   1  -3  -8 125241. 1435.53  19
   3   1  -8 126691. 1406.05  19
  -3   1   8 125274. 1504.33  17
  -3   1   8 125381. 1503.00  15
   1   3   8 124149. 1396.39   5
  -1  -3   8 128758. 1436.23  22
  -1   3  -8 127266. 1439.79  21
  -3   1   8 124311. 1450.28  22
   1  -3  -8 124123. 1472.46  21
   1   3   8 123970. 1427.33  22
  -3  -1  -8 124919. 1463.93  21
   1   3   7 66320.6 747.116   3
  -1   3  -7 68812.5 761.861   3
  -1   3  -7 68317.5 760.806   1
   1   3   7 65906.8 745.175   2
   3   1  -7 66662.2 752.270  26
   1   3   7 65827.3 767.885   4
   1   3   7 66336.8 814.292   5
  -1  -3   7 68523.3 828.329  22
   1   3   7 63638.7 781.040  24
  -3   1   7 64838.7 843.190  22
   1  -3  -7 66512.4 867.891  21
  -1   3  -7 69028.2 835.570  21
  -3  -1  -7 64927.9 852.282  21
   1   3   7 65300.0 821.935  22
   3   1  -7 68199.9 803.922  10
   3   1  -7 68335.7 866.036  21
  -3  -1  -7 68165.9 817.476  19
   1  -3  -7 65617.4 835.154  20
   3   1  -7 65383.6 808.999  19
   1  -3  -7 66273.3 836.104  19
  -3   1   7 66642.9 887.346  17
  -3   1   7 66793.6 888.109  15
  -1   3  -7 69676.7 793.298   8
   3  -1   7 66555.1 864.441  14
   1   3   7 66751.4 853.828  14
  -1  -3   7 66699.2 839.650  14
  -1   3  -7 69892.6 804.491   9
   3   1  -6 14421.5 222.753  26
   1   3   6 13456.8 245.479  25
   3   1  -6 13459.6 254.281  12
   1   3   6 13842.2 221.118   2
  -1   3  -6 14279.8 237.714   1
   1   3   6 13933.1 221.649   1
   1   3   6 13240.8 242.775  24
   1  -3  -6 14073.3 283.772  21
  -3   1   6 15580.4 283.125  22
  -3  -1  -6 14371.3 279.944  21
  -1   3  -6 14534.7 262.360  21
   1   3   6 14523.3 257.469  22
   1   3   6 13799.8 232.649   4
  -3  -1  -6 14279.0 253.347  19
   3   1  -6 14752.9 254.354  20
   3   1  -6 14197.4 282.322  21
   3   1  -6 14908.9 254.948  19
   1   3   6 13984.2 222.092   3
  -1   3  -6 14471.2 238.911   3
  -3   1   6 14472.9 301.964  15
  -1   3  -6 15482.2 245.283   8
   1   3   6 14482.5 273.733  14
   3  -1   6 14428.6 283.704  14
  -1  -3   6 14786.9 268.757  14
  -1   3  -6 15210.7 258.715   9
   3   1  -5 69153.9 761.114  26
   1   3   5 66453.1 808.936  27
   1   3   5 65870.7 795.291  25
   3   1  -5 66740.4 804.223  12
   1   3   5 65435.5 795.281  24
   1   3   5 65983.2 828.321  23
  -3   1   5 68903.4 817.416  22
   1   3   5 65968.0 783.199  22
   1  -3  -5 67161.7 826.115  21
  -1   3  -5 70407.4 795.867  21
   1   3   5 68362.2 780.636   4
  -3  -1  -5 67449.0 787.348  19
   3   1  -5 70813.9 794.375  20
   1  -3  -5 68660.5 821.113  20
  -1   3  -5 72051.9 781.312   8
  -1   3  -5 72453.1 810.884   9
  -3   1   5 65569.5 852.538  17
  -1  -3   5 70460.7 800.417  17
  -3   1   5 69332.3 857.292  15
   1   3   5 68883.9 769.815   3
  -1  -3   5 69153.8 796.964  14
   1   3   5 67600.2 807.720  14
  -1   3  -5 69311.4 797.568   1
   1   3   5 67123.0 768.356   1
   1   3   5 68486.8 769.311   2
   1   3   4 7796.21 167.351  27
   3   1  -4 6503.18 131.420  26
   1   3   4 6018.67 150.602  24
   1   3   4 5803.24 149.161  25
   3   1  -4 6340.65 153.873  12
   1   3   4 6098.77 160.738  23
  -3   1   4 6168.85 150.604  22
   1   3   4 6312.06 131.721  22
   1   3   4 6188.06 131.230  10
   1  -3  -4 6411.46 157.131  20
   3   1  -4 6937.02 144.957  20
   1  -3  -4 6385.33 155.871  21
  -1   3  -4 6841.09 158.230   9
  -1   3  -4 6704.18 136.208   8
  -1  -3   4 7153.91 141.630  17
  -3   1   4 6340.93 168.804  16
  -3   1   4 6473.15 171.679  15
  -1   3  -4 6759.07 129.509  16
   1   3   4 6669.64 144.088   4
   1   3   4 7777.78 150.238   3
   1   3   4 7537.38 149.322   1
   1   3   4 8084.47 151.577   2
  -1   3  -4 6309.70 154.239   1
   1   3   4 6331.48 140.992  14
  -1  -3   4 6895.74 139.239  14
   1   3   3 53298.8 652.117  27
   3   1  -3 54699.5 615.570  26
   3   1  -3 52220.4 590.465  27
   1   3   3 52147.9 645.810  24
   1   3   3 52623.4 645.880  25
   1   3   3 55995.8 643.068  12
   3   1  -3 55523.7 652.602  12
   3   1  -3 51793.2 648.438  11
   1   3   3 55796.9 657.043   5
   1   3   3 53074.0 665.007  23
   1   3   3 53275.3 596.020  22
   3   1  -3 55854.2 620.328  20
   1  -3  -3 51969.2 637.503  21
   1  -3  -3 55258.7 651.870  20
   1  -3  -3 54983.3 630.768  18
  -1  -3   3 54383.6 598.867  17
  -3   1   3 54972.0 672.562  16
  -1   3  -3 55269.8 604.504  16
  -3   1   3 55191.1 675.015  15
   1   3   3 53050.0 625.631  10
   1   3   3 53082.4 641.400   9
   1   3   3 52815.4 639.856   4
   1   3   3 52716.7 632.996   3
  -1   3  -3 54357.0 659.770   1
   1   3   3 52691.2 631.522   1
   1   3   3 52468.2 630.961   2
  -1   3  -3 57592.5 622.976   8
  -1   3  -3 55834.3 657.861   9
   1   3   2 20924.1 304.326   3
   1   3   2 20851.4 306.639   4
   1   3   2 20799.4 314.275  25
   1   3   2 21010.2 313.946  24
   1   3   2 23299.5 322.570  12
   3   1  -2 21807.4 277.142  27
   1   3   2 21904.5 322.346  27
   1   3   2 20295.2 322.385  23
   3   1  -2 20432.0 306.275  11
   1   3   2 21597.7 305.751  10
  -1   3  -2 23368.9 333.046   9
   1   3   2 21384.6 315.821   5
   1   3   2 21500.3 307.229   1
   1   3   2 21370.0 305.584   2
  -1   3  -2 21933.6 333.939   1
   1  -3  -2 21661.0 290.644  18
   3   1  -2 23176.8 309.910  18
  -3   1   2 21588.0 326.590  16
  -3  -1  -2 21094.9 293.139  16
  -1   3  -2 21771.6 293.808   7
   1   3   2 21146.9 304.735   7
   1   3   2 21236.1 300.962  13
   1   3   2 21070.8 310.473   9
   1   3   2 21075.5 312.191   8
  -1   3  -2 22493.4 295.185   8
   1   3   1 68116.7 788.869   4
   1   3   1 70206.2 787.496   3
   1   3   1 69017.9 802.648  27
   1   3   1 67741.8 796.653  25
   1   3   1 68598.5 795.710  24
   1   3   1 67496.0 794.094  26
   1   3   1 71974.6 808.818  12
   1   3   1 70715.1 802.653  23
   1   3   1 72407.3 794.683  11
   3   1  -1 68156.0 778.277  11
   1   3   1 69945.9 793.545  10
  -1   3  -1 68840.0 817.810   1
   1   3   1 69730.1 787.540   2
   1   3   1 71067.9 791.904   1
   1   3   1 66731.6 785.194   6
   1   3   1 69200.6 793.811   5
   3  -1   1 69691.1 768.802  18
   1  -3  -1 69427.9 752.558  18
   3   1  -1 72463.9 770.322  18
  -3   1   1 70364.1 802.300  16
  -3  -1  -1 68850.8 764.231  16
   1   3   1 69560.0 772.651   7
  -1   3  -1 72134.3 762.800   7
   1   3   1 67906.0 780.907  13
   1   3   1 68922.4 780.371   8
   1   3   1 67806.5 789.965   9
  -1   3  -1 71674.8 779.981   8
   1   3   0 130805. 1456.61  25
   1   3   0 132445. 1456.50  24
   1   3   0 126966. 1456.57  26
   1   3   0 140292. 1452.08  13
   1   3   0 142040. 1478.94  12
  -1   3   0 140948. 1443.62  13
   1   3   0 139296. 1469.01  27
  -1   3   0 135812. 1466.80  27
   1   3   0 137901. 1457.18  23
   1   3   0 139878. 1466.21  11
   1   3   0 138773. 1464.09  10
  -1  -3   0 135272. 1368.30  20
   1   3   0 135872. 1445.37   5
   1   3   0 136197. 1442.90   6
   1  -3   0 134360. 1402.72  18
   3  -1   0 138232. 1434.17  18
   3   1   0 140778. 1417.01  18
   1   3   0 133858. 1452.38   9
   1   3   0 137893. 1436.46   8
  -1   3   0 145059. 1460.37   8
  -3   1   0 135809. 1456.42  16
  -3  -1   0 137546. 1425.79  16
   1   3   0 136727. 1449.31   4
   1   3   0 136698. 1447.73   3
   1   3   0 136301. 1449.57   1
   1   3   0 137109. 1447.54   2
   1   3   0 139132. 1433.76   7
   3   1   0 137144. 1448.83   6
  -1   3   0 142026. 1419.34   7
   1   3  -1 72096.1 787.337   2
  -1   3   1 75165.6 822.939   1
   1   3  -1 70578.9 784.937   1
   1   3  -1 69639.7 809.073  27
  -1   3   1 69377.1 796.401  27
   1   3  -1 73939.2 804.320  25
   1   3  -1 72103.6 805.069  26
   1   3  -1 75482.4 805.548  24
   1   3  -1 71541.7 825.896  12
  -1   3   1 71961.7 773.774  13
   1   3  -1 69017.8 790.066  13
   1   3  -1 68398.7 787.521  23
   1   3  -1 68529.5 808.337  10
   1   3  -1 70500.8 817.985  11
   1   3  -1 68554.9 778.741   5
  -1  -3  -1 69905.3 721.577  20
   3   1   1 68213.8 746.405  18
   3  -1  -1 69146.3 781.124  18
  -1   3   1 67341.8 770.549  16
  -1  -3  -1 66430.1 698.873  17
   1  -3   1 67961.6 741.758  18
  -3  -1   1 69144.1 771.480  16
  -3   1  -1 69768.0 785.860  16
   1   3  -1 69615.6 785.520   4
   1   3  -1 69612.7 784.177   3
   3   1   1 69840.4 773.970   6
  -1   3   1 72269.0 768.037   7
   1   3  -1 68199.2 775.009   6
   1   3  -1 70124.0 776.453   7
   1   3  -1 69247.7 792.337   9
   1   3  -1 69327.4 775.156   8
   1   3  -2 22481.0 305.274   4
   1   3  -2 21068.2 302.803   3
   1   3  -2 21400.2 302.142   1
  -1   3   2 20897.9 323.912   1
   1   3  -2 21309.5 303.516   2
  -1   3   2 20236.6 309.486  27
   1   3  -2 21432.6 327.272  27
   1   3  -2 21035.6 313.374  24
   1   3  -2 20940.0 313.619  25
   1   3  -2 21540.2 343.167  12
   1   3  -2 22038.1 340.750  11
   1   3  -2 20943.3 291.874   5
   1   3  -2 21463.4 301.763  23
  -1  -3  -2 20717.8 269.206  21
   1   3  -2 21439.3 327.390  10
  -1  -3  -2 22427.5 266.782  20
   3  -1  -2 20981.4 311.670  18
  -1   3   2 22232.8 288.026  17
   3   1   2 20365.0 272.275  18
  -3  -1   2 21213.9 299.884  16
  -1   3   2 21126.4 300.982  15
  -3   1  -2 21476.1 305.367  16
   3   1   2 21121.8 287.821   6
   1   3  -2 20633.5 300.704   7
   1   3  -2 21350.4 303.370   6
  -1   3   2 22740.8 290.870  13
   1   3  -2 21205.2 301.442   8
   1   3  -2 21424.6 310.876   9
   1   3  -3 56846.9 639.493   3
   1   3  -3 55744.5 636.594   4
   1   3  -3 55553.2 636.593   2
   1   3  -3 54933.1 636.254   1
  -1   3   3 53404.9 666.295   1
   3   1   3 54626.8 621.077  26
   1   3  -3 53579.1 672.068  27
  -1   3   3 54376.3 646.833  27
   1   3  -3 54978.2 660.250  25
   1   3  -3 55267.2 660.363  24
   1   3  -3 58955.2 708.011  11
   1   3  -3 56818.7 701.481  12
   1   3  -3 53817.8 621.711   5
   3   1   3 52227.3 631.801   5
   1   3  -3 54602.6 634.650  23
  -1  -3  -3 53188.5 624.895  21
  -3  -1   3 52603.2 621.129  22
   1   3  -3 55248.2 681.940  10
  -1  -3  -3 56001.3 614.193  20
   3  -1  -3 54829.9 668.627  18
  -1  -3  -3 55354.5 613.690  19
  -1   3   3 55476.1 638.361  17
  -3  -1   3 54018.9 648.304  16
  -1   3   3 55069.5 656.960  15
  -3   1  -3 55111.4 647.800  16
  -3  -1   3 54639.7 657.458  15
   1   3  -3 55082.1 655.652   6
   3   1   3 53366.1 619.749   6
   1   3  -3 56202.6 650.414   8
  -1   3   3 58034.7 627.268  13
   1   3  -3 54130.7 654.670   9
   1   3  -4 6649.88 137.763   2
  -1   3   4 6467.55 153.811   1
   1   3  -4 6838.84 139.271   1
   3   1   4 6303.56 130.620  26
  -1   3   4 6171.77 142.865  27
   1   3  -4 6990.52 155.874  24
   1   3  -4 6884.93 155.184  25
   1   3  -4 6242.44 180.470  12
   3   1   4 6536.76 131.126   6
   3   1   4 7301.33 142.146   5
   1   3  -4 6587.27 132.556   5
  -1   3   4 6673.39 148.580  22
  -3  -1   4 7182.21 148.190  22
  -1  -3  -4 6409.44 146.238  21
   1   3  -4 6320.52 124.228  21
   1   3  -4 7365.20 175.852  10
   3  -1  -4 6456.74 162.442  20
   1   3  -4 6138.92 117.278  19
  -1  -3  -4 7112.50 138.699  20
   3  -1  -4 6536.47 166.984  18
  -1  -3  -4 7183.15 140.107  19
  -3  -1   4 6580.02 167.768  17
  -1   3   4 6933.91 154.212  17
  -3   1  -4 6467.81 149.377  16
  -1   3   4 7120.45 166.560  15
  -3  -1   4 6601.25 159.897  15
   1   3  -4 6695.20 135.294   4
   1   3  -4 6651.48 138.470   3
   1  -3   4 6599.17 143.508  14
   1   3  -4 6667.95 154.681   9
   3   1   5 68125.1 765.891  26
  -1   3   5 67484.1 787.714  27
   1   3  -5 70463.0 804.565  25
   3   1   5 68241.0 773.423   6
   3   1   5 64837.0 766.679   5
   1   3  -5 70985.9 770.151   2
  -1   3   5 65814.1 800.555   1
   1   3  -5 71144.4 770.981   1
   3   1   5 67622.1 768.687  23
   1   3  -5 70701.7 806.190  24
   1   3  -5 69403.9 772.857  23
  -1   3   5 70937.9 814.472  22
  -3  -1   5 69679.7 809.522  22
   1   3  -5 67317.9 779.911  21
  -1  -3  -5 68365.6 814.795  21
   1   3  -5 71301.0 845.427  10
  -1  -3  -5 71456.8 792.368  20
   3  -1  -5 69199.1 835.205  20
   1   3  -5 66364.0 761.633  19
  -1  -3  -5 69806.6 792.688  19
  -3  -1   5 67551.8 843.825  17
  -1   3   5 71224.6 829.732  17
  -3  -1   5 69021.3 833.511  15
  -1   3   5 70334.6 847.003  15
   1   3  -5 69886.8 762.525   4
   1   3  -5 68793.2 768.707   3
   1  -3   5 68643.7 809.504  14
   3   1   5 67423.5 827.189  14
   1   3  -5 70036.4 814.425   9
   3   1   6 14749.6 222.898  26
  -1   3   6 13579.5 236.077  27
   1   3  -6 14716.5 247.764  25
   1   3  -6 14282.9 244.667  24
   1   3  -6 14567.6 224.034  23
   3   1   6 14002.5 226.177  23
  -3  -1   6 14215.9 265.911  22
  -1   3   6 14406.8 269.945  22
  -1  -3  -6 14164.0 273.694  21
   1   3  -6 14008.1 252.077  21
   1   3  -6 14683.8 283.524  10
   1   3  -6 15161.1 219.397   1
  -1   3   6 13903.8 240.784   1
   1   3  -6 14937.4 218.093   2
   1  -3   6 14761.4 270.483  14
   3   1   6 13950.7 278.793  14
  -1   3   6 14374.9 279.154  14
  -1  -3  -6 14478.8 252.047  20
   1   3  -6 14269.6 232.790  19
   3  -1  -6 13491.7 292.943  21
  -1  -3  -6 15039.4 255.628  19
  -1   3   6 14324.5 279.448  17
  -3  -1   6 13783.1 280.293  15
   3   1   6 13266.3 218.334   5
  -1   3   6 13400.0 238.508   3
  -1   3   6 13999.2 241.079   4
   1   3  -6 14211.3 206.164   4
   1   3  -6 14401.3 215.696   3
   1   3  -6 14952.1 262.476   9
   3   1   7 64838.7 747.259  26
  -1   3   7 64615.9 775.106  27
  -1  -3  -7 66014.7 845.584  21
  -3   1  -7 66609.8 856.733  21
  -1   3   7 65812.1 836.343  22
   1   3  -7 66301.5 818.810  21
  -3  -1   7 68900.3 842.283  22
   1   3  -7 69473.9 847.791  10
  -1  -3  -7 68862.6 815.273  19
  -3  -1   7 66952.9 879.656  17
  -3  -1   7 67737.2 864.267  15
  -1   3   7 67094.3 860.676  14
   1  -3   7 66872.0 842.813  14
   3   1   7 66620.1 861.198  14
   1   3  -7 68217.7 787.127  19
   3  -1  -7 65872.4 881.823  21
   3  -1  -7 66565.5 847.357  20
   1   3  -7 70253.7 738.459   2
  -1   3   7 64532.4 764.734   1
   1   3  -7 68224.1 815.257   9
  -1   3   7 66705.7 768.767   4
  -1   3   7 63866.1 764.248   3
  -1   3   8 124882. 1487.96  17
  -3  -1   8 126174. 1508.70  17
   1  -3   8 129538. 1475.32  14
  -1   3   8 124501. 1483.56  14
  -3  -1   8 124456. 1499.18  14
   3   1   8 121146. 1486.22  14
   1   3  -8 123149. 1442.50  21
  -3   1  -8 126128. 1477.86  21
  -1   3   8 122552. 1452.47  22
  -1  -3  -8 124501. 1476.39  21
  -3  -1   8 127356. 1461.81  22
   1   3  -8 126342. 1446.88  10
   1   3  -8 127862. 1417.82   9
  -1  -3  -8 128527. 1429.66  20
   3  -1  -8 129789. 1464.14  20
   1   3  -8 127732. 1400.19  19
   3  -1  -8 127218. 1508.56  21
   3  -1  -8 131979. 1465.63  19
  -1  -3  -8 129838. 1430.89  19
  -1  -3  -9 80628.2 987.938  19
   3  -1  -9 79431.9 1010.13  20
   1   3  -9 81330.3 964.406  19
  -1  -3  -9 78456.7 1037.75  21
  -1   3   9 78504.3 1019.82  22
  -3  -1   9 80765.3 1026.66  22
   1   3  -9 77962.8 1007.11  21
  -3   1  -9 78681.6 1038.48  21
   3  -1  -9 79396.4 1010.52  19
   3   1   9 78944.1 1052.53  14
   1  -3   9 80022.5 1040.14  14
  -3  -1   9 77205.0 1061.08  14
  -1   3   9 80657.1 1056.59  14
  -1   3   9 80025.6 1063.18  17
  -3  -1   9 79062.3 1070.14  17
   1   3  -9 82213.3 971.101   9
  -3  -1  10 25147.7 506.550  14
   1  -3  10 25007.6 479.047  14
   3   1  10 24639.0 492.222  14
  -1   3  10 25051.6 497.049  14
   3  -1 -10 25135.0 454.554  19
   1   3 -10 24572.5 465.716  21
  -3   1 -10 23577.2 475.155  21
   1   3 -10 25505.0 423.242  19
  -1  -3 -10 26003.1 446.945  19
   3  -1 -10 24552.8 501.802  21
   3  -1 -10 25183.1 453.460  20
  -1   3  10 24729.4 499.944  17
  -3  -1  10 25124.7 510.041  17
   1  -3  11 347.528 81.3530  14
  -1   3  11 372.439 89.8062  14
   3   1  11 1733.32 123.983  22
   1   3 -11 325.399 60.1064  19
  -3  -1  11 553.826 90.2418  22
  -1   3  11 432.760 81.3397  22
   3  -1 -11 1402.36 108.985  20
  -3   1 -11 402.447 88.0785  21
  -1  -3 -11 806.584 89.3231  19
  -1  -3 -11 376.203 89.6822  21
   3  -1 -11 378.232 93.4912  21
  -3  -1  11 256.568 85.9382  17
  -1   3  12 24929.6 546.227  14
   1  -3  12 24898.6 529.063  14
  -3  -1  12 24180.8 549.961  14
   3   1  12 23902.4 534.904  14
   3   1  12 24954.9 507.394  22
   1  -3  12 25013.3 514.305  22
   3  -1 -12 25340.5 492.444  19
  -1   3  12 24411.5 502.559  22
   1   3 -12 25511.0 515.319  21
  -3   1 -12 25050.1 531.458  21
  -1  -3 -12 25076.1 532.903  21
  -3  -1  12 25586.3 519.936  22
   3  -1 -12 24821.9 491.917  20
   3  -1 -12 24192.8 543.879  21
  -1  -3 -12 25748.5 491.387  19
  -3  -1  12 24949.0 559.775  17
   3   1  13 112674. 1523.73  14
  -1   3  13 113484. 1541.10  14
   1  -3  13 111077. 1506.58  14
  -3  -1  13 108750. 1546.09  14
   3   1  13 113823. 1489.42  22
   1  -3  13 115136. 1500.74  22
   3  -1 -13 111966. 1437.32  19
  -3  -1  13 113988. 1490.51  22
  -1  -3 -13 113051. 1510.32  21
  -3   1 -13 115854. 1516.31  21
   1   3 -13 113707. 1487.97  21
  -1   3  13 112456. 1474.13  22
  -3  -1  13 112752. 1565.58  17
   1   3 -13 108833. 1392.99  19
  -1  -3 -13 111693. 1428.07  19
   3  -1 -13 114408. 1539.32  21
  -1   3  14 672.321 115.795  22
  -3  -1  14 672.240 116.084  22
   1   3 -14 869.057 122.339  21
  -1  -3 -14 804.717 133.772  21
  -3  -1  14 618.470 125.243  14
   1  -3  14 838.136 124.920  14
  -1   3  14 711.421 121.585  14
   3   1  14 746.410 121.706  14
   1   3 -14 720.556 93.8692  19
  -1  -3 -14 780.024 99.7757  19
   3  -1 -14 783.255 127.532  21
  -3   1 -14 635.582 119.231  21
   3  -1 -14 699.026 104.262  19
   3   1  14 1019.70 129.533  22
   1  -3  14 788.389 128.716  22
  -1   3  15 44555.7 792.518  22
  -3   1 -15 45711.9 830.801  21
  -3  -1  15 44236.1 800.652  22
  -1  -3 -15 45215.8 835.066  21
   3   1  15 45382.2 840.070  14
  -3  -1  15 41677.4 849.039  14
   1  -3  15 44264.3 826.363  14
  -1   3  15 44989.9 857.253  14
   1   3 -15 44682.0 810.010  21
  -1  -3 -15 43468.0 748.155  19
   3  -1 -15 46909.0 794.699  19
   3   1  15 43414.2 799.415  22
   1  -3  15 45864.6 833.847  22
  -1  -3 -16 4292.49 247.246  21
  -3  -1  16 4380.32 233.158  22
  -3   1 -16 4385.79 245.533  21
  -1   3  16 4454.62 234.407  22
   3   1  16 4624.32 244.510  22
  -3  -1  16 4493.46 263.286  14
  -1   3  16 4248.54 251.156  14
   1  -3  16 4303.03 240.220  14
   3  -1 -16 4477.56 215.991  19
  -1  -3 -16 4204.51 206.032  19
   1  -3  16 4608.93 247.743  22
   1  -3  17 1327.67 152.054  22
  -3   1 -17 1305.51 146.787  21
  -1   3  17 1255.32 136.876  22
   3   1  17 1374.42 149.963  22
  -3  -1  17 1272.53 141.397  22
  -1   3  17 1456.20 161.837  14
   1  -3  17 1192.61 146.659  14
  -3  -1  17 1385.35 163.760  14
   3  -1 -17 1195.46 123.330  19
  -1  -3 -17 1305.45 127.037  19
  -1  -3 -17 1297.05 149.274  21
  -3   1 -17 1395.44 129.206  16
   3   1  18 5963.99 264.809  22
  -1   3  18 5822.91 251.713  22
  -3  -1  18 5823.35 257.535  22
   1  -3  18 5911.92 273.852  22
  -3   1 -18 5941.26 268.147  21
  -3  -1  18 5575.45 282.191  14
  -1   3  18 6063.19 283.819  14
  -1  -3 -18 6014.67 270.762  21
  -1  -3 -18 5910.26 239.088  19
   3  -1 -18 5295.22 228.352  19
  -3   1 -18 5789.32 237.271  16
   1  -3  19 4839.74 238.680  22
  -3   1 -19 4728.98 231.679  21
  -3  -1  19 4983.03 224.932  22
   3   1  19 4561.26 222.196  22
  -1   3  19 4722.48 215.398  22
  -3  -1  19 4544.14 242.801  14
  -1   3  19 5066.07 245.534  14
  -1  -3 -19 4581.14 231.361  21
   3  -1 -19 4296.21 195.238  19
  -3   1 -19 4342.28 195.461  16
   3   1  20 1084.25 112.346  22
   1  -3  20 891.945 114.031  22
  -3  -1  20 1193.71 128.651  14
  -1   3  20 1106.14 122.539  14
  -3   1 -20 1009.31 116.062  21
   3  -1 -20 1089.57 99.8742  19
  -1  -3 -20 1123.94 121.511  21
  -3   1 -20 966.867 98.7482  16
   3   1  21 19904.7 390.189  22
   1  -3  21 19875.5 409.566  22
  -3   1 -21 19118.7 400.489  21
   1   3 -22 6093.52 176.681   7
  -1  -3 -22 6095.10 171.288  16
  -3  -2 -22 9327.50 220.749  16
   3  -2  22 11620.4 236.829  18
   3  -2  22 10409.0 243.043  22
  -3   2  22 11086.8 251.391  14
   3   2 -22 9362.42 220.474   7
  -2   3 -21 880.361 78.8892   7
  -3  -2 -21 1041.34 101.609  21
   3  -2  21 1089.10 105.243  22
  -3  -2 -21 976.491 89.4778  16
  -3   2  21 1174.24 110.010  14
   2  -3 -20 14624.6 344.065  19
  -3  -2 -20 14455.8 376.461  21
   3  -2  20 15777.0 393.952  22
  -2  -3  20 15677.6 366.453  22
   2   3  20 14981.5 342.012  22
  -3  -2 -20 14162.7 346.757  16
  -3   2  20 15803.0 408.019  14
  -2  -3  20 15007.6 372.821  14
  -2   3 -19 23283.4 506.107  21
   2  -3 -19 22444.2 473.869  19
  -3  -2 -19 23624.1 532.119  21
   3  -2  19 24542.9 542.204  22
   2   3  19 23215.3 485.246  22
  -2  -3  19 23677.3 508.821  22
  -3  -2 -19 22468.7 479.163  16
  -3   2  19 23809.9 557.116  14
  -2  -3  19 23255.1 518.607  14
   2  -3 -18 5772.94 240.921  19
  -2  -3  18 7062.98 280.052  22
   3  -2  18 6917.11 293.375  22
  -2   3 -18 6453.91 273.362  21
  -3  -2 -18 6521.63 281.511  21
   2   3  18 6295.68 258.080  22
  -3   2  18 6814.25 307.761  14
   3   2 -17 11305.5 324.104  19
   2  -3 -17 11830.7 355.122  19
  -2  -3  17 11892.2 380.620  22
  -3  -2 -17 11739.9 388.877  21
  -3   2  17 11910.6 370.802  22
   3  -2  17 12402.7 398.765  22
  -2  -3  17 11847.4 398.067  14
  -3   2  17 11543.4 411.244  14
   2   3  17 12523.3 398.113  14
   2   3  16 4443.50 243.172  14
  -3   2  16 4443.77 265.583  14
  -2  -3  16 4173.80 242.628  14
   3   2 -16 3818.58 190.227  19
   2  -3 -16 4412.63 253.438  21
   2  -3 -16 4725.55 231.191  19
  -2  -3  16 4315.89 231.008  22
   2   3  16 4261.15 222.190  22
  -3   2  16 4079.03 227.005  22
  -3  -2 -16 4041.71 234.786  21
  -2   3 -16 4335.13 234.207  21
  -2   3 -16 3842.06 187.816  16
   3  -2  16 4144.00 238.552  22
   2   3  15 33660.2 703.860  14
  -3   2  15 34528.0 748.703  14
  -2  -3  15 32958.7 709.034  14
  -2   3 -15 35278.6 703.967  21
  -3   2  15 34476.1 680.647  22
   2   3  15 33961.5 667.532  22
  -3  -2 -15 34198.0 697.360  21
  -2  -3  15 35886.4 694.190  22
   2  -3 -15 34866.1 663.189  19
   2  -3 -15 34803.8 718.195  21
   3   2 -15 33001.4 607.981  19
  -2   3 -15 32945.7 606.267  16
   3  -2  15 35030.2 704.633  22
  -3   2  14 2191.13 184.309  14
   2   3  14 2257.07 172.812  14
  -2  -3  14 2147.65 175.998  14
  -3  -2 -14 2215.73 178.703  21
  -2  -3  14 2171.80 170.311  22
  -3   2  14 2619.86 182.136  22
  -2   3 -14 2243.83 172.827  21
   2   3  14 2369.18 168.609  22
  -3   2  14 2380.07 192.497  17
   2  -3 -14 2103.69 178.846  21
   3   2 -14 2053.39 138.178  19
   2  -3 -14 2187.90 153.323  19
  -3  -2 -14 2164.02 149.792  19
   3  -2  14 2164.67 174.304  22
  -2   3 -14 2081.23 138.486  16
   2  -3 -13 45176.2 752.121  19
  -3   2  13 47296.5 861.230  17
   3   2 -13 45109.5 793.288  21
   2  -3 -13 45856.3 818.824  21
   2  -3 -13 45549.1 756.298  20
  -3  -2 -13 45215.7 732.647  19
   3   2 -13 43883.1 709.348  19
   3  -2  13 46806.5 817.715  14
   2   3  13 46964.3 815.511  14
  -2  -3  13 43902.8 806.609  14
  -3   2  13 46374.2 849.712  14
   2   3  13 45149.6 765.076  22
  -3   2  13 45395.0 778.644  22
  -3  -2 -13 45417.9 800.529  21
  -2   3 -13 46730.4 793.306  21
  -2  -3  13 46326.1 785.096  22
   2  -3 -12 638.330 94.3215  19
  -3   2  12 814.322 123.790  17
   3   2 -12 497.481 101.782  21
   2  -3 -12 537.712 105.681  21
  -3  -2 -12 574.028 100.736  21
  -3  -2 -12 789.453 93.0565  19
   2  -3 -12 609.063 88.2744  20
  -2  -3  12 719.899 103.840  22
  -3   2  12 590.663 96.5207  22
  -2   3 -12 695.774 105.763  21
   2   3  12 587.800 93.6942  22
  -3   2  12 863.180 120.084  14
  -2  -3  12 714.753 105.647  14
   3  -2  12 638.970 106.085  14
   2   3  12 883.537 111.876  14
   2   3  11 84033.9 1199.98  14
  -2  -3  11 85937.2 1209.05  14
   3   2 -11 89109.3 1115.95   9
  -2   3 -11 93783.6 1209.44  21
  -3   2  11 86919.2 1185.14  22
  -3  -2 -11 87804.4 1207.65  21
   2   3  11 89253.1 1176.56  22
  -2  -3  11 92040.3 1196.23  22
   3   2 -11 86792.5 1201.40  21
   3   2 -11 99165.6 1173.17  19
   2  -3 -11 89227.0 1231.14  21
   2  -3 -11 87390.0 1163.80  20
  -3   2  11 89682.8 1258.53  17
  -3   2  10 181865. 2123.83  17
   2  -3 -10 174959. 2026.80  19
  -3  -2 -10 180816. 1997.61  19
   3   2 -10 180697. 1979.54  19
   2  -3 -10 175667. 2025.31  20
   2  -3 -10 180172. 2094.58  21
  -3   2  10 177236. 2043.43  22
  -3  -2 -10 172461. 2055.97  21
   3  -2  10 179257. 2077.10  14
  -3   2  10 178723. 2114.61  14
  -2  -3  10 177231. 2066.53  14
   2   3  10 178553. 2072.96  14
   3   2  -9 281412. 2984.44  19
   3   2  -9 285903. 3071.55  21
   2  -3  -9 281871. 3050.74  20
  -3  -2  -9 286556. 3011.82  19
  -3   2   9 292020. 3135.50  17
  -2  -3   9 280882. 3080.92  17
  -3   2   9 289094. 3141.06  15
   2   3   9 286140. 3084.62  14
  -3   2   9 293899. 3129.25  14
  -2  -3   9 279049. 3072.97  14
   3  -2   9 287143. 3084.45  14
   2  -3  -9 278430. 3048.01  19
   2   3   9 278566. 3027.29  22
  -2  -3   9 292042. 3052.04  22
  -2   3  -9 289258. 3067.91  21
   3   2  -8 83274.4 1060.50  21
   2  -3  -8 84885.4 1057.50  20
  -3  -2  -8 86250.7 1018.24  19
   2  -3  -8 85209.1 1092.48  21
   3   2  -8 82948.8 1021.68  10
   3  -2   8 86227.6 1079.45  14
  -2  -3   8 84289.1 1061.17  14
   2   3   8 83662.1 1068.02  14
   3   2  -8 83803.2 994.632  19
   2  -3  -8 84665.4 1057.03  19
  -2  -3   8 84299.5 1069.81  17
  -3   2   8 86862.8 1112.88  17
  -3   2   8 85990.0 1119.77  15
   2   3   8 82498.6 987.808   5
  -2  -3   8 90326.8 1050.72  22
   2   3   8 82210.5 1023.64  22
  -2   3  -8 86956.7 1060.75  21
  -3   2   8 84181.6 1060.01  22
  -3  -2  -8 84140.8 1064.83  21
  -2   3  -7 92708.2 1068.56   1
   3   2  -7 95707.8 1056.90  26
   3   2  -7 94272.8 1054.36  25
   2   3   7 91743.5 1068.27  25
   2   3   7 90843.2 1067.73  24
   2   3   7 93922.4 1081.60   5
   2   3   7 92438.5 1091.48  22
  -2  -3   7 96694.6 1110.93  22
   2   3   7 94363.6 1122.08  23
  -3   2   7 94186.3 1133.06  22
  -2   3  -7 97581.3 1129.63  21
  -3  -2  -7 95191.4 1136.63  21
   3   2  -7 95308.1 1116.97  10
  -3  -2  -7 96298.0 1091.06  19
   3   2  -7 94990.9 1129.79  21
   3   2  -7 95418.7 1071.83  20
   2  -3  -7 93376.5 1161.40  21
   2  -3  -7 97485.4 1144.78  20
   3   2  -7 93013.3 1067.60  19
  -3   2   7 95618.6 1177.82  17
  -3   2   7 95525.6 1185.49  15
   2   3   7 93058.9 1040.48   2
   2   3   7 93089.9 1131.71  14
  -2  -3   7 94408.9 1126.82  14
  -2   3  -7 98973.7 1042.27   8
  -2   3  -6 28907.9 424.043   1
   3   2  -6 28828.5 397.182  26
   2   3   6 27651.4 407.920  25
   2   3   6 27299.4 406.586  24
   3   2  -6 29635.4 400.324  25
   3   2  -6 27810.4 449.430  12
   2   3   6 28259.5 416.647   5
   2   3   6 28585.4 403.427   4
  -2  -3   6 29903.0 422.785  22
   2   3   6 28299.3 408.838  22
   2   3   6 27862.7 439.431  23
  -2   3  -6 30008.0 439.991  21
  -3  -2  -6 28512.1 443.654  21
  -3   2   6 29096.4 444.800  22
   3   2  -6 28808.8 436.723  10
   2  -3  -6 27458.5 459.505  21
   3   2  -6 29313.0 392.632  20
   2  -3  -6 28738.9 452.822  20
  -3  -2  -6 28919.3 408.584  19
   3   2  -6 29461.3 394.215  19
  -2  -3   6 28526.1 432.392  17
  -3   2   6 28738.4 476.163  17
  -2   3  -6 30152.2 411.230  16
  -3   2   6 29259.4 483.619  15
   2   3   6 29312.7 388.336   2
   2   3   6 27968.0 437.500  14
  -2  -3   6 28290.4 429.587  14
  -2   3  -6 29736.0 379.742   8
   3   2  -5 62306.8 710.483  26
   2   3   5 58250.3 719.477  25
   2   3   5 58350.1 719.061  24
   2   3   5 59015.3 720.176  26
   3   2  -5 59402.4 766.415  12
   2   3   5 58805.8 725.541   5
   2   3   5 59881.9 712.131   4
  -2  -3   5 61853.6 710.113  22
   2   3   5 59068.3 748.214  23
   2   3   5 59917.3 698.480  22
  -3  -2  -5 60118.7 744.632  21
  -3   2   5 61426.5 746.464  22
  -3  -2  -5 61270.0 704.454  19
   3   2  -5 61009.0 684.862  20
   2  -3  -5 59201.7 762.767  21
   2   3   5 57248.8 726.255  14
  -2  -3   5 59874.8 723.293  14
   3   2  -5 59843.9 683.963  19
  -2  -3   5 61303.0 728.459  17
  -3   2   5 58415.0 772.343  17
  -3   2   5 60303.1 786.028  15
  -2   3  -5 62364.9 714.363  16
   2   3   5 56272.4 684.805  10
   3   2  -5 61277.3 749.074  10
   2   3   5 59226.9 695.567   2
  -2   3  -5 62534.0 683.475   8
   2   3   4 25139.5 347.314   2
   3   2  -4 24516.4 340.585  27
   3   2  -4 26248.9 357.691  26
   2   3   4 23957.1 365.595  25
   2   3   4 23920.9 365.034  24
   2   3   4 24122.2 365.488  26
   3   2  -4 24677.8 347.772  13
   3   2  -4 25131.6 401.729  11
   3   2  -4 25874.2 402.204  12
   2   3   4 25347.2 383.064  23
   2   3   4 24204.0 325.964  22
  -2  -3   4 26417.0 338.601  22
   2   3   4 25132.8 348.540  10
   2   3   4 25076.7 369.692   5
   2   3   4 27040.6 364.026   4
  -3  -2  -4 25295.8 338.318  19
   3   2  -4 26132.0 324.360  20
   2  -3  -4 26055.8 396.601  20
   3   2  -4 25869.7 324.180  19
   2  -3  -4 25448.3 379.968  18
  -2  -3   4 25294.7 350.440  17
  -3   2   4 25496.8 405.126  16
  -3   2   4 25533.4 409.341  15
  -2   3  -4 27215.6 359.609  16
   2   3   4 24824.1 348.078   3
   2   3   4 24663.7 350.457  14
  -2  -3   4 25659.2 351.105  14
   2   3   4 23988.9 346.913   9
  -2   3  -4 27110.9 336.503   8
   2   3   3 20524.1 289.307   1
   2   3   3 19584.6 284.811   2
   3   2  -3 18937.1 281.255  27
   3   2  -3 21318.5 294.118  26
   2   3   3 18911.5 301.494  25
   2   3   3 18583.3 298.383  24
   2   3   3 19195.0 300.155  26
   3   2  -3 18983.8 274.606  13
   3   2  -3 18977.9 326.205  12
   3   2  -3 18706.6 326.647  11
   2   3   3 19796.8 302.359   5
   2   3   3 19264.6 289.465   4
   2   3   3 18965.2 310.704  23
  -2  -3   3 19385.4 252.347  22
   2   3   3 18856.9 245.082  22
   2   3   3 19031.8 288.300  10
   3   2  -3 19882.5 248.401  20
   2  -3  -3 18890.7 300.550  18
  -2  -3   3 19289.4 268.326  17
  -3   2   3 19992.6 330.449  16
  -3   2   3 19991.3 328.356  15
  -2   3  -3 19793.8 285.935  16
   2   3   3 19479.2 287.257   3
   2   3   3 18997.0 266.468  14
   2   3   3 18629.9 285.637   9
  -2   3  -3 19872.8 273.289   8
   3   2  -2 60492.2 697.184   2
   2   3   2 60389.1 697.863   3
   2   3   2 60669.8 729.190  27
   3   2  -2 60621.4 697.150  27
   3   2  -2 60498.8 699.459  26
   2   3   2 60370.5 717.069  24
   2   3   2 59996.2 717.396  26
   2   3   2 60285.5 716.899  25
   3   2  -2 59057.7 676.899  13
   3   2  -2 58594.5 739.841  12
   2   3   2 61985.2 699.652   2
   2   3   2 60536.5 698.716   1
   2   3   2 59276.8 723.090  23
   2   3   2 60749.2 708.722  10
   3   2  -2 59498.4 734.445  11
   2   3   2 60970.6 702.646   4
   2   3   2 60285.3 715.874   6
   2   3   2 61000.9 713.083   5
   3   2  -2 60287.9 639.932  20
   2  -3  -2 60272.3 705.164  18
  -2  -3   2 59592.7 655.402  17
   3  -2   2 60684.6 696.689  18
  -3   2   2 60742.9 739.492  16
  -2   3  -2 61776.1 698.173  16
  -2   3  -2 62467.9 674.690   7
   2   3   2 59370.4 698.767   7
   3   2  -2 60486.7 737.636   6
   2   3   2 59987.9 703.337  13
  -3   2   2 60596.2 739.855  15
   2   3   2 60011.1 702.879   8
   2   3   2 59807.3 701.601   9
  -2   3  -2 63424.4 695.125   8
   3   2  -1 34107.3 422.748   2
   2   3   1 34270.4 425.519   3
   2   3   1 31156.5 430.031  24
   2   3   1 31556.2 430.624  25
   2   3   1 33954.1 456.656  12
   2   3   1 34347.6 448.108  27
   3   2  -1 35430.9 423.879  26
   2   3   1 31032.7 433.658  26
   3   2  -1 33008.5 420.764  27
   2   3   1 31624.3 432.321  23
   2   3   1 32498.0 428.024   5
   2   3   1 31395.5 429.889   6
   3   2  -1 30341.8 432.174   5
   2   3   1 32282.6 419.974   4
   2   3   1 33351.7 436.353  10
   2   3   1 33088.7 444.215  11
   3   2  -1 31267.8 438.359  11
   2   3   1 34848.5 426.765   1
   2   3   1 35482.1 426.424   2
   3  -2   1 32688.3 413.560  18
   2  -3  -1 31462.9 410.105  18
  -2  -3   1 31676.8 364.791  17
  -3   2   1 32546.6 445.613  16
  -3  -2  -1 31426.0 391.787  16
  -2   3  -1 32140.1 418.021  16
   3   2  -1 32348.0 397.403   7
   3   2  -1 32127.7 439.658   6
  -2   3  -1 33608.8 388.128   7
   2   3   1 31528.4 410.982   7
   2   3   1 32777.8 420.363  13
   3   2  -1 31124.7 393.708  13
   2   3   1 32314.9 421.127   9
   2   3   1 31368.9 411.273   8
   2   3   0 335.980 41.9095  23
   2   3   0 80.7483 32.4676  13
   3   2   0 145.585 26.3109  13
   2   3   0 90.5733 39.0060  12
   2   3   0 657.499 47.4964   5
   3   2   0 112.247 35.1070   5
   3   2   0 205.747 38.8274   6
   2   3   0 369.320 40.3798   4
   3   2   0 339.327 41.8235  11
   2   3   0 43.8905 35.7908  11
   2   3   0 58.1134 33.6712  10
   2   3   0 438.901 42.7701   9
   3  -2   0 126.041 33.0091  18
   2  -3   0 85.5704 27.1074  18
  -2   3   0 66.1660 32.0496  16
  -3   2   0 169.153 41.9703  16
   2   3   0 89.2276 29.3700   7
  -2   3   0 89.9559 23.9904   7
   2   3   0 108.773 28.6263   8
   3   2   0 66.1898 23.6507   7
   3   2   0 236.569 31.1652   8
   2   3   0 257.421 37.8468   6
   2   3   0 289.938 44.1230  27
   3   2   1 32887.1 419.066  26
   2   3  -1 31461.4 443.245  27
   2   3  -1 34414.3 441.243  26
   2   3  -1 33318.3 437.027  24
   2   3  -1 33879.1 438.607  25
   2   3  -1 32073.6 426.175  13
  -2   3   1 33624.2 402.491  13
   2   3  -1 32911.4 468.138  12
   2   3  -1 33365.9 430.326  23
   3   2   1 32101.8 426.205   5
   2   3  -1 33264.6 417.616   4
   2   3  -1 34118.6 425.441   5
   2   3  -1 32952.6 418.355   2
   2   3  -1 33119.9 419.507   1
   2   3  -1 31424.8 442.383  10
   2   3  -1 32804.0 457.334  11
   3  -2  -1 31227.3 421.070  18
   2  -3   1 32158.6 400.877  18
  -2   3   1 31980.5 432.988  16
  -3   2  -1 32333.6 434.070  16
  -2   3   1 31754.6 427.438  15
   3   2   1 36505.8 431.566   2
   2   3  -1 32649.4 418.152   3
   2   3  -1 32315.8 414.875   7
   2   3  -1 31740.3 431.761   6
   3   2   1 31110.6 391.113   7
   3   2   1 31542.9 426.667   6
   3   2   1 30979.5 388.764   8
   2   3  -1 31387.2 420.723   8
   2   3  -1 32557.4 430.586   9
   2   3  -2 61901.2 701.790   3
   3   2   2 58600.9 700.896   2
   2   3  -2 59909.9 700.725   2
   2   3  -2 60743.0 701.910   1
   2   3  -2 60597.5 731.798  27
   3   2   2 60659.9 701.219  26
   2   3  -2 61364.5 723.490  26
   2   3  -2 60824.9 724.013  25
   2   3  -2 61336.8 723.808  24
   2   3  -2 60524.3 717.599  13
   2   3  -2 63574.9 769.628  12
   2   3  -2 59912.0 709.473  23
  -2  -3  -2 60146.8 671.825  21
   3   2   2 58969.0 709.732   5
   2   3  -2 61944.1 709.457   5
   2   3  -2 61338.4 695.536   4
   2   3  -2 60138.3 760.958  11
   2   3  -2 60794.9 739.131  10
   3  -2  -2 60545.1 723.530  18
  -2   3   2 61789.3 734.512  16
  -2   3   2 61495.2 726.306  15
  -3   2  -2 62736.0 721.665  16
   2   3  -2 60344.7 711.745   8
   2   3  -2 61013.3 709.821   7
   3   2   2 60130.9 709.154   6
   2   3  -2 61117.4 728.470   6
  -3  -2   2 60491.7 691.575  15
  -2   3   2 65938.6 677.539  13
   3   2   2 60732.6 682.354   9
   2   3  -2 60678.7 720.313   9
   3   2   2 59749.5 671.308   8
   2   3  -3 19047.1 281.825   3
   2   3  -3 19602.4 283.315   2
   2   3  -3 19054.6 280.771   1
   2   3  -3 19553.6 311.457  27
   3   2   3 18450.0 284.564  26
  -2   3   3 18606.0 285.094  27
   2   3  -3 20008.0 304.387  25
   2   3  -3 19454.1 302.887  24
   2   3  -3 19632.0 302.705  26
   2   3  -3 19524.7 339.666  11
   2   3  -3 20330.1 345.265  12
   2   3  -3 19200.8 304.429  13
   3   2   3 18825.6 288.608   6
   3   2   3 19761.2 291.574   5
   2   3  -3 19589.4 275.481   4
   2   3  -3 19808.1 291.076   5
   3   2   3 19310.6 292.034  23
   2   3  -3 19960.7 293.005  23
  -3  -2   3 18306.3 256.964  22
  -2  -3  -3 18693.6 275.760  21
   2   3  -3 19289.6 322.427  10
  -2  -3  -3 19913.3 256.503  19
   3  -2  -3 18882.4 312.532  18
  -3  -2   3 18336.8 269.192  16
  -2   3   3 19374.7 318.517  16
  -3   2  -3 20351.6 302.399  16
  -2   3   3 19875.0 317.081  15
  -3  -2   3 19206.4 284.597  15
   2   3  -3 19319.0 313.756   6
  -2   3   3 21154.8 266.431  13
   2   3  -3 19639.0 304.881   9
   3   2   3 18743.7 266.575   8
   3   2   3 18886.2 262.049   9
   2   3  -4 24351.4 377.218  27
   3   2   4 25516.0 356.569  26
  -2   3   4 25078.5 348.836  27
   2   3  -4 26192.9 373.932  24
   2   3  -4 25929.3 375.190  25
   2   3  -4 25986.4 375.009  26
   2   3  -4 27222.5 424.640  12
   2   3  -4 25943.1 423.887  11
   3   2   4 25442.4 357.697   5
   2   3  -4 25699.9 335.625   4
   3   2   4 25220.5 360.986   6
   2   3  -4 25611.8 361.732   5
   3   2   4 25061.8 364.268  23
  -3  -2   4 24998.2 343.630  22
  -2  -3  -4 25168.3 361.779  21
   2   3  -4 25933.5 403.427  10
  -2  -3  -4 26823.9 340.049  19
   3  -2  -4 25396.7 396.929  18
  -2   3   4 25816.8 385.798  17
  -3  -2   4 24439.5 377.936  17
  -3  -2   4 24569.9 361.941  15
  -2   3   4 25912.8 398.929  15
  -3   2  -4 26566.3 375.455  16
   2   3  -4 26870.4 350.347   3
   2   3  -4 25907.8 378.690   9
   2   3  -4 27536.7 351.718   2
   2   3  -5 62010.6 731.650  26
   2   3  -5 61010.8 729.258  24
   2   3  -5 62329.7 733.495  25
   2   3  -5 61240.7 800.008  12
   3   2   5 59348.6 724.631  23
   2   3  -5 60703.0 678.609   4
   3   2   5 59409.6 726.318   6
   3   2   5 59101.8 708.875   5
  -3  -2   5 61419.2 722.059  22
  -2   3   5 61972.1 748.932  22
  -2  -3  -5 59352.8 737.170  21
   2   3  -5 58100.2 672.627  19
  -2  -3  -5 61759.9 711.023  19
   2   3  -5 59916.5 708.320  21
   2   3  -5 64147.9 778.385  10
   2   3  -5 62391.5 746.977   9
  -2   3   5 62007.2 768.001  17
  -3  -2   5 60986.8 761.642  17
  -2   3   5 62243.1 784.060  15
  -3  -2   5 60164.4 736.216  15
  -3   2  -5 64130.5 742.146  16
   3   2   5 58625.2 744.089  14
   2   3  -5 62503.5 698.321   2
  -2   3   5 58728.7 693.728  27
   3   2   5 59986.5 710.868  26
   3   2   6 28354.8 397.927  25
   2   3  -6 29871.9 418.182  25
   2   3  -6 29595.9 416.855  24
   2   3  -6 29406.5 362.936   4
   3   2   6 28148.6 395.486   5
  -2   3   6 28335.5 423.351   1
   3   2   6 28559.7 414.480  23
   2   3  -6 29875.1 400.626  23
  -3  -2   6 29560.8 428.696  22
  -2  -3  -6 28872.0 442.551  21
  -2   3   6 30268.8 447.509  22
   2   3  -6 30201.3 460.863  10
  -2  -3  -6 31449.6 420.594  19
   2   3  -6 29024.0 384.684  19
   2   3  -6 28485.7 415.961  21
   3  -2  -6 29241.3 462.956  20
   2   3  -6 30368.7 440.442   9
  -3  -2   6 26382.4 445.794  17
  -2   3   6 28951.1 477.631  15
  -3  -2   6 28476.2 435.501  15
  -3   2  -6 29372.3 429.960  16
   3   2   6 28474.8 445.391  14
   2  -3   6 29743.4 443.072  14
   2   3  -6 30325.1 385.629   2
   3   2   6 28927.2 398.287  26
  -2   3   7 95346.7 1131.85  22
  -2  -3  -7 94483.8 1132.68  21
  -3  -2   7 98079.8 1120.31  22
   2   3  -7 97861.4 1143.00  10
   3   2   7 93648.9 1056.70  24
   3   2   7 92031.8 1054.79  25
   3   2   7 93047.0 1055.04  26
   2   3  -7 95519.8 1073.91  25
   2   3  -7 94126.2 1058.70  19
   2   3  -7 93721.1 1106.00  21
   3  -2  -7 89794.0 1141.79  20
   3  -2  -7 94062.2 1178.88  21
  -2  -3  -7 104120. 1115.32  19
   2   3  -7 98151.9 1113.98   9
  -3  -2   7 94756.1 1158.61  17
  -2   3   7 97738.5 1169.00  17
  -2   3   7 98520.2 1188.72  15
  -2   3   7 94335.5 1078.06   1
   3   2   7 93919.0 1144.12  14
   2  -3   7 97626.0 1136.06  14
   3   2   7 90742.9 1050.25   5
   2   3  -7 95790.2 1055.65  23
   3   2   7 94024.2 1081.97  23
   3   2   8 83449.4 1043.33  22
   2  -3   8 86537.8 1075.27  14
  -3  -2   8 85117.7 1099.67  14
   3   2   8 85758.7 1093.19  14
  -2   3   8 87439.0 1108.26  14
  -2   3   8 84659.0 1069.16  22
  -2  -3  -8 85894.8 1079.89  21
  -3   2  -8 86398.0 1088.57  21
  -3  -2   8 86902.0 1063.51  22
   2   3  -8 86569.5 1065.86  10
   3  -2  -8 85415.1 1117.95  21
   2   3  -8 87380.4 1004.82  19
   3  -2  -8 85514.8 1079.16  20
   2   3  -8 84036.8 1054.26  21
   2   3  -8 87686.5 1046.40   9
  -3  -2   8 85880.9 1104.65  17
  -2   3   8 86109.8 1111.67  17
  -2   3   9 285164. 3111.49  17
  -3  -2   9 278371. 3097.74  17
   3   2   9 282732. 3029.81  22
  -3  -2   9 275915. 3090.89  14
  -2   3   9 287756. 3105.98  14
   2  -3   9 289828. 3070.35  14
   3   2   9 281882. 3088.69  14
  -3  -2   9 294530. 3056.26  22
  -2  -3  -9 284299. 3070.88  21
   2   3  -9 283539. 3025.08  10
   3  -2  -9 280703. 3053.24  19
  -2  -3  -9 297979. 3027.02  19
   2   3  -9 281866. 2968.91  19
   3  -2  -9 279969. 3052.96  20
   2   3  -9 282724. 3041.09  21
   2   3  -9 288822. 3011.77   9
  -3  -2  10 172616. 2091.15  17
  -2   3  10 184134. 2110.63  17
   3  -2 -10 180280. 2111.74  21
   2   3 -10 178357. 1961.27  19
   3  -2 -10 173443. 2035.82  20
  -2  -3 -10 186042. 2009.85  19
   2   3 -10 173578. 2033.82  21
  -3  -2  10 174900. 2089.72  14
   2  -3  10 180912. 2065.53  14
  -2   3  10 181190. 2098.91  14
   3   2  10 178007. 2085.80  14
   3  -2 -10 176053. 2037.18  19
  -2   3  10 177255. 2040.31  22
  -3   2 -10 181249. 2074.69  21
  -2  -3 -10 180694. 2065.09  21
   2   3 -10 181186. 1990.29   9
  -3  -2  11 90630.8 1188.01  22
  -2   3  11 87219.8 1176.97  22
  -3   2 -11 90529.2 1205.28  21
  -2  -3 -11 91240.3 1214.42  21
  -3  -2  11 86898.3 1236.75  17
  -2   3  11 90581.4 1253.22  17
   3   2  11 89369.3 1174.95  22
   3  -2 -11 88400.0 1236.26  21
   2   3 -11 86858.8 1177.63  21
   2   3 -11 88789.2 1105.39  19
   3  -2 -11 91963.7 1174.02  20
   3  -2 -12 533.192 88.0254  19
   2  -3  12 808.561 108.885  14
  -3  -2  12 630.737 111.462  14
  -2   3  12 656.635 106.046  14
   3   2  12 762.918 110.589  14
  -3  -2  12 686.039 115.030  17
  -2   3  12 726.692 111.466  17
   2   3 -12 720.976 99.5182  21
  -2  -3 -12 652.868 103.182  21
  -2  -3 -12 516.601 80.8928  19
   3  -2 -12 541.289 112.502  21
   3  -2 -12 558.137 90.2062  20
  -3  -2  12 599.454 101.590  22
  -2   3  12 691.213 100.598  22
   3   2  12 570.128 97.3565  22
  -3   2 -12 728.770 105.857  21
   3  -2 -13 47194.9 762.243  19
  -3  -2  13 47688.5 790.943  22
  -3   2 -13 46731.2 805.264  21
  -2  -3 -13 45411.6 802.060  21
  -2   3  13 46331.2 776.919  22
   3   2  13 44926.1 813.163  14
  -3  -2  13 44609.1 825.168  14
  -2   3  13 45077.5 829.005  14
   2  -3  13 45541.0 797.948  14
   3  -2 -13 45445.0 827.806  21
   3  -2 -13 46343.9 762.207  20
  -2  -3 -13 45110.0 728.254  19
   2   3 -13 45199.9 779.864  21
   2   3 -13 44538.8 704.304  19
   2  -3  13 47556.9 804.243  22
   3   2  13 45786.5 774.724  22
   3  -2 -14 2043.58 153.571  19
  -2   3  14 1976.33 175.715  14
  -3  -2  14 2247.59 183.819  14
   3   2  14 2158.56 173.839  14
   2  -3  14 2583.52 182.804  14
  -3  -2  14 2149.86 166.828  22
  -2   3  14 2249.34 167.753  22
  -2  -3 -14 2284.56 176.084  21
  -3   2 -14 2348.46 175.431  21
   2  -3  14 2237.03 174.957  22
   3   2  14 2245.28 169.933  22
   3  -2 -14 2073.87 185.190  21
   2   3 -14 1957.88 132.968  19
   2   3 -14 2196.07 169.669  21
  -2  -3 -14 2254.49 150.488  19
   2   3 -15 31099.9 588.511  19
   3  -2 -15 33873.6 644.514  19
  -2  -3 -15 33253.4 621.595  19
  -3  -2  15 31558.0 708.497  14
  -2   3  15 34997.9 737.279  14
   3   2  15 34171.9 705.316  14
  -3   2 -15 32693.1 622.092  16
   2  -3  15 35811.9 709.056  22
  -3   2 -15 33559.4 694.769  21
  -3  -2  15 33655.0 665.554  22
  -2   3  15 33055.2 660.913  22
  -2  -3 -15 33734.8 696.579  21
   3   2  15 34223.1 677.097  22
   3  -2 -16 4704.94 241.134  19
  -2  -3 -16 4230.85 203.644  19
  -2   3  16 4400.72 256.663  14
  -3  -2  16 4056.24 248.488  14
  -3   2 -16 4126.22 202.619  16
   2  -3  16 4254.87 245.349  22
  -3  -2  16 4529.09 231.449  22
  -3   2 -16 4050.84 232.715  21
   3   2  16 4212.39 228.822  22
  -2   3  16 4322.49 227.117  22
  -2  -3 -16 4110.28 233.659  21
  -2  -3 -17 11342.5 340.290  19
   3  -2 -17 12043.0 356.460  19
  -3  -2  17 11561.1 407.903  14
  -2   3  17 12277.7 416.382  14
  -3   2 -17 11472.6 338.602  16
   2  -3  17 12117.6 394.509  22
  -3  -2  17 11625.0 369.302  22
  -2  -3 -17 11666.0 389.439  21
  -2   3  17 11865.0 368.779  22
  -3  -2  18 7017.21 273.762  22
  -3   2 -18 6542.75 281.825  21
  -2  -3 -18 7235.44 294.238  21
   3   2  18 6664.39 269.934  22
   2  -3  18 6801.15 292.699  22
  -3  -2  18 6690.76 297.459  14
  -2   3  18 6361.89 295.147  14
   3  -2 -18 6334.30 250.388  19
  -2  -3 -19 23272.7 521.382  21
   3  -2 -19 22159.5 470.088  19
  -2   3  19 24334.6 555.441  14
  -3  -2  19 23111.4 539.306  14
  -3   2 -19 22003.9 461.921  16
   3   2  19 23546.0 495.868  22
  -3  -2  19 23984.1 503.420  22
  -3   2 -19 24078.4 526.051  21
   2  -3  19 24331.3 539.344  22
  -3   2 -20 15332.0 375.267  21
   3  -2 -20 14238.6 337.607  19
  -2  -3 -20 15103.5 380.675  21
  -3  -2  20 14910.4 384.978  14
  -2   3  20 16224.9 401.576  14
  -3   2 -20 13945.8 326.107  16
   2  -3  20 15841.2 393.723  22
   3   2  20 14784.9 349.561  22
  -3   2 -21 879.260 89.3245  21
  -2  -3 -21 920.957 86.9597  16
  -2   3  21 1081.91 103.191  14
  -3  -2  21 1094.63 100.682  14
   3   2  21 1000.39 84.3502  22
   2  -3  21 983.333 102.378  22
  -2  -3 -22 9674.35 220.491  16
   2  -3  22 11076.3 245.641  22
   2  -3  22 11270.1 240.323  18
   2   3 -22 9623.75 224.502   7
   3   3   0 2534.98 90.5939   2
   3   3   0 2209.40 99.2455  11
   3   3   0 2362.66 107.314  12
   3   3   0 2084.77 89.3263   5
   3   3   0 2743.73 91.8836   4
   3  -3   0 2189.47 84.4952  18
  -3   3   0 2315.00 96.3333  16
   3   3   0 2249.44 80.4693   7
   3   3   0 2469.33 98.7279   6
  -3   3   0 2646.91 70.6381   7
   3   3   0 2269.00 84.3321  13
   3   3   0 2283.62 93.1493  26
   3   3   0 2698.65 102.060  27
   3   3   0 2192.00 87.3207   9
   3   3   0 2175.82 80.1820   8
   3   3   1 118871. 1338.69  26
   3   3  -1 123231. 1341.64  26
   3   3  -1 126015. 1350.08  27
   3   3   1 123143. 1355.54  27
  -3   3   1 126470. 1275.38  13
   3   3  -1 129146. 1395.84  12
   3   3   1 118754. 1318.61   2
   3   3  -1 123877. 1320.89   2
   3   3   1 121495. 1340.82  23
   3   3  -1 125748. 1360.63  10
   3   3   1 124355. 1365.84  11
   3   3  -1 124262. 1375.36  11
   3   3   1 112694. 1215.99  20
   3   3  -1 120891. 1312.94  13
   3   3   1 122418. 1313.30  13
   3  -3  -1 125475. 1328.23  18
   3  -3   1 125104. 1316.12  18
  -3   3   1 124399. 1358.38  16
  -3   3  -1 126690. 1346.57  16
  -3  -3  -1 119944. 1267.91  16
   3   3  -1 124377. 1309.23   7
   3   3   1 124307. 1309.37   7
   3   3  -1 121356. 1355.99   6
   3   3   1 122512. 1345.23   6
  -3   3  -1 127588. 1261.08   7
   3   3   1 123204. 1335.30   5
   3   3  -1 125428. 1318.54   4
   3   3   1 124196. 1325.09   4
   3   3  -1 122995. 1343.02   5
   3   3   1 124697. 1325.18   9
   3   3   1 124272. 1306.74   8
   3   3  -1 125245. 1337.04   9
   3   3  -1 121570. 1321.52   8
   3   3  -2 73747.3 877.300  26
   3   3   2 73621.0 875.998  26
   3   3  -2 73505.0 882.492  27
   3   3  -2 75933.0 881.118  25
   3   3   2 74911.4 880.531  25
   3   3  -2 75147.1 928.651  12
   3   3  -2 75431.5 858.883  13
   3   3   2 74589.6 882.267  23
   3   3  -2 76022.8 851.058   4
   3   3  -2 75304.7 881.465   5
   3   3   2 73742.7 873.660   5
   3   3   2 75340.5 868.318   4
   3   3  -2 76485.3 904.346  10
   3   3  -2 74976.0 923.203  11
   3  -3   2 77186.1 856.582  18
   3  -3  -2 74031.4 874.768  18
  -3   3   2 76204.5 905.435  16
  -3   3   2 74440.6 900.117  15
  -3   3  -2 75195.6 874.592  16
   3   3  -2 73913.3 858.509   2
   3   3   2 74774.1 860.416   2
   3   3   2 74989.1 879.909   6
   3   3  -2 74828.1 857.922   7
   3   3   2 75091.1 854.394   7
   3   3  -2 75576.1 902.460   6
  -3   3  -2 76198.9 804.654   7
   3   3   2 74461.9 846.499   8
   3   3   2 75460.4 856.407   9
   3   3  -3 8801.90 196.456  27
   3   3   3 8877.12 192.139  26
   3   3  -3 8994.11 193.304  26
   3   3   3 8988.15 195.131  25
   3   3  -3 9291.65 196.162  25
   3   3  -3 9398.61 229.925  12
   3   3  -3 8789.14 184.525  13
   3   3  -3 9108.51 227.380  11
   3   3   3 9538.34 194.731   5
   3   3   3 9133.06 190.947   4
   3   3  -3 9278.15 175.625   4
   3   3   3 9112.54 197.325   6
   3   3   3 9257.31 201.128  23
   3   3   3 8522.72 136.285  22
  -3  -3   3 8527.71 140.402  22
   3   3  -3 9709.06 216.105  10
  -3  -3  -3 9015.28 147.050  19
   3  -3  -3 9096.62 205.127  18
  -3   3   3 9486.55 219.877  16
  -3  -3   3 9051.36 177.542  17
  -3   3   3 9003.46 213.510  15
  -3   3  -3 9330.10 193.144  16
   3   3  -3 9494.48 186.430   2
   3   3   3 8837.60 185.123   2
   3   3  -3 8908.52 215.956   6
  -3   3  -3 9216.40 157.097   7
   3   3   3 9230.54 184.524   8
   3   3   3 8913.12 176.250   9
   3   3   4 758.668 65.8625  24
   3   3   4 887.122 67.5420  25
   3   3  -4 848.442 67.6877  25
   3   3  -4 876.632 68.3483  24
   3   3  -4 789.051 67.2488  13
   3   3  -4 841.653 84.3203  12
   3   3  -4 939.840 86.6232  11
   3   3   4 794.868 63.3482   6
   3   3   4 923.249 64.7809   5
   3   3   4 979.541 71.8653  23
   3   3   4 755.806 45.8264  22
  -3  -3  -4 880.992 63.2918  21
  -3  -3   4 918.768 52.2192  22
   3   3  -4 1109.68 84.3209  10
  -3  -3  -4 851.232 48.7477  19
   3  -3  -4 773.023 76.5264  18
  -3   3   4 908.205 84.5411  16
  -3  -3   4 904.310 64.1300  17
  -3   3   4 949.989 85.8252  15
  -3  -3   4 938.276 54.8593  15
  -3   3  -4 787.729 64.1202  16
   3   3   4 806.682 61.0264   2
   3   3  -4 791.088 66.4715  27
   3   3   4 769.439 67.3930  26
   3   3  -4 888.003 67.5556  26
   3   3   4 726.132 53.9492   9
   3   3   5 3729.18 127.732  25
   3   3  -5 4044.28 130.688  25
   3   3  -5 4131.61 130.510  24
   3   3   5 3546.08 124.736  24
   3   3  -5 3541.30 153.423  12
   3   3  -5 3270.15 127.277  13
   3   3   5 3556.63 130.468   6
   3   3   5 4006.04 126.457   5
   3   3   5 3497.39 103.908  22
   3   3   5 3488.17 132.768  23
  -3  -3   5 3686.56 112.242  22
  -3  -3  -5 3699.53 129.543  21
   3   3   5 3493.45 112.187  10
   3   3   5 3409.40 101.784   9
   3   3  -5 3920.15 148.545  10
  -3  -3  -5 3772.19 107.169  19
   3   3  -5 3881.12 94.3330  19
   3  -3  -5 3445.85 145.510  20
   3  -3  -5 3558.12 142.675  18
  -3  -3   5 3486.36 125.855  17
  -3  -3   5 3803.09 113.394  15
  -3   3  -5 3689.12 125.178  16
  -3   3   5 3590.93 150.418  15
   3   3   5 4023.76 122.578   2
   3   3  -5 3696.41 114.146   2
   3   3   5 3586.43 122.811  26
   3   3  -5 3468.08 120.661  27
   3   3  -5 4150.73 131.667  26
  -3   3  -5 3693.19 96.5021   8
   3  -3  -6 28730.4 475.417  20
  -3  -3  -6 29071.4 409.136  19
   3   3  -6 32329.9 401.482  19
   3   3  -6 29633.5 473.219  10
   3   3   6 26982.0 392.429  10
   3   3   6 29143.4 423.046   5
   3   3   6 27754.4 444.516  23
   3   3   6 27945.2 407.188  22
   3   3  -6 28707.0 487.828  12
  -3  -3   6 27923.4 448.449  17
  -3   3   6 29583.8 485.455  17
  -3   3   6 29886.8 498.071  15
  -3   3  -6 30201.9 439.791  16
  -3  -3   6 27959.7 444.588  14
   3   3   6 27410.8 441.241  14
   3   3   6 28674.0 427.776  26
   3   3  -6 29598.2 431.311  26
   3   3  -6 29700.5 431.021  24
   3   3   6 28608.7 427.511  25
   3   3   6 28082.5 425.484  24
   3   3  -6 28875.2 428.373  25
  -3  -3  -6 28482.2 450.950  21
  -3  -3   6 29491.9 422.799  22
   3   3  -7 14416.2 245.735  19
  -3  -3  -7 12221.6 244.021  19
   3  -3  -7 12153.2 288.476  20
   3   3  -7 12713.3 285.897  10
   3   3   7 12170.9 243.972   5
   3   3   7 11786.5 263.582  23
   3   3   7 12774.7 251.594  22
   3   3  -7 12238.5 298.664  12
  -3  -3   7 12024.9 277.173  17
  -3   3   7 12962.2 305.079  17
  -3   3  -7 12766.1 262.543  16
  -3   3   7 12590.7 313.048  15
   3   3   7 12156.1 275.008  14
  -3  -3   7 12003.4 275.620  14
   3   3  -7 12440.3 248.244  25
   3   3  -7 12053.7 245.826  26
   3   3   7 11439.7 239.429  26
   3   3   7 11912.3 243.675  25
   3   3  -7 12003.7 244.688  24
   3   3   7 11548.1 239.822  24
  -3  -3  -7 12129.1 277.625  21
  -3   3   7 12210.7 277.629  22
  -3   3  -7 12759.4 282.071  21
  -3  -3   7 12555.3 260.143  22
   3   3  -8 24602.2 407.112   9
  -3  -3   8 19860.3 400.428  17
  -3   3   8 21146.9 431.463  17
  -3   3   8 20516.1 437.287  15
  -3   3  -8 21925.1 379.300  16
  -3  -3   8 20151.3 400.824  14
   3   3   8 20902.6 400.651  14
   3   3   8 20628.4 368.879  22
  -3  -3   8 21131.1 383.051  22
  -3   3  -8 23394.5 417.765  21
  -3  -3  -8 20304.2 398.307  21
   3   3  -8 20550.0 397.585  10
   3   3   8 19874.2 340.409   5
   3  -3  -8 20544.7 427.277  21
  -3  -3  -8 20679.8 359.680  19
   3   3  -8 22743.5 346.032  19
   3  -3  -8 20151.2 407.029  20
   3  -3  -9 87221.2 1148.24  19
  -3  -3   9 88043.5 1166.74  17
  -3   3   9 94454.5 1214.39  17
  -3   3  -9 91351.9 1111.29  16
  -3  -3   9 89777.5 1165.86  14
   3   3   9 89332.3 1160.89  14
  -3   3   9 91012.8 1199.00  14
  -3   3   9 90023.7 1148.07  22
  -3  -3   9 93541.7 1136.10  22
   3   3  -9 90183.3 1135.51  10
   3   3  -9 90692.5 1118.82   9
  -3  -3  -9 91624.3 1100.65  19
   3   3  -9 87699.0 1132.00  21
   3  -3  -9 86688.2 1187.18  21
   3  -3  -9 89823.5 1154.94  20
   3   3  -9 90354.6 1062.41  19
   3   3   9 89030.7 1113.39  22
   3   3  10 129947. 1589.71  14
  -3   3  10 129756. 1627.84  14
  -3  -3  10 124411. 1589.78  14
   3  -3 -10 127666. 1623.62  21
   3   3 -10 123196. 1464.45  19
   3  -3 -10 131035. 1570.05  20
  -3  -3 -10 133145. 1517.40  19
  -3   3 -10 132286. 1586.26  21
  -3  -3 -10 130233. 1585.99  21
  -3   3  10 128985. 1566.39  22
   3   3 -10 125377. 1518.44   9
  -3  -3  10 126630. 1601.04  17
  -3   3  10 131864. 1640.38  17
  -3   3 -10 133670. 1527.06  16
   3   3  11 6421.61 227.981  22
  -3   3  11 7043.77 270.017  14
   3  -3 -11 6696.12 264.037  21
   3  -3 -11 6479.95 237.041  20
  -3   3 -11 6790.66 247.369  21
  -3   3  11 6489.12 239.694  22
  -3  -3 -11 6446.76 245.965  21
  -3  -3  11 6826.17 239.904  22
   3  -3 -11 6503.64 236.769  19
   3   3 -11 6631.05 220.673   9
  -3   3  11 7279.77 278.869  17
  -3  -3  11 6412.62 255.180  17
   3   3  12 95407.5 1335.72  14
  -3  -3  12 91534.2 1338.92  14
  -3   3  12 98178.0 1380.86  14
   3  -3 -12 97049.3 1290.65  20
   3  -3 -12 95782.5 1365.59  21
  -3  -3 -12 97013.4 1252.32  19
  -3   3  12 96805.7 1305.45  22
  -3   3 -12 102133. 1343.70  21
   3   3  12 96845.8 1291.10  22
  -3  -3 -12 97465.9 1332.92  21
  -3  -3  12 101821. 1313.05  22
   3  -3 -12 97210.2 1290.81  19
  -3   3 -12 98792.4 1257.02  16
  -3   3  12 100824. 1396.48  17
  -3  -3  13 15865.5 442.418  14
  -3   3  13 16546.4 466.714  14
   3   3  13 16740.1 443.553  14
   3  -3 -13 15658.4 404.082  20
  -3  -3 -13 16264.4 387.491  19
  -3  -3 -13 16649.8 441.604  21
  -3  -3  13 16896.4 424.169  22
  -3   3  13 16420.6 420.945  22
  -3   3 -13 16549.9 437.258  21
   3   3  13 16261.3 410.867  22
   3  -3 -13 16312.1 410.499  19
  -3   3  13 16666.4 474.962  17
  -3   3 -13 16630.6 388.791  16
   3   3  14 4831.00 246.353  14
  -3  -3  14 4467.72 246.365  14
  -3   3  14 4586.19 258.927  14
  -3  -3 -14 4996.50 212.096  19
  -3  -3  14 4870.42 232.849  22
  -3   3  14 4965.94 234.843  22
  -3   3 -14 4966.68 243.661  21
  -3  -3 -14 5115.87 253.246  21
   3   3  14 4724.78 224.097  22
   3  -3 -14 4505.43 220.333  19
   3  -3  14 5118.43 246.548  22
  -3   3 -14 4897.14 212.698  16
  -3  -3  15 3572.90 226.254  14
  -3   3  15 3894.29 241.019  14
  -3  -3 -15 3710.68 190.629  19
   3  -3 -15 3812.15 204.101  19
  -3  -3  15 3844.07 213.286  22
  -3   3  15 3773.32 212.852  22
   3   3  15 3765.09 209.109  22
  -3  -3 -15 3843.63 227.764  21
  -3   3 -15 3805.48 222.095  21
   3  -3  15 3693.75 226.489  22
  -3   3 -15 3619.17 185.987  16
  -3  -3 -16 50.7156 88.7502  21
   3  -3 -16 117.761 82.6480  19
  -3   3 -16 88.5749 66.0319  16
  -3  -3  16 70.7718 90.6806  14
  -3   3  16 116.979 109.000  14
  -3   3 -16 1199.45 142.921  21
   3  -3  16 115.195 96.7134  22
   3   3  16 4.42303 82.9210  22
  -3  -3  16 1097.44 133.381  22
   3   3  17 58.6999 80.6321  22
  -3   3 -17 52.4412 64.8770  16
   3  -3 -17 187.953 79.1990  19
   3   3 -17 39.3906 77.2107   8
  -3  -3  17 10.4089 86.9974  14
  -3   3  17 45.7122 93.0243  14
   3   3 -18 20646.6 456.470   8
   3   3  18 21715.1 477.630  22
  -3  -3  18 23358.1 506.783  22
  -3  -3 -18 21632.5 521.874  21
  -3   3 -18 22654.4 522.444  21
   3  -3  18 23490.5 548.866  22
   3  -3  19 18299.4 455.222  22
  -3  -3  19 19019.0 421.716  22
   3   3  19 17481.7 395.353  22
  -3   3 -19 17450.2 422.745  21
   3  -3 -19 17258.7 399.859  19
  -3  -3 -19 17666.2 437.676  21
  -3  -3  19 16750.4 428.759  14
  -3   3  19 18521.5 469.156  14
   3  -3  20 12852.0 346.838  22
  -3  -3 -20 11899.9 303.360  16
  -3   3 -20 11726.2 305.659  21
   3  -3 -20 11730.1 296.358  19
  -3  -3 -20 11715.9 324.018  21
  -3   3  20 12558.2 348.447  14
  -3  -3  20 12606.5 322.762  14
   3   3 -21 2247.09 123.750   7
   3  -3  21 2736.11 133.684  18
   3  -3  21 2630.62 142.125  22
  -3  -3 -21 2243.25 118.926  16
  -3  -3 -21 2396.07 132.559  21
  -3   3  21 2431.05 134.788  14
   3   3 -22 6831.78 173.236   7
  -3  -3 -22 7056.24 176.334  16
   0   4   0 50095.3 660.755  24
   0   4   0 51246.3 656.698  23
   0   4   0 52285.1 635.831  13
   0   4   0 51756.1 659.512  12
   0   4   0 51048.9 665.152  25
   0   4   0 54256.5 649.236  11
   0   4   0 52589.5 663.733  10
   0   4   0 50867.9 651.165   1
   0   4   0 50346.4 622.765   6
   4   0   0 51613.9 615.864  18
   0   4   0 50034.1 629.262   8
   0   4   0 51450.0 659.604   9
  -4   0   0 50569.9 630.249  16
   0   4   0 51776.2 610.371   7
   0   4   0 50603.2 652.365   3
   0   4   0 50984.9 663.406  27
   0   4   1 164221. 1760.48  27
   0   4  -1 164081. 1766.53  27
   0   4  -1 160847. 1760.52  25
   0   4   1 160462. 1762.44  25
   0   4   1 168914. 1745.68  12
   0   4  -1 169200. 1778.38  12
   0   4   1 166513. 1725.22  13
   0   4  -1 175852. 1764.84  11
   0   4  -1 165201. 1736.21  13
   0   4  -1 160022. 1758.74  24
   0   4  -1 165572. 1751.02  23
   0   4   1 159304. 1759.73  24
   0   4   1 158297. 1768.93  23
   4   0  -1 156812. 1678.71  11
   0   4   1 166017. 1756.74  10
   0   4   1 171608. 1731.34  11
   0   4   1 164214. 1760.07   9
   0   4  -1 172185. 1776.25  10
   0   4   1 163126. 1749.52   1
   0   4  -1 164679. 1750.06   1
   0   4  -1 164576. 1703.03   6
   4   0   1 163435. 1702.45  18
   4   0  -1 168040. 1724.32  18
  -4   0   1 166514. 1739.27  16
   0   4   1 150784. 1607.56  17
  -4   0  -1 165761. 1724.05  16
   0   4  -1 162954. 1751.21   3
   0   4   1 165697. 1752.52   3
   0   4  -1 169154. 1708.43   7
   0   4   1 170947. 1713.60   7
   0   4  -1 165847. 1720.75   8
   0   4   1 159648. 1742.94   8
   0   4  -1 162137. 1752.98   9
   0   4   2 3298.00 116.568   4
   0   4  -2 3108.33 113.393   3
   0   4   2 4255.65 129.617   3
   0   4   2 3844.58 127.824  27
   0   4  -2 3116.04 125.067  27
   0   4   2 3086.95 118.277  25
   0   4  -2 3383.02 125.782  25
   0   4  -2 3138.37 121.033  11
   0   4   2 3480.38 111.086  12
   0   4  -2 2967.53 109.944   1
   0   4   2 4221.31 127.926   1
   0   4   2 3710.59 132.327  23
   0   4  -2 3554.40 116.027  23
   0   4  -2 3341.17 122.643  24
   0   4   2 3093.06 117.917  24
   0   4   2 2882.78 109.524  10
   4   0  -2 2862.01 87.7370  11
   0   4  -2 3115.73 124.602  10
   0   4   2 3173.17 102.417  11
   0   4  -2 3031.95 97.8636   5
   0  -4  -2 2952.74 80.7884  21
   0  -4  -2 3292.66 94.6718  20
   4   0  -2 3023.09 106.662  18
   4   0   2 3159.97 94.6582  18
   0   4   2 3189.42 71.0028  17
  -4   0   2 2886.35 109.961  16
  -4   0  -2 2950.67 103.802  16
   0   4   2 3101.99 104.141   7
   0   4  -2 3105.82 100.699   7
   0   4  -2 3097.25 93.9680   6
   0   4   2 3041.60 100.491  13
   0   4  -2 3140.84 118.498   9
   0   4  -2 3042.25 102.338   8
   0   4   3 24103.7 369.640   3
   0   4   3 23938.0 371.742   4
   0   4  -3 24101.7 368.627   3
   0   4  -3 24360.0 368.334   1
   0   4   3 23525.3 366.652   1
   0   4   3 23777.4 374.272  27
   0   4  -3 24062.0 382.427  25
   0   4   3 23352.4 379.770  25
   0   4   3 23257.6 346.755  12
   4   0  -3 22222.8 326.706  11
   0   4  -3 23836.8 335.218   5
   0   4   3 22972.3 379.859  24
   0   4  -3 24635.8 383.039  24
   0   4  -3 24431.8 360.660  23
   0   4   3 24514.9 347.893  11
   0   4  -3 25024.4 401.235  10
   0  -4  -3 23003.4 328.547  21
   0  -4  -3 24215.5 339.138  20
   4   0  -3 23349.5 370.366  18
  -4   0   3 25512.0 383.198  16
   4   0   3 23540.7 337.107  18
   0   4   3 23496.5 312.880  17
  -4   0  -3 23557.2 354.285  16
  -4   0   3 24173.9 381.560  15
   4   0   3 23576.6 315.039   6
   0   4  -3 23631.6 337.271   6
   0   4  -3 24059.6 355.487   7
   0   4   3 24237.2 347.010  13
   0   4  -3 24606.3 352.567   8
   0   4  -3 23861.3 380.680   9
   0   4   4 60617.7 740.940   4
   0   4  -4 61428.0 736.336   3
   0   4   4 58178.3 732.966   3
   0   4   4 60203.5 748.216  27
   0   4   4 57249.6 701.315  12
   4   0  -4 56866.9 703.686  12
   0   4  -4 60787.2 686.972   5
   0   4  -4 60952.5 734.571   1
   0   4   4 59279.1 736.826   1
   0   4  -4 62258.2 761.884  24
   0   4   4 58947.8 756.302  24
   0   4  -4 62337.9 725.561  23
   0  -4  -4 58315.1 715.885  21
   0   4  -4 56641.7 657.646  21
   0   4   4 60248.6 695.911  22
   0   4  -4 62622.5 790.597  10
   4   0  -4 61119.5 741.262  20
   0  -4  -4 62245.8 719.471  20
   4   0  -4 60351.4 760.215  18
   0   4   4 60792.8 703.920  17
  -4   0   4 61265.9 766.599  16
  -4   0   4 59801.3 768.868  15
  -4   0  -4 58937.2 728.551  16
   0   4  -4 60568.6 716.142   6
   0   4   4 59591.7 700.178  14
   0  -4   4 58589.6 673.632  14
   0   4  -4 62344.4 725.545   8
   0   4  -4 61853.7 757.972   9
   0   4  -5 19961.9 306.507  23
   0   4   5 19207.7 304.412  22
  -4   0   5 19524.0 323.456  22
   0  -4  -5 19326.9 326.740  21
   0   4  -5 18522.4 280.867  21
   0   4   5 19503.1 319.697   1
   0   4  -5 21118.1 323.043   2
   0   4  -5 20923.4 321.857   1
   0   4   5 19453.3 319.509   2
   4   0  -5 18126.1 294.097  12
   0   4   5 18141.8 286.137  12
   4   0  -5 19807.3 334.253  20
   0  -4  -5 20667.8 321.501  20
   0   4   5 19962.1 319.751  17
   0   4  -5 18547.6 258.135  16
  -4   0   5 19404.4 359.126  15
  -4   0  -5 19186.5 326.360  16
   0   4   5 19628.4 316.106  14
   0  -4   5 19867.6 298.708  14
   0   4  -5 20312.5 277.323   5
   0   4   5 19315.6 332.564  27
   0   4  -5 19446.0 315.980   4
   0   4   5 19605.5 324.056   4
   0   4  -5 20403.4 318.907   3
   0   4   5 19561.8 320.725   3
   0   4  -5 19584.7 340.201   9
   0   4  -5 20261.9 320.913   8
   0  -4  -6 270878. 2841.83  21
  -4   0   6 268675. 2828.49  22
   0   4   6 262122. 2802.70  22
   0   4  -6 260787. 2776.10  21
   0  -4  -6 271936. 2816.45  19
  -4   0   6 266638. 2897.97  17
   0   4   6 271219. 2835.99  17
   0   4  -6 265263. 2734.01  16
  -4   0   6 274099. 2893.15  15
   0   4   6 273002. 2830.22  14
   0  -4   6 270500. 2801.52  14
   0   4   6 267872. 2829.21  27
   0   4  -6 280079. 2787.62   2
   0   4   6 266988. 2792.00   1
   0   4   6 274269. 2799.04   2
   0   4  -6 275008. 2783.39   1
   0   4  -6 270446. 2788.34   4
   0   4   6 268638. 2800.69   4
   0   4   6 264964. 2789.94   3
   0   4  -6 276045. 2785.12   3
   0   4  -6 274326. 2814.53   8
   0   4  -6 280305. 2846.63   9
   0   4   7 41261.9 579.127  22
  -4   0   7 42310.6 600.460  22
   0  -4  -7 41884.7 609.931  21
   0   4  -7 41597.4 566.140  21
   0   4  -7 41471.5 529.014   2
   0   4   7 41210.7 539.400   1
   0   4   7 42409.8 542.517   2
   0   4  -7 42065.3 530.357   1
   0  -4  -7 41823.4 581.202  20
   4   0  -7 42525.1 600.175  20
   4   0  -7 42347.1 524.013  26
   4   0   7 41339.9 517.112  26
   0   4   7 40451.9 580.567  27
   0  -4  -7 42329.8 582.917  19
  -4   0   7 42222.3 653.486  17
  -4   0   7 42271.1 644.096  15
   0   4   7 41788.5 541.562   3
   0   4   7 42511.6 553.207   4
   0   4  -7 41502.3 529.503   3
   0   4   7 42232.3 606.829  14
   0  -4   7 41612.3 579.750  14
   0   4  -7 42767.4 594.798   9
   0   4  -7 43545.2 582.105   8
   0   4   8 3592.75 139.869  27
   0   4   8 3810.79 151.261  22
  -4   0   8 3937.11 157.836  22
   0  -4  -8 3798.54 164.796  21
  -4   0  -8 3799.88 163.289  21
   0   4   8 3763.43 120.798   4
  -4   0   8 3862.81 177.883  15
   0   4  -8 4010.60 144.951   8
   0  -4  -8 3823.61 146.549  19
   4   0  -8 3879.67 152.507  19
   0  -4  -8 3910.70 145.877  20
   4   0  -8 3765.21 150.583  20
  -4   0   8 4036.77 182.680  17
   0   4  -8 3832.38 148.494   9
   0  -4   8 4039.57 152.675  14
   0   4   8 4010.68 164.378  14
   0   4   9 104056. 1294.88  22
  -4   0   9 107830. 1398.40  17
  -4   0   9 107955. 1382.46  15
   0   4  -9 112404. 1283.85   8
   4   0  -9 108013. 1298.80  19
   0  -4  -9 108360. 1295.74  19
   0  -4  -9 111203. 1297.77  20
   4   0  -9 107671. 1300.21  20
   0   4  -9 107901. 1278.44   9
   0  -4   9 107383. 1311.87  14
   0   4   9 107676. 1341.93  14
   0  -4  10 802.171 91.1398  14
   0   4  10 909.580 105.505  14
  -4   0  10 846.150 110.310  14
   0  -4 -10 670.833 78.8224  19
   4   0 -10 908.043 88.7764  19
   0  -4  10 608.560 86.8324  22
  -4   0  10 816.035 111.378  17
   0  -4 -10 540.021 87.2029  21
   0  -4 -10 590.175 74.8973  20
   4   0 -10 870.680 87.6211  20
   0   4 -10 508.059 69.5693   8
  -4   0  10 740.735 91.9563  22
   0   4  10 509.328 79.3641  22
  -4   0 -10 638.456 89.1355  21
   0   4 -11 13452.8 311.951   8
   0  -4  11 13694.1 351.081  22
  -4   0  11 13543.6 391.918  17
   4   0 -11 13868.3 330.694  20
   0   4  11 13209.1 336.400  22
  -4   0  11 13628.3 350.440  22
  -4   0 -11 12993.6 359.979  21
   0  -4 -11 13685.6 364.959  21
  -4   0  11 13742.4 392.598  14
   0   4  12 9910.07 328.551  14
   0  -4  12 9491.84 309.147  14
  -4   0  12 10242.6 348.935  14
   0  -4  12 10152.1 315.858  22
   0  -4 -12 10126.9 290.845  19
   4   0 -12 9907.27 287.705  20
  -4   0  12 10229.9 350.625  17
   0   4  12 10042.0 300.416  22
  -4   0 -12 10079.1 326.346  21
  -4   0  12 10113.2 312.341  22
   0  -4 -12 9597.21 321.189  21
   4   0 -12 9491.16 281.421  19
   0  -4  13 155.047 83.9927  14
   0   4  13 203.916 87.0741  14
  -4   0  13 74.5782 101.606  14
  -4   0  13 76.0456 91.1548  17
  -4   0 -13 86.0971 87.6504  21
   4   0  13 197.242 91.6469  22
   0  -4  13 65.3352 82.6181  22
  -4   0  13 74.0043 84.6080  22
   4   0 -13 99.1049 69.5950  19
   0  -4 -13 96.0997 69.1096  19
   0  -4  14 18543.5 474.427  22
   4   0  14 17527.5 460.654  22
  -4   0  14 17202.3 507.109  17
   0  -4 -14 19791.1 466.670  19
   0  -4 -14 17299.4 469.201  21
   4   0 -14 18201.7 428.405  19
   0  -4  14 17076.7 455.211  14
   0   4  14 17482.2 475.149  14
  -4   0  14 17563.1 506.571  14
  -4   0  14 17675.3 453.241  22
   0   4  14 19792.6 461.710  22
  -4   0 -14 17011.5 464.582  21
   0  -4 -15 6352.99 289.556  21
   4   0 -15 8114.55 296.999  19
   0  -4 -15 6531.07 257.033  19
   0   4  15 6625.93 268.689  22
  -4   0  15 6669.37 278.604  22
  -4   0 -15 6889.17 298.646  21
   0  -4  15 6717.72 285.551  14
   0   4  15 6808.48 298.708  14
  -4   0  15 6666.32 314.170  14
   0  -4  15 7991.96 315.066  22
   4   0  15 6403.40 279.832  22
   4   0  16 25291.9 580.822  22
  -4   0 -16 24145.6 536.803  16
   0  -4 -16 24633.8 582.178  21
   0  -4 -16 23943.2 520.862  19
   4   0 -16 24649.5 522.262  19
   0   4  16 25652.5 595.318  14
  -4   0  16 23911.8 618.112  14
   0  -4  16 24543.6 566.561  14
  -4   0 -16 24418.0 581.909  21
  -4   0  16 24490.7 557.232  22
   0   4  16 24051.1 538.195  22
   0  -4  16 26011.7 593.306  22
   0  -4 -17 3449.66 189.124  19
   4   0 -17 3865.75 193.033  19
   0   4  17 3875.23 223.100  14
  -4   0  17 3654.82 240.413  14
   0  -4  17 3791.88 216.930  14
  -4   0 -17 3703.61 198.720  16
   0  -4 -18 2290.71 176.116  21
   0  -4  18 2323.66 176.501  22
   0   4  18 2537.37 164.027  22
  -4   0 -18 2430.40 179.369  21
   4   0  18 2305.81 175.390  22
  -4   0 -19 29168.7 561.903  16
   0  -4 -19 28686.2 542.799  19
   4   0 -19 29006.0 531.949  19
  -4   0 -19 29459.3 604.953  21
   0  -4  19 31921.1 612.798  22
   4   0  19 30330.9 597.204  22
  -4   0  19 31100.2 648.321  14
   0   4  19 31929.5 606.092  14
  -4   0 -20 1533.00 114.816  16
   4   0  20 1744.51 133.934  22
  -4   0 -20 1397.20 126.526  21
   0  -4  20 1737.51 132.912  22
  -4   0  20 1652.33 142.504  14
   0  -4  21 3824.51 158.206  22
   4   0  21 3602.22 155.601  22
   0   4 -21 3241.57 141.709   7
  -4   0 -21 3395.16 145.178  16
  -4   0 -21 3426.78 159.734  21
   4   0  21 3720.64 139.199  18
  -4   0  21 4000.26 176.453  14
   0  -4 -22 2127.46 94.2196  16
   0   4 -22 2053.48 90.5279   7
  -4  -1 -22 7220.60 182.286  16
  -4   1  22 9121.06 215.893  14
   4  -1  21 6640.51 211.531  22
  -1  -4  21 6645.93 198.337  22
  -1   4 -21 5561.01 182.403  13
  -4  -1 -21 5978.70 193.740  16
  -1   4 -21 6052.80 181.787   7
   4  -1  21 6512.55 194.116  18
  -4  -1 -21 6168.11 210.032  21
  -4   1  21 6830.58 228.687  14
   4   1 -20 9224.01 250.814   8
  -1   4 -20 9317.64 262.391   7
   4  -1  20 10369.3 305.418  22
  -4  -1 -20 10138.6 303.517  21
  -1  -4  20 10682.1 291.737  22
   1  -4 -20 9292.96 261.150  19
  -4  -1 -20 9909.61 278.248  16
  -4   1  20 10283.5 323.565  14
  -1  -4  19 4739.11 215.294  22
  -4  -1 -19 4887.62 229.913  21
   4  -1  19 5074.45 232.539  22
   1  -4 -19 4699.48 199.332  19
  -4   1  19 5072.55 250.688  14
  -4  -1 -19 4354.06 200.360  16
  -4  -1 -18 22299.5 533.935  21
  -1  -4  18 23467.6 530.175  22
   1   4  18 21944.3 479.677  22
   4  -1  18 22000.5 531.476  22
   1  -4 -17 1708.05 141.931  19
   4   1 -17 1613.82 128.250  19
  -4  -1 -17 1635.84 140.510  16
  -1  -4  17 1878.75 156.227  14
  -4   1  17 1734.54 180.389  14
   1   4  17 1800.90 159.648  14
  -4  -1 -16 5534.68 264.895  21
   1   4  16 5077.54 233.148  22
  -4   1  16 5478.67 253.503  22
  -1  -4  16 5261.65 256.519  22
   4  -1  16 5042.59 258.489  22
   4   1 -16 4998.56 215.233  19
   1  -4 -16 5518.18 269.910  21
   1  -4 -16 5552.00 238.882  19
  -1  -4  16 5230.64 254.175  14
   1   4  16 5158.65 258.200  14
  -4   1  16 5128.51 285.464  14
  -4  -1 -15 3261.32 212.190  21
   1   4  15 3117.77 185.367  22
  -1  -4  15 2924.92 197.440  22
  -4   1  15 3037.66 195.682  22
   4  -1  15 2849.64 195.610  22
   1  -4 -15 3272.28 196.053  19
   4   1 -15 2799.76 168.720  19
   1  -4 -15 2895.61 203.800  21
   1   4  15 3001.51 200.938  14
  -1  -4  15 2735.98 188.084  14
  -4   1  15 3212.37 227.572  14
   4   1 -14 16143.7 400.354  19
   1  -4 -14 16199.8 407.939  19
   1  -4 -14 16075.9 450.949  21
  -4  -1 -14 15298.0 439.687  21
  -4   1  14 15664.4 427.558  22
   1   4  14 15165.7 405.359  22
  -1  -4  14 16565.0 445.320  22
   4  -1  14 15921.1 440.473  22
  -4   1  14 16119.6 487.864  17
   1   4  14 15994.1 447.875  14
  -4   1  14 16025.2 479.849  14
  -1  -4  14 15556.2 434.878  14
  -1  -4  13 24824.4 545.952  14
   1   4  13 25088.4 562.604  14
  -4   1  13 24718.5 595.873  14
   4   1 -13 25100.6 501.797  19
   1  -4 -13 25058.3 563.341  21
   1   4  13 24269.2 516.823  22
  -4   1  13 25475.8 540.102  22
  -4  -1 -13 24103.5 548.305  21
  -1  -4  13 26324.5 552.144  22
  -4   1  13 24209.7 597.099  17
   1  -4 -13 24791.2 508.894  19
  -4   1  12 2016.49 171.116  14
   1   4  12 1974.74 152.743  14
  -1  -4  12 2120.56 150.990  14
   1  -4 -12 2068.78 159.961  21
   1  -4 -12 2224.54 142.260  20
   1   4  12 1958.25 141.731  22
  -4   1  12 2124.27 154.659  22
  -4  -1 -12 2005.21 155.020  21
  -1  -4  12 2302.77 157.996  22
  -4   1  12 2154.74 179.847  17
   1  -4 -12 1989.74 136.826  19
  -4   1  11 36994.6 701.157  14
  -1  -4  11 36268.3 640.375  14
   4   1 -11 36992.1 594.827  20
   1  -4 -11 37086.8 615.730  20
   1  -4 -11 36718.3 665.677  21
   1   4  11 36200.3 617.308  22
  -4   1  11 36739.5 641.576  22
  -4  -1 -11 35658.6 648.541  21
  -1  -4  11 38376.2 647.626  22
  -4   1  11 36675.0 705.167  17
   1  -4 -11 37277.0 619.364  19
   1  -4 -10 53023.1 767.303  19
   4   1 -10 52376.8 742.488  19
  -1  -4  10 52021.3 784.557  14
   1   4  10 52101.5 800.317  14
   4   1 -10 52696.6 746.405  20
   1  -4 -10 52115.0 761.304  20
   1  -4 -10 52138.6 810.468  21
  -4   1  10 52541.7 788.888  22
  -4  -1 -10 51823.5 802.763  21
  -1   4 -10 53390.1 709.737   8
  -4   1  10 52724.0 852.672  17
  -1  -4   9 13239.9 305.154  22
   1   4   9 12922.0 298.655  27
   4   1  -9 12657.3 283.094  20
   1  -4  -9 13374.8 304.289  20
   1   4   9 12955.3 293.677  22
  -1   4  -9 13533.6 305.106  21
   4   1  -9 12802.8 284.637  19
   1  -4  -9 13131.2 302.879  19
  -4   1   9 13041.7 350.691  17
  -1   4  -9 13391.1 264.019  16
  -4   1   9 13166.0 350.295  15
   1   4   9 13075.5 289.897   5
   1   4   9 13314.2 322.986  14
  -1  -4   9 12958.4 308.350  14
  -1   4  -9 13200.6 268.835   8
  -1  -4   8 91583.3 1086.47  22
   1   4   8 87448.2 1084.03   5
   1   4   8 90517.0 1025.18   4
  -4   1   8 88344.3 1109.02  22
  -1   4  -8 90015.9 1083.67  21
   1   4   8 87089.4 1070.00  22
  -4  -1  -8 87618.5 1119.37  21
   1  -4  -8 86973.9 1124.31  21
   1  -4  -8 88345.0 1093.31  20
   4   1  -8 89413.3 1065.05  20
   4   1  -8 85383.1 1056.50  10
  -1   4  -8 92877.3 1078.30   9
   4   1  -8 88174.6 1063.65  19
   1  -4  -8 89415.7 1094.87  19
  -4   1   8 89879.0 1173.31  17
  -4   1   8 90461.9 1172.49  15
  -1   4  -8 89617.3 1025.63  16
   1   4   8 88151.1 1112.20  14
  -1  -4   8 85733.7 1084.82  14
   1   4   8 86839.0 1085.72  27
  -1   4  -8 89966.5 1044.73   8
  -1   4  -7 150836. 1586.72   1
  -1   4  -7 148301. 1582.18   2
   1   4   7 148893. 1565.79   1
   1   4   7 148949. 1563.78   2
   1   4   7 142809. 1639.05  27
   4   1  -7 145723. 1562.40  26
   4   1  -7 139873. 1603.14  12
   1   4   7 146716. 1585.41   4
   1   4   7 142194. 1644.11   5
   1   4   7 139209. 1612.92  24
   1   4   7 144295. 1607.84  22
  -1   4  -7 146060. 1613.53  21
  -4   1   7 150017. 1653.75  22
  -4  -1  -7 144317. 1667.30  21
   4   1  -7 150633. 1624.77  10
   4   1  -7 137904. 1603.95  20
   1  -4  -7 145158. 1641.00  20
   1  -4  -7 143730. 1664.62  21
   1  -4  -7 145000. 1638.87  19
   4   1  -7 142764. 1607.67  19
  -4   1   7 142389. 1712.58  17
  -4   1   7 150961. 1721.01  15
  -1   4  -7 143526. 1566.33  16
   1   4   7 143365. 1643.46  14
  -1  -4   7 146309. 1622.16  14
  -1   4  -7 155624. 1640.77   9
  -1   4  -7 152158. 1596.70   8
  -1   4  -7 149071. 1584.45   3
   1   4   7 146286. 1563.52   3
   1   4   6 7390.96 200.746  27
   4   1  -6 7446.04 162.751  26
   1   4   6 7132.08 192.166  25
   4   1  -6 7086.67 186.140  12
   1   4   6 7307.41 175.628  12
   1   4   6 6853.13 188.102  24
   1   4   6 7565.40 177.058  22
  -4   1   6 7483.46 197.580  22
  -1   4  -6 7700.52 180.299  21
   1   4   6 7821.85 204.128   5
   1   4   6 7454.98 177.808   4
   4   1  -6 7633.69 183.091  20
   1  -4  -6 7631.49 200.186  20
   1  -4  -6 7337.62 203.074  21
  -1   4  -6 7585.44 175.129   8
  -1   4  -6 7774.98 200.961   9
  -4   1   6 7561.77 227.077  17
  -1   4  -6 7373.11 159.413  16
  -4   1   6 7540.93 229.484  15
   1   4   6 7220.39 167.660   2
  -1   4  -6 7384.34 181.911   1
   1   4   6 7381.27 168.898   1
   1   4   6 7258.20 188.912  14
  -1  -4   6 7165.98 175.981  14
  -1   4  -6 7467.86 183.319   3
   1   4   6 7488.64 169.820   3
   1   4   5 54117.9 705.384  27
   4   1  -5 53283.0 646.604  26
   1   4   5 52453.4 694.897  25
   4   1  -5 52653.5 685.673  12
   1   4   5 51932.5 667.355  12
  -1   4  -5 54782.7 609.772   5
   1   4   5 53396.9 703.373   5
   1   4   5 51682.2 727.266  23
   1   4   5 51372.0 690.404  24
   1   4   5 54481.2 643.646  22
  -1   4  -5 54118.5 651.034  21
   1   4   5 50933.5 643.851  10
   4   1  -5 54952.4 670.804  20
   1  -4  -5 52222.1 692.979  21
  -1   4  -5 57447.4 709.982   9
  -1   4  -5 56110.7 663.467   8
  -4   1   5 54539.6 733.727  16
  -1   4  -5 55353.8 633.635  16
  -4   1   5 55190.4 743.205  15
   1   4   5 52412.3 659.156   2
   1   4   5 52929.1 661.492   1
  -1   4  -5 55147.5 691.758   1
   1   4   5 52402.2 662.141  14
  -1  -4   5 53524.9 644.347  14
  -1   4  -5 55092.6 692.109   3
   1   4   5 54824.2 673.725   4
   1   4   5 53530.4 662.532   3
  -1   4  -4 43567.8 584.423   1
   1   4   4 43584.0 554.702   2
   1   4   4 41697.2 550.636   1
   4   1  -4 43475.6 533.802  26
   1   4   4 41320.5 582.448  27
   1   4   4 42370.1 582.860  25
   1   4   4 42940.2 562.615  12
   4   1  -4 42630.5 568.959  12
   4   1  -4 40455.8 564.154  11
  -1   4  -4 44776.0 519.458   5
   1   4   4 42863.2 583.453   5
   1   4   4 42831.1 604.034  23
   1   4   4 42566.1 582.072  24
   1   4   4 41317.4 505.273  22
  -1   4  -4 42747.8 517.339  21
   1   4   4 39355.2 539.335  10
   1  -4  -4 43565.0 568.166  20
   4   1  -4 43609.5 544.397  20
   1  -4  -4 41389.4 557.965  21
  -1   4  -4 44247.1 543.730   8
  -1   4  -4 44290.7 589.050   9
  -4   1   4 43845.4 603.793  16
  -4  -1  -4 42335.8 553.005  16
  -1   4  -4 41583.1 508.580  16
  -4   1   4 42167.5 606.122  15
  -1   4  -4 43395.7 514.368   6
   1   4   4 43565.7 561.423   4
   1   4   4 43097.3 554.871   3
   1   4   4 41198.4 518.996  14
  -1  -4   4 42363.6 503.606  14
   1   4   3 7442.56 175.212   4
   1   4   3 7614.67 173.340   3
   4   1  -3 7152.20 136.717  27
   1   4   3 7441.98 186.545  27
   1   4   3 7166.74 182.774  25
   1   4   3 7901.47 182.111  12
   4   1  -3 7805.86 181.353  12
   4   1  -3 7019.86 173.345  11
  -1   4  -3 7493.32 191.097   1
   1   4   3 7449.22 172.357   2
   1   4   3 7519.29 172.234   1
   1   4   3 7361.43 185.538  24
   1   4   3 7314.52 193.543  23
  -1   4  -3 7726.96 190.737   9
   1   4   3 7664.56 174.756  10
   1   4   3 7574.70 185.244   5
   4   1  -3 7715.05 161.300  20
   1  -4  -3 7621.49 175.497  20
   1  -4  -3 7255.31 156.256  18
   4   1  -3 8023.91 182.508  18
   4  -1   3 7444.11 163.694  18
  -4   1   3 7784.04 194.984  16
  -4   1   3 7629.01 195.432  15
  -4  -1  -3 7576.26 166.679  16
  -1   4  -3 7452.72 142.266  16
  -1   4  -3 7344.03 141.866   6
  -1   4  -3 7747.99 166.781   7
   1   4   3 7641.31 170.634  13
  -1   4  -3 7673.11 166.232   8
   1   4   2 73261.9 856.367   3
   1   4   2 73072.0 861.738   4
   1   4   2 70778.1 875.869  25
   1   4   2 71404.1 877.082  24
   1   4   2 72751.8 874.268  12
   1   4   2 74344.7 884.440  27
   1   4   2 70669.1 885.127  23
   1   4   2 75035.4 862.835  11
   4   1  -2 69310.3 841.921  11
   1   4   2 72167.3 864.849  10
   1   4   2 73095.6 870.159   5
   1   4   2 74610.2 859.990   2
   1   4   2 75230.1 863.259   1
  -1   4  -2 72580.8 892.256   1
   1  -4  -2 72710.7 814.921  18
   4  -1   2 71859.5 836.198  18
   4   1  -2 74899.7 852.697  18
  -4   1   2 74008.2 881.729  16
  -1   4  -2 72336.9 802.739  16
  -4  -1  -2 72645.0 837.725  16
   1   4   2 72652.6 848.024   7
  -1   4  -2 72089.1 804.574   6
  -1   4  -2 74170.6 830.132   7
   1   4   2 72812.9 845.889  13
   1   4   2 72108.4 867.158   9
  -1   4  -2 79754.1 851.754   8
   1   4   2 71196.0 865.960   8
   1   4   1 14158.9 244.777   3
   1   4   1 12511.2 237.691   4
   1   4   1 12540.6 251.758  27
   1   4   1 12654.1 249.003  25
   1   4   1 12310.6 247.768  24
  -1   4  -1 12619.7 236.530  13
   1   4   1 12950.9 254.451  12
   1   4   1 12700.9 252.807  23
   1   4   1 12556.8 245.611  10
   4   1  -1 12084.0 222.334  11
   1   4   1 12783.3 241.987  11
   1   4   1 14532.7 250.757   2
   1   4   1 14096.3 246.799   1
  -1   4  -1 12828.6 257.712   1
  -1   4  -1 12404.3 206.238   6
   1   4   1 12318.6 236.550   5
   1   4   1 12542.0 234.256   6
   4  -1   1 12600.6 220.684  18
   1  -4  -1 12171.0 196.364  18
   4   1  -1 12943.1 223.309  18
  -1   4  -1 12242.5 198.908  16
  -4   1   1 12142.8 242.138  16
  -4  -1  -1 12569.3 220.539  16
  -1   4  -1 12436.9 209.064   7
   1   4   1 12492.9 220.920   7
   1   4   1 13061.9 232.438  13
  -1   4  -1 12282.5 232.433   8
   1   4   1 12672.7 242.673   9
   1   4   1 12520.9 231.904   8
  -1   4   0 30916.1 455.972   1
   1   4   0 31763.4 435.854   2
   1   4   0 31093.0 431.554   1
   1   4   0 29169.9 439.681  25
   1   4   0 30039.6 444.060  24
  -1   4   0 30434.2 418.967  13
  -1   4   0 31345.5 415.550  11
   1   4   0 30442.7 426.082  13
   1   4   0 30667.7 458.832  12
   1   4   0 30124.5 447.835  27
  -1   4   0 30459.5 446.979  27
   1   4   0 30313.2 438.300  23
   1   4   0 30999.8 448.949  10
   1   4   0 30946.8 446.623  11
  -1  -4   0 30334.2 342.172  20
   1   4   0 31093.3 426.588   5
   1   4   0 29940.1 418.307   6
   1  -4   0 29140.5 368.953  18
   4  -1   0 30119.3 411.952  18
   4   1   0 30544.7 399.880  18
  -1   4   0 29454.8 388.062  16
  -4   1   0 29269.8 430.389  16
  -4  -1   0 29841.4 408.784  16
   1   4   0 30066.9 429.413   4
   1   4   0 31230.4 430.031   3
   1   4   0 30674.6 408.196   7
  -1   4   0 30368.1 395.339   7
   1   4   0 29849.1 434.277   9
  -1   4   0 30430.4 432.355   8
   1   4   0 30305.0 416.397   8
   1   4  -1 12866.1 236.009   2
  -1   4   1 12034.5 252.889   1
   1   4  -1 13431.6 240.393   1
   1   4  -1 12092.0 251.918  27
  -1   4   1 12413.3 245.218  27
   1   4  -1 12478.5 246.953  25
   1   4  -1 12637.4 248.260  24
  -1   4   1 12513.3 215.199  11
   1   4  -1 12667.4 261.592  12
   1   4  -1 12055.7 236.517  13
  -1   4   1 12761.6 222.455  13
   1   4  -1 11785.3 239.330  23
   1   4  -1 12525.4 252.355  10
   1   4  -1 12937.1 258.346  11
   1   4  -1 12581.1 226.713   5
  -1  -4  -1 12900.2 174.949  20
   4  -1  -1 11980.7 229.333  18
   1  -4   1 12317.8 188.301  18
   4   1   1 12088.4 206.488  18
  -4  -1   1 12392.1 223.935  16
  -1   4   1 12451.3 212.732  16
  -4   1  -1 12708.8 235.370  16
  -1   4   1 12460.1 203.900  15
   1   4  -1 12618.4 236.752   4
   1   4  -1 13082.4 237.730   3
   4   1   1 12492.0 225.067   6
  -1   4   1 12821.3 217.131   7
   1   4  -1 12133.5 224.389   6
   1   4  -1 12467.6 220.927   7
   1   4  -1 12334.7 224.077   8
   1   4  -1 12606.1 244.176   9
   1   4  -2 73231.3 856.800   3
   1   4  -2 75272.5 861.872   4
   1   4  -2 71736.3 856.587   1
  -1   4   2 74592.9 892.382   1
   1   4  -2 73166.2 860.644   2
  -1   4   2 72298.9 875.630  27
   1   4  -2 74789.1 896.209  27
   1   4  -2 73312.8 884.523  25
   1   4  -2 73519.8 886.569  24
   1   4  -2 79104.8 918.796  11
   1   4  -2 73558.1 872.754  13
   1   4  -2 75105.9 915.791  12
   1   4  -2 74825.2 843.353   5
   1   4  -2 73006.8 867.026  23
  -1  -4  -2 69534.6 783.896  21
  -1   4   2 74821.6 824.760  11
   1   4  -2 74519.8 900.942  10
  -1  -4  -2 72748.6 789.383  20
   4  -1  -2 72834.1 867.486  18
   4   1   2 72372.1 817.209  18
  -4  -1   2 72967.0 854.277  16
  -1   4   2 74268.8 806.868  17
  -4   1  -2 72934.5 863.560  16
  -1   4   2 73661.2 835.644  15
   4   1   2 73582.3 837.751   6
   1   4  -2 72474.7 848.453   7
   1   4  -2 73324.9 851.116   6
  -1   4   2 74920.0 839.029  13
   1   4  -2 72509.6 875.718   9
   1   4  -2 73618.0 852.606   8
   1   4  -3 7679.42 170.846   3
   1   4  -3 8257.51 175.727   4
   1   4  -3 7582.46 169.750   1
   1   4  -3 7620.67 169.940   2
  -1   4   3 6986.63 184.828   1
  -1   4   3 7317.71 181.201  27
   1   4  -3 7304.09 196.044  27
   1   4  -3 7407.07 186.658  25
   1   4  -3 7912.12 211.734  12
   1   4  -3 7733.08 210.471  11
   1   4  -3 7263.17 156.190   5
   1   4  -3 7649.04 172.762  23
   1   4  -3 7459.61 188.015  24
  -1  -4  -3 7371.02 146.155  21
   1   4  -3 7868.31 201.077  10
  -1   4   3 7285.05 147.156  11
  -1  -4  -3 7459.86 141.899  20
   4   1   3 7142.80 148.950  18
  -1  -4  -3 7318.34 140.899  19
   4  -1  -3 6982.63 184.632  18
  -4  -1   3 7123.73 173.894  16
  -1   4   3 7455.05 153.297  17
  -4  -1   3 7181.22 181.020  15
  -4   1  -3 7657.24 176.945  16
  -1   4   3 7326.08 168.084  15
   1   4  -3 7636.82 175.381   7
   1   4  -3 7307.63 171.073   6
   4   1   3 7439.17 155.640   6
  -1   4   3 7584.86 159.333  13
   1   4  -3 7354.11 181.562   9
   1   4  -3 7273.69 169.433   8
  -1   4   4 42637.4 587.321   1
   1   4  -4 43352.0 553.181   1
   1   4  -4 45069.9 555.811   2
   4   1   4 43857.1 538.007  26
  -1   4   4 42348.4 574.160  27
   1   4  -4 45488.2 591.644  25
   1   4  -4 44555.1 643.947  12
   1   4  -4 44056.5 536.850   5
   1   4  -4 45480.5 593.049  24
   1   4  -4 44075.4 562.001  23
  -1  -4  -4 42289.2 542.740  21
  -1   4   4 41754.3 521.060  11
   1   4  -4 43840.7 616.948  10
  -1  -4  -4 42547.0 528.280  20
   4  -1  -4 40831.0 595.139  18
  -1  -4  -4 42920.2 528.039  19
  -4  -1   4 42505.7 575.095  16
  -1   4   4 42621.9 551.096  17
  -1   4   4 42885.6 578.567  15
  -4   1  -4 43407.0 574.262  16
  -4  -1   4 42177.1 587.342  15
   1   4  -4 45325.2 556.419   4
   1   4  -4 43725.1 554.296   3
   1   4  -4 43307.0 573.097   6
   4   1   4 43029.6 531.441   6
   1   4  -4 44249.6 572.143   8
   1   4  -4 43150.9 583.957   9
  -1   4   5 51633.9 687.716   4
   1   4  -5 55392.6 656.891   4
  -1   4   5 50831.1 685.650   3
   1   4  -5 53770.4 658.409   3
  -1   4   5 53038.1 685.114  27
   4   1   5 52330.9 645.955  26
   1   4  -5 55368.1 704.746  25
   1   4  -5 55338.8 646.718   5
   1   4  -5 54451.1 700.258  24
   1   4  -5 54560.1 667.702  23
   4   1   5 53727.9 648.589  23
  -1   4   5 51759.2 688.950   1
   1   4  -5 53541.8 657.368   1
   1   4  -5 55866.9 663.176   2
  -1  -4  -5 52231.8 673.794  21
  -4  -1   5 53274.6 667.925  22
  -1   4   5 54523.8 674.088  22
  -1  -4  -5 53177.7 653.808  20
   1   4  -5 57444.6 746.896  10
  -1  -4  -5 54903.3 655.702  19
  -1   4   5 54343.2 686.521  17
  -1   4   5 55596.7 716.211  15
  -4   1  -5 53151.5 690.174  16
  -4  -1   5 54887.4 717.564  15
   4   1   5 53860.1 640.584   6
   1   4  -5 56758.9 697.679   8
  -1   4   5 54341.1 683.269  14
   1   4  -5 55360.5 705.489   9
   1   4  -6 7792.44 162.890   4
   1   4  -6 7733.02 166.704   3
  -1   4   6 7640.80 188.809   3
  -1   4   6 7166.84 186.259   4
   1   4  -6 7720.53 194.598  25
   1   4  -6 7752.43 193.478  24
   1   4  -6 7850.87 174.758  23
   4   1   6 7777.47 165.767  23
   4   1   6 7433.29 163.874  26
  -1   4   6 7578.81 188.071  27
  -1  -4  -6 7246.97 193.375  21
  -4  -1   6 7452.90 190.410  22
  -1   4   6 7900.72 192.978  22
   1   4  -6 7734.07 223.859  10
   1   4  -6 7705.95 166.129   2
   1   4  -6 7600.29 166.268   1
  -1   4   6 7506.59 186.389   1
   4  -1  -6 7579.76 210.433  20
  -1  -4  -6 7421.45 176.513  19
  -4  -1   6 7244.50 220.194  17
  -1   4   6 7308.68 197.904  17
  -4  -1   6 6990.69 211.252  15
  -4   1  -6 7996.30 200.761  16
   4   1   6 7701.80 161.631   6
   1   4  -6 7479.86 196.800   8
   1  -4   6 7733.75 183.151  14
  -1   4   6 7727.43 199.688  14
   1   4  -6 7500.13 198.745   9
   1   4  -7 147615. 1625.54  24
   4   1   7 146855. 1575.72  26
  -1   4   7 143357. 1614.24  27
  -1  -4  -7 146863. 1662.24  21
  -4  -1   7 148643. 1647.78  22
  -1   4   7 145344. 1645.44  22
   1   4  -7 148420. 1698.63  10
  -1  -4  -7 151201. 1625.07  20
   4  -1  -7 145626. 1674.40  20
  -1   4   7 148109. 1671.16  14
   1  -4   7 150230. 1640.47  14
  -1   4   7 144431. 1675.18  17
  -4  -1   7 146449. 1713.92  17
  -4   1  -7 147934. 1657.10  16
  -4  -1   7 147533. 1694.71  15
   1   4  -7 148908. 1564.25   2
  -1   4   7 147193. 1607.41   1
   1   4  -7 149054. 1566.12   1
  -1   4   7 145697. 1607.17   4
  -1   4   7 144066. 1604.76   3
   1   4  -7 148437. 1565.04   3
  -1  -4  -7 151624. 1625.52  19
   1   4  -7 150972. 1660.60   9
  -1   4   8 89862.2 1129.31  17
  -4  -1   8 88447.1 1160.03  17
  -1   4   8 89241.4 1123.85  14
   1  -4   8 87604.6 1089.74  14
  -1  -4  -8 89165.1 1066.87  20
   4  -1  -8 90041.7 1114.08  20
  -4  -1   8 88925.4 1142.54  15
  -1  -4  -8 91104.4 1069.36  19
  -4  -1   8 88537.6 1093.96  22
  -1  -4  -8 85816.2 1109.49  21
  -1   4   8 88249.5 1090.51  22
  -4   1  -8 88488.3 1128.59  21
   1   4  -8 91905.0 1094.72   9
   4  -1  -9 13016.8 308.682  20
  -4  -1   9 13299.5 350.398  17
  -1   4   9 12946.7 326.106  17
   4  -1  -9 13013.2 308.251  19
  -1  -4  -9 13282.8 288.550  19
   1   4  -9 13717.9 299.618   9
   1  -4   9 13420.1 309.600  14
  -4  -1   9 12718.0 339.509  14
  -1   4   9 13127.1 324.214  14
  -1   4  10 53650.7 822.042  17
  -4  -1  10 51799.0 843.073  17
   4  -1 -10 53073.4 776.360  20
  -1  -4 -10 54151.1 755.585  19
   4  -1 -10 52827.2 773.535  19
  -4  -1  10 53775.7 783.746  22
  -1   4  10 50760.9 769.998  22
  -1  -4 -10 53222.6 802.846  21
  -4   1 -10 51007.7 800.003  21
   1  -4  10 52473.2 779.945  14
  -4  -1  10 52265.1 836.576  14
  -1   4  10 53363.1 816.139  14
  -4  -1  11 35773.5 689.912  17
   4  -1 -11 36445.5 616.343  20
   4   1  11 36324.6 623.889  22
   4  -1 -11 35272.5 611.106  19
  -4   1 -11 36960.4 658.138  21
  -4  -1  11 36388.5 627.488  22
  -1   4  11 36810.0 622.595  22
  -1  -4 -11 37423.7 653.175  21
  -4  -1  11 35736.0 681.789  14
  -4  -1  12 1803.79 162.307  17
   4  -1 -12 2069.47 140.016  20
   1  -4  12 2183.41 155.927  22
   4   1  12 2297.00 154.646  22
   4  -1 -12 2196.47 142.856  19
  -1  -4 -12 2195.64 163.552  21
  -4   1 -12 2014.04 152.540  21
  -4  -1  12 2272.44 153.698  22
  -1   4  12 2064.35 145.914  22
   1  -4  12 1903.86 147.031  14
  -4  -1  12 2007.32 165.072  14
  -1   4  12 2344.48 166.834  14
   1  -4  13 23825.3 534.863  14
  -1   4  13 25775.2 573.914  14
  -4  -1  13 24998.6 588.248  14
   1   4 -13 24890.5 493.959   8
   4  -1 -13 24580.2 511.693  20
  -1  -4 -13 25396.7 504.898  19
   1  -4  13 25386.3 554.053  22
   4   1  13 24550.9 532.138  22
   4  -1 -13 24988.6 511.667  19
  -4  -1  13 24841.5 532.623  22
  -1   4  13 23808.6 518.513  22
  -4   1 -13 24275.8 549.545  21
  -1  -4 -13 25377.7 560.835  21
  -4  -1  13 25076.4 598.366  17
  -4  -1  14 15364.0 475.668  17
  -4   1 -14 15533.7 402.833  16
   1   4 -14 15610.0 384.343   8
  -1  -4 -14 15250.7 390.468  19
   4   1  14 16046.6 430.077  22
   1  -4  14 16838.5 455.376  22
   4  -1 -14 15679.8 401.282  19
  -1  -4 -14 15809.9 446.259  21
  -4  -1  14 16408.0 431.404  22
  -1   4  14 16721.2 424.164  22
  -4   1 -14 15718.8 442.235  21
   1  -4  14 16140.2 432.258  14
  -4  -1  14 15878.2 477.638  14
  -1   4  14 15963.8 456.319  14
  -1  -4 -15 2859.18 167.576  19
   4  -1 -15 2796.32 179.445  19
   4   1  15 2977.17 193.916  22
   1  -4  15 3193.36 211.203  22
  -1  -4 -15 3014.32 200.740  21
  -4  -1  15 3223.20 196.777  22
  -1   4  15 2906.46 188.574  22
  -4   1 -15 2979.50 199.130  21
  -4   1 -15 2843.83 174.667  16
  -1   4  15 3233.61 212.372  14
   1  -4  15 2826.73 190.874  14
  -4  -1  15 2720.15 209.288  14
   4  -1 -16 5320.94 239.089  19
  -1  -4 -16 5427.96 229.100  19
  -1  -4 -16 5385.00 265.097  21
   1  -4  16 5379.07 267.526  22
   4   1  16 4953.23 247.218  22
  -4   1 -16 5475.08 266.519  21
  -4  -1  16 5432.31 250.403  22
  -1   4  16 5028.82 240.896  22
  -1   4  16 5556.25 274.818  14
  -4  -1  16 5127.87 278.867  14
  -4   1 -16 5199.48 233.666  16
   4  -1 -17 1699.54 140.197  19
  -1  -4 -17 1617.18 133.677  19
  -4   1 -17 1670.26 138.616  16
  -4  -1  17 1595.53 172.228  14
  -1   4  17 1752.46 161.721  14
  -4  -1  18 23183.6 505.740  22
   1  -4  18 23243.1 542.159  22
  -4   1 -18 22250.7 531.206  21
   4   1  18 22106.7 509.142  22
  -1  -4 -18 21328.2 518.054  21
   1  -4  19 5110.46 234.807  22
   4   1  19 4503.19 211.500  22
  -4   1 -19 4838.69 228.730  21
  -1  -4 -19 4583.42 221.305  21
   4  -1 -19 4505.27 191.632  19
  -4   1 -19 4708.58 201.678  16
  -4  -1  19 5006.44 242.619  14
  -1   4  19 4801.99 224.287  14
   1  -4  20 10672.8 305.852  22
  -4   1 -20 9855.46 296.391  21
   4   1  20 9965.69 281.620  22
   4  -1 -20 9480.17 256.868  19
  -4   1 -20 9573.05 270.093  16
  -1   4  20 10102.5 293.266  14
  -4  -1  20 10438.9 318.755  14
   1   4 -21 5972.18 194.866   7
  -4   1 -21 6134.39 203.802  21
   4   1  21 6280.96 189.310  22
   1  -4  21 6570.30 209.050  22
  -4   1 -21 5705.36 181.243  16
  -4  -1  21 6830.28 219.882  14
  -1  -4 -22 7389.51 181.301  16
   1   4 -22 7446.09 181.200   7
  -4  -2 -22 8048.01 188.420  16
  -4   2  22 8913.05 206.568  14
   4   2 -21 5761.57 185.491   7
  -2   4 -21 5476.02 158.013   7
  -4  -2 -21 6311.84 206.735  21
  -4  -2 -21 6320.90 193.555  16
   4  -2  21 7191.27 201.322  18
   4  -2  21 6578.92 212.968  22
  -4   2  21 6777.28 221.597  14
  -4  -2 -20 12269.1 309.033  16
   2  -4 -20 12141.8 298.576  19
  -4  -2 -20 12220.2 330.511  21
  -2   4 -20 11887.8 281.942   7
   4  -2  20 13361.6 348.141  22
  -2  -4  20 13708.1 316.730  22
   4   2 -20 11217.3 270.646   8
  -4   2  20 13067.6 357.609  14
  -4  -2 -19 15574.7 376.591  16
   4   2 -19 14532.1 356.654   8
  -4   2  19 16130.6 438.736  14
  -2  -4  19 16129.5 386.511  22
  -4  -2 -19 15362.0 403.616  21
   2   4  19 15219.9 351.295  22
   4  -2  19 16313.6 419.670  22
   2  -4 -19 14991.1 362.986  19
  -4  -2 -18 19808.2 492.232  21
   2   4  18 19953.1 440.696  22
  -2  -4  18 20860.7 476.344  22
  -2  -4  18 19347.2 470.046  14
   4  -2  18 20709.6 507.087  22
  -2  -4  17 5389.10 253.746  14
  -4   2  17 5400.11 282.314  14
  -2  -4  17 5597.74 253.577  22
   2   4  17 5127.34 224.879  22
   2  -4 -17 5173.14 231.875  19
  -4  -2 -16 9942.93 354.380  21
  -2  -4  16 10181.8 347.376  22
   2   4  16 9792.52 322.191  22
  -2  -4  16 9328.01 341.859  14
  -4   2  16 9944.19 382.997  14
   2   4  16 10196.9 352.890  14
   4  -2  16 9943.63 356.980  22
   2  -4 -16 10939.7 358.416  19
  -2  -4  15 6573.86 279.134  22
  -4   2  15 6136.54 263.743  22
  -4  -2 -15 6031.64 281.290  21
   2   4  15 5982.09 249.624  22
   2  -4 -15 5958.36 252.732  19
   2   4  15 5973.93 271.809  14
  -2  -4  15 5770.48 270.071  14
  -4   2  15 5827.79 303.144  14
   4  -2  15 6370.75 281.879  22
  -2  -4  14 20092.6 512.030  14
   2   4  14 22469.2 535.794  14
  -4   2  14 23089.4 584.736  14
   2   4  14 22718.4 499.370  22
  -2   4 -14 22208.6 525.803  21
  -4   2  14 22478.0 516.627  22
  -4  -2 -14 20976.3 524.366  21
  -2  -4  14 23100.9 528.121  22
  -4   2  14 22090.5 580.091  17
   2  -4 -14 24226.2 567.403  21
   2  -4 -14 21807.5 490.835  19
   4  -2  14 21371.0 522.304  22
   2   4  13 23741.5 501.188  22
  -4   2  13 23725.0 517.592  22
  -4  -2 -13 22440.9 526.233  21
  -2   4 -13 24013.6 526.632  21
  -2  -4  13 24083.4 520.474  22
  -4   2  13 23789.0 580.115  17
   2  -4 -13 22513.5 493.717  20
   2  -4 -13 22534.1 541.303  21
   2  -4 -13 21790.9 487.374  19
  -4   2  13 23063.3 567.222  14
   2   4  13 22035.5 522.385  14
  -2  -4  13 20348.7 505.426  14
   2   4  12 84783.4 1164.68  22
  -4  -2 -12 86625.7 1225.28  21
  -4   2  12 86059.6 1199.98  22
  -2   4 -12 87353.1 1210.05  21
  -2  -4  12 92212.0 1218.38  22
  -4   2  12 88528.1 1295.91  17
   2  -4 -12 86321.8 1247.49  21
   2  -4 -12 88252.4 1184.96  20
   2  -4 -12 88198.0 1185.72  19
   2   4  12 86966.4 1222.21  14
  -4   2  12 86986.2 1281.55  14
  -2   4 -11 20472.5 392.269  16
  -4   2  11 19834.5 486.027  14
   2   4  11 19662.3 416.398  22
  -4  -2 -11 19477.5 449.001  21
  -4   2  11 19675.0 436.693  22
  -2   4 -11 20649.7 445.984  21
  -4   2  11 20951.7 501.496  17
   4   2 -11 19428.6 394.093  19
   2  -4 -11 19285.4 422.177  20
   2  -4 -11 19365.0 462.430  21
   2  -4 -11 20114.7 431.381  19
  -2  -4  11 20795.9 441.710  22
  -4  -2 -10 34302.3 612.529  21
  -4   2  10 34539.5 600.590  22
  -4   2  10 34940.4 660.818  17
   2  -4 -10 35428.2 593.959  20
   2  -4 -10 34510.5 627.274  21
  -2  -4  10 33291.2 592.482  14
   2   4  10 34479.6 605.666  14
  -2   4 -10 35414.5 544.171  16
   2  -4  -9 14354.5 333.672  19
   4   2  -9 14283.0 292.073  19
  -4   2   9 14477.4 378.318  17
  -2   4  -9 14850.9 297.314  16
  -4   2   9 15132.6 385.141  15
   2   4   9 14648.9 339.180  14
  -2  -4   9 14002.0 327.302  14
  -2   4  -9 14508.3 332.920  21
  -4   2   9 14553.6 340.628  22
  -4  -2  -9 14647.2 347.440  21
   2   4   9 14082.0 307.216  22
   2  -4  -9 14133.3 331.958  20
  -2  -4   9 15549.8 332.153  22
   2   4   9 14902.2 305.514   5
  -2  -4   8 20303.5 368.518  22
   2   4   8 18543.1 343.319  22
  -2   4  -8 19775.1 378.401  21
   4   2  -8 18626.7 329.330  20
   2  -4  -8 18621.8 395.620  21
   2  -4  -8 19161.3 382.948  20
   4   2  -8 18992.1 367.902  10
   4   2  -8 18479.7 328.039  19
  -4   2   8 19960.8 426.204  17
  -2   4  -8 20416.2 344.013  16
  -4   2   8 19717.5 429.786  15
  -2  -4   8 18903.4 365.902  14
   2   4   8 18734.6 373.517  14
   2   4   8 17717.5 372.906  27
   2   4   8 19015.0 353.077   5
  -2   4  -7 18768.4 330.915   1
   2   4   7 17216.2 352.109  27
   2   4   7 17913.3 332.475  25
   4   2  -7 18030.3 309.297  25
   4   2  -7 17783.4 351.297  12
   2   4   7 17583.6 314.640   4
   2   4   7 18494.0 337.703   5
  -2  -4   7 18562.6 330.072  22
   2   4   7 17647.2 362.304  23
   2   4   7 17553.2 328.999  24
  -4  -2  -7 18102.0 356.782  21
  -2   4  -7 18329.6 341.575  21
   2   4   7 17607.4 311.302  22
   4   2  -7 17503.9 343.672  10
   2  -4  -7 17209.5 367.006  21
   2  -4  -7 18033.2 358.690  20
   4   2  -7 17789.7 302.430  19
  -4   2   7 18516.8 394.529  17
  -2   4  -7 19167.9 320.575  16
  -4   2   7 18403.3 396.569  15
   2   4   7 18454.6 298.811   2
  -2   4  -7 18421.5 327.463   3
   2   4   7 17462.7 337.620  14
  -2  -4   7 17522.0 329.072  14
  -2   4  -7 18131.5 296.455   8
  -2   4  -6 13488.6 279.851   1
   2   4   6 13419.4 243.619   2
   2   4   6 13510.2 293.140  27
   2   4   6 12427.9 266.451  25
   2   4   6 12571.4 269.686  24
   4   2  -6 12767.9 288.153  12
   4   2  -6 12285.4 229.410  13
   2   4   6 13299.2 255.000   4
   2   4   6 13548.3 274.405   5
   2   4   6 13027.3 293.843  23
  -2  -4   6 13765.2 252.886  22
   2   4   6 12668.7 236.198  22
  -4  -2  -6 13530.7 286.370  21
  -2   4  -6 13453.5 266.596  21
   4   2  -6 13778.7 288.037  10
   2  -4  -6 13706.8 296.706  21
   4   2  -6 12889.7 233.101  20
   2  -4  -6 13065.1 288.368  20
   4   2  -6 12460.5 230.596  19
  -2  -4   6 12496.9 251.236  17
  -4   2   6 13849.4 316.364  17
  -4   2   6 13666.3 319.282  15
  -2   4  -6 13735.8 250.946  16
   2   4   6 13071.3 242.292   3
   2   4   6 12757.6 259.358  14
  -2  -4   6 13194.6 254.572  14
  -2   4  -6 13642.3 239.366   8
  -2   4  -5 77041.2 941.485   1
   2   4   5 78880.5 882.707   2
   2   4   5 76586.0 942.170  27
   2   4   5 73523.8 916.188  25
   2   4   5 73621.5 919.217  24
   2   4   5 78660.2 925.119  12
   4   2  -5 72742.7 846.008  13
   4   2  -5 75560.2 950.790  12
   2   4   5 77678.9 922.778   5
   2   4   5 73308.4 888.799   4
   2   4   5 74961.7 946.288  23
  -2  -4   5 79636.4 866.058  22
   2   4   5 70471.6 839.182  22
   2   4   5 73811.4 876.678  10
   2  -4  -5 74028.6 933.217  20
   4   2  -5 74155.1 848.376  20
   4   2  -5 73147.4 846.874  19
  -2  -4   5 73175.5 865.256  17
  -4   2   5 77952.8 975.285  16
  -2   4  -5 77899.0 879.628  16
  -4   2   5 76645.4 973.484  15
   2   4   5 77518.4 882.134   3
   2   4   5 72796.3 873.510  14
  -2  -4   5 75124.6 864.260  14
  -2   4  -5 77858.4 869.285   8
   2   4   4 58196.2 705.580   3
   2   4   4 58480.0 756.282  27
   4   2  -4 54161.3 673.155  27
   2   4   4 55415.8 734.776  24
   2   4   4 56328.8 736.639  25
   2   4   4 58662.7 743.066  12
   4   2  -4 55558.2 756.137  12
   4   2  -4 55971.6 754.920  11
   4   2  -4 56212.6 662.308  13
   2   4   4 58768.9 705.356   2
  -2   4  -4 59094.1 766.841   1
   2   4   4 57761.6 704.287   1
  -2  -4   4 60532.3 662.421  22
   2   4   4 57802.3 758.734  23
   2   4   4 57446.8 710.925  10
   2   4   4 55601.7 716.663   9
   2   4   4 57173.3 711.684   4
   2   4   4 57499.8 733.159   5
   4   2  -4 58869.8 664.599  20
   2  -4  -4 59211.5 727.182  18
  -4   2   4 60285.0 779.738  16
  -2  -4   4 58450.3 665.961  17
  -2   4  -4 58747.4 697.387  16
  -4   2   4 59395.8 778.297  15
  -2   4  -4 59553.9 699.446   7
  -2  -4   4 55940.0 659.910  14
   2   4   4 55882.5 668.128  14
  -2   4  -4 61473.4 698.318   8
   2   4   3 31701.1 435.593   3
   4   2  -3 30177.3 413.131  27
   4   2  -3 32353.9 433.341  26
   2   4   3 31590.5 474.828  27
   2   4   3 30260.0 454.796  24
   2   4   3 30457.2 455.963  26
   2   4   3 30341.1 456.338  25
   4   2  -3 29665.9 471.318  12
   2   4   3 31385.2 466.818  12
   2   4   3 32296.6 436.767   2
   2   4   3 31831.6 435.813   1
  -2  -4   3 30800.1 364.886  22
   2   4   3 30838.2 472.013  23
   4   2  -3 29952.9 465.736  11
   2   4   3 31297.3 444.173  10
   2   4   3 31461.9 438.944   4
   2   4   3 30334.4 458.919   6
   2   4   3 31074.9 453.335   5
   4   2  -3 30902.8 384.243  20
   2  -4  -3 30569.6 434.507  18
  -2  -4   3 30084.1 369.105  17
  -4   2   3 30301.7 478.116  16
   4  -2   3 30719.2 431.763  18
  -4   2   3 31581.3 481.712  15
  -4  -2  -3 30140.8 420.186  16
  -2   4  -3 31484.4 421.400  16
  -2   4  -3 31571.8 414.802   7
   4   2  -3 30503.6 387.336  13
   2   4   3 29649.8 438.131   9
  -2   4  -3 32784.6 430.906   8
   2   4   2 20148.3 322.235   4
   2   4   2 20260.5 317.026   3
   2   4   2 19935.9 344.610  27
   4   2  -2 20697.7 312.608  26
   4   2  -2 19748.7 306.215  27
   2   4   2 19681.9 335.491  25
   2   4   2 19419.7 333.190  26
   2   4   2 19110.7 331.197  24
   2   4   2 20713.7 350.803  12
   4   2  -2 20083.3 351.123  12
   2   4   2 19701.1 318.134   1
   2   4   2 20555.9 319.131   2
   2   4   2 19007.6 337.724  23
   4   2  -2 18294.6 331.500  11
   2   4   2 20743.3 344.757  11
   2   4   2 19744.2 329.405  10
  -2   4  -2 20203.8 263.896   6
   2   4   2 20368.0 329.946   5
   2   4   2 19300.8 327.318   6
   4   2  -2 20911.9 268.064  20
   2  -4  -2 19867.2 305.823  18
   4  -2   2 19909.7 310.195  18
   4   2  -2 20718.6 305.250  18
  -2  -4   2 18761.3 229.544  17
  -4   2   2 19268.4 344.244  16
  -2   4  -2 20168.5 304.514  16
  -4  -2  -2 19474.9 298.742  16
   4   2  -2 19626.3 284.954   7
  -2   4  -2 19684.3 287.545   7
   2   4   2 19540.2 317.062   7
   2   4   2 19437.4 314.296  13
   4   2  -2 18845.2 268.014  13
   2   4   2 19285.3 318.290   8
   2   4   2 19667.8 322.589   9
  -2   4  -2 21037.3 319.973   8
   2   4   1 6727.41 160.370   3
   2   4   1 6250.00 156.569   4
   2   4   1 5835.21 164.515  25
   2   4   1 5913.37 164.008  26
   2   4   1 6009.50 165.123  24
   2   4   1 6294.01 183.143  12
   4   2  -1 6361.89 152.901  27
   4   2  -1 6991.98 156.615  26
   2   4   1 6095.34 171.945  27
   2   4   1 6165.26 169.283  23
   2   4   1 6611.96 163.846   5
   2   4   1 6139.31 162.556   6
   2   4   1 6850.82 173.332  10
   2   4   1 6427.40 173.902  11
   4   2  -1 5914.26 161.271  11
   2   4   1 6700.51 160.102   2
   2   4   1 6314.16 158.016   1
   4   2  -1 6133.91 139.141  18
   4  -2   1 6267.62 151.287  18
   2  -4  -1 5987.98 140.671  18
  -2   4  -1 6515.39 151.787  16
  -4   2   1 6257.06 171.301  16
  -4  -2  -1 5833.36 137.995  16
  -2   4  -1 7379.13 141.014   7
   4   2  -1 6298.27 171.100   6
   2   4   1 6428.28 154.139   7
   4   2  -1 6652.07 130.394   7
   4   2  -1 5769.38 122.133  13
   2   4   1 6167.09 153.501  13
   2   4   1 6197.15 152.769   8
   2   4   1 6149.03 161.019   9
   2   4   0 2266.83 91.8070   3
   2   4   0 2066.75 89.9234   4
   2   4   0 2765.62 110.108  25
   2   4   0 2620.39 106.881  24
   2   4   0 2587.55 105.800  26
   2   4   0 1984.00 105.616  12
  -2   4   0 1915.69 84.7300  13
   4   2   0 2743.28 96.2203  26
   2   4   0 2170.98 106.261  27
   2   4   0 1958.76 95.2990  23
   2   4   0 1955.63 87.9747   5
   4   2   0 2886.42 110.280  11
   2   4   0 1868.63 98.2486  11
   2   4   0 2207.80 91.5705   1
   2   4   0 2334.41 93.1804   2
   2  -4   0 1777.55 72.1573  18
   4  -2   0 1831.48 84.8916  18
   4   2   0 1997.51 73.3210  18
  -2   4   0 1810.20 84.1889  16
  -4  -2   0 1815.01 74.7926  16
   4   2   0 2186.66 76.3693   8
   4   2   0 1810.11 63.9684   7
  -2   4   0 1962.34 74.1173   7
   2   4   0 1875.37 81.6176   7
   2   4   0 1880.92 88.0687   6
   4   2   0 1814.86 89.0616   6
   2   4   0 1767.20 86.8233  13
   2   4   0 1815.92 89.2259   9
   2   4   0 1916.92 83.1705   8
   2   4  -1 6100.51 172.262  27
   4   2   1 6886.54 153.883  26
   2   4  -1 5985.11 165.948  25
   2   4  -1 6253.09 167.110  26
   2   4  -1 5961.74 163.855  24
  -2   4   1 6464.28 143.558  13
   2   4  -1 6462.22 187.546  12
   2   4  -1 6107.32 157.876  13
   2   4  -1 6184.60 162.051  23
   2   4  -1 6073.59 150.132   5
   2   4  -1 6366.88 153.193   2
   2   4  -1 6415.08 154.316   1
   2   4  -1 6665.50 180.556  10
   2   4  -1 6243.51 180.708  11
   2  -4   1 6482.59 134.980  18
   4   2   1 6289.15 127.844  18
   4  -2  -1 5827.02 154.431  18
  -4  -2   1 6247.96 140.699  16
  -2   4   1 6274.26 157.808  16
  -2   4   1 6005.24 146.314  15
  -4   2  -1 6127.31 161.775  16
   2   4  -1 6492.91 154.865   3
   2   4  -1 6490.56 154.392   4
  -2   4   1 6660.34 143.273   7
   2   4  -1 6347.63 149.870   7
   2   4  -1 6135.53 160.054   6
   4   2   1 5757.34 119.994   7
   4   2   1 5916.93 154.996   6
   2   4  -1 6077.66 161.969   9
   2   4  -1 6230.75 150.748   8
   4   2   1 5860.76 122.069   8
   2   4  -2 20682.3 318.415   3
   2   4  -2 20317.6 312.480   4
   2   4  -2 20661.5 317.313   1
   2   4  -2 20954.2 317.234   2
   2   4  -2 19503.6 349.544  27
   4   2   2 19108.2 309.099  26
   2   4  -2 19842.3 339.254  25
   2   4  -2 19886.2 336.873  26
   2   4  -2 20112.2 337.847  24
   2   4  -2 19674.6 329.559  13
   2   4  -2 20284.9 373.782  12
   2   4  -2 19939.4 325.632  23
  -2  -4  -2 19248.6 261.930  21
   4   2   2 19271.7 323.667   5
   2   4  -2 19679.3 314.158   5
   2   4  -2 19483.4 351.643  10
   2   4  -2 19967.6 367.850  11
   4   2   2 19195.2 274.835  18
   4  -2  -2 19542.9 330.736  18
   2  -4   2 20039.6 292.585  18
  -2   4   2 20492.9 330.279  16
  -4  -2   2 19993.0 302.358  16
  -4   2  -2 20213.6 331.934  16
  -2   4   2 20449.9 323.175  15
   2   4  -2 19593.0 328.639   6
   4   2   2 19621.2 317.359   6
   2   4  -2 20596.7 319.317   7
  -2   4   2 20454.6 294.543  13
   2   4  -2 20229.7 334.248   9
   2   4  -2 20176.5 320.369   8
   4   2   2 19353.1 269.284   8
   2   4  -3 32619.7 438.831   3
   2   4  -3 31606.7 429.731   4
   2   4  -3 32725.5 439.042   1
   2   4  -3 32285.4 435.576   2
   4   2   3 31657.5 436.111  26
  -2   4   3 30518.0 450.284  27
   2   4  -3 30489.7 477.965  27
   2   4  -3 30976.5 465.204  25
   2   4  -3 31076.8 467.147  24
   2   4  -3 30925.5 465.143  26
   2   4  -3 32519.6 514.627  12
   2   4  -3 30828.3 458.169  13
   2   4  -3 31572.6 512.075  11
   2   4  -3 32083.8 438.150   5
   4   2   3 31109.8 448.031   5
   2   4  -3 32358.8 450.521  23
  -2  -4  -3 31182.9 403.979  21
   2   4  -3 31667.1 489.681  10
  -2  -4  -3 32308.3 379.873  19
   4   2   3 29974.9 394.986  18
   4  -2  -3 30875.9 468.693  18
  -2   4   3 32361.6 441.446  17
  -4  -2   3 30787.3 427.522  16
  -4   2  -3 31630.1 459.380  16
  -4  -2   3 31096.4 441.097  15
  -2   4   3 31787.0 459.712  15
   4   2   3 31570.7 440.709   6
   2   4  -3 31117.0 462.980   6
   2   4  -3 31934.9 450.171   7
  -2   4   3 33996.1 415.758  13
   4   2   3 31560.4 404.859   9
   2   4  -3 31601.9 464.765   9
   2   4  -3 31809.6 453.666   8
   4   2   3 30465.3 390.327   8
  -2   4   4 58838.8 766.853   1
   2   4  -4 60559.1 712.984   1
   2   4  -4 60168.0 711.587   2
   4   2   4 58959.7 715.222  26
   2   4  -4 59531.6 765.168  27
  -2   4   4 58442.1 725.787  27
   2   4  -4 58935.3 753.486  24
   2   4  -4 58594.3 754.931  25
   2   4  -4 60755.2 811.957  12
   2   4  -4 59568.9 756.861  13
   2   4  -4 61172.7 816.211  11
   2   4  -4 58827.1 701.143   4
   4   2   4 56381.8 726.169   5
   2   4  -4 59214.7 718.378   5
   2   4  -4 58396.5 726.504  23
   4   2   4 57479.9 720.417  23
  -2  -4  -4 57427.6 699.459  21
   2   4  -4 60744.6 790.747  10
  -2  -4  -4 60550.8 672.205  19
   4  -2  -4 58228.7 765.394  18
  -2   4   4 58940.4 733.644  17
  -4  -2   4 59063.5 754.226  17
  -4  -2   4 57522.0 730.050  15
  -2   4   4 58704.2 760.345  15
  -4   2  -4 60221.4 746.116  16
   2   4  -4 59752.9 710.233   3
   2   4  -4 58509.1 756.872   6
   4   2   4 58184.2 716.517   6
   2   4  -4 60063.7 746.336   8
   2   4  -4 58923.0 751.509   9
   4   2   4 55082.9 661.335   9
  -2   4   5 75687.9 949.125   1
   2   4  -5 77471.1 888.188   2
   4   2   5 77163.6 901.305  26
  -2   4   5 75885.7 904.937  27
   2   4  -5 77907.5 943.265  24
   2   4  -5 78425.6 942.670  25
   2   4  -5 77033.1 1007.28  12
   4   2   5 73672.6 908.446   5
   2   4  -5 78880.8 876.282   4
   2   4  -5 75041.2 901.784   5
   2   4  -5 78525.2 914.244  23
   4   2   5 76331.6 907.810  23
  -4  -2   5 76028.9 888.881  22
  -2  -4  -5 76148.5 909.072  21
   2   4  -5 79970.4 991.609  10
   4  -2  -5 77021.3 967.627  20
  -2  -4  -5 78918.3 876.606  19
   4  -2  -5 74978.7 968.678  18
  -2   4   5 78768.6 941.791  17
  -4   2  -5 78770.8 937.452  16
  -2   4   5 79322.1 968.037  15
  -4  -2   5 76811.1 932.601  15
   2   4  -5 77547.2 888.533   3
   2   4  -5 78992.6 951.850   9
   4   2   5 75665.1 903.789   6
   4  -2  -6 12687.5 292.472  20
  -2  -4  -6 13902.6 246.935  19
   2   4  -6 14228.5 315.096  10
   2   4  -6 13559.6 236.976   2
  -2   4   6 13038.8 276.145   1
   2   4  -6 13500.7 283.388   9
  -4  -2   6 12299.6 290.598  17
  -4   2  -6 13594.1 276.643  16
  -2   4   6 13414.2 305.554  15
  -4  -2   6 12635.1 278.625  15
   2   4  -6 13314.6 254.524  23
   4   2   6 12973.5 253.964  23
   4   2   6 12650.0 250.967   5
   2   4  -6 13079.8 221.072   4
   4   2   6 13504.0 254.550   6
  -4  -2   6 13084.6 254.428  22
  -2  -4  -6 12977.7 267.397  21
   2   4  -6 13528.0 277.623  24
   2   4  -6 13413.9 274.313  25
   2   4  -7 18459.7 333.879  24
   4   2   7 17671.1 315.546   6
  -2   4   7 17659.0 327.297   1
  -4  -2   7 17529.4 325.992  22
  -2   4   7 18294.8 346.695  22
  -2  -4  -7 17896.9 344.280  21
   2   4  -7 18849.6 380.745  10
   2   4  -7 18524.2 355.090   9
  -4  -2   7 17006.6 368.164  17
  -2   4   7 18428.8 365.757  17
  -4   2  -7 18394.3 343.923  16
  -2   4   7 18953.9 386.605  15
  -4  -2   7 17919.6 356.191  15
  -2   4   7 17557.0 324.919   3
   2   4  -7 18711.1 292.019   2
  -2   4   7 17488.9 320.782   4
  -2   4   7 18546.9 362.799  14
   2   4  -7 18492.1 334.341  25
   4   2   7 18061.1 309.083  25
  -2  -4  -7 19604.3 326.088  19
   4  -2  -7 17811.6 366.114  20
   2   4  -8 20496.0 383.122   9
  -4  -2   8 18963.5 407.834  17
  -2   4   8 19060.6 401.465  17
  -4   2  -8 19938.8 376.837  16
  -4  -2   8 18603.4 382.557  15
  -2   4   8 20104.8 402.712  14
   4   2   8 19499.0 342.655   6
   2   4  -8 20303.3 404.827  10
  -4  -2   8 19626.8 367.566  22
  -2   4   8 19301.9 376.287  22
  -2  -4  -8 19335.6 384.280  21
   4  -2  -8 19507.3 396.706  20
   4  -2  -9 14878.7 343.981  19
  -4  -2   9 14441.7 364.822  17
  -2   4   9 15160.5 362.201  17
  -4   2  -9 14962.2 326.995  16
  -2   4   9 14601.8 353.089  14
   2  -4   9 14990.0 333.886  14
  -4  -2   9 14503.2 361.102  14
   4   2   9 15067.1 325.786  22
  -2   4   9 13770.7 326.223  22
  -4   2  -9 14507.1 352.028  21
   2   4  -9 15084.9 346.498  10
   2   4  -9 15191.2 330.623   9
   4  -2  -9 15019.8 346.578  20
   2  -4  10 35199.3 597.692  14
  -4  -2  10 34888.0 642.667  14
  -2   4  10 35674.8 633.774  14
   4   2  10 34682.3 581.387  22
  -2  -4 -10 35493.9 567.077  19
   4  -2 -10 36208.8 609.768  20
  -4  -2  10 36360.5 595.855  22
  -2   4  10 35373.2 597.232  22
  -2  -4 -10 34639.1 613.348  21
  -4   2 -10 36111.0 624.958  21
   2   4 -10 35852.4 583.668   9
  -2   4  10 35711.0 640.009  17
  -4  -2  10 33744.5 639.336  17
  -4   2 -11 20666.8 427.080  16
  -2   4  11 19766.9 467.372  14
  -4  -2  11 19361.1 470.833  14
   4   2  11 19546.5 423.821  22
   4  -2 -11 20605.5 439.663  20
  -4   2 -11 20734.8 462.900  21
  -4  -2  11 20952.8 437.973  22
  -2  -4 -11 20114.1 456.302  21
  -2   4  11 19971.2 433.864  22
   4  -2 -11 19996.7 435.257  19
  -4  -2  11 18873.7 469.654  17
  -2   4  11 20781.6 482.748  17
  -4   2 -12 84953.5 1164.18  16
  -2   4  12 87913.1 1257.11  14
  -4  -2  12 84987.7 1258.33  14
   4   2  12 86961.5 1189.10  22
   4  -2 -12 86175.9 1182.65  20
  -2  -4 -12 88404.3 1148.76  19
  -4   2 -12 85882.7 1226.81  21
  -4  -2  12 86467.8 1188.92  22
  -2  -4 -12 87886.4 1224.18  21
  -2   4  12 87812.1 1192.44  22
   4  -2 -12 84853.3 1179.95  19
  -2   4  12 89579.0 1267.36  17
  -4  -2  12 86366.5 1273.70  17
  -4   2 -13 23122.3 491.060  16
  -2   4  13 22716.4 553.518  14
  -4  -2  13 22446.5 555.461  14
   2  -4  13 24111.5 534.891  22
   4   2  13 22540.2 505.754  22
  -2  -4 -13 22724.1 470.098  19
   4  -2 -13 22957.9 501.514  20
  -4  -2  13 23685.0 510.539  22
  -4   2 -13 23491.7 534.785  21
  -2   4  13 22501.8 504.259  22
  -2  -4 -13 22847.9 528.962  21
   4  -2 -13 23818.9 504.834  19
  -4  -2  13 22343.0 561.541  17
  -2   4  14 22948.2 561.359  14
  -4  -2  14 21668.0 557.013  14
   4   2  14 22481.7 515.836  22
   2  -4  14 22896.5 543.101  22
  -2  -4 -14 21886.8 471.283  19
   4  -2 -14 21542.9 494.133  20
  -2  -4 -14 22010.9 531.675  21
  -4  -2  14 22631.3 512.107  22
  -2   4  14 22198.2 507.824  22
  -4   2 -14 22502.2 537.600  21
   4  -2 -14 21959.8 493.552  19
  -4   2 -14 20490.6 478.271  16
   2   4 -15 5731.43 239.781   8
   2  -4  15 6678.39 289.476  22
  -2  -4 -15 6123.36 239.769  19
   4  -2 -15 6131.33 254.354  19
  -4  -2  15 6001.74 260.320  22
  -2   4  15 6078.90 259.664  22
  -2  -4 -15 6168.80 280.897  21
  -4   2 -15 6265.71 282.657  21
   4   2  15 6338.22 268.821  22
  -2   4  15 6395.28 294.332  14
  -4  -2  15 5747.95 286.331  14
  -4   2 -15 5787.55 246.032  16
  -2   4  16 10023.1 369.497  14
  -4  -2  16 9769.55 374.928  14
   2  -4  16 10430.2 369.695  22
  -4   2 -16 9759.90 355.236  21
  -4  -2  16 10814.2 344.510  22
  -2  -4 -16 10112.3 354.209  21
   4   2  16 9597.09 336.978  22
   2   4 -16 9404.57 302.365   8
  -4   2 -16 9633.21 319.462  16
  -2  -4 -16 9555.68 305.246  19
   4  -2 -16 10403.7 339.964  19
   4   2  17 5294.06 243.558  22
   4  -2 -17 5167.32 229.686  19
  -2  -4 -17 5149.12 220.059  19
  -4   2 -17 5579.22 236.855  16
  -2   4  17 5417.09 266.840  14
  -4  -2  17 5212.68 270.843  14
   4   2  18 20270.9 468.000  22
  -4  -2  18 20666.1 468.483  22
   2  -4  18 20728.8 514.218  22
  -4   2 -18 20610.3 501.439  21
  -2  -4 -18 20338.5 492.532  21
   4   2  19 15212.6 370.979  22
  -4   2 -19 15889.0 405.768  21
   2  -4  19 16752.7 423.302  22
   4  -2 -19 14971.3 360.617  19
  -2  -4 -19 15403.9 399.852  21
  -4   2 -19 14422.3 358.727  16
  -2   4  19 16375.2 417.072  14
  -4  -2  19 16203.1 425.416  14
   2   4 -20 11560.2 312.491   7
   2  -4  20 13024.7 341.088  22
   4   2  20 12477.3 296.269  22
  -4   2 -20 12535.7 326.688  21
  -2  -4 -20 12518.8 326.797  21
   4  -2 -20 11981.8 291.454  19
  -4   2 -20 11707.3 290.733  16
  -2   4  20 13419.3 337.124  14
  -4  -2  20 12991.3 339.075  14
   2   4 -21 6062.23 193.457   7
  -4   2 -21 6058.25 192.324  21
  -2  -4 -21 6088.49 185.834  16
  -4  -2  21 6487.86 202.117  14
  -2  -4 -22 7652.63 178.821  16
   2   4 -22 7688.75 180.585   7
   4   3 -21 1142.19 84.4516   7
  -4   3  21 1389.36 100.756  14
  -4  -3 -21 1206.01 93.3820  21
   4  -3  21 1289.22 101.254  22
   4  -3  21 1301.92 92.2849  18
  -4  -3 -21 1163.99 85.5492  16
   4  -3  20 7421.86 232.984  18
  -4  -3 -20 6863.86 217.938  16
   3  -4 -20 7095.00 215.962  19
  -4  -3 -20 7153.31 237.650  21
   4  -3  20 7286.67 249.402  22
   4   3 -20 6611.44 222.618   7
   4   3 -20 6121.56 184.040   8
  -4   3  20 7697.91 256.422  14
  -4   3  19 14280.1 394.487  14
   3  -4 -19 13089.5 331.501  19
  -4  -3 -19 12919.9 357.930  21
  -3  -4  19 14147.4 338.509  22
   4  -3  19 14260.1 387.774  22
   4   3 -19 12360.0 313.947   8
  -4  -3 -19 12910.8 335.371  16
   4  -3  18 16281.3 443.855  22
  -3  -4  18 16211.3 396.189  22
  -4  -3 -18 15610.4 420.467  21
  -4   3  18 16146.0 457.927  14
   4   3 -18 14694.1 380.788   8
   4  -3  17 23499.6 563.326  22
  -4   3  17 24318.1 594.455  14
   3  -4 -17 24571.2 530.927  19
  -4  -3 -17 23096.7 549.982  21
  -3  -4  17 25345.9 534.158  22
   4  -3  16 9303.37 348.486  22
  -3  -4  16 8782.07 331.030  14
  -4   3  16 9540.57 369.358  14
   3  -4 -16 9478.29 318.838  19
  -3  -4  16 9660.62 323.161  22
  -4  -3 -16 8801.35 331.836  21
   4  -3  15 88654.8 1310.62  22
   3  -4 -15 86933.1 1234.65  19
  -4   3  15 87705.0 1357.38  14
  -3  -4  15 82255.3 1276.81  14
  -3  -4  15 91961.0 1263.87  22
  -3   4 -15 90428.3 1293.74  21
  -4  -3 -15 84785.3 1284.93  21
   3  -4 -14 22066.1 507.177  19
  -4  -3 -14 22326.8 537.919  21
  -3  -4  14 23705.5 523.794  22
  -3   4 -14 23076.7 537.971  21
  -3  -4  14 21439.3 533.470  14
  -4   3  14 22897.0 583.278  14
  -3  -4  13 23476.5 550.697  14
   3   4  13 25355.3 554.713  14
  -4   3  13 25506.9 604.766  14
  -3   4 -13 26289.1 562.851  21
  -3  -4  13 25584.0 537.991  22
  -4  -3 -13 24962.0 559.459  21
  -4   3  13 25001.5 606.698  17
   3  -4 -13 25006.7 535.932  19
   3  -4 -13 24556.7 530.564  20
  -3   4 -13 24362.0 494.789  16
  -3   4 -12 15763.3 368.264  16
  -4   3  12 16239.7 457.167  14
  -3  -4  12 14704.4 408.244  14
   3   4  12 16207.0 413.140  14
  -3   4 -12 16396.5 420.617  21
  -4  -3 -12 15360.2 412.230  21
  -3  -4  12 16712.3 405.276  22
  -4   3  12 15896.1 454.123  17
   3  -4 -12 15725.9 400.006  19
   3   4  12 16028.9 403.084  27
   3  -4 -12 15797.3 399.738  20
   3  -4 -11 5657.74 226.738  20
  -4  -3 -11 5363.42 199.924  19
  -3   4 -11 5604.57 205.572  16
   3   4  11 5661.06 230.208  14
  -4   3  11 5718.23 257.225  14
  -3  -4  11 6115.11 225.562  22
  -3   4 -11 5924.08 234.238  21
  -4  -3 -11 5863.89 237.557  21
  -4   3  11 5793.32 262.060  17
   3  -4 -11 5684.09 228.706  19
   4   3 -11 5810.86 218.265   9
   3   4  11 6043.23 232.438  27
  -4   3  10 17572.0 437.800  17
  -3   4 -10 16958.8 358.498  16
   3   4  10 16502.5 387.054  14
  -3  -4  10 15761.1 383.675  14
  -3   4 -10 16782.5 392.169  21
  -4  -3 -10 17458.8 404.273  21
   3  -4 -10 16744.3 389.352  20
  -4  -3 -10 16644.8 350.848  19
   3   4  10 16696.1 389.350  27
   3  -4 -10 16478.0 388.081  19
  -3  -4   9 56838.6 852.610  17
  -4   3   9 62677.9 935.592  17
  -3   4  -9 64032.9 833.489  16
  -4   3   9 61399.1 941.459  15
   3   4   9 60960.2 860.586  14
  -3  -4   9 58513.2 856.107  14
  -4  -3  -9 62667.5 884.161  21
   4   3  -9 60084.3 862.196  10
  -4  -3  -9 61759.3 818.767  19
   3  -4  -9 61609.5 878.806  20
   3   4   9 60975.1 881.179  27
   3  -4  -9 60113.2 871.160  19
  -4  -3  -8 32468.3 481.793  19
   3  -4  -8 30228.3 537.340  20
  -3  -4   8 29332.3 503.427  14
   3   4   8 29714.2 505.351  14
  -4   3   8 31460.8 570.261  17
  -3  -4   8 29960.0 510.062  17
  -3   4  -8 32059.8 497.235  16
  -4   3   8 31273.4 579.309  15
   3   4   8 30043.7 522.562  23
   3   4   8 29435.1 477.129   5
  -3   4  -8 32065.3 527.379  21
   4   3  -8 29803.4 524.464  10
   3   4   7 61744.4 845.022  23
   4   3  -7 58222.3 777.402  13
   4   3  -7 60425.3 865.699  12
   3   4   7 61560.8 846.757   6
   3   4   7 61391.7 798.378   5
  -3   4  -7 65210.8 836.730  21
  -4  -3  -7 61809.6 832.300  21
   4   3  -7 64350.4 859.518  10
  -4  -3  -7 65028.0 779.774  19
   3  -4  -7 59298.7 849.396  20
  -3   4  -7 59118.1 818.022   1
  -3  -4   7 57580.0 798.970  17
  -4   3   7 64544.6 891.342  17
  -3   4  -7 65339.3 808.456  16
  -4   3   7 62675.3 898.751  15
   3   4   7 61567.8 809.373  14
  -3  -4   7 59614.7 802.211  14
   3   4   7 63720.4 859.467  27
   3   4   7 59907.5 803.939  25
   3   4   7 60721.5 806.421  24
   4   3  -7 61905.3 794.904  26
   4   3  -7 63313.0 798.200  25
   4   3  -7 62888.6 797.573  24
   3   4   6 29698.6 494.307  23
   4   3  -6 27940.3 512.050  12
   4   3  -6 27656.2 434.352  13
   3   4   6 29907.2 491.220   6
   3   4   6 30562.7 466.806   5
  -4  -3  -6 29625.3 479.135  21
   4   3  -6 30170.9 504.849  10
   3  -4  -6 29102.7 499.638  20
   4   3  -6 30449.8 464.779  26
   3   4   6 31134.7 507.920  27
  -3  -4   6 29314.4 451.934  17
  -4   3   6 30602.9 520.939  17
  -3   4  -6 31448.5 464.524  16
  -4   3   6 30266.8 530.593  15
   3   4   6 30546.3 449.447   2
  -3  -4   6 29505.2 449.090  14
   3   4   6 29999.5 473.275  24
   4   3  -6 30646.5 465.492  25
   3   4   6 29648.7 472.762  25
   4   3  -6 30871.8 467.450  24
   3   4   6 29202.2 466.475  26
   3   4   5 69999.4 840.816   2
   3   4   5 69599.8 899.934  27
   4   3  -5 70212.9 857.405  26
   4   3  -5 72578.8 866.569  25
   3   4   5 67457.7 868.983  25
   3   4   5 67656.1 866.926  24
   4   3  -5 66812.5 820.783  13
   4   3  -5 67529.5 924.048  11
   4   3  -5 67592.9 927.542  12
   3   4   5 66789.0 859.948   5
   3   4   5 68971.5 852.868   4
   3   4   5 67025.9 880.150   6
   3   4   5 68755.1 894.450  23
  -4  -3  -5 68236.9 863.813  21
   3   4   5 66356.1 825.181   9
   3   4   5 67058.6 839.273  10
   4   3  -5 70339.0 904.208  10
   3  -4  -5 69508.1 905.281  20
   3  -4  -5 68531.8 884.249  18
  -3  -4   5 66660.5 821.479  17
  -4   3   5 73186.8 926.437  17
  -3   4  -5 71967.5 855.510  16
  -4   3   5 71530.5 932.093  15
  -3   4  -5 72070.6 820.101   7
  -3  -4   5 65105.0 816.214  14
  -3   4  -5 74146.1 816.471   8
   3   4   4 75947.8 954.923  24
   3   4   4 74668.6 954.254  25
   4   3  -4 77122.8 1010.43  11
   4   3  -4 75720.5 901.776  13
   4   3  -4 78707.3 1010.68  12
   3   4   4 79942.9 986.019  27
   4   3  -4 75039.2 922.414  27
   3   4   4 77836.3 974.865  23
   3   4   4 79911.8 938.230   4
   3   4   4 77085.7 964.329   6
   3   4   4 79362.3 946.431   5
   3   4   4 79146.8 939.201  10
   4   3  -4 81076.4 986.910  10
   3   4   4 78879.7 925.056   2
   3  -4  -4 78728.4 959.034  18
  -4   3   4 80318.1 1004.05  16
  -3  -4   4 76587.7 886.456  17
   4  -3   4 78591.7 935.157  18
  -3   4  -4 79092.2 934.553  16
  -4   3   4 81248.8 1005.08  15
  -3   4  -4 80818.0 891.090   7
  -3  -4   4 76074.8 883.153  14
   3   4   4 77452.0 922.683   9
   3   4   3 130056. 1500.49  25
   3   4   3 131016. 1499.75  24
   4   3  -3 134874. 1553.14  12
   3   4   3 134488. 1525.49  27
   4   3  -3 131019. 1472.22  27
   3   4   3 134761. 1516.08  23
   3   4   3 131190. 1505.05   6
   3   4   3 134569. 1476.39   4
   3   4   3 133253. 1485.46   5
   4   3  -3 131573. 1543.40  11
   4   3  -3 139351. 1526.13  10
   3   4   3 135213. 1488.78  10
   3   4   3 136772. 1468.52   2
   3  -4  -3 134121. 1488.54  18
   4  -3   3 134569. 1469.22  18
  -4   3   3 136515. 1539.44  16
  -3  -4   3 128897. 1403.27  17
  -4  -3  -3 131348. 1436.22  16
  -3   4  -3 137961. 1478.19  16
  -4   3   3 134634. 1533.33  15
   4   3  -3 135246. 1457.31   7
  -3   4  -3 136282. 1415.57   7
   4   3  -3 129231. 1435.21  13
   3   4   3 133450. 1471.27   9
   3   4   3 132242. 1477.73   8
   3   4   2 46361.5 595.311   3
   3   4   2 44642.3 619.667  25
   3   4   2 44499.8 619.616  24
   4   3  -2 47621.4 665.748  12
   3   4   2 46087.3 653.956  12
   3   4   2 46205.5 639.151  27
   4   3  -2 44513.7 601.308  27
   3   4   2 45069.8 626.218  23
   3   4   2 46595.3 609.820   5
   3   4   2 45289.5 594.586   4
   3   4   2 47078.6 645.130  11
   4   3  -2 44111.5 648.318  11
   3   4   2 45361.6 616.836  10
   3   4   2 47336.7 596.619   2
   4  -3   2 46704.0 592.327  18
   3  -4  -2 45282.6 599.193  18
  -3  -4   2 42618.9 518.894  17
  -4   3   2 46958.8 642.474  16
  -4  -3  -2 44483.0 558.823  16
  -4   3   2 46794.3 636.984  15
  -3   4  -2 46211.4 601.832  16
  -3   4  -2 47398.9 543.306   7
   4   3  -2 43706.5 640.595   6
   3   4   2 45494.3 591.755   7
   4   3  -2 46268.9 572.198   7
   3   4   2 44882.3 618.766   6
   3   4   2 45986.3 594.375  13
   4   3  -2 44065.9 561.842  13
   3   4   2 45795.3 602.512   9
   3   4   2 45539.1 591.883   8
   3   4   1 13489.1 251.741   3
   3   4   1 13263.1 270.017  25
   3   4   1 13028.7 267.853  24
   4   3  -1 13881.6 296.228  12
   3   4   1 14288.8 299.871  12
   4   3  -1 13368.0 262.919  27
   3   4   1 13185.0 277.799  27
   3   4   1 13652.9 274.835  23
   3   4   1 13354.0 260.686   5
   3   4   1 13711.7 255.919   4
   3   4   1 13400.8 271.294  10
   4   3  -1 12451.9 275.507  11
   3   4   1 13720.2 286.804  11
   3   4   1 13176.0 248.951   2
   4  -3   1 13156.7 248.812  18
   3  -4  -1 13105.9 244.599  18
  -3   4  -1 13834.3 261.508  16
  -4   3   1 13017.3 275.799  16
  -3  -4   1 12739.7 187.901  17
  -4  -3  -1 12898.8 218.821  16
  -3   4  -1 14016.4 214.736   7
   3   4   1 13792.5 248.365   7
   3   4   1 13483.6 269.728   6
   4   3  -1 13338.7 227.755   7
   4   3  -1 13342.5 280.984   6
   3   4   1 12918.3 246.190  13
   4   3  -1 12712.7 225.249  13
   3   4   1 13098.8 245.594   8
   4   3  -1 13452.1 244.222   8
   3   4   1 13958.6 261.276   9
   4   3   0 269843. 2839.06   2
   3   4   0 272712. 2836.41   3
   3   4   0 278239. 2888.09  27
   4   3   0 276541. 2862.01  27
   3   4   0 267593. 2868.97  25
   3   4   0 265054. 2871.23  24
  -3   4   0 274915. 2807.51  13
   3   4   0 274310. 2921.16  12
   3   4   0 268406. 2863.69  23
   3   4   0 272134. 2852.20   5
   4   3   0 273802. 2866.57   5
   3   4   0 270207. 2832.38   4
   3   4   0 264630. 2832.55   2
   3   4   0 271696. 2902.67  11
   3   4   0 272800. 2881.64  10
   4   3   0 275733. 2891.31  11
   3  -4   0 268952. 2821.43  18
   4  -3   0 276198. 2842.05  18
  -4   3   0 274317. 2879.20  16
  -3   4   0 279724. 2860.01  16
  -4  -3   0 276778. 2784.63  16
   4   3   0 276230. 2874.34   6
   3   4   0 279116. 2821.72   7
   4   3   0 279169. 2796.75   7
  -3   4   0 296833. 2787.66   7
   3   4   0 269149. 2866.11   6
   4   3   0 264442. 2800.11  13
   3   4   0 274226. 2833.93  13
   4   3   0 272611. 2808.43   8
   3   4   0 274809. 2828.41   8
   3   4   0 266078. 2852.32   9
   3   4  -1 13611.1 253.357   3
   3   4  -1 13286.5 279.477  27
   3   4  -1 13747.5 274.588  24
   3   4  -1 13613.7 274.134  25
  -3   4   1 13788.9 227.363  13
   3   4  -1 13363.7 303.820  12
   3   4  -1 13821.6 253.976   2
   3   4  -1 13430.9 266.218  23
  -3  -4  -1 12760.0 195.582  21
   4   3   1 13568.9 267.298   5
   3   4  -1 13453.6 249.705   4
   3   4  -1 13757.0 265.365   5
   4   3   1 13503.6 280.971  11
   3   4  -1 13294.3 294.082  11
   3   4  -1 13871.2 285.545  10
   3  -4   1 13645.0 240.594  18
   4  -3  -1 13407.4 258.287  18
  -4  -3   1 13548.0 217.906  16
  -3   4   1 13450.2 268.799  16
  -4   3  -1 13148.3 268.733  16
  -3   4   1 13683.0 263.261  15
   4   3   1 13638.3 231.573   7
   4   3   1 13264.0 268.153   6
   3   4  -1 13121.0 273.420   6
   3   4  -1 13335.1 244.737   7
   3   4  -1 14276.0 257.739  13
   3   4  -1 13104.2 252.841   8
   4   3   1 13097.0 228.032   8
   3   4  -1 13824.5 268.994   9
   4   3   1 13886.5 249.394   9
   3   4  -2 46333.2 597.304   3
   3   4  -2 46385.1 595.748   2
   3   4  -2 46799.9 630.282  25
   3   4  -2 46545.3 628.930  24
   3   4  -2 45572.9 602.405  13
   3   4  -2 45660.4 679.077  12
   3   4  -2 46675.9 638.859  27
   4   3   2 45866.9 615.669  23
   3   4  -2 45530.9 615.530  23
  -3  -4  -2 45620.6 543.893  21
   3   4  -2 46265.5 674.467  11
   3   4  -2 47212.1 650.379  10
   4   3   2 45056.0 613.920   5
   3   4  -2 47212.1 589.759   4
   3   4  -2 46350.7 611.224   5
   4  -3  -2 45559.8 616.278  18
   3  -4   2 46625.7 582.554  18
  -4  -3   2 43879.4 543.217  16
  -3   4   2 47235.2 634.727  16
  -3   4   2 44908.7 624.442  15
  -4  -3   2 44239.8 564.445  15
  -4   3  -2 44628.5 618.156  16
   3   4  -2 47278.4 598.307   7
   3   4  -2 45309.0 637.450   6
   4   3   2 46306.8 617.792   6
  -3   4   2 49509.2 553.168  13
   4   3   2 46585.7 588.171   9
   3   4  -2 46042.9 626.029   9
   4   3   2 45470.5 565.931   8
   3   4  -2 46018.7 605.019   8
   3   4  -3 140780. 1487.70   2
   3   4  -3 134498. 1533.73  27
   3   4  -3 138085. 1528.18  25
   3   4  -3 136117. 1525.64  24
   3   4  -3 132991. 1500.57  13
   3   4  -3 136173. 1593.51  12
   3   4  -3 138369. 1592.93  11
   4   3   3 134132. 1510.56  23
   3   4  -3 133072. 1507.37  23
  -3  -4  -3 133398. 1447.09  21
   3   4  -3 134185. 1510.23   5
   3   4  -3 138288. 1474.36   4
   4   3   3 135231. 1506.63   5
   3   4  -3 134753. 1556.54  10
   3  -4   3 139279. 1479.76  18
   4  -3  -3 131711. 1524.52  18
  -3   4   3 138832. 1544.43  16
  -3   4   3 137905. 1535.01  15
  -4  -3   3 132353. 1457.34  15
  -4   3  -3 134218. 1515.71  16
   4   3   3 131685. 1507.60   6
   3   4  -3 135444. 1495.78   7
   3   4  -3 134715. 1542.67   6
  -3   4   3 147139. 1430.59  13
   4   3   3 130436. 1456.21   8
   3   4  -3 131570. 1521.86   9
   4   3   3 134217. 1462.51   9
   3   4  -3 135808. 1511.04   8
   3   4  -4 77982.4 973.196  27
   3   4  -4 80301.1 970.732  24
   3   4  -4 80299.5 974.547  25
   3   4  -4 78267.7 1041.06  12
   3   4  -4 81411.4 1046.91  11
   3   4  -4 77195.6 956.989  13
   3   4  -4 81626.1 916.194   4
   4   3   4 79415.7 954.330   5
   4   3   4 79358.1 960.359  23
   3   4  -4 80711.6 955.995  23
  -3  -4  -4 78253.0 918.535  21
   3   4  -4 80135.6 1013.13  10
  -3  -4  -4 78094.1 865.983  19
   4  -3  -4 77640.4 984.208  18
  -4  -3   4 78901.3 949.049  17
  -4   3  -4 82609.2 969.199  16
  -3   4   4 80133.4 995.251  15
  -4  -3   4 78234.2 915.956  15
   3   4  -4 80178.0 927.871   2
   3   4  -4 79868.5 955.630   7
   3   4  -4 80699.2 969.196   8
   4   3   4 80045.1 958.177   6
   3   4  -4 79615.9 975.718   9
   4   3   4 76898.0 899.743   9
   4   3   5 67612.9 856.907  25
   3   4  -5 67594.0 868.836  26
   3   4  -5 69297.8 873.053  24
   3   4  -5 69585.4 875.706  25
   3   4  -5 70026.0 946.692  12
   3   4  -5 67669.0 867.424  13
   4   3   5 68813.9 860.725   6
   3   4  -5 71027.6 814.384   4
   4   3   5 68715.2 853.366   5
   4   3   5 68862.0 869.548  23
   3   4  -5 71000.5 859.325  23
  -3  -4  -5 68590.4 842.092  21
  -4  -3   5 68868.0 797.281  22
   3   4  -5 69312.9 917.974  10
  -3  -4  -5 71607.2 795.920  19
   4  -3  -5 66116.0 904.729  20
   4  -3  -5 69136.4 903.383  18
  -3   4   5 68288.2 890.008  17
  -3   4   5 69713.4 913.726  15
  -4   3  -5 71781.6 875.994  16
  -4  -3   5 65549.9 826.717  15
   3   4  -5 72647.2 839.185   2
   3   4  -5 66634.5 870.018  27
   3   4  -5 69714.4 889.294   9
   4   3   6 30562.7 468.910  25
   3   4  -6 31096.2 482.417  25
   4   3   6 30474.6 469.891  24
   3   4  -6 30261.3 476.184  26
   3   4  -6 30920.8 479.959  24
   3   4  -6 28914.5 486.926  13
   3   4  -6 30548.6 547.435  12
   3   4  -6 31079.1 465.363  23
   4   3   6 30229.9 477.056  23
   4   3   6 30636.8 475.989   6
   4   3   6 29954.7 461.721   5
  -3  -4  -6 30089.1 471.291  21
  -4  -3   6 30022.1 434.282  22
   4  -3  -6 29761.5 515.201  20
  -3  -4  -6 31783.8 430.762  19
   3   4  -6 31484.5 527.593  10
   3   4  -6 30532.9 494.768   9
  -3   4   6 30983.6 508.118  17
  -4  -3   6 27859.3 482.547  17
  -4   3  -6 32027.9 487.593  16
  -4  -3   6 29946.8 456.684  15
  -3   4   6 30662.1 525.936  15
   3   4  -6 31248.6 444.426   2
  -3   4   6 29679.5 492.949   1
   4   3   6 30403.1 466.724  26
  -3  -4  -7 63470.5 780.239  19
   4  -3  -7 59806.9 863.097  20
   3   4  -7 66144.0 890.064  10
   4   3   7 61813.7 800.939  25
   3   4  -7 62416.9 819.604  25
   4   3   7 62424.7 802.105  26
   3   4  -7 63306.7 822.051  24
   4   3   7 61554.5 800.089  24
   3   4  -7 64103.2 849.518   9
  -4  -3   7 58626.9 845.120  17
  -3   4   7 64578.5 876.538  17
  -4   3  -7 65799.0 841.126  16
  -3   4   7 64075.8 899.505  15
  -3   4   7 60386.8 823.122   1
   3   4  -7 63757.1 796.756  23
   4   3   7 61814.1 819.071  23
  -4  -3   7 62366.7 790.053  22
  -3  -4  -7 62233.8 829.252  21
   4   3   7 63039.4 819.876   6
   4   3   7 62343.3 796.233   5
  -3   4   8 31346.8 556.708  17
  -4  -3   8 28564.7 529.686  17
  -4   3  -8 31618.6 513.544  16
  -3   4   8 31273.8 572.533  15
  -4  -3   8 29624.9 530.635  14
  -4  -3   8 30539.6 486.038  22
  -3  -4  -8 30201.4 515.474  21
   3   4  -8 30179.6 543.242  10
   3   4  -8 31518.3 525.786   9
   4   3   8 30803.6 498.349   6
  -3  -4  -8 32043.9 475.338  19
   4  -3  -8 30226.9 539.157  20
  -4  -3   9 62460.9 907.426  17
  -3   4   9 63344.5 924.773  17
  -4   3  -9 61853.1 856.756  16
   4   3   9 62199.1 842.273   6
  -4   3  -9 61698.5 896.095  21
   3   4  -9 59487.2 886.387  10
  -3  -4  -9 62807.7 818.181  19
   4  -3  -9 61615.4 897.359  20
  -4  -3   9 61311.2 900.195  14
  -3   4   9 62736.1 915.579  14
   3   4  -9 63173.2 874.781   9
  -4  -3  10 15324.8 394.557  14
  -3  -4 -10 16248.5 345.108  19
   4  -3 -10 17089.9 393.885  20
  -4  -3  10 17008.9 368.465  22
  -3  -4 -10 17614.5 397.770  21
  -4   3 -10 16248.3 395.550  21
   4  -3 -10 16283.9 386.584  19
   3   4 -10 16074.1 372.326   9
  -4  -3  10 15184.0 394.490  17
  -3   4  10 17250.8 424.125  17
  -3   4  11 6028.70 252.114  14
  -4  -3  11 5234.82 234.720  14
   4  -3 -11 5429.34 224.581  20
  -3  -4 -11 5902.39 205.253  19
  -4   3 -11 5842.07 243.720  21
  -4  -3  11 6165.88 222.978  22
  -3  -4 -11 6383.72 246.353  21
   4  -3 -11 5713.11 229.591  19
  -4   3 -11 5585.86 214.436  16
  -4  -3  11 5702.78 246.381  17
  -3   4  11 6095.02 254.742  17
  -3   4  12 15525.2 437.739  14
  -4  -3  12 14973.4 423.895  14
   4  -3 -12 15029.2 391.932  20
  -3  -4 -12 15584.8 366.203  19
  -3  -4 -12 16419.1 424.025  21
  -4  -3  12 16650.5 395.911  22
  -4   3 -12 15564.3 414.337  21
   4  -3 -12 15460.4 397.941  19
  -4   3 -12 15595.5 381.936  16
  -4  -3  12 15245.2 429.244  17
  -3   4  12 15688.8 443.848  17
  -4  -3  13 24301.6 573.558  14
  -3   4  13 25380.9 589.479  14
   4  -3 -13 24726.4 532.963  20
  -3  -4 -13 24976.3 496.975  19
  -4  -3  13 26220.5 537.210  22
  -3  -4 -13 24904.2 555.707  21
  -4   3 -13 25927.0 569.991  21
   4  -3 -13 24458.7 531.338  19
  -3   4  13 24812.1 589.577  17
  -4   3 -13 25410.9 517.852  16
  -4  -3  14 20665.9 535.860  14
  -3   4  14 22151.4 560.830  14
   4  -3 -14 21779.8 502.192  19
  -3  -4 -14 21280.7 465.371  19
   3  -4  14 22418.0 540.389  22
  -4  -3  14 22876.2 507.461  22
  -4   3 -14 23073.2 542.873  21
  -3  -4 -14 21570.7 525.972  21
  -4   3 -14 22518.6 493.387  16
  -4   3 -15 87675.6 1222.94  16
   3   4 -15 83787.2 1225.21   8
   4  -3 -15 87180.1 1236.71  19
  -3  -4 -15 85312.8 1188.88  19
  -3  -4 -15 88509.2 1292.86  21
  -4  -3  15 90340.1 1249.77  22
  -4   3 -15 87360.9 1295.93  21
   3  -4  15 90917.7 1319.07  22
  -4  -3  15 84331.4 1313.96  14
  -3   4  15 89760.1 1347.91  14
  -4  -3  16 8583.20 342.740  14
  -3   4  16 9205.61 356.676  14
   3  -4  16 9408.01 350.698  22
   4  -3 -16 9499.79 317.198  19
   3   4 -16 8910.62 302.533   8
  -4   3 -16 9123.91 334.751  21
  -4  -3  16 9494.13 317.563  22
  -3  -4 -16 9282.99 337.252  21
  -4   3 -16 8898.85 298.879  16
  -3   4  17 24186.2 585.083  14
  -4  -3  17 23619.1 568.048  14
   3  -4  17 25423.3 584.202  22
   4  -3 -17 24551.1 529.446  19
   3   4 -17 22831.5 495.802   8
  -4  -3  17 25636.8 528.819  22
  -4   3 -17 24049.6 550.971  21
  -3  -4 -17 23794.6 551.962  21
  -4   3 -17 23084.9 500.853  16
  -3   4  18 17163.2 455.305  14
  -4  -3  18 15578.9 426.226  14
   3  -4  18 16264.7 441.335  22
  -4   3 -18 15433.0 412.574  21
   4  -3 -18 15154.1 382.526  19
  -3  -4 -18 15846.8 420.110  21
  -4   3 -18 14884.1 371.844  16
   3   4 -18 14255.1 354.320   8
  -4   3 -19 13024.3 346.771  21
   3  -4  19 13879.7 379.004  22
   4  -3 -19 12662.2 322.112  19
  -3  -4 -19 12894.3 351.018  21
  -3   4  19 13337.9 371.529  14
  -4  -3  19 13565.0 360.802  14
  -4   3 -19 11785.0 304.224  16
  -3  -4 -19 12614.1 325.708  16
  -3  -4 -20 6671.75 212.817  16
   3  -4  20 7476.46 250.781  22
  -3  -4 -20 6805.39 228.777  21
   4  -3 -20 6842.75 210.635  19
  -4   3 -20 6833.46 218.215  21
   3   4 -20 6477.01 223.707   7
  -4  -3  20 7080.74 225.137  14
  -3   4  20 7171.96 240.253  14
   3  -4  21 1436.91 95.9307  18
   3  -4  21 1455.43 104.182  22
  -3  -4 -21 1360.45 89.5020  16
  -3   4  21 1237.27 92.2625  14
   4  -3 -21 1168.34 80.4725  19
   3   4 -21 1307.95 92.3469   7
   4   4   0 918616. 9375.85  23
   4   4   0 936363. 9446.28  12
  -4   4   0 959264. 9285.16  13
   4   4   0 938676. 9385.06  24
   4   4   0 941155. 9385.36  25
   4   4   0 926224. 9343.94   4
   4   4   0 941862. 9377.50   5
   4   4   0 902789. 9393.50  27
   4   4   0 932547. 9378.29  26
   4   4   0 952551. 9433.16  11
   4   4   0 933779. 9397.10  10
   4  -4   0 972110. 9345.38  18
  -4   4   0 967026. 9389.85  16
   4   4   0 948111. 9317.50   7
   4   4   0 942473. 9395.59   6
   4   4   0 924829. 9349.00   2
   4   4   0 938309. 9319.55  13
   4   4   0 935482. 9363.31   9
   4   4   0 902283. 9324.37   8
   4   4   1 834.929 84.9634  23
   4   4  -1 1279.09 96.2422  23
   4   4   1 637.616 96.0088  12
   4   4  -1 733.876 103.497  12
  -4   4   1 692.771 53.8447  13
   4   4   1 669.955 82.4309  24
   4   4  -1 580.964 80.7261  24
   4   4  -1 517.199 79.2198  25
   4   4   1 515.760 78.2042  25
   4   4   1 593.880 78.0146   4
   4   4   1 769.526 81.9400   5
   4   4  -1 601.572 81.3674   5
   4   4  -1 538.719 71.9598   4
   4   4   1 647.702 89.5976  27
   4   4  -1 587.271 85.4806  27
   4   4  -1 546.661 77.2490  26
   4   4   1 614.579 77.9853  26
   4   4   1 679.728 94.7335  11
   4   4  -1 685.877 88.8646  10
   4   4  -1 520.751 89.6433  11
   4   4   1 653.242 83.0183  10
   4  -4   1 650.710 68.4475  18
   4  -4  -1 525.506 74.2624  18
  -4   4  -1 613.681 84.4346  16
  -4   4   1 716.089 88.5417  16
   4   4   1 569.578 73.4945   2
   4   4  -1 548.463 74.8626   2
   4   4  -1 684.713 66.9045   7
   4   4  -1 616.885 85.8616   6
   4   4   1 658.538 79.5356   6
   4   4   1 607.642 68.0711   7
   4   4   1 978.247 75.1031  13
  -4   4   1 659.578 84.3940  15
   4   4  -1 572.306 66.5369  13
   4   4  -1 682.596 77.8574   9
   4   4  -1 650.159 70.4598   8
   4   4   1 579.947 72.3837   9
   4   4   1 630.026 67.5371   8
   4   4  -2 261293. 2709.42   2
   4   4   2 255573. 2708.74   2
   4   4  -2 251408. 2738.47  25
   4   4   2 257970. 2741.63  24
   4   4   2 255121. 2738.86  25
   4   4  -2 256791. 2742.39  24
   4   4   2 268773. 2798.26  12
   4   4  -2 260339. 2816.20  12
   4   4  -2 258654. 2729.36  23
   4   4   2 257071. 2741.55  23
   4   4  -2 266250. 2747.64   5
   4   4   2 257146. 2732.02   5
   4   4   2 258215. 2737.34  26
   4   4  -2 256542. 2738.80  26
   4   4   2 267819. 2767.18  27
   4   4  -2 261551. 2744.84  27
   4   4  -2 261665. 2769.63  10
   4   4   2 248914. 2730.44  10
   4   4  -2 259783. 2805.26  11
   4   4   2 261829. 2782.95  11
   4  -4   2 260402. 2694.81  18
   4  -4  -2 260018. 2722.76  18
  -4   4  -2 260924. 2732.98  16
  -4  -4   2 250036. 2638.28  17
  -4   4   2 264069. 2762.78  16
  -4   4   2 264261. 2751.49  15
  -4  -4  -2 249564. 2629.87  16
   4   4  -2 262437. 2686.50   7
   4   4   2 256123. 2685.55   7
   4   4  -2 251727. 2762.39   6
   4   4   2 254825. 2738.23   6
   4   4  -2 254158. 2677.87  13
   4   4  -2 253668. 2729.53   9
   4   4   2 256254. 2704.04   9
   4   4   2 246093. 2674.82   8
   4   4  -2 255342. 2702.28   8
   4   4   3 14493.1 290.700   2
   4   4  -3 14482.3 288.287   2
   4   4  -3 15595.4 313.354  25
   4   4   3 14716.6 307.071  25
   4   4  -3 15427.7 313.543  24
   4   4   3 14834.5 307.818  24
   4   4  -3 14548.6 347.688  12
   4   4  -3 14511.4 344.140  11
   4   4  -3 15109.6 310.537  26
   4   4   3 14624.1 318.843  27
   4   4  -3 14015.4 305.215  27
   4   4   3 14653.0 305.773  26
   4   4   3 14773.0 312.079  23
  -4  -4  -3 14627.6 262.153  21
   4   4  -3 15063.0 329.551  10
   4   4   3 14734.1 300.798  10
   4   4   3 14521.4 299.040   5
   4  -4  -3 15063.9 307.822  18
   4  -4   3 14692.8 280.622  18
  -4   4   3 15203.9 328.018  16
  -4  -4   3 13590.9 251.031  17
  -4   4  -3 15174.3 303.379  16
  -4  -4  -3 14737.3 251.704  16
  -4   4   3 15169.6 322.973  15
   4   4  -3 14425.7 326.383   6
   4   4  -3 15177.8 297.287   8
   4   4   3 14812.8 308.985   6
   4   4  -3 15067.7 285.437   7
   4   4  -3 14102.3 273.472  13
   4   4   3 14455.2 280.642   9
   4   4  -3 14785.2 306.632   9
   4   4   3 14557.5 281.090   8
   4   4  -4 34225.0 525.355  26
   4   4  -4 31634.2 504.301  27
   4   4   4 34546.2 546.559  27
   4   4  -4 33984.9 526.441  24
   4   4   4 32332.4 515.579  25
   4   4   4 32759.0 518.190  24
   4   4   4 33220.5 518.695  26
   4   4  -4 33358.8 526.176  25
   4   4  -4 31280.4 479.894  13
   4   4  -4 32298.9 572.729  11
   4   4  -4 32174.9 571.508  12
   4   4   4 32712.8 523.155  23
  -4  -4  -4 33029.6 473.767  21
   4   4   4 33567.9 510.607   5
   4   4   4 33441.3 505.071  10
   4   4  -4 33413.1 551.015  10
   4  -4   4 33443.2 492.411  18
   4  -4  -4 32863.5 524.821  18
  -4   4   4 33360.6 551.397  16
  -4  -4   4 30936.1 460.452  17
  -4   4  -4 33173.9 511.430  16
  -4   4   4 33728.7 549.828  15
   4   4  -4 33011.6 487.119   2
   4   4   4 32563.8 493.952   2
   4   4  -4 32983.8 496.715   7
   4   4   4 33610.6 521.141   6
   4   4   4 31362.0 470.759   9
   4   4  -4 33063.3 519.330   9
   4   4  -5 50552.0 696.083  24
   4   4   5 48683.4 688.059  25
   4   4   5 48821.4 687.943  26
   4   4   5 48540.3 687.771  24
   4   4  -5 50565.2 695.228  26
   4   4  -5 49106.5 759.023  12
   4   4  -5 46383.4 654.003  13
   4   4  -5 47326.7 753.140  11
   4   4   5 48714.2 676.860   5
   4   4   5 48980.0 693.051   6
   4   4   5 48755.6 703.156  23
  -4  -4  -5 49721.0 659.777  21
   4   4   5 46764.9 659.352  10
   4   4  -5 51851.3 744.043  10
   4  -4  -5 46755.1 717.102  20
   4  -4  -5 48639.1 706.934  18
  -4  -4   5 47268.1 646.016  17
   4  -4   5 49221.4 667.379  18
  -4   4   5 51229.0 722.911  17
  -4   4  -5 49587.6 683.490  16
  -4   4   5 49644.2 735.234  15
   4   4  -5 48416.2 674.011   7
   4   4  -5 45942.5 663.308  27
   4   4  -5 49647.8 700.689   9
  -4  -4  -6 108434. 1264.36  21
   4   4  -6 107712. 1337.57  10
   4   4   6 105828. 1262.65   5
   4   4   6 103917. 1285.69   6
   4  -4  -6 104198. 1320.11  20
   4   4  -6 109503. 1303.84   9
  -4   4   6 109818. 1331.30  17
  -4   4  -6 109742. 1280.46  16
  -4   4   6 107036. 1347.71  15
  -4  -4   6 101907. 1242.80  14
   4   4  -6 104812. 1357.71  12
   4   4  -6 102847. 1246.30  13
   4   4   6 105360. 1274.93  26
   4   4  -6 106994. 1277.60  26
   4   4   6 104377. 1270.52  24
   4   4  -6 105904. 1274.26  24
   4   4   6 107130. 1302.94  23
   4   4  -6 111112. 1270.05  23
  -4  -4  -7 20716.8 395.506  21
   4   4  -7 20651.6 432.744  10
   4   4   7 19793.3 397.562   6
   4   4   7 20208.1 378.494   5
   4   4  -7 20542.0 410.366   9
  -4   4   7 20705.3 434.132  17
  -4   4   7 20796.3 446.984  15
  -4   4  -7 20751.1 395.148  16
  -4  -4   7 20198.9 385.875  14
   4   4  -7 20842.7 451.553  12
   4   4  -7 19213.1 373.441  13
   4  -4  -7 20528.6 427.112  20
   4   4   7 19793.4 381.038  24
   4   4   7 19904.6 382.771  26
   4   4  -7 20849.5 390.742  24
   4   4  -7 20990.9 391.536  26
   4   4  -7 21407.4 384.570  23
   4   4   7 20568.9 409.274  23
   4   4  -8 22679.7 448.033   9
  -4   4   8 23790.5 484.728  17
  -4   4   8 23474.3 497.179  15
  -4   4  -8 23192.2 430.232  16
  -4  -4   8 21005.9 421.429  14
   4   4  -8 21119.5 408.546  13
  -4  -4  -8 23906.2 395.229  19
   4  -4  -8 22643.7 463.857  20
   4   4  -8 22769.5 469.337  10
   4   4   8 22493.0 437.710   6
   4   4   8 22428.8 410.290   5
  -4   4  -9 21539.7 421.922  16
  -4  -4   9 20762.1 433.736  14
   4   4   9 21538.8 429.880   6
  -4  -4  -9 21459.9 440.592  21
  -4   4  -9 21219.6 448.211  21
   4   4  -9 20574.4 453.265  10
  -4  -4  -9 21237.9 387.112  19
   4  -4  -9 20500.8 448.814  20
  -4   4   9 21350.4 480.787  17
  -4  -4   9 19701.9 429.995  17
   4  -4 -10 1925.02 139.376  19
  -4   4 -10 2307.95 136.090  16
  -4   4  10 1982.09 151.838  14
  -4  -4 -10 2018.75 139.220  21
  -4   4 -10 2066.77 143.163  21
  -4   4  10 1851.64 151.363  17
  -4  -4  10 1864.03 136.261  17
   4  -4 -10 2155.64 147.748  20
   4   4 -10 1800.88 132.396   9
   4   4  10 2070.18 146.375  27
   4  -4 -11 9955.01 317.785  19
  -4   4 -11 10886.7 304.206  16
  -4   4  11 10788.5 354.033  14
  -4   4 -11 11212.1 336.621  21
  -4  -4 -11 11193.3 332.359  21
  -4   4  11 11368.5 366.764  17
   4  -4 -11 10283.2 322.988  20
  -4  -4 -11 10797.0 287.689  19
   4   4 -11 10437.0 314.558   9
   4   4  11 11186.1 336.662  27
   4  -4 -12 5835.36 239.794  19
  -4   4 -12 3805.73 186.820  16
  -4   4  12 3648.73 218.685  14
  -4   4 -12 3881.72 208.127  21
  -4  -4 -12 3697.00 203.964  21
  -4   4  12 3898.61 226.905  17
   4  -4 -12 5717.41 235.696  20
   4   4 -12 3516.21 186.199   9
   4   4  12 3872.08 204.427  27
  -4   4  13 179994. 2258.01  17
  -4   4  13 178695. 2245.21  14
  -4  -4 -13 177012. 2176.76  21
  -4   4 -13 180806. 2184.99  21
   4  -4 -13 171431. 2130.76  19
   4   4  13 176936. 2158.31  27
  -4   4 -13 174784. 2097.65  16
  -4   4  14 145.404 114.230  14
  -4  -4 -14 416.456 109.801  21
   4  -4 -14 255.624 94.8185  20
  -4   4 -14 181.671 94.9772  21
   4  -4 -14 223.328 93.7892  19
  -4   4 -14 198.378 83.6591  16
  -4   4  14 177.110 106.794  17
  -4   4 -15 95817.5 1320.21  16
   4   4 -15 97162.0 1369.86   8
  -4   4 -15 101933. 1416.44  21
  -4  -4 -15 100888. 1407.62  21
   4  -4 -15 97686.3 1355.34  19
   4  -4  15 100298. 1429.95  22
  -4   4  15 101004. 1475.09  14
  -4   4 -16 19132.2 483.669  21
   4  -4 -16 19538.6 466.618  19
   4   4 -16 18953.0 465.303   8
  -4   4  16 19392.4 524.703  14
  -4   4 -17 23154.1 523.108  21
  -4  -4 -17 23589.8 537.370  21
   4  -4  17 24022.9 558.731  22
  -4   4  18 5887.50 261.833  14
   4  -4 -18 5661.53 223.934  19
  -4   4 -18 5688.11 232.439  21
  -4  -4 -18 5959.01 244.232  21
   4   4 -18 5471.60 216.899   8
   4  -4  18 6114.92 262.586  22
  -4  -4 -18 5552.42 221.708  16
  -4  -4 -19 16119.8 364.424  16
   4   4 -19 15229.2 376.058   7
   4   4 -19 15240.6 338.787   8
   4  -4  19 17954.7 425.479  22
  -4  -4 -19 16525.3 386.551  21
   4  -4 -19 15836.3 356.136  19
   4  -4  19 17537.1 388.505  18
  -4   4  19 16887.4 409.206  14
   4  -4  20 624.979 81.3378  18
  -4  -4 -20 513.069 69.8639  16
   4  -4  20 796.493 95.7630  22
  -4  -4 -20 691.940 84.5855  21
   4  -4 -20 657.470 75.0724  19
   4   4 -20 610.783 81.7578   7
  -4   4  20 693.121 88.0803  14
   4  -4  21 1209.46 84.1299  18
  -4  -4 -21 1072.67 75.4254  16
   4   4 -21 1039.91 75.0058   7
  -4   4  21 1073.14 78.8762  14
   4  -4 -21 993.398 71.1896  19
   0   5   0 74.0256 52.7634  11
   0   5   0 56.6053 59.1318  10
   0   5   0 49.2683 57.1568  27
   0   5   0 361.728 50.3044   6
   0   5   0 9.19162 52.1755   8
   0   5   0-4.32772 41.1026   7
   0   5   0 141.690 62.4165   9
   5   0   0 27.2864 43.6589  18
  -5   0   0-18.0517 47.8568  16
   0   5   0 351.822 67.3284  23
   0   5   0 85.8635 61.5412  24
   0   5   0-29.7549 51.4819  13
   0   5   0 17.2315 54.1004  12
   0   5   0 117.586 61.2454  25
   0   5   0 62.0810 56.8282   3
   0   5   0 373.739 68.6486   4
   0   5  -1 19491.8 352.125   4
   0   5   1 20150.1 357.942   3
   0   5  -1 19244.9 353.213   3
   0   5   1 20708.4 361.020   4
   0   5   1 18611.3 362.077  25
   0   5  -1 19001.5 366.794  25
   0   5  -1 20729.1 362.969  11
   0   5  -1 19464.8 342.069  13
   0   5   1 20154.5 353.239  12
   0   5  -1 20528.8 375.638  12
   0   5  -1 19939.8 360.330  23
   0   5  -1 19186.8 364.493  24
   0   5   1 19608.5 367.918  23
   0   5   1 18741.6 361.602  24
   5   0  -1 18033.9 291.034  11
   0   5   1 20097.1 342.917  11
   0   5  -1 20044.8 372.781  10
   0   5  -1 19706.8 368.258  27
   0   5   1 19049.2 365.078  27
   0   5  -1 20051.8 338.414   5
   0   5  -1 20071.3 318.566   6
   0  -5   1 18726.7 250.606  18
   5   0   1 19588.3 319.478  18
   5   0  -1 19435.6 334.487  18
  -5   0   1 19892.8 344.738  16
  -5   0  -1 19600.7 335.331  16
   0   5  -1 19332.0 313.921   7
   0   5   1 19349.3 317.408   7
   0   5   1 19803.0 330.999  13
   0   5   1 18998.8 344.585   8
   0   5  -1 20107.2 336.687   8
   0   5  -1 19796.3 364.307   9
   0   5  -2 30106.6 466.075   3
   0   5   2 29083.8 464.552   4
   0   5  -2 29990.5 463.773   4
   0   5   2 29856.9 464.942   3
   0   5  -2 28794.0 480.230  25
   0   5   2 27639.9 471.052  25
   0   5  -2 30915.8 468.841  23
   0   5   2 28743.4 475.670  24
   0   5  -2 29908.1 483.818  24
   0   5  -2 30335.3 438.231   5
   0   5   2 29103.1 451.654  12
   0   5  -2 28690.1 456.957  13
   0   5  -2 30198.4 489.263  10
   5   0  -2 27264.4 395.154  11
   0   5   2 29927.3 442.308  11
   0   5  -2 30860.6 489.675  27
   0   5   2 28928.2 474.568  27
   0  -5  -2 29217.4 403.134  20
   5   0   2 30183.1 424.195  18
   5   0  -2 28756.5 448.923  18
   0  -5   2 27912.7 356.661  18
  -5   0   2 29464.2 454.568  16
  -5   0  -2 29089.4 440.346  16
   0   5   2 28703.8 431.311   7
   0   5  -2 29767.2 420.760   6
   0   5  -2 30180.5 426.453   7
   0   5   2 29263.6 433.282  13
   0   5  -2 30090.1 475.074   9
   0   5  -2 31180.4 443.612   8
   0   5  -3 40398.9 581.172   4
   0   5   3 40028.7 579.484   4
   0   5   3 41300.0 583.591   3
   0   5  -3 41550.5 580.858   3
   5   0  -3 37843.9 512.525  11
   0   5   3 39374.5 552.117  12
   0   5  -3 40753.7 537.111   5
   0   5  -3 41506.9 602.750  24
   0   5  -3 41869.0 577.464  23
   0   5   3 38910.1 597.715  24
   0   5  -3 41330.4 619.258  10
   0   5   3 41137.3 554.626  11
   0   5   3 40008.1 590.444  27
   0  -5  -3 39732.0 521.867  20
   5   0  -3 40752.6 578.203  18
   5   0   3 39288.6 537.199  18
  -5   0   3 40588.8 582.647  16
  -5   0  -3 40529.6 563.176  16
  -5   0   3 40667.3 590.929  15
   0   5  -3 40823.5 552.949   7
   0   5  -3 40228.4 536.487   6
   0   5   3 40245.0 545.890  13
   0   5  -3 41539.5 557.911   8
   0   5  -3 41277.3 596.650   9
   0   5   4 1343.31 83.8339  12
   5   0  -4 497.090 63.6703  12
   0   5  -4 607.594 56.1343   5
   0   5   4 862.006 92.3629  27
   0   5  -4 755.325 81.1963  23
   0   5   4 494.966 67.6569  11
   0  -5  -4 369.477 57.1527  21
   0  -5  -4 459.539 57.9222  20
   0   5  -4 508.540 74.7649   2
   0   5   4 486.214 73.7463   2
   5   0  -4 465.745 81.8424  18
   5   0   4 434.677 57.9618  18
  -5   0   4 594.410 85.8850  16
  -5   0   4 466.532 81.6815  15
  -5   0  -4 1467.16 91.6707  16
   0   5   4 548.815 75.0727   3
   0   5  -4 551.874 74.6868   3
   0   5  -4 1210.96 95.1725   4
   0   5   4 482.501 74.7260   4
   0   5  -4 490.347 62.0780   6
   0   5  -4 612.350 71.5353   7
   0   5  -4 585.195 66.8248   8
   0   5  -4 597.800 83.4489   9
   5   0  -5 292.125 58.2753  12
   0   5  -5 354.220 62.9554  23
   0   5   5 351.572 60.6282  11
   5   0  -5 601.390 74.0744  20
   0  -5  -5 277.153 61.6567  21
   0   5   5 332.687 62.0126   1
   0   5   5 279.842 61.3383   2
   0   5  -5 287.017 66.0165   2
   0   5  -5 572.378 73.8857   4
   0   5  -5 309.506 63.6797   3
   0   5   5 429.795 71.5956   4
   0   5   5 290.266 62.9123   3
   0   5  -5 301.491 80.3048   9
  -5   0  -5 393.642 64.6011  16
  -5   0   5 439.692 77.5413  16
  -5   0   5 257.483 80.1665  15
   0   5   5 373.137 53.6292  14
   0   5  -5 309.307 43.4689   5
   0   5   5 248.417 69.0875  27
   0   5  -5 342.113 58.5589   8
   0   5  -5 385.208 67.0485   7
   0  -5  -6 4473.41 146.304  20
   5   0  -6 4104.11 154.474  20
   0   5  -6 4226.26 142.371   2
   0   5  -6 3958.59 139.671   1
   0   5   6 5933.15 169.629   2
   0   5   6 5754.44 168.060   1
   0  -5  -6 4049.51 152.983  21
   0  -5  -6 4467.30 148.481  19
  -5   0   6 4489.48 187.487  17
  -5   0  -6 4256.93 156.327  16
  -5   0   6 4039.57 180.227  15
   0   5   6 4148.88 142.722  14
   0   5   6 4085.89 163.296  27
   0   5  -6 4347.81 144.521   3
   0   5   6 5932.00 169.112   3
   0   5  -6 4254.43 146.478   4
   0   5   6 4264.48 152.205   4
   0   5  -6 4267.62 150.974   8
   0   5  -6 4338.37 170.663   9
   0  -5  -7 169460. 1851.06  20
   5   0  -7 163056. 1882.13  20
   0   5  -7 165216. 1813.22   2
   0   5  -7 167306. 1815.51   1
   0   5   7 170521. 1830.93   2
   0   5   7 165338. 1826.02   1
   0  -5  -7 169661. 1853.10  19
  -5   0   7 171981. 1969.54  17
  -5   0   7 168437. 1951.17  15
  -5   0  -7 170271. 1891.31  16
   0   5   7 165718. 1861.80  14
   0  -5  -7 163547. 1879.55  21
   0   5   7 163095. 1830.08  22
   0   5   7 166832. 1887.64  27
   5   0  -7 171978. 1810.05  26
   5   0   7 164170. 1793.11  26
   0   5   7 167028. 1829.83   3
   0   5  -7 169683. 1819.38   3
   0   5   7 168204. 1842.90   4
   0   5  -7 172162. 1862.82   8
   0   5  -7 174927. 1910.28   9
   0  -5  -8 356049. 3837.36  21
   0   5   8 354915. 3778.46  22
   0   5   8 364814. 3755.15   4
  -5   0  -8 370955. 3836.53  16
  -5   0   8 367280. 3908.75  15
   0   5   8 360300. 3824.83  14
   0  -5  -8 372394. 3798.72  19
   5   0  -8 359943. 3815.46  19
   0  -5  -8 363581. 3792.14  20
   5   0  -8 365163. 3820.74  20
  -5   0   8 362861. 3925.82  17
   0   5  -8 372525. 3840.27   9
   0   5  -8 370033. 3794.76   8
   0   5   8 356787. 3818.18  27
  -5   0   9 929.238 116.758  17
  -5   0  -9 476.761 75.0556  16
  -5   0   9 451.964 92.3614  15
   0   5   9 441.574 77.8790  14
  -5   0   9 418.658 72.4499  22
   0  -5  -9 513.684 69.8368  19
   5   0  -9 835.555 85.0144  19
   0   5  -9 419.286 68.1859   8
   0   5  -9 435.682 76.4610   9
   0  -5  -9 455.972 67.4907  20
   5   0  -9 826.195 83.6061  20
  -5   0  -9 342.974 81.6614  21
  -5   0  10 5074.24 240.309  17
  -5   0 -10 5311.18 205.136  16
   0  -5  10 5661.24 211.644  22
   0   5  10 5283.70 213.454  14
   0   5  10 5211.79 194.388  22
  -5   0  10 5599.86 213.053  22
  -5   0 -10 5077.68 221.185  21
   0  -5 -10 5266.07 214.750  21
   0   5  10 5063.51 197.948   5
   5   0 -10 5348.61 197.879  20
   0  -5 -10 5294.24 195.604  20
   0   5 -10 5589.94 190.734   8
  -5   0  11 5820.50 266.495  17
  -5   0  11 5862.61 263.439  14
   0  -5 -11 6335.93 247.488  21
   0   5  11 6053.57 220.256  22
  -5   0  11 6069.96 233.363  22
  -5   0 -11 5974.99 244.244  21
  -5   0 -11 5987.00 226.481  16
   5   0 -11 5734.57 215.427  20
   0  -5  11 6433.66 241.593  22
   0  -5 -11 5933.37 212.992  19
   5   0 -11 6185.62 221.611  19
  -5   0  12 10832.6 374.521  17
  -5   0  12 10238.3 365.192  14
   0   5  12 10086.5 330.356  14
  -5   0 -12 9957.55 333.865  21
   0   5  12 10235.8 302.031  22
  -5   0  12 10499.4 318.929  22
  -5   0 -12 10199.0 310.490  16
   5   0 -12 10403.6 301.843  20
   0  -5 -12 10233.5 298.304  19
   0  -5 -12 10533.5 334.750  21
   0  -5  12 11278.6 336.618  22
   5   0 -12 10395.1 301.361  19
  -5   0  13 10022.3 371.880  17
  -5   0  13 9797.68 367.058  14
   0   5  13 9856.60 335.821  14
  -5   0 -13 9983.05 343.891  21
   0   5  13 9512.92 301.078  22
  -5   0  13 9817.70 320.749  22
  -5   0 -13 9840.38 319.359  16
   0  -5 -13 9850.12 306.967  19
   0  -5 -13 9765.52 336.455  21
   5   0  13 9485.64 321.375  22
   0  -5  13 9705.70 332.447  22
   5   0 -13 10112.4 303.792  19
   0   5  14 6858.06 258.973  22
  -5   0  14 6791.55 274.018  22
  -5   0 -14 6448.83 286.525  21
  -5   0 -14 6711.09 265.520  16
   5   0 -14 6891.07 257.243  19
   0  -5 -14 7013.45 291.462  21
   5   0  14 6836.88 284.920  22
   0  -5  14 7378.89 294.777  22
   0   5  14 6396.08 279.755  14
  -5   0  14 6886.38 317.902  14
   0   5  15 4871.98 244.986  14
  -5   0  15 4751.64 270.937  14
   0   5  15 5198.17 231.895  22
  -5   0 -15 4894.95 252.462  21
  -5   0 -15 4750.47 227.710  16
   5   0 -15 5763.01 250.427  19
   0  -5 -15 4822.20 221.582  19
   0  -5 -15 4929.87 252.537  21
  -5   0  15 4719.90 270.833  17
   0  -5  15 5384.86 261.643  22
   5   0  15 5270.47 253.855  22
   0  -5  16 17594.6 474.128  22
  -5   0 -16 16556.0 464.630  21
   0   5  16 16470.0 453.063  14
  -5   0  16 16536.1 497.801  14
   0  -5 -16 15911.4 453.075  21
   0  -5 -16 16674.8 412.043  19
   5   0 -16 16465.0 410.038  19
   5   0  16 16227.5 449.315  22
  -5   0 -16 16507.8 435.422  16
  -5   0 -17 17403.6 474.508  21
   0   5  17 18386.9 461.493  14
  -5   0  17 18196.9 515.108  14
   0  -5 -17 17055.0 462.957  21
   5   0 -17 17100.9 411.483  19
   0  -5 -17 18143.2 425.494  19
   5   0  17 18517.8 471.194  22
  -5   0 -17 18085.1 445.580  16
   0   5  18 58.0920 69.5660  14
  -5   0  18 171.636 99.1899  14
   5   0  18 139.173 87.1905  22
   0  -5  18 135.710 82.4653  22
  -5   0 -18 142.628 87.6048  21
   0  -5 -18 144.624 65.4053  19
   5   0 -18 108.928 63.9731  19
  -5   0 -18 196.458 79.6408  16
  -5   0 -19 2843.45 160.842  16
   0   5 -19 2465.55 150.247   7
   0  -5  19 2884.42 167.323  22
  -5   0 -19 2819.84 172.662  21
   5   0  19 2628.15 162.310  22
   0   5 -19 2406.24 158.017  13
   0  -5 -19 2835.60 146.871  19
   5   0 -19 2623.45 135.631  19
   5   0  19 2936.98 151.594  18
  -5   0  19 2731.99 181.289  14
  -5   0 -20 2587.73 139.423  16
   0   5 -20 2506.33 134.007   7
   5   0  20 2803.62 147.467  22
   0  -5  20 2775.26 144.552  22
  -5   0 -20 2752.76 155.061  21
   5   0  20 2816.88 129.400  18
  -5   0  20 2836.95 165.086  14
   0   5 -20 2314.23 128.764  13
  -5   0 -21 4081.36 147.683  16
   0   5 -21 3906.46 137.300   7
  -5   0 -21 4145.10 160.330  21
  -5   0  21 4078.77 164.209  14
   5   0 -21 3580.40 121.117   8
   5   1 -21 2465.45 99.2272   8
  -5  -1 -21 2857.44 127.564  16
   5   1 -21 2703.83 111.010   7
  -1   5 -21 2769.22 107.548   7
   5  -1  21 3002.10 132.972  22
  -1   5 -21 2682.16 113.180  13
   5  -1  21 3149.08 119.492  18
  -5  -1 -21 2841.02 134.398  21
  -5   1  21 2931.04 140.953  14
  -5  -1 -20 2600.52 137.953  16
   5   1 -20 2606.89 131.188   8
  -1   5 -20 2800.25 131.633   7
   5  -1  20 2603.80 148.627  22
  -5  -1 -20 2710.39 154.639  21
  -1  -5  20 2779.76 137.379  22
  -1   5 -20 2414.08 141.107  13
   5  -1  20 2681.77 132.937  18
  -5   1  20 2726.69 160.218  14
   1  -5 -20 2416.22 123.686  19
  -5  -1 -19 7371.77 251.760  16
  -1   5 -19 6740.41 232.052   7
   1  -5 -19 7195.15 233.919  19
  -5   1  19 7509.33 289.540  14
   5  -1  19 7988.15 249.737  18
  -1  -5  19 7871.39 256.080  22
  -5  -1 -19 7318.88 271.232  21
   5  -1  19 7754.22 274.400  22
   1  -5 -18 19936.1 444.097  19
  -5   1  18 21162.3 542.823  14
  -5  -1 -18 21290.5 471.647  16
   5  -1  18 22644.6 514.590  22
  -1  -5  18 23113.0 497.400  22
  -5  -1 -18 21655.4 509.877  21
   1  -5 -17 1565.62 131.603  19
  -5   1  17 1585.55 169.609  14
  -5  -1 -17 1498.59 136.533  16
   5  -1  17 1523.71 151.533  22
  -1  -5  17 1718.95 153.946  22
  -5  -1 -17 1471.34 151.147  21
   1  -5 -16 1021.26 118.508  19
  -5   1  16 1125.12 157.780  14
  -5  -1 -16 1419.33 137.067  16
  -5  -1 -16 1381.24 152.403  21
  -1  -5  16 970.359 128.604  22
   5  -1  16 1171.86 141.786  22
   5  -1  15 2063.11 169.712  22
   1  -5 -15 1805.65 170.038  21
   1  -5 -15 2603.61 175.828  19
   5   1 -15 1834.95 135.596  19
   1   5  15 1949.74 163.135  14
  -5   1  15 1995.08 189.626  14
  -5  -1 -15 1866.30 153.707  16
  -5   1  15 1776.22 180.660  17
  -5  -1 -15 1689.29 163.255  21
  -1  -5  15 2438.55 176.181  22
   5  -1  14 5236.38 248.955  22
  -5  -1 -14 5262.30 238.122  16
  -5   1  14 5530.47 290.332  14
   1   5  14 5493.24 254.220  14
   1  -5 -14 5492.15 262.919  21
   5   1 -14 6243.18 250.927  19
   1  -5 -14 5603.63 236.090  19
  -5  -1 -14 5461.47 260.791  21
  -1  -5  14 5923.48 261.310  22
  -5   1  13 798.003 137.933  17
  -1  -5  13 1008.05 128.357  22
   1  -5 -13 935.218 108.555  19
  -5  -1 -13 762.279 104.130  16
  -5  -1 -13 770.816 122.100  21
   5   1 -13 823.729 100.949  19
   1  -5 -13 805.977 127.379  21
  -5   1  13 921.905 145.276  14
  -5  -1 -12 21852.2 515.133  21
  -5   1  12 23183.7 565.018  14
   1  -5 -12 22624.3 475.166  19
   5   1 -12 22491.7 456.541  19
  -5   1  12 23356.1 573.960  17
   1  -5 -12 22814.9 477.915  20
   1  -5 -12 22905.6 522.121  21
  -5  -1 -11 14115.0 386.736  21
  -5   1  11 14720.5 423.686  14
   1  -5 -11 14508.7 355.806  19
   5   1 -11 14738.8 342.635  19
  -5   1  11 15182.6 432.220  17
   1  -5 -11 14255.6 386.301  21
   5   1 -11 14906.8 345.149  20
   1  -5 -11 14601.8 357.743  20
  -1  -5  11 15506.9 382.862  22
  -5   1  10 18409.6 460.863  17
  -5   1  10 17415.8 447.837  15
  -1  -5  10 18513.3 398.077  22
   5   1 -10 17553.4 367.192  19
   1   5  10 17773.5 377.777   5
  -5  -1 -10 17031.8 413.854  21
   1  -5 -10 17110.4 379.969  20
   5   1 -10 17796.4 368.062  20
   1  -5 -10 17576.0 413.936  21
   5   1  -9 15831.7 330.845  20
   1  -5  -9 15870.7 347.316  20
   1  -5  -9 15114.5 367.765  21
   1   5   9 15854.0 352.216   5
   5   1  -9 15276.8 327.389  19
   1  -5  -9 16085.6 348.855  19
  -5   1   9 16092.3 408.802  17
  -5   1   9 15527.2 403.229  15
   1   5   9 15170.5 350.165  14
  -5  -1  -9 15142.7 367.109  21
  -1   5  -9 15571.1 316.323   8
  -5  -1  -8 34723.2 588.425  21
   5   1  -8 35742.3 553.671  10
   1   5   8 35467.6 574.217   5
   1   5   8 36111.9 520.977   4
  -1  -5   8 37113.1 556.230  22
   1  -5  -8 34393.3 582.915  21
   5   1  -8 35415.2 541.322  20
   1  -5  -8 34392.8 558.693  20
   1  -5  -8 34800.8 558.739  19
   5   1  -8 34513.3 537.562  19
  -5   1   8 36050.5 638.722  17
  -5  -1  -8 35394.9 570.956  16
  -5   1   8 36340.8 635.535  15
   1   5   8 34865.6 557.236  14
   1   5   8 34551.4 574.758  27
  -1   5  -8 35299.8 529.809   8
   1   5   7 2123.13 98.8638   2
   1   5   7 2170.55 99.0355   1
  -1   5  -7 1606.85 96.5605   1
  -1   5  -7 1551.27 95.5174   2
  -1   5  -7 1649.54 113.690   9
   1   5   7 1449.57 105.797   5
   1   5   7 1864.20 99.6700   4
   5   1  -7 1472.29 94.1257  20
   1  -5  -7 1666.03 104.561  20
   1  -5  -7 1387.62 105.997  21
   1  -5  -7 1668.79 105.217  19
   5   1  -7 1565.22 97.7865  19
  -5   1   7 1554.92 127.495  17
  -5   1   7 1446.97 125.568  15
  -5  -1  -7 1489.36 103.497  16
  -1   5  -7 1542.07 94.7189   3
   1   5   7 2425.29 106.144   3
  -1   5  -7 1654.25 96.2175   8
   1   5   7 1782.77 116.190  27
   5   1  -7 2688.25 106.395  26
   1   5   6 54461.7 773.776  24
   5   1  -6 53466.8 745.138  12
  -1   5  -6 59084.6 761.600   1
   1   5   6 56326.1 728.031   1
   1   5   6 56153.8 726.640   2
  -1   5  -6 61400.1 797.784   9
   1   5   6 57071.0 788.028   5
   1  -5  -6 53398.2 755.762  21
   5   1  -6 56306.7 736.097  20
   1  -5  -6 56579.9 759.074  20
  -1   5  -6 59885.0 739.243   8
  -5   1   6 58719.5 836.231  17
  -5   1   6 58777.2 830.814  15
  -5  -1  -6 58003.9 762.654  16
   1   5   6 57702.5 744.101   4
   1   5   6 57906.6 731.799   3
  -1   5  -6 58337.4 759.541   3
   1   5   6 55143.3 774.317  25
   1   5   6 55544.3 788.834  27
   5   1  -6 56839.0 719.046  26
   1   5   5 10278.4 261.154  25
   1   5   5 10427.1 238.904  12
   5   1  -5 10579.7 249.809  12
   1   5   5 11032.3 238.504   2
   1   5   5 10759.9 236.716   1
  -1   5  -5 10887.9 258.467   1
   1   5   5 10035.4 259.407  24
  -1   5  -5 11817.4 276.871   9
  -1   5  -5 11250.9 205.281   5
   1   5   5 12124.6 277.344   5
   1  -5  -5 10777.5 243.883  21
   1  -5  -5 10998.3 246.664  20
   5   1  -5 10947.0 235.669  20
  -1   5  -5 11326.5 237.444   8
  -5   1   5 11013.8 279.900  16
  -5  -1  -5 11065.0 247.412  16
  -5   1   5 11017.0 284.501  15
  -1   5  -5 11322.7 247.650   7
   1   5   5 11311.2 247.581   4
   1   5   5 10859.5 240.372   3
  -1   5  -5 10911.1 259.790   3
   5   1  -5 11310.9 227.935  26
   1   5   5 10506.5 267.533  27
   1   5   4 34863.8 551.227  27
   5   1  -4 35435.2 488.466  26
   1   5   4 34450.5 544.209  25
   5   1  -4 33664.1 518.652  12
   5   1  -4 33567.5 506.769  11
   1   5   4 34690.2 519.380  12
   1   5   4 34785.9 509.609   1
   1   5   4 35882.6 513.412   2
   1   5   4 33929.9 564.225  23
   1   5   4 33656.7 538.557  24
   1   5   4 36939.0 528.852  11
  -1   5  -4 37429.3 561.946   9
   1   5   4 34780.0 511.357  10
  -1   5  -4 36052.5 480.064   5
   1   5   4 36426.3 548.406   5
   5   1  -4 34760.8 493.656  20
   5  -1   4 34321.2 499.520  18
  -5   1   4 35805.1 559.286  16
  -5  -1  -4 35206.0 511.276  16
  -5   1   4 37202.1 567.583  15
   1   5   4 36222.6 524.685   4
   1   5   4 36116.0 515.572   3
  -1   5  -4 35452.6 540.076   3
  -1   5  -4 35417.9 468.679   6
  -1   5  -4 35782.9 503.523   7
  -1   5  -4 35983.3 506.852   8
   1   5   3 221398. 2355.02   4
  -1   5  -3 217134. 2380.34   3
   1   5   3 218196. 2344.40   3
   1   5   3 224334. 2392.70  27
   5   1  -3 216066. 2262.28  27
   1   5   3 216231. 2386.88  25
   5   1  -3 213527. 2328.24  11
   1   5   3 220393. 2364.03  12
   1   5   3 221751. 2348.17   2
   1   5   3 218828. 2407.96  23
   1   5   3 210778. 2380.25  24
   1   5   3 214033. 2353.28  10
   1   5   3 229440. 2362.14  11
   1   5   3 223680. 2379.70   5
  -1   5  -3 218136. 2316.64   5
   1  -5  -3 225042. 2332.25  20
   5  -1   3 221281. 2321.33  18
   5   1  -3 227162. 2359.63  18
   1  -5  -3 222071. 2284.51  18
  -1   5  -3 216800. 2253.83  16
  -5   1   3 221652. 2386.46  16
  -5  -1  -3 220236. 2335.57  16
  -5   1   3 224845. 2394.09  15
  -1   5  -3 217588. 2280.26   6
  -1   5  -3 228967. 2319.41   7
   1   5   3 222124. 2331.42  13
  -1   5  -3 220257. 2327.34   8
   1   5   2 48334.1 641.828   4
  -1   5  -2 46902.6 662.641   3
   1   5   2 48452.3 639.040   3
   1   5   2 46639.0 663.235  25
   1   5   2 48518.4 658.923  12
  -1   5  -2 47246.2 645.294  13
   1   5   2 47368.6 670.573  27
   1   5   2 45694.0 658.961  24
   1   5   2 46834.3 671.278  23
   5   1  -2 44195.3 606.433  11
   1   5   2 46838.0 652.800   9
   1   5   2 47403.3 643.987  11
   1   5   2 46774.3 648.353  10
   1   5   2 47243.4 653.580   5
   1   5   2 46903.0 643.746   6
   1   5   2 48248.1 638.759   2
   1  -5  -2 47109.3 571.496  18
   5   1  -2 48978.8 630.259  18
   5  -1   2 47732.5 612.892  18
  -5   1   2 48132.8 657.081  16
  -1   5  -2 45831.3 555.235  16
  -5  -1  -2 46426.3 615.730  16
   1   5   2 47022.3 620.752   7
  -1   5  -2 48713.4 602.085   7
   5   1  -2 44741.3 531.162   7
  -1   5  -2 46573.6 581.431   6
   1   5   2 47421.9 622.269  13
   1   5   2 46136.9 645.707   8
  -1   5  -2 48300.8 628.060   8
   1   5   1 210948. 2220.97   3
   1   5   1 206046. 2220.51   4
   1   5   1 211139. 2260.53  27
   1   5   1 203863. 2249.20  25
  -1   5  -1 209399. 2209.50  13
   1   5   1 216252. 2258.41  12
   1   5   1 204280. 2247.04  23
   1   5   1 202614. 2245.82  24
   5   1  -1 188389. 2176.43  11
   1   5   1 217164. 2241.53  11
   1   5   1 206902. 2242.16  10
   1   5   1 207296. 2219.90   2
   1   5   1 206817. 2214.19   6
   1   5   1 205001. 2219.39   5
  -1   5  -1 210053. 2164.17   6
   5  -1   1 209622. 2190.66  18
   5   1  -1 212533. 2194.72  18
   1  -5  -1 201500. 2126.64  18
  -1   5  -1 205157. 2129.49  16
  -5   1   1 211820. 2238.40  16
  -5  -1  -1 207873. 2195.74  16
  -1   5  -1 210102. 2165.91   7
   1   5   1 203047. 2187.77   7
   1   5   1 211889. 2200.85  13
   1   5   1 206821. 2216.60   8
   1   5   1 201887. 2236.99   9
  -1   5  -1 209274. 2216.67   8
   1   5   0 501.789 79.5002  27
  -1   5   0 758.260 83.5100  27
   1   5   0 721.827 81.8865  25
  -1   5   0 508.152 66.5453  13
   1   5   0 532.465 68.9943  13
   1   5   0 430.536 78.7465  12
  -1   5   0 532.316 62.4967  11
   1   5   0 498.195 70.3605   2
   1   5   0 726.558 80.6804  23
   1   5   0 822.082 86.7172  24
   1   5   0 437.985 75.9044  11
   1   5   0 501.311 78.6243  10
   5   1   0 444.193 58.0862  11
   1   5   0 476.584 64.0200   5
   1   5   0 534.636 62.8744   6
  -1  -5   0 569.060 34.9513  20
   1  -5   0 451.852 41.7884  18
   5  -1   0 428.736 61.7514  18
   5   1   0 485.263 56.2432  18
  -1   5   0 513.043 49.7515  16
  -5  -1   0 413.422 59.5095  16
  -5   1   0 384.695 69.5524  16
  -1   5   0 541.939 43.7471  15
   1   5   0 618.096 77.7382   4
   1   5   0 567.263 69.3540   3
  -1   5   0 522.446 58.1482   7
   1   5   0 432.302 59.9253   7
   1   5   0 526.143 68.3530   8
   1   5   0 585.512 76.9330   9
  -1   5   0 443.956 70.9711   8
  -1   5   1 210623. 2244.36  27
   1   5  -1 207122. 2256.84  27
   1   5  -1 202203. 2244.63  25
  -1   5   1 211839. 2186.73  13
   1   5  -1 218223. 2269.24  11
   1   5  -1 204597. 2211.68  13
  -1   5   1 213581. 2185.14  11
   1   5  -1 213860. 2271.45  12
   1   5  -1 209921. 2212.11   2
   1   5  -1 206687. 2231.32  23
   1   5  -1 203282. 2242.41  24
   5  -1  -1 191041. 2096.90  11
   1   5  -1 210308. 2260.22  10
   1   5  -1 213814. 2201.14   5
  -1  -5  -1 206961. 2088.12  20
   1  -5   1 203952. 2112.61  18
   5  -1  -1 210825. 2205.17  18
   5   1   1 207620. 2165.93  18
  -5  -1   1 209247. 2198.20  16
  -1   5   1 203692. 2084.95  17
  -5   1  -1 207936. 2217.04  16
  -1   5   1 203323. 2128.32  15
   1   5  -1 210955. 2212.95   3
   1   5  -1 209265. 2217.09   4
  -1   5   1 206495. 2173.80   7
   1   5  -1 206811. 2175.44   7
   1   5  -1 208564. 2196.61   6
   5   1   1 202990. 2097.75   8
   1   5  -1 210423. 2200.73   8
   1   5  -1 205406. 2236.08   9
   1   5  -2 49735.6 650.723   4
  -1   5   2 47142.0 673.214   3
   1   5  -2 48889.1 646.913   3
   1   5  -2 48339.6 688.038  27
  -1   5   2 48574.5 674.564  27
   1   5  -2 47131.5 678.971  25
   1   5  -2 50905.6 707.398  11
   1   5  -2 46509.9 656.169  13
   1   5  -2 49742.1 709.792  12
   1   5  -2 48640.2 645.788   2
   1   5  -2 48561.8 660.521  23
   1   5  -2 48177.6 677.656  24
   1   5  -2 48853.1 695.022  10
  -1   5   2 48312.8 615.253  11
   1   5  -2 50316.5 634.341   5
  -1  -5  -2 49638.8 559.687  20
   5   1   2 49034.6 610.856  18
   1  -5   2 47361.8 570.596  18
   5  -1  -2 48386.9 654.903  18
  -1   5   2 47147.9 557.249  17
  -5  -1   2 48030.9 641.136  16
  -1   5   2 47293.6 598.073  15
  -5   1  -2 47653.1 650.333  16
   1   5  -2 48099.4 628.149   7
   1   5  -2 48639.6 636.537   6
   5   1   2 48283.6 625.922   6
  -1   5   2 47888.4 617.140  13
   1   5  -2 48635.8 670.869   9
   1   5  -2 49098.4 638.021   8
  -1   5   3 223253. 2429.40   3
   1   5  -3 226616. 2392.23   4
   1   5  -3 225186. 2392.47   3
   1   5  -3 220958. 2387.53   2
  -1   5   3 220954. 2422.32  27
   1   5  -3 231123. 2455.30  27
   1   5  -3 225393. 2435.46  25
   1   5  -3 224757. 2416.91  13
   1   5  -3 237866. 2495.76  12
   1   5  -3 235635. 2482.91  11
   1   5  -3 221663. 2401.09  23
   1   5  -3 222749. 2430.57  24
   1   5  -3 227715. 2463.30  10
  -1   5   3 222688. 2346.28  11
   1   5  -3 230518. 2363.59   5
  -1  -5  -3 230194. 2308.32  20
   5  -1  -3 222958. 2417.29  18
  -1  -5  -3 228651. 2307.65  19
   5   1   3 222179. 2345.52  18
  -5  -1   3 219551. 2395.39  16
  -1   5   3 220402. 2314.25  17
  -1   5   3 225519. 2363.47  15
  -5  -1   3 224676. 2411.90  15
  -5   1  -3 226325. 2402.07  16
   5   1   3 222159. 2356.33   6
   1   5  -3 227708. 2383.64   7
   1   5  -3 220084. 2384.91   6
  -1   5   3 223573. 2353.93  13
   1   5  -3 229284. 2391.43   8
   1   5  -3 222976. 2424.57   9
   1   5  -4 36911.9 517.926   3
   1   5  -4 36339.8 512.448   4
  -1   5   4 35684.4 541.158   3
   1   5  -4 36410.3 514.506   2
  -1   5   4 35472.7 541.483   1
   1   5  -4 34527.4 509.498   1
  -1   5   4 35886.9 540.155  27
   5   1   4 34110.6 489.550  26
   1   5  -4 34992.0 553.197  25
   1   5  -4 35344.0 548.760  13
   1   5  -4 35408.6 485.389   5
   1   5  -4 36409.0 554.284  24
   1   5  -4 36343.2 524.486  23
  -1  -5  -4 34676.3 471.580  21
   1   5  -4 36162.9 581.313  10
  -1   5   4 34055.8 474.827  11
  -1  -5  -4 36893.8 466.611  20
   5   1   4 34033.3 481.544  18
   5  -1  -4 35136.8 548.509  18
  -1  -5  -4 37347.9 468.417  19
  -5  -1   4 35226.9 529.781  16
  -1   5   4 35185.2 477.299  17
  -5   1  -4 34950.0 528.633  16
  -1   5   4 35602.9 517.154  15
  -5  -1   4 35895.5 544.400  15
   1   5  -4 36095.7 525.873   7
   5   1   4 36028.7 486.164   6
   1   5  -4 35620.8 521.798   6
  -1   5   4 37651.2 499.315  13
  -1   5   4 35534.7 476.837  14
   1   5  -4 36978.1 525.584   8
   1   5  -4 36446.0 555.452   9
  -1   5   5 10829.1 261.851   4
  -1   5   5 10973.3 257.001   3
   1   5  -5 11984.1 243.171   3
   1   5  -5 11223.3 236.284   4
   5   1   5 11787.3 232.002  26
  -1   5   5 10921.2 258.802  27
   1   5  -5 11237.8 269.212  25
   1   5  -5 11095.9 220.563   5
   1   5  -5 11832.5 243.503   1
   1   5  -5 11733.0 240.723   2
  -1   5   5 10969.7 257.010   1
   1   5  -5 11257.0 247.522  23
   1   5  -5 11227.9 266.546  24
  -1  -5  -5 10632.6 228.501  21
   1   5  -5 12050.8 300.364  10
   5  -1  -5 10593.0 263.683  20
  -1  -5  -5 10977.8 214.991  20
   5  -1  -5 10605.2 276.617  18
  -1  -5  -5 11151.4 216.927  19
  -1   5   5 11008.7 231.930  17
   5   1   5 10631.8 224.173  18
  -5  -1   5 11725.8 286.598  17
  -5  -1   5 10859.5 272.972  15
  -5   1  -5 10777.4 256.194  16
   5   1   5 10985.1 215.849   6
   1   5  -5 11058.0 256.881   7
  -1   5   5 11083.4 231.030  14
   1   5  -5 11247.0 252.051   8
   1   5  -5 10870.6 266.890   9
   1   5  -6 56346.9 722.603   1
   1   5  -6 58118.5 726.609   2
  -1   5   6 55677.0 761.249   1
   1   5  -6 59316.9 791.345  25
   5   1   6 56470.3 719.017  26
  -1   5   6 57370.1 771.468  27
   1   5  -6 59061.5 791.317  24
   5   1   6 55894.4 710.942  23
  -1  -5  -6 56310.7 748.825  21
   1   5  -6 59515.6 839.057  10
   1   5  -6 58387.4 713.041   5
  -1  -5  -6 59643.0 725.865  19
  -5  -1   6 58037.6 821.856  17
  -5  -1   6 58000.2 805.687  15
  -5   1  -6 58740.6 781.055  16
  -1   5   6 57340.5 766.508   4
   1   5  -6 58111.1 721.665   4
   1   5  -6 57728.9 725.058   3
  -1   5   6 56565.7 764.546   3
  -1   5   6 56794.2 748.908  14
   5  -1  -6 57875.0 792.187  20
   1   5  -6 58620.6 797.398   9
   1   5  -6 59725.0 774.001   8
   1   5  -7 1401.67 80.2882   1
   1   5  -7 1449.16 82.1559   2
  -1   5   7 1333.23 91.9619   1
  -1   5   7 1313.31 89.7497   2
   5   1   7 1471.56 82.9141  26
  -1   5   7 1328.81 97.0289  27
   1   5  -7 1475.81 125.007  10
  -1   5   7 1451.02 102.723  17
  -5  -1   7 1724.02 126.351  17
  -5   1  -7 1400.07 102.097  16
  -5  -1   7 1586.88 118.684  15
  -1   5   7 1558.71 96.6856   3
   1   5  -7 1474.74 82.4253   3
  -1   5   7 1507.91 95.9873   4
  -1   5   7 1428.62 100.146  14
  -1  -5  -7 1483.65 88.7081  19
  -1  -5  -7 1485.16 88.6585  20
   5  -1  -7 1429.27 108.930  20
   1   5  -7 1448.92 108.666   9
   1   5  -7 1441.08 101.890   8
  -1   5   8 36042.0 588.167  17
  -5  -1   8 35426.6 633.162  17
  -5   1  -8 35770.0 580.286  16
  -5  -1   8 36084.6 616.797  15
  -1   5   8 36880.8 536.567   4
   1   5  -8 37944.6 600.319   9
   1   5  -8 37150.4 576.573   8
  -1  -5  -8 35734.7 579.786  21
  -1  -5  -8 36899.2 545.926  20
   5  -1  -8 36168.2 593.467  20
  -1  -5  -8 37174.6 547.214  19
  -1   5   8 36109.6 583.710  14
  -1  -5  -9 15764.3 327.604  19
   5  -1  -9 15406.1 356.504  19
  -1   5   9 15559.9 368.016  14
  -1   5   9 15829.9 370.774  17
  -5  -1   9 15883.0 402.106  17
   5  -1  -9 15346.9 355.086  20
  -5  -1   9 15701.1 386.578  15
   1   5  -9 15715.4 354.762   9
   1   5  -9 16619.1 351.059   8
  -5  -1   9 15875.3 349.423  22
  -1   5   9 15554.9 340.508  22
  -5   1  -9 15461.9 372.978  21
  -5  -1  10 16883.5 433.555  14
  -1   5  10 17628.0 407.505  14
   1  -5  10 17853.7 379.182  14
  -5  -1  10 17304.4 442.023  17
   5  -1 -10 16744.3 389.525  20
  -5   1 -10 17935.5 397.044  16
   1   5 -10 17921.4 390.366   9
  -5  -1  10 18193.8 392.820  22
  -1   5  10 17004.3 376.970  22
  -1  -5 -10 17361.8 403.237  21
  -5   1 -10 16645.5 412.967  21
   5  -1 -11 14075.1 359.745  19
  -5   1 -11 14636.2 365.053  16
  -5  -1  11 13961.2 408.240  14
  -1   5  11 14933.5 389.394  14
  -5  -1  11 14415.1 416.929  17
   5  -1 -11 14240.4 361.437  20
  -1  -5 -11 15048.4 350.786  19
   1   5 -11 14181.5 346.328   8
  -5   1 -11 14181.2 387.065  21
  -5  -1  11 15744.7 374.759  22
  -1   5  11 14222.3 353.913  22
  -1  -5 -11 14801.3 383.044  21
   5  -1 -12 22467.4 481.795  19
  -5   1 -12 22823.6 494.159  16
  -5  -1  12 22437.5 549.424  14
  -1   5  12 22808.5 521.336  14
   1  -5  12 24497.7 524.064  22
   5   1  12 22051.4 491.939  22
  -5  -1  12 22400.5 554.135  17
   5  -1 -12 22930.0 483.535  20
   1   5 -12 23036.8 472.278   8
  -5   1 -12 22472.5 521.114  21
  -1  -5 -12 22317.3 512.002  21
  -5  -1  12 23019.6 493.506  22
  -1   5  12 23256.9 485.590  22
   5  -1 -13 1053.32 115.936  19
  -5   1 -13 821.630 106.195  16
  -1   5  13 805.969 125.579  14
  -5  -1  13 826.191 131.262  14
   1  -5  13 831.865 122.325  22
   5   1  13 797.535 116.152  22
  -5  -1  13 865.683 132.533  17
   5  -1 -13 1040.19 115.447  20
  -1  -5 -13 852.162 100.916  19
   1   5 -13 752.903 97.7516   8
  -1  -5 -13 874.379 123.915  21
  -5   1 -13 846.182 122.626  21
  -5  -1  13 889.953 115.976  22
  -1   5  13 803.984 109.732  22
  -5   1 -14 5362.52 239.042  16
   1  -5  14 5961.49 267.423  22
   5   1  14 5573.21 250.268  22
  -1   5  14 5695.58 266.256  14
  -5  -1  14 5482.75 280.183  14
  -1  -5 -14 5377.87 223.860  19
   5  -1 -14 5123.77 227.933  19
  -1  -5 -14 4981.85 249.979  21
  -5   1 -14 5530.93 265.999  21
  -5  -1  14 5247.20 239.324  22
  -1   5  14 5288.07 235.136  22
  -1   5  15 1979.08 168.691  14
  -5  -1  15 1794.26 173.877  14
  -1  -5 -15 1826.44 138.550  19
  -1  -5 -15 1830.01 165.778  21
   5  -1 -15 1885.15 144.091  19
   1  -5  15 1881.31 168.937  22
   5   1  15 2026.26 168.417  22
  -5  -1  15 2044.38 161.598  22
  -5   1 -15 1639.36 162.416  21
  -5   1 -15 1888.32 148.172  16
  -1   5  16 846.019 126.883  14
  -5  -1  16 1067.60 144.897  14
   5  -1 -16 1264.85 134.641  19
  -1  -5 -16 1140.30 136.196  21
  -1  -5 -16 1066.23 111.808  19
   1  -5  16 1021.32 138.842  22
   5   1  16 1040.23 127.937  22
  -5   1 -16 1082.24 126.723  16
  -5   1 -16 1078.31 139.176  21
  -1  -5 -17 1283.96 142.192  21
   5  -1 -17 1497.54 128.855  19
  -1  -5 -17 1502.80 125.428  19
  -5   1 -17 1431.61 150.995  21
   1  -5  17 1622.84 159.009  22
   5   1  17 1322.05 138.807  22
  -5   1 -17 1315.08 128.605  16
  -1   5  17 1761.12 153.369  14
  -5  -1  17 1537.51 162.895  14
  -1  -5 -18 21516.4 492.338  21
   5  -1 -18 20468.0 438.342  19
  -1  -5 -18 19875.4 429.941  19
   1   5 -18 18585.1 460.626  13
   5   1  18 21502.5 479.906  22
  -5   1 -18 21019.9 496.389  21
   1  -5  18 22406.7 510.579  22
  -5   1 -18 20893.3 467.456  16
  -1   5  18 21761.0 485.887  14
  -5  -1  18 21392.9 531.919  14
   5  -1 -19 6930.81 225.176  19
   1   5 -19 7098.59 249.686   7
   1  -5  19 8126.00 274.256  22
   5   1  19 7208.61 248.030  22
  -5   1 -19 7796.20 276.233  21
  -5   1 -19 7254.65 246.654  16
  -1   5  19 7383.80 248.899  14
  -5  -1  19 7367.92 279.863  14
   5  -1 -20 2523.31 121.537  19
   1   5 -20 2422.17 136.228   7
   1  -5  20 2657.81 146.224  22
   5   1  20 2648.79 132.399  22
  -5   1 -20 2548.30 147.194  21
  -5  -1  20 2731.35 155.305  14
  -5   1 -20 2423.03 133.224  16
  -5   1 -21 2710.92 119.138  16
  -1  -5 -21 2870.52 119.449  16
   5  -1 -21 2679.71 106.066   8
   1   5 -21 2809.22 123.136   7
  -5   1 -21 3067.03 134.924  21
  -5  -1  21 2988.37 136.250  14
  -5  -2 -21 16510.5 317.216  16
   5   2 -21 15077.1 284.760   7
  -5  -2 -21 17028.6 331.736  21
  -2   5 -21 14899.6 303.803  13
   5  -2  21 19041.7 320.663  18
   5  -2  21 17987.4 339.771  22
  -5   2  21 18556.8 351.759  14
  -5  -2 -20 6843.64 217.777  16
   5   2 -20 6100.54 200.121   7
  -2   5 -20 6284.66 180.373   7
   5  -2  20 7176.40 238.154  22
  -5  -2 -20 6752.49 227.062  21
   5   2 -20 6364.41 194.754   8
  -5   2  20 7515.27 251.997  14
   2  -5 -20 6623.42 199.709  19
   5  -2  20 7866.93 223.536  18
   5  -2  19 456.716 83.0281  18
  -5  -2 -19 328.738 74.8547  16
   5   2 -19 336.229 76.1478   8
  -2   5 -19 333.698 70.8866   7
  -5  -2 -19 298.917 84.3726  21
   5  -2  19 367.913 97.4659  22
  -5   2  19 402.920 100.321  14
   2  -5 -19 362.608 71.2572  19
  -2   5 -18 5829.29 221.073   7
  -5   2  18 6400.57 286.875  14
   2  -5 -18 6305.29 231.848  19
  -5  -2 -18 6389.08 263.145  21
  -2  -5  18 6852.27 247.339  22
  -5  -2 -18 5932.25 238.575  16
   5  -2  18 6578.33 273.651  22
  -5   2  17 10756.2 388.864  14
   2  -5 -17 10407.9 320.279  19
  -5  -2 -17 10322.2 346.573  21
  -5  -2 -17 10791.4 331.118  16
   5  -2  17 10704.3 363.316  22
  -5   2  16 2558.99 209.533  14
  -5  -2 -16 2453.57 170.095  16
  -5  -2 -15 629.768 105.826  16
  -5   2  15 709.837 136.197  14
  -5  -2 -15 590.760 118.196  21
   2  -5 -15 518.756 97.8080  19
   2   5  15 788.442 112.690   6
   5  -2  15 581.455 117.560  22
  -5   2  15 638.424 137.016  17
  -5  -2 -14 3335.68 211.130  21
   2  -5 -14 3498.02 193.606  19
  -5   2  14 3560.76 237.153  14
  -5  -2 -14 3710.92 200.606  16
   2  -5 -13 5032.56 222.597  20
  -5   2  13 5097.27 270.889  17
   2  -5 -13 5424.31 230.382  19
  -5  -2 -13 4938.80 241.677  21
  -5   2  13 5312.78 272.747  14
   2  -5 -12 10233.4 315.874  20
  -5   2  12 11392.9 387.633  17
   2  -5 -12 10383.1 317.718  19
  -5  -2 -12 10114.2 336.182  21
  -5   2  12 10550.1 371.117  14
   2  -5 -11 656.962 92.8534  20
  -5   2  11 815.221 129.234  17
   2  -5 -11 642.482 92.4720  19
  -5  -2 -11 791.785 110.044  21
  -5   2  11 898.974 129.648  14
   2   5  10 25940.1 513.187  27
   2  -5 -10 27052.5 510.036  19
  -5   2  10 25717.3 575.454  15
  -5   2  10 27662.1 586.820  17
   2  -5 -10 25389.8 530.167  21
   2  -5 -10 27074.0 509.986  20
  -5  -2 -10 25746.8 528.061  21
   2   5   9 33846.8 597.853  27
  -5  -2  -9 34116.3 605.306  21
   2   5   9 34918.4 566.388   5
   2  -5  -9 34798.8 590.482  20
  -5   2   9 35301.1 658.730  17
  -5   2   8 21643.6 472.244  17
  -5   2   8 21651.0 474.847  15
   2   5   8 21216.0 409.417   5
   2   5   8 21447.2 382.135   4
   5   2  -8 20928.8 413.500  10
  -5  -2  -8 21233.3 428.767  21
   2  -5  -8 21143.2 420.122  20
   2   5   7 15411.8 337.724  24
   5   2  -7 16085.3 347.821  12
  -2   5  -7 16207.9 332.699   1
   2   5   7 16676.1 304.756   2
   5   2  -7 17212.5 354.910  10
   2   5   7 16659.9 348.346   5
   2   5   7 16537.3 317.699   4
   2  -5  -7 16114.0 349.968  20
  -2   5  -7 16912.3 307.325   8
  -5   2   7 17170.6 395.154  17
  -5   2   7 16935.8 396.907  15
  -2   5  -7 16749.9 335.941   3
   2   5   7 15217.6 337.164  25
   2   5   7 15951.7 361.819  27
   5   2  -7 16347.4 312.529  26
   2   5   6 28006.7 488.681  25
   2   5   6 29503.4 483.169  12
   5   2  -6 28506.1 498.994  12
   2   5   6 27878.5 488.571  24
   2   5   6 28628.0 518.737  23
   2   5   6 28567.3 456.736   4
   2   5   6 29196.5 488.440   5
  -2   5  -6 29440.4 495.020   1
   2   5   6 28923.3 443.863   2
   2  -5  -6 29596.4 494.342  20
  -2   5  -6 30403.4 447.274   8
  -5   2   6 31384.0 546.646  17
  -2   5  -6 29349.9 436.260  16
  -5  -2  -6 29574.8 471.104  16
  -5   2   6 30365.4 542.680  15
  -2   5  -6 30122.0 464.958   7
  -2   5  -6 29440.4 493.237   3
   2   5   6 29920.8 448.305   3
   5   2  -6 29758.5 456.313  26
   2   5   6 28264.5 508.934  27
   2   5   5 100380. 1248.41  25
   5   2  -5 100730. 1255.16  12
   2   5   5 102815. 1241.48  12
   2   5   5 103941. 1197.75   1
   2   5   5 104007. 1196.98   2
  -2   5  -5 105340. 1269.89   1
   2   5   5 99788.9 1248.74  24
   2   5   5 100735. 1277.26  23
   2   5   5 100060. 1198.17  10
   2   5   5 103882. 1242.92   5
   2   5   5 103319. 1207.04   4
   2  -5  -5 101472. 1238.47  20
   5   2  -5 102793. 1149.64  20
  -2   5  -5 109680. 1197.82   8
  -5   2   5 104421. 1291.52  16
   5  -2   5 102753. 1213.30  18
  -2   5  -5 105607. 1174.67  16
  -5  -2  -5 103305. 1210.06  16
  -5   2   5 105803. 1299.46  15
  -2   5  -5 107349. 1200.91   7
   2   5   5 104356. 1197.36   3
   5   2  -5 103937. 1199.08  26
   2   5   5 103439. 1270.14  27
   2   5   4 183599. 2043.26  27
   5   2  -4 181655. 1968.14  26
   2   5   4 181117. 2028.42  24
   2   5   4 178664. 2026.36  25
   5   2  -4 170521. 2017.28  11
   5   2  -4 179030. 2035.14  12
   2   5   4 183314. 2025.94  12
   2   5   4 181997. 1970.99   2
  -2   5  -4 183257. 2050.47   1
   2   5   4 184847. 1975.71   1
   2   5   4 177537. 2046.32  23
   2   5   4 179201. 1988.80  10
   2   5   4 193750. 2035.14  11
   2   5   4 185202. 2018.31   5
   2   5   4 177040. 2030.25   6
   2   5   4 187289. 1986.20   4
   2  -5  -4 178654. 2005.44  20
   5   2  -4 176070. 1908.09  20
   2  -5  -4 178247. 1967.72  18
   5  -2   4 179872. 1979.90  18
  -5   2   4 189170. 2063.70  16
  -5   2   4 184824. 2061.87  15
  -2   5  -4 186059. 1942.84  16
  -5  -2  -4 182217. 1975.30  16
  -2   5  -4 191767. 1958.71   7
  -2   5  -4 191069. 1976.98   8
   2   5   4 185186. 1975.28   3
   5   2  -3 170.226 48.7655  27
   5   2  -3 494.852 60.8975  26
   2   5   3 338.752 81.4241  27
   2   5   3 239.486 74.0394  25
   5   2  -3 189.099 72.5213  12
   2   5   3 129.567 59.4525  13
   2   5   3 308.775 75.9117  12
   2   5   3 519.382 66.4661   1
  -2   5  -3 306.226 80.0414   1
   2   5   3 503.798 71.9724   2
   2   5   3 195.404 74.7993  24
   2   5   3 283.020 81.5162  23
   2   5   3 295.081 68.8325  10
   2   5   3 346.098 71.0272  11
   5   2  -3 331.003 70.9051  11
   2   5   3 159.040 66.7102   6
   2   5   3 362.840 70.0950   5
   5   2  -3 555.649 50.0588  20
   2   5   3 299.587 67.9450   9
   2  -5  -3 130.952 57.5733  18
   5  -2   3 186.899 59.1894  18
  -5   2   3 272.530 83.6247  16
  -2   5  -3 233.578 51.8386  16
  -5  -2  -3 128.338 50.1551  16
   5   2  -3 197.463 44.9215   7
  -2   5  -3 115.771 47.5935   7
  -2   5  -3 176.419 61.2472   8
   2   5   3 200.947 59.5253   4
   2   5   3 559.477 68.2987   3
  -5   2   3 96.9333 74.9426  15
   2   5   2 63873.4 793.863   4
   2   5   2 63902.0 789.642   3
   5   2  -2 62865.4 774.536  26
   2   5   2 63490.9 838.120  27
   5   2  -2 61123.8 757.561  27
   2   5   2 60843.5 820.139  25
   2   5   2 60595.8 820.670  24
   2   5   2 63271.9 837.875  12
   5   2  -2 64880.3 837.013  12
  -2   5  -2 61602.1 845.675   1
   2   5   2 63676.2 790.685   2
   2   5   2 61319.6 784.432   1
   2   5   2 61470.5 830.986  23
   2   5   2 65620.2 832.321  11
   5   2  -2 61050.5 807.096  11
   2   5   2 61512.0 810.907  10
   2   5   2 62196.8 803.440   5
   2   5   2 61713.9 807.357   6
  -2   5  -2 62907.5 717.442   6
   5   2  -2 61945.2 717.360  20
   5   2  -2 61787.8 769.504  18
   5  -2   2 61625.3 779.132  18
   2  -5  -2 60078.0 751.570  18
  -5   2   2 62272.0 826.827  16
  -2   5  -2 62596.6 751.938  16
  -5  -2  -2 60244.2 765.670  16
  -2   5  -2 63738.7 745.737   7
   2   5   2 59902.1 781.167   7
   5   2  -2 60746.4 713.237   7
   2   5   2 62952.6 782.402  13
   2   5   2 61944.5 799.710   8
   2   5   2 61422.5 806.820   9
  -2   5  -2 65124.8 797.482   8
   2   5   1 25527.3 402.829   3
   2   5   1 24611.1 403.758   4
   2   5   1 24923.6 428.838  25
   2   5   1 25004.8 430.548  24
  -2   5  -1 24391.0 393.271  13
   2   5   1 25575.9 447.124  12
   5   2  -1 25970.1 391.992  26
   2   5   1 24411.8 436.121  27
   2   5   1 24332.7 426.208  23
  -2   5  -1 25430.6 359.943   6
   2   5   1 24656.8 409.354   5
   2   5   1 25364.5 413.183   6
   2   5   1 25613.1 435.488  11
   5   2  -1 24241.6 407.236  11
   2   5   1 24356.6 423.981  10
  -2   5  -1 24565.2 445.782   1
   2   5   1 24691.6 397.908   2
   2   5   1 24897.3 402.109   1
   5  -2   1 25634.4 397.339  18
   5   2  -1 25611.9 378.359  18
   2  -5  -1 24771.5 365.630  18
  -2   5  -1 24039.7 370.606  16
  -5   2   1 24854.8 427.990  16
  -5  -2  -1 23494.3 377.783  16
  -2   5  -1 23887.5 354.983  15
  -2   5  -1 25523.4 362.610   7
   5   2  -1 24376.9 327.864   7
   2   5   1 24380.2 388.680   7
   2   5   1 25081.8 396.416  13
   2   5   1 24320.5 416.061   9
   2   5   1 24797.7 402.626   8
   2   5   0 144565. 1609.82   3
   2   5   0 149168. 1611.79   4
   2   5   0 137663. 1641.61  25
   2   5   0 139846. 1647.16  24
  -2   5   0 151108. 1598.13  13
   2   5   0 148640. 1688.55  12
   2   5   0 143245. 1665.50  27
   5   2   0 147045. 1595.05  26
   2   5   0 143696. 1643.36  23
   2   5   0 148013. 1614.54   5
   2   5   0 147138. 1668.66  11
   5   2   0 140724. 1620.92  11
   2   5   0 144363. 1652.24  10
   2   5   0 148595. 1611.30   2
   2   5   0 144118. 1608.26   1
  -2   5   0 143997. 1673.39   1
   5  -2   0 146740. 1606.20  18
   2  -5   0 145154. 1551.93  18
   5   2   0 147033. 1565.49  18
  -2   5   0 144529. 1580.95  16
  -5   2   0 148127. 1640.93  16
  -5  -2   0 146439. 1585.17  16
  -2   5   0 143233. 1559.34  15
   5   2   0 140845. 1508.51   7
   2   5   0 147110. 1586.78   7
   5   2   0 141945. 1628.69   6
  -2   5   0 153761. 1569.32   7
   5   2   0 144791. 1546.59   8
   2   5   0 143676. 1622.97   6
   2   5   0 146056. 1606.94  13
   2   5   0 145190. 1605.40   8
   2   5   0 145153. 1638.90   9
   2   5  -1 24616.7 426.157  25
   2   5  -1 24898.9 427.687  24
  -2   5   1 24837.9 379.617  13
   2   5  -1 25314.0 458.525  12
   2   5  -1 24479.9 401.638  13
   2   5  -1 25008.8 441.504  27
   5   2   1 23757.0 382.500  26
   2   5  -1 24275.5 414.659  23
   2   5  -1 25055.1 394.688   5
   2   5  -1 24631.8 449.310  11
   2   5  -1 25176.2 438.705  10
   2   5  -1 24500.2 393.792   2
  -2   5   1 24315.5 447.288   1
   2   5  -1 25127.0 397.785   1
   5   2   1 24062.4 359.171  18
   5  -2  -1 24916.8 404.389  18
   2  -5   1 24002.0 351.415  18
  -2   5   1 24150.4 384.696  16
  -5  -2   1 24717.1 383.006  16
  -2   5   1 24350.9 371.088  15
  -5   2  -1 23913.0 413.801  16
   2   5  -1 25163.9 399.079   4
   2   5  -1 25386.3 400.798   3
   2   5  -1 24697.8 406.427   6
   5   2   1 23967.2 402.122   6
   2   5  -1 24756.8 384.361   7
  -2   5   1 25708.6 379.019   7
   5   2   1 24104.5 334.355   8
   2   5  -1 24328.3 416.618   9
   2   5  -1 24490.9 395.252   8
   2   5  -2 62737.2 791.532   3
   2   5  -2 63891.7 791.507   4
   2   5  -2 63897.3 838.439  24
   2   5  -2 62001.1 833.632  25
   2   5  -2 64198.7 875.868  11
   2   5  -2 64080.8 811.702  13
   2   5  -2 63868.4 885.763  12
   5   2   2 61205.3 783.010  26
   2   5  -2 63488.2 848.122  27
   2   5  -2 61579.5 816.205  23
   2   5  -2 64551.4 794.264   5
   2   5  -2 62686.1 855.502  10
  -2   5   2 62524.7 852.033   1
   2   5  -2 63156.9 792.218   1
   2   5  -2 64019.7 792.493   2
   5  -2  -2 62579.9 817.606  18
   2  -5   2 62073.4 743.122  18
   5   2   2 62353.1 745.857  18
  -2   5   2 64616.6 752.362  17
  -5  -2   2 63983.9 780.843  16
  -5   2  -2 62469.8 818.656  16
  -2   5   2 62663.6 778.371  15
   2   5  -2 63753.9 816.821   6
   2   5  -2 63260.6 789.397   7
   5   2   2 63100.3 802.843   6
  -2   5   2 65458.5 764.932  13
   2   5  -2 62095.0 792.685   8
   2   5  -2 63495.7 828.353   9
   5   2   2 63742.4 712.208   8
   5   2   3 192.418 52.4516  26
   2   5  -3 319.665 73.3719  25
   2   5  -3 234.663 88.6148  12
   2   5  -3 186.280 74.8620  13
  -2   5   3 135.961 48.2185  13
  -2   5   3 187.426 65.9694  27
   2   5  -3 225.358 74.6238  27
   2   5  -3 283.235 72.3168  24
   2   5  -3 262.193 68.7194  23
   2   5  -3 195.958 64.2930   6
   2   5  -3 318.035 58.9910   5
   5   2   3 159.137 51.4003   6
   2   5  -3 167.020 87.8208  11
   2   5  -3 310.176 85.4667  10
   2   5  -3 231.176 59.3738   2
   2   5  -3 203.513 55.1609   1
  -2   5   3 402.191 85.7458   1
   2   5  -3 122.130 66.6633   9
  -2   5   3 244.433 51.9881  17
   5  -2  -3 193.280 74.7765  18
   2  -5   3 180.670 47.7725  18
   5   2   3 144.019 42.8291  18
  -5   2  -3 191.791 67.9870  16
  -5  -2   3 203.227 59.1606  16
   2   5  -3 242.513 63.7092   8
   2   5  -3 160.769 59.6759   7
   2   5  -3 147.153 58.2814   4
   2   5  -3 230.936 59.8265   3
  -5  -2   3 166.318 61.2051  15
  -2   5   3 239.746 65.8100  15
   2   5  -4 187271. 1990.40   1
  -2   5   4 183329. 2061.22   1
   2   5  -4 188971. 1989.23   2
  -2   5   4 182342. 2022.70  27
   5   2   4 183560. 1987.21  26
   2   5  -4 189029. 2072.22  27
   2   5  -4 184668. 2055.03  25
   2   5  -4 185652. 2057.06  24
   2   5  -4 194279. 2131.94  11
   2   5  -4 190552. 2128.27  12
   2   5  -4 185977. 2040.74  13
   2   5  -4 182561. 2017.68  23
   2   5  -4 185346. 1990.17   5
   2   5  -4 190314. 2100.49  10
   5  -2  -4 181127. 2054.40  18
   5   2   4 175427. 1942.85  18
  -5  -2   4 185723. 1994.70  16
  -2   5   4 182927. 1980.94  17
  -5  -2   4 186830. 2020.12  15
  -5   2  -4 183070. 2031.11  16
  -2   5   4 185837. 2026.67  15
   2   5  -4 185820. 1987.11   3
   2   5  -4 184432. 1980.52   4
   2   5  -4 186568. 2047.60   6
   5   2   4 180285. 1990.37   6
   2   5  -4 187562. 2017.53   7
   2   5  -4 182315. 2049.85   9
   2   5  -4 188341. 2018.79   8
   2   5  -5 106876. 1199.73   2
   2   5  -5 106514. 1200.47   1
  -2   5   5 101620. 1263.60   1
  -2   5   5 104630. 1232.27  27
   5   2   5 103162. 1204.82  26
   2   5  -5 105995. 1267.31  25
   2   5  -5 105287. 1350.70  12
   2   5  -5 106338. 1270.50  13
   2   5  -5 103990. 1205.26   5
   2   5  -5 106545. 1185.80   4
   5   2   5 103949. 1211.22  23
   2   5  -5 106695. 1270.61  24
   2   5  -5 105036. 1231.66  23
  -2  -5  -5 100638. 1183.54  21
   2   5  -5 108166. 1316.08  10
   5  -2  -5 104056. 1276.40  20
  -2  -5  -5 110143. 1158.40  19
   5   2   5 97264.1 1167.11  18
   5  -2  -5 102326. 1282.21  18
  -5  -2   5 103907. 1269.67  17
  -5  -2   5 101291. 1244.34  15
  -5   2  -5 105333. 1256.07  16
  -2   5   5 107125. 1266.10  15
   5   2   5 104044. 1205.74   6
   2   5  -5 106939. 1248.77   7
   2   5  -5 105699. 1274.67   9
   2   5  -5 107226. 1246.55   8
   2   5  -5 105949. 1198.62   3
   5   2   6 30133.9 459.031  26
   2   5  -6 29740.4 501.104  25
   5   2   6 29442.5 454.500  23
   2   5  -6 29637.2 466.358  23
   2   5  -6 29959.9 501.083  24
  -2   5   6 28889.7 489.511   1
   2   5  -6 28793.3 434.116   2
  -2   5   6 29886.0 477.421  14
  -2  -5  -6 28514.4 457.104  21
   5  -2  -6 29427.8 511.820  20
  -2  -5  -6 30156.6 427.757  19
   2   5  -6 32356.2 552.740  10
   2   5  -6 30727.2 512.121   9
   2   5  -6 28876.2 491.758   8
  -2   5   6 29927.7 481.495  17
  -5  -2   6 29018.5 510.464  17
  -5   2  -6 30171.8 493.583  16
  -2   5   6 29998.8 512.601  15
  -5  -2   6 28795.3 489.112  15
   2   5  -6 30013.2 426.349   4
   5   2   6 28744.7 448.571   6
   2   5  -6 29225.2 438.050   3
  -2   5   6 28895.8 486.314   3
  -2  -5  -7 16356.2 332.683  21
  -5  -2   7 16724.9 318.386  22
   2   5  -7 16731.4 391.670  10
   2   5  -7 17914.5 304.121   2
  -2   5   7 16331.6 336.757   1
  -2  -5  -7 17876.1 313.572  19
   5  -2  -7 16521.1 366.270  20
   2   5  -7 16486.1 351.278   8
   2   5  -7 16433.5 360.676   9
  -2   5   7 16286.6 352.465  17
  -5  -2   7 16667.4 375.624  17
  -5  -2   7 16117.8 353.021  15
  -5   2  -7 16658.3 351.320  16
  -2   5   7 16905.2 351.065  14
   5   2   7 17271.0 318.332  26
   2   5  -7 16924.1 348.102  24
  -2   5   7 16761.4 337.066   4
  -2   5   7 15822.9 332.861   3
  -5  -2   8 20996.3 431.672  15
  -5   2  -8 21483.5 424.058  16
  -2   5   8 21576.0 428.091  14
  -2  -5  -8 21493.4 415.068  21
  -5  -2   8 21829.0 397.874  22
   2   5  -8 21820.3 459.156  10
   5  -2  -8 21117.5 437.808  20
   2   5  -8 21620.1 431.384   9
   2   5  -8 21782.0 423.080   8
  -2   5   8 22168.9 436.039  17
  -5  -2   8 21414.1 454.555  17
  -2   5   9 34915.6 607.862  14
  -5  -2   9 33866.2 628.537  14
  -5   2  -9 34272.2 616.217  21
   2   5  -9 34022.8 619.657  10
   5  -2  -9 34613.3 611.537  20
   2   5  -9 35365.0 604.200   9
  -2   5   9 34716.7 611.771  17
  -5  -2   9 33742.5 634.865  17
  -5  -2  10 26918.5 562.533  17
  -2   5  10 27717.6 545.158  17
  -5   2 -10 26167.9 505.488  16
   2   5 -10 27390.5 511.081   8
   5   2  10 26029.3 488.520  22
   5  -2 -10 26019.1 513.257  19
   5  -2 -10 26695.8 519.424  20
  -5  -2  10 25441.8 546.777  14
  -5  -2  10 26762.5 496.203  22
  -2  -5 -10 25393.6 511.334  21
  -5   2 -10 25570.5 531.742  21
  -2   5  11 669.974 103.363  17
  -5  -2  11 944.463 125.513  17
  -5   2 -11 646.640 95.1165  16
  -5  -2  11 984.897 129.594  14
  -2   5  11 651.355 103.563  14
   5   2  11 785.102 95.7928  22
   5  -2 -11 806.651 103.400  19
   5  -2 -11 850.522 102.825  20
  -5   2 -11 541.972 102.224  21
  -2  -5 -11 864.215 90.5244  19
  -5  -2  11 819.903 101.320  22
  -2  -5 -11 748.355 104.751  21
   2   5 -11 1044.69 106.154   8
  -5  -2  12 9854.24 353.014  17
  -5   2 -12 10210.7 313.548  16
  -5  -2  12 9777.63 349.583  14
  -2   5  12 10162.3 338.789  14
   5   2  12 10077.2 312.626  22
   5  -2 -12 10474.4 319.622  19
   5  -2 -12 10154.8 316.802  20
  -2  -5 -12 10350.6 289.458  19
  -5   2 -12 10049.5 335.999  21
  -2  -5 -12 10177.1 330.328  21
  -5  -2  12 10645.9 313.504  22
   2   5 -12 10513.0 312.721   8
  -5  -2  13 5015.71 265.681  17
  -5   2 -13 5042.05 228.752  16
  -5  -2  13 4519.90 250.631  14
  -2   5  13 5039.23 251.320  14
   5   2  13 5122.93 231.322  22
   2  -5  13 5371.17 251.626  22
   2   5 -13 4895.50 218.405   8
   5  -2 -13 4972.94 227.145  19
  -5   2 -13 4961.69 244.166  21
  -5  -2  13 4872.65 221.023  22
  -2  -5 -13 5257.21 245.340  21
  -2  -5 -13 5372.56 213.390  19
   5  -2 -13 5211.04 229.215  20
  -5   2 -14 3469.81 194.712  16
  -2   5  14 3476.90 215.838  14
  -5  -2  14 4023.10 239.816  14
   2  -5  14 4058.54 226.125  22
   5   2  14 3326.35 195.377  22
   2   5 -14 3292.43 182.262   8
  -2  -5 -14 3574.65 212.126  21
  -5  -2  14 3545.99 196.072  22
  -5   2 -14 3607.62 220.814  21
  -2  -5 -14 3331.43 174.159  19
   5  -2 -14 3384.49 192.752  19
  -2  -5 -15 573.061 91.5623  19
   2   5 -15 514.073 93.9907   8
  -5   2 -15 760.145 107.389  16
   5  -2 -15 757.572 107.300  19
  -2  -5 -15 617.460 117.176  21
  -5   2 -15 513.601 113.073  21
  -2   5  15 642.689 119.743  14
  -5  -2  15 619.252 119.272  14
   2  -5  15 641.274 121.721  22
   5   2  15 578.527 107.280  22
  -5  -2  15 551.162 100.500  22
   5  -2 -16 2555.35 170.520  19
  -2  -5 -16 2543.54 153.728  19
  -5   2 -16 2558.84 173.847  16
  -5  -2  16 2815.83 205.044  14
  -2   5  16 2713.83 189.992  14
  -5   2 -17 10434.2 350.169  21
   5   2  17 10365.6 324.825  22
   5  -2 -17 11030.1 330.282  19
  -2  -5 -17 10212.5 339.651  21
   2  -5  17 11166.3 369.705  22
  -5   2 -18 5930.43 235.904  16
   5  -2 -18 6318.10 231.466  19
  -2  -5 -18 6123.68 250.666  21
   2   5 -18 5969.09 248.811   7
  -2   5  18 6423.73 258.051  14
  -5  -2  18 6604.94 276.910  14
   5   2  18 6264.63 237.241  22
  -5   2 -18 6206.56 260.086  21
   2  -5  18 6480.77 268.239  22
   2  -5  19 442.210 95.3538  22
   2   5 -19 339.473 85.6353   7
  -5   2 -19 359.471 75.8574  16
   5  -2 -19 367.158 71.8306  19
  -5   2 -19 388.514 89.6833  21
  -2   5  19 382.431 81.5223  14
  -5  -2  19 425.311 93.7612  14
   2   5 -20 6904.29 221.038   7
  -2   5  20 6790.76 202.295   6
   2  -5  20 7752.99 242.204  22
  -5   2 -20 6730.45 223.331  21
  -5  -2  20 7113.06 230.903  14
  -2   5  20 7216.29 213.002  14
  -5   2 -20 6852.82 208.094  16
  -2  -5 -20 6722.35 205.220  16
   5  -2 -20 6741.96 197.961  19
   2   5 -21 16260.0 312.532   7
  -2  -5 -21 15847.1 302.582  16
  -5   3  21 2708.75 121.279  14
  -3   5 -21 2433.95 114.485  13
  -5  -3 -21 2823.07 114.105  16
   5   3 -20 16257.3 321.749   8
   5   3 -20 15966.6 336.456   7
   5  -3  20 19849.6 398.672  22
  -5  -3 -20 17686.1 355.677  16
   5  -3  20 20920.5 378.045  18
   3  -5 -20 17005.9 335.452  19
  -5  -3 -20 17952.9 370.251  21
  -5   3  20 18580.7 393.897  14
   5   3 -19 10209.9 277.848   8
  -5  -3 -19 10595.3 290.711  16
   5   3 -19 9851.48 282.941   7
   3  -5 -19 10442.2 277.640  19
  -5  -3 -19 11035.8 311.168  21
   5  -3  19 11691.9 333.448  22
  -5   3  19 11467.0 335.421  14
   5  -3  19 11579.2 305.869  18
  -5  -3 -18 6785.86 243.335  16
  -5   3  18 7431.81 297.046  14
   5  -3  18 7093.18 279.929  22
   3  -5 -18 6787.85 239.341  19
   5  -3  18 7180.37 257.625  18
   5   3 -18 6311.30 243.382   8
  -5  -3 -18 7084.38 270.406  21
  -5  -3 -17 1973.69 161.871  21
   5  -3  17 1844.39 166.558  22
   3  -5 -16 44326.6 759.262  19
  -5  -3 -16 41458.0 743.133  16
  -5   3  16 42743.8 841.275  14
  -5   3  15 22475.9 578.643  14
   5  -3  15 21396.0 535.823  22
  -5  -3 -15 20498.2 519.219  21
   3  -5 -15 20767.2 483.278  19
  -5   3  15 21478.8 573.044  17
  -5  -3 -15 20528.7 486.940  16
  -5  -3 -14 27153.5 608.213  21
   3  -5 -14 28136.4 575.823  19
   3  -5 -14 27654.5 572.985  20
  -5   3  14 27501.3 656.531  14
  -5   3  14 27234.4 658.225  17
  -5  -3 -13 56055.0 945.875  21
   3  -5 -13 57427.0 912.446  19
   3   5  13 59119.1 923.968   6
  -5   3  13 58943.2 1020.23  14
  -5   3  12 797.716 134.756  17
   3   5  12 843.830 110.299  27
   3   5  12 906.874 112.127   6
  -5  -3 -12 765.404 117.200  21
   3  -5 -12 817.058 108.547  19
   3  -5 -12 871.966 110.372  20
   5   3 -12 718.505 102.000   9
  -5   3  12 1037.29 144.424  14
  -5   3  11 15304.3 438.622  17
   3   5  11 15060.5 398.305  27
  -5   3  11 15493.8 437.571  14
  -5  -3 -11 14215.3 388.562  21
   5   3 -11 13703.0 367.422   9
   3  -5 -11 14461.3 377.521  19
   3  -5 -11 14679.3 380.901  20
   3   5  11 15006.5 393.304   6
  -5   3  10 10179.2 345.627  17
  -5   3  10 9837.77 344.574  15
   3   5  10 10210.2 316.383  27
   3  -5 -10 9907.84 304.613  20
   3  -5 -10 10192.3 304.042  19
   3   5  10 10358.4 317.736   6
  -5  -3 -10 9737.45 304.694  21
  -5   3   9 763.373 112.985  17
  -5   3   9 674.770 110.305  15
   3   5   9 995.270 107.673  27
   3  -5  -9 896.449 98.0304  20
   5   3  -9 738.197 92.7949  10
   3  -5  -9 702.670 94.1170  19
  -5  -3  -9 763.235 97.3180  21
   3   5   9 875.489 84.7524   5
  -5   3   8 336.850 88.6812  17
  -3   5  -8 569.973 69.8894  16
   5   3  -8 595.064 84.4618  10
   3   5   8 437.888 81.7477   6
   3   5   8 534.676 73.0534   5
   5   3  -8 285.461 74.3009  12
  -5  -3  -8 289.947 72.5816  21
   3  -5  -8 307.895 76.6762  20
   3   5   8 311.999 80.6522  27
   5   3  -7 6355.21 198.554  24
   5   3  -7 5775.61 218.157  12
   3   5   7 5706.75 206.386  12
   3   5   7 6392.54 214.128  24
   5   3  -7 6141.28 221.219  10
   3   5   7 7099.89 214.566   5
   3   5   7 6035.33 217.063   6
   3  -5  -7 6178.22 218.922  20
  -3   5  -7 6713.52 222.358   1
  -5   3   7 6512.74 239.572  17
  -5   3   7 6615.53 247.798  15
  -3   5  -7 6200.73 190.247  16
  -3   5  -7 6266.92 186.829   7
   3   5   7 6541.07 189.721   2
   5   3  -7 6321.49 195.972  26
   3   5   6 10602.0 275.782  24
   3   5   6 10353.7 277.023  12
   5   3  -6 10006.9 289.936  12
   3   5   6 10387.3 253.544   4
   3   5   6 11120.4 287.647   6
   3   5   6 10249.1 261.965   5
   3   5   6 10149.9 288.369  23
  -5  -3  -6 10284.4 260.970  21
   3  -5  -6 10074.1 275.453  20
  -3   5  -6 10618.8 285.943   1
   5   3  -6 10829.2 257.350  26
  -5   3   6 10653.2 300.896  17
   5  -3   6 10679.2 264.273  18
  -5  -3  -6 10405.1 251.083  16
  -5   3   6 10859.3 307.645  15
  -3   5  -6 10280.1 244.601  16
   3   5   6 10531.0 243.346   2
  -3   5  -6 10894.9 240.671   7
   5   3  -6 11251.3 294.210  10
   3   5   5 173840. 1986.54  24
   5   3  -5 163692. 2015.79  11
   5   3  -5 175294. 2033.90  12
   3   5   5 176656. 2004.69  12
   3   5   5 179156. 1931.05   2
  -3   5  -5 175477. 2025.63   1
   3   5   5 168509. 2008.45  23
   5   3  -5 180123. 2010.74  10
   3   5   5 169254. 1936.61  10
   3   5   5 170015. 1993.04   6
   3   5   5 180748. 1970.73   5
   3   5   5 177311. 1944.61   4
   3  -5  -5 173467. 1997.28  20
   5  -3   5 173291. 1946.51  18
  -5   3   5 179788. 2039.58  16
  -5   3   5 180054. 2040.93  15
  -5  -3  -5 178457. 1930.81  16
  -3   5  -5 178169. 1933.05  16
  -3   5  -5 180005. 1900.59   7
   5   3  -5 176504. 1949.83  26
   3   5   5 179607. 2023.75  27
  -3   5  -5 183380. 1918.04   8
   3   5   4 141118. 1669.13  24
   5   3  -4 138701. 1692.68  11
   3   5   4 148041. 1693.21  12
   5   3  -4 144249. 1709.07  12
   5   3  -4 145867. 1635.42  26
   3   5   4 144155. 1694.53  27
   3   5   4 142183. 1686.26  23
   3   5   4 142699. 1638.20  10
   3   5   4 152368. 1701.86  11
   3   5   4 145695. 1647.40   5
   3   5   4 144681. 1670.71   6
   3   5   4 143800. 1626.70   4
   3   5   4 147120. 1615.53   2
  -3   5  -4 144189. 1710.13   1
   5  -3   4 142660. 1622.02  18
   3  -5  -4 143285. 1635.02  18
  -5   3   4 146982. 1707.11  16
  -5  -3  -4 144932. 1604.62  16
  -3   5  -4 144979. 1613.28  16
  -5   3   4 147263. 1704.87  15
   3   5   4 145526. 1615.99   3
  -3   5  -4 147176. 1569.67   7
   5   3  -4 142111. 1589.09   7
   3   5   4 143097. 1630.89   9
   3   5   3 9770.96 227.435   3
   3   5   3 9312.59 247.656  26
   3   5   3 8939.23 244.556  24
   3   5   3 9413.91 265.182  12
   5   3  -3 9473.67 267.924  12
   5   3  -3 9631.53 234.929  26
   3   5   3 9501.63 261.563  27
   5   3  -3 8946.23 219.691  27
   3   5   3 9128.44 255.605  23
   3   5   3 9564.07 262.670  11
   3   5   3 9057.25 239.227  10
   5   3  -3 9148.45 259.400  11
   3   5   3 9597.60 231.277   4
   3   5   3 9965.73 242.497   5
   3   5   3 9264.17 244.419   6
   3   5   3 9492.40 224.038   2
   5  -3   3 9519.77 226.007  18
   3  -5  -3 9464.00 230.261  18
  -5   3   3 9628.47 263.312  16
  -3   5  -3 9444.15 224.124  16
  -5  -3  -3 9336.07 210.505  16
  -5   3   3 9296.99 259.377  15
  -3   5  -3 9615.11 194.227   7
   5   3  -3 9347.95 204.252   7
   5   3  -3 9109.49 183.430  13
   3   5   3 9383.06 236.055   9
   3   5   3 9679.04 239.713   8
   3   5   2 21804.8 372.247   3
   3   5   2 20560.4 395.287  24
   3   5   2 20752.1 398.813  26
   3   5   2 20641.0 397.166  25
   3   5   2 21726.0 428.601  12
   5   3  -2 21737.9 431.125  12
   3   5   2 22135.4 421.735  27
   5   3  -2 22443.9 385.051  26
   5   3  -2 21321.1 371.469  27
   3   5   2 21342.2 406.932  23
   3   5   2 21558.3 396.686  10
   3   5   2 22370.7 422.338  11
   5   3  -2 22918.9 422.188  11
   3   5   2 22006.1 374.626   4
   3   5   2 21926.1 385.628   5
   3   5   2 21976.7 372.069   2
   3  -5  -2 22261.9 369.322  18
   5  -3   2 22003.8 374.499  18
  -5   3   2 21671.1 413.232  16
  -3   5  -2 22331.5 373.181  16
  -5  -3  -2 21426.7 348.075  16
  -3   5  -2 22386.0 326.914   7
   3   5   2 21650.9 372.789   7
   3   5   2 21462.3 394.322   6
   5   3  -2 21828.9 332.692   7
   3   5   2 21728.9 373.970  13
  -5   3   2 21726.9 408.112  15
   5   3  -2 20591.2 316.857  13
   3   5   2 21244.4 385.668   9
   3   5   2 21384.9 377.848   8
   3   5   1 5586.45 169.993   3
   3   5   1 5268.19 185.136  24
   3   5   1 5325.21 186.476  25
   3   5   1 5212.63 184.541  26
  -3   5  -1 5440.90 162.814  13
   5   3  -1 5332.43 199.055  12
   3   5   1 6054.56 212.314  12
   5   3  -1 5500.46 171.094  26
   3   5   1 5417.54 195.694  27
   5   3  -1 5572.30 173.800  27
   3   5   1 5503.77 188.640  23
   3   5   1 5505.47 192.412  10
   5   3  -1 5334.64 189.813  11
   3   5   1 5597.82 199.084  11
   3   5   1 5686.13 170.206   4
   3   5   1 5677.13 176.289   5
   3   5   1 5385.25 168.710   2
   5  -3   1 5563.35 169.053  18
   3  -5  -1 5165.73 155.369  18
  -3   5  -1 5204.12 166.452  16
  -5   3   1 5442.38 193.894  16
  -5  -3  -1 5304.12 149.509  16
   5   3  -1 5410.42 188.337   6
  -3   5  -1 5703.82 142.056   7
   5   3  -1 5335.27 137.552   7
   3   5   1 5422.89 181.002   6
   3   5   1 5286.86 163.406   7
   3   5   1 5277.67 165.373  13
   3   5   1 5501.83 178.040   9
   5   3  -1 5339.66 151.994   8
   3   5   1 5236.62 165.006   8
   3   5   0 151681. 1673.81   3
   3   5   0 146017. 1717.98  26
   3   5   0 143349. 1717.96  25
   3   5   0 145464. 1715.71  24
  -3   5   0 156445. 1649.11  13
   3   5   0 153358. 1768.10  12
   5   3   0 154391. 1695.64  27
   5   3   0 150154. 1684.84  26
   3   5   0 149341. 1735.17  27
   3   5   0 148699. 1716.10  23
   3   5   0 152376. 1757.75  11
   3   5   0 145159. 1723.41  10
   5   3   0 148078. 1721.94  11
   3   5   0 153585. 1670.37   4
   3   5   0 152655. 1687.98   5
   3   5   0 155289. 1675.11   2
   5  -3   0 149343. 1675.14  18
   3  -5   0 146932. 1638.47  18
  -3   5   0 154000. 1683.30  16
  -5   3   0 150984. 1717.34  16
  -3   5   0 151047. 1660.42  15
  -5  -3   0 151494. 1631.72  16
   5   3   0 150762. 1607.14   7
   3   5   0 150657. 1712.28   6
  -3   5   0 159351. 1622.54   7
   5   3   0 150596. 1719.26   6
   3   5   0 151226. 1659.45   7
   3   5   0 153314. 1672.19  13
   3   5   0 150332. 1706.87   9
   3   5   0 149085. 1672.04   8
   5   3   0 151679. 1628.29   8
   3   5  -1 5958.40 172.248   3
   3   5  -1 5495.17 187.571  24
   3   5  -1 5670.04 190.612  26
   3   5  -1 5316.75 185.912  25
   3   5  -1 5718.16 217.559  12
  -3   5   1 5471.31 149.363  13
   5   3   1 5491.09 170.457  26
   3   5  -1 5568.80 195.716  27
   3   5  -1 5263.95 182.832  23
   5   3   1 5080.18 187.470  11
   3   5  -1 5368.47 192.806  10
   3   5  -1 5405.75 205.603  11
   3   5  -1 5541.91 164.714   4
   3   5  -1 5977.27 179.084   5
   3   5  -1 6103.02 173.069   2
   5  -3  -1 5253.24 172.156  18
   3  -5   1 5202.56 149.691  18
  -3   5   1 5241.11 174.240  16
  -5   3  -1 5279.13 185.000  16
  -5  -3   1 5490.16 148.077  16
  -3   5   1 5122.30 165.781  15
   3   5  -1 5390.44 185.894   6
   5   3   1 5321.48 177.848   6
   5   3   1 5130.26 137.403   7
   3   5  -1 5256.69 158.486   7
   3   5  -1 5503.47 170.446  13
   3   5  -1 5027.93 164.422   8
   5   3   1 5149.34 139.591   8
   3   5  -1 5423.61 183.802   9
   3   5  -2 22185.4 372.354   3
   3   5  -2 21480.6 403.264  26
   3   5  -2 21672.7 404.677  24
   3   5  -2 20513.9 400.947  25
   3   5  -2 21772.3 447.383  12
   3   5  -2 21355.6 378.440  13
   3   5  -2 21601.6 416.151  27
   5   3   2 22434.9 384.136  26
   3   5  -2 21454.1 391.688  23
   3   5  -2 22043.8 422.221  10
   3   5  -2 22302.3 447.689  11
   3   5  -2 22393.2 383.049   5
   3   5  -2 22179.3 365.778   4
   3   5  -2 21694.7 369.131   2
   5  -3  -2 21487.0 394.003  18
  -3   5   2 21561.7 392.215  16
  -5  -3   2 21812.0 338.158  16
  -5  -3   2 21716.8 356.660  15
  -5   3  -2 22049.7 401.972  16
  -3   5   2 21275.8 379.182  15
   3   5  -2 21708.5 403.030   6
   3   5  -2 21667.8 368.982   7
   5   3   2 21851.1 391.809   6
  -3   5   2 22250.4 333.466  13
   3   5  -2 21842.7 399.548   9
   5   3   2 21766.3 329.731   8
   3   5  -2 21646.8 377.831   8
   5   3   2 20589.0 350.186   9
   3   5  -3 10182.6 228.763   3
   3   5  -3 9596.03 262.964  27
   5   3   3 10512.8 242.933  26
   5   3   3 9345.77 236.667  23
   3   5  -3 9317.98 243.003  23
   3   5  -3 8930.23 280.860  11
   3   5  -3 9288.17 237.911  13
   3   5  -3 9935.69 292.465  12
   3   5  -3 9942.02 258.785  26
   3   5  -3 9904.78 258.135  24
   3   5  -3 9788.06 272.399  10
   3   5  -3 9612.94 224.096   2
   3   5  -3 9711.41 218.817   4
   3   5  -3 9719.00 236.935   5
   3  -5   3 9761.10 213.046  18
   5  -3  -3 9554.26 251.175  18
  -3   5   3 9758.87 228.215  17
  -5  -3   3 9259.76 216.176  15
  -5   3  -3 9352.13 244.583  16
  -3   5   3 9615.22 243.208  15
   5   3   3 9821.35 242.057   6
   3   5  -3 9496.14 258.000   6
   3   5  -3 9481.24 230.892   7
  -3   5   3 10012.1 194.782  13
   3   5  -3 9238.95 246.169   9
   5   3   3 10676.8 218.593   9
   3   5  -3 9606.01 236.414   8
   5   3   4 145407. 1649.67  23
   3   5  -4 144743. 1657.45  23
   3   5  -4 144908. 1660.55  13
   3   5  -4 147530. 1764.62  12
   3   5  -4 147581. 1765.36  11
   3   5  -4 146344. 1729.44  10
   5   3   4 148916. 1650.39  26
   3   5  -4 145947. 1692.60  27
   3   5  -4 145275. 1647.64   5
   3   5  -4 146867. 1602.28   4
   3  -5   4 146553. 1612.98  18
   5  -3  -4 144426. 1688.80  18
   3   5  -4 144869. 1679.44   9
   3   5  -4 146369. 1660.32   8
  -5  -3   4 140653. 1613.05  15
  -3   5   4 149612. 1680.18  15
  -5   3  -4 148879. 1673.59  16
  -3   5   4 144348. 1707.70   1
   3   5  -4 150624. 1622.74   2
   3   5  -4 145392. 1683.34  24
   3   5  -4 142979. 1694.18   6
   5   3   4 145494. 1648.84   6
   3   5  -4 148039. 1648.90   7
   3   5  -5 178495. 1992.81  24
   3   5  -5 175153. 1968.88  13
   3   5  -5 178672. 2077.54  12
   5   3   5 178962. 1950.54  26
   3   5  -5 169649. 1988.65  27
   3   5  -5 177689. 1956.12  23
   5   3   5 175161. 1953.68  23
   3   5  -5 176100. 2043.19  10
   5  -3  -5 173911. 2006.67  20
   3   5  -5 174603. 1893.35   4
   5  -3  -5 173765. 2005.47  18
  -5  -3   5 173513. 1968.19  17
  -3   5   5 178673. 1961.87  17
  -3   5   5 174345. 1997.62  15
  -5  -3   5 172733. 1923.66  15
  -5   3  -5 181309. 1980.56  16
  -3   5   5 172659. 2002.19   1
   3   5  -5 182233. 1920.94   2
   5   3   5 178571. 1952.59   6
   3   5  -5 176189. 1961.85   7
   3   5  -5 176611. 1967.84   8
   3   5  -5 173545. 1988.16   9
   5   3   6 10439.4 252.692  26
   3   5  -6 11224.0 282.687  24
   3   5  -6 10156.9 269.616  13
   3   5  -6 11798.9 334.206  12
   3   5  -6 10463.5 260.126  23
   5   3   6 10303.4 257.773  23
   3   5  -6 10941.3 308.667  10
   3   5  -6 10775.0 223.979   4
   5  -3  -6 10898.4 294.340  20
   3   5  -6 10070.9 269.194   8
   3   5  -6 10764.5 285.397   9
  -5  -3   6 10352.3 272.740  17
  -3   5   6 10828.3 275.934  17
  -3   5   6 10597.1 289.507  15
  -5   3  -6 10801.3 276.774  16
   3   5  -6 10776.1 271.043   7
   5   3   6 10555.0 255.518   6
  -3   5   6 10383.6 277.713   1
   3   5  -6 10947.3 238.738   2
   5   3   7 6467.89 199.732  24
   3   5  -7 6447.77 214.478  24
  -3  -5  -7 6510.99 200.547  21
   5  -3  -7 6394.05 228.209  20
   3   5  -7 6569.35 219.405  13
   5   3   7 6325.00 195.228  26
   3   5  -7 6265.45 217.349   9
  -3   5   7 6383.54 216.771  17
  -5  -3   7 6426.28 221.892  17
  -5   3  -7 6477.18 216.738  16
  -3   5   7 6657.78 237.018  15
   3   5  -7 6320.04 180.150   2
  -3   5   7 6318.97 212.234   1
   3   5  -7 6832.91 245.462  10
   3   5  -7 6700.95 220.791   8
   5   3   7 6741.37 201.612   6
  -3   5   8 346.586 76.7908  17
  -5  -3   8 374.897 77.9197  17
  -5   3  -8 264.663 69.1806  16
   3   5  -8 321.592 86.8156  10
   3   5  -8 226.633 74.9674  13
   5  -3  -8 325.337 79.3648  20
   3   5  -8 376.937 73.3735   9
  -3   5   8 268.542 74.7309  14
  -3   5   8 407.686 83.4586  15
  -5  -3   8 381.946 83.8776  14
  -3   5   9 827.586 104.200  14
  -5  -3   9 785.777 103.980  14
   3   5  -9 985.112 102.055   8
   3   5  -9 802.224 104.670  13
   5  -3  -9 663.753 97.0052  20
   3   5  -9 729.963 100.159  10
  -3  -5  -9 911.405 94.6930  21
  -5   3  -9 654.546 92.9680  21
  -5  -3   9 689.720 98.5812  17
  -3   5   9 807.987 98.5606  17
   5  -3 -10 10499.2 313.943  20
   3   5 -10 9463.34 301.693  13
  -3   5  10 9928.03 318.195  17
  -5  -3  10 10370.7 327.192  17
  -5   3 -10 10297.4 298.760  16
   3   5 -10 10629.9 307.319   8
  -3  -5 -10 10731.0 308.149  21
  -5   3 -10 10079.0 317.044  21
   5  -3 -10 9960.13 306.950  19
  -3   5  10 9469.00 311.604  14
  -5  -3  10 9910.68 319.313  14
   3   5 -10 10440.8 313.531   9
   5  -3 -11 15441.8 394.850  20
   3   5 -11 13392.3 380.803  13
  -3   5  11 15539.9 420.897  17
  -5  -3  11 14004.1 401.491  17
  -5   3 -11 15205.4 381.788  16
   3   5 -11 15726.9 390.708   8
  -3  -5 -11 14913.1 385.435  21
  -5   3 -11 14750.5 402.320  21
   5  -3 -11 14535.6 383.734  19
  -5  -3  11 13996.9 400.263  14
  -3   5  11 14990.3 408.300  14
   3   5 -11 14654.1 380.545   9
  -5  -3  12 773.275 120.365  17
  -3   5  12 847.735 127.472  17
  -5   3 -12 782.609 106.229  16
   3   5 -12 862.314 113.480   8
  -5   3 -12 978.794 124.598  21
  -3  -5 -12 883.898 118.866  21
   3   5 -12 740.927 114.650  13
   5  -3 -12 847.192 114.652  19
  -5  -3  12 827.783 124.343  14
  -3   5  12 770.823 119.147  14
   5  -3 -12 855.214 111.897  20
  -3  -5 -12 956.289 95.5706  19
  -5   3 -13 57895.2 913.591  16
   5  -3 -13 58524.8 918.928  19
  -3  -5 -13 58198.5 856.555  19
  -5   3 -13 56689.6 951.671  21
  -3  -5 -13 57645.1 935.776  21
  -3   5  13 56958.5 975.533  14
  -5  -3  13 56086.7 970.503  14
   3   5 -13 56303.9 907.887   8
   3   5 -14 27718.2 576.277   8
  -5   3 -14 27965.2 579.478  16
  -3   5  14 26704.2 619.003  14
  -5  -3  14 27275.0 628.256  14
   3  -5  14 28366.9 625.085  22
   5  -3 -14 27529.6 578.842  20
  -3  -5 -14 27565.3 534.915  19
  -3  -5 -14 29170.4 610.118  21
  -5   3 -14 28597.2 621.404  21
   5   3  14 29131.6 606.979  27
   5  -3 -14 27263.1 577.574  19
  -5   3 -15 20511.8 481.880  16
  -3   5  15 20574.7 531.715  14
  -5  -3  15 20142.5 531.771  14
   3  -5  15 21831.3 541.492  22
   3   5 -15 19994.5 474.803   8
  -3  -5 -15 19895.1 503.029  21
  -5   3 -15 21757.3 530.608  21
   5  -3 -15 21566.6 492.055  19
  -3   5  16 43046.0 805.804  14
  -5  -3  16 40031.8 789.681  14
   3   5 -16 40399.7 712.524   8
  -5   3 -16 41278.8 777.149  21
   5  -3 -16 43181.9 743.510  19
  -5   3 -16 41256.3 733.753  16
  -5   3 -17 1887.57 153.642  21
   3   5 -17 1773.37 135.185   8
  -3  -5 -17 1912.53 157.332  21
   3  -5  17 1953.34 168.529  22
   3   5 -18 6360.49 254.980   7
   3  -5  18 7224.55 281.629  22
   5  -3 -18 6752.50 238.846  19
  -3  -5 -18 6858.54 256.389  21
  -5   3 -18 6653.06 258.138  21
  -5   3 -18 6448.27 234.645  16
  -3   5  18 7016.67 265.997  14
  -5  -3  18 7005.42 267.260  14
   3   5 -19 10402.4 301.541   7
  -3  -5 -19 10492.5 294.393  21
   5  -3 -19 10840.3 279.205  19
  -5   3 -19 10867.2 302.304  21
   3  -5  19 11436.1 327.819  22
   3  -5  19 11763.7 303.841  18
  -5   3 -19 9638.61 267.624  16
  -3  -5 -19 10504.3 278.467  16
  -3   5  19 11210.5 304.187  14
  -5  -3  19 11050.3 302.715  14
   3   5 -20 17327.6 358.068   7
   5  -3 -20 17311.3 335.195  19
  -3  -5 -20 17157.7 341.321  16
   3  -5  20 19641.1 395.314  22
  -5  -3  20 17703.9 344.724  14
  -3   5  20 17769.3 347.264  14
   3  -5  20 19901.6 373.250  18
  -3  -5 -21 2784.96 107.544  16
   3  -5  21 3012.90 118.310  18
   3   5 -21 2712.16 111.899   7
   5  -4  20 9725.94 238.249  18
   5   4 -20 8174.02 210.620   7
   5   4 -20 7710.42 191.879   8
   5  -4  20 9445.69 253.368  22
  -5  -4 -20 8355.51 216.564  16
   4  -5 -20 8155.38 208.457  19
  -5  -4 -20 8583.40 223.405  21
  -5   4  20 8815.40 235.658  14
   5  -4  19 2703.42 147.101  18
   5   4 -19 2416.20 130.640   8
  -5  -4 -19 2387.34 133.542  16
   5   4 -19 2228.23 133.082   7
   5  -4  19 2720.57 163.878  22
  -5   4  19 2386.60 149.352  14
  -5  -4 -19 2224.59 137.165  21
   4  -5 -19 2414.49 130.322  19
   5  -4  18 6480.42 238.207  18
   4  -5 -18 6005.86 220.768  19
   4   5  18 6104.98 229.890  11
  -5  -4 -18 6210.84 225.695  16
   5   4 -18 5516.49 222.926   7
   5  -4  18 6258.33 259.109  22
  -5  -4 -18 5890.04 235.079  21
  -5   4  18 6265.28 257.029  14
   5   4 -18 5670.64 217.377   8
   5  -4  17 6841.27 262.403  18
  -5  -4 -17 6384.70 244.532  16
   5   4 -17 6140.24 252.846   7
   5  -4  17 6980.28 288.092  22
   4  -5 -17 7363.34 274.959  19
  -5  -4 -17 6571.74 261.414  21
   5   4 -17 6209.26 250.566   8
  -5   4  17 6660.25 283.810  14
   5   4 -16 19086.7 474.727   8
   5  -4  16 20731.8 520.785  22
   4  -5 -16 19278.4 458.031  19
  -5  -4 -16 19815.6 485.579  21
  -5   4  16 19702.2 520.797  14
  -5  -4 -16 19239.0 453.912  16
  -5  -4 -15 32762.5 629.620  16
   5   4 -15 32685.6 662.429   8
   5  -4  15 33849.6 692.029  22
   4  -5 -15 31900.3 629.456  19
  -5  -4 -15 31547.3 656.933  21
  -5   4  15 34368.8 724.530  14
  -5   4  14 16576.5 483.988  14
  -5  -4 -14 15716.4 441.173  21
  -5   4  14 17063.1 495.922  17
   4  -5 -14 15786.7 421.363  19
  -5  -4 -14 16131.2 416.972  16
   4  -5 -14 16342.6 426.901  20
   4  -5 -13 72258.9 1077.77  19
   4   5  13 71212.6 1110.24  27
  -5   4  13 73673.0 1171.03  14
  -5  -4 -13 71751.8 1103.75  21
  -5   4  12 21327.1 544.513  17
   4   5  12 20985.3 508.494  27
   4  -5 -12 19939.5 478.981  20
  -5  -4 -12 20991.7 493.851  21
   4  -5 -12 20476.8 482.502  19
   5   4 -12 19929.9 475.920   9
  -5   4  12 21037.7 538.546  14
  -5   4  11 29361.1 645.346  17
   4   5  11 29906.7 615.197  27
  -5   4  11 28322.7 628.826  14
  -5  -4 -11 29758.7 596.179  21
   4   5  11 30026.9 585.707   6
   4  -5 -11 28588.0 582.555  19
   4  -5 -11 29624.6 591.300  20
   5   4 -11 28697.5 583.587   9
   4  -5 -10 3292.29 182.037  20
   4   5  10 3168.21 176.467   6
  -5   4  10 3177.69 199.971  17
  -5   4  10 2977.96 201.648  15
  -5   4  10 3009.09 190.134  14
   4   5  10 2996.00 188.620  27
  -5  -4 -10 3026.02 172.335  21
   4  -5 -10 3391.65 184.204  19
   5   4 -10 2856.18 168.260   9
  -5   4   9 5376.72 247.252  15
   4   5   9 4961.42 228.424  27
   4  -5  -9 4738.29 213.112  20
   4   5   9 4915.84 208.739   6
   5   4  -9 4865.73 211.346   9
  -5  -4  -9 5320.01 215.460  21
  -5   4   9 4908.56 232.677  17
  -5  -4  -8 6689.20 229.515  21
   4  -5  -8 6743.18 245.972  20
   4   5   8 6508.18 215.429   5
   5   4  -8 6187.55 230.278   9
  -5   4   8 6775.77 257.594  17
  -4   5  -8 6927.65 223.345  16
  -5   4   8 6582.99 264.667  15
   4   5   8 6870.81 254.926  27
   4   5   8 6460.92 237.968  12
   5   4  -8 6168.88 251.341  12
   5   4  -8 6562.53 215.192  23
   4   5   8 6504.34 242.765  23
   4  -5  -7 1541.14 125.810  20
   5   4  -7 1449.62 124.102  10
   5   4  -7 1575.53 132.197  12
   4   5   7 1637.67 125.975  12
   4   5   7 1506.86 119.350   6
   4   5   7 1561.57 108.124   5
  -5   4   7 1473.74 130.430  17
  -4   5  -7 1363.32 102.076  16
  -4   5  -7 1763.18 128.436   1
   4   5   7 1497.38 127.399  27
   5   4  -7 1543.11 108.206  25
   5   4  -7 1471.96 105.595  26
   4   5   7 1615.19 116.344  25
   4   5   6 14071.2 359.790  27
   4   5   6 14497.9 355.846  12
   5   4  -6 13876.0 369.422  12
   4   5   6 14473.2 326.112   5
   4   5   6 13978.3 341.977   6
   5   4  -6 14362.9 329.524  26
   4   5   6 13790.9 334.791  25
   5   4  -6 14406.1 329.596  25
  -5  -4  -6 14178.4 315.831  21
   5   4  -6 14393.3 363.721  10
   4  -5  -6 13736.3 348.887  20
   5  -4   6 13853.8 315.394  18
  -5   4   6 14394.6 360.032  17
  -5  -4  -6 14840.6 304.679  16
  -4   5  -6 14487.3 320.749  16
  -5   4   6 14563.9 369.442  15
  -4   5  -6 14467.4 363.218   1
   5   4  -6 14426.9 317.336   7
   5   4  -6 14631.0 344.080   9
   4   5   5 55088.5 798.361  26
   4   5   5 55432.1 802.293  25
   4   5   5 54193.8 794.074  24
   5   4  -5 56206.3 792.301  25
   5   4  -5 55415.8 786.790  24
   4   5   5 55678.7 782.422   5
   4   5   5 55887.7 830.434  12
   5   4  -5 53027.4 853.709  12
   5   4  -5 53645.5 845.822  11
  -5  -4  -5 55637.1 753.092  21
   4   5   5 53037.7 765.714  10
   5   4  -5 55918.3 836.344  10
   4  -5  -5 55864.9 817.522  20
   5  -4   5 54862.3 763.480  18
   4  -5  -5 53590.1 788.136  18
  -5   4   5 57994.9 830.998  17
  -4   5  -5 56735.7 774.624  16
  -5   4   5 56970.5 840.917  15
  -5  -4  -5 55133.5 733.273  16
   4   5   5 55460.3 804.676   6
   5   4  -5 56400.3 755.728   7
   5   4  -5 56284.3 787.765  26
   5   4  -5 55581.9 801.557   9
   4   5   4 60720.8 857.474  25
   5   4  -4 62631.9 848.807  25
   4   5   4 59681.8 851.592  24
   5   4  -4 63619.5 850.896  24
   4   5   4 59607.7 851.288  26
   5   4  -4 60741.8 913.847  12
   5   4  -4 59701.7 901.913  11
   4   5   4 61768.5 889.717  12
   5   4  -4 57927.8 811.829  27
   5   4  -4 63205.7 844.675  26
   4   5   4 59708.7 865.344  23
  -5  -4  -4 62488.2 794.282  21
   4   5   4 61559.0 838.499   5
   5   4  -4 57620.5 756.661  13
   5  -4   4 62460.7 815.650  18
   4  -5  -4 61237.7 839.290  18
  -5   4   4 62596.0 889.347  16
  -5  -4  -4 64448.1 785.950  16
  -4   5  -4 62052.2 826.462  16
  -5   4   4 62685.9 881.981  15
   5   4  -4 63417.8 887.995  10
   4   5   4 60890.3 836.278  10
   4   5   4 63752.3 900.681  11
   5   4  -4 61144.3 794.634   7
   4   5   4 62006.0 856.145   6
   5   4  -4 61575.4 829.760   8
   4   5   4 57576.6 801.186   9
   5   4  -4 60963.4 845.401   9
   4   5   3 34619.5 577.826  23
   4   5   3 35478.9 604.967  12
   5   4  -3 33739.0 602.210  11
   5   4  -3 35316.2 619.206  12
   4   5   3 34301.5 570.140  25
   5   4  -3 35532.6 563.278  25
   4   5   3 34313.6 566.097  24
   5   4  -3 36152.2 567.743  24
   4   5   3 34923.9 570.259  26
   5   4  -3 35777.0 589.753  10
   4   5   3 34667.2 563.143  10
   4   5   3 34283.3 597.933  11
   5   4  -3 33740.8 544.013  27
   4   5   3 34472.3 588.087  27
   5   4  -3 35756.1 559.181  26
   4   5   3 34597.2 540.060   4
   4   5   3 35573.3 555.596   5
   4  -5  -3 35348.4 548.963  18
   5  -4   3 35535.5 536.172  18
  -5   4   3 35543.6 589.065  16
  -4   5  -3 34257.0 543.615  16
  -5  -4  -3 34577.1 495.228  16
  -5   4   3 34785.0 582.263  15
   4   5   3 34405.2 567.338   6
   5   4  -3 34339.9 504.500   7
   5   4  -3 33522.4 485.187  13
   4   5   3 34420.8 537.576   9
   5   4  -3 34714.6 557.814   9
   4   5   3 34491.9 537.449   8
   5   4  -3 35060.5 540.206   8
   4   5   2 7133.13 230.923  23
   4   5   2 7895.48 255.646  12
   5   4  -2 7429.11 255.139  12
   4   5   2 7370.92 227.474  24
   4   5   2 6855.44 222.600  25
   4   5   2 7368.71 227.976  26
   5   4  -2 7456.22 220.412  25
   4   5   2 7429.91 249.268  11
   5   4  -2 7604.30 236.374  10
   5   4  -2 7411.08 246.695  11
   4   5   2 7507.65 229.103  10
   4   5   2 7217.38 239.785  27
   5   4  -2 7148.31 215.248  27
   5   4  -2 7648.72 223.010  26
   4   5   2 7437.55 210.077   4
   4   5   2 7254.75 218.291   5
   4  -5  -2 7140.74 206.480  18
   5  -4   2 7408.24 207.282  18
  -5   4   2 6949.25 232.306  16
  -4   5  -2 7457.12 215.845  16
  -5   4   2 7307.33 228.981  15
   5   4  -2 6814.51 175.004  13
   5   4  -2 7289.69 203.393   8
   4   5   2 7301.14 204.317   8
   4   5   2 6994.97 207.700   9
   5   4  -2 7525.85 218.666   9
   4   5   2 7207.22 203.680   7
   5   4  -2 7424.25 186.500   7
   4   5   2 7317.81 228.902   6
   5   4  -2 7442.91 239.213   6
   4   5   1 99749.5 1245.43  23
   4   5   1 105057. 1307.36  12
   5   4  -1 105088. 1310.44  12
  -4   5  -1 101886. 1162.00  13
   4   5   1 99666.5 1246.08  24
   4   5   1 100464. 1246.40  26
   4   5   1 94496.4 1233.51  25
   5   4  -1 96913.6 1227.24  25
   4   5   1 102931. 1293.99  11
   5   4  -1 102674. 1257.62  10
   5   4  -1 99877.7 1279.24  11
   4   5   1 100324. 1249.59  10
   4   5   1 101942. 1268.63  27
   5   4  -1 102590. 1233.48  26
   5   4  -1 103111. 1237.07  27
   4   5   1 102874. 1227.66   5
   4   5   1 98787.5 1203.26   4
   4  -5  -1 101840. 1194.84  18
   5  -4   1 100777. 1200.25  18
  -5   4   1 101195. 1248.80  16
  -4   5  -1 99408.7 1216.24  16
   5   4  -1 101326. 1268.20   6
   5   4  -1 98853.1 1145.61   7
   4   5   1 99418.3 1241.12   6
   4   5   1 100664. 1184.56   7
   4   5   1 99685.4 1202.02   2
   4   5   1 102675. 1188.90  13
   5   4  -1 97226.4 1145.83  13
   5   4  -1 102528. 1215.49   9
   4   5   1 101960. 1220.87   9
   4   5   1 99222.3 1185.45   8
   5   4  -1 101341. 1176.10   8
   5   4   0 265173. 2839.61  23
   4   5   0 260212. 2850.88  23
   5   4   0 269547. 2917.98  12
  -4   5   0 269282. 2745.86  13
   4   5   0 264943. 2924.38  12
   4   5   0 258428. 2857.41  26
   4   5   0 255642. 2857.96  24
   5   4   0 265145. 2859.50  10
   4   5   0 268504. 2910.38  11
   5   4   0 259287. 2885.81  11
   4   5   0 259749. 2867.77  10
   5   4   0 267644. 2856.57  27
   5   4   0 269268. 2845.33  26
   4   5   0 264891. 2879.72  27
   4   5   0 265817. 2841.82   5
   4   5   0 273105. 2811.00   4
   5  -4   0 267150. 2814.40  18
   4  -5   0 261621. 2791.42  18
  -5   4   0 263993. 2851.68  16
  -4   5   0 268533. 2835.55  16
   4   5   0 260925. 2801.02   2
   4   5   0 267967. 2865.04   6
   4   5   0 267257. 2784.47   7
   5   4   0 256281. 2866.06   6
   5   4   0 265201. 2754.65   7
   4   5   0 261027. 2782.50  13
  -4   5   0 267801. 2816.93  15
   4   5   0 262534. 2833.45   9
   5   4   0 267034. 2815.31   9
   5   4   0 253968. 2765.83   8
   4   5   0 262222. 2794.96   8
   4   5  -1 101009. 1208.47   2
   4   5  -1 98186.6 1249.37  25
   4   5  -1 102835. 1257.94  24
   5   4   1 95048.9 1226.14  25
   4   5  -1 103981. 1260.90  26
  -4   5   1 103763. 1134.02  13
   5   4   1 101612. 1306.36  12
   4   5  -1 103362. 1321.80  12
   5   4   1 103081. 1252.14  10
   4   5  -1 103518. 1314.75  11
   4   5  -1 102426. 1276.84  10
   5   4   1 102095. 1289.62  11
   5   4   1 102490. 1240.25  26
   4   5  -1 103910. 1274.40  27
   5   4   1 103332. 1261.17  27
   4   5  -1 103784. 1240.35   5
   5   4   1 101860. 1251.90   5
   4   5  -1 101585. 1206.31   4
   4   5  -1 101168. 1191.10  13
   4  -5   1 100642. 1188.89  18
   5  -4  -1 101030. 1222.82  18
  -5   4  -1 104076. 1252.26  16
  -4   5   1 104572. 1245.43  16
  -4   5   1 102174. 1227.85  15
   4   5  -1 101479. 1247.49  23
   5   4   1 101321. 1239.18  23
   5   4   1 99037.0 1160.83   7
   4   5  -1 99578.6 1270.78   6
   4   5  -1 100786. 1184.01   7
   5   4   1 104086. 1257.33   6
   5   4   1 100619. 1170.06   8
   4   5  -1 101218. 1201.87   8
   4   5  -1 100205. 1238.17   9
   5   4   1 100270. 1206.98   9
   5   4   2 6953.45 215.845  25
   4   5  -2 7081.12 228.105  25
   4   5  -2 7343.79 227.857  24
   4   5  -2 7100.64 225.542  26
   4   5  -2 7182.00 259.159  12
   5   4   2 7409.91 221.688  10
   4   5  -2 7157.41 252.469  11
   5   4   2 7180.66 240.059  11
   4   5  -2 7665.25 242.595  10
   4   5  -2 7244.05 231.327  27
   5   4   2 7396.31 232.921  27
   5   4   2 7093.11 216.116  26
   5   4   2 7136.52 222.363   5
   4   5  -2 6940.18 216.508   5
   4   5  -2 7759.21 203.675   4
   4   5  -2 6855.22 195.068  13
   5  -4  -2 7146.77 217.673  18
   4  -5   2 7541.16 198.337  18
  -4   5   2 7130.70 222.904  16
  -5   4  -2 7079.60 225.089  16
  -4   5   2 7052.86 216.564  15
   5   4   2 7378.90 220.872  23
   4   5  -2 7324.72 220.475  23
   4   5  -2 7095.58 195.294   7
   5   4   2 7552.06 224.199   6
   4   5  -2 7173.27 231.053   6
   5   4   2 6935.40 182.828   8
   5   4   2 7244.58 199.692   9
   4   5  -2 7230.92 207.223   8
   4   5  -2 7363.58 225.042   9
   5   4   3 34654.0 560.676  25
   4   5  -3 35540.2 575.336  24
   4   5  -3 34991.3 573.764  25
   4   5  -3 35064.8 574.564  26
   5   4   3 35025.3 567.454  24
   4   5  -3 34688.5 629.360  12
   4   5  -3 34081.6 619.297  11
   5   4   3 34951.7 555.208  10
   5   4   3 35670.8 604.308  11
   4   5  -3 35057.4 603.330  10
   5   4   3 34202.5 555.276  26
   4   5  -3 35361.2 577.789  27
   5   4   3 35367.4 582.055  27
   5   4   3 35601.8 566.096   5
   4   5  -3 34613.6 558.247   5
   4   5  -3 36547.9 525.395   4
   4   5  -3 35221.8 527.758  13
   5  -4  -3 34612.7 563.300  18
   4  -5   3 35624.3 521.869  18
  -4   5   3 35274.9 576.539  16
  -4   5   3 34799.6 569.359  15
  -5   4  -3 35240.6 565.453  16
   4   5  -3 34780.0 595.218   6
   4   5  -3 35015.8 528.285   7
   5   4   3 34489.8 561.503   6
   5   4   3 34952.9 562.272  23
   4   5  -3 34943.6 565.249  23
   4   5  -3 34748.6 569.774   9
   4   5  -3 35094.9 542.965   8
   5   4   3 33184.4 513.081   9
   5   4   3 34219.1 506.855   8
   5   4   4 60606.5 846.434  23
   4   5  -4 62839.3 844.341  23
   4   5  -4 60119.2 923.575  11
   4   5  -4 60283.7 812.178  13
   4   5  -4 61055.9 933.211  12
   5   4   4 59917.8 832.303  10
   4   5  -4 60601.7 894.177  10
   4   5  -4 62997.7 864.733  25
   5   4   4 61663.5 846.659  25
   5   4   4 61150.3 848.324  24
   4   5  -4 63148.1 864.581  26
   4   5  -4 62670.7 862.547  24
   5   4   4 61274.5 844.936   5
   4  -5   4 62391.0 805.643  18
   5  -4  -4 61133.6 856.616  18
  -4   5   4 64224.0 850.085  17
  -5   4  -4 62023.9 847.167  16
  -4   5   4 62227.0 866.694  15
   5   4   4 61325.5 849.115   6
   4   5  -4 62458.5 817.483   7
   5   4   4 61765.1 847.269  26
   4   5  -4 58654.9 849.608  27
   4   5  -4 61303.7 859.029   9
   4   5  -4 61754.8 837.452   8
   4   5  -5 55743.5 786.960  23
   5   4   5 55509.3 798.659  23
   4   5  -5 57421.5 854.976  10
   5   4   5 54067.0 768.233  10
   5   4   5 55305.1 788.637  26
   4   5  -5 51996.4 782.462  27
   5  -4  -5 55704.7 825.090  20
   5   4   5 55708.8 789.463   6
   4   5  -5 56887.8 775.493   7
   5  -4  -5 54917.2 813.945  18
   4  -5   5 55928.2 756.065  18
  -4   5   5 55161.2 799.850  17
  -5   4  -5 56497.1 798.233  16
  -4   5   5 55902.6 823.010  15
   4   5  -5 55930.1 767.069  13
   4   5  -5 56404.8 878.087  12
   5   4   5 55020.2 787.645   5
   4   5  -5 55604.2 816.124   9
   4   5  -5 56644.3 793.411   8
   4   5  -5 56973.8 808.913  26
   5   4   5 56400.5 794.114  25
   4   5  -5 54999.7 800.262  24
   5   4   5 55374.9 792.560  24
   4   5  -5 57022.8 809.383  25
   4   5  -6 13960.3 368.578  10
   4   5  -6 14121.7 321.954   7
   5   4   6 14103.4 328.345   6
   4   5  -6 14552.4 340.273   8
   4   5  -6 14151.6 343.500   9
   4  -5   6 13913.7 309.133  18
  -4   5   6 15283.9 348.725  17
  -5   4  -6 14184.3 331.073  16
  -4   5   6 14894.1 363.237  15
   4   5  -6 13555.6 313.681  13
   4   5  -6 13648.3 379.300  12
   5   4   6 13045.8 316.744   5
   5   4   6 14225.5 326.549  25
   4   5  -6 13842.7 334.250  25
   5   4   6 14154.9 325.505  26
   5  -4  -6 13631.5 350.720  20
  -4   5   6 13325.2 336.787   1
   5  -4  -7 1379.23 122.348  20
   5   4   7 1554.99 112.332   6
   4   5  -7 1437.97 112.817   7
  -4   5   7 1626.39 122.236  17
  -5   4  -7 1445.83 113.477  16
  -4   5   7 1512.88 130.217  15
   4   5  -7 1405.35 130.174  10
   5   4   7 1548.63 109.731   5
   5   4   7 1365.44 103.985  26
   4   5  -7 1478.71 114.257  25
   5   4   7 1369.52 103.535  25
  -4   5   7 1273.34 111.958   1
   4   5  -7 1443.19 137.009  12
   4   5  -7 1334.06 106.819  13
   5   4   8 6355.90 219.512   6
   4   5  -8 6668.02 236.391   8
   4   5  -8 6287.10 222.970  13
   5  -4  -8 6402.91 246.106  20
  -4   5   8 7194.98 254.533  17
  -4   5   9 4671.70 218.838  17
  -5   4  -9 4681.59 202.214  16
  -4   5   9 4800.90 231.856  15
   4   5  -9 5416.78 218.127   8
  -5   4  -9 5035.16 214.586  21
  -4  -5  -9 4713.34 197.798  21
   4   5  -9 4539.78 219.526  10
   5  -4  -9 4786.19 216.317  20
  -4   5   9 4771.24 219.554  14
   4   5  -9 4839.69 213.090   9
  -4   5  10 2905.96 181.753  17
  -5   4 -10 2642.34 162.312  16
   4   5 -10 3214.47 177.850   8
   5  -4 -10 2990.32 176.990  20
  -4  -5 -10 2981.81 169.132  21
  -5   4 -10 2897.62 176.813  21
   5  -4 -10 3013.00 176.788  19
  -4   5  10 2928.99 180.703  14
   4   5 -10 3039.20 175.392   9
   5   4  11 29611.6 618.713  27
  -4   5  11 29700.0 627.243  17
  -5   4 -11 29565.9 577.640  16
   4   5 -11 30366.6 597.292   8
   5  -4 -11 29735.8 597.028  20
  -4  -5 -11 30469.9 592.319  21
  -5   4 -11 30230.0 608.399  21
   5  -4 -11 29225.5 591.938  19
  -4   5  11 30097.0 625.163  14
   4   5 -11 28474.1 588.656   9
   5   4  12 21245.6 512.209  27
  -4   5  12 21390.9 531.344  17
  -5   4 -12 20730.9 475.245  16
   4   5 -12 20258.6 488.237   8
   5  -4 -12 20834.2 490.297  20
   4   5 -12 19407.5 474.704   9
  -4   5  12 21044.9 523.685  14
   5  -4 -12 20975.4 491.881  19
  -5   4 -12 21131.9 504.984  21
  -4  -5 -12 21015.7 488.480  21
   4   5 -13 67813.6 1061.44   8
  -4   5  13 70326.5 1131.06  14
  -5   4 -13 72403.5 1107.03  21
  -4  -5 -13 69762.4 1076.85  21
  -5   4 -13 70273.1 1053.19  16
   5   4  13 72230.5 1105.91  27
   5  -4 -13 72739.7 1075.25  19
   4   5 -14 15351.9 422.968   8
  -5   4 -14 15531.0 410.873  16
  -4   5  14 15578.8 460.360  14
   5  -4 -14 15806.4 421.245  20
  -5   4 -14 16056.1 445.276  21
  -4  -5 -14 15726.3 429.169  21
   5   4  14 15880.1 443.787  27
   5  -4 -14 15817.9 423.214  19
  -5   4 -15 31608.1 617.067  16
   4  -5  15 32986.5 688.771  22
   5  -4 -15 32498.5 631.925  19
   5  -4 -15 32438.8 635.378  20
  -4   5  15 32803.4 689.257  14
   4   5 -15 31943.6 637.249   8
   4   5 -16 18489.7 476.697   7
  -5   4 -16 20352.2 491.602  21
  -4  -5 -16 20361.0 484.975  21
   4   5 -16 19255.0 460.445   8
   5  -4 -16 19518.0 459.930  19
  -4   5  16 19256.0 503.690  14
   4  -5  16 20908.3 518.106  22
   4  -5  17 7031.23 259.500  18
  -4  -5 -17 6465.41 237.814  16
   4   5 -17 6537.42 264.119   7
  -4  -5 -17 6709.43 260.448  21
  -5   4 -17 6506.91 258.097  21
   4   5 -17 6328.17 242.213   8
   5  -4 -17 6991.32 260.137  19
  -4   5  17 6232.12 266.556  14
   4  -5  17 7253.82 289.542  22
   4  -5  18 6574.25 235.560  18
  -4  -5 -18 5927.17 216.488  16
   4   5 -18 5750.90 233.376   7
   5  -4 -18 6191.18 223.224  19
  -4  -5 -18 5956.98 228.341  21
   4   5 -18 5746.08 210.811   8
   4  -5  18 6468.62 258.968  22
  -5   4 -18 5974.93 224.590  21
  -4   5  18 6079.65 240.784  14
  -4  -5 -19 2405.08 136.506  21
   5  -4 -19 2226.18 124.778  19
  -4  -5 -19 2251.42 125.069  16
   4   5 -19 2235.46 137.569   7
   4  -5  19 2732.81 145.387  18
   4   5 -19 2245.16 116.949   8
   4  -5  19 2609.18 159.559  22
  -4   5  19 2515.09 141.441  14
   4  -5  20 9627.84 236.850  18
   4  -5  20 9202.12 250.729  22
   5   4  20 8004.33 216.892  11
  -4  -5 -20 8258.92 211.190  16
   4   5 -20 8145.51 218.578   7
  -4   5  20 8498.06 213.951  14
   5  -4 -20 8511.17 209.440  19
   5  -5   0 50815.9 722.238  18
  -5   5   0 50620.7 754.451  16
   5   5   0 51146.0 778.512  10
   5   5   0 50985.5 810.207  11
   5   5   0 50504.8 691.156   7
   5   5   0 51636.3 784.838   6
   5   5   0 50290.8 729.111   2
   5   5   0 51503.6 770.895  25
   5   5   0 51710.2 773.047  26
   5   5   0 53400.1 833.875  12
   5   5   0 51122.5 765.899   5
   5   5   0 51648.0 706.059   8
   5   5   0 49502.1 740.911   9
   5   5   1 18356.8 394.404  26
   5   5  -1 18028.9 393.731  25
   5   5  -1 18674.1 398.732  26
   5   5   1 17978.7 392.910  25
   5   5   1 17700.2 384.968   5
   5   5  -1 16972.0 390.570  27
   5  -5  -1 17528.3 362.427  18
   5  -5   1 18138.2 357.954  18
  -5   5  -1 17634.3 378.293  16
  -5   5   1 17649.2 387.799  16
  -5   5   1 17557.0 377.630  15
   5   5   1 17296.4 334.343   7
   5   5  -1 17358.3 331.120   7
   5   5  -1 18062.2 403.965   6
   5   5   1 18078.1 399.042   6
   5   5  -1 18397.5 439.128  12
   5   5   1 18931.3 437.343  12
   5   5  -1 18013.0 404.274  10
   5   5   1 17789.1 418.157  11
   5   5  -1 17873.8 429.355  11
   5   5   1 18034.2 394.432  10
   5   5  -1 17397.4 329.261  13
   5   5   1 17411.8 341.777   8
   5   5   1 17586.8 364.659   9
   5   5  -1 17599.3 377.402   9
   5   5  -1 17916.2 349.499   8
   5   5  -2 1857.98 127.454  25
   5   5   2 1646.91 123.674  25
   5   5  -2 1986.98 129.347  26
   5   5   2 1600.93 122.471  26
   5   5   2 1793.22 124.240   5
   5   5  -2 1559.28 119.330  27
   5  -5  -2 1527.68 114.285  18
   5  -5   2 1586.09 104.648  18
  -5   5  -2 1762.20 120.931  16
  -5   5   2 1831.46 128.945  16
  -5   5   2 1756.01 123.699  15
   5   5   2 1776.26 124.847   6
   5   5  -2 1519.81 95.5756   7
   5   5  -2 1581.78 126.350   6
   5   5  -2 1970.05 148.639  12
   5   5   2 1820.13 140.695  12
   5   5  -2 1577.94 94.1149  13
   5   5  -2 1690.44 128.997  10
   5   5  -2 1881.96 148.591  11
   5   5   2 1502.23 131.770  11
   5   5   2 1801.98 126.589  10
   5   5  -2 1673.58 117.659   9
   5   5   2 1675.11 110.229   9
   5   5   2 1501.54 100.782   8
   5   5  -2 1464.65 104.952   8
   5   5  -3 367.841 85.5713  10
   5   5   3 258.147 84.8310  11
   5   5  -3 44.2860 70.9210  11
   5   5   3 117.063 60.2320  10
   5   5   3 49.3349 68.5255  27
   5   5  -3 74.7385 59.0599  27
   5   5   3 263.001 72.1144   6
   5   5   3 154.344 66.5080   5
  -5   5   3 159.357 68.6867  15
   5   5  -3 160.426 63.1708   9
   5   5   3 109.994 53.7746   9
   5  -5  -3 96.0822 61.0619  18
   5  -5   3 144.094 53.6647  18
  -5   5   3 89.2707 68.5228  16
  -5   5  -3 50.0647 58.5026  16
   5   5  -3 85.7936 66.4817  26
   5   5   3 128.541 65.9601  25
   5   5  -3 112.024 62.2420  25
   5   5   3 137.184 65.9615  26
   5   5   3 106.921 75.6527  12
   5   5  -3 105.587 49.8429  13
   5   5  -3 245.865 87.3863  12
   5   5   3 132.004 58.3279   8
   5   5  -3 105.235 50.3507   7
   5   5  -3 93.8967 54.4468   8
   5   5   4 62416.7 919.308  24
   5   5  -4 66718.8 936.134  24
   5   5  -4 68691.5 944.254  25
   5   5   4 66390.0 939.148  25
   5   5   4 65842.2 932.728  26
   5   5  -4 68578.1 941.302  26
   5   5   4 68288.6 986.886  12
   5   5  -4 63982.8 1005.58  12
   5   5  -4 64594.1 1001.04  11
   5   5   4 65442.6 942.316  23
   5   5  -4 67205.6 922.518  23
   5   5   4 65155.7 913.410  10
   5   5   4 66459.3 988.556  11
   5   5  -4 67162.2 977.651  10
   5   5   4 66256.5 966.957  27
   5   5  -4 62758.8 905.325  27
   5   5   4 65048.9 918.892   5
   5  -5   4 64234.7 875.562  18
   5  -5  -4 65310.1 918.944  18
  -5   5   4 67230.6 954.115  16
  -5   5  -4 65882.8 914.780  16
  -5   5   4 67238.6 948.858  15
   5   5   4 65878.2 932.851   6
   5   5  -4 66947.4 870.535   7
   5   5  -4 61711.2 839.538  13
   5   5  -4 67156.9 936.573   9
   5   5  -4 65267.4 896.061   8
   5   5   5 45958.7 727.058  26
   5   5  -5 46719.7 731.275  25
   5   5  -5 46630.1 727.425  26
   5   5   5 45641.4 727.871  25
   5   5  -5 45459.2 721.521  24
   5   5   5 45561.3 724.793  24
   5   5   5 45936.1 766.872  12
   5   5  -5 46408.4 800.635  12
   5   5  -5 43942.3 783.134  11
   5   5   5 47150.6 768.284  27
   5   5   5 45838.0 736.197  23
   5   5  -5 47726.4 719.198  23
   5   5   5 44488.7 698.537  10
   5   5  -5 46473.9 771.304  10
   5  -5  -5 44934.1 740.633  20
   5   5  -5 43055.9 645.770  13
   5  -5   5 46158.8 685.606  18
   5  -5  -5 46076.5 726.647  18
  -5   5   5 46344.2 732.841  17
  -5   5   5 46523.5 749.625  15
  -5   5  -5 46931.0 714.573  16
   5   5  -5 45907.6 677.251   7
   5   5   5 45914.7 726.579   6
   5   5   5 45825.1 715.123   5
   5   5  -5 46473.6 708.899   8
   5  -5  -6 54027.5 856.598  20
   5   5   6 55991.8 824.182   5
   5   5  -6 56633.1 821.239  23
   5   5   6 56079.2 853.022  23
   5   5   6 56144.3 878.838  12
  -5   5   6 54699.1 845.917  17
  -5   5  -6 55839.5 820.149  16
   5   5   6 54480.8 833.125   6
   5   5  -6 55318.0 794.534   7
   5   5   6 54387.6 831.666  25
   5   5   6 55469.3 834.597  26
   5   5  -6 56052.7 839.134  25
   5   5  -6 54054.9 828.548  24
   5   5  -6 56699.8 840.341  26
   5   5   6 55846.7 836.731  24
   5   5   6 55394.4 875.343  27
   5   5   7 3379.06 171.026  24
   5   5  -7 3305.86 170.771  25
   5   5  -7 3460.91 169.393  26
   5   5   7 3424.75 172.752  25
   5   5  -7 3623.37 174.036  24
   5   5   7 3421.86 180.798  23
   5   5  -7 3404.60 167.216  23
   5   5  -7 3063.40 189.446  10
  -5   5   7 3513.54 182.725   1
  -5   5  -7 3348.31 183.909   1
   5  -5  -7 3566.56 187.159  20
   5  -5   7 3776.49 170.102  18
  -5   5   7 3846.09 192.414  17
  -5   5   7 3632.26 198.263  15
   5   5  -7 3905.67 186.655   8
   5   5   7 3656.85 196.561  27
   5   5  -7 3244.29 176.705   9
   5  -5  -8 57259.7 902.351  20
   5   5  -8 57345.3 935.995  10
  -5   5  -8 59620.8 888.880  21
   5  -5   8 57964.9 857.040  18
  -5   5   8 57627.9 917.112  17
  -5   5  -8 56378.5 863.508  16
  -5   5   8 59498.1 949.192  15
   5   5  -8 58265.0 864.565   7
   5   5   8 58622.7 886.175   6
   5   5  -8 58502.2 888.974   8
   5   5   8 58342.3 920.492  12
   5   5   8 58319.9 932.326  27
   5   5  -8 56698.2 900.138   9
   5  -5   9 63028.5 927.708  18
  -5   5   9 63325.0 995.364  17
  -5   5   9 63458.2 1024.32  15
  -5   5  -9 62957.9 932.166  16
   5   5   9 64087.1 948.713   6
   5   5  -9 62869.8 954.979   8
   5   5  -9 61337.0 928.486   7
  -5   5  -9 63752.3 953.386  21
   5   5  -9 60475.4 990.044  10
   5  -5  -9 63005.2 969.735  20
   5   5   9 64646.6 1007.79  27
   5   5  -9 60402.2 957.945   9
   5   5  10 417.995 108.506  27
   5  -5 -10 370.987 96.1772  19
  -5   5  10 436.174 103.568  17
   5  -5  10 423.952 95.0514  18
  -5   5 -10 372.879 89.2680  16
   5   5 -10 281.673 87.9786   7
   5   5 -10 350.335 90.6152   8
   5   5 -10 236.576 92.1961  10
  -5   5 -10 372.428 94.7793  21
  -5  -5 -10 434.384 86.8403  21
   5  -5 -10 272.293 90.5192  20
  -5   5  10 319.401 101.048  14
   5   5 -10 399.503 98.4747   9
   5   5  11 104219. 1456.01  27
  -5   5  11 105244. 1472.26  17
   5  -5  11 105434. 1387.00  18
  -5   5 -11 103203. 1370.03  16
   5   5 -11 100847. 1404.27   8
   5   5 -11 99944.6 1383.59   7
   5  -5 -11 101176. 1403.91  20
   5  -5 -11 100834. 1399.24  19
   5   5 -11 100261. 1406.69   9
  -5   5 -11 106366. 1414.30  21
  -5  -5 -11 105136. 1396.52  21
  -5   5  11 104082. 1457.19  14
   5   5  12 1699.69 168.462  27
   5  -5  12 2128.36 157.919  18
  -5   5 -12 2072.75 151.445  16
   5   5 -12 1985.21 166.698   8
   5   5 -12 1669.82 153.035   7
  -5  -5 -12 1943.73 158.423  21
   5  -5 -12 1617.01 150.638  19
  -5   5  12 1646.56 163.761  14
   5   5 -12 1863.96 157.102   9
   5   5  13 1989.91 174.994  27
  -5   5  13 1975.83 180.040  17
   5  -5  13 1923.43 159.248  18
  -5  -5 -13 2141.49 154.267  16
   5   5 -13 2070.69 167.717   7
   5  -5 -13 2016.57 162.473  20
  -5  -5 -13 2200.35 168.101  21
   5  -5 -13 1985.19 162.388  19
  -5   5  13 2365.50 191.189  14
   5   5 -13 1889.75 157.360   9
   5   5 -13 2023.58 166.751   8
   5   5  14 3179.43 205.913  27
   5  -5  14 3618.30 200.521  18
  -5   5  14 3111.40 215.515  17
  -5  -5 -14 3265.34 182.008  16
   5   5 -14 3193.79 202.002   7
  -5  -5 -14 3239.68 199.277  21
   5  -5 -14 3649.06 204.064  19
   5  -5 -14 3477.92 197.258  20
  -5   5  14 3489.69 223.804  14
   5   5 -14 3089.22 196.081   8
   5  -5  15 9445.75 346.211  22
   5  -5  15 10219.2 329.812  18
  -5  -5 -15 9478.46 305.331  16
   5   5 -15 9164.32 320.536   7
  -5  -5 -15 9800.57 325.398  21
   5  -5 -15 9359.49 312.103  19
   5  -5 -15 9692.57 317.802  20
   5   5 -15 9669.56 325.733   8
  -5   5  15 9809.54 354.867  14
   5  -5  16 31228.3 641.150  22
  -5  -5 -16 28619.5 581.760  21
   5  -5  17 541.199 95.6871  18
  -5  -5 -17 385.436 77.2664  16
   5   5 -17 423.439 95.7577   7
   5   5 -17 368.013 84.2968   8
   5  -5  17 464.762 109.858  22
  -5  -5 -17 277.899 83.9964  21
  -5   5  17 325.307 94.0257  14
   5  -5 -17 375.144 88.5262  19
   5  -5  18 18657.0 396.654  18
   5   5 -18 16213.0 365.113   8
  -5  -5 -18 16566.7 359.643  16
   5   5 -18 15751.2 369.632   7
   5   5  18 16801.9 390.185  11
   5  -5 -18 16300.1 360.722  19
  -5  -5 -18 16079.6 365.105  21
  -5   5  18 16593.3 392.846  14
   5  -5  18 18581.4 428.906  22
   5   5 -19 52245.0 728.509   8
  -5  -5 -19 54533.7 742.696  16
   5   5 -19 51618.0 746.093   7
   5  -5  19 60390.4 791.065  18
   5  -5  19 62606.4 839.063  22
   5   5  19 54361.3 767.438  11
   5  -5 -19 54722.2 743.041  19
  -5  -5 -19 54103.1 742.674  21
  -5   5  19 54643.2 770.334  14
   5  -5  20 54.4237 48.9402  18
  -5  -5 -20 18.9666 40.3372  16
   5   5 -20 56.9539 42.1818   7
   5  -5  20 47.8571 52.0819  22
   5  -5 -20 24.0313 39.7092  19
   0   6   0 819.496 104.374  24
   0   6   0 779.219 90.5415   5
   0   6   0 718.496 72.1369   6
   6   0   0 663.489 63.2077  11
   0   6   0 740.183 95.8034  27
   0   6   0 860.408 97.0471   1
   6   0   0 630.891 74.2964  18
  -6   0   0 803.288 91.3867  16
   0   6   0 709.760 88.1391  13
   0   6   0 637.654 87.1720  11
   0   6   0 781.026 93.5460   4
   0   6   0 926.292 102.052   3
   0   6   0 692.902 77.2677   7
   0   6   0 660.543 90.5831   8
   0   6   1 7499.14 223.664   3
   0   6   1 7164.80 222.184   4
   0   6  -1 7714.53 227.499   3
   0   6  -1 7504.25 225.985   4
   0   6   1 7160.55 213.481  11
   0   6  -1 7913.37 231.312  11
   0   6   1 6825.91 220.555  12
   0   6  -1 7364.96 211.712  13
   0   6   1 6883.39 218.360   5
   0   6   1 7332.48 206.726   6
   0   6  -1 7385.14 208.820   5
   0   6  -1 7931.40 244.306  27
   0   6   1 7209.86 232.323  27
   0   6   1 6747.51 233.791  24
   0   6  -1 7225.06 238.474  24
   0   6  -1 7282.75 228.801  23
   6   0  -1 6498.73 167.456  11
   0   6  -1 7794.22 238.831   9
   0  -6  -1 7386.98 166.731  20
   0   6  -1 7763.17 226.507   1
   0   6   1 7260.85 221.125   1
   0   6   1 7375.49 221.107   2
   0   6  -1 7439.75 221.566   2
   6   0  -1 7261.30 209.861  18
   6   0   1 7413.28 200.487  18
  -6   0   1 6829.99 212.471  16
  -6   0  -1 6758.02 207.259  16
   0   6   1 6681.32 193.139   7
   0   6  -1 9523.18 209.910   7
   0   6  -1 6977.53 193.208   6
   0   6   1 7127.69 201.654  13
   0   6  -1 6962.92 211.407   8
   0   6  -2 245.724 76.1534  23
   0   6  -2 213.522 80.2139  24
   0   6   2 159.255 77.7230  24
   0   6  -2 87.6934 52.3088   5
   0   6  -2 64.0565 44.6167   6
   0   6   2 90.9368 76.7535  27
   0   6  -2 216.305 82.1424  27
   6   0  -2 92.5447 45.0350  11
   0   6   2 96.8259 62.0937  11
   0  -6  -2 122.773 46.9497  20
   0   6  -2 61.9770 62.7157   1
   0   6   2 132.875 72.6163   2
   0   6   2 170.193 71.7742   1
   0   6  -2 104.908 69.3047   2
   0   6  -2 196.994 84.3300   9
   6   0  -2 143.552 67.7326  18
   6   0   2 141.203 53.7205  18
  -6   0   2 83.2452 65.0985  16
  -6   0  -2 79.1225 61.0610  16
   0   6  -2 456.170 81.5231   4
   0   6   2 59.2360 71.3040   4
   0   6  -2 89.6745 64.7729   3
   0   6   2 130.544 73.8432   3
   0   6   2 65.8996 61.1993  13
   0   6  -2 96.7357 72.3885  13
   0   6   2 70.6665 67.0112  12
   0   6   2 37.1262 58.5433   7
   0   6  -2 74.0004 64.1321   8
   0   6  -2 81.4838 59.4558   7
   0   6  -3 10081.4 265.135   4
   0   6  -3 9985.66 259.571   3
   0   6   3 10249.5 269.438   4
   0   6   3 10435.0 265.785   3
   0   6  -3 9856.64 260.857  13
   0   6   3 10395.7 255.061  12
   0   6  -3 10524.5 237.214   5
   0   6   3 10323.7 278.346  27
   0   6  -3 10425.2 268.283  23
   0   6   3 10648.1 251.981  11
   0   6   3 10140.1 235.582  13
   0  -6  -3 9664.62 210.205  20
   6   0  -3 10248.9 265.355  18
   6   0   3 10224.6 239.906  18
  -6   0  -3 9862.16 251.560  16
  -6   0   3 10265.5 271.862  15
   0   6  -3 10293.1 263.123   1
   0   6   3 10325.9 264.008   1
   0   6   3 10332.7 265.685   2
   0   6  -3 10324.1 264.035   2
   0   6  -3 10310.1 238.356   7
   0   6  -3 9796.67 230.882   6
   0   6  -3 10636.3 255.743   8
   0   6  -3 10252.9 278.053   9
   0   6  -4 7705.54 222.166   3
   0   6  -4 7248.20 218.374   4
   0   6   4 7799.47 226.373   4
   0   6   4 7651.83 222.069   3
   0   6  -4 7243.71 187.885   5
   0   6   4 7383.45 221.045   2
   0   6   4 7642.40 224.438   1
   0   6  -4 7858.59 225.547   1
   0   6  -4 7984.82 227.764   2
   0   6  -4 7317.24 232.500  13
   6   0  -4 7321.89 202.718  12
   0   6   4 7353.07 203.629  12
   0   6   4 7500.99 210.010  11
   0   6   4 7471.51 238.908  27
   6   0  -4 7436.21 214.876  20
   6   0   4 7215.59 198.643  18
   6   0  -4 7669.32 232.044  18
  -6   0   4 7633.53 232.179  16
  -6   0  -4 7192.13 216.702  16
  -6   0   4 7199.93 234.890  15
   0   6  -4 7430.22 209.286   7
   0   6  -4 7139.67 196.904   6
   0   6   4 7819.58 206.547  13
   0   6  -4 7329.11 212.182   8
   0   6  -4 7661.46 241.729   9
   0   6  -5 43946.2 584.741   5
   0   6   5 43542.5 677.585  27
   0  -6  -5 43709.5 599.697  19
   6   0   5 42165.0 617.884  18
  -6   0   5 44096.3 678.383  16
  -6   0  -5 43827.4 653.859  16
  -6   0   5 45256.8 695.583  15
   0   6   5 44211.3 651.840   4
   0   6  -5 43344.1 644.680   4
   0   6   5 43938.1 646.804   3
   0   6  -5 43822.5 641.167   3
   0   6   5 43533.1 624.425  11
   0   6   5 43417.4 645.704   1
   0   6  -5 43009.4 639.645   2
   0   6   5 45492.1 658.173   2
   0   6  -5 44238.2 647.111   1
   6   0  -5 43068.0 645.146  20
   0  -6  -5 42871.3 597.482  20
   0   6  -5 44586.6 642.038   7
   0   6  -5 44472.4 689.119   9
   0   6  -5 44312.3 638.756   8
   0   6   6 35123.9 592.485  27
   0  -6  -6 36630.8 532.828  19
   6   0   6 34508.3 541.429  18
  -6   0   6 35714.5 629.213  17
  -6   0   6 35593.5 616.769  15
  -6   0  -6 36104.9 581.241  16
   0   6   6 35476.1 553.248   3
   0   6  -6 36074.1 557.784   4
   0   6   6 36349.6 567.342   4
   0   6  -6 37468.6 559.232   3
   0   6   6 34742.7 545.471  11
   0  -6  -6 36659.4 534.053  20
   6   0  -6 35474.1 568.553  20
   0   6  -6 36071.3 554.488   1
   0   6   6 35767.4 556.295   2
   0   6   6 35138.9 550.521   1
   0   6  -6 35850.5 552.268   2
   0   6  -6 36675.3 574.072   7
   0   6  -6 36645.4 562.850   8
   0   6  -6 36220.3 607.741   9
   6   0  -7 36546.0 529.853  26
   6   0   7 33833.8 509.306  26
   0   6   7 33388.2 582.855  27
   0   6  -7 35656.3 536.445   1
   0   6  -7 35182.9 532.116   2
   0   6   7 34817.1 539.840   1
  -6   0  -7 34802.0 579.701  16
  -6   0   7 34273.0 619.514  15
   0   6   7 34705.5 538.593   3
   0   6  -7 36691.6 541.182   3
   0   6   7 34674.1 549.540   4
  -6   0   7 34263.4 628.719  17
   6   0   7 32798.4 540.450  18
   0  -6  -7 34583.3 533.061  19
   0  -6  -7 34201.2 532.428  20
   6   0  -7 34475.8 566.479  20
   0   6  -7 35431.7 556.122   8
   0   6  -7 35137.3 603.024   9
   0   6  -7 35133.7 577.459   7
   0  -6  -8 17236.3 344.891  19
  -6   0   8 16091.2 418.058  17
   0   6   8 16052.9 332.532   4
   0   6   8 16419.7 392.623   5
   0  -6  -8 16682.9 339.419  20
   6   0  -8 15736.2 358.759  20
   0   6  -8 16704.4 356.297   8
   0   6  -8 17166.4 392.942   9
  -6   0   8 16606.0 410.882  15
   0  -6  -9 9492.07 257.700  20
   6   0  -9 9359.20 270.963  20
   0  -6  -9 9106.33 275.408  21
   0   6  -9 9446.11 286.453   9
  -6   0  -9 8966.27 293.516  21
  -6   0   9 9844.28 327.068  17
  -6   0   9 9066.66 314.112  15
  -6   0  -9 9292.84 283.216  16
  -6   0  10 4330.26 231.205  17
  -6   0 -10 4352.08 199.045  16
  -6   0  10 4428.97 226.070  15
  -6   0 -10 4176.85 208.222  21
   0   6  10 4035.87 193.451   5
   0  -6 -10 4342.05 180.722  20
   6   0 -10 4298.07 185.628  20
   0  -6 -10 3927.97 192.521  21
   0  -6 -10 4318.56 179.806  19
   6   0 -10 4277.39 184.610  19
   0  -6  10 4752.90 201.283  22
   0   6 -10 4385.40 183.450   8
  -6   0  11 54327.4 939.756  17
  -6   0 -11 51913.9 847.800  16
  -6   0  11 52522.7 921.364  14
   6   0 -11 52145.1 809.638  20
   0  -6 -11 50143.2 839.706  21
   0  -6  11 57020.3 860.816  22
   6   0 -11 52806.2 809.652  19
   0  -6 -11 52624.2 793.797  19
  -6   0 -11 50123.5 864.894  21
   0   6 -11 54018.9 795.808   8
  -6   0 -12 1328.47 131.023  16
  -6   0  12 1365.54 156.971  14
   6   0 -12 1291.82 120.569  19
   0  -6  12 1387.12 133.860  22
  -6   0  12 1508.26 166.197  17
  -6   0 -12 1320.56 140.924  21
   6   0 -12 1265.55 118.434  20
   0  -6 -12 1387.49 119.319  19
   0  -6 -12 1324.08 137.442  21
  -6   0  13 108842. 1586.98  14
   6   0 -13 108662. 1426.12  19
  -6   0 -13 103868. 1508.60  21
   0  -6  13 119962. 1529.79  22
   6   0  13 108961. 1482.57  22
   0  -6 -13 116126. 1462.10  19
   0  -6 -13 108033. 1492.00  21
  -6   0 -13 109998. 1481.41  16
  -6   0 -14 166.558 82.4003  16
  -6   0  14 242.802 106.375  14
   0  -6 -14 337.842 85.3474  19
   6   0 -14 144.954 72.3555  19
  -6   0  14 351.989 111.074  17
  -6   0 -14 30.5065 88.6799  21
   0  -6 -14 244.273 92.8311  21
   6   0  14 195.122 89.8554  22
   0  -6  14 165.310 93.3366  22
  -6   0  15 1361.69 165.971  14
  -6   0  15 1140.20 156.506  17
   6   0  15 1260.99 142.930  22
  -6   0 -15 1050.11 129.336  16
   0  -6 -15 1275.32 136.503  21
   0  -6 -15 1299.01 118.577  19
   6   0 -15 1478.39 129.416  19
  -6   0 -15 1299.97 148.857  21
   0  -6  15 1539.61 154.262  22
   0  -6  16 3203.38 200.363  22
   6   0  16 2943.74 192.463  22
   0   6 -16 2784.94 176.824   7
  -6   0 -16 2842.85 180.474  16
  -6   0  16 2812.92 211.847  14
   6   0  16 2958.02 170.358  18
   0  -6 -16 2563.61 155.562  19
   6   0 -16 2682.58 160.411  19
   6   0  17 15071.0 408.740  22
   0  -6  17 16253.8 422.425  22
  -6   0 -17 15445.5 430.936  21
   6   0  17 15617.4 380.653  18
   6   0  18 1018.27 100.683  18
  -6   0 -18 841.161 105.326  16
   0   6 -18 891.720 104.820   7
   0   6  18 932.025 103.187   6
   0  -6  18 1057.82 115.089  22
  -6   0 -18 988.699 121.229  21
   6   0  18 1003.72 113.627  22
   0   6 -18 961.600 119.953  13
   0  -6 -18 957.562 93.2822  19
  -6   0  18 988.564 129.165  14
   6   0  19 7444.24 216.485  18
   0   6 -19 7033.13 224.922   7
   0   6  19 7495.75 221.381   6
  -6   0 -19 7086.89 239.849  16
  -6   0  19 7720.56 274.299  14
   0   6 -19 6793.17 233.494  13
   6   0  19 7587.82 243.409  22
  -6   0 -19 7054.63 252.229  21
   0  -6  19 8129.68 240.099  22
  -6   0 -20 961.884 89.3324  16
   6   0  20 1046.71 88.1856  22
  -6   0 -20 959.062 95.8031  21
  -6   0  20 1136.46 104.569  14
   0   6 -20 996.467 82.2621   7
  -6   0 -21 1449.13 85.6165  16
   0  -6 -21 1463.03 76.1669  16
  -6  -1 -21 1907.25 94.5153  16
  -6   1  21 1854.98 100.054  14
   6  -1  20 473.914 63.0840  18
   6   1 -20 378.493 63.4099   8
  -1   6 -20 469.372 60.2618   7
   6  -1  20 498.939 76.1951  22
  -6  -1 -20 507.044 79.7756  21
  -6  -1 -20 508.196 72.6393  16
  -1   6 -20 439.567 71.8814  13
  -6   1  20 502.612 83.0035  14
   6  -1  19 10158.2 263.122  18
  -6  -1 -19 9345.48 272.754  16
  -1   6 -19 8903.38 244.400   7
  -6  -1 -19 9432.80 287.065  21
   6  -1  19 10110.6 289.592  22
  -1   6 -19 9081.55 280.655  13
   1  -6 -19 8921.59 242.888  19
  -6   1  19 9728.32 310.625  14
   1  -6 -18 1277.77 106.473  19
   6  -1  18 1275.09 129.528  22
  -1   6 -18 1209.42 112.361   7
  -6  -1 -18 991.041 124.825  21
   6  -1  18 1288.72 113.821  18
  -6  -1 -18 1249.22 121.497  16
  -6   1  18 1283.31 142.910  14
   6  -1  17 202.828 92.4878  22
   1   6  17 301.717 83.2586   6
  -6  -1 -17 249.342 97.5025  21
   6  -1  16 22347.1 492.780  18
  -6  -1 -16 21419.3 498.275  16
  -1   6 -16 21122.9 480.997   7
  -6   1  16 21456.3 571.751  14
  -6  -1 -16 20559.7 519.542  21
   6  -1  16 22324.8 529.378  22
   1  -6 -16 21272.3 469.517  19
   1   6  16 22382.6 509.229   6
   1  -6 -15 493.062 97.0107  19
  -6  -1 -15 474.877 102.292  16
  -1   6 -15 522.282 101.467   7
   6  -1  15 630.930 118.359  22
  -6  -1 -15 422.953 109.083  21
  -6   1  15 457.910 118.483  17
  -6   1  15 477.632 121.723  14
  -6   1  14 12501.3 430.300  14
  -6  -1 -14 11894.8 387.892  21
   6  -1  14 12635.0 390.078  22
  -6  -1 -14 12299.9 374.026  16
  -6   1  14 12861.9 440.312  17
   1  -6 -14 12944.8 361.977  19
  -6  -1 -13 16371.6 453.535  21
  -6   1  13 16922.8 501.175  14
  -6  -1 -13 17445.1 443.208  16
   1  -6 -13 16630.5 407.947  19
  -6  -1 -12 13613.7 384.161  16
   1  -6 -12 13709.7 363.937  20
  -6  -1 -12 13706.7 402.563  21
  -6   1  12 14181.7 442.104  14
  -6   1  12 13897.8 443.101  17
   1  -6 -12 13986.8 363.168  19
  -6  -1 -11 287.995 79.1425  16
  -6   1  11 217.973 100.949  14
  -6  -1 -11 166.136 89.3345  21
   1  -6 -11 144.088 84.7448  21
   1  -6 -11 556.908 86.3552  20
   1  -6 -11 512.730 86.7538  19
  -6   1  11 197.597 102.742  17
  -6  -1 -10 3071.31 176.939  21
   1   6  10 3136.51 162.202   5
   1  -6 -10 2566.63 159.002  21
   1  -6 -10 3040.27 156.459  20
  -6   1  10 3175.66 201.729  17
   1  -6 -10 2908.47 155.097  19
  -6  -1 -10 2833.61 163.929  16
  -6   1  10 3029.52 195.613  15
  -1   6  -9 45849.4 676.981   8
  -6   1   9 45531.2 807.628  17
  -6   1   9 45897.7 801.683  15
  -6  -1  -9 46109.3 734.902  16
   1   6   9 44599.5 738.362  27
  -6  -1  -9 43930.5 745.655  21
   1  -6  -9 46053.5 701.261  20
   1  -6  -9 44010.3 725.537  21
  -1   6  -9 46345.9 720.606   7
   6   1  -8 86050.7 1112.30  19
   1  -6  -8 91001.0 1140.92  19
  -6   1   8 92327.2 1262.67  17
  -6  -1  -8 87475.7 1192.00  21
   1   6   8 88186.6 1194.54  27
   1   6   8 90132.9 1183.75   5
   1   6   8 87884.4 1103.20   4
   6   1  -8 91567.2 1161.75  10
   1  -6  -8 89081.4 1136.08  20
  -1   6  -8 93512.4 1127.00   8
   6   1  -7 20194.9 364.295  26
   1  -6  -7 18618.6 375.757  20
   6   1  -7 18804.4 364.944  20
   1   6   7 19462.3 359.322   1
  -1   6  -7 19751.9 383.064   1
   1   6   7 18691.1 388.217  11
   1  -6  -7 18387.5 374.081  19
   6   1  -7 18627.0 363.286  19
   6  -1   7 18645.7 377.757  18
  -6   1   7 19583.7 448.172  17
  -6  -1  -7 19122.2 397.115  16
  -6   1   7 19321.2 445.701  15
  -1   6  -7 18883.2 381.224   4
  -1   6  -7 19469.5 376.784   3
   1   6   7 19244.8 358.761   3
   1   6   7 19163.9 367.971   4
   1   6   7 18763.3 409.677   5
  -1   6  -7 19679.7 389.338   7
  -1   6  -7 19696.1 372.014   8
   6   1  -6 48337.0 660.676  26
   1   6   6 46761.2 722.997   5
   1   6   6 46951.4 692.402  11
   1  -6  -6 45349.3 668.712  20
   6   1  -6 47006.1 661.679  20
   1   6   6 46803.7 662.763   1
  -1   6  -6 47990.9 697.778   1
  -1   6  -6 46930.1 690.603   2
   6  -1   6 44771.9 669.675  18
  -6   1   6 46691.1 757.805  17
  -6   1   6 46190.3 748.825  15
  -6  -1  -6 46736.2 693.074  16
  -1   6  -6 46594.4 698.450   4
   1   6   6 47584.4 676.820   4
  -1   6  -6 47948.1 694.780   3
   1   6   6 48091.1 671.009   3
  -1   6  -6 47121.3 682.682   7
  -1   6  -6 46896.5 665.925   8
   6   1  -5 2306.05 127.949  12
   1   6   5 2565.07 142.363   5
   6   1  -5 2704.63 121.461  26
   1   6   5 2342.12 141.103  27
   1   6   5 2379.25 143.072  24
   1   6   5 3140.88 144.980  11
   1  -6  -5 3007.57 130.720  20
   6   1  -5 2458.03 117.486  20
  -1   6  -5 2314.39 131.561   1
   1   6   5 2786.82 130.574   2
   1   6   5 2723.18 128.407   1
   6  -1   5 2250.65 118.305  18
  -6   1   5 2359.62 147.314  16
  -6  -1  -5 2342.93 124.579  16
  -6   1   5 2516.04 155.292  15
  -1   6  -5 2332.39 134.487   3
   1   6   5 2913.50 135.027   4
   1   6   5 2987.37 133.500   3
  -1   6  -5 2414.48 123.290   7
  -1   6  -5 2447.81 122.702   8
   6   1  -4 118856. 1413.45  11
   1   6   4 118586. 1446.51  12
   6   1  -4 118580. 1451.60  12
  -1   6  -4 126190. 1399.35   5
   1   6   4 125234. 1487.96   5
   1   6   4 120750. 1500.24  27
   6   1  -4 125486. 1414.99  26
   1   6   4 118031. 1484.33  24
   1   6   4 122499. 1459.83  11
   1  -6  -4 122929. 1416.23  20
   1   6   4 121820. 1438.76   2
  -1   6  -4 122958. 1479.52   1
   1   6   4 126648. 1447.74   1
   6  -1   4 122224. 1421.22  18
  -6   1   4 125685. 1499.94  16
  -6   1   4 123508. 1502.69  15
  -6  -1  -4 121789. 1440.85  16
   1   6   4 127360. 1448.63   3
   1   6   4 126343. 1451.46   4
  -1   6  -4 123750. 1478.77   3
  -1   6  -4 126557. 1417.40   7
  -1   6  -4 130185. 1440.74   8
   1   6   3 140721. 1586.57   4
  -1   6  -3 135203. 1614.03   3
   1   6   3 141129. 1583.27   3
   6   1  -3 131537. 1543.31  11
   1   6   3 138068. 1596.21  12
  -1   6  -3 136113. 1597.21  13
   1   6   3 138383. 1611.39   6
   1   6   3 138938. 1614.84   5
  -1   6  -3 141959. 1554.17   5
   1   6   3 140916. 1638.69  27
   6   1  -3 136118. 1539.38  26
   1   6   3 131326. 1615.99  24
   1   6   3 133888. 1643.31  23
   1   6   3 141346. 1594.71  11
   1   6   3 133697. 1583.58  10
   1  -6  -3 131489. 1530.75  20
   1   6   3 137159. 1574.82   2
   1   6   3 138162. 1577.73   1
  -1   6  -3 133989. 1612.21   1
   6   1  -3 139075. 1587.64  18
   6  -1   3 137910. 1552.79  18
  -6   1   3 140023. 1615.46  16
  -6  -1  -3 135140. 1563.68  16
  -6   1   3 139265. 1623.11  15
  -1   6  -3 135467. 1508.13   6
  -1   6  -3 135200. 1529.14   7
   1   6   3 138695. 1553.58  13
  -1   6  -3 139568. 1568.12   8
   1   6   2 197345. 2134.50   4
  -1   6  -2 190931. 2166.31   3
   1   6   2 192134. 2124.08   3
   1   6   2 188628. 2166.19  24
   1   6   2 188061. 2181.80  23
   1   6   2 197882. 2152.34   5
   1   6   2 195948. 2143.24   6
  -1   6  -2 194201. 2114.85   5
  -1   6  -2 195586. 2128.73  13
   1   6   2 194202. 2158.15  12
   6   1  -2 184382. 2086.60  11
   1   6   2 202525. 2157.45  11
   1   6   2 187691. 2146.45  10
   1   6   2 193602. 2186.85  27
   1   6   2 193396. 2125.52   1
   1   6   2 197149. 2128.58   2
  -1   6  -2 185951. 2160.03   1
   6  -1   2 192870. 2102.05  18
   6   1  -2 197954. 2119.26  18
  -6   1   2 194511. 2153.22  16
  -6  -1  -2 191364. 2108.91  16
   1   6   2 188230. 2098.77   7
  -1   6  -2 195492. 2070.56   7
  -1   6  -2 188069. 2054.97   6
   1   6   2 194768. 2102.75  13
  -1   6  -2 192267. 2119.87   8
   1   6   1 7061.93 216.056   4
   1   6   1 7056.85 215.130   3
  -1   6  -1 7283.15 231.900   3
   1   6   1 6820.02 232.529  23
   1   6   1 7222.67 231.701  24
   1   6   1 7424.73 218.289   5
  -1   6  -1 8267.82 196.945   6
   1   6   1 7160.03 212.814   6
  -1   6  -1 7567.42 212.586  13
   1   6   1 7338.42 232.272  12
   6   1  -1 6818.58 192.100  11
   1   6   1 7040.03 226.315  10
   1   6   1 7623.92 233.630   9
   1   6   1 7356.03 227.836  11
   1   6   1 7479.21 240.272  27
   1   6   1 7129.09 212.975   1
   1   6   1 7233.80 217.518   2
  -1   6  -1 7297.47 231.228   1
   6  -1   1 7516.38 205.429  18
   6   1  -1 7654.35 207.784  18
  -6   1   1 7100.44 221.150  16
  -6  -1  -1 7109.36 203.988  16
   1   6   1 7536.00 206.593  13
   1   6   1 7503.40 225.160   8
  -1   6  -1 6958.83 217.200   8
   1   6   1 7087.53 195.756   7
  -1   6  -1 7254.18 185.364   7
   1   6   0 105457. 1300.81  23
   1   6   0 99467.3 1300.85  24
   1   6   0 105431. 1260.52   5
  -1   6   0 107122. 1232.68   6
   1   6   0 107735. 1317.10  12
  -1   6   0 107207. 1244.44  13
   1   6   0 107899. 1309.49  11
   6   1   0 102658. 1226.06  11
   1   6   0 105751. 1308.82  10
  -1   6   0 105860. 1315.23  27
   1   6   0 107490. 1324.10  27
   1   6   0 105984. 1265.39   2
  -1   6   0 105692. 1302.37   1
   1   6   0 108845. 1274.16   1
   6  -1   0 105566. 1254.91  18
   6   1   0 106629. 1238.96  18
  -6  -1   0 106661. 1251.70  16
  -6   1   0 106866. 1281.55  16
   1   6   0 105542. 1263.62   3
  -1   6   0 103804. 1299.32   3
   1   6   0 105131. 1273.75   4
  -1   6   0 103590. 1212.12   7
   1   6   0 103005. 1224.62   7
   1   6   0 106970. 1260.67   6
   1   6   0 108415. 1256.90  13
   1   6   0 105133. 1296.83   9
   1   6   0 104346. 1259.51   8
   1   6  -1 7424.68 219.080   4
   1   6  -1 7600.16 217.875   3
  -1   6   1 7287.21 235.579   3
   1   6  -1 6976.73 228.529  24
   1   6  -1 7435.13 228.364  23
   1   6  -1 7823.15 213.445   5
   1   6  -1 7382.40 245.028  12
  -1   6   1 7335.21 202.013  11
   1   6  -1 7524.23 215.270  13
   1   6  -1 7812.88 242.769  11
   1   6  -1 7347.34 237.422  10
  -1   6   1 7364.39 233.078  27
   1   6  -1 7439.18 239.790  27
   1   6  -1 7549.32 218.666   2
  -1   6   1 7017.50 232.227   1
   1   6  -1 7170.99 212.982   1
   6   1   1 7152.98 195.513  18
   6  -1  -1 7418.91 216.045  18
   1  -6   1 7204.55 154.080  18
  -6  -1   1 7485.85 211.497  16
  -6   1  -1 7079.13 216.350  16
  -1   6   1 7510.30 194.804   7
   1   6  -1 7369.75 209.336   6
   1   6  -1 7245.42 197.149   7
  -1   6   1 7119.32 200.024  13
   1   6  -1 7277.36 230.220   9
   1   6  -1 7452.86 211.369   8
  -1   6   2 191403. 2169.92   3
   1   6  -2 195507. 2138.19   4
   1   6  -2 198416. 2140.22   3
   1   6  -2 189537. 2181.98  24
   1   6  -2 192623. 2160.06  23
   1   6  -2 195897. 2112.77   5
   1   6  -2 202324. 2218.20  11
   1   6  -2 198425. 2229.83  12
   1   6  -2 191275. 2141.08  13
  -1   6   2 192221. 2092.92  11
   1   6  -2 195659. 2204.98  10
   1   6  -2 197716. 2202.97  27
  -1   6   2 197158. 2179.14  27
   1   6  -2 191956. 2131.68   2
  -1   6   2 194006. 2171.41   1
   1   6  -2 194738. 2137.30   1
   6   1   2 187568. 2085.06  18
   1  -6   2 188876. 2012.71  18
   6  -1  -2 194735. 2146.50  18
  -6  -1   2 195568. 2129.37  16
  -6   1  -2 192857. 2145.79  16
   1   6  -2 198094. 2123.55   6
   1   6  -2 196687. 2100.78   7
  -1   6   2 192954. 2089.02  13
   1   6  -2 195749. 2124.96   8
   1   6  -2 189329. 2175.86   9
  -1   6   3 137395. 1620.36   3
   1   6  -3 139058. 1583.65   4
  -1   6   3 137583. 1620.22   4
   1   6  -3 138844. 1586.76   3
   1   6  -3 138443. 1639.22  24
   1   6  -3 136533. 1605.57  23
   1   6  -3 137959. 1551.40   5
   1   6  -3 138946. 1612.06  13
   1   6  -3 137464. 1669.17  10
   6   1   3 137124. 1544.71  26
  -1   6   3 138362. 1623.59  27
   1   6  -3 142536. 1662.04  27
   1   6  -3 137106. 1583.22   1
  -1   6   3 138384. 1621.68   1
   1   6  -3 137593. 1582.15   2
   6   1   3 136072. 1538.39  18
   1  -6   3 137254. 1480.29  18
   6  -1  -3 137758. 1613.35  18
  -6  -1   3 139313. 1590.91  16
  -6  -1   3 138774. 1609.35  15
  -6   1  -3 137311. 1599.99  16
   1   6  -3 139429. 1564.62   7
   1   6  -3 135440. 1575.30   6
  -1   6   3 141803. 1543.84  13
   1   6  -3 138816. 1577.56   8
   1   6  -3 137377. 1628.85   9
   1   6  -4 124602. 1448.06   3
   1   6  -4 124587. 1444.59   4
  -1   6   4 121716. 1486.99   4
  -1   6   4 125775. 1487.26   3
   1   6  -4 123949. 1488.71  13
   1   6  -4 126501. 1414.82   5
   1   6  -4 126378. 1472.54  23
   1   6  -4 124838. 1510.19  24
   1   6  -4 126252. 1541.63  10
  -1   6   4 123604. 1488.23  27
   6   1   4 125268. 1416.12  26
   1   6  -4 123519. 1447.50   2
   1   6  -4 123052. 1445.48   1
  -1   6   4 124623. 1487.64   1
   6  -1  -4 123525. 1494.34  18
   6   1   4 119193. 1409.02  18
   1  -6   4 124597. 1366.44  18
  -6  -1   4 123502. 1468.14  16
  -6  -1   4 125501. 1487.84  15
  -6   1  -4 122640. 1470.43  16
   1   6  -4 126870. 1448.86   7
   1   6  -4 126278. 1457.21   6
  -1   6   4 129470. 1418.76  13
   1   6  -4 126592. 1457.30   8
   1   6  -4 124543. 1504.50   9
  -1   6   5 2555.68 138.777  27
   6   1   5 2512.91 113.918  26
   1   6  -5 2432.52 127.020  23
   1   6  -5 2557.77 144.630  24
   1   6  -5 2567.69 158.509  10
   1   6  -5 2566.78 130.566   7
   6  -1  -5 2545.46 138.504  20
   1   6  -5 2866.13 128.539   4
  -1   6   5 2535.95 138.974   4
  -1   6   5 2572.10 137.124   3
   1   6  -5 2506.75 122.755   3
   6  -1  -5 2589.91 148.428  18
   6   1   5 2371.48 115.321  18
  -6  -1   5 2405.27 131.243  16
  -6   1  -5 2381.40 135.469  16
  -6  -1   5 2424.69 140.826  15
   1   6  -5 2549.23 148.367  13
  -1   6   5 2610.01 136.649   1
   1   6  -5 2459.66 121.421   2
   1   6  -5 2425.76 118.660   1
   1   6  -5 2518.03 110.844   5
   1   6  -5 2644.80 149.523   9
   1   6  -5 2251.80 128.076   8
   1   6  -6 45713.1 727.601  13
   1   6  -6 46372.8 648.599   2
   1   6  -6 46766.4 650.657   1
  -1   6   6 45822.4 684.911   1
   6   1   6 46100.2 640.991  26
  -1   6   6 45342.4 697.578  27
  -1  -6  -6 48371.8 624.934  19
   6   1   6 44469.2 643.871  18
  -6  -1   6 46189.2 737.224  17
  -6   1  -6 45669.5 703.051  16
  -6  -1   6 46645.6 723.085  15
   1   6  -6 46777.7 646.650   4
  -1   6   6 46744.7 689.815   4
   1   6  -6 46914.5 650.141   3
  -1   6   6 46260.3 688.098   3
   6  -1  -6 45016.2 701.352  20
   1   6  -6 46129.2 752.143  10
   1   6  -6 46850.2 693.039   7
   1   6  -6 49323.9 739.747   9
   1   6  -6 47614.5 687.333   8
  -1   6   7 19587.2 383.394   1
   1   6  -7 18575.4 345.053   1
   6  -1  -7 17986.7 397.818  20
  -6   1  -7 18416.6 397.001  16
  -6  -1   7 18519.5 416.674  15
   1   6  -7 18941.0 397.167   7
   6   1   7 18656.4 348.205  26
  -1   6   7 19155.8 376.822   3
   1   6  -7 19047.7 347.469   3
  -1   6   7 18971.9 378.556   4
   6   1   7 17572.0 353.496  18
  -1  -6  -7 20003.8 349.742  19
   1   6  -7 19030.4 387.981   8
   1   6  -7 19133.6 418.256   9
  -6  -1   7 18515.6 428.107  17
  -6  -1   8 91413.1 1233.07  15
  -1  -6  -8 92028.3 1116.44  19
  -1   6   8 91074.7 1131.69   4
   1   6  -8 93254.7 1222.59   9
  -6  -1   8 91753.4 1259.36  17
  -1  -6  -8 92369.6 1117.18  20
   6  -1  -8 93274.3 1199.57  20
  -6   1  -9 45295.4 744.848  16
   6  -1  -9 47619.8 743.862  20
  -6   1  -9 45457.9 766.517  21
  -1  -6  -9 48833.3 688.001  19
   1   6  -9 46583.3 722.801   8
  -6  -1   9 45629.4 800.925  17
  -6   1 -10 3089.02 170.707  16
  -6  -1  10 3107.01 186.790  15
  -6   1 -10 3069.51 180.053  21
   6  -1 -10 2782.17 161.208  20
  -1  -6 -10 3263.12 152.994  19
  -6  -1  10 3154.99 202.502  17
   1   6 -10 2857.05 157.364   8
   6  -1 -10 2894.57 164.563  19
  -1  -6 -11 352.301 76.8735  19
   6  -1 -11 229.225 74.2406  19
  -6  -1  11 154.651 88.7090  17
  -6   1 -11 207.684 83.3969  16
   1   6 -11 482.384 83.2736   8
  -1  -6 -11 246.758 82.9362  21
   6  -1 -11 228.659 75.1812  20
  -6   1 -11 386.890 96.4962  21
  -1   6  11 259.643 83.1086   5
  -6  -1  11 267.727 98.2524  14
  -6  -1  12 13746.7 434.845  17
  -6   1 -12 13748.9 385.491  16
  -6  -1  12 13993.2 436.496  14
   6   1  12 13104.4 369.410  22
   1  -6  12 14781.4 402.521  22
   6  -1 -12 13986.2 373.525  19
  -6   1 -12 13134.9 402.941  21
   1   6 -12 14205.9 364.164   8
  -1  -6 -12 15274.5 365.950  19
   6  -1 -12 13952.6 373.217  20
  -1  -6 -12 13504.8 381.379  21
  -6   1 -13 17295.4 444.182  16
  -6  -1  13 16936.2 490.569  14
   6   1  13 16851.9 436.823  22
   1  -6  13 18297.0 469.385  22
   6  -1 -13 17181.6 422.431  19
  -6   1 -13 16077.6 453.013  21
  -1  -6 -13 17637.8 407.783  19
  -1  -6 -13 17135.0 447.953  21
   1   6 -13 16966.6 407.785   8
  -6   1 -14 12232.0 377.684  16
  -6   1 -14 12000.9 393.398  21
   1  -6  14 13575.6 407.918  22
   6   1  14 12401.6 374.366  22
  -6  -1  14 11691.4 417.862  17
  -1  -6 -14 12296.7 337.140  19
  -1  -6 -14 12120.9 379.574  21
  -6  -1  14 12321.2 421.464  14
   6  -1 -14 12193.5 353.361  19
  -1  -6 -15 487.718 86.7318  19
   6  -1 -15 521.303 93.3288  19
  -6  -1  15 513.741 120.096  17
  -6   1 -15 599.424 108.013  16
   1   6 -15 564.661 107.288   7
   6   1  15 490.983 103.819  22
   1  -6  15 440.711 109.144  22
  -6  -1  15 448.180 123.839  14
  -6   1 -15 450.052 109.575  21
  -1  -6 -15 465.925 106.524  21
  -6   1 -16 20726.5 498.573  16
  -1  -6 -16 20899.1 500.186  21
   6  -1 -16 24195.7 520.315  19
  -1  -6 -16 21183.0 451.644  19
   1   6 -16 19412.4 513.086  13
   1  -6  16 23893.1 545.479  22
   6   1  16 21134.4 494.529  22
  -6  -1  16 21634.0 557.897  14
   1   6 -16 20674.8 493.542   7
  -6   1 -16 21266.6 527.222  21
   6   1  17 228.481 87.1486  22
   1  -6  17 272.097 94.3937  22
   1   6 -17 276.321 93.2842  13
   6   1  17 312.017 90.1533  27
  -6   1 -17 278.770 99.3762  21
  -1  -6 -17 294.323 70.8676  19
   6  -1 -17 239.006 73.2936  19
  -6   1 -18 1374.11 122.212  16
   1   6 -18 1126.56 119.733   7
   6  -1 -18 1373.63 107.476  19
   1   6 -18 1198.55 118.667  13
  -6   1 -18 1197.49 128.484  21
   6   1  18 1190.02 114.474  22
   1  -6  18 1337.03 129.887  22
  -6  -1  18 1363.96 140.575  14
   1   6 -19 8901.45 263.165   7
  -1   6  19 9974.73 266.466   6
  -6   1 -19 9323.78 271.566  16
   6  -1 -19 9051.04 236.068  19
   1  -6  19 10624.6 288.282  22
  -6   1 -19 9289.36 286.442  21
  -6  -1  19 9759.78 300.955  14
   1  -6  20 476.318 64.9901  18
  -6   1 -20 520.295 73.4978  16
  -1   6  20 430.316 57.5380   6
   1  -6  20 526.050 68.0766  22
  -6  -1  20 491.388 76.2782  14
   1   6 -20 527.525 71.9305   7
  -6   1 -20 467.787 76.0481  21
   1   6 -21 1879.15 86.7371   7
  -1  -6 -21 1892.15 83.3929  16
  -6   2  21 4680.87 147.455  14
  -6  -2 -21 4521.62 137.205  16
  -6  -2 -20 656.651 76.1230  16
  -6   2  20 680.697 87.5626  14
   2  -6 -20 607.070 64.5803  19
  -2   6 -20 540.097 74.6446  13
   6   2 -20 622.001 67.2330   8
   6  -2  20 678.442 84.5187  22
  -6  -2 -20 647.646 79.2917  21
   6  -2  20 660.310 70.5732  18
   6  -2  19 2577.60 137.658  18
   6   2 -19 2491.98 139.907   8
  -6  -2 -19 2398.13 138.155  16
   6   2 -19 2170.52 120.254   7
  -2   6 -19 2318.23 114.703   7
   2  -6 -19 2390.30 124.862  19
  -2   6 -19 2475.32 151.862  13
  -6  -2 -19 2481.63 151.378  21
   6  -2  19 2618.14 156.129  22
  -6   2  19 2542.30 162.318  14
  -6  -2 -18 28102.1 538.749  16
  -2   6 -18 26376.0 481.657   7
  -6  -2 -18 27378.4 554.559  21
   6  -2  18 29144.4 575.761  22
   2  -6 -18 26457.1 497.704  19
  -6   2  18 28888.7 603.774  14
   6  -2  18 30130.9 538.604  18
  -6  -2 -17 879.289 122.344  21
   6  -2  17 828.345 123.520  22
   2  -6 -17 721.934 97.0707  19
  -2   6 -17 715.011 94.8933   7
   6  -2  17 853.473 107.969  18
   6  -2  16 2271.03 160.806  18
  -6  -2 -16 1872.30 150.104  16
  -2   6 -16 1973.12 141.313   7
  -6  -2 -16 1919.08 163.616  21
   6  -2  16 2128.89 170.121  22
  -6   2  16 2020.69 184.285  14
   2  -6 -16 2072.66 149.055  19
  -6   2  15 8474.69 354.166  17
   6  -2  15 9076.13 308.179  18
  -6  -2 -15 8203.77 299.765  16
  -2   6 -15 8398.90 288.327   7
   2   6  15 8748.41 307.594   6
  -6  -2 -15 7784.14 311.708  21
   6  -2  15 8322.30 323.107  22
   2  -6 -15 8394.20 291.009  19
  -6   2  15 8429.80 352.113  14
  -6  -2 -14 681.161 110.441  16
  -2   6 -14 701.493 105.952   7
   2   6  14 768.803 117.869   6
   2  -6 -14 711.586 105.300  19
  -6   2  14 574.903 130.902  17
  -6   2  14 712.335 139.751  14
   6   2 -13 287.543 82.0576   9
  -2   6 -13 386.319 92.3689   7
  -6   2  13 361.855 115.951  14
   2  -6 -13 226.453 83.5461  19
  -6  -2 -13 271.781 97.1820  21
   2   6  13 270.057 93.1567   6
  -6  -2 -13 283.463 88.8298  16
  -6  -2 -12 2182.91 156.087  16
  -2   6 -12 1858.35 139.046   7
   2  -6 -12 1943.64 144.520  19
   2  -6 -12 2024.57 146.141  20
  -6   2  12 1885.20 178.787  17
  -6   2  12 1930.63 182.032  14
  -6  -2 -12 2334.33 174.460  21
  -6   2  11 12350.3 406.138  15
  -6  -2 -11 12523.1 352.283  16
  -2   6 -11 11841.0 329.215   7
   2  -6 -11 11826.5 335.717  19
   2  -6 -11 12125.2 338.431  20
  -6   2  11 12207.0 402.869  17
  -6   2  11 12473.1 400.720  14
  -6  -2 -11 11750.2 359.480  21
   2  -6 -10 36608.6 638.508  20
  -2   6 -10 36810.2 627.233   7
  -6   2  10 36750.5 729.280  17
   2  -6 -10 36410.0 635.350  19
  -6   2  10 36855.7 729.880  15
  -6  -2 -10 36314.4 647.382  16
  -6  -2 -10 36202.3 667.163  21
   2   6  10 35949.6 669.314  27
   2  -6  -9 80111.8 1088.30  20
  -6   2   9 80691.0 1193.10  17
  -6  -2  -9 81652.7 1099.41  16
  -6   2   9 83120.9 1202.99  15
  -2   6  -9 79217.5 1068.30   7
   2   6   9 80033.3 1134.62  27
  -6  -2  -9 79560.0 1118.66  21
   2  -6  -9 79099.0 1084.68  19
  -6   2   8 9673.47 320.809  15
   2  -6  -8 9217.51 269.049  20
   6   2  -8 8987.86 276.521  10
  -6  -2  -8 9241.17 285.555  21
   2   6   8 8620.61 266.914   5
   2   6   8 9517.09 252.377   4
   2   6   8 9218.09 293.426  27
  -6   2   8 9883.51 321.207  17
  -2   6  -7 252.742 68.3420   1
   2   6   7 63.9781 58.7512  11
   6   2  -7 103.160 59.5664  10
   2  -6  -7 71.2151 56.7782  20
   2   6   7 201.661 74.6464  27
   6  -2   7 180.350 58.5653  18
  -6   2   7 70.9792 72.6289  17
  -6  -2  -7 176.398 65.6971  16
   2   6   7 69.9026 52.9916   4
   2   6   7 332.444 59.8576   3
  -2   6  -7 222.251 66.9633   3
  -2   6  -7 437.856 67.8001   7
  -2   6  -7 104.748 54.4180   8
   2   6   7 175.679 66.7947  25
   6   2  -7 345.235 60.1473  26
   6   2  -6 49024.9 702.415  26
   2   6   6 47550.7 746.706  25
   6   2  -6 47178.2 739.241  12
  -2   6  -6 49962.5 749.865   1
   2   6   6 46605.5 743.137  24
   2   6   6 51027.7 754.766  11
   2   6   6 49405.7 773.071   6
   2   6   6 50151.3 703.113   4
   2   6   6 49543.0 746.813   5
   2  -6  -6 47878.3 719.407  20
   6  -2   6 48335.7 710.444  18
  -6   2   6 51543.8 801.066  17
  -6   2   6 47444.9 784.696  15
  -6  -2  -6 49912.0 721.678  16
   2   6   6 48983.8 685.677   3
  -2   6  -6 50211.1 749.194   3
  -2   6  -6 50651.9 695.071   7
  -2   6  -6 51534.8 699.851   8
   6   2  -5 1783.09 103.748  26
   2   6   5 1180.85 112.036  25
   6   2  -5 1279.62 108.242  12
   2   6   5 1464.76 111.075  12
   2   6   5 1293.99 91.3834   1
  -2   6  -5 1428.17 116.154   1
   2   6   5 1418.14 117.748  24
   2   6   5 1236.59 110.034  11
   2   6   5 1293.30 96.8993  10
   2   6   5 1310.08 112.571   6
   2   6   5 1351.86 101.588   4
   2   6   5 1444.86 109.943   5
   2  -6  -5 1465.66 106.250  20
   6  -2   5 1378.28 104.075  18
  -6   2   5 1404.48 124.566  16
  -6   2   5 1393.73 122.805  15
  -6  -2  -5 1230.29 98.0963  16
  -2   6  -5 1420.79 115.736   3
   2   6   5 1402.21 97.9223   3
  -2   6  -5 1405.60 98.2165   8
   6   2  -4 70296.8 897.470  26
   2   6   4 68732.1 964.590  25
   6   2  -4 66881.8 927.326  11
   6   2  -4 67787.2 950.692  12
   2   6   4 68457.8 946.971  12
  -2   6  -4 69781.1 970.517   1
   2   6   4 71351.7 904.703   1
   2   6   4 66828.6 958.980  24
   2   6   4 68367.2 919.780  10
   2   6   4 72476.3 958.533  11
  -2   6  -4 71459.4 878.890   5
   2   6   4 71993.1 912.929   4
   2   6   4 71796.7 947.795   5
   2   6   4 68142.9 955.692   6
   2  -6  -4 71514.3 922.494  20
   6  -2   4 69453.8 901.436  18
  -6   2   4 71220.2 974.560  16
  -6   2   4 71227.0 977.475  15
  -6  -2  -4 67522.5 903.109  16
   2   6   4 69849.2 901.900   3
  -2   6  -4 69445.4 966.854   3
  -2   6  -4 72144.7 875.179   7
  -2   6  -4 70591.4 905.512   8
   2   6   3 130272. 1513.01   3
   2   6   3 134710. 1528.92   4
   2   6   3 119227. 1556.21  25
   2   6   3 130619. 1590.02  23
   2   6   3 128311. 1576.02  24
   2   6   3 129197. 1590.99  27
   6   2  -3 130369. 1498.06  26
   2   6   3 135822. 1573.46  11
   6   2  -3 127861. 1537.01  11
   2   6   3 132040. 1545.55  10
  -2   6  -3 131029. 1592.18   1
   2   6   3 130638. 1511.04   1
   2   6   3 130065. 1569.48  12
  -2   6  -3 133722. 1541.48  13
   6   2  -3 130970. 1575.24  12
   2   6   3 132969. 1548.79   5
   2   6   3 125230. 1550.56   6
   2  -6  -3 129723. 1464.73  18
   6  -2   3 133530. 1511.01  18
  -6   2   3 133406. 1576.19  16
  -6  -2  -3 131029. 1505.43  16
  -6   2   3 132451. 1577.43  15
  -2   6  -3 136168. 1469.23   7
   2   6   3 134061. 1515.48  13
  -2   6  -3 130112. 1517.70   8
   2   6   2 201850. 2175.90   4
   2   6   2 203683. 2171.96   3
   2   6   2 194196. 2225.93  24
   2   6   2 192591. 2233.90  23
   6   2  -2 195075. 2124.00  27
   6   2  -2 197037. 2150.52  26
   2   6   2 205610. 2253.66  27
   2   6   2 203463. 2227.93  11
   2   6   2 194542. 2204.08  10
   6   2  -2 191529. 2179.03  11
   2   6   2 196223. 2165.40   1
   2   6   2 198801. 2169.12   2
  -2   6  -2 198800. 2252.52   1
  -2   6  -2 197893. 2170.07  13
   2   6   2 200416. 2240.19  12
   2   6   2 193590. 2191.68   5
   2   6   2 196146. 2204.10   6
   6  -2   2 200004. 2160.12  18
   6   2  -2 200755. 2151.53  18
   2  -6  -2 200315. 2108.28  18
  -6   2   2 200081. 2221.79  16
  -6  -2  -2 195818. 2149.05  16
   2   6   2 192602. 2159.78   7
  -2   6  -2 198541. 2109.34   7
  -2   6  -2 194713. 2080.70   6
   2   6   2 201215. 2158.56  13
   2   6   2 194220. 2207.19   9
   2   6   2 193591. 2191.06   8
   2   6   1 69221.8 886.753   3
   2   6   1 67902.9 883.122   4
  -2   6  -1 67414.3 867.890  13
   2   6   1 67695.2 947.626  12
   2   6   1 66850.9 943.490  27
   6   2  -1 67538.8 862.474  26
   2   6   1 67475.9 929.637  24
   2   6   1 67540.0 929.522  23
   6   2  -1 65146.2 881.890  11
   2   6   1 68892.5 934.162  11
   2   6   1 67079.7 921.277  10
   2   6   1 67246.3 892.283   5
  -2   6  -1 68808.2 823.309   6
   2   6   1 68727.2 882.489   1
  -2   6  -1 66662.2 941.727   1
   2   6   1 66042.2 874.432   2
   6   2  -1 68798.5 854.309  18
   2  -6  -1 67705.9 816.935  18
   6  -2   1 66356.9 871.253  18
  -2   6  -1 66469.6 818.822  16
  -6   2   1 66943.6 911.589  16
  -6  -2  -1 67221.7 858.845  16
   2   6   1 67119.6 897.459   6
   2   6   1 67101.9 859.832   7
  -2   6  -1 68814.3 828.072   7
   2   6   1 68158.6 872.104  13
   2   6   1 66573.3 908.339   9
   2   6   1 66347.8 888.551   8
   2   6   0 142.985 78.4276  23
   2   6   0 497.164 93.8071  24
   2   6   0 206.564 70.9591  13
   2   6   0 80.1246 78.5102  12
  -2   6   0 55.4508 56.6381  13
   2   6   0 21.5980 70.4946  27
   2   6   0 108.440 74.6873  10
   6   2   0 49.5266 59.1950  11
   2   6   0 89.6656 78.6668  11
  -2   6   0 154.117 50.1555   6
   2   6   0 161.376 61.8062   5
   2   6   0 66.2504 57.1821   6
   2   6   0 39.1102 57.6037   2
  -2   6   0 131.303 81.2885   1
   2   6   0 37.0118 54.4972   1
   2   6   0 565.103 86.2715   9
   6   2   0 140.874 53.4366  18
   2  -6   0 44.4179 42.8155  18
   6  -2   0 91.2311 64.3340  18
  -2   6   0 74.5488 51.4055  16
  -6   2   0 72.6632 71.7644  16
   6   2   0 440.745 62.8384  26
  -2   6   0 15.9295 48.6180   7
   6   2   0 76.8764 37.4265   8
   2   6   0 65.7588 58.2572   7
   2   6   0 75.8157 63.6360   8
   2   6   0 104.635 64.0348   3
   2   6   0 210.233 72.3332   4
   6   2   1 65812.3 893.048  11
   2   6  -1 67104.4 938.037  10
   2   6  -1 67454.4 880.548   2
  -2   6   1 66012.6 945.219   1
   2   6  -1 68732.6 884.586   1
   2   6  -1 68123.3 967.347  12
   2   6  -1 67126.9 883.554  13
  -2   6   1 69732.7 854.405  13
   2   6  -1 68575.2 959.308  11
   2   6  -1 68266.5 950.272  27
   6   2   1 68130.5 866.175  26
   2   6  -1 66507.8 877.155   5
   6   2   1 69173.1 845.949  18
   2  -6   1 67002.3 808.634  18
   6  -2  -1 67110.4 894.794  18
  -6  -2   1 67960.3 868.263  16
  -6   2  -1 67994.7 910.775  16
   2   6  -1 65987.4 919.493  23
   2   6  -1 68109.7 934.936  24
   2   6  -1 68412.4 879.779   4
   2   6  -1 70042.0 890.644   3
  -2   6   1 69059.4 853.984   7
   2   6  -1 68312.7 859.553   7
   2   6  -1 68897.4 901.923   6
   2   6  -1 67467.7 925.615   9
   2   6  -1 68155.3 886.175   8
   2   6  -2 198232. 2180.90   3
   2   6  -2 197347. 2177.34   4
   2   6  -2 204769. 2294.55  11
   2   6  -2 201140. 2201.80  13
   2   6  -2 202530. 2299.38  12
   2   6  -2 202798. 2269.75  27
[truncated: 804,281 more chars]
