# Supplementary material for: Spring‐Like Behavior in [8]Helicene Diimides: How Helical Pitch Governs Optical Anisotropy and Electronic Conjugation
Source: Angew Chem Int Ed Engl. 2025 Jul 7;64(34):e202508779. doi: 10.1002/anie.202508779 (PMC12363639; doi:10.1002/anie.202508779)
Supplement: Supplementary file 2 — Supporting information [file ANIE-64-e202508779-s002.zip › N-Me-8HDI_POLY1_KR1138_FrSa.cif]

data_KR1138_FrSa

_publ_contact_author_name         'Dr. Princekumar Ravat'
_publ_contact_author_address
;
 Institut f\"ur Organische Chemie
 Universit\"at W\"urzburg
 Am Hubland
 97074 W\"urzburg, Germany
;
_publ_contact_author_email        princekumar.ravat@uni-wuerzburg.de
_publ_contact_author_phone        +49-931-31-81583
_publ_contact_author_id_orcid     0000-0002-7553-9188
loop_
 _publ_author_name
 _publ_author_address
 _publ_author_id_orcid
  'Braunschweig, Holger'
;
 Institut f\"ur Anorganische Chemie
 Universit\"at W\"urzburg
 Am Hubland
 97074 W\"urzburg, Germany
;
  0000-0002-7238-0407
  'Radacki, Krzysztof'
;
 Institut f\"ur Anorganische Chemie
 Universit\"at W\"urzburg
 Am Hubland
 97074 W\"urzburg, Germany
;
  0000-0003-3088-6327
  'Ravat, Princekumar'
;
 Institut f\"ur Organische Chemie
 Universit\"at W\"urzburg
 Am Hubland
 97074 W\"urzburg, Germany
;
  0000-0002-7553-9188
  'Saal, Fridolin'
;
 Institut f\"ur Anorganische Chemie
 Universit\"at W\"urzburg
 Am Hubland
 97074 W\"urzburg, Germany
;
  ?

_publ_section_references
;
 SHELXT - Integrated space-group and crystal-structure determination, G. M. Sheldrick, Acta Cryst. (2015) A71, 3-8
 Crystal structure refinement with SHELXL, G. M. Sheldrick, Acta Cryst. (2015) C71, 3-8
;

_audit_creation_method            'CIF-fill 1.4i (K.Radacki, 2005-23)'
_audit_creation_date              2023-06-15
_audit_update_record
;
 2023-06-15    CrysAlisPro 1.171.42.72a (Rigaku OD, 2022)
 2023-06-15    SHELXL-2019/2
;
_shelx_SHELXL_version_number      2019/2
_chemical_formula_moiety          'C40 H22 N2 O4'
_chemical_formula_sum             'C40 H22 N2 O4'
_chemical_formula_weight          594.59
loop_
 _atom_type_symbol
 _atom_type_description
 _atom_type_scat_dispersion_real
 _atom_type_scat_dispersion_imag
 _atom_type_scat_source
  C C 0.0181 0.0091 'International Tables Vol C Tables 4.2.6.8 and 6.1.1.4'
  H H 0.0000 0.0000 'International Tables Vol C Tables 4.2.6.8 and 6.1.1.4'
  N N 0.0311 0.0180 'International Tables Vol C Tables 4.2.6.8 and 6.1.1.4'
  O O 0.0492 0.0322 'International Tables Vol C Tables 4.2.6.8 and 6.1.1.4'

_space_group_crystal_system       triclinic
_space_group_IT_number            2
_space_group_name_H-M_alt         'P -1'
_space_group_name_Hall            '-P 1'
_shelx_space_group_comment
;
 The symmetry employed for this shelxl refinement is uniquely defined by the 
 following loop, which should always be used as a source of symmetry 
 information in preference to the above space-group names. They are only 
 intended as comments.
;
loop_
 _space_group_symop_operation_xyz
  'x, y, z'
  '-x, -y, -z'


_cell_length_a                    7.77184(11)
_cell_length_b                    11.10355(20)
_cell_length_c                    15.4399(3)
_cell_angle_alpha                 82.2171(15)
_cell_angle_beta                  80.0312(13)
_cell_angle_gamma                 86.2993(13)
_cell_volume                      1299.03(4)
_cell_formula_units_Z             2
_cell_measurement_temperature     102(2)
_cell_measurement_reflns_used     17733
_cell_measurement_theta_min       2.9190
_cell_measurement_theta_max       73.7100

_exptl_crystal_description        block
_exptl_crystal_colour             orange
_exptl_crystal_density_diffrn     1.520
_exptl_crystal_F_000              616
_exptl_crystal_size_max           0.270
_exptl_crystal_size_mid           0.210
_exptl_crystal_size_min           0.150
_exptl_absorpt_coefficient_mu     0.796
_exptl_absorpt_correction_type    gaussian
_exptl_absorpt_correction_T_min   0.600
_exptl_absorpt_correction_T_max   1.000
_exptl_absorpt_process_details
;
 CrysAlisPro 1.171.42.72a (Rigaku Oxford Diffraction, 2022) Numerical 
 absorption correction based on gaussian integration over a multifaceted 
 crystal model Empirical absorption correction using spherical harmonics, 
 implemented in SCALE3 ABSPACK scaling algorithm.
;
_exptl_crystal_preparation
;
 Crystals were grown at RT from saturated solution of a mixture of DCM and 
 methanol. For data collection the crystal was immersed in a film of 
 perfluoropolyether oil, mounted on a polyimide loop and transferred to 
 stream of cold nitrogen (Oxford Cryostream 800).
;
loop_
 _exptl_crystal_face_index_h
 _exptl_crystal_face_index_k
 _exptl_crystal_face_index_l
 _exptl_crystal_face_perp_dist
  0 -1 -1 0.0896
  0 1 1 0.1131
  1 0 0 0.0738
  -1 0 0 0.0800
  0 0 -1 0.1203
  1 1 -1 0.1214
  -1 -1 1 0.1038
  0 -1 1 0.1025
  0 1 -1 0.1110
  -1 0 -1 0.0956
  1 0 1 0.1235
  -1 -1 0 0.0928
  1 1 0 0.1094
  1 1 1 0.1105
  -1 -1 -1 0.0899
  -1 0 -5 0.0926

_shelx_estimated_absorpt_T_min    0.814
_shelx_estimated_absorpt_T_max    0.890
_diffrn_ambient_temperature       102(2)
_diffrn_ambient_environment       N~2~
_diffrn_radiation_probe           x-ray
_diffrn_radiation_wavelength      1.54184
_diffrn_radiation_type            CuK\a
_diffrn_radiation_xray_symbol     K-L~2,3~
_diffrn_radiation_monochromator   'multi-layer mirror'
_diffrn_source                    'rotating-anode X-ray tube'
_diffrn_source_type               'PhotonJet-R X-ray Source'
_diffrn_measurement_device        'four-circle diffractometer'
_diffrn_measurement_device_type   'Rigaku XtaLAB Synergy-R'
_diffrn_measurement_method        '\w scans'
_diffrn_measurement_details
;
 List of Runs (angles in degrees, time in seconds):
 --------------------------------------------------------------------------
  1  \w   -132.00 -81.00   0.50    0.20    --  -79.50 -24.00 -55.97  102
  2  \w   -118.00 -64.00   0.50    0.20    --  -66.00 -23.00 -46.15  108
  3  \w   -102.00 -51.00   0.50    0.20    --  -50.00 -24.00  57.59  102
  4  \w    -94.00 -40.00   0.50    0.20    --  -42.00 -23.00 133.74  108
  5  \w   -131.00 -78.00   0.50    0.20    --  -79.50 -23.00 173.53  106
  6  \w   -126.00 -72.00   0.50    0.20    --  -74.00 -23.00 120.26  108
  7  \w   -129.00 -76.00   0.50    0.20    --  -79.50 -22.00  69.28  106
  8  \w   -131.00 -65.00   0.50    0.20    --  -79.50 -19.00  95.23  132
  9  \w   -131.00 -65.00   0.50    0.20    --  -79.50 -19.00 100.89  132
 10  \w   -130.00 -62.00   0.50    0.20    --  -79.50 -18.00  -0.88  136
 11  \w   -125.00 -57.00   0.50    0.20    --  -74.00 -18.00-145.05  136
 12  \w    -92.00 -42.00   0.50    0.20    --  -79.50 102.00 -34.67  100
 13  \w    -88.00 -37.00   0.50    0.20    --  -79.50 129.00 -96.86  102
 14  \w    -95.00 -37.00   0.50    0.20    --  -79.50 139.00 -91.91  116
 15  \w    -99.00 -49.00   0.50    0.20    --  -79.50 122.00-155.91  100
 16  \w   -100.00 -29.00   0.50    0.20    --  -76.33 127.00  -3.00  142
 17  \w    -98.00 -48.00   0.50    0.20    --  -79.50 119.00-161.74  100
 18  \w    -88.00 -15.00   0.50    0.20    --  -60.07 127.00  -3.00  146
 19  \w    -98.00 -22.00   0.50    0.20    --  -69.74 127.00  -3.00  152
 20  \w    -97.00 -44.00   0.50    0.20    --  -79.50 117.00  42.76  106
 21  \w    -98.00 -33.00   0.50    0.20    --  -79.50 119.00 149.32  130
 22  \w    -97.00 -47.00   0.50    0.20    --  -79.50 115.00 101.98  100
 23  \w    -93.00 -43.00   0.50    0.20    --  -79.50 112.00  31.70  100
 24  \w    -97.00 -33.00   0.50    0.20    --  -79.50 115.00-103.24  128
 25  \w    -98.00 -48.00   0.50    0.20    --  -79.50 120.00  63.69  100
 26  \w    -92.00 -42.00   0.50    0.20    --  -79.50 109.00 130.91  100
 27  \w     42.00  92.00   0.50    0.20    --   85.25-100.00 151.30  100
 28  \w     39.00  94.00   0.50    0.20    --   85.25-123.00  45.91  110
 29  \w     43.00  94.00   0.50    0.20    --   85.25-135.00 -33.13  102
 30  \w     37.00  92.00   0.50    0.20    --   82.23-112.00 -30.00  110
 31  \w     35.00 101.00   0.50    0.20    --   82.23-127.00 -79.00  132
 32  \w     24.00 100.00   0.50    0.20    --   71.35-127.00 -79.00  152
 33  \w     37.00  87.00   0.50    0.20    --   82.23-112.00-120.00  100
 34  \w     37.00  87.00   0.50    0.20    --   82.23-112.00-150.00  100
 35  \w     21.00  87.00   0.50    0.20    --   58.47-127.00 -79.00  132
 36  \w     40.00  90.00   0.50    0.20    --   82.23-112.00  60.00  100
 37  \w     41.00  91.00   0.50    0.20    --   82.23-112.00 120.00  100
 38  \w     37.00  87.00   0.50    0.20    --   82.23-112.00 150.00  100
 39  \w     84.00 134.00   0.50    0.20    --   85.25  23.00 120.32  100
 40  \w     77.00 133.00   0.50    0.20    --   82.23  15.00  30.00  112
 41  \w     53.00 118.00   0.50    0.20    --   82.23  15.00 -30.00  130
;
_diffrn_orient_matrix_type
;
 CrysAlisPro convention (1999,Acta A55,543-557)
;
_diffrn_orient_matrix_UB_11      -0.0192956000
_diffrn_orient_matrix_UB_12       0.1027985000
_diffrn_orient_matrix_UB_13      -0.0758439000
_diffrn_orient_matrix_UB_21      -0.0902478000
_diffrn_orient_matrix_UB_22       0.0832218000
_diffrn_orient_matrix_UB_23       0.0680320000
_diffrn_orient_matrix_UB_31       0.1790571000
_diffrn_orient_matrix_UB_32       0.0463815000
_diffrn_orient_matrix_UB_33       0.0070156000
_diffrn_detector                  HPA
_diffrn_detector_type             'HyPix Arc150'
_diffrn_detector_area_resol_mean  10.0
_diffrn_reflns_number             24951
_diffrn_reflns_av_unetI/netI      0.0082
_diffrn_reflns_av_R_equivalents   0.0132
_diffrn_reflns_limit_h_min       -7
_diffrn_reflns_limit_h_max        9
_diffrn_reflns_limit_k_min       -13
_diffrn_reflns_limit_k_max        13
_diffrn_reflns_limit_l_min       -19
_diffrn_reflns_limit_l_max        19
_diffrn_reflns_theta_min          2.929
_diffrn_reflns_theta_max          75.069
_diffrn_reflns_theta_full         67.684
_diffrn_measured_fraction_theta_max   0.954
_diffrn_measured_fraction_theta_full    0.991
_diffrn_reflns_Laue_measured_fraction_max     0.954
_diffrn_reflns_Laue_measured_fraction_full    0.991
_diffrn_reflns_point_group_measured_fraction_max    0.954
_diffrn_reflns_point_group_measured_fraction_full     0.991
_reflns_number_total              5118
_reflns_number_gt                 4918
_reflns_threshold_expression      'I > 2\s(I)'
_reflns_Friedel_coverage          0.000
_reflns_Friedel_fraction_max      .
_reflns_Friedel_fraction_full     .
_reflns_special_details
;
 Reflections were merged by SHELXL according to the crystal class for the 
 calculation of statistics and refinement. _reflns_Friedel_fraction is 
 defined as the number of unique Friedel pairs measured divided by the number 
 that would be possible theoretically, ignoring centric projections and 
 systematic absences.
;

_computing_data_collection        'CrysAlisPro 1.171.42.72a (Rigaku OD, 2022)'
_computing_cell_refinement        'CrysAlisPro 1.171.42.72a (Rigaku OD, 2022)'
_computing_data_reduction         'CrysAlisPro 1.171.42.72a (Rigaku OD, 2022)'
_computing_structure_solution     'SHELXT 2014/5 (Sheldrick, 2014)'
_computing_structure_refinement   'SHELXL-2019/2 (Sheldrick, 2019)'
_computing_molecular_graphics     'ShelXLe (Huebschle et all, 2011)'
_computing_publication_material   'SHELXL-2019/2 (Sheldrick, 2019)'

_refine_special_details           ?
_refine_ls_structure_factor_coef  Fsqd
_refine_ls_matrix_type            full
_refine_ls_weighting_scheme       calc
_refine_ls_weighting_details
;
 w=1/[\s^2^(Fo^2^)+(0.0629P)^2^+0.4051P] where P=(Fo^2^+2Fc^2^)/3
;
_atom_sites_solution_primary      dual
_atom_sites_solution_secondary    difmap
_atom_sites_solution_hydrogens    geom
_refine_ls_hydrogen_treatment     constr
_refine_ls_extinction_method      none
_refine_ls_extinction_coef        .
_refine_ls_number_reflns          5118
_refine_ls_number_parameters      417
_refine_ls_number_restraints      0
_refine_ls_R_factor_all           0.0419
_refine_ls_R_factor_gt            0.0408
_refine_ls_wR_factor_ref          0.1182
_refine_ls_wR_factor_gt           0.1174
_refine_ls_goodness_of_fit_ref    1.094
_refine_ls_restrained_S_all       1.094
_refine_ls_shift/su_max           0.000
_refine_ls_shift/su_mean          0.000
_refine_diff_density_max          0.226
_refine_diff_density_min         -0.214
_refine_diff_density_rms          0.041
_geom_special_details
;
 All esds (except the esd in the dihedral angle between two l.s. planes)
 are estimated using the full covariance matrix.  The cell esds are taken
 into account individually in the estimation of esds in distances, angles
 and torsion angles; correlations between esds in cell parameters are only
 used when they are defined by crystal symmetry.  An approximate (isotropic)
 treatment of cell esds is used for estimating esds involving l.s. planes.
;

loop_
 _atom_site_label
 _atom_site_type_symbol
 _atom_site_fract_x
 _atom_site_fract_y
 _atom_site_fract_z
 _atom_site_U_iso_or_equiv
 _atom_site_adp_type
 _atom_site_occupancy
 _atom_site_site_symmetry_order
 _atom_site_calc_flag
 _atom_site_refinement_flags_posn
 _atom_site_refinement_flags_adp
 _atom_site_refinement_flags_occupancy
 _atom_site_disorder_assembly
 _atom_site_disorder_group
  C1 C 0.16383(16) 0.23584(11) 0.35233(8) 0.0268(3) Uani 1 1 d . . . . .
  H1 H 0.098594 0.301527 0.377636 0.032 Uiso 1 1 calc R U . . .
  C2 C 0.15025(17) 0.12014(12) 0.39751(8) 0.0310(3) Uani 1 1 d . . . . .
  H2 H 0.075471 0.106811 0.453198 0.037 Uiso 1 1 calc R U . . .
  C3 C 0.24599(17) 0.02222(12) 0.36182(9) 0.0305(3) Uani 1 1 d . . . . .
  H3 H 0.240111 -0.056842 0.394319 0.037 Uiso 1 1 calc R U . . .
  C4 C 0.34913(16) 0.04072(11) 0.27922(8) 0.0265(3) Uani 1 1 d . . . . .
  C5 C 0.35841(15) 0.15797(11) 0.23040(8) 0.0233(2) Uani 1 1 d . . . . .
  C6 C 0.44754(16) 0.17392(11) 0.14091(8) 0.0247(3) Uani 1 1 d . . . . .
  C7 C 0.42845(16) 0.28226(11) 0.08980(8) 0.0260(3) Uani 1 1 d . . . . .
  H7 H 0.473690 0.289284 0.028183 0.031 Uiso 1 1 calc R U . . .
  C8 C 0.34215(16) 0.38532(11) 0.12664(8) 0.0250(3) Uani 1 1 d . . . . .
  C9 C 0.30818(17) 0.49484(12) 0.07149(8) 0.0310(3) Uani 1 1 d . . . . .
  H9 H 0.346318 0.500385 0.009261 0.037 Uiso 1 1 calc R U . . .
  C10 C 0.22168(18) 0.59133(12) 0.10724(9) 0.0341(3) Uani 1 1 d . . . . .
  H10 H 0.182276 0.658544 0.069633 0.041 Uiso 1 1 calc R U . . .
  C11 C 0.18967(17) 0.59236(11) 0.20087(9) 0.0310(3) Uani 1 1 d . . . . .
  C12 C 0.10502(18) 0.69507(12) 0.23898(11) 0.0391(3) Uani 1 1 d . . . . .
  H12 H 0.061566 0.761190 0.201863 0.047 Uiso 1 1 calc R U . . .
  C13 C 0.08563(18) 0.69980(12) 0.32719(11) 0.0402(3) Uani 1 1 d . . . . .
  H13 H 0.017539 0.764552 0.352285 0.048 Uiso 1 1 calc R U . . .
  C14 C 0.16640(18) 0.60854(12) 0.38279(9) 0.0352(3) Uani 1 1 d . . . . .
  C15 C 0.15188(19) 0.61406(15) 0.47569(10) 0.0425(4) Uani 1 1 d . . . . .
  H15 H 0.099660 0.684586 0.499834 0.051 Uiso 1 1 calc R U . . .
  C16 C 0.21102(19) 0.52094(16) 0.52947(10) 0.0432(4) Uani 1 1 d . . . . .
  H16 H 0.182216 0.520339 0.591884 0.052 Uiso 1 1 calc R U . . .
  C17 C 0.31645(18) 0.42286(14) 0.49436(8) 0.0372(3) Uani 1 1 d . . . . .
  C18 C 0.37488(19) 0.31973(16) 0.54870(9) 0.0430(4) Uani 1 1 d . . . . .
  H18 H 0.343485 0.314927 0.611292 0.052 Uiso 1 1 calc R U . . .
  C19 C 0.4742(2) 0.22840(16) 0.51303(9) 0.0419(4) Uani 1 1 d . . . . .
  H19 H 0.493724 0.154075 0.549075 0.050 Uiso 1 1 calc R U . . .
  C20 C 0.55022(18) 0.24359(13) 0.42087(8) 0.0333(3) Uani 1 1 d . . . . .
  C21 C 0.66596(18) 0.15330(13) 0.38229(9) 0.0343(3) Uani 1 1 d . . . . .
  H21 H 0.684838 0.077645 0.416898 0.041 Uiso 1 1 calc R U . . .
  C22 C 0.75061(17) 0.17302(12) 0.29651(9) 0.0298(3) Uani 1 1 d . . . . .
  C23 C 0.73932(16) 0.29106(11) 0.24800(8) 0.0252(3) Uani 1 1 d . . . . .
  C24 C 0.84780(16) 0.31798(11) 0.16497(8) 0.0257(3) Uani 1 1 d . . . . .
  C25 C 0.85385(16) 0.43469(11) 0.12258(8) 0.0273(3) Uani 1 1 d . . . . .
  H25 H 0.927596 0.452279 0.066971 0.033 Uiso 1 1 calc R U . . .
  C26 C 0.75136(16) 0.52806(11) 0.16121(8) 0.0271(3) Uani 1 1 d . . . . .
  H26 H 0.761130 0.609560 0.133286 0.033 Uiso 1 1 calc R U . . .
  C27 C 0.63666(16) 0.50286(11) 0.23922(8) 0.0256(3) Uani 1 1 d . . . . .
  H27 H 0.565264 0.566823 0.263543 0.031 Uiso 1 1 calc R U . . .
  C28 C 0.62368(16) 0.38258(11) 0.28379(8) 0.0246(3) Uani 1 1 d . . . . .
  C29 C 0.50946(17) 0.35159(12) 0.36743(8) 0.0281(3) Uani 1 1 d . . . . .
  C30 C 0.36353(17) 0.42854(12) 0.40095(8) 0.0297(3) Uani 1 1 d . . . . .
  C31 C 0.25976(16) 0.50835(11) 0.34640(8) 0.0281(3) Uani 1 1 d . . . . .
  C32 C 0.24528(15) 0.49114(11) 0.25699(8) 0.0257(3) Uani 1 1 d . . . . .
  C33 C 0.28885(15) 0.37897(11) 0.21917(8) 0.0230(2) Uani 1 1 d . . . . .
  C34 C 0.27279(15) 0.25876(11) 0.26915(8) 0.0230(2) Uani 1 1 d . . . . .
  C35 C 0.44862(17) -0.06353(11) 0.24125(9) 0.0295(3) Uani 1 1 d . . . . .
  C36 C 0.55061(17) 0.07164(12) 0.10213(8) 0.0290(3) Uani 1 1 d . . . . .
  C37 C 0.85936(18) 0.07464(12) 0.25512(10) 0.0340(3) Uani 1 1 d . . . . .
  C38 C 0.95584(17) 0.22064(12) 0.12197(9) 0.0300(3) Uani 1 1 d . . . . .
  O39 O 0.45259(14) -0.16515(8) 0.28196(7) 0.0385(2) Uani 1 1 d . . . . .
  C40 C 0.6400(2) -0.14673(13) 0.12040(10) 0.0405(3) Uani 1 1 d . . . . .
  H40A H 0.705608 -0.121323 0.061272 0.061 Uiso 1 1 calc R U . . .
  H40B H 0.557854 -0.208359 0.116519 0.061 Uiso 1 1 calc R U . . .
  H40C H 0.721483 -0.181071 0.160032 0.061 Uiso 1 1 calc R U . . .
  O41 O 0.63867(13) 0.08366(9) 0.02831(6) 0.0375(2) Uani 1 1 d . . . . .
  O42 O 0.86425(15) -0.02985(9) 0.29176(8) 0.0459(3) Uani 1 1 d . . . . .
  C43 C 1.0602(2) 0.00812(13) 0.12804(11) 0.0436(4) Uani 1 1 d . . . . .
  H43A H 0.987406 -0.034075 0.096876 0.065 Uiso 1 1 calc R U . . .
  H43B H 1.105579 -0.049929 0.173205 0.065 Uiso 1 1 calc R U . . .
  H43C H 1.158007 0.043705 0.085555 0.065 Uiso 1 1 calc R U . . .
  O44 O 1.04033(13) 0.23847(9) 0.04765(6) 0.0374(2) Uani 1 1 d . . . . .
  N45 N 0.54303(15) -0.04122(10) 0.15534(7) 0.0313(3) Uani 1 1 d . . . . .
  N46 N 0.95452(15) 0.10508(10) 0.17075(8) 0.0339(3) Uani 1 1 d . . . . .

loop_
 _atom_site_aniso_label
 _atom_site_aniso_U_11
 _atom_site_aniso_U_22
 _atom_site_aniso_U_33
 _atom_site_aniso_U_23
 _atom_site_aniso_U_13
 _atom_site_aniso_U_12
  C1 0.0247(6) 0.0305(6) 0.0266(6) -0.0073(5) -0.0046(5) -0.0025(5)
  C2 0.0287(6) 0.0362(7) 0.0274(6) -0.0011(5) -0.0023(5) -0.0074(5)
  C3 0.0308(7) 0.0281(6) 0.0328(6) 0.0029(5) -0.0090(5) -0.0063(5)
  C4 0.0259(6) 0.0252(6) 0.0304(6) -0.0036(5) -0.0100(5) -0.0024(5)
  C5 0.0218(6) 0.0250(6) 0.0250(6) -0.0039(4) -0.0080(4) -0.0017(4)
  C6 0.0235(6) 0.0271(6) 0.0258(6) -0.0076(5) -0.0073(5) -0.0007(5)
  C7 0.0270(6) 0.0312(6) 0.0212(5) -0.0057(5) -0.0060(4) -0.0021(5)
  C8 0.0243(6) 0.0272(6) 0.0248(6) -0.0028(5) -0.0076(5) -0.0009(5)
  C9 0.0319(7) 0.0338(7) 0.0271(6) 0.0017(5) -0.0090(5) -0.0006(5)
  C10 0.0318(7) 0.0296(6) 0.0395(7) 0.0051(5) -0.0109(5) 0.0021(5)
  C11 0.0258(6) 0.0254(6) 0.0418(7) -0.0038(5) -0.0059(5) 0.0001(5)
  C12 0.0316(7) 0.0256(6) 0.0586(9) -0.0056(6) -0.0045(6) 0.0023(5)
  C13 0.0299(7) 0.0278(6) 0.0621(9) -0.0188(6) 0.0051(6) -0.0026(5)
  C14 0.0283(7) 0.0355(7) 0.0426(7) -0.0173(6) 0.0053(5) -0.0113(5)
  C15 0.0341(7) 0.0493(9) 0.0466(8) -0.0290(7) 0.0101(6) -0.0163(6)
  C16 0.0344(7) 0.0678(10) 0.0316(7) -0.0247(7) 0.0056(6) -0.0240(7)
  C17 0.0295(7) 0.0588(9) 0.0263(6) -0.0122(6) -0.0018(5) -0.0186(6)
  C18 0.0355(8) 0.0742(11) 0.0210(6) -0.0039(6) -0.0042(5) -0.0218(7)
  C19 0.0375(8) 0.0603(9) 0.0283(7) 0.0086(6) -0.0126(6) -0.0155(7)
  C20 0.0293(7) 0.0461(8) 0.0257(6) 0.0038(5) -0.0109(5) -0.0122(6)
  C21 0.0309(7) 0.0367(7) 0.0360(7) 0.0102(5) -0.0165(5) -0.0076(5)
  C22 0.0257(6) 0.0298(6) 0.0356(7) 0.0024(5) -0.0141(5) -0.0029(5)
  C23 0.0231(6) 0.0267(6) 0.0278(6) -0.0009(5) -0.0106(5) -0.0030(5)
  C24 0.0218(6) 0.0278(6) 0.0290(6) -0.0049(5) -0.0076(5) -0.0001(5)
  C25 0.0245(6) 0.0310(6) 0.0256(6) -0.0027(5) -0.0029(5) -0.0015(5)
  C26 0.0283(6) 0.0239(6) 0.0287(6) -0.0006(5) -0.0052(5) -0.0024(5)
  C27 0.0242(6) 0.0272(6) 0.0268(6) -0.0069(5) -0.0053(5) -0.0011(5)
  C28 0.0228(6) 0.0304(6) 0.0224(6) -0.0031(5) -0.0080(4) -0.0041(5)
  C29 0.0265(6) 0.0366(7) 0.0236(6) -0.0039(5) -0.0085(5) -0.0083(5)
  C30 0.0282(6) 0.0389(7) 0.0241(6) -0.0090(5) -0.0022(5) -0.0119(5)
  C31 0.0247(6) 0.0295(6) 0.0303(6) -0.0101(5) 0.0015(5) -0.0063(5)
  C32 0.0217(6) 0.0252(6) 0.0306(6) -0.0063(5) -0.0035(5) -0.0005(4)
  C33 0.0200(5) 0.0256(6) 0.0246(6) -0.0048(4) -0.0066(4) 0.0003(4)
  C34 0.0222(6) 0.0252(6) 0.0233(6) -0.0041(4) -0.0075(4) -0.0020(4)
  C35 0.0301(6) 0.0247(6) 0.0369(7) -0.0047(5) -0.0139(5) -0.0017(5)
  C36 0.0276(6) 0.0315(6) 0.0307(6) -0.0101(5) -0.0089(5) 0.0007(5)
  C37 0.0298(7) 0.0280(6) 0.0469(8) 0.0004(5) -0.0185(6) -0.0007(5)
  C38 0.0242(6) 0.0307(6) 0.0373(7) -0.0071(5) -0.0097(5) 0.0003(5)
  O39 0.0456(6) 0.0235(5) 0.0480(6) -0.0018(4) -0.0149(5) 0.0001(4)
  C40 0.0451(8) 0.0310(7) 0.0493(8) -0.0162(6) -0.0146(7) 0.0111(6)
  O41 0.0388(5) 0.0394(5) 0.0336(5) -0.0132(4) 0.0002(4) 0.0046(4)
  O42 0.0467(6) 0.0284(5) 0.0630(7) 0.0061(5) -0.0203(5) 0.0015(4)
  C43 0.0403(8) 0.0316(7) 0.0615(10) -0.0144(7) -0.0133(7) 0.0082(6)
  O44 0.0323(5) 0.0405(5) 0.0388(5) -0.0120(4) -0.0009(4) 0.0046(4)
  N45 0.0327(6) 0.0265(5) 0.0375(6) -0.0109(4) -0.0109(5) 0.0053(4)
  N46 0.0290(6) 0.0278(6) 0.0472(7) -0.0081(5) -0.0122(5) 0.0043(4)

loop_
 _geom_bond_atom_site_label_1
 _geom_bond_atom_site_label_2
 _geom_bond_distance
 _geom_bond_site_symmetry_2
 _geom_bond_publ_flag
  C1 C2 1.3775(18) . ?
  C1 C34 1.4121(16) . ?
  C1 H1 0.9500 . ?
  C2 C3 1.3983(19) . ?
  C2 H2 0.9500 . ?
  C3 C4 1.3812(18) . ?
  C3 H3 0.9500 . ?
  C4 C5 1.4128(17) . ?
  C4 C35 1.4808(17) . ?
  C5 C34 1.4144(16) . ?
  C5 C6 1.4278(17) . ?
  C6 C7 1.3609(17) . ?
  C6 C36 1.4801(16) . ?
  C7 C8 1.4241(17) . ?
  C7 H7 0.9500 . ?
  C8 C33 1.4104(16) . ?
  C8 C9 1.4246(17) . ?
  C9 C10 1.3577(19) . ?
  C9 H9 0.9500 . ?
  C10 C11 1.4253(19) . ?
  C10 H10 0.9500 . ?
  C11 C32 1.4157(18) . ?
  C11 C12 1.4250(18) . ?
  C12 C13 1.352(2) . ?
  C12 H12 0.9500 . ?
  C13 C14 1.424(2) . ?
  C13 H13 0.9500 . ?
  C14 C31 1.4154(17) . ?
  C14 C15 1.429(2) . ?
  C15 C16 1.345(2) . ?
  C15 H15 0.9500 . ?
  C16 C17 1.429(2) . ?
  C16 H16 0.9500 . ?
  C17 C30 1.4189(17) . ?
  C17 C18 1.423(2) . ?
  C18 C19 1.353(2) . ?
  C18 H18 0.9500 . ?
  C19 C20 1.4349(19) . ?
  C19 H19 0.9500 . ?
  C20 C29 1.4116(18) . ?
  C20 C21 1.424(2) . ?
  C21 C22 1.3687(19) . ?
  C21 H21 0.9500 . ?
  C22 C23 1.4243(17) . ?
  C22 C37 1.4828(19) . ?
  C23 C24 1.4135(17) . ?
  C23 C28 1.4170(17) . ?
  C24 C25 1.3702(17) . ?
  C24 C38 1.4826(17) . ?
  C25 C26 1.4005(17) . ?
  C25 H25 0.9500 . ?
  C26 C27 1.3758(17) . ?
  C26 H26 0.9500 . ?
  C27 C28 1.4183(17) . ?
  C27 H27 0.9500 . ?
  C28 C29 1.4479(17) . ?
  C29 C30 1.4408(18) . ?
  C30 C31 1.4442(19) . ?
  C31 C32 1.4434(17) . ?
  C32 C33 1.4425(16) . ?
  C33 C34 1.4498(16) . ?
  C35 O39 1.2163(16) . ?
  C35 N45 1.3988(17) . ?
  C36 O41 1.2189(16) . ?
  C36 N45 1.4010(17) . ?
  C37 O42 1.2213(16) . ?
  C37 N46 1.3920(19) . ?
  C38 O44 1.2172(16) . ?
  C38 N46 1.3968(17) . ?
  C40 N45 1.4657(16) . ?
  C40 H40A 0.9800 . ?
  C40 H40B 0.9800 . ?
  C40 H40C 0.9800 . ?
  C43 N46 1.4693(17) . ?
  C43 H43A 0.9800 . ?
  C43 H43B 0.9800 . ?
  C43 H43C 0.9800 . ?

loop_
 _geom_angle_atom_site_label_1
 _geom_angle_atom_site_label_2
 _geom_angle_atom_site_label_3
 _geom_angle
 _geom_angle_site_symmetry_1
 _geom_angle_site_symmetry_3
 _geom_angle_publ_flag
  C2 C1 C34 121.32(11) . . ?
  C2 C1 H1 119.3 . . ?
  C34 C1 H1 119.3 . . ?
  C1 C2 C3 120.33(11) . . ?
  C1 C2 H2 119.8 . . ?
  C3 C2 H2 119.8 . . ?
  C4 C3 C2 119.85(11) . . ?
  C4 C3 H3 120.1 . . ?
  C2 C3 H3 120.1 . . ?
  C3 C4 C5 120.44(11) . . ?
  C3 C4 C35 119.65(11) . . ?
  C5 C4 C35 119.91(11) . . ?
  C4 C5 C34 119.79(11) . . ?
  C4 C5 C6 120.11(11) . . ?
  C34 C5 C6 120.05(11) . . ?
  C7 C6 C5 119.25(11) . . ?
  C7 C6 C36 120.08(11) . . ?
  C5 C6 C36 120.55(11) . . ?
  C6 C7 C8 121.47(11) . . ?
  C6 C7 H7 119.3 . . ?
  C8 C7 H7 119.3 . . ?
  C33 C8 C7 119.58(11) . . ?
  C33 C8 C9 119.36(11) . . ?
  C7 C8 C9 121.06(11) . . ?
  C10 C9 C8 120.46(12) . . ?
  C10 C9 H9 119.8 . . ?
  C8 C9 H9 119.8 . . ?
  C9 C10 C11 120.37(11) . . ?
  C9 C10 H10 119.8 . . ?
  C11 C10 H10 119.8 . . ?
  C32 C11 C12 119.30(12) . . ?
  C32 C11 C10 119.80(11) . . ?
  C12 C11 C10 120.89(12) . . ?
  C13 C12 C11 120.96(13) . . ?
  C13 C12 H12 119.5 . . ?
  C11 C12 H12 119.5 . . ?
  C12 C13 C14 120.55(12) . . ?
  C12 C13 H13 119.7 . . ?
  C14 C13 H13 119.7 . . ?
  C31 C14 C13 119.84(13) . . ?
  C31 C14 C15 118.81(14) . . ?
  C13 C14 C15 121.33(13) . . ?
  C16 C15 C14 120.99(13) . . ?
  C16 C15 H15 119.5 . . ?
  C14 C15 H15 119.5 . . ?
  C15 C16 C17 121.13(13) . . ?
  C15 C16 H16 119.4 . . ?
  C17 C16 H16 119.4 . . ?
  C30 C17 C18 118.73(13) . . ?
  C30 C17 C16 118.25(14) . . ?
  C18 C17 C16 123.02(13) . . ?
  C19 C18 C17 121.35(12) . . ?
  C19 C18 H18 119.3 . . ?
  C17 C18 H18 119.3 . . ?
  C18 C19 C20 120.14(14) . . ?
  C18 C19 H19 119.9 . . ?
  C20 C19 H19 119.9 . . ?
  C29 C20 C21 119.37(12) . . ?
  C29 C20 C19 118.78(13) . . ?
  C21 C20 C19 121.85(13) . . ?
  C22 C21 C20 121.53(12) . . ?
  C22 C21 H21 119.2 . . ?
  C20 C21 H21 119.2 . . ?
  C21 C22 C23 119.27(12) . . ?
  C21 C22 C37 120.80(12) . . ?
  C23 C22 C37 119.88(12) . . ?
  C24 C23 C28 119.90(11) . . ?
  C24 C23 C22 119.78(12) . . ?
  C28 C23 C22 120.30(11) . . ?
  C25 C24 C23 120.40(11) . . ?
  C25 C24 C38 118.87(11) . . ?
  C23 C24 C38 120.73(11) . . ?
  C24 C25 C26 120.02(11) . . ?
  C24 C25 H25 120.0 . . ?
  C26 C25 H25 120.0 . . ?
  C27 C26 C25 120.62(11) . . ?
  C27 C26 H26 119.7 . . ?
  C25 C26 H26 119.7 . . ?
  C26 C27 C28 120.82(11) . . ?
  C26 C27 H27 119.6 . . ?
  C28 C27 H27 119.6 . . ?
  C23 C28 C27 117.80(11) . . ?
  C23 C28 C29 118.83(11) . . ?
  C27 C28 C29 123.14(11) . . ?
  C20 C29 C30 118.61(11) . . ?
  C20 C29 C28 117.84(12) . . ?
  C30 C29 C28 123.44(11) . . ?
  C17 C30 C29 117.32(12) . . ?
  C17 C30 C31 117.96(12) . . ?
  C29 C30 C31 124.70(11) . . ?
  C14 C31 C32 118.21(12) . . ?
  C14 C31 C30 118.21(12) . . ?
  C32 C31 C30 123.58(11) . . ?
  C11 C32 C33 117.12(11) . . ?
  C11 C32 C31 118.01(11) . . ?
  C33 C32 C31 124.84(11) . . ?
  C8 C33 C32 118.30(11) . . ?
  C8 C33 C34 117.15(10) . . ?
  C32 C33 C34 124.47(10) . . ?
  C1 C34 C5 117.92(11) . . ?
  C1 C34 C33 122.90(11) . . ?
  C5 C34 C33 118.98(10) . . ?
  O39 C35 N45 119.85(12) . . ?
  O39 C35 C4 122.77(12) . . ?
  N45 C35 C4 117.37(11) . . ?
  O41 C36 N45 121.11(11) . . ?
  O41 C36 C6 122.58(12) . . ?
  N45 C36 C6 116.31(11) . . ?
  O42 C37 N46 120.44(13) . . ?
  O42 C37 C22 122.28(14) . . ?
  N46 C37 C22 117.27(11) . . ?
  O44 C38 N46 120.87(12) . . ?
  O44 C38 C24 122.60(12) . . ?
  N46 C38 C24 116.53(11) . . ?
  N45 C40 H40A 109.5 . . ?
  N45 C40 H40B 109.5 . . ?
  H40A C40 H40B 109.5 . . ?
  N45 C40 H40C 109.5 . . ?
  H40A C40 H40C 109.5 . . ?
  H40B C40 H40C 109.5 . . ?
  N46 C43 H43A 109.5 . . ?
  N46 C43 H43B 109.5 . . ?
  H43A C43 H43B 109.5 . . ?
  N46 C43 H43C 109.5 . . ?
  H43A C43 H43C 109.5 . . ?
  H43B C43 H43C 109.5 . . ?
  C35 N45 C36 125.32(10) . . ?
  C35 N45 C40 115.60(11) . . ?
  C36 N45 C40 119.08(11) . . ?
  C37 N46 C38 125.33(11) . . ?
  C37 N46 C43 117.96(12) . . ?
  C38 N46 C43 116.70(12) . . ?

loop_
 _geom_torsion_atom_site_label_1
 _geom_torsion_atom_site_label_2
 _geom_torsion_atom_site_label_3
 _geom_torsion_atom_site_label_4
 _geom_torsion
 _geom_torsion_site_symmetry_1
 _geom_torsion_site_symmetry_2
 _geom_torsion_site_symmetry_3
 _geom_torsion_site_symmetry_4
 _geom_torsion_publ_flag
  C34 C1 C2 C3 0.44(19) . . . . ?
  C1 C2 C3 C4 -2.68(19) . . . . ?
  C2 C3 C4 C5 -0.10(19) . . . . ?
  C2 C3 C4 C35 -179.27(11) . . . . ?
  C3 C4 C5 C34 5.06(18) . . . . ?
  C35 C4 C5 C34 -175.76(10) . . . . ?
  C3 C4 C5 C6 -172.24(11) . . . . ?
  C35 C4 C5 C6 6.93(17) . . . . ?
  C4 C5 C6 C7 168.04(11) . . . . ?
  C34 C5 C6 C7 -9.26(17) . . . . ?
  C4 C5 C6 C36 -8.12(17) . . . . ?
  C34 C5 C6 C36 174.59(10) . . . . ?
  C5 C6 C7 C8 8.93(18) . . . . ?
  C36 C6 C7 C8 -174.89(11) . . . . ?
  C6 C7 C8 C33 5.77(18) . . . . ?
  C6 C7 C8 C9 -174.03(12) . . . . ?
  C33 C8 C9 C10 -1.56(19) . . . . ?
  C7 C8 C9 C10 178.25(12) . . . . ?
  C8 C9 C10 C11 10.6(2) . . . . ?
  C9 C10 C11 C32 -1.3(2) . . . . ?
  C9 C10 C11 C12 177.56(13) . . . . ?
  C32 C11 C12 C13 3.6(2) . . . . ?
  C10 C11 C12 C13 -175.27(14) . . . . ?
  C11 C12 C13 C14 7.1(2) . . . . ?
  C12 C13 C14 C31 -3.5(2) . . . . ?
  C12 C13 C14 C15 178.03(13) . . . . ?
  C31 C14 C15 C16 -6.2(2) . . . . ?
  C13 C14 C15 C16 172.28(13) . . . . ?
  C14 C15 C16 C17 10.9(2) . . . . ?
  C15 C16 C17 C30 2.6(2) . . . . ?
  C15 C16 C17 C18 -176.92(13) . . . . ?
  C30 C17 C18 C19 0.3(2) . . . . ?
  C16 C17 C18 C19 179.82(13) . . . . ?
  C17 C18 C19 C20 11.7(2) . . . . ?
  C18 C19 C20 C29 -4.3(2) . . . . ?
  C18 C19 C20 C21 175.27(13) . . . . ?
  C29 C20 C21 C22 5.74(19) . . . . ?
  C19 C20 C21 C22 -173.84(13) . . . . ?
  C20 C21 C22 C23 7.56(19) . . . . ?
  C20 C21 C22 C37 -175.03(11) . . . . ?
  C21 C22 C23 C24 169.85(11) . . . . ?
  C37 C22 C23 C24 -7.59(18) . . . . ?
  C21 C22 C23 C28 -8.27(18) . . . . ?
  C37 C22 C23 C28 174.29(10) . . . . ?
  C28 C23 C24 C25 6.05(18) . . . . ?
  C22 C23 C24 C25 -172.07(11) . . . . ?
  C28 C23 C24 C38 -173.52(10) . . . . ?
  C22 C23 C24 C38 8.36(18) . . . . ?
  C23 C24 C25 C26 -0.41(19) . . . . ?
  C38 C24 C25 C26 179.17(11) . . . . ?
  C24 C25 C26 C27 -3.69(19) . . . . ?
  C25 C26 C27 C28 2.08(19) . . . . ?
  C24 C23 C28 C27 -7.46(17) . . . . ?
  C22 C23 C28 C27 170.65(11) . . . . ?
  C24 C23 C28 C29 177.82(11) . . . . ?
  C22 C23 C28 C29 -4.07(17) . . . . ?
  C26 C27 C28 C23 3.47(18) . . . . ?
  C26 C27 C28 C29 177.95(11) . . . . ?
  C21 C20 C29 C30 165.77(12) . . . . ?
  C19 C20 C29 C30 -14.63(18) . . . . ?
  C21 C20 C29 C28 -17.86(17) . . . . ?
  C19 C20 C29 C28 161.74(12) . . . . ?
  C23 C28 C29 C20 16.98(17) . . . . ?
  C27 C28 C29 C20 -157.44(12) . . . . ?
  C23 C28 C29 C30 -166.84(11) . . . . ?
  C27 C28 C29 C30 18.74(18) . . . . ?
  C18 C17 C30 C29 -19.06(18) . . . . ?
  C16 C17 C30 C29 161.43(12) . . . . ?
  C18 C17 C30 C31 159.44(12) . . . . ?
  C16 C17 C30 C31 -20.07(18) . . . . ?
  C20 C29 C30 C17 26.13(17) . . . . ?
  C28 C29 C30 C17 -150.03(12) . . . . ?
  C20 C29 C30 C31 -152.26(12) . . . . ?
  C28 C29 C30 C31 31.58(19) . . . . ?
  C13 C14 C31 C32 -10.33(18) . . . . ?
  C15 C14 C31 C32 168.16(12) . . . . ?
  C13 C14 C31 C30 170.01(12) . . . . ?
  C15 C14 C31 C30 -11.50(18) . . . . ?
  C17 C30 C31 C14 24.46(17) . . . . ?
  C29 C30 C31 C14 -157.16(12) . . . . ?
  C17 C30 C31 C32 -155.18(12) . . . . ?
  C29 C30 C31 C32 23.20(19) . . . . ?
  C12 C11 C32 C33 164.68(12) . . . . ?
  C10 C11 C32 C33 -16.46(18) . . . . ?
  C12 C11 C32 C31 -17.30(18) . . . . ?
  C10 C11 C32 C31 161.56(12) . . . . ?
  C14 C31 C32 C11 20.50(17) . . . . ?
  C30 C31 C32 C11 -159.86(12) . . . . ?
  C14 C31 C32 C33 -161.64(12) . . . . ?
  C30 C31 C32 C33 18.00(19) . . . . ?
  C7 C8 C33 C32 163.74(11) . . . . ?
  C9 C8 C33 C32 -16.45(17) . . . . ?
  C7 C8 C33 C34 -19.49(16) . . . . ?
  C9 C8 C33 C34 160.32(11) . . . . ?
  C11 C32 C33 C8 25.12(17) . . . . ?
  C31 C32 C33 C8 -152.76(12) . . . . ?
  C11 C32 C33 C34 -151.40(12) . . . . ?
  C31 C32 C33 C34 30.73(18) . . . . ?
  C2 C1 C34 C5 4.43(18) . . . . ?
  C2 C1 C34 C33 179.24(11) . . . . ?
  C4 C5 C34 C1 -7.11(17) . . . . ?
  C6 C5 C34 C1 170.20(11) . . . . ?
  C4 C5 C34 C33 177.88(11) . . . . ?
  C6 C5 C34 C33 -4.82(16) . . . . ?
  C8 C33 C34 C1 -155.83(11) . . . . ?
  C32 C33 C34 C1 20.72(18) . . . . ?
  C8 C33 C34 C5 18.92(16) . . . . ?
  C32 C33 C34 C5 -164.53(11) . . . . ?
  C3 C4 C35 O39 -4.61(19) . . . . ?
  C5 C4 C35 O39 176.21(12) . . . . ?
  C3 C4 C35 N45 176.41(11) . . . . ?
  C5 C4 C35 N45 -2.77(17) . . . . ?
  C7 C6 C36 O41 9.28(19) . . . . ?
  C5 C6 C36 O41 -174.60(12) . . . . ?
  C7 C6 C36 N45 -171.15(11) . . . . ?
  C5 C6 C36 N45 4.98(17) . . . . ?
  C21 C22 C37 O42 7.5(2) . . . . ?
  C23 C22 C37 O42 -175.15(12) . . . . ?
  C21 C22 C37 N46 -173.96(12) . . . . ?
  C23 C22 C37 N46 3.43(18) . . . . ?
  C25 C24 C38 O44 -5.36(19) . . . . ?
  C23 C24 C38 O44 174.21(12) . . . . ?
  C25 C24 C38 N46 175.55(11) . . . . ?
  C23 C24 C38 N46 -4.87(17) . . . . ?
  O39 C35 N45 C36 -179.28(12) . . . . ?
  C4 C35 N45 C36 -0.27(18) . . . . ?
  O39 C35 N45 C40 0.81(18) . . . . ?
  C4 C35 N45 C40 179.82(11) . . . . ?
  O41 C36 N45 C35 178.76(12) . . . . ?
  C6 C36 N45 C35 -0.82(18) . . . . ?
  O41 C36 N45 C40 -1.32(19) . . . . ?
  C6 C36 N45 C40 179.10(11) . . . . ?
  O42 C37 N46 C38 178.59(12) . . . . ?
  C22 C37 N46 C38 -0.02(19) . . . . ?
  O42 C37 N46 C43 -0.18(19) . . . . ?
  C22 C37 N46 C43 -178.78(11) . . . . ?
  O44 C38 N46 C37 -178.42(12) . . . . ?
  C24 C38 N46 C37 0.68(19) . . . . ?
  O44 C38 N46 C43 0.36(19) . . . . ?
  C24 C38 N46 C43 179.47(11) . . . . ?


_shelx_res_file
;
TITL KR1138_FrSa_auto in P-1
    KR1138_FrSa.res
    created by SHELXL-2019/2 at 12:09:52 on 15-Jun-2023
REM P-1 (#2 in standard setting)
CELL 1.54184   7.771843  11.103548  15.439906  82.2171  80.0312  86.2993
ZERR    2.00   0.000110   0.000195   0.000277   0.0015   0.0013   0.0013
LATT  1
SFAC C H N O
UNIT 80 44 4 8
REM  CrysAlisPro recorded range (K): Min=101.3; max=103.2; aver:102.2
TEMP -171
SIZE 0.15 0.21 0.27
L.S. 10
BOND $H
CONF
LIST 4
acta
FMAP 2
PLAN 20
WGHT    0.062900    0.405100
FVAR       6.59189
C1    1    0.163834    0.235842    0.352332    11.00000    0.02466    0.03052 =
         0.02659   -0.00732   -0.00456   -0.00245
AFIX  43
H1    2    0.098594    0.301527    0.377636    11.00000   -1.20000
AFIX   0
C2    1    0.150252    0.120145    0.397515    11.00000    0.02868    0.03620 =
         0.02737   -0.00105   -0.00230   -0.00736
AFIX  43
H2    2    0.075471    0.106811    0.453198    11.00000   -1.20000
AFIX   0
C3    1    0.245994    0.022224    0.361824    11.00000    0.03076    0.02811 =
         0.03280    0.00292   -0.00898   -0.00633
AFIX  43
H3    2    0.240111   -0.056842    0.394319    11.00000   -1.20000
AFIX   0
C4    1    0.349133    0.040717    0.279222    11.00000    0.02594    0.02523 =
         0.03037   -0.00360   -0.00998   -0.00238
C5    1    0.358413    0.157971    0.230399    11.00000    0.02179    0.02502 =
         0.02496   -0.00391   -0.00796   -0.00168
C6    1    0.447538    0.173925    0.140906    11.00000    0.02355    0.02709 =
         0.02577   -0.00756   -0.00727   -0.00071
C7    1    0.428446    0.282256    0.089803    11.00000    0.02702    0.03123 =
         0.02115   -0.00570   -0.00599   -0.00208
AFIX  43
H7    2    0.473690    0.289284    0.028183    11.00000   -1.20000
AFIX   0
C8    1    0.342150    0.385324    0.126640    11.00000    0.02426    0.02717 =
         0.02480   -0.00275   -0.00761   -0.00088
C9    1    0.308181    0.494837    0.071489    11.00000    0.03186    0.03383 =
         0.02710    0.00167   -0.00899   -0.00061
AFIX  43
H9    2    0.346318    0.500385    0.009261    11.00000   -1.20000
AFIX   0
C10   1    0.221684    0.591334    0.107236    11.00000    0.03181    0.02960 =
         0.03951    0.00505   -0.01085    0.00208
AFIX  43
H10   2    0.182276    0.658544    0.069633    11.00000   -1.20000
AFIX   0
C11   1    0.189675    0.592363    0.200866    11.00000    0.02583    0.02538 =
         0.04175   -0.00383   -0.00587    0.00012
C12   1    0.105016    0.695072    0.238982    11.00000    0.03163    0.02560 =
         0.05863   -0.00557   -0.00447    0.00228
AFIX  43
H12   2    0.061566    0.761190    0.201863    11.00000   -1.20000
AFIX   0
C13   1    0.085630    0.699795    0.327192    11.00000    0.02992    0.02776 =
         0.06209   -0.01881    0.00508   -0.00258
AFIX  43
H13   2    0.017539    0.764552    0.352285    11.00000   -1.20000
AFIX   0
C14   1    0.166404    0.608538    0.382789    11.00000    0.02829    0.03545 =
         0.04256   -0.01726    0.00528   -0.01131
C15   1    0.151880    0.614064    0.475690    11.00000    0.03410    0.04925 =
         0.04658   -0.02898    0.01007   -0.01632
AFIX  43
H15   2    0.099660    0.684586    0.499834    11.00000   -1.20000
AFIX   0
C16   1    0.211018    0.520940    0.529473    11.00000    0.03436    0.06785 =
         0.03156   -0.02469    0.00556   -0.02404
AFIX  43
H16   2    0.182216    0.520339    0.591884    11.00000   -1.20000
AFIX   0
C17   1    0.316454    0.422856    0.494355    11.00000    0.02951    0.05881 =
         0.02629   -0.01219   -0.00179   -0.01857
C18   1    0.374884    0.319733    0.548697    11.00000    0.03553    0.07423 =
         0.02098   -0.00393   -0.00423   -0.02182
AFIX  43
H18   2    0.343485    0.314927    0.611292    11.00000   -1.20000
AFIX   0
C19   1    0.474237    0.228404    0.513027    11.00000    0.03752    0.06034 =
         0.02825    0.00860   -0.01257   -0.01546
AFIX  43
H19   2    0.493724    0.154075    0.549075    11.00000   -1.20000
AFIX   0
C20   1    0.550222    0.243586    0.420867    11.00000    0.02930    0.04614 =
         0.02573    0.00376   -0.01087   -0.01220
C21   1    0.665959    0.153303    0.382286    11.00000    0.03092    0.03667 =
         0.03605    0.01025   -0.01647   -0.00765
AFIX  43
H21   2    0.684838    0.077645    0.416898    11.00000   -1.20000
AFIX   0
C22   1    0.750607    0.173015    0.296505    11.00000    0.02567    0.02981 =
         0.03564    0.00242   -0.01411   -0.00290
C23   1    0.739319    0.291062    0.247998    11.00000    0.02308    0.02673 =
         0.02777   -0.00090   -0.01057   -0.00300
C24   1    0.847796    0.317979    0.164969    11.00000    0.02175    0.02780 =
         0.02900   -0.00489   -0.00757   -0.00006
C25   1    0.853852    0.434688    0.122582    11.00000    0.02452    0.03099 =
         0.02561   -0.00265   -0.00287   -0.00154
AFIX  43
H25   2    0.927596    0.452279    0.066971    11.00000   -1.20000
AFIX   0
C26   1    0.751360    0.528057    0.161213    11.00000    0.02831    0.02392 =
         0.02869   -0.00063   -0.00520   -0.00242
AFIX  43
H26   2    0.761130    0.609560    0.133286    11.00000   -1.20000
AFIX   0
C27   1    0.636662    0.502861    0.239223    11.00000    0.02416    0.02715 =
         0.02676   -0.00695   -0.00528   -0.00105
AFIX  43
H27   2    0.565264    0.566823    0.263543    11.00000   -1.20000
AFIX   0
C28   1    0.623682    0.382584    0.283789    11.00000    0.02276    0.03038 =
         0.02244   -0.00315   -0.00804   -0.00408
C29   1    0.509462    0.351585    0.367431    11.00000    0.02650    0.03662 =
         0.02365   -0.00389   -0.00854   -0.00826
C30   1    0.363530    0.428542    0.400951    11.00000    0.02818    0.03891 =
         0.02411   -0.00903   -0.00223   -0.01193
C31   1    0.259763    0.508352    0.346405    11.00000    0.02475    0.02946 =
         0.03028   -0.01008    0.00147   -0.00626
C32   1    0.245282    0.491136    0.256987    11.00000    0.02173    0.02516 =
         0.03065   -0.00628   -0.00351   -0.00046
C33   1    0.288853    0.378968    0.219168    11.00000    0.01999    0.02560 =
         0.02461   -0.00484   -0.00660    0.00032
C34   1    0.272795    0.258760    0.269154    11.00000    0.02222    0.02524 =
         0.02333   -0.00412   -0.00746   -0.00196
C35   1    0.448617   -0.063530    0.241248    11.00000    0.03013    0.02471 =
         0.03693   -0.00465   -0.01391   -0.00174
C36   1    0.550614    0.071644    0.102128    11.00000    0.02759    0.03145 =
         0.03071   -0.01007   -0.00886    0.00074
C37   1    0.859360    0.074638    0.255115    11.00000    0.02982    0.02800 =
         0.04693    0.00035   -0.01845   -0.00069
C38   1    0.955838    0.220641    0.121965    11.00000    0.02420    0.03069 =
         0.03732   -0.00709   -0.00967    0.00026
O39   4    0.452592   -0.165151    0.281956    11.00000    0.04558    0.02351 =
         0.04805   -0.00176   -0.01491    0.00010
C40   1    0.640030   -0.146735    0.120395    11.00000    0.04513    0.03102 =
         0.04932   -0.01620   -0.01455    0.01115
AFIX 137
H40A  2    0.705608   -0.121323    0.061272    11.00000   -1.50000
H40B  2    0.557854   -0.208359    0.116519    11.00000   -1.50000
H40C  2    0.721483   -0.181071    0.160032    11.00000   -1.50000
AFIX   0
O41   4    0.638673    0.083656    0.028311    11.00000    0.03876    0.03944 =
         0.03364   -0.01316    0.00016    0.00458
O42   4    0.864246   -0.029851    0.291758    11.00000    0.04665    0.02839 =
         0.06303    0.00614   -0.02028    0.00149
C43   1    1.060174    0.008124    0.128040    11.00000    0.04033    0.03162 =
         0.06155   -0.01441   -0.01328    0.00817
AFIX 137
H43A  2    0.987406   -0.034075    0.096876    11.00000   -1.50000
H43B  2    1.105579   -0.049929    0.173205    11.00000   -1.50000
H43C  2    1.158007    0.043705    0.085555    11.00000   -1.50000
AFIX   0
O44   4    1.040333    0.238466    0.047647    11.00000    0.03234    0.04047 =
         0.03877   -0.01196   -0.00093    0.00455
N45   3    0.543033   -0.041223    0.155337    11.00000    0.03275    0.02650 =
         0.03749   -0.01086   -0.01087    0.00530
N46   3    0.954521    0.105083    0.170747    11.00000    0.02903    0.02775 =
         0.04715   -0.00806   -0.01223    0.00435
HKLF 4


REM  KR1138_FrSa_auto in P-1
REM wR2 = 0.1182, GooF = S = 1.094, Restrained GooF = 1.094 for all data
REM R1 = 0.0408 for 4918 Fo > 4sig(Fo) and 0.0419 for all 5118 data
REM 417 parameters refined using 0 restraints

END

WGHT      0.0629      0.4051

REM Highest difference peak  0.226,  deepest hole -0.214,  1-sigma level  0.041
Q1    1   0.4033  0.1665  0.1850  11.00000  0.05    0.23
Q2    1   0.8012 -0.0170  0.3594  11.00000  0.05    0.22
Q3    1   0.3927 -0.0770  0.1673  11.00000  0.05    0.22
Q4    1   0.7552 -0.1141  0.0843  11.00000  0.05    0.21
Q5    1   0.3910  0.0005  0.2597  11.00000  0.05    0.21
Q6    1   0.7356  0.2218  0.2639  11.00000  0.05    0.20
Q7    1   0.2296  0.6033  0.1586  11.00000  0.05    0.20
Q8    1   0.2914  0.4557  0.3769  11.00000  0.05    0.20
Q9    1   0.2840  0.3207  0.2479  11.00000  0.05    0.19
Q10   1   0.3199  0.3807  0.1745  11.00000  0.05    0.19
Q11   1   0.2684  0.4394  0.2414  11.00000  0.05    0.19
Q12   1   0.4984 -0.1630  0.2202  11.00000  0.05    0.19
Q13   1   1.0708  0.0388  0.0590  11.00000  0.05    0.19
Q14   1   0.2666  0.4960  0.3009  11.00000  0.05    0.18
Q15   1   0.8195  0.3151  0.2088  11.00000  0.05    0.18
Q16   1   0.0501  0.7116  0.4747  11.00000  0.05    0.18
Q17   1   0.3491  0.0952  0.2552  11.00000  0.05    0.18
Q18   1   0.6970  0.0407  0.1429  11.00000  0.05    0.17
Q19   1   0.7056  0.3406  0.2751  11.00000  0.05    0.17
Q20   1   0.2169  0.5383  0.2361  11.00000  0.05    0.17
;
_shelx_res_checksum               87871

_shelx_hkl_file
;
   0   0  -1 130.671 4.62494   4
   0   0   1 154.245 4.75032   4
   0   0  -2 259587. 1822.15   4
   0   0   2 262391. 1822.43   4
   0   0  -3 51088.1 375.802   5
   0   0   3 52652.0 378.835   4
   0   0   3 49961.6 375.561   2
   0   0   3 50361.2 376.749  10
   0   0   3 51784.5 378.126  41
   0   0   4 13161.0 119.376  41
   0   0  -4 12819.9 116.514  39
   0   0  -4 12708.3 115.632   5
   0   0   4 12808.2 118.273   4
   0   0  -4 13015.6 116.879   4
   0   0   4 12508.7 115.524   2
   0   0   5 77015.8 568.598  41
   0   0   5 75545.9 563.218   2
   0   0  -5 75966.8 564.423  39
   0   0  -5 76118.1 564.621   4
   0   0  -5 74878.1 563.101   5
   0   0   6 32500.5 276.036  41
   0   0  -6 33279.9 272.760  39
   0   0  -6 32645.7 271.470   4
   0   0  -6 32360.1 269.748   5
   0   0   6 32647.3 270.523   2
   0   0  -6 32131.5 269.593   6
   0   0   7 8523.87 108.924  41
   0   0  -7 8473.31 104.969  39
   0   0  -7 8200.89 101.973   4
   0   0  -7 8151.74 101.133   5
   0   0  -7 8210.64 101.249   6
   0   0   7 8412.16 103.121   1
   0   0   8 161002. 1189.99  41
   0   0  -8 158671. 1180.70  39
   0   0   8 158920. 1178.19   2
   0   0   8 161832. 1178.70   1
   0   0  -9 26525.4 254.024   6
   0   0   9 27261.1 260.153   2
   0   0   9 26606.2 267.189  41
   0   0  -9 27018.8 259.775  39
   0   0 -10 7412.19 111.802   8
   0   0 -10 7027.08 112.655  39
   0   0  10 7279.37 113.201   2
   0   0  10 7301.40 113.218   1
   0   0 -10 7275.11 110.391   6
   0   0 -10 7165.22 110.511   9
   0   0 -11 80.4909 22.3443   9
   0   0 -11 78.2172 22.2409   8
   0   0  11 48.3420 23.8215  41
   0   0  11 87.8941 20.8791   2
   0   0  11 75.5726 20.3493   1
   0   0 -11 84.0439 24.0076  39
   0   0 -11 70.5821 22.2022   6
   0   0 -12 2658.81 70.3677   8
   0   0 -12 2622.73 74.1379  39
   0   0  12 2669.50 79.7252  41
   0   0  12 2693.59 73.7878   1
   0   0  12 2814.52 74.7106   2
   0   0 -12 2618.11 69.7936   9
   0   0 -12 2668.47 70.4968   6
   0   0 -13 417.191 33.5520   8
   0   0  13 375.609 38.6579  41
   0   0 -13 424.551 37.5388  39
   0   0  13 426.560 34.6461   1
   0   0  13 421.607 33.5695   2
   0   0 -13 430.989 33.9819   9
   0   0 -13 420.894 34.0948   6
   0   0  14 36.2265 26.9966  41
   0   0 -14 56.0131 22.4172   6
   0   0  14 40.9457 21.2960   1
   0   0 -14 45.1260 22.3129   9
   0   0 -14 52.5151 22.4477   8
   0   0 -15 2251.65 64.3296   6
   0   0 -16 1535.31 49.6092   6
   0   0 -16 1557.55 47.8179   3
   0   0  16 1562.31 54.2947   1
   0   0 -16 1537.47 50.3702   9
   0   0 -16 1600.79 50.4353   8
   0   0 -17 2460.30 56.9977   6
   0   0  17 2586.61 62.0845   1
   0   0 -17 2543.06 57.2985   9
   0   0 -17 2553.28 56.9467   8
   0   0 -18 354.827 19.0724   7
   0   0 -18 353.106 20.0172   8
   0   0 -18 327.048 20.0325   6
   0   0 -18 361.064 20.3974   9
   0   0  18 310.462 21.2226  40
   0  -1  18 26.1272 13.4723  40
   0   1 -18 20.0451 11.4960   6
   0  -1  18 16.7989 11.1432   1
   0   1 -18 21.3906 11.5137   9
   0   1 -18 25.6384 11.2880   8
   0   1 -17 286.898 22.3200   6
   0  -1  17 277.223 22.8193   1
   0   1 -17 277.453 21.9772   9
   0   1 -17 289.896 22.1348   8
   0   1 -16 3307.66 71.8704   6
   0  -1  16 3406.00 77.8082   1
   0   1 -16 3307.76 70.9941   8
   0   1 -16 3367.70 71.9371   9
   0   1 -15 1084.36 45.7846   6
   0   1 -14 34.2953 22.0757   6
   0  -1  14 54.0539 21.1185   2
   0  -1  14 51.6190 21.3595   1
   0   1 -14 30.7151 21.5418   9
   0   1 -14 45.2230 22.6974   8
   0   1 -13 642.275 39.6711   8
   0  -1  13 635.551 46.3794  41
   0  -1  13 617.058 40.1361   1
   0  -1  13 621.076 39.9679   2
   0   1 -13 636.217 39.1046   9
   0   1 -13 633.253 39.6190   6
   0   1 -12 618.530 39.2819   8
   0  -1  12 548.023 42.6522  41
   0  -1  12 613.461 38.8324   1
   0  -1  12 654.507 39.3237   2
   0   1 -12 603.736 37.8824   6
   0   1 -12 600.434 38.3626   9
   0   1 -11 80.6807 23.1682   9
   0   1 -11 53.8979 21.8817   6
   0   1 -11 39.5130 22.8997  39
   0  -1  11 49.4261 19.8592   2
   0  -1  11 45.4332 19.7425   1
   0  -1  11 45.8986 24.1318  41
   0   1 -10 712.906 36.2400   6
   0  -1  10 762.053 41.4479  41
   0   1 -10 705.175 36.4521   9
   0  -1  10 742.559 37.3281   2
   0  -1  10 755.512 37.3512   1
   0  -1   9 274.774 28.5290  41
   0   1  -9 306.660 27.2238  39
   0  -1   9 301.341 24.8082   2
   0   1  -9 268.182 23.4971   4
   0   1  -9 291.460 25.4807   6
   0   1  -8 20730.1 209.734   5
   0   1  -8 20932.0 211.152   4
   0  -1   8 21768.6 212.913   2
   0   1  -8 21423.7 212.901  39
   0  -1   8 21317.3 218.201  41
   0   1  -7 10481.0 123.268   4
   0   1  -7 10408.9 122.353   5
   0  -1   7 10410.3 127.110  41
   0  -1   6 28425.0 246.776  10
   0   1  -6 28458.2 245.169   5
   0   1  -6 28225.2 245.106   4
   0  -1   6 28662.6 245.973   2
   0  -1   6 28472.5 250.145  41
   0   1  -6 27949.9 245.344  39
   0  -1   5 316.651 18.6384  10
   0  -1   5 292.356 18.9237  41
   0   1  -5 338.198 19.0470  39
   0   1  -5 313.356 17.5877   4
   0   1  -5 283.002 17.4966   5
   0  -1   5 297.869 17.3524   2
   0  -1   4 2491.92 39.9250   2
   0   1  -4 2339.90 22.2049  19
   0  -1   4 2331.66 22.7616  35
   0  -1   4 2448.59 39.7340  10
   0   1  -4 2472.69 39.4076   4
   0   1  -4 2444.63 39.7584   5
   0   1  -4 2458.42 40.6473  39
   0  -1   4 2493.14 41.4505  41
   0   1  -4 2332.24 22.1780  18
   0   1  -3 169010. 1189.38  39
   0  -1   3 169693. 1190.00  41
   0  -1   3 169112. 1189.11  10
   0  -1   3 165412. 1187.99   4
   0   1  -3 164706. 1188.22   4
   0   1  -3 168621. 1188.08   5
   0   1  -2 6962.04 66.2161   5
   0   1  -2 7000.44 65.9617   4
   0  -1   0 12747.7 96.8660   3
   0   1   0 12907.2 97.1204   3
   0  -1  -1 58786.0 416.057   3
   0  -1  -2 96957.6 684.990   6
   0   1   2 96834.7 684.778   2
   0   1   3 904.943 18.5200   1
   0   1   3 876.360 18.3408   2
   0   1   3 875.320 19.6138  41
   0  -1  -3 847.309 19.2433   9
   0  -1  -3 831.544 19.0860   8
   0  -1  -3 988.406 20.0163   6
   0   1   3 1014.47 20.6408   4
   0  -1  -4 27231.7 216.246   9
   0   1   4 27548.0 219.322   4
   0  -1  -4 27056.2 215.397   6
   0   1   4 26850.5 196.928  18
   0   1   4 27147.4 214.970   2
   0   1   4 27324.4 215.150   1
   0   1   4 27730.0 218.698  41
   0  -1  -5 27.2483 11.0723  39
   0   1   5 29.9621 4.09775  18
   0  -1  -5 10.0237 10.5765   6
   0   1   5 28.7828 4.10908  19
   0  -1  -5 33.6699 3.74437  35
   0   1   5 29.8695 9.40398   1
   0   1   5 24.7535 9.29415   2
   0  -1  -5 51.0209 11.7750   9
   0   1   5 9.87118 11.0207  41
   0   1   6 19273.8 179.203  41
   0  -1  -6 18919.2 173.426   9
   0  -1  -6 19599.4 175.559  39
   0   1   6 19251.1 173.764   1
   0   1   6 18965.0 172.910   2
   0  -1  -6 19063.6 172.949   6
   0  -1  -7 188608. 1337.74  39
   0   1   7 185439. 1344.84  41
   0  -1  -7 182412. 1335.54   9
   0   1   7 187528. 1337.01   1
   0  -1  -7 181267. 1335.19   8
   0  -1  -7 184377. 1334.60   6
   0   1   8 46278.3 391.988  41
   0  -1  -8 45757.7 381.556   8
   0  -1  -8 45360.2 380.979   9
   0  -1  -8 46590.2 384.865  39
   0   1   8 46793.1 383.496   1
   0   1   8 46300.1 383.770   2
   0  -1  -9 20548.4 207.252   6
   0   1   9 20968.2 212.137   2
   0   1   9 20688.6 220.844  41
   0  -1  -9 20902.0 212.875  39
   0  -1 -10 621.733 34.9486  39
   0  -1 -10 638.057 32.8410   9
   0  -1 -10 653.390 33.0017   8
   0   1  10 631.977 32.6674   2
   0   1  10 660.868 33.4209   1
   0  -1 -10 686.149 33.7280   6
   0  -1 -11 1074.53 46.4515  39
   0   1  11 999.597 47.8181  41
   0  -1 -11 1025.91 41.8116   9
   0  -1 -11 1027.18 42.6993   8
   0   1  11 1060.32 44.0158   2
   0   1  11 1026.41 43.5047   1
   0  -1 -11 1072.54 43.0001   6
   0  -1 -12 5415.68 105.438  39
   0   1  12 5439.59 112.443  41
   0  -1 -12 5497.77 100.738   9
   0  -1 -12 5501.54 100.958   8
   0   1  12 5442.63 105.489   1
   0  -1 -12 5423.79 99.7152   6
   0   1  13 12.6460 25.5455  41
   0  -1 -13 13.5596 21.0431   9
   0  -1 -13 21.6306 21.7233   8
   0   1  13 37.5494 20.5493   1
   0  -1 -13 6.14248 24.2159  39
   0  -1 -13 37.6428 21.4613   6
   0   1  14 40.6652 26.2122  41
   0  -1 -14 43.8032 24.8655  39
   0   1  14 52.2254 22.7216   1
   0  -1 -14 51.6551 21.6069   6
   0  -1 -14 64.0514 23.4376   8
   0  -1 -14 52.3443 22.2015   9
   0  -1 -15 7510.69 120.723   6
   0   1  15 7463.93 138.876  41
   0  -1 -15 7552.78 121.397   8
   0  -1 -15 7731.89 122.770   9
   0   1  16 92.6671 22.7629   1
   0  -1 -16 92.9659 19.5656   3
   0  -1 -16 130.236 22.4191   9
   0  -1 -16 108.955 22.4567   8
   0  -1 -16 83.5198 20.7872   6
   0   1  17 92.0793 20.0389   1
   0  -1 -17 98.8826 19.0663   8
   0  -1 -17 93.8733 19.5056   9
   0  -1 -17 97.3067 19.2395   6
   0  -1 -18 307.078 20.0925   9
   0  -1 -18 340.689 20.9310   8
   0  -1 -18 332.688 19.8595   7
   0   2 -18 311.169 17.3519  14
   0  -2  17 10.6375 16.9006  40
   0  -2  17 20.3172 12.9405   1
   0   2 -17 9.15158 13.3650   6
   0   2 -17 7.74699 12.8565   8
   0   2 -17 9.01933 13.0830   9
   0   2 -16 274.608 24.1864   6
   0  -2  16 314.643 26.0008   1
   0   2 -16 324.620 25.5921   8
   0   2 -16 332.165 25.3908   9
   0   2 -15 855.396 40.8786   6
   0  -2  15 856.955 42.5148   1
   0  -2  15 905.068 42.9927   2
   0   2 -15 869.766 40.5155   8
   0   2 -15 888.834 40.9981   9
   0  -2  14 1154.97 51.2064   1
   0  -2  14 1158.38 51.0681   2
   0   2 -14 1185.52 49.4208   8
   0   2 -14 1181.42 49.0123   9
   0   2 -13 8014.38 133.098   6
   0  -2  13 8279.98 139.744   1
   0   2 -13 8150.34 134.461   8
   0   2 -13 8173.72 134.037   9
   0   2 -12 527.973 37.4733   6
   0  -2  12 591.590 39.4280   2
   0  -2  12 558.257 38.3173   1
   0   2 -12 529.677 37.9658   8
   0   2 -12 525.751 37.5411   9
   0  -2  11 2644.88 78.3876  41
   0   2 -11 2706.08 71.3936   6
   0  -2  11 2703.63 73.6442   2
   0  -2  11 2762.68 74.4901   1
   0   2 -11 2591.45 71.2463   9
   0  -2  10 515.764 37.4178  41
   0  -2  10 582.178 34.8524   2
   0  -2  10 632.754 35.8968   1
   0   2 -10 551.917 34.9982   5
   0   2 -10 519.593 32.6745   4
   0   2 -10 578.287 35.0236   6
   0  -2   9 452.716 29.8166   2
   0   2  -9 445.208 30.1005   5
   0   2  -9 469.130 29.9891   4
   0   2  -9 462.173 30.5310   6
   0  -2   8 2256.17 59.5973  41
   0  -2   8 2260.64 57.0456   2
   0  -2   8 2238.17 57.2863  10
   0   2  -8 2172.31 55.1881   4
   0  -2   7 10416.0 130.000  41
   0  -2   7 9991.99 125.406   2
   0   2  -7 10091.3 125.479   5
   0   2  -7 10304.1 124.620   4
   0  -2   7 10336.1 127.011  10
   0  -2   6 33096.5 288.653  41
   0  -2   6 33385.0 285.395  10
   0   2  -6 33091.5 283.866   4
   0   2  -6 32373.4 283.946   5
   0   2  -5 209.608 10.0407  19
   0  -2   5 225.926 19.5377  41
   0   2  -5 197.351 9.82490  18
   0  -2   5 189.753 18.2275  10
   0   2  -5 186.301 18.2509   5
   0   2  -5 198.913 17.2535   4
   0  -2   4 11895.9 119.349  10
   0   2  -4 11932.6 117.212   4
   0   2  -4 11798.9 117.784   5
   0  -2   4 11969.9 119.638  41
   0  -2   3 7686.86 82.8088  10
   0   2  -3 7510.03 80.5786   5
   0   2  -3 7606.45 79.9663   4
   0  -2   3 7518.47 81.4157  41
   0   2  -2 49057.9 364.351  11
   0  -2   2 48539.0 363.488  10
   0   2  -1 46025.5 339.823  11
   0  -2   1 45461.1 339.259  10
   0  -2   0 47423.4 349.768   7
   0  -2   0 48873.8 350.774   3
   0   2   0 47968.4 350.752   3
   0   2   0 48521.1 352.864  11
   0   2   1 133.872 8.45502  11
   0  -2  -1 160.810 8.13035   8
   0  -2  -1 95.7841 7.58588   7
   0   2   1 55.9451 6.37078   3
   0  -2  -1 66.3105 7.03761   3
   0  -2  -2 281.170 10.5229   8
   0  -2  -2 275.050 10.6644   3
   0  -2  -2 271.948 10.0766   6
   0  -2  -2 288.810 10.4585   9
   0   2   3 84834.4 613.187   1
   0  -2  -3 83795.1 610.621   6
   0  -2  -3 84982.9 611.591   9
   0  -2  -4 3687.58 47.7288   8
   0   2   4 3761.80 48.4429   1
   0  -2  -4 3712.23 47.2705   6
   0  -2  -4 3790.07 47.9005   9
   0  -2  -5 2878.72 44.6871   9
   0  -2  -5 2814.22 44.2737   8
   0   2   5 2854.60 44.6052   1
   0  -2  -5 2846.10 43.8168   6
   0   2   6 19128.6 176.296  41
   0  -2  -6 18889.0 168.846   8
   0  -2  -6 18973.6 168.234   6
   0   2   6 18925.4 170.024   1
   0  -2  -6 18701.1 168.738   9
   0  -2  -7 2858.40 53.4114   9
   0  -2  -7 2954.06 53.0569   6
   0  -2  -7 2889.97 53.8454   8
   0   2   7 3058.67 55.1730   1
   0   2   7 2996.49 59.0003  41
   0  -2  -8 16331.0 169.069  39
   0   2   8 16360.3 175.732  41
   0  -2  -8 15744.4 164.032   8
   0   2   8 16207.7 167.932   1
   0  -2  -8 16065.2 164.634   9
   0  -2  -9 3496.69 66.5583   6
   0   2   9 3671.67 76.0898  41
   0  -2  -9 3677.73 71.3425  39
   0  -2 -10 36.3041 16.6999   8
   0  -2 -10 41.9867 17.4786   9
   0  -2 -10 46.2314 17.5934   6
   0   2  10 35.6287 16.3066   1
   0  -2 -10 59.6517 20.7783  39
   0  -2 -11 61.2837 23.0550  39
   0   2  11 40.9695 18.8290   1
   0  -2 -11 78.3671 20.6952   8
   0  -2 -11 61.2637 19.7155   9
   0   2  11 60.5839 23.6177  41
   0  -2 -11 92.4766 19.9060   6
   0  -2 -12 356.356 28.8478   6
   0   2  12 371.118 31.8435   1
   0  -2 -12 369.384 29.8427   8
   0  -2 -12 392.621 34.6025  39
   0   2  12 342.761 34.6692  41
   0  -2 -12 334.067 28.8310   9
   0  -2 -13 879.123 42.4765   6
   0   2  13 941.062 46.5910   1
   0  -2 -13 948.720 43.8444   8
   0   2  13 870.055 49.6568  41
   0  -2 -13 944.011 48.1202  39
   0  -2 -13 921.454 43.4670   9
   0  -2 -14 3839.67 84.3130   6
   0   2  14 4025.02 94.5196   1
   0  -2 -14 3850.82 85.0661   8
   0   2  14 4069.18 100.953  41
   0  -2 -14 3957.01 92.3915  39
   0  -2 -14 3905.95 85.7203   9
   0  -2 -15 3223.27 76.6174   6
   0  -2 -15 3436.93 76.3464   3
   0  -2 -15 3461.17 78.0731   8
   0   2  15 3321.85 89.8634  41
   0  -2 -15 3361.25 83.8846  39
   0  -2 -15 3266.15 76.8641   9
   0  -2 -16 2207.98 60.1921   6
   0   2  16 2348.59 67.6779   1
   0  -2 -16 2321.05 59.2616   3
   0   2  16 2304.60 72.1576  41
   0  -2 -16 2307.28 60.6817   9
   0  -2 -16 2366.04 61.0904   8
   0  -2 -17 1878.83 50.0277   8
   0  -2 -17 1842.66 48.4037   7
   0  -2 -17 1846.49 49.6082   9
   0  -2 -17 1810.10 49.9170   6
   0  -2 -18 204.650 17.3986   7
   0  -2 -18 188.814 17.7891   8
   0  -2 -18 208.585 18.2254   9
   0   3 -17 1545.60 36.9666   6
   0   3 -17 1584.78 35.8464   8
   0  -3  17 1638.80 40.5046   1
   0   3 -17 1494.84 38.9169  14
   0   3 -17 1628.27 36.8065   9
   0  -3  17 1503.62 41.5337  40
   0   3 -16 209.279 20.7698   8
   0  -3  16 215.216 25.5998  40
   0  -3  16 216.769 21.6617   1
   0   3 -16 222.346 20.8926   9
   0   3 -16 221.778 20.8009   6
   0   3 -15 1482.97 49.4007   8
   0  -3  15 1446.51 55.1711  40
   0  -3  15 1475.28 51.4347   2
   0  -3  15 1506.08 52.3747   1
   0   3 -15 1493.54 49.2630   6
   0   3 -15 1503.67 49.2331   9
   0  -3  14 43.4473 21.6183   2
   0   3 -14 42.6408 21.4466   6
   0   3 -13 300.211 32.2204   6
   0  -3  13 289.873 31.8648   1
   0  -3  13 313.709 32.6818   2
   0   3 -13 309.069 31.8964   9
   0   3 -13 313.586 32.9673   8
   0  -3  12 3355.04 86.9892   2
   0  -3  12 3319.95 86.4580   1
   0   3 -12 3300.67 84.0378   9
   0   3 -12 3245.14 83.9357   6
   0  -3  11 29723.4 312.988   1
   0  -3  11 29969.5 313.754   2
   0   3 -11 29536.1 303.424   6
   0   3 -10 59.0837 23.1171   5
   0   3 -10 63.3032 20.9828   4
   0   3 -10 73.2296 24.3123   6
   0  -3  10 55.9024 21.6719   2
   0   3  -9 4846.68 94.4513   5
   0  -3   9 5057.54 96.9804  10
   0  -3   9 4991.60 96.1973   2
   0   3  -8 17.4862 17.3076   5
   0   3  -8 28.5129 16.5013   4
   0  -3   8 26.3242 18.4552  10
   0   3  -7 22.6563 18.3040   5
   0   3  -7 31.8481 16.2236   4
   0   3  -6 992.749 35.8073   4
   0   3  -6 982.326 36.8662   5
   0  -3   6 1009.97 37.2339  10
   0   3  -5 246.479 15.3602  18
   0  -3   5 263.023 23.1484  10
   0  -3   4 3379.36 58.4632  10
   0   3  -4 3547.99 58.1055   5
   0   3  -4 3465.19 55.7498   4
   0  -3   3 299.150 19.2483  10
   0   3  -3 354.235 17.9599   4
   0  -3   2 32104.8 261.134  10
   0   3  -2 32587.2 262.717  11
   0  -3   1 5328.37 62.1779  40
   0  -3   1 5382.74 63.7933  10
   0  -3   0 2741.55 38.9675  40
   0  -3   0 2717.88 38.1853   3
   0   3   0 2679.64 39.7650  11
   0  -3  -1 15.1668 8.59375  40
   0  -3  -1 4.81467 8.02895   3
   0   3   1 15.2773 8.48019  11
   0  -3  -1 2.33647 8.03370   8
   0  -3  -1 25.6778 8.95085   7
   0   3   2 1505.08 27.5100  11
   0  -3  -2 1455.66 25.0611   8
   0  -3  -2 1364.58 24.9826   7
   0  -3  -2 1512.91 25.9049  40
   0  -3  -2 1361.00 24.1540   9
   0   3   2 1322.06 20.8383  26
   0  -3  -3 632.729 17.6662   8
   0  -3  -3 638.694 18.0785   3
   0  -3  -3 635.563 17.6141   9
   0  -3  -4 175.894 12.2071   9
   0   3   4 177.278 7.86613  26
   0  -3  -4 162.319 11.6349   6
   0  -3  -4 161.995 11.9350   8
   0   3   4 161.470 9.71051  36
   0   3   4 167.809 12.7008   1
   0  -3  -4 177.305 12.2806   3
   0  -3  -5 247.710 15.7056   8
   0  -3  -5 373.276 17.4414   3
   0  -3  -5 410.547 17.5378   6
   0  -3  -5 366.861 17.5674   9
   0   3   5 234.864 15.8005   1
   0   3   6 2467.26 34.9360  26
   0   3   6 2575.35 40.3473  18
   0   3   6 2636.69 48.8875   1
   0  -3  -6 2658.66 47.4470   8
   0  -3  -6 2634.62 47.0417   9
   0  -3  -6 2558.63 45.5661   6
   0  -3  -7 10.9621 13.9040   8
   0  -3  -7 6.61140 13.4597   9
   0   3   7 12.4940 13.0853   1
   0  -3  -7 20.7166 12.7084   6
   0   3   7 11.0343 16.3677  41
   0   3   8 1608.01 47.1938  41
   0   3   8 1527.58 43.1045   1
   0  -3  -8 1449.88 40.5787   8
   0  -3  -8 1366.34 39.4746   9
   0  -3  -8 1535.87 43.7987  39
   0  -3  -9 300.859 22.1498   6
   0  -3  -9 293.849 25.3186  39
   0   3   9 269.975 25.4463  41
   0   3  10 1070.76 42.2868   1
   0  -3 -10 1025.77 38.9560   8
   0  -3 -10 1039.56 38.9789   6
   0  -3 -10 1126.13 40.3999   9
   0  -3 -11 966.315 40.3498   9
   0   3  11 1071.80 48.7697  41
   0   3  11 1029.90 44.8205   1
   0  -3 -11 954.593 40.1721   8
   0  -3 -11 1005.97 45.2314  39
   0  -3 -11 976.607 40.3799   6
   0  -3 -12 196.581 30.0611  39
   0   3  12 207.134 31.2581  41
   0   3  12 204.549 27.2593   1
   0  -3 -12 209.968 25.4945   8
   0  -3 -12 205.828 25.6250   9
   0  -3 -12 179.472 23.6286   6
   0  -3 -12 194.414 24.1495   3
   0   3  13 875.909 50.4167  41
   0  -3 -13 929.691 48.3278  39
   0   3  13 924.286 47.2890   1
   0  -3 -13 962.778 44.0460   8
   0  -3 -13 893.344 41.6428   3
   0  -3 -13 895.440 41.9475   6
   0  -3 -13 931.816 43.3207   9
   0   3  14 158.024 30.6940  41
   0  -3 -14 182.719 24.0149   3
   0   3  14 193.124 28.5984   1
   0  -3 -14 138.054 25.0360   8
   0  -3 -14 139.666 23.8021   9
   0  -3 -14 170.618 29.5260  39
   0  -3 -14 143.834 23.7819   6
   0  -3 -15 3241.15 73.6871   3
   0  -3 -15 3030.86 73.1355   6
   0  -3 -15 3152.56 80.5196  39
   0   3  15 3093.77 85.8905  41
   0   3  16 458.908 36.1328  41
   0  -3 -16 539.483 32.7308   8
   0  -3 -16 541.689 30.7521   3
   0  -3 -16 540.359 32.3523   9
   0  -3 -16 536.985 32.5731   6
   0  -3 -17 1382.67 41.9761   7
   0  -3 -17 1375.67 42.6432   8
   0  -3 -17 1356.36 42.3276   9
   0  -3 -18 1041.66 31.8613   8
   0  -3 -18 1042.46 31.1838   7
   0  -3 -18 982.685 31.4375   9
   0   4 -17 95.1417 12.2909  14
   0  -4  17 96.4979 14.9498  40
   0  -4  16 153.772 21.7588  40
   0   4 -16 171.542 17.0871   8
   0  -4  16 168.633 18.1124   1
   0   4 -16 189.379 18.9646  14
   0   4 -16 175.850 17.0931   6
   0   4 -16 184.523 17.1054   9
   0   4 -15 1268.65 42.4801   8
   0  -4  15 1153.78 46.6337  40
   0  -4  15 1240.60 45.0221   1
   0  -4  15 1208.19 44.5473   2
   0   4 -15 1190.06 41.3911   6
   0   4 -15 1215.74 41.8065   9
   0  -4  14 1720.05 57.6762   2
   0  -4  14 1686.00 57.2004   1
   0   4 -14 1792.50 55.9500   9
   0   4 -14 1692.39 54.5137   8
   0   4 -14 1704.90 54.0669   6
   0  -4  13 192.705 27.7067   1
   0  -4  13 207.639 28.7015   2
   0   4 -13 157.356 26.5467   6
   0   4 -13 146.922 28.1217   8
   0   4 -13 133.564 26.4682   9
   0  -4  12 70591.1 609.972   1
   0   4 -12 71192.1 599.930   6
   0   4 -12 70007.0 600.458   9
   0  -4  11 730.374 45.4270   2
   0   4 -11 719.371 45.5278   6
   0   4 -11 689.372 43.4827   4
   0   4 -11 627.997 46.2083   5
   0  -4  10 66287.7 579.952   2
   0   4 -10 66578.8 579.363   5
   0   4 -10 67382.1 576.016   4
   0   4 -10 67220.2 569.925   6
   0   4  -9 216.046 28.1538   5
   0   4  -9 178.819 25.4402   4
   0  -4   9 189.472 26.2731   2
   0  -4   9 244.326 29.3020  10
   0   4  -8 453.788 30.7519   4
   0   4  -8 482.447 33.2472   5
   0  -4   8 471.516 32.3744   2
   0  -4   8 475.931 32.6414  10
   0   4  -7 1309.69 44.8562   4
   0  -4   7 1359.81 46.9765   2
   0   4  -6 1488.92 44.4196   4
   0   4  -6 1445.84 46.5485   5
   0  -4   6 1472.01 46.2360  10
   0   4  -5 18148.4 187.049   5
   0   4  -5 18072.1 164.158  18
   0  -4   5 18116.6 188.532  10
   0   4  -4 18829.7 184.047   5
   0   4  -4 18689.5 180.655   4
   0  -4   4 18615.1 187.760  10
   0  -4   3 11778.3 130.284  10
   0   4  -3 11990.8 127.997   5
   0  -4   3 11737.3 127.126  40
   0  -4   2 12966.8 133.944  10
   0  -4   2 13167.1 131.347  40
   0   4  -1 1130.68 30.9236  11
   0  -4   1 1055.89 29.9414  10
   0  -4   1 1059.26 28.5774  40
   0   4   0 10821.3 108.659  11
   0  -4   0 10994.8 104.389   7
   0  -4   0 11008.6 105.590  40
   0  -4  -1 2299.95 38.1387   3
   0   4   1 2023.09 27.8495  22
   0   4   1 2113.76 38.8959  11
   0  -4  -1 2220.92 37.2066   7
   0  -4  -1 2178.74 37.2258  40
   0   4   2 23610.8 195.659  11
   0  -4  -2 23384.3 190.338   7
   0  -4  -2 22962.2 188.149   8
   0  -4  -2 22882.6 188.963  40
   0  -4  -3 27502.6 219.726   3
   0  -4  -3 27027.1 215.788   9
   0   4   3 27882.0 223.879  11
   0  -4  -3 27010.4 217.919   7
   0  -4  -3 26390.1 215.675   8
   0   4   4 134.802 14.4652  11
   0  -4  -4 406.360 17.7762   8
   0  -4  -4 108.996 13.9746   7
   0  -4  -4 338.138 17.3086   9
   0   4   4 94.7178 7.95323  26
   0  -4  -4 99.7881 12.6754   3
   0  -4  -5 34093.2 275.739   9
   0  -4  -5 34456.0 279.384   3
   0  -4  -5 33951.1 275.909   8
   0   4   5 33441.2 264.975  36
   0  -4  -5 34218.6 274.734   6
   0  -4  -6 9738.99 107.637   8
   0  -4  -6 9942.36 110.185   3
   0  -4  -6 9682.66 107.368   9
   0  -4  -6 9600.17 106.080   6
   0  -4  -7 1062.51 33.1962   8
   0  -4  -7 1074.36 33.0468   9
   0   4   7 1073.86 36.3374   1
   0  -4  -7 1112.98 33.8283   3
   0   4   7 1101.94 38.0540  41
   0  -4  -8 5704.14 83.6538   6
   0  -4  -8 5820.88 86.2431   3
   0   4   8 5893.95 95.6116  41
   0  -4  -9 159.142 19.5497   9
   0   4   9 169.548 23.4527  41
   0  -4  -9 175.973 20.1413   8
   0  -4  -9 165.441 19.0396   3
   0   4   9 170.994 20.7693   1
   0  -4  -9 169.144 22.2663  39
   0  -4  -9 157.931 18.6727   6
   0  -4 -10 4810.75 84.5933   9
   0   4  10 4829.48 97.1774  41
   0  -4 -10 4918.16 85.5431   8
   0  -4 -10 4886.55 86.1022   3
   0   4  10 4761.27 92.0925   1
   0  -4 -10 4895.62 91.7697  39
   0  -4 -10 4744.40 83.7959   6
   0   4  11 34.8740 22.5267  41
   0  -4 -11 96.4720 21.2393   8
   0  -4 -11 121.929 21.8136   9
   0   4  11 30.8002 20.2130   1
   0  -4 -11 48.1261 22.7305  39
   0  -4 -11 69.0695 20.2386   6
   0  -4 -12 1479.90 51.8657   9
   0   4  12 1583.56 62.8454  41
   0  -4 -12 1505.65 52.2144   8
   0  -4 -12 1544.70 51.7643   3
   0   4  12 1576.75 59.5162   1
   0  -4 -12 1510.23 57.7828  39
   0  -4 -12 1399.63 51.0220   6
   0   4  13 13797.2 199.229  41
   0  -4 -13 14244.7 190.900  39
   0  -4 -13 14328.9 177.697   8
   0  -4 -13 14594.3 179.726   3
   0  -4 -13 14489.2 178.407   9
   0  -4 -13 13939.3 176.861   6
   0  -4 -14 28.2768 23.1349   9
   0  -4 -14 36.4141 23.8853   8
   0   4  14 39.4398 27.2034  41
   0  -4 -14 53.3186 23.2569   3
   0  -4 -14 29.0727 27.9335  39
   0  -4 -15 174.871 28.7724  39
   0  -4 -15 175.937 23.6949   3
   0  -4 -16 140.900 20.4477   3
   0   4  16 152.622 26.1540  41
   0  -4 -16 173.000 23.1101   7
   0  -4 -16 123.625 21.6104   8
   0  -4 -16 147.916 21.9120   9
   0  -4 -16 164.771 25.2727  39
   0  -4 -17 1324.04 40.5324   9
   0  -4 -17 1347.97 40.4378   7
   0  -4 -17 1288.92 40.2504   8
   0   4  18 135.143 17.3310  38
   0  -4 -18 172.549 16.6644   9
   0  -4 -18 188.510 17.0007   7
   0  -4 -18 179.390 17.0961   8
   0  -5  16 521.649 22.6835   1
   0  -5  16 516.806 25.5782  40
   0  -5  15 3.01935 19.0694  40
   0  -5  15 8.69020 13.6533   2
   0  -5  15-4.26469 14.1847   1
   0   5 -15 4.46769 13.4428  14
   0   5 -15-0.36746 13.3364   9
   0   5 -15 7.34867 13.3809   6
   0  -5  14 48.3492 18.1617   2
   0  -5  14 52.9074 18.1658   1
   0  -5  14 72.1456 23.5860  40
   0   5 -14 55.3997 18.2622   9
   0   5 -14 71.3359 19.8697   8
   0   5 -14 70.0870 18.1125   6
   0   5 -13 4291.66 88.8356   9
   0   5 -13 4327.02 88.1985   6
   0   5 -13 4295.70 89.3393   8
   0  -5  13 4415.09 94.0047   2
   0  -5  13 4398.75 94.3970   1
   0   5 -12 5407.53 105.608   9
   0  -5  12 5494.22 111.116   2
   0  -5  12 5392.21 110.233   1
   0  -5  12 5375.61 113.379  40
   0  -5  11 3192.13 88.7749  40
   0   5 -11 3243.51 82.9524   6
   0   5 -11 3177.20 87.0902   5
   0   5 -11 2949.46 81.0182   4
   0  -5  10 27683.4 302.309   2
   0  -5  10 27313.5 302.956  40
   0   5 -10 27927.3 292.603   6
   0   5 -10 28433.1 304.326   5
   0   5 -10 27831.3 296.883   4
   0   5  -9 205.527 33.8713   5
   0   5  -9 221.353 31.9167   4
   0  -5   9 119.439 32.2470  10
   0  -5   8 2518.62 70.6155   2
   0  -5   8 2487.84 69.9361  10
   0   5  -8 2509.98 67.7563   4
   0   5  -8 2477.47 70.0276   5
   0  -5   7 93.6540 22.9765  10
   0   5  -7 99.6634 22.9979   5
   0   5  -7 81.4980 19.9144   4
   0  -5   6 30.1500 19.6268  10
   0   5  -6 10.5592 18.1648   5
   0   5  -6 3.28044 16.2435   4
   0   5  -5 3468.61 69.4483   4
   0  -5   5 3363.94 70.0684  40
   0  -5   4 310.777 26.6282  10
   0   5  -4 333.041 26.4594   5
   0   5  -4 265.233 23.6309   4
   0  -5   4 267.765 25.6659  40
   0  -5   3 12845.1 148.203  10
   0   5  -3 13208.0 142.597   4
   0   5  -3 13259.5 145.398   5
   0  -5   3 12648.8 141.998  40
   0  -5   2 75.7908 20.5721  10
   0   5  -2 70.8388 18.9783  11
   0  -5   2 116.502 21.0959  40
   0  -5   1 7890.26 99.6149  10
   0   5  -1 7928.73 102.245  11
   0  -5   1 7959.31 96.5293  40
   0   5   0 182.024 18.5143  11
   0  -5   0 194.974 19.6934   7
   0  -5  -1 4722.50 66.9707   3
   0  -5  -1 4589.08 65.1686  40
   0   5   2 1271.09 34.9275  11
   0  -5  -2 1352.96 33.8469   3
   0  -5  -2 1380.74 34.3768   7
   0  -5  -2 1353.29 32.9788  40
   0  -5  -3 88013.0 662.320   8
   0  -5  -3 88837.6 665.274   7
   0   5   3 90251.8 673.760  11
   0  -5  -4 149705. 1092.50   7
   0  -5  -4 148743. 1089.38   8
   0  -5  -4 150170. 1088.90   9
   0   5   4 151434. 1100.40  11
   0  -5  -5 148092. 1067.60   3
   0  -5  -5 147123. 1061.21   9
   0  -5  -5 147243. 1064.80   7
   0   5   5 146313. 1071.90  11
   0  -5  -6 40348.6 334.165   3
   0  -5  -6 39954.7 329.565   9
   0  -5  -6 39690.7 332.133   7
   0  -5  -6 39533.1 329.903   8
   0  -5  -7 19325.7 190.200   3
   0   5   7 18707.1 199.236  41
   0  -5  -8 8348.66 109.805   8
   0  -5  -8 8514.68 112.186   7
   0   5   8 8459.84 122.944  41
   0  -5  -8 8590.67 113.408   3
   0  -5  -8 8341.77 109.776   9
   0  -5  -9 3833.73 73.8344   7
   0  -5  -9 3854.12 72.5599   8
   0   5   9 3669.76 82.4269  41
   0  -5  -9 3868.55 74.7984   3
   0  -5  -9 3782.66 72.1356   9
   0  -5 -10 28788.2 275.878   8
   0   5  10 28367.4 298.249  41
   0  -5 -10 29120.2 289.317  39
   0  -5 -10 28951.2 275.885   9
   0  -5 -11 14827.8 187.334  39
   0  -5 -11 14486.1 173.389   8
   0  -5 -11 14580.2 175.793   7
   0   5  11 14236.4 193.540  41
   0  -5 -11 14602.5 176.981   3
   0  -5 -11 14475.4 173.397   9
   0  -5 -12 127015. 1005.13  39
   0  -5 -12 128889. 990.331   7
   0  -5 -12 129920. 987.804   8
   0  -5 -12 131514. 993.526   3
   0  -5 -12 128255. 986.856   9
   0  -5 -13 9899.20 141.512   7
   0  -5 -13 9788.67 139.950   8
   0  -5 -13 9575.23 151.307  39
   0  -5 -13 9923.37 142.201   3
   0  -5 -13 9924.77 140.362   9
   0  -5 -14 80027.0 647.025   7
   0  -5 -14 79758.1 645.557   8
   0  -5 -14 81020.0 667.614  39
   0  -5 -14 81039.6 648.790   3
   0  -5 -14 79563.2 645.278   9
   0  -5 -15 3608.64 75.5318   8
   0  -5 -15 3546.69 75.5929   7
   0  -5 -15 3626.43 83.3400  39
   0  -5 -15 3540.72 75.2771   3
   0  -5 -15 3418.69 74.6718   9
   0   5  16 89.3076 22.2218  41
   0  -5 -16 77.2425 22.0459  39
   0  -5 -16 87.0470 19.9334   9
   0  -5 -16 110.715 20.6021   7
   0  -5 -16 92.8299 20.0431   8
   0  -5 -17 269.087 23.3438  39
   0  -5 -17 272.138 22.2379   7
   0  -5 -17 268.430 21.5306   8
   0  -5 -17 259.094 21.3034   9
   0  -5 -18 541.848 22.2924   8
   0  -5 -18 582.125 22.7533   7
   0  -6  15 29.4067 15.9215  40
   0  -6  15 25.0741 12.0781   1
   0  -6  14 948.443 37.0676   1
   0  -6  14 977.466 37.5657   2
   0  -6  14 970.114 40.5252  40
   0   6 -13 463.310 28.1062   6
   0  -6  13 408.719 33.5533  40
   0   6 -13 418.516 26.7424  14
   0  -6  13 468.263 31.6894   1
   0  -6  13 469.368 31.3067   2
   0   6 -13 454.997 29.3921   9
   0   6 -13 426.686 28.7738   8
   0  -6  12 1276.77 51.0926   2
   0  -6  12 1174.88 49.7643   1
   0  -6  12 1238.07 53.6412  40
   0   6 -12 1199.37 48.0925   9
   0   6 -12 1204.19 47.3017   6
   0  -6  11 871.159 45.8979   2
   0   6 -11 827.229 46.6662   5
   0  -6  11 829.468 48.2061  40
   0  -6  10 91.2496 30.6058  40
   0  -6  10 76.8332 27.6560  10
   0   6 -10 119.814 30.6115   5
   0   6 -10 80.8001 24.3853   4
   0   6 -10 61.0930 25.2351   6
   0  -6   9 290.521 32.7216   2
   0  -6   9 286.946 35.9018  40
   0  -6   9 290.542 34.1725  10
   0   6  -9 285.057 30.7653   4
   0   6  -9 288.466 34.6203   5
   0  -6   8 2066.06 67.0327   2
   0  -6   8 2108.61 68.0090  10
   0   6  -8 2168.66 68.4540   5
   0   6  -8 2081.33 63.7727   4
   0  -6   8 2091.61 67.3766  40
   0  -6   7 1489.92 55.9095  10
   0   6  -7 1584.43 57.7964   5
   0   6  -7 1565.99 54.5468   4
   0  -6   7 1581.22 56.9335  40
   0  -6   6 232.353 28.3623  10
   0   6  -6 181.782 27.0944   5
   0  -6   6 195.235 27.0548  40
   0  -6   5 8709.07 131.014  10
   0   6  -5 8896.63 126.425   4
   0   6  -5 8851.69 129.860   5
   0  -6   5 8673.04 126.015  40
   0   6  -4 8886.56 114.955  18
   0  -6   4 8624.57 121.545  40
   0   6  -4 9043.21 122.285   4
   0  -6   4 8712.94 127.819  10
   0  -6   3 895.346 37.3133  40
   0   6  -3 846.531 34.7751   4
   0   6  -3 926.226 37.9934   5
   0  -6   2 43031.2 362.664  40
   0   6  -2 42953.6 365.521   5
   0  -6   2 42004.3 368.833  10
   0  -6   1 4658.47 79.4212  10
   0  -6   1 4699.79 75.5862  40
   0  -6   0 84.2639 18.5671   7
   0  -6   0 71.8949 17.4720  40
   0  -6  -1 6994.60 90.7411  40
   0   6   1 6839.72 97.4292  11
   0  -6  -1 7097.20 92.7993   7
   0  -6  -2 43823.4 358.624  40
   0  -6  -2 44927.2 364.059   3
   0   6   2 44026.6 370.430  11
   0  -6  -2 44274.0 361.537   7
   0  -6  -3 8431.03 104.072   3
   0  -6  -3 8398.59 102.661   7
   0  -6  -4 29887.2 262.536   7
   0  -6  -4 29420.6 258.547   8
   0  -6  -5 71.9222 16.5961   9
   0  -6  -5 120.643 19.0000   8
   0   6   6 5582.21 90.6307  18
   0  -6  -6 5364.37 84.6125   7
   0  -6  -7 1949.76 50.2766   7
   0  -6  -7 1973.59 49.1227   8
   0   6   7 1868.42 51.0468  18
   0  -6  -7 1983.98 50.7690   3
   0   6   7 1894.67 52.6255  11
   0  -6  -7 1939.61 48.4432   9
   0  -6  -8 1330.38 43.2585   7
   0  -6  -8 1363.21 43.0673   8
   0   6   8 1183.93 46.9337  41
   0  -6  -8 1368.64 44.5436   3
   0   6   8 1353.03 46.3951  11
   0  -6  -8 1278.81 41.5691   9
   0   6   9 28.2953 21.8017  41
   0  -6  -9 10.7585 16.1578   9
   0  -6  -9 28.8341 17.8092   8
   0  -6  -9 4.30570 18.5459   7
   0   6   9 22.6449 17.2325  11
   0   6  10 54308.6 485.420  11
   0  -6 -10 55996.7 470.466   8
   0  -6 -10 55866.9 473.841   7
   0   6  10 54982.6 498.252  41
   0  -6 -10 55707.1 469.958   9
   0  -6 -10 55920.4 475.724   3
   0  -6 -10 56509.8 488.396  39
   0  -6 -11 2824.40 70.8426   7
   0  -6 -11 3011.70 70.8379   8
   0   6  11 2540.16 77.5719  41
   0  -6 -11 2734.11 67.5737   9
   0  -6 -11 2777.75 70.6144   3
   0  -6 -11 2683.68 74.6528  39
   0  -6 -12 12073.7 157.352   8
   0  -6 -12 12109.6 160.077   7
   0  -6 -12 11937.1 156.545   9
   0  -6 -12 12415.6 163.158   3
   0  -6 -12 11793.4 169.004  39
   0  -6 -13 83078.7 672.064   8
   0  -6 -13 83711.0 676.677   7
   0  -6 -13 83561.4 672.667   9
   0  -6 -13 84528.8 695.374  39
   0  -6 -14 10564.0 153.924  39
   0  -6 -14 10213.2 139.627   8
   0  -6 -14 10794.2 145.266   3
   0  -6 -14 10393.5 140.282   9
   0  -6 -15 96.8145 20.9909   8
   0  -6 -15 81.4090 19.9501   9
   0  -6 -15 78.5844 21.6808   7
   0  -6 -15 71.2278 19.7405   3
   0  -6 -15 65.2297 23.6439  39
   0  -6 -16 1077.16 37.9205   8
   0  -6 -16 1004.18 37.2279   9
   0  -6 -16 1134.35 39.5773   7
   0  -6 -16 1052.13 40.5256  39
   0  -6 -17 3538.90 59.9518   7
   0  -6 -17 3411.43 61.7732  39
   0  -7  14 27.4997 12.7373   1
   0  -7  14 31.3448 16.9927  40
   0  -7  13 507.536 28.7493   2
   0  -7  13 459.513 27.6990   1
   0  -7  13 512.117 31.9098  40
   0  -7  12 2714.92 69.2062   1
   0  -7  12 2819.71 69.4808   2
   0  -7  12 2731.54 70.6132  40
   0  -7  11 1036.09 46.6676   2
   0  -7  10 3370.39 85.7937  40
   0  -7  10 3608.25 88.6299   2
   0   7 -10 3426.39 87.4036   5
   0   7 -10 3358.91 80.7119   4
   0  -7  10 3718.06 89.3613  10
   0  -7   9 266.035 34.0491  40
   0  -7   9 266.788 30.9068   2
   0   7  -9 248.201 31.8783   5
   0   7  -9 251.140 28.4780   4
   0  -7   9 236.989 31.6488  10
   0  -7   8 6805.64 123.689  40
   0  -7   8 6525.27 124.967   2
   0  -7   8 6728.90 124.808  10
   0   7  -8 6664.80 119.697   4
   0   7  -8 6904.36 126.681   5
   0   7  -7 62.5279 25.6596   5
   0   7  -7 84.8805 22.9106   4
   0  -7   7 54.6156 25.6882  10
   0  -7   7 59.0527 27.0215  40
   0   7  -6 93.6531 25.3346   5
   0   7  -6 95.3623 21.7108   4
   0  -7   6 110.029 26.8212  10
   0  -7   6 118.295 27.2085  40
   0   7  -5 5538.60 101.727   4
   0   7  -5 5573.11 104.471   5
   0  -7   5 5407.60 105.772  10
   0  -7   5 5312.04 101.024  40
   0  -7   4 11000.1 155.141  10
   0  -7   4 11073.4 147.374  40
   0   7  -4 10868.8 150.271   5
   0   7  -4 11239.9 141.730  18
   0  -7   3 102.248 22.3361  40
   0   7  -3 69.2942 20.6927   5
   0   7  -3 74.8009 18.7454   4
   0  -7   3 74.3565 22.1378  10
   0   7  -3 52.9563 21.7024  18
   0  -7   2 2244.29 61.2907  10
   0   7  -2 2263.29 64.3771  11
   0   7  -2 2213.20 58.7374  18
   0   7  -2 2233.91 56.6115   4
   0   7  -2 2205.84 58.2889   5
   0  -7   1 30162.8 277.535  40
   0   7  -1 29934.4 297.277  11
   0  -7   1 29853.5 287.769  10
   0  -7   0 666.965 31.1933  40
   0  -7   0 678.755 34.0406  10
   0  -7  -1 8662.75 110.859  40
   0   7   1 8448.84 121.814  11
   0  -7  -2 537.646 26.8741  40
   0   7   2 491.301 29.4972  11
   0  -7  -3 7851.55 107.107   3
   0   7   3 7374.28 110.327  11
   0  -7  -4 2860.00 61.7053   3
   0  -7  -4 2775.35 60.1583   7
   0   7   5 247.869 27.5723  18
   0  -7  -5 257.567 23.3617   3
   0   7   5 241.018 23.2739  11
   0  -7  -5 267.176 24.1353   7
   0   7   6 1744.98 55.1233  18
   0  -7  -6 1878.12 52.2241   3
   0  -7  -6 1899.01 51.5553   7
   0  -7  -6 1866.69 49.7808   8
   0   7   7 12226.9 158.777  19
   0   7   7 12058.0 157.563  18
   0   7   7 11953.2 157.471  11
   0  -7  -7 13018.1 154.884   7
   0  -7  -7 12557.6 149.400   8
   0  -7  -7 13052.9 157.536   3
   0   7   8 16946.8 200.825  11
   0   7   8 16942.1 207.010  41
   0  -7  -8 17279.9 189.177   9
   0  -7  -8 17505.1 190.315   8
   0   7   9 347.943 34.2603  41
   0  -7  -9 362.182 30.0921   8
   0  -7  -9 385.358 31.8517   7
   0  -7  -9 353.199 28.9593   9
   0  -7  -9 357.629 30.8581   3
   0  -7 -10 33130.5 317.447   8
   0  -7 -10 33372.5 317.628   9
   0  -7 -10 34152.0 325.772   7
   0  -7 -11 14277.6 187.907  39
   0  -7 -11 13988.1 173.209   8
   0  -7 -11 13754.6 172.186   9
   0  -7 -11 14616.5 180.218   7
   0  -7 -11 15066.6 184.058   3
   0  -7 -12 882.596 41.5786   8
   0  -7 -12 790.132 41.9234   7
   0  -7 -12 825.420 42.4451   3
   0  -7 -13 64.5385 25.6127  39
   0  -7 -13 68.2557 22.4694   3
   0  -7 -14 48.7372 19.3035   3
   0  -7 -14 34.0482 21.2356   7
   0  -7 -14 33.9308 19.0379   9
   0  -7 -14 44.0282 19.7398   8
   0  -7 -15 2161.54 58.6921  39
   0  -7 -15 2135.67 54.6899   7
   0  -7 -15 2039.68 52.3394   8
   0  -7 -16 231.179 22.2825  39
   0  -7 -16 245.990 21.6233   7
   0  -7 -16 193.258 19.3745   8
   0  -7 -17 8567.23 98.1994  39
   0  -7 -17 8941.55 97.8489   7
   0  -8  13 939.446 31.4926   1
   0  -8  13 967.103 33.5855  40
   0  -8  12 5369.67 88.3366   2
   0  -8  12 5444.27 88.9065   1
   0  -8  12 5273.33 88.7289  40
   0  -8  11 339.821 27.5336   2
   0  -8  11 369.221 31.1221  40
   0  -8  10 747.003 39.7442   2
   0   8 -10 744.557 40.4159   5
   0  -8   9 26.1930 21.7567   2
   0  -8   9 28.2251 24.0521  40
   0   8  -8 543.587 39.9978   5
   0  -8   8 548.956 40.0027   2
   0  -8   8 574.969 40.6946  40
   0  -8   8 568.043 40.0419  10
   0  -8   7 11606.5 165.945  40
   0   8  -7 11379.3 169.335   5
   0  -8   7 11453.8 168.924  10
   0  -8   6 13.9344 24.7410  40
   0   8  -6 25.2135 23.5276   5
   0  -8   6 18.3901 24.1141  10
   0  -8   5 859.384 44.6071  40
   0   8  -5 862.031 45.9223   5
   0  -8   5 883.898 47.2468  10
   0   8  -4 3975.14 85.7255  19
   0  -8   4 3909.34 85.9125  40
   0   8  -4 4007.58 85.2515  18
   0   8  -4 3979.52 89.3176   5
   0  -8   4 4124.23 94.4071  10
   0   8  -3 96.4143 25.4848  19
   0  -8   3 63.3250 23.3370  40
   0   8  -3 78.9071 24.7686  18
   0   8  -3 76.9952 22.5749   5
   0  -8   3 148.808 27.7176  10
   0  -8   2 11.7737 19.9179  40
   0   8  -2 14.8227 22.3946  18
   0  -8   2 8.52038 22.1652  10
   0   8  -2 16.2739 19.4132   5
   0  -8   1 11963.7 160.088  10
   0   8  -1 11241.2 163.458  11
   0   8  -1 11499.3 157.813  18
   0   8  -1 11130.4 150.538   5
   0  -8   1 12149.5 149.841  40
   0   8   0 3246.22 79.9568  11
   0  -8   0 3311.51 77.5724  10
   0   8   0 3232.36 78.1390  18
   0  -8   0 3287.16 69.7804  40
   0   8   1 1432.20 52.7201  11
   0  -8  -1 1609.46 53.5870  10
   0  -8  -1 1586.53 47.7970  40
   0   8   1 1524.80 55.6125  18
   0   8   2 6550.73 112.730  11
   0   8   2 6766.00 116.330  18
   0  -8  -2 6924.75 106.717   7
   0   8   3 9384.76 140.984  18
   0  -8  -3 9679.37 129.881   7
   0   8   4 234.832 31.3528  18
   0   8   4 238.427 25.3712  11
   0  -8  -4 278.404 27.4274   7
   0   8   5 565.525 38.6974  18
   0   8   5 540.876 33.3880  11
   0  -8  -5 605.766 34.5114   7
   0   8   6 524.318 38.8490  19
   0   8   6 597.488 39.8080  18
   0  -8  -6 665.257 36.4776   7
   0  -8  -6 616.090 35.5495   3
   0   8   6 541.899 33.9744  11
   0  -8  -7 113.450 24.4403   7
   0   8   7 118.141 27.3913  18
   0   8   7 98.6282 27.1554  19
   0  -8  -8 1703.52 55.2759   7
   0  -8  -8 1729.54 55.9063   3
   0  -8  -9 92.2594 24.5437   7
   0  -8  -9 81.7674 22.8016   3
   0  -8 -10 1009.33 45.3049   7
   0  -8 -10 998.141 42.9221   8
   0  -8 -10 1019.53 45.6846   3
   0  -8 -11 5940.42 112.003  39
   0  -8 -11 5890.76 101.603   8
   0  -8 -11 5962.08 105.556   7
   0  -8 -11 6035.76 106.737   3
   0  -8 -12 84.0152 24.7645  39
   0  -8 -12 125.794 23.7271   3
   0  -8 -13 343.281 28.1342   3
   0  -8 -13 343.282 29.3492   7
   0  -8 -14 241.275 26.5124  39
   0  -8 -14 207.357 24.5356   7
   0  -8 -15 275.267 23.9860  39
   0  -8 -15 260.246 22.7068   7
   0  -8 -16 410.019 22.3947  39
   0  -8 -16 459.863 22.7989   7
   0  -9  12 1061.73 31.1318   1
   0  -9  12 1017.50 31.1356  40
   0  -9  11 106.513 17.3099   1
   0  -9  11 118.942 16.9555   2
   0  -9  11 112.278 18.7433  40
   0  -9  10 27.2392 16.2888   2
   0  -9  10 32.6823 19.3673  40
   0   9  -9 33.1059 18.9411   5
   0  -9   9-0.64625 17.9925   2
   0  -9   9 8.13211 19.2567  10
   0  -9   9 25.0350 21.3377  40
   0  -9   8 11912.3 166.773   2
   0  -9   8 11868.5 164.365  10
   0   9  -8 12088.6 163.388   5
   0  -9   7 3055.68 81.5572   2
   0  -9   7 3050.51 77.6340  40
   0  -9   6 30015.9 304.372  40
   0   9  -6 29610.5 307.841   5
   0  -9   6 29222.6 311.293  10
   0   9  -5 12223.8 173.412   5
   0  -9   5 12557.6 178.884  10
   0   9  -4 8679.67 136.435  19
   0  -9   4 8951.20 137.075  40
   0   9  -4 8891.11 136.959  18
   0   9  -4 8801.51 137.946  16
   0   9  -4 8829.12 140.837   5
   0  -9   4 9160.61 147.706  10
   0   9  -3 1379.35 55.7045  19
   0  -9   3 1478.38 53.2874  40
   0  -9   3 1494.63 59.1232  10
   0   9  -2 4644.04 100.111  19
   0  -9   2 4723.21 92.4652  40
   0  -9   2 4835.76 103.139  10
   0   9  -1 89.5120 30.5980  19
   0   9  -1 120.978 30.2332  18
   0  -9   1 152.822 28.9497  10
   0  -9   1 141.769 24.5621  40
   0  -9   0 38767.4 371.069  10
   0  -9   0 39610.3 353.948  40
   0  -9  -1 3095.93 79.8975  10
   0  -9  -1 3159.33 71.9862  40
   0   9   1 2899.22 81.5342  18
   0   9   2 84783.0 718.463  11
   0   9   2 86454.4 721.650  18
   0   9   3 276.497 31.8377  11
   0  -9  -3 240.858 32.1234   7
   0  -9  -4 18763.2 210.237   7
   0   9   4 18714.5 230.327  19
   0   9   4 18415.4 228.230  18
   0  -9  -5 504.774 34.8356   7
   0   9   5 462.747 41.9379  19
   0   9   5 449.313 34.2947  11
   0   9   6 1410.33 60.4719  19
   0  -9  -6 1488.95 52.8808   7
   0  -9  -7 1262.82 49.9743   3
   0  -9  -7 1307.67 50.5541   7
   0   9   7 1170.76 54.7907  19
   0   9   7 1206.51 56.5056  16
   0   9   7 1250.15 55.7578  18
   0  -9  -8 791.730 41.5560   3
   0  -9  -8 730.600 40.5777   7
   0  -9  -9 230.701 28.5967   3
   0  -9  -9 205.514 27.2469   7
   0  -9 -10 353.119 31.4805   3
   0  -9 -10 474.059 34.0677   7
   0  -9 -11 713.484 40.0533  39
   0  -9 -11 694.022 37.8586   3
   0  -9 -11 731.223 38.8953   7
   0  -9 -12 147.385 23.4482   3
   0  -9 -12 153.699 24.0981   7
   0  -9 -13 78.8680 21.3506   7
   0  -9 -13 84.4982 21.4406  39
   0  -9 -14 373.977 26.0545  39
   0  -9 -14 364.964 25.0802   7
   0   9  15 32.3414 14.6498  25
   0  -9 -15 44.2378 14.5989  39
   0   9  15 31.4256 14.3354  38
   0  -9 -15 44.6521 14.5020   7
   0 -10  11 1192.76 28.8598  40
   0  10 -11 1150.21 30.7551  28
   0 -10  10 397.324 22.1824  40
   0  10 -10 371.814 23.2690  28
   0 -10   9 3500.38 66.0016  40
   0 -10   9 3562.21 70.1057   2
   0 -10   8 489.014 30.7505  10
   0 -10   8 544.311 30.9671  40
   0 -10   8 515.250 31.8588   2
   0 -10   7 1147.64 45.6907  10
   0  10  -7 1032.32 41.9244   5
   0 -10   7 1112.54 43.3840  40
   0 -10   7 1127.52 46.2422   2
   0 -10   6 3300.45 81.2081   2
   0 -10   6 3513.70 81.4284  10
   0 -10   5 6859.23 113.192  40
   0  10  -4 1031.59 48.1625  19
   0 -10   4 1080.83 50.2936  10
   0  10  -4 1050.18 48.1994  18
   0 -10   4 1112.49 45.6337  40
   0  10  -3 583.391 41.2013  19
   0 -10   3 657.880 42.1893  10
   0  10  -3 603.409 40.8209  18
   0  10  -3 581.747 40.4321  16
   0 -10   3 626.869 36.6798  40
   0 -10   2 4264.50 97.3288  10
   0  10  -2 4079.00 95.9873  16
   0  10  -2 4222.53 96.3643  18
   0 -10   2 4150.52 86.3165  40
   0  10  -1 14.3575 29.0513  18
   0 -10   1 36.2638 21.7749  40
   0  10   0 2202.26 73.9560  18
   0 -10   0 2344.44 71.8636  10
   0  10   1 4778.15 108.394  19
   0  10   1 4786.71 107.656  18
   0  10   2 2958.24 87.3706  19
   0  10   2 2930.78 86.3496  18
   0 -10  -2 2949.80 79.8228  10
   0  10   3 10897.3 169.272  19
   0 -10  -3 10759.9 157.692  10
   0  10   3 10837.1 168.161  18
   0 -10  -4 3150.86 81.1674  10
   0  10   4 3159.71 89.1187  18
   0 -10  -5 11325.4 155.530   7
   0  10   5 11761.4 176.149  18
   0  10   5 11639.7 176.662  16
   0 -10  -6 1602.98 55.7356   7
   0  10   6 1562.50 65.0346  19
   0  10   6 1681.97 65.8240  18
   0  10   6 1577.32 64.9728  16
   0 -10  -7 4318.98 89.5406   7
   0  10   7 4485.40 102.179  19
   0  10   7 4442.68 101.374  18
   0  10   8 1195.05 54.5022  19
   0  10   8 1199.79 53.7569  16
   0  10   8 1228.88 53.9072  18
   0 -10  -9 1172.47 46.8163   7
   0 -10 -10 522.375 33.8319   7
   0 -10 -11 516.054 31.7586   7
   0 -10 -11 509.041 32.8638  39
   0 -10 -12 3897.38 72.1233   7
   0 -10 -12 4097.26 77.5209  39
   0 -10 -13 114.356 18.2766   7
   0 -10 -13 98.9714 18.8074  39
   0 -10 -14 165.368 16.6679   7
   0  10  14 145.294 20.7041  37
   0 -10 -14 181.688 17.6445  39
   0 -11   9 69.4529 11.6260  40
   0  11  -9 64.7320 11.0697  28
   0 -11   8 431.218 21.7568  40
   0  11  -8 382.533 21.6326  28
   0 -11   7 363.694 23.0230  40
   0 -11   7 363.094 24.5963   2
   0 -11   7 350.837 24.1953  10
   0  11  -7 307.097 22.9958  28
   0 -11   6 95.8743 18.7780  40
   0 -11   6 65.1856 18.2010   2
   0 -11   6 79.5420 19.5127  10
   0  11  -6 96.0034 18.5012  28
   0 -11   5 198.053 24.1890  10
   0 -11   5 195.436 23.8500   2
   0 -11   5 219.290 22.7875  40
   0 -11   4 9.18482 17.4997  40
   0 -11   4 21.2336 20.0917  10
   0 -11   3 269.284 28.6407  10
   0  11  -3 238.878 30.7596  19
   0 -11   3 263.543 25.2860  40
   0  11  -3 222.996 29.9673  16
   0  11  -3 250.557 30.2570  18
   0  11  -2 2844.31 76.3682  19
   0  11  -2 2890.78 77.7836  16
   0  11  -2 2802.55 75.8751  18
   0 -11   2 2962.51 76.4704  10
   0  11  -1 83.3517 30.5822  19
   0  11  -1 117.694 31.3642  18
   0  11  -1 105.361 31.5508  16
   0  11   0 10261.4 159.213  19
   0  11   0 10422.3 159.853  18
   0  11   0 10312.1 160.127  16
   0  11   1 2416.73 77.1230  19
   0  11   1 2419.06 77.3673  18
   0  11   1 2431.99 77.7857  16
   0  11   2 928.013 53.3404  19
   0  11   2 888.678 52.2649  18
   0  11   3 3479.40 91.5584  19
   0  11   3 3477.61 92.0328  16
   0  11   3 3531.80 92.5977  18
   0  11   4 607.058 46.6310  19
   0  11   4 625.632 45.8327  18
   0  11   4 649.691 46.2606  16
   0  11   5 700.740 47.6639  19
   0  11   5 685.686 46.5674  18
   0  11   5 657.003 46.1324  16
   0  11   6 2321.91 73.9523  19
   0  11   6 2377.28 74.5523  18
   0  11   6 2345.20 74.3451  16
   0 -11  -6 2217.31 64.8139  10
   0  11   7 4718.05 100.788  19
   0  11   7 4638.69 99.8509  18
   0  11   7 4712.48 100.643  16
   0 -11  -7 4843.12 93.8398  10
   0  11   8 69.8497 25.2765  18
   0 -11  -8 55.6387 21.6632  10
   0  11   8 78.8908 26.5505  19
   0  11   8 75.7495 25.5665  16
   0 -11  -9 231.166 24.7592   7
   0 -11 -10 1378.46 43.1001   7
   0 -11 -10 1462.56 46.6095  39
   0 -11 -11 94.9689 18.5203   7
   0 -11 -11 106.094 19.2983  39
   0 -11 -12 2557.24 52.4122  39
   0 -11 -12 2591.10 51.5421  10
   0  11  13 2118.23 49.9169  20
   0 -11 -13 2050.77 39.9501  39
   0  12  -7 485.730 22.5333  36
   0 -12   6 334.164 19.4046  10
   0 -12   5 1382.08 38.7426  10
   0 -12   5 1361.83 39.8545   2
   0 -12   4 181.805 20.3770  10
   0 -12   4 194.347 20.4097   2
   0 -12   3 1372.79 43.9350  10
   0  12  -3 1326.53 43.8565  19
   0  12  -3 1289.17 43.5815  16
   0 -12   2 36.7104 18.8237  10
   0  12  -2 55.9965 22.5220  19
   0  12  -2 19.0522 21.8936  18
   0  12  -2 25.5292 22.5901  16
   0 -12   1 4356.27 84.5256  10
   0  12  -1 4409.21 88.9488  16
   0  12  -1 4266.44 88.0804  18
   0  12  -1 4342.12 88.7241  19
   0 -12   0 4225.98 84.1881  10
   0  12   0 4178.90 90.3220  19
   0  12   0 4163.49 89.6687  16
   0  12   0 4115.80 89.0202  18
   0 -12  -1 1482.44 50.9938  10
   0  12   1 1509.81 57.2200  19
   0  12   1 1456.82 56.5493  16
   0  12   1 1451.65 55.9387  18
   0  12   2 194.288 31.8626  18
   0  12   2 168.427 32.4401  16
   0  12   2 180.808 32.4393  19
   0 -12  -2 166.983 25.0758  10
   0  12   3 7.16501 26.1370  18
   0  12   3 3.60550 27.5802  16
   0 -12  -3 8.41438 19.4193  10
   0  12   3 1.43297 27.0235  19
   0  12   4 3025.26 80.1007  16
   0  12   4 3033.62 79.5555  18
   0 -12  -4 2931.83 69.3364  10
   0  12   4 3024.48 79.9277  19
   0  12   5 2476.37 71.7146  16
   0  12   5 2490.19 71.7038  18
   0 -12  -5 2400.36 62.3210  10
   0  12   5 2523.98 72.1515  19
   0  12   6 1062.99 48.3060  18
   0  12   6 1034.32 47.5266  16
   0  12   6 1000.33 47.4704  19
   0 -12  -6 1054.49 41.5671  10
   0  12   7 37.9719 24.3901  19
   0  12   7 57.3073 19.1972  20
   0 -12  -7 73.1175 19.3998  10
   0  12   7 64.9657 24.3422  16
   0 -12  -8 1259.19 41.3727  10
   0  12   8 1158.21 42.9485  20
   0 -12  -9 371.699 24.0983  10
   0 -12  -9 388.828 24.4668  39
   0  12   9 385.151 27.4917  20
   0 -12 -10 362.779 21.5042  10
   0  12  10 401.924 26.6138  20
   0 -12 -10 373.155 22.4664  39
   0 -12 -11 166.793 14.9443  39
   0  12  11 136.528 18.9870  37
   0  13  -3 593.315 26.0848  36
   0  13  -2 153.432 17.9874  36
   0 -13   2 179.282 16.1742  10
   0  13  -1 318.170 24.4630  16
   0  13  -1 265.563 21.6592  36
   0 -13   1 299.799 20.5981  10
   0 -13   0 3286.28 60.0144  10
   0  13   0 3478.29 68.3745  16
   0  13   0 3403.84 67.4309  19
   0 -13  -1 440.184 25.3688  10
   0  13   1 491.582 31.3465  19
   0  13   1 473.593 31.3170  16
   0 -13  -2 10.9095 14.9857  10
   0  13   2 17.8163 21.8042  19
   0  13   2 11.1931 21.0073  16
   0 -13  -3 121.514 18.0436  10
   0  13   3 116.624 24.3272  19
   0  13   3 101.598 23.7549  16
   0 -13  -4 122.128 17.8407  10
   0  13   4 154.588 24.3912  19
   0  13   4 140.539 24.3491  16
   0  13   4 137.875 20.0251  23
   0  13   5 3.07070 16.4407  23
   0  13   5 6.65933 20.4863  19
   0 -13  -5 0.75703 14.2538  10
   0  13   5-9.04332 19.9216  16
   0  13   6-0.88050 16.2879  23
   0 -13  -6 9.04347 13.2012  10
   0  13   6 3.38430 18.0205  16
   0 -13  -7 2387.95 47.5546  10
   0 -13  -7 2518.52 48.1850  39
   0  13   7 2543.53 56.4904  23
   0  13   8 9.13322 16.0499  23
   0 -13  -8 7.37237 11.6107  39
   1 -13  -7 807.541 26.4446  10
   1 -13  -7 849.023 26.0072  39
   1 -13  -6 27.8361 14.1339  10
  -1  13   5 707.023 33.0004  16
   1 -13  -5 633.638 27.9686  10
  -1  13   4 1833.01 51.0743  16
   1 -13  -4 1689.94 43.8906  10
  -1  13   4 1767.94 50.7734  19
  -1  13   3 18.3299 20.6994  16
   1 -13  -3 0.39280 15.1499  10
  -1  13   3 13.0588 20.3984  19
  -1  13   2 160.969 24.7458  16
   1 -13  -2 117.135 18.5261  10
  -1  13   2 166.498 24.4257  19
  -1  13   1 384.954 29.0826  16
   1 -13  -1 359.021 23.7002  10
  -1  13   1 396.185 28.7477  19
   1 -13   0 721.763 29.0933  10
  -1  13   0 771.448 34.1136  16
   1 -13   1 294.897 20.8586  10
  -1  13  -1 272.266 23.2853  16
   1 -13   2 2048.62 43.6832  10
   1 -13   3 1281.52 32.2341  10
   1 -12 -10 566.460 23.2779  39
   1 -12 -10 590.849 23.8722  10
   1 -12  -9 184.480 18.7280  39
   1 -12  -9 179.606 18.5139  10
  -1  12   9 174.477 19.6439  20
   1 -12  -8 2.01566 14.6810  39
   1 -12  -8 13.8349 15.6622  10
  -1  12   8 11.0799 15.6238  20
  -1  12   7 671.880 35.4599  16
  -1  12   7 685.040 35.9543  19
   1 -12  -7 667.487 32.7068  10
  -1  12   6 43.2689 23.7479  18
  -1  12   6 44.3715 23.8980  19
   1 -12  -6 29.9872 18.3538  10
  -1  12   6 16.2119 23.7445  16
  -1  12   5 99.6127 26.6202  18
  -1  12   5 108.696 27.8675  19
   1 -12  -5 97.8913 21.3005  10
  -1  12   5 110.046 27.8707  16
  -1  12   4 419.754 36.5235  18
  -1  12   4 460.626 38.4357  16
  -1  12   4 416.697 37.4708  19
   1 -12  -4 441.736 31.1945  10
  -1  12   3 109.464 28.8853  18
  -1  12   3 84.8988 28.5955  19
   1 -12  -3 112.666 23.2392  10
  -1  12   3 84.8865 28.8877  16
  -1  12   2 13.9834 26.0784  18
  -1  12   2 11.1862 26.0563  19
   1 -12  -2 35.4090 20.6412  10
  -1  12   2 11.9844 26.6102  16
  -1  12   1 208.292 32.0723  16
  -1  12   1 201.845 30.8340  18
  -1  12   1 177.259 30.6073  19
   1 -12  -1 182.412 25.4048  10
  -1  12   0 97.5843 26.7445  18
  -1  12   0 89.7231 27.5826  19
   1 -12   0 94.8108 22.3934  10
  -1  12   0 68.7875 26.8960  16
  -1  12  -1 1674.97 56.0814  19
   1 -12   1 1673.40 52.8195  10
  -1  12  -1 1669.35 55.9236  16
  -1  12  -1 1650.63 55.3900  18
  -1  12  -2 389.975 31.4082  19
   1 -12   2 397.529 28.9794  10
  -1  12  -2 373.750 30.4649  18
  -1  12  -2 383.096 31.0131  16
  -1  12  -3 370.394 27.7556  19
   1 -12   3 406.963 27.5596  10
  -1  12  -3 354.896 27.5473  16
   1 -12   4 2253.60 53.3571  10
   1 -12   4 2144.51 51.8077   2
   1 -12   5 83.7273 16.4111  10
   1 -12   6 555.802 24.2214  10
   1 -11 -12 371.805 20.6589  39
   1 -11 -12 360.151 20.0159  10
   1 -11 -11 40.9331 15.9351  39
   1 -11 -11 17.5673 14.8189  10
   1 -11 -10 83.4013 19.5547  39
   1 -11 -10 98.0748 18.9192  10
   1 -11  -9 44.6718 18.9207  39
   1 -11  -9 30.7047 18.9219  10
   1 -11  -8 43.0814 20.7434  10
  -1  11   7 2145.73 67.4531  19
   1 -11  -7 2131.36 61.1541  10
  -1  11   7 2006.04 61.8958  11
  -1  11   7 2097.59 66.3994  18
  -1  11   7 2117.51 67.2539  16
  -1  11   6 7101.07 127.532  19
  -1  11   6 6739.18 120.670  11
   1 -11  -6 6926.02 116.277  10
  -1  11   6 7034.18 126.560  18
  -1  11   6 7152.83 128.490  16
  -1  11   5 1497.94 62.1907  19
   1 -11  -5 1386.74 53.1008  10
  -1  11   5 1320.39 54.7552  11
  -1  11   5 1454.09 61.9767  16
  -1  11   5 1505.04 62.4158  18
  -1  11   4 64.2982 31.4223  19
   1 -11  -4 35.0698 23.5003  10
  -1  11   4 42.1408 23.5851  11
  -1  11   4 73.8464 31.9992  18
  -1  11   3 11659.0 174.569  19
  -1  11   3 11713.8 174.332  18
  -1  11   2 95.0832 33.2583  19
  -1  11   2 138.908 28.1250  11
  -1  11   2 81.3376 32.7127  18
  -1  11   1 250.142 37.2042  19
  -1  11   1 200.751 35.6394  18
  -1  11   0 23.1797 29.1577  19
  -1  11   0 19.1222 29.5743  18
  -1  11  -1 394.718 38.2751  19
   1 -11   1 456.246 36.0084  10
  -1  11  -1 444.152 39.2680  18
  -1  11  -2 470.001 37.6454  19
   1 -11   2 523.530 36.6820  10
  -1  11  -2 487.953 38.7304  16
  -1  11  -2 462.297 37.0491  18
  -1  11  -3 661.922 40.3366  19
   1 -11   3 735.553 40.5666  10
  -1  11  -3 666.607 40.4852  18
  -1  11  -3 667.836 40.5157  16
  -1  11  -4 1734.19 55.0395  19
  -1  11  -4 1683.93 54.0491  16
   1 -11   4 1891.52 53.7709  40
  -1  11  -4 1793.46 54.9938   5
   1 -11   4 1892.19 58.4190  10
   1 -11   5 774.393 35.4001  40
   1 -11   5 823.234 39.2508  10
  -1  11  -5 753.008 36.3423   5
   1 -11   6 2616.90 58.4965  40
   1 -11   6 2614.77 61.4736   2
   1 -11   6 2657.72 62.5705  10
   1 -11   7 1200.49 37.5347  40
   1 -11   7 1111.87 37.9282   2
   1 -11   7 1190.20 39.6614  10
  -1  11  -8 14.5981 10.8816  28
   1 -11   8 20.1369 13.5002  10
   1 -11   8 18.1833 13.2135  40
   1 -10 -14 2562.34 44.9745  39
   1 -10 -13 82.1310 16.5829  39
   1 -10 -13 83.2310 16.5728   7
   1 -10 -12 483.818 28.2394  39
   1 -10 -12 487.509 28.2513   7
   1 -10 -11 934.575 40.2600  39
   1 -10 -11 937.494 39.6103   7
   1 -10 -10 81.6332 22.7444  39
   1 -10 -10 76.3349 24.3631   7
  -1  10   9 10848.3 156.825  11
   1 -10  -9 11544.7 152.566   7
  -1  10   8 235.513 29.4993  11
   1 -10  -8 240.034 30.5030   7
  -1  10   7 80.2430 30.0780  18
  -1  10   7 67.6441 28.7302  16
  -1  10   7 74.3835 23.7501  11
  -1  10   7 71.8979 30.1822  19
  -1  10   6 1076.00 55.1864  18
  -1  10   6 1002.65 49.7605  11
   1 -10  -6 993.273 47.1588   7
  -1  10   6 1022.80 54.5384  19
   1 -10  -5 489.048 37.1482   7
  -1  10   5 495.856 43.7265  19
  -1  10   5 553.023 44.0263  18
  -1  10   4 53.6073 31.1281  18
   1 -10  -4 63.6493 24.3770  10
  -1  10   4 16.7785 22.3545  11
   1 -10  -3 1472.01 57.8083  10
  -1  10   3 1559.77 62.7113  11
  -1  10   3 1546.47 64.9938  18
   1 -10  -2 16087.8 204.577  10
  -1  10   2 16042.9 216.297  18
  -1  10   1 22551.8 275.308  11
   1 -10  -1 23422.7 262.816  10
  -1  10   1 22828.3 271.520  18
  -1  10   0 28820.8 327.581  11
  -1  10   0 29224.1 317.720  18
  -1  10  -1 17646.2 225.271  18
  -1  10  -1 17142.6 218.893   5
  -1  10  -2 980.114 52.7309  19
  -1  10  -2 1048.59 53.2912  18
   1 -10   2 1062.08 46.2379  40
   1 -10   2 1080.82 53.4699  10
  -1  10  -2 877.573 47.2316   5
  -1  10  -3 10479.6 156.614  18
  -1  10  -3 10658.1 157.307  19
   1 -10   3 10539.7 147.862  40
  -1  10  -3 10241.1 157.040   5
   1 -10   3 10802.3 162.525  10
  -1  10  -4 54.2756 26.6039  18
  -1  10  -4 97.2141 26.5042  16
   1 -10   4 94.0123 23.1796  40
  -1  10  -4 93.6461 27.2869  19
   1 -10   4 91.6822 26.3206  10
   1 -10   5 8.10269 19.6795  40
  -1  10  -5 11.1564 22.1528   5
  -1  10  -6 10.5391 21.5778   5
   1 -10   6 5.58115 21.9781  10
   1 -10   6 42.5175 20.3538   2
  -1  10  -7 3165.78 75.9778   5
   1 -10   7 3222.48 71.6506  40
   1 -10   7 3108.65 74.4756  10
   1 -10   7 2998.53 72.9075   2
  -1  10  -8 2858.74 67.9486   5
   1 -10   8 2889.11 64.7432  40
   1 -10   8 2953.04 68.4793  10
   1 -10   8 2835.75 65.9305   2
   1 -10   9 64.9258 15.7234   2
   1 -10   9 59.0128 17.2741  40
  -1  10  -9 48.6223 17.0018   5
   1 -10  10 543.496 25.4887  40
   1 -10  11 114.492 13.3521  40
  -1  10 -11 101.562 12.1732  28
   1  -9 -15 2799.36 48.6276  39
   1  -9 -15 2772.19 47.1082   7
   1  -9 -14 1711.02 44.8829  39
   1  -9 -14 1651.25 42.3919   7
   1  -9 -13 2481.68 57.4615   7
   1  -9 -13 2419.94 59.3266  39
   1  -9 -12 26.2906 18.2259   3
   1  -9 -12 32.5249 20.2209  39
   1  -9 -12 45.0526 21.4888   7
   1  -9 -11 345.647 29.4514   3
  -1   9  11 375.971 31.3310  11
   1  -9 -11 400.046 32.3364   7
   1  -9 -10 11758.6 157.761   3
   1  -9 -10 11655.2 161.743  39
   1  -9  -9 1036.58 47.5707   3
  -1   9   9 1151.45 51.9010  11
   1  -9  -9 1093.43 48.4330   7
  -1   9   9 1010.04 54.3175  41
   1  -9  -8 16153.7 198.571   3
   1  -9  -8 16341.1 197.498   7
  -1   9   7 3705.94 91.9282  11
   1  -9  -7 3754.77 85.0930   7
  -1   9   7 3593.60 90.3624  18
  -1   9   6 3825.71 93.7084  11
   1  -9  -6 3999.48 88.0630   7
  -1   9   6 3864.45 95.7447  18
   1  -9  -5 3712.87 85.3447   7
  -1   9   5 3643.39 91.8081  11
   1  -9  -4 2579.64 70.9236   7
  -1   9   4 2397.96 75.1151  11
   1  -9  -3 13722.8 176.341   7
  -1   9   3 13094.7 188.424  11
  -1   9   2 126153. 1014.43  11
   1  -9  -2 128014. 997.568  10
  -1   9   1 22491.4 271.176  11
   1  -9  -1 24198.5 263.955  10
  -1   9   0 167739. 1320.33  11
   1  -9   0 169750. 1280.16  40
  -1   9  -1 70501.3 625.834  11
   1  -9   1 72581.4 610.483  10
   1  -9   1 71019.7 587.218  40
  -1   9  -2 6516.72 122.616   5
  -1   9  -2 6384.68 119.697   4
   1  -9   3 629.905 43.1105  10
  -1   9  -3 615.379 42.4410  18
  -1   9  -3 522.541 37.8754   4
  -1   9  -3 598.696 41.8919   5
   1  -9   3 602.431 38.0789  40
   1  -9   4 123.491 29.6285  10
  -1   9  -4 114.040 28.6371  19
  -1   9  -4 113.413 29.2310   5
  -1   9  -4 114.136 25.5957   4
  -1   9  -4 118.388 27.3750  18
   1  -9   4 149.788 27.2610  40
   1  -9   5 4454.55 101.133  10
   1  -9   5 4425.36 93.2452  40
  -1   9  -5 4553.17 102.688   5
  -1   9  -5 4502.35 99.1549   4
   1  -9   6 2381.01 72.5612  10
   1  -9   6 2320.11 67.8853  40
  -1   9  -6 2225.11 69.1844   4
  -1   9  -6 2372.12 74.2308   5
   1  -9   7 7683.21 131.204   2
   1  -9   7 8035.69 128.737  40
   1  -9   8 149.204 26.9056  10
   1  -9   8 174.244 26.0829   2
  -1   9  -8 166.350 28.6570   5
   1  -9   9 198.300 26.2017  40
   1  -9   9 201.725 26.2362  10
   1  -9   9 172.294 23.3445   2
  -1   9  -9 165.824 25.8723   5
   1  -9  10 33.3621 19.6328  40
   1  -9  10 43.4608 16.1781   2
  -1   9 -10 34.6409 19.4209   5
   1  -9  11 37.1868 17.4451  40
   1  -9  11 32.3240 13.2909   1
   1  -9  11 31.7316 13.3466   2
   1  -9  12 422.220 21.8520  40
   1  -9  12 368.894 18.6840   1
   1  -8 -16 1860.28 38.8074  39
   1  -8 -15 165.802 19.0204   7
   1  -8 -15 184.669 20.7483  39
   1  -8 -14 1500.73 45.5805   7
   1  -8 -14 1589.27 49.2889  39
   1  -8 -13 176.203 23.3398   3
   1  -8 -13 186.013 26.2949  39
   1  -8 -13 169.706 24.6364   7
  -1   8  13 173.333 27.7229  41
   1  -8 -12 2321.59 63.2225   7
   1  -8 -12 2425.33 67.8208  39
   1  -8 -12 2455.13 64.5559   3
  -1   8  12 2268.75 67.5848  11
   1  -8 -11 472.822 36.1479  39
  -1   8  11 488.672 35.9324  11
   1  -8 -11 514.250 34.2016   3
  -1   8  11 447.446 39.7162  41
   1  -8 -10 2192.66 64.3049   3
   1  -8 -10 2016.00 65.7312  39
   1  -8 -10 2170.65 64.3895   7
  -1   8  10 1967.73 73.0486  41
  -1   8   9 497.526 38.2411  11
   1  -8  -9 502.465 36.7227   7
  -1   8   9 496.407 41.3807  41
   1  -8  -9 588.546 38.0455   3
   1  -8  -8 168.172 28.6498   7
   1  -8  -8 136.238 25.2804   3
  -1   8   8 147.214 26.1613  11
  -1   8   8 126.882 29.9515  41
  -1   8   7 1396.98 56.0015  11
   1  -8  -7 1450.45 53.3495   3
   1  -8  -7 1428.20 53.0862   7
  -1   8   7 1376.68 56.6520  18
  -1   8   6 1413.80 55.9991  11
   1  -8  -6 1462.32 52.1824   3
   1  -8  -6 1482.41 52.9571   7
  -1   8   5 205.071 27.5134  11
   1  -8  -5 202.804 27.3310   7
   1  -8  -5 185.298 26.0863   3
  -1   8   4 49.9026 21.4157  11
   1  -8  -4 14.4117 21.7766   7
   1  -8  -3 391.724 32.2197   7
  -1   8   3 373.693 32.2093  11
   1  -8  -2 10212.1 139.841   7
  -1   8   2 9453.90 146.673  11
  -1   8   1 60053.6 522.140  11
   1  -8  -1 59200.3 508.671  10
  -1   8   0 7696.41 131.974  11
   1  -8   0 7619.87 123.708  10
   1  -8   0 7599.54 114.275  40
  -1   8  -1 17394.0 218.244  11
   1  -8   1 17040.2 205.573  10
   1  -8   1 17111.7 193.752  40
  -1   8  -2 1230.20 55.2787  11
   1  -8   2 1331.87 53.7591  10
   1  -8   2 1325.53 48.4697  40
  -1   8  -2 1190.74 51.3395   5
   1  -8   3 1230.72 52.6834  10
   1  -8   3 1263.91 48.8176  40
  -1   8  -3 1112.76 49.0360   4
  -1   8  -3 1188.28 51.5712   5
  -1   8  -4 1057.63 47.3803  18
   1  -8   4 1102.01 47.1405  40
   1  -8   4 1086.06 51.5903  10
  -1   8  -4 1114.22 49.6633   4
  -1   8  -4 1063.31 51.5106   5
   1  -8   5 1502.48 55.7225  40
   1  -8   5 1487.85 59.7831  10
  -1   8  -5 1398.54 59.4928   5
  -1   8  -5 1496.57 57.5642   4
   1  -8   6 452.019 37.0272  40
   1  -8   6 439.311 38.4762  10
  -1   8  -6 446.272 38.6857   5
  -1   8  -6 414.701 36.6165   4
   1  -8   7 2441.12 71.9543  40
   1  -8   7 2451.86 75.4603  10
  -1   8  -7 2493.73 77.9390   5
  -1   8  -7 2393.65 73.3270   4
   1  -8   8 2003.97 66.9397  10
   1  -8   8 1949.42 64.8636  40
   1  -8   8 1927.83 65.3615   2
  -1   8  -8 1962.89 66.1934   4
  -1   8  -8 2000.51 70.1515   5
   1  -8   9 3120.52 79.6803  40
   1  -8   9 3148.45 81.2361   2
  -1   8  -9 3165.06 80.5910   4
   1  -8  10 50.9162 20.0070   2
   1  -8  10 37.6482 22.4807  10
  -1   8 -10 37.9968 20.9119   6
  -1   8 -10 54.3596 24.3441   5
  -1   8 -11 50.3528 19.3499   6
  -1   8 -11 59.9884 21.6562   5
   1  -8  11 56.4962 17.5921   2
   1  -8  11 57.0277 22.1698  40
   1  -8  12 394.391 24.7272   2
   1  -8  12 406.787 25.0366   1
   1  -8  12 424.841 28.4805  40
   1  -8  13 151.444 14.9521   1
   1  -8  13 169.671 18.7151  40
   1  -7 -16 22.0191 15.3387  39
   1  -7 -16 8.69043 14.3482   7
   1  -7 -15 2984.35 61.3541   7
   1  -7 -15 3055.96 66.5344  39
   1  -7 -14 160.804 23.7400   8
   1  -7 -14 186.950 24.2596   7
   1  -7 -14 167.077 22.0122   3
  -1   7  14 159.308 23.4443  11
  -1   7  14 177.591 28.4667  41
   1  -7 -14 185.821 26.4076  39
   1  -7 -13 4917.81 98.4038  39
   1  -7 -13 4813.56 90.1842   8
   1  -7 -13 4910.72 92.0730   7
   1  -7 -13 4981.24 92.1511   3
  -1   7  13 5051.28 102.189  11
  -1   7  12 2146.91 69.1465  11
   1  -7 -12 2157.07 67.2662  39
   1  -7 -12 2108.62 60.6503   8
   1  -7 -12 2095.87 61.7539   7
   1  -7 -12 2143.29 62.1329   3
  -1   7  12 2008.09 73.3558  41
  -1   7  11 2064.75 69.2990  11
   1  -7 -11 2097.74 67.7923  39
   1  -7 -11 2104.26 61.6196   8
   1  -7 -11 1983.51 59.6931   9
   1  -7 -11 2062.06 62.3723   7
   1  -7 -11 2116.49 63.2499   3
  -1   7  11 1930.77 72.8300  41
  -1   7  10 315.853 33.3635  11
   1  -7 -10 374.850 34.7482  39
   1  -7 -10 312.352 30.6118   3
   1  -7 -10 390.307 32.0163   9
   1  -7 -10 345.597 33.0743   7
   1  -7 -10 333.090 31.5836   8
  -1   7   9 64.0772 24.3119  11
   1  -7  -9 13.9674 22.9062   7
   1  -7  -9 38.5872 22.8834   8
  -1   7   9 53.4574 27.2653  41
   1  -7  -9 25.1795 20.7272   3
   1  -7  -8 1092.76 44.1086   8
   1  -7  -8 1079.24 45.2667   7
   1  -7  -8 1040.22 43.8650   3
  -1   7   8 1101.75 50.0819  11
  -1   7   8 1078.52 52.4204  41
  -1   7   7 2525.55 70.8537  11
   1  -7  -7 2529.04 62.6581   8
   1  -7  -7 2536.58 64.7864   7
   1  -7  -6 11088.2 143.281   7
  -1   7   6 10859.9 154.394  11
   1  -7  -6 11098.6 144.364   3
   1  -7  -5 2854.96 65.5463   7
   1  -7  -5 2923.95 66.4296   3
  -1   7   5 2869.62 71.8033  11
   1  -7  -4 25.4616 19.3281   7
   1  -7  -4 23.8753 16.6989   3
  -1   7   4 35.9707 18.1450  11
  -1   7   3 1767.90 54.5885  11
   1  -7  -3 1727.75 50.2334   7
  -1   7   2 518.525 31.8072  11
   1  -7  -2 527.431 30.6916   7
  -1   7   1 1424.41 49.4005  11
   1  -7  -1 1492.89 46.9726   7
  -1   7   0 10628.0 147.165  11
   1  -7   0 10665.6 141.031  10
   1  -7   1 702.150 37.0248  10
  -1   7  -1 764.140 39.2359  11
   1  -7   2 327.728 26.1197  40
   1  -7   2 352.415 29.5704  10
  -1   7  -2 285.300 29.1474  11
   1  -7   3 152.806 23.4063  40
  -1   7  -3 146.734 26.3662  11
   1  -7   3 110.306 24.1756  10
  -1   7  -3 122.235 23.8444   5
   1  -7   4 33.3885 20.8404  40
   1  -7   4 38.2187 22.7214  10
  -1   7  -4 41.1262 23.0368   5
  -1   7  -4 36.5712 20.1948   4
   1  -7   5 16.2494 22.8775  40
   1  -7   5 0.74952 22.8812  10
  -1   7  -5 5.16978 20.0198   4
  -1   7  -5 14.5607 22.3009   5
   1  -7   6 676.288 40.9254  40
   1  -7   6 674.304 42.2631  10
  -1   7  -6 724.958 44.4775   5
  -1   7  -6 712.964 42.4971   4
   1  -7   7 22.7405 24.7477  40
   1  -7   7 29.8421 24.7115  10
  -1   7  -7 34.6616 22.0507   4
  -1   7  -7 49.2490 26.8410   5
   1  -7   8 14.0371 24.0600  10
   1  -7   8 26.6350 26.4195  40
   1  -7   8 13.4932 20.9842   2
  -1   7  -8-2.48805 22.0314   4
  -1   7  -8 14.8526 24.8803   5
   1  -7   9 253.802 32.0948  10
   1  -7   9 220.304 33.4106  40
   1  -7   9 190.133 27.8507   2
  -1   7  -9 236.557 30.0844   4
  -1   7  -9 217.148 32.8257   5
   1  -7  10 38.5438 24.0092  10
   1  -7  10 45.2103 25.7935  40
   1  -7  10 40.4057 20.3183   2
  -1   7 -10 38.3996 22.4667   4
  -1   7 -10 54.2487 26.3097   5
   1  -7  11 7.58131 17.7777   2
  -1   7 -11-12.5238 22.9277   5
  -1   7 -11 8.86197 19.3986   4
  -1   7 -11 12.8584 21.6303   6
   1  -7  12 399.154 32.7063  40
   1  -7  12 365.892 28.0499   1
   1  -7  12 418.788 29.2943   2
  -1   7 -12 383.315 30.0917   6
  -1   7 -13 1960.15 52.0286   9
  -1   7 -13 1882.85 49.5821   6
   1  -7  13 1898.76 50.2210   1
   1  -7  13 2006.59 51.7159   2
   1  -7  13 1885.30 53.0940  40
   1  -7  14 24.1189 10.9420   1
   1  -7  14 16.8226 15.0563  40
   1  -6 -17 1090.05 29.8557   7
   1  -6 -16 440.429 27.7263  39
  -1   6  16 386.537 29.3343  41
   1  -6 -16 452.572 25.4141   7
   1  -6 -16 418.311 25.3773   8
   1  -6 -15 67.9921 21.8294  39
  -1   6  15 69.4907 24.2970  41
  -1   6  15 51.6009 19.1870  11
   1  -6 -15 43.6451 19.7954   8
   1  -6 -15 29.3952 18.3301   9
   1  -6 -15 38.0355 19.3123   7
  -1   6  14 52.9670 21.4243  11
   1  -6 -14 78.8799 21.6449   9
   1  -6 -14 54.2742 21.3235   7
   1  -6 -14 92.1834 21.7805   8
  -1   6  14 68.9232 27.2301  41
   1  -6 -14 61.9441 19.4207   3
   1  -6 -13 8084.97 124.137   3
  -1   6  13 8056.84 137.744  11
   1  -6 -13 7940.93 132.524  39
  -1   6  12 16673.7 231.214  41
  -1   6  12 17683.1 224.673  11
   1  -6 -12 16926.9 213.973  39
   1  -6 -12 17532.2 202.934   7
   1  -6 -12 17344.6 200.867   8
   1  -6 -12 17197.6 200.264   9
   1  -6 -12 17976.0 205.818   3
  -1   6  11 1585.01 66.6323  41
  -1   6  11 1630.67 63.2814  11
   1  -6 -11 1696.79 62.1319  39
   1  -6 -11 1736.23 56.0640   8
   1  -6 -11 1641.59 55.7956   7
   1  -6 -11 1642.80 54.7601   9
   1  -6 -11 1730.15 57.0848   3
  -1   6  10 588.813 44.8257  41
  -1   6  10 625.972 41.8095  11
   1  -6 -10 633.418 40.7435  39
   1  -6 -10 593.605 35.6159   8
   1  -6 -10 575.869 36.4767   7
   1  -6 -10 604.728 36.5724   3
   1  -6 -10 585.209 35.6994   9
  -1   6   9 9115.88 144.898  11
   1  -6  -9 9050.48 127.828   9
   1  -6  -9 9043.82 128.077   8
   1  -6  -9 9364.48 131.198   7
  -1   6   9 9044.36 149.992  41
   1  -6  -9 9422.16 132.541   3
  -1   6   8 2793.59 73.2421  11
   1  -6  -8 2712.33 63.4524   9
  -1   6   8 2663.48 75.3690  41
   1  -6  -8 2747.91 63.5524   8
   1  -6  -8 2797.10 65.1097   7
   1  -6  -8 2752.23 65.0998   3
   1  -6  -7 16.7758 18.0545   7
   1  -6  -7 61.2068 17.4958   9
   1  -6  -7 19.0209 17.3215   8
   1  -6  -7 15.1224 16.2043   3
  -1   6   7 8.37922 17.2314  11
   1  -6  -6 1941.83 49.9454   9
   1  -6  -6 1940.36 51.3036   7
   1  -6  -6 1942.99 50.2296   8
  -1   6   6 2042.31 57.7322  11
   1  -6  -5 745.847 32.6186   7
   1  -6  -5 773.508 31.9413   8
   1  -6  -5 759.812 32.4439   3
   1  -6  -4 14488.8 156.654   3
  -1   6   4 14237.7 165.965  11
   1  -6  -3 163.030 20.0047   3
  -1   6   3 188.333 21.7085  11
   1  -6  -2 1600.13 42.6896  40
   1  -6  -2 1648.95 44.1269   3
   1  -6  -1 1531.92 43.2805   7
   1  -6  -1 1510.32 40.8917  40
   1  -6   0 1788.67 47.5482   7
   1  -6   0 1753.68 44.7266  40
   1  -6   1 37.0593 17.4196  40
  -1   6  -1 48.7760 17.5789  11
   1  -6   1 40.3980 17.4949  10
   1  -6   2 150.331 21.3687  40
  -1   6  -2 68.4655 19.2693  11
   1  -6   3 1339.53 43.8712  40
  -1   6  -3 1347.35 49.3423  11
   1  -6   4 356.359 29.4302  10
  -1   6  -4 366.312 29.3217   5
  -1   6  -4 418.938 29.8259   4
   1  -6   5 3867.58 79.7154  40
   1  -6   5 4098.34 86.4090  10
  -1   6  -5 3986.79 84.0877   4
  -1   6  -5 4041.94 86.5323   5
   1  -6   6 3809.67 81.6977  40
   1  -6   6 3843.89 86.8437  10
  -1   6  -6 3788.11 85.4451   4
  -1   6  -6 3920.55 88.2099   5
   1  -6   7 67.5132 24.8805  40
   1  -6   7 40.3125 24.2019  10
  -1   6  -7 69.2775 26.3144   5
  -1   6  -7 77.7477 24.6073   4
   1  -6   8 938.800 48.0017  10
   1  -6   8 948.002 47.7677  40
   1  -6   8 930.004 46.3934   2
  -1   6  -8 1017.32 51.4579   5
  -1   6  -8 958.292 47.8897   4
   1  -6   9 2438.52 74.6810  10
   1  -6   9 2331.41 72.2078  40
   1  -6   9 2334.84 71.8866   2
  -1   6  -9 2459.00 75.4198   4
  -1   6  -9 2423.55 76.5638   5
   1  -6  10 146.526 30.1497  40
   1  -6  10 181.014 30.1490  10
  -1   6 -10 147.523 28.0075   4
  -1   6 -10 151.941 31.2228   5
  -1   6 -11 559.411 40.0470   4
  -1   6 -11 490.692 40.0592   5
   1  -6  11 530.387 39.8720  40
   1  -6  11 511.904 36.2722   2
  -1   6 -12 228.199 27.8366   4
   1  -6  12 262.604 27.3982   2
   1  -6  12 242.639 26.8221   1
   1  -6  12 218.269 31.4908  40
  -1   6 -12 227.870 29.8177   6
  -1   6 -13 407.027 31.8393   9
  -1   6 -13 446.918 32.0316   6
   1  -6  13 392.046 32.7383  40
   1  -6  13 396.734 28.9620   2
   1  -6  13 381.752 28.5866   1
  -1   6 -14 1815.35 50.8237   8
  -1   6 -14 1838.07 50.9134   9
  -1   6 -14 1740.88 48.9365   6
   1  -6  14 1755.91 51.5234  40
   1  -6  14 1741.49 47.8807   1
   1  -6  14 1777.38 48.7361   2
  -1   6 -15 2129.76 45.0115   8
  -1   6 -15 2102.44 45.0164   9
  -1   6 -15 2101.71 44.0278   6
   1  -6  15 2028.50 43.2500   1
   1  -6  15 2136.32 48.1731  40
  -1   5  17 3928.08 73.2202  41
   1  -5 -17 3934.32 64.5457   8
  -1   5  16 268.533 29.0675  41
   1  -5 -16 275.476 25.9099  39
   1  -5 -16 262.122 22.6341   7
   1  -5 -16 258.722 22.9972   8
   1  -5 -16 245.427 22.6525   9
  -1   5  15 570.106 36.4523  11
   1  -5 -15 497.147 30.8838   9
   1  -5 -15 527.674 32.2128   8
   1  -5 -15 574.707 31.9994   7
   1  -5 -15 546.123 30.5003   3
  -1   5  15 524.211 39.4184  41
   1  -5 -14 2831.63 67.6446   3
   1  -5 -14 2823.73 76.4310  39
  -1   5  14 2955.14 79.4038  11
   1  -5 -13 3109.52 74.0399   8
   1  -5 -13 3336.29 76.0179   7
   1  -5 -13 3170.29 74.8546   9
   1  -5 -13 3341.40 85.6081  39
  -1   5  13 3177.64 92.7280  41
   1  -5 -13 3307.92 75.7101   3
   1  -5 -12 858.312 45.3738   8
   1  -5 -12 872.071 44.4126   7
   1  -5 -12 915.591 45.4545   9
   1  -5 -12 950.458 51.7542  39
  -1   5  12 922.087 56.8841  41
   1  -5 -12 1012.51 45.6143   3
   1  -5 -11 52038.1 449.387   8
   1  -5 -11 52341.7 449.799   7
   1  -5 -11 51173.8 448.057   9
   1  -5 -11 51191.2 467.225  39
  -1   5  11 50951.3 488.819  41
   1  -5 -11 51778.3 448.999   3
   1  -5 -10 65.2216 25.6945  39
   1  -5 -10 61.1524 20.4827   3
  -1   5  10 67.3464 27.6666  41
   1  -5 -10 134.712 24.2481   9
   1  -5 -10 44.8500 21.8029   7
   1  -5 -10 78.4519 22.7738   8
   1  -5  -9 24423.9 242.368   8
   1  -5  -9 24556.0 243.056   7
   1  -5  -9 24519.5 242.491   9
   1  -5  -9 23758.6 252.725  39
   1  -5  -9 24458.3 242.508   3
  -1   5   9 24037.4 269.920  41
  -1   5   8 57.5628 21.1480  41
   1  -5  -8 15.2444 15.3800   8
   1  -5  -8 16.7382 15.5388   7
   1  -5  -8 11.5620 13.8746   3
   1  -5  -7 187.867 20.0810   8
   1  -5  -7 200.827 20.4818   7
   1  -5  -7 204.886 19.8352   3
   1  -5  -7 186.161 19.9732   9
   1  -5  -6 2660.92 55.3906   3
  -1   5   6 2690.35 60.9435  11
   1  -5  -5 1713.65 42.0788   8
   1  -5  -5 1851.36 43.8735   7
   1  -5  -5 1701.25 41.9526   9
   1  -5  -5 1812.44 44.1645   3
   1  -5  -4 38726.5 319.797   7
   1  -5  -4 37911.0 317.611   8
   1  -5  -4 38159.2 317.184   9
  -1   5   4 39001.3 331.300  11
   1  -5  -4 38933.6 321.788   3
   1  -5  -3 80878.1 609.618   8
   1  -5  -3 81976.6 612.598   3
  -1   5   3 80868.5 622.980  11
   1  -5  -2 7569.55 92.7695  40
   1  -5  -2 7704.88 94.4329   3
  -1   5   2 7763.75 100.987  11
   1  -5  -1 7294.25 90.7817   7
   1  -5  -1 7267.47 89.0319  40
   1  -5  -1 7211.49 90.1408   3
  -1   5   1 7053.94 95.1831  11
  -1   5   0 8347.14 105.784  11
   1  -5   0 8343.72 98.9378  40
   1  -5   0 8319.21 101.053   7
  -1   5  -1 2272.81 52.5127  11
   1  -5   1 2288.63 51.4777  10
   1  -5   2 447.264 27.4748  10
  -1   5  -2 387.753 26.7247  11
   1  -5   2 436.976 26.4251  40
   1  -5   3 27797.1 260.740  10
   1  -5   3 28237.3 254.349  40
   1  -5   4 23932.9 238.883  10
   1  -5   4 23464.8 228.486  40
  -1   5  -4 24110.2 236.705   5
  -1   5  -4 24214.6 237.452   4
   1  -5   5 30732.9 287.009  40
  -1   5  -5 31697.8 296.823   4
   1  -5   6 470.439 32.1821  10
  -1   5  -6 482.421 32.1564   4
  -1   5  -6 457.815 32.1630   5
   1  -5   7 1309.34 51.0685  10
  -1   5  -7 1416.69 53.3671   5
   1  -5   8 2272.28 66.0360  40
   1  -5   8 2341.20 68.8739  10
   1  -5   8 2151.77 64.3248   2
  -1   5  -8 2306.76 69.4149   5
  -1   5  -8 2340.73 68.8168   4
   1  -5   9 828.087 45.1624  40
   1  -5   9 812.383 45.5317  10
   1  -5   9 846.268 44.2280   2
  -1   5  -9 824.715 47.7290   5
  -1   5  -9 835.907 46.2926   4
   1  -5  10 70.0643 29.6282  40
   1  -5  10 294.408 35.1953  10
   1  -5  10 75.3090 23.7326   2
  -1   5 -10 83.1118 27.0971   4
  -1   5 -10 219.741 34.2592   5
   1  -5  11 2625.63 77.9196  40
  -1   5 -11 2699.23 81.9501   5
  -1   5 -11 2773.29 81.2640   4
   1  -5  12 12866.4 177.863   2
   1  -5  12 12266.0 173.413   1
   1  -5  12 12454.1 178.205  40
  -1   5 -12 12591.4 180.644   4
   1  -5  13 2481.52 72.2436  40
  -1   5 -13 2642.44 72.7174   6
  -1   5 -13 2484.60 72.0632   9
   1  -5  13 2492.26 68.7361   1
   1  -5  13 2576.17 70.0767   2
  -1   5 -14 48.4478 21.1110   6
  -1   5 -14 99.5165 23.4579   8
  -1   5 -14 31.0607 21.5154   9
   1  -5  14 33.9340 16.6504   1
   1  -5  14 17.2021 16.1061   2
   1  -5  14 37.1242 21.9203  40
   1  -5  15 1660.90 49.2685  40
  -1   5 -15 1756.60 48.7396   8
  -1   5 -15 1698.35 47.6229   6
  -1   5 -15 1781.78 48.9968   9
   1  -5  15 1745.96 46.4144   1
   1  -5  15 1723.23 46.9170   2
  -1   5 -16 52.8921 13.3038   9
  -1   5 -16 49.0853 13.0883   8
  -1   5 -16 17.3075 11.8618   6
   1  -5  16 25.3266 13.7132  40
  -1   5 -16 19.1685 10.9953  14
   1  -4 -18 142.348 13.7372   8
  -1   4  17 1785.32 53.2116  41
   1  -4 -17 1848.35 44.5911   9
   1  -4 -17 1876.47 44.5349   8
   1  -4 -17 1896.41 43.5974   7
   1  -4 -16 1.83623 16.4474   9
   1  -4 -16 11.8992 16.0362   7
   1  -4 -16 23.6772 17.2547   8
  -1   4  16 19.0337 17.6939  11
  -1   4  16 14.3619 21.6033  41
   1  -4 -16 4.00540 19.4358  39
   1  -4 -15 3658.86 74.1296   7
   1  -4 -15 3572.52 74.9621   8
   1  -4 -15 3706.66 75.0628   3
   1  -4 -15 3570.50 75.1132   9
   1  -4 -14 46.5062 20.1142   7
   1  -4 -14 38.8279 19.8555   9
   1  -4 -14 36.1524 19.9658   8
   1  -4 -14 64.3033 18.9511   3
  -1   4  14 42.6907 27.2038  41
   1  -4 -14 44.8700 25.4802  39
   1  -4 -13 12213.3 160.743   9
   1  -4 -13 12261.4 176.033  39
  -1   4  13 11960.1 189.552  41
   1  -4 -13 12628.8 161.346   3
   1  -4 -13 12167.3 159.491   7
   1  -4 -13 12309.2 160.857   8
   1  -4 -12 1923.81 59.8839   9
   1  -4 -12 1966.43 60.6331   7
   1  -4 -12 1971.84 60.8048   8
  -1   4  12 2031.24 69.9239   1
   1  -4 -12 2104.73 60.7717   3
   1  -4 -12 1994.51 68.7519  39
  -1   4  12 1928.36 74.1350  41
  -1   4  11 4688.13 107.517  41
   1  -4 -11 4657.80 98.2895  39
   1  -4 -11 4852.27 91.3779   6
   1  -4 -11 4822.21 90.9946   8
   1  -4 -11 4743.07 90.5413   9
  -1   4  11 4554.67 100.131   1
   1  -4 -11 4867.75 90.8573   3
  -1   4  10 297.001 33.7556  41
   1  -4 -10 330.484 31.2372  39
   1  -4 -10 321.457 27.1033   6
   1  -4 -10 315.805 26.3671   3
  -1   4  10 328.040 30.1740   1
   1  -4 -10 298.801 25.9873   9
   1  -4 -10 342.480 27.6573   8
   1  -4  -9 2771.37 61.3742   8
  -1   4   9 2739.98 73.0805  41
   1  -4  -9 2790.75 61.4726   6
   1  -4  -9 2668.05 60.7564   9
  -1   4   9 2769.44 68.8671   1
   1  -4  -9 2796.67 61.2915   3
   1  -4  -8 463.885 25.6443   8
  -1   4   8 473.975 32.4294  41
   1  -4  -8 316.916 23.0977   9
   1  -4  -8 332.875 23.1959   6
   1  -4  -8 352.410 23.0974   3
  -1   4   8 360.561 26.1724   1
   1  -4  -7 5513.45 81.3833   6
   1  -4  -7 5633.08 82.3377   3
  -1   4   7 5480.95 93.8580  41
   1  -4  -6 3547.91 60.3367   8
   1  -4  -6 3628.29 61.0794   3
   1  -4  -6 3604.02 60.7441   9
   1  -4  -5 44011.7 353.855   7
   1  -4  -5 43607.6 354.033   8
   1  -4  -5 44062.1 354.122   9
   1  -4  -4 235200. 1684.76   8
   1  -4  -4 234915. 1685.30   7
   1  -4  -4 236721. 1685.17   9
   1  -4  -3 96143.7 714.461   9
   1  -4  -3 96313.1 714.512   8
   1  -4  -3 96935.2 716.317   7
   1  -4  -3 98277.9 717.996   3
   1  -4  -2 15918.3 145.737   7
   1  -4  -2 15816.7 144.518   8
   1  -4  -2 16177.7 146.612  40
   1  -4  -2 16015.4 145.950   3
   1  -4  -1 6647.70 78.5764   7
   1  -4  -1 6682.54 78.1681  40
   1  -4  -1 6949.55 79.6087   3
  -1   4   1 6844.14 83.6893  11
  -1   4   0 10885.5 114.874  11
   1  -4   0 10763.3 109.648  40
   1  -4   0 10617.5 110.094   7
  -1   4  -1 2826.18 51.2303  11
   1  -4   1 2763.47 47.8685  40
   1  -4   1 2868.89 50.1695   7
   1  -4   2 2206.42 45.1085  40
  -1   4  -2 2346.37 48.8746  11
  -1   4  -3 46860.7 381.364  11
   1  -4   3 45612.4 376.890  10
   1  -4   3 45839.5 370.237  40
   1  -4   4 514644. 3664.81  10
  -1   4  -4 510201. 3669.28  11
   1  -4   4 515285. 3654.88  40
  -1   4  -4 526560. 3662.93   4
  -1   4  -4 528520. 3663.21   5
  -1   4  -5 75995.8 591.940   4
  -1   4  -5 76964.0 593.305   5
   1  -4   6 2344.81 56.9145  40
  -1   4  -6 2221.19 58.5330   5
  -1   4  -6 2386.36 58.8133   4
  -1   4  -7 6202.55 103.210   5
   1  -4   7 5989.21 99.7930   2
   1  -4   7 5923.33 101.888  10
  -1   4  -8 55.4841 22.3750   5
   1  -4   8 89.3889 20.5509   2
   1  -4   8 53.2731 21.0635  10
  -1   4  -9 1056.21 47.8694   4
  -1   4  -9 967.790 47.1160   5
   1  -4   9 981.568 44.7846   2
   1  -4   9 964.672 46.4654  10
  -1   4 -10 19759.5 236.184   4
  -1   4 -10 19846.0 236.731   5
   1  -4  10 19720.8 237.442  10
   1  -4  10 19449.3 231.232   2
  -1   4 -11 3306.17 89.9600   5
  -1   4 -11 3344.86 89.6489   4
  -1   4 -11 3325.78 88.6094   6
   1  -4  11 3164.17 84.1610   2
   1  -4  11 3298.96 88.4918  40
  -1   4 -12 214405. 1616.14   5
  -1   4 -12 212860. 1613.34   4
  -1   4 -12 216685. 1611.94   6
   1  -4  12 211585. 1610.00  40
   1  -4  12 212991. 1604.75   1
  -1   4 -13 107.885 29.0241   9
   1  -4  13 55.8415 23.2087   2
   1  -4  13 75.4810 22.9095   1
   1  -4  13 96.3359 29.0730  40
  -1   4 -14 13663.3 179.655   6
  -1   4 -14 13912.4 182.244   8
  -1   4 -14 14285.7 183.444   9
   1  -4  14 13575.2 175.827   1
   1  -4  14 13912.8 177.830   2
  -1   4 -15 28.7645 20.3674   8
  -1   4 -15 33.1918 20.2631   9
   1  -4  15 53.4845 21.3311  40
   1  -4  15 64.1927 17.5870   2
   1  -4  15 26.8184 16.2381   1
  -1   4 -15 40.4318 19.8207   6
  -1   4 -16 82.0990 17.7205   9
  -1   4 -16 67.1007 17.1720   8
  -1   4 -16 112.917 17.8785   6
   1  -4  16 80.5663 14.4694   1
   1  -4  16 58.7915 17.9254  40
  -1   4 -17 36.2795 11.8980   9
  -1   4 -17 33.6424 11.8432   8
  -1   4 -17 19.5498 10.4778  14
   1  -4  17 41.6146 12.5815  40
   1  -3 -18 12.5999 11.1952   8
   1  -3 -18-1.53549 11.2133   9
   1  -3 -17 432.864 24.4719   8
   1  -3 -17 477.400 24.0669   7
   1  -3 -17 449.200 25.1060   9
  -1   3  17 419.506 26.3123  11
   1  -3 -16 362.237 26.4843   9
  -1   3  16 384.936 34.5836  41
   1  -3 -16 370.021 30.6639  39
   1  -3 -16 362.909 26.3877   8
   1  -3 -16 388.055 25.9062   7
   1  -3 -15-0.71272 22.7799  39
   1  -3 -15 13.3322 15.1869   3
   1  -3 -15 19.4591 17.7990   7
   1  -3 -15 20.2968 18.7560   8
   1  -3 -15 7.93899 17.9449   9
   1  -3 -14 330.424 28.9635   8
   1  -3 -14 368.865 30.1947   9
   1  -3 -14 356.825 27.9618   3
  -1   3  14 353.348 34.9135   1
   1  -3 -14 366.527 35.5685  39
  -1   3  14 344.220 38.4784  41
   1  -3 -13 9.59417 20.2180   6
   1  -3 -13 38.7725 26.4297  39
   1  -3 -13 18.4538 20.2941   9
   1  -3 -13 20.7501 21.1707   8
  -1   3  13 18.5390 29.0256  41
  -1   3  13 12.5018 24.0605   1
   1  -3 -13 17.0270 19.5639   3
   1  -3 -12 3736.77 80.7374   6
   1  -3 -12 3614.95 79.8779   9
   1  -3 -12 3708.39 80.1050   8
  -1   3  12 3516.14 95.5573  41
   1  -3 -12 3613.42 88.7322  39
  -1   3  12 3818.18 91.2500   1
   1  -3 -12 3689.79 78.2519   3
   1  -3 -11 6810.73 109.124   6
   1  -3 -11 6906.70 109.381   8
   1  -3 -11 6916.65 109.550   9
  -1   3  11 6941.28 121.208   1
   1  -3 -11 6818.42 118.648  39
  -1   3  11 6808.27 128.762  41
  -1   3  10 1368.37 54.8758  41
   1  -3 -10 1281.00 44.0348   6
   1  -3 -10 1392.76 50.2161  39
   1  -3 -10 1339.73 45.3187   9
   1  -3 -10 1303.71 44.2476   8
  -1   3  10 1265.66 48.7357   1
   1  -3 -10 1282.46 43.0372   3
   1  -3  -9 3863.04 71.5667   6
   1  -3  -9 3703.40 69.1712   3
   1  -3  -9 3905.74 78.2050  39
   1  -3  -9 3789.23 71.4825   9
  -1   3   9 3983.75 79.6264   1
   1  -3  -9 3801.70 71.1410   8
   1  -3  -8 158.226 21.4905  39
  -1   3   8 133.461 22.2678  41
   1  -3  -8 120.184 16.5786   6
   1  -3  -8 123.922 16.3400   3
   1  -3  -7 13117.7 140.144   9
   1  -3  -7 13081.8 139.569   8
  -1   3   7 13491.9 155.360  41
   1  -3  -7 13265.2 138.885   3
  -1   3   7 13175.6 147.196   1
   1  -3  -6 21.0832 13.9100   8
   1  -3  -6 16.0346 13.4487   9
   1  -3  -6 26.9598 13.0512   6
  -1   3   6 22.2373 14.0612   1
   1  -3  -6 19.1274 11.7170   3
   1  -3  -5 8923.97 98.2572   8
   1  -3  -5 9079.23 98.5661   9
   1  -3  -5 9118.09 98.7577   6
   1  -3  -5 9241.98 98.2307   3
  -1   3   5 9092.64 103.378   1
   1  -3  -4 31880.0 256.696   9
   1  -3  -4 31585.0 256.455   7
   1  -3  -4 31681.3 256.828   8
  -1   3   4 31733.7 261.524   1
   1  -3  -3 28310.4 227.332   9
   1  -3  -3 28710.2 227.256   3
   1  -3  -3 28072.0 226.725   7
   1  -3  -3 28242.2 226.969   8
  -1   3   2 51661.3 391.644  11
   1  -3  -2 52316.6 386.818   3
   1  -3  -2 50498.4 384.577   8
   1  -3  -2 50773.1 384.573   9
   1  -3  -2 51626.6 385.908   7
  -1   3   1 3159.39 46.1111  11
   1  -3  -1 3047.47 42.7796  40
   1  -3  -1 3027.18 43.0900   7
   1  -3  -1 3097.53 42.8452   8
   1  -3   0 7903.81 81.3777  40
   1  -3   0 7738.57 81.4390   7
  -1   3  -1 19439.1 169.823  11
   1  -3   1 19166.1 168.282   7
   1  -3   1 19772.5 166.904  40
  -1   3  -2 66833.7 499.967  11
   1  -3   2 65307.1 493.186  40
   1  -3   2 65731.6 497.273  10
   1  -3   3 101536. 737.294  40
  -1   3  -3 101818. 744.984  11
  -1   3  -4 500.535 25.0433   4
   1  -3   4 486.557 26.1412  10
  -1   3  -5 73.1022 20.3062   5
  -1   3  -5 75.9185 19.3386   4
  -1   3  -6 996.736 37.5116   4
  -1   3  -6 1041.03 38.3597   5
   1  -3   6 1002.23 38.1380  10
   1  -3   7 1991.69 54.0680  10
  -1   3  -7 2156.60 55.3836   4
  -1   3  -7 2053.48 55.0659   5
   1  -3   7 1949.34 51.5069   2
   1  -3   8 6958.04 110.845  10
  -1   3  -8 7351.33 113.694   4
   1  -3   8 7228.51 110.065   2
   1  -3   9 10684.7 149.853  10
  -1   3  -9 10538.7 147.888   5
   1  -3   9 10749.8 146.690   2
  -1   3 -10 1078.45 48.2293   5
  -1   3 -10 1041.19 47.5720   4
   1  -3  10 966.050 44.1146   2
  -1   3 -11 168367. 1276.61   6
  -1   3 -11 163772. 1276.62   5
  -1   3 -11 169651. 1282.42   4
   1  -3  11 165869. 1273.95   2
   1  -3  11 165502. 1269.38   1
  -1   3 -12 3280.76 87.3869   6
   1  -3  12 3226.12 84.3134   2
   1  -3  12 3350.41 84.0058   1
  -1   3 -12 3105.76 85.2877   4
   1  -3  13 21270.7 246.015   1
   1  -3  13 21800.4 250.205   2
  -1   3 -13 21537.2 251.223   6
  -1   3 -13 21371.2 252.063   9
   1  -3  14 6700.28 118.231   2
   1  -3  14 6434.17 119.763  40
  -1   3 -14 6568.10 119.358   6
  -1   3 -15 45.0616 22.4402   9
  -1   3 -15 25.2654 22.2326   8
   1  -3  15 19.0124 17.1498   1
   1  -3  15 16.2199 17.8887   2
   1  -3  15 36.7649 23.6085  40
  -1   3 -15 34.2395 22.5590   6
  -1   3 -16 5277.01 89.1677   6
  -1   3 -16 5446.07 90.8094   9
  -1   3 -16 5386.19 90.4839   8
   1  -3  16 4929.21 87.7119  40
   1  -3  16 5079.41 85.2758   1
  -1   3 -17 1614.64 41.0397   8
  -1   3 -17 1671.09 41.6242   9
   1  -3  17 1523.08 39.1088  40
  -1   3 -17 1603.51 41.1814   6
   1  -2 -18 481.360 20.6055   9
   1  -2 -18 485.490 20.6119   8
   1  -2 -17 1937.50 47.1305   9
   1  -2 -17 1960.99 44.2497   7
   1  -2 -17 1939.06 46.8865   8
   1  -2 -16 1186.84 41.6318   9
   1  -2 -16 1197.51 41.9080   8
   1  -2 -16 1173.45 39.8885   7
  -1   2  16 1140.28 52.0238  41
  -1   2  16 1274.03 49.7093   1
   1  -2 -15 545.530 33.4285   6
   1  -2 -15 534.830 32.8171   9
   1  -2 -15 532.193 37.3721  39
  -1   2  15 511.582 41.6637  41
  -1   2  15 622.661 39.8597   1
   1  -2 -15 531.781 30.8709   3
   1  -2 -15 554.527 32.9344   8
   1  -2 -14 1668.03 55.0040   9
   1  -2 -14 1634.07 54.3216   8
   1  -2 -14 1612.31 61.3764  39
  -1   2  14 1560.21 67.1042  41
   1  -2 -14 1647.25 52.2106   3
  -1   2  14 1769.30 64.0049   1
   1  -2 -13 633.971 37.2462   6
   1  -2 -13 655.118 37.4379   8
   1  -2 -13 674.288 37.2651   9
   1  -2 -13 665.765 35.2944   3
  -1   2  13 687.170 42.7824   1
   1  -2 -13 621.227 43.3319  39
  -1   2  13 596.479 46.7985  41
   1  -2 -12 20.2024 19.0244   6
   1  -2 -12 14.4018 24.7013  39
   1  -2 -12 54.4622 21.2062   8
   1  -2 -12 75.2085 21.0314   9
  -1   2  12 27.7802 28.1336  41
  -1   2  12 32.2245 21.9780   1
   1  -2 -12 27.2246 16.6109   3
   1  -2 -11 2951.82 68.3994   6
   1  -2 -11 2953.37 69.1184   9
   1  -2 -11 3000.44 68.9514   8
  -1   2  11 3077.30 84.4030  41
   1  -2 -11 3008.23 76.1365  39
  -1   2  11 3083.47 76.9359   1
   1  -2 -10 21283.7 219.780   6
   1  -2 -10 21461.6 220.803   8
   1  -2 -10 21772.2 221.308   9
  -1   2  10 21752.3 233.738   1
  -1   2  10 21843.3 246.517  41
   1  -2 -10 21387.9 231.852  39
   1  -2  -9 579.627 32.6387  39
   1  -2  -9 612.308 29.9375   9
   1  -2  -9 615.916 30.0040   8
  -1   2   9 552.045 30.8990   1
  -1   2   8 365.310 28.8158  41
   1  -2  -8 344.967 22.4820   6
   1  -2  -8 340.283 25.6703  39
   1  -2  -8 334.420 22.1351   9
   1  -2  -8 363.369 23.4226   8
  -1   2   8 349.433 24.3869   1
  -1   2   7 699.156 33.6638  41
   1  -2  -7 682.663 27.2561   6
   1  -2  -7 684.919 30.6118  39
   1  -2  -7 700.739 27.2081   9
   1  -2  -7 733.809 28.1179   8
  -1   2   7 692.766 29.2193   1
  -1   2   6 343.777 24.4711  41
   1  -2  -6 363.936 20.4712   6
   1  -2  -6 378.504 23.3715  39
   1  -2  -6 369.444 20.5451   9
   1  -2  -6 318.445 19.3761   8
  -1   2   6 344.601 21.1166   1
   1  -2  -5 35113.8 281.176   6
   1  -2  -5 35485.3 281.420   9
   1  -2  -5 34800.8 280.681   8
  -1   2   5 35137.4 285.345   1
   1  -2  -4 20514.1 171.137   3
   1  -2  -4 20212.2 172.079   6
   1  -2  -4 20690.9 173.256   9
   1  -2  -4 20656.0 172.563   8
  -1   2   4 20611.2 175.857   1
   1  -2  -3 1868.96 30.8994   6
   1  -2  -3 1900.49 30.8369   8
   1  -2  -3 1899.81 30.9657   9
  -1   2   3 1931.52 32.3266   1
   1  -2  -2 1873.98 28.6539   7
   1  -2  -2 1909.84 29.0276   8
   1  -2  -2 1910.42 29.1676   9
   1  -2  -2 1967.75 29.0270   3
  -1   2   2 1959.08 29.9417   1
   1  -2  -1 258141. 1786.81   3
   1  -2  -1 259346. 1787.34  40
   1  -2  -1 250300. 1785.72   8
   1  -2  -1 256628. 1786.67   7
   1  -2  -1 250830. 1786.05   9
   1  -2   0 11776.9 102.066   3
   1  -2   0 11813.6 101.747  40
  -1   2   0 11972.7 104.491  11
   1  -2   1 17329.5 142.741  40
  -1   2  -1 17595.4 145.058  11
   1  -2   2 434.061 17.4689  10
   1  -2   2 437.047 17.4505  40
  -1   2  -2 457.977 16.9464  11
  -1   2  -3 137554. 993.504  11
   1  -2   3 138557. 994.610  10
  -1   2  -4 19215.3 172.757   5
   1  -2   4 19001.2 174.168  10
  -1   2  -5 17556.9 166.962   5
  -1   2  -5 17587.4 167.759   4
   1  -2   5 17327.6 167.311  10
   1  -2   6 13644.9 145.720  10
  -1   2  -6 13872.6 144.634   5
  -1   2  -6 14279.0 148.544   4
   1  -2   6 12880.3 116.295  35
   1  -2   6 13324.7 140.948   2
   1  -2   7 6139.98 93.2966  10
  -1   2  -7 6272.88 93.6151   4
  -1   2  -7 6302.30 92.8649   5
   1  -2   7 6397.27 91.4558   2
   1  -2   8 7114.22 107.684  10
   1  -2   8 7132.70 104.331   2
  -1   2  -8 7142.92 106.670   4
  -1   2  -8 6959.62 105.012   5
   1  -2   9 4237.61 81.2976   2
  -1   2  -9 4332.19 85.0132   4
  -1   2  -9 4312.02 84.1478   5
   1  -2  10 1658.82 53.4041   2
  -1   2 -10 1687.69 55.8200   5
  -1   2 -11 8150.88 132.889   4
  -1   2 -11 8318.24 132.922   5
   1  -2  11 8139.45 130.581   2
   1  -2  11 8229.77 130.081   1
  -1   2 -11 8473.66 134.540   6
   1  -2  12 3299.61 81.8639   1
   1  -2  12 3274.89 82.9402   2
  -1   2 -12 3445.62 86.6730   6
  -1   2 -13 127.720 28.7095   6
  -1   2 -13 151.516 30.0638   9
   1  -2  13 127.232 24.5808   1
  -1   2 -14 654.460 41.9981   9
  -1   2 -14 685.833 42.9310   8
   1  -2  14 690.997 40.3061   2
   1  -2  14 667.643 38.9009   1
  -1   2 -15 3402.61 81.1667   9
  -1   2 -15 3392.04 80.3378   6
  -1   2 -15 3377.81 80.8782   8
   1  -2  15 3428.25 79.1168   1
   1  -2  15 3352.12 78.8171   2
   1  -2  16 1084.01 43.4479  40
  -1   2 -16 1142.35 43.8685   9
  -1   2 -16 1095.48 43.4247   6
  -1   2 -16 1070.82 43.0614   8
   1  -2  16 1089.82 40.8115   1
   1  -2  17 120.394 18.4300  40
  -1   2 -17 99.3631 17.8123   6
  -1   2 -17 110.786 18.6007   9
   1  -2  17 83.8006 14.7143   1
  -1   2 -17 95.8567 18.1781   8
  -1   2 -18 1092.01 29.9763   8
  -1   2 -18 1092.38 30.2628   9
   1  -1 -18 502.942 20.2641   8
   1  -1 -18 475.108 20.2089   9
   1  -1 -17 74.3124 14.8187  14
  -1   1  17 134.997 20.6509   1
   1  -1 -17 130.223 16.1494   7
   1  -1 -17 111.043 17.0311   9
   1  -1 -17 114.707 17.3862   8
   1  -1 -16 29.3815 17.3760   9
   1  -1 -16 7.72267 16.8658   8
   1  -1 -16 19.1391 17.5021   6
  -1   1  16 25.3326 19.3742   1
   1  -1 -15 8034.53 121.281   9
   1  -1 -15 7970.15 120.388   8
  -1   1  15 8205.08 146.647  41
   1  -1 -15 8067.97 122.083   6
   1  -1 -15 8025.85 116.080   3
  -1   1  15 8393.32 137.156   1
   1  -1 -14 21559.2 234.643   9
   1  -1 -14 20866.5 231.098   8
   1  -1 -14 21438.3 250.428  39
  -1   1  14 21805.6 269.285  41
   1  -1 -14 20897.1 225.936   3
   1  -1 -13 732.094 38.7904   9
   1  -1 -13 821.735 40.4274   8
  -1   1  13 650.522 47.2032  41
   1  -1 -13 720.610 44.8487  39
   1  -1 -13 671.242 37.6282   6
  -1   1  13 742.642 43.3859   1
   1  -1 -12 627.709 36.1044   9
   1  -1 -12 633.769 35.8618   8
  -1   1  12 583.774 44.0275  41
   1  -1 -12 596.767 40.3615  39
   1  -1 -12 633.809 36.2446   6
  -1   1  12 648.796 39.5911   1
   1  -1 -11 1440.47 48.4497   9
   1  -1 -11 1596.39 50.5240   8
   1  -1 -11 1530.25 55.9163  39
  -1   1  11 1457.54 59.8474  41
  -1   1  11 1598.12 54.9296   2
  -1   1  11 1559.31 55.1966   1
   1  -1 -11 1541.20 50.1353   6
   1  -1 -10 130.741 20.2870   9
   1  -1 -10 161.483 21.5541   8
  -1   1  10 148.941 26.6304  41
   1  -1 -10 182.187 21.7590   6
  -1   1  10 176.179 22.7607   1
  -1   1  10 186.122 22.3134   2
  -1   1   9 61.2279 16.7227   2
  -1   1   9 24.3522 15.5181   1
   1  -1  -9 13.3999 19.2715  39
   1  -1  -9 6.90907 14.7391   9
   1  -1  -9 16.0625 14.8611   6
  -1   1   9 68.6548 21.6428  41
   1  -1  -8 2308.18 51.4560   9
   1  -1  -8 2210.05 54.6127  39
  -1   1   8 2326.21 54.8411   1
  -1   1   8 2428.51 55.1552   2
   1  -1  -8 2366.00 51.8198   8
   1  -1  -7 28453.4 252.713   6
   1  -1  -7 28735.3 253.047   9
   1  -1  -7 29571.8 260.002  39
  -1   1   7 30176.7 270.314  41
  -1   1   7 29952.6 261.073   1
  -1   1   7 29536.1 259.733   2
   1  -1  -7 28834.1 252.946   8
   1  -1  -6 4900.57 68.1466   6
   1  -1  -6 4956.39 68.2883   9
  -1   1   6 5172.81 77.6442  41
   1  -1  -6 5068.41 72.7993  39
  -1   1   6 5073.62 71.2389   2
  -1   1   6 5222.52 72.7343   1
   1  -1  -6 4936.19 68.0185   8
   1  -1  -5 4871.45 61.5540   6
   1  -1  -5 4811.06 61.5085   9
  -1   1   5 4785.22 67.5413  41
  -1   1   5 4767.70 63.0246   2
  -1   1   5 4831.04 64.1358   1
   1  -1  -5 4868.33 64.2773  39
   1  -1  -5 4505.01 46.7083  32
   1  -1  -5 4786.85 61.4172   8
   1  -1  -5 4581.40 46.4698  35
  -1   1   4 63754.1 484.049  41
   1  -1  -4 64223.8 476.560   6
   1  -1  -4 63837.2 476.587   9
   1  -1  -4 65879.4 479.801  39
  -1   1   4 64121.7 479.132   1
  -1   1   4 64760.5 478.757   2
   1  -1  -4 64309.1 476.469   8
   1  -1  -3 6885.77 68.1064   6
   1  -1  -3 6856.67 67.7729   8
  -1   1   3 6769.78 68.4204   2
  -1   1   3 6739.81 69.1419   1
   1  -1  -3 6859.96 67.7736   9
   1  -1  -2 14685.7 118.607   6
   1  -1  -2 14602.4 118.078   8
  -1   1   2 14553.1 119.444   1
   1  -1  -2 14573.1 116.432   3
   1  -1  -2 14674.4 118.431   9
   1  -1  -1 48755.9 350.495   8
   1  -1  -1 48753.2 350.698   9
  -1   1   0 19248.2 145.479  11
   1  -1   0 18936.6 144.075   3
  -1   1  -1 147.862 8.26701  11
  -1   1  -2 89703.9 643.166  11
   1  -1   2 90045.4 644.646  10
   1  -1   3 10301.7 96.8165  10
  -1   1  -3 10185.3 96.0528   5
   1  -1   4 3693.02 49.0712   2
  -1   1  -4 3717.72 49.6489  39
   1  -1   4 3824.14 52.5135  41
  -1   1  -4 3693.95 51.4484   5
  -1   1  -4 3802.60 52.7662   4
   1  -1   4 3737.46 51.7356  10
  -1   1  -5 8225.44 92.9120   4
  -1   1  -5 8228.37 90.9896   5
   1  -1   5 8185.80 91.8675  10
   1  -1   5 8120.12 89.1431   2
   1  -1   5 8039.37 72.8206  35
   1  -1   5 8459.13 93.4216  41
  -1   1  -5 8241.43 90.0490  39
   1  -1   5 7897.53 72.9041  32
  -1   1  -6 4858.94 69.2420  39
   1  -1   6 4967.86 72.8837  41
   1  -1   6 4836.07 67.7674   2
  -1   1  -6 4900.87 71.4705   4
  -1   1  -6 4811.16 69.7391   5
   1  -1   6 4778.14 70.9175  10
   1  -1   7 1993.07 49.0487  10
   1  -1   7 2024.44 49.6240  41
  -1   1  -7 2078.31 47.7410  39
  -1   1  -7 1997.41 48.6754   4
  -1   1  -7 1913.32 46.7433   5
  -1   1  -8 376.603 26.7256   4
  -1   1  -8 423.216 26.5655   5
  -1   1  -8 393.709 27.3758  39
   1  -1   8 352.664 27.2299  41
   1  -1   8 392.005 24.5230   2
  -1   1  -9 28.6925 17.1356   4
  -1   1  -9 28.4712 19.0583  39
   1  -1   9 37.8487 16.0096   2
  -1   1 -10 1372.40 48.6206   5
  -1   1 -10 1442.27 49.6513  39
   1  -1  10 1543.79 49.3318   2
   1  -1  10 1531.00 48.7486   1
  -1   1 -10 1418.36 49.9705   6
  -1   1 -11 1668.43 56.2766   4
   1  -1  11 1665.87 59.8457  41
  -1   1 -11 1775.83 58.4146   6
   1  -1  11 1717.40 54.7481   1
   1  -1  11 1726.73 55.7451   2
  -1   1 -12 211.677 30.1177   6
  -1   1 -12 217.592 30.4352   9
   1  -1  12 211.305 26.2091   1
   1  -1  12 198.179 25.3832   2
  -1   1 -13 41.6382 24.3851   6
   1  -1  13 79.1987 22.1111   2
   1  -1  13 58.7760 20.4464   1
  -1   1 -13 69.8063 26.5598   8
  -1   1 -13 33.7516 25.2357   9
  -1   1 -14 148.011 27.3352   6
   1  -1  14 165.492 24.5793   1
   1  -1  14 157.538 24.5084   2
  -1   1 -14 138.768 27.9983   8
  -1   1 -14 164.586 28.0440   9
  -1   1 -15 30.2852 22.1204   6
  -1   1 -16 119.890 23.2112   6
   1  -1  16 111.747 19.8584   1
  -1   1 -16 99.0719 22.7692   8
  -1   1 -16 103.005 22.5642   9
  -1   1 -17 16.8154 16.0801   6
   1  -1  17 6.15263 16.6799  40
  -1   1 -17 15.3323 16.7768   8
  -1   1 -17 20.6453 16.8406   9
   1  -1  17 16.3832 13.8597   1
  -1   1 -18 677.307 26.6285   8
  -1   1 -18 637.864 25.8883   6
  -1   1 -18 663.247 26.7373   9
  -1   0  18 88.9006 15.7105  40
  -1   0  17 1241.81 41.9811   1
   1   0 -17 1132.62 34.7220   9
   1   0 -17 1156.58 34.8128   8
   1   0 -16 5677.43 90.3067   8
   1   0 -16 5702.83 92.9895   6
   1   0 -16 5691.88 91.3507   9
  -1   0  15 11418.6 163.355   1
   1   0 -15 10636.0 136.838   3
   1   0 -15 11030.7 144.016   8
   1   0 -15 10837.2 144.372   6
  -1   0  15 10295.1 167.961  41
   1   0 -15 10881.5 144.191   9
   1   0 -14 27844.8 283.805   8
  -1   0  14 28556.3 321.736  41
   1   0 -14 28292.1 285.328   9
  -1   0  13 2638.08 76.4468   1
   1   0 -13 2573.36 68.2905   8
   1   0 -13 2466.96 67.5133   6
   1   0 -13 2576.94 68.6183   9
  -1   0  13 2662.65 84.3349  41
  -1   0  12 341.203 31.1926   2
  -1   0  12 326.381 31.0220   1
   1   0 -12 300.809 28.4951   8
   1   0 -12 303.960 28.9146   6
   1   0 -12 285.545 27.9829   9
   1   0 -12 288.361 33.8408  39
  -1   0  12 287.832 35.6315  41
  -1   0  11 1123.57 48.3806   1
  -1   0  11 1136.45 48.0003   2
   1   0 -11 1109.54 44.0842   8
   1   0 -11 1118.80 44.4865   6
   1   0 -11 1122.57 44.0451   9
   1   0 -11 1177.41 50.3914  39
  -1   0  11 1082.66 52.5676  41
  -1   0  10 2635.89 66.6331   2
  -1   0  10 2646.04 67.6776   1
   1   0 -10 2517.49 61.1976   8
   1   0 -10 2553.92 61.4799   6
   1   0 -10 2473.67 61.0452   9
  -1   0  10 2636.16 73.6216  41
  -1   0   9 174.287 21.1187   1
  -1   0   9 140.216 19.8568   2
   1   0  -9 122.261 23.3069  39
  -1   0   9 142.007 24.5404  41
   1   0  -9 140.371 19.7313   6
   1   0  -8 118107. 885.057   8
   1   0  -8 116756. 884.551   9
  -1   0   8 118175. 906.007  41
   1   0  -8 117604. 895.841  39
  -1   0   8 117958. 894.993   1
  -1   0   7 78373.2 599.279   2
  -1   0   7 77645.8 599.947   1
   1   0  -7 76630.2 591.712   9
   1   0  -7 77006.0 591.384   8
   1   0  -7 78077.3 600.618  39
  -1   0   7 78486.4 609.475  41
   1   0  -7 76208.0 590.908   6
  -1   0   6 191150. 1376.32   2
  -1   0   6 190909. 1377.87   1
   1   0  -6 191329. 1372.22   9
   1   0  -6 191748. 1371.77   8
   1   0  -6 190582. 1371.09   6
   1   0  -6 190170. 1378.60  39
  -1   0   6 191832. 1384.51  41
   1   0  -5 1725.14 34.8953   9
  -1   0   5 1735.37 38.8177  41
   1   0  -5 1661.88 36.4052  39
  -1   0   5 1654.43 35.3509   2
  -1   0   5 1654.98 35.7367   1
   1   0  -5 1678.70 34.4267   8
   1   0  -5 1578.86 18.7484  35
   1   0  -5 1536.00 18.5865  32
   1   0  -4 136.565 12.0701   6
   1   0  -4 222.849 13.5789   9
   1   0  -4 326.804 16.7042  39
  -1   0   4 245.070 16.3410  41
  -1   0   4 128.863 11.7155   2
   1   0  -4 138.058 12.1872   8
   1   0  -4 364.799 10.2153  35
   1   0  -4 357.054 10.2578  32
   1   0  -3 6080.56 61.9990   6
  -1   0   3 6051.10 65.4437   4
  -1   0   3 5914.48 63.2761   2
   1   0  -3 5959.16 61.4183   9
   1   0  -3 5988.60 64.1855  39
  -1   0   3 5960.31 66.4811  41
   1   0  -3 6100.66 55.5479  32
   1   0  -3 6053.82 61.7402   8
   1   0  -3 6143.13 55.5560  35
   1   0  -2 53390.5 387.921  16
   1   0  -2 53484.5 389.746   8
  -1   0   2 53260.3 392.104   2
   1   0  -2 53330.0 390.123   9
   1   0  -2 53781.5 388.003  19
   1   0  -2 54857.8 389.729  32
  -1   0   2 54232.0 395.254  41
  -1   0   2 55139.1 394.527   4
   1   0  -2 54683.7 390.714   6
   1   0  -2 54719.8 389.639  35
   1   0  -1 101440. 711.715  35
   1   0  -1 99663.3 710.232  18
   1   0  -1 101232. 711.771  32
   1   0  -1 100191. 710.198  19
   1   0  -1 99513.0 714.406  20
   1   0  -1 100355. 710.275  16
  -1   0   1 100091. 707.065   2
   1   0  -1 100788. 702.956   3
   1   0  -1 101291. 706.318   6
   1   0   0 111884. 776.484  18
   1   0   0 114238. 778.597  32
   1   0   0 112348. 776.530  19
   1   0   0 111536. 776.611  16
   1   0   0 112905. 778.091  35
  -1   0   0 111605. 767.666   3
   1   0   1 16395.1 128.428  32
   1   0   1 16367.4 126.682  19
   1   0   1 16330.6 126.804  16
   1   0   1 16300.6 126.606  18
   1   0   1 16604.4 128.373  35
   1   0   2 29068.9 216.476  32
   1   0   2 28955.7 214.188  19
   1   0   2 28454.7 215.868  35
   1   0   2 28826.5 214.364  16
  -1   0  -2 28775.2 216.717   4
   1   0   2 29047.8 214.306  18
   1   0   2 29093.5 211.057   2
   1   0   3 640.516 16.8098  10
   1   0   3 637.341 14.9320  35
   1   0   3 778.471 14.5911  16
   1   0   3 805.498 14.7442  19
   1   0   3 652.831 15.0378   2
  -1   0  -3 632.141 16.1960   5
   1   0   3 647.270 14.9148  32
   1   0   4 65797.0 466.831  15
   1   0   4 64599.3 476.603  41
  -1   0  -4 63910.7 474.054  39
   1   0   4 64877.3 462.018  35
   1   0   4 64757.6 472.252   2
  -1   0  -4 63344.0 474.292   5
  -1   0  -4 64762.3 477.871   4
   1   0   4 64596.4 476.712  10
   1   0   4 64742.9 466.618  17
   1   0   4 63961.3 461.997  32
   1   0   5 5303.78 63.1631   2
   1   0   5 5392.65 48.8125  32
  -1   0  -5 5292.35 64.8351   5
  -1   0  -5 5350.47 67.0863   4
   1   0   5 5383.42 55.3579  17
  -1   0  -5 5599.42 66.2589  39
   1   0   5 5349.71 67.1141  41
   1   0   5 5527.86 49.0001  35
  -1   0  -6 8771.72 97.4952   5
   1   0   6 8799.65 100.857  41
  -1   0  -6 8915.13 98.5499  39
   1   0   6 8724.83 96.1333   2
  -1   0  -7 11133.9 122.362   5
  -1   0  -7 11173.8 125.650   4
   1   0   7 11407.1 111.819  37
   1   0   7 11249.2 120.345   1
   1   0   7 11092.9 120.694   2
  -1   0  -7 11211.4 123.638  39
   1   0   7 11430.7 127.535  41
  -1   0  -8 9239.22 116.541   6
   1   0   8 9633.67 113.742   1
   1   0   8 9434.86 114.136   2
  -1   0  -8 9429.41 118.422   4
  -1   0  -8 9418.02 116.639  39
   1   0   8 9528.62 120.733  41
  -1   0  -9 173.232 22.9155   6
   1   0   9 161.618 19.2831   1
   1   0   9 210.125 20.8186   2
  -1   0  -9 186.772 21.3146   4
  -1   0  -9 161.780 20.5595   5
   1   0   9 206.203 23.9929  41
  -1   0  -9 171.841 22.9298  39
  -1   0 -10 779.218 37.8564   6
   1   0  10 723.971 33.7701   1
   1   0  10 735.807 34.2326   2
  -1   0 -10 769.688 37.0287  39
  -1   0 -11 374.084 30.9550   9
   1   0  11 353.225 27.7840   2
   1   0  11 383.548 28.0797   1
  -1   0 -11 388.924 31.7214   6
  -1   0 -11 333.976 29.5418  39
   1   0  11 341.080 32.0672  41
  -1   0 -12 933.495 45.1440  39
   1   0  12 926.008 47.9542  41
  -1   0 -12 985.390 46.2910   9
  -1   0 -12 933.051 45.1977   6
  -1   0 -12 959.373 46.6328   8
   1   0  12 971.209 43.2642   1
   1   0  12 938.269 42.9259   2
  -1   0 -13 37.1413 23.9566   8
  -1   0 -13 29.2791 23.5751   9
   1   0  13 45.3268 20.2371   1
   1   0  13 27.9344 19.8063   2
  -1   0 -13 24.7309 21.8566   6
   1   0  13 29.2126 25.6564  41
   1   0  14 551.898 35.7355   1
  -1   0 -14 486.490 36.1042   6
  -1   0 -14 510.646 37.1520   8
  -1   0 -14 550.089 38.2197   9
  -1   0 -15 40.5423 21.7979   9
  -1   0 -15 56.4951 23.1340   8
  -1   0 -15 37.8265 21.9115   6
   1   0  16 17.5047 17.1012   1
  -1   0 -16 18.7402 19.3218   6
  -1   0 -16 9.18803 20.3773   9
  -1   0 -16 19.5376 20.3729   8
   1   0  17 2279.88 56.1128   1
  -1   0 -17 2352.40 58.4016   9
  -1   0 -17 2333.40 57.6041   8
  -1   0 -17 2265.46 56.9195   6
  -1   0 -18 584.083 26.6657   9
  -1   0 -18 554.690 25.8781   6
  -1   0 -18 571.026 26.1254   8
   1   1 -17 367.764 19.8476   8
   1   1 -17 337.360 19.7413   9
  -1  -1  17 372.875 24.7757   1
   1   1 -17 309.511 21.1943  14
  -1  -1  16 60.6112 18.5296   1
   1   1 -16 51.3625 17.2826   6
   1   1 -16 60.8504 16.9855   9
   1   1 -16 57.1898 16.1974   8
  -1  -1  15 3735.60 86.2523   1
   1   1 -15 3586.07 75.2553   6
   1   1 -15 3701.55 75.3502   8
   1   1 -15 3649.02 75.7820   9
  -1  -1  14 1710.64 61.3964   1
  -1  -1  14 1736.67 61.1205   2
   1   1 -14 1595.44 53.8389   6
   1   1 -14 1569.18 52.9162   8
   1   1 -14 1629.12 53.7050   9
   1   1 -13 463.548 33.2533   9
  -1  -1  13 502.309 37.4553   1
   1   1 -13 475.217 33.5933   6
  -1  -1  13 526.325 44.3252  41
   1   1 -13 496.391 33.4593   8
  -1  -1  12 13.4377 19.5125   2
  -1  -1  12 11.1526 20.5485   1
   1   1 -12 21.4122 19.0312   6
  -1  -1  12 13.6481 26.4426  41
   1   1 -12 19.9810 20.1212   9
   1   1 -12 22.3396 19.6021   8
   1   1 -11 1199.51 46.3243   9
  -1  -1  11 1266.59 51.3778   1
  -1  -1  11 1271.97 51.0323   2
   1   1 -11 1187.05 45.8148   6
   1   1 -11 1249.38 52.3531  39
  -1  -1  11 1222.12 56.0073  41
   1   1 -11 1218.82 46.6804   8
   1   1 -10 844.760 37.8373   9
  -1  -1  10 849.281 40.5094   1
  -1  -1  10 863.244 40.7913   2
   1   1 -10 853.749 37.8800   6
   1   1 -10 873.249 42.8600  39
  -1  -1  10 886.965 45.5637  41
   1   1 -10 848.646 38.1837   8
   1   1  -9 1375.42 44.3752   9
  -1  -1   9 1485.23 48.5115   2
  -1  -1   9 1451.84 48.4056   1
   1   1  -9 1407.69 44.6488   6
   1   1  -9 1445.22 44.8313   8
   1   1  -9 1445.79 49.5556  39
  -1  -1   8 1121.85 39.9299   2
   1   1  -8 1034.34 40.5185  39
  -1  -1   8 1012.05 42.6883  41
   1   1  -8 1062.07 37.3641   9
  -1  -1   7 29071.1 259.974   2
   1   1  -7 28339.9 252.006   9
   1   1  -7 28268.2 251.481   6
   1   1  -7 28239.1 259.236  39
  -1  -1   7 28719.5 267.020  41
   1   1  -6 29904.7 254.290   6
  -1  -1   6 29847.8 267.059  41
   1   1  -6 30128.1 262.049  39
   1   1  -5 31.7862 10.9831   4
   1   1  -5 25.8242 12.2880   6
   1   1  -5 15.5995 12.3197   5
  -1  -1   5 15.6882 14.4967  41
   1   1  -5 23.9272 14.8820  39
  -1  -1   5 44.0866 12.5522   2
   1   1  -4 23543.2 194.977   4
   1   1  -4 23759.3 198.939   5
  -1  -1   4 24189.6 199.462   2
  -1  -1   4 23733.0 196.212  10
   1   1  -4 23276.2 177.333  19
   1   1  -4 23542.8 177.332  18
   1   1  -4 23489.9 177.576  16
   1   1  -4 22683.4 176.833  32
   1   1  -4 23485.1 193.829   6
   1   1  -4 24182.5 200.697  39
  -1  -1   4 24346.4 202.549  41
   1   1  -3 2531.61 36.3585   6
   1   1  -3 2485.96 30.8187  16
   1   1  -3 2452.85 30.7543  18
   1   1  -3 2636.23 31.1794  32
  -1  -1   3 2454.70 37.9839   4
   1   1  -3 2631.47 37.7462   4
   1   1  -3 3221.89 42.4190   5
  -1  -1   3 2583.49 38.9652   2
   1   1  -3 2485.43 30.9728  19
  -1  -1   3 3098.71 43.2165  41
   1   1  -3 2528.55 39.8180  39
  -1  -1   3 2561.72 37.5588  10
   1   1  -3 2533.26 34.9563  23
  -1  -1   2 1033.68 20.4516   4
   1   1  -2 994.930 19.3405   4
   1   1  -2 983.216 18.7650  16
   1   1  -2 977.558 18.6858  18
  -1  -1   2 1041.01 21.9115  41
   1   1  -2 1180.70 22.1929  23
   1   1  -2 973.787 18.7635  19
   1   1  -2 1081.00 21.7559  20
  -1  -1   2 915.761 19.5082  10
   1   1  -2 952.087 18.7611   6
   1   1  -2 1265.76 20.4322  35
   1   1  -2 1258.15 20.3008  32
   1   1  -1 124071. 883.368  26
   1   1  -1 126799. 888.558  25
   1   1  -1 126427. 885.620  22
   1   1  -1 124752. 881.794  21
   1   1  -1 122471. 886.074  23
   1   1  -1 124625. 883.122  18
   1   1  -1 125084. 883.235  16
   1   1  -1 125922. 883.818  35
   1   1  -1 126128. 877.235   4
  -1  -1   1 123354. 878.843   4
   1   1  -1 125349. 883.238  19
   1   1  -1 127021. 887.888  20
   1   1  -1 125845. 883.828  32
   1   1   0 422.435 11.0636  22
   1   1   0 443.937 12.9589  16
   1   1   0 427.886 12.7873  18
   1   1   0 446.157 13.3327  35
   1   1   0 461.539 11.3297  14
   1   1   0 451.917 12.9072  19
   1   1   0 440.190 12.9570  32
   1   1   0 426.556 12.7625  23
   1   1   1 26116.6 202.537  21
   1   1   1 27497.3 206.517  17
   1   1   1 27330.2 204.998  16
   1   1   1 27533.9 204.844  18
   1   1   1 27536.2 205.640  35
   1   1   1 26884.9 202.070  26
   1   1   1 28276.4 207.321  15
   1   1   1 27126.7 205.724  32
   1   1   1 27402.9 204.871  19
   1   1   2 75965.2 537.059   4
  -1  -1  -2 75563.9 536.623   4
   1   1   2 77232.9 545.406  24
   1   1   2 74348.1 541.315  21
   1   1   2 76174.0 542.242  16
   1   1   2 76167.4 542.000  18
   1   1   2 75099.2 545.257  17
   1   1   2 76897.5 546.187  15
   1   1   2 76245.5 542.837  35
   1   1   2 75625.6 542.814  32
   1   1   2 75929.1 542.079  19
  -1  -1  -3 59840.6 439.586   4
   1   1   3 61155.9 440.525   4
   1   1   3 61979.2 436.362   2
   1   1   3 60224.2 435.526   1
   1   1   3 59635.9 438.863  21
   1   1   3 60836.2 442.495  36
   1   1   3 60560.1 437.506  18
   1   1   3 61074.6 443.369  17
   1   1   3 60282.7 437.764  16
   1   1   3 61628.5 443.960  15
   1   1   3 61061.7 438.621  32
   1   1   3 61493.8 438.425  35
   1   1   3 60411.0 437.786  19
   1   1   4 63078.8 461.877   4
  -1  -1  -4 62233.8 460.510   4
  -1  -1  -4 62446.5 455.638   5
   1   1   4 62098.7 454.874  21
   1   1   4 62180.2 450.724  19
   1   1   4 64446.2 460.143  41
   1   1   4 63543.5 451.032  32
   1   1   4 62567.9 454.930   1
   1   1   4 62277.8 455.993   2
   1   1   4 61476.9 457.438  36
  -1  -1  -4 61943.8 457.805  39
   1   1   4 62190.7 450.808  16
   1   1   4 63500.0 458.921  17
   1   1   4 62481.0 450.624  18
   1   1   5 5795.00 65.0243   1
   1   1   5 5740.62 65.5228   2
   1   1   5 5818.11 62.0603  21
   1   1   5 6332.55 56.9698  19
  -1  -1  -5 5827.57 67.5588  39
  -1  -1  -5 5718.55 65.4575   5
  -1  -1  -5 5740.09 68.7963   4
   1   1   5 6294.14 56.8518  18
   1   1   5 6248.45 56.8949  16
   1   1   5 5963.18 69.6879  41
  -1  -1  -6 28178.8 239.436   6
  -1  -1  -6 28281.7 234.697   5
  -1  -1  -6 28701.6 240.280   4
   1   1   6 28794.2 235.384   2
   1   1   6 28957.3 234.482   1
  -1  -1  -6 28245.8 237.391  39
   1   1   6 28236.4 225.507  21
   1   1   6 29395.9 242.240  41
  -1  -1  -7 15132.2 152.751   6
  -1  -1  -7 15201.7 152.179   4
   1   1   7 15417.6 149.006   2
   1   1   7 15449.1 147.940   1
   1   1   7 15049.1 135.722  21
  -1  -1  -7 15208.3 151.161  39
   1   1   8 29315.9 257.211   1
   1   1   8 29667.0 259.155   2
  -1  -1  -8 28889.6 261.740   6
  -1  -1  -8 29101.1 261.614  39
  -1  -1  -8 29105.7 262.960   9
   1   1   9 43260.9 362.854   1
   1   1   9 43514.9 365.260   2
  -1  -1  -9 42194.4 365.733   6
  -1  -1  -9 42751.7 366.831  39
   1   1   9 43383.4 375.215  41
  -1  -1  -9 42191.9 366.891   9
  -1  -1 -10 25175.3 249.155  39
   1   1  10 24958.6 255.508  41
   1   1  10 24297.1 242.755   1
   1   1  10 24939.8 245.639   2
  -1  -1 -10 24801.2 246.983   6
  -1  -1 -10 25280.1 250.164   8
  -1  -1 -10 25555.6 249.931   9
   1   1  11 13160.3 174.210  41
   1   1  11 13282.8 165.063   2
   1   1  11 13617.5 165.283   1
  -1  -1 -11 13416.3 166.487   6
  -1  -1 -11 13370.1 166.906   8
  -1  -1 -11 13380.8 167.736   9
  -1  -1 -12 1544.51 55.1156  39
   1   1  12 1567.04 58.5956  41
   1   1  12 1627.60 53.7072   1
  -1  -1 -12 1531.82 53.6933   6
  -1  -1 -12 1555.40 54.4404   8
  -1  -1 -12 1529.74 54.5886   9
  -1  -1 -13 3857.56 88.7834  39
   1   1  13 3874.45 94.4453  41
   1   1  13 3928.34 87.7312   1
  -1  -1 -13 3845.95 86.4085   6
  -1  -1 -13 4030.11 88.6156   8
  -1  -1 -13 3987.41 88.3776   9
  -1  -1 -14 510.542 37.8488  39
   1   1  14 541.709 40.9900  41
  -1  -1 -14 559.107 37.7927   9
  -1  -1 -14 575.222 38.3423   8
  -1  -1 -14 560.072 36.8264   6
   1   1  14 540.885 36.2199   1
  -1  -1 -15 1036.94 46.0862   8
  -1  -1 -15 942.724 44.4865   9
   1   1  15 954.641 44.4663   1
  -1  -1 -16 13809.6 172.824   9
  -1  -1 -16 13727.4 171.775   8
  -1  -1 -16 13666.8 170.973   6
   1   1  16 13820.7 174.961   1
  -1  -1 -17 8150.91 115.116   9
  -1  -1 -17 8015.14 114.339   8
  -1  -1 -17 7752.69 112.325   6
   1   1  17 7847.55 113.950   1
  -1  -1 -18 4908.94 77.0594   6
  -1  -1 -18 5023.59 76.9881   8
  -1  -1 -18 5153.04 77.9571   9
  -1  -1 -19 621.248 21.6059   8
  -1  -1 -19 643.994 22.1119   9
   1   2 -17 189.539 17.2582  14
  -1  -2  17 196.310 18.5647   1
  -1  -2  17 195.602 21.6879  40
   1   2 -16 82.6918 15.8415   8
   1   2 -16 90.6992 15.8419   9
  -1  -2  16 86.9579 18.9613   1
   1   2 -16 83.4402 15.9082   6
  -1  -2  15 351.898 30.4322   1
   1   2 -15 318.250 25.3035   6
   1   2 -15 364.357 26.4477   9
   1   2 -15 346.834 25.8321   8
  -1  -2  14 24.9058 19.5331   2
   1   2 -14 2.40638 17.6679   6
  -1  -2  13 61.0413 22.6298   2
  -1  -2  13 61.5569 23.0512   1
   1   2 -13 52.0622 20.8035   6
   1   2 -13 46.5333 20.3867   9
   1   2 -13 60.0186 20.8974   8
   1   2 -12 322.241 29.3816   9
  -1  -2  12 290.522 31.5855   1
  -1  -2  12 370.621 32.8280   2
   1   2 -12 322.834 29.1144   6
   1   2 -12 285.389 28.9297   8
  -1  -2  12 303.071 37.4819  41
   1   2 -11 762.841 39.0527   9
  -1  -2  11 748.309 42.0804   1
  -1  -2  11 747.294 41.5339   2
   1   2 -11 765.505 38.5252   6
   1   2 -11 730.065 38.5537   8
  -1  -2  11 734.541 46.0988  41
   1   2 -10 195.828 24.7047   9
  -1  -2  10 222.882 26.3832   2
  -1  -2  10 287.346 28.3980   1
   1   2 -10 246.947 25.1043   6
   1   2 -10 258.505 26.5973   8
  -1  -2  10 224.034 30.4341  41
  -1  -2   9 856.306 39.3058   2
   1   2  -9 821.095 36.9482   6
   1   2  -9 863.068 37.1515   9
  -1  -2   9 852.528 42.5083  41
  -1  -2   8 1272.83 43.9594   2
   1   2  -8 1267.06 40.5633   6
  -1  -2   8 1196.42 45.8613  41
  -1  -2   7 185.815 21.1312   2
   1   2  -7 169.064 19.1295   4
   1   2  -7 164.435 21.2096   5
   1   2  -7 179.271 20.3735   6
  -1  -2   7 154.773 23.0779  41
  -1  -2   6 407.647 25.0603  10
   1   2  -6 456.762 26.8038   5
   1   2  -6 436.182 24.1701   4
  -1  -2   6 444.402 25.7828   2
   1   2  -6 415.649 24.1727   6
  -1  -2   6 469.272 28.7231  41
  -1  -2   5 10427.7 112.917  10
   1   2  -5 10032.2 90.0575  19
  -1  -2   5 10390.2 116.816  41
   1   2  -5 10674.9 112.383   4
   1   2  -5 10378.3 114.035   5
   1   2  -5 10197.7 98.0316  29
  -1  -2   5 10794.2 116.920   2
   1   2  -5 10119.7 90.0911  18
   1   2  -4 436.666 15.1048  19
   1   2  -4 425.025 14.7183  16
   1   2  -4 437.950 14.9587  18
   1   2  -4 449.642 20.7151   5
   1   2  -4 454.182 18.7018   4
   1   2  -4 439.235 15.7943  23
  -1  -2   4 434.278 20.1612  10
   1   2  -3 35.6875 8.47768  20
   1   2  -3 79.1149 9.86243  19
   1   2  -3 74.5955 9.87699  16
   1   2  -3 69.5709 9.84898  18
   1   2  -3 35.0831 9.16934  23
  -1  -2   3 33.4537 10.3603  41
   1   2  -3 31.1602 10.1783   5
   1   2  -3 59.9101 9.71312   4
  -1  -2   3 38.0410 10.5361  10
   1   2  -2 257.995 13.2639   5
   1   2  -2 272.031 13.8599  23
   1   2  -2 267.154 13.3645  20
   1   2  -2 270.359 13.9154  19
  -1  -2   2 266.633 13.3935  41
   1   2  -2 267.535 13.7123  16
   1   2  -2 258.290 13.5227  18
   1   2  -1 24259.4 198.488  30
   1   2  -1 24403.3 190.802  15
   1   2  -1 25177.5 195.871  32
   1   2  -1 24730.7 195.567  31
   1   2  -1 25371.7 195.058  19
   1   2  -1 24709.9 195.851  20
   1   2  -1 25363.7 197.063  25
   1   2  -1 25017.2 196.251  22
   1   2  -1 24970.5 191.036   5
   1   2  -1 25177.1 187.009   4
   1   2  -1 25371.0 195.031  18
   1   2  -1 25454.7 195.601  16
   1   2  -1 23999.9 190.938  17
   1   2  -1 24748.4 185.874   3
  -1  -2   1 24742.5 193.430  10
   1   2   0 20636.1 149.665   3
   1   2   0 20406.6 162.762  32
   1   2   0 20220.8 162.582  31
   1   2   0 20562.5 158.595  14
   1   2   0 20307.8 160.202  15
   1   2   0 20708.5 161.959  18
   1   2   0 20305.3 160.307  17
   1   2   0 20709.3 162.117  16
   1   2   0 19963.6 163.145  30
   1   2   0 19854.0 157.108  13
   1   2   0 19677.0 158.539  26
   1   2   0 18426.5 155.228  24
   1   2   0 20833.9 161.825  25
   1   2   0 20407.2 159.081  22
   1   2   0 19842.6 155.962  11
   1   2   0 19502.4 147.062   4
   1   2   0 20722.1 161.935  19
   1   2   0 19911.6 160.620  21
   1   2   1 340348. 2320.95  30
   1   2   1 325560. 2313.12  14
   1   2   1 337749. 2319.66  15
   1   2   1 341267. 2320.11  31
   1   2   1 341652. 2320.03  32
   1   2   1 308803. 2312.68  26
   1   2   1 335560. 2313.58  24
   1   2   1 331101. 2314.46  22
   1   2   1 324947. 2315.53  21
   1   2   1 337943. 2318.29  19
   1   2   1 327896. 2313.94  33
   1   2   1 336165. 2319.36  17
   1   2   1 340149. 2318.53  18
   1   2   1 336577. 2313.79  13
   1   2   1 324043. 2306.37  11
   1   2   2 153687. 1075.55  18
   1   2   2 153636. 1076.13  16
   1   2   2 152821. 1079.54  17
   1   2   2 154329. 1077.21  32
   1   2   2 154212. 1077.17  31
   1   2   2 154388. 1079.94  15
   1   2   2 142876. 1071.02  14
   1   2   2 156513. 1080.75  30
   1   2   2 145159. 1070.25  26
   1   2   2 150618. 1074.74  24
   1   2   2 149082. 1072.72  21
   1   2   2 153859. 1075.64  19
   1   2   2 153984. 1063.40   4
  -1  -2  -2 151678. 1062.26   6
   1   2   2 153883. 1062.98  11
  -1  -2  -3 24528.2 187.226   8
   1   2   3 24449.6 191.534  18
   1   2   3 24279.1 191.806  16
   1   2   3 24977.3 193.164  31
  -1  -2  -3 23824.5 185.348   6
   1   2   3 24561.7 187.133   4
   1   2   3 23550.7 188.549  21
  -1  -2  -3 24461.5 186.941   9
   1   2   3 24126.0 187.618   1
   1   2   3 24898.1 193.324  36
   1   2   3 23892.8 188.707  26
   1   2   3 24492.0 191.671  19
   1   2   4 14621.8 123.724  18
   1   2   4 14526.4 123.858  16
  -1  -2  -4 14595.1 125.600   8
   1   2   4 14823.3 127.012  36
   1   2   4 14289.0 124.903  28
   1   2   4 14634.3 123.654   1
   1   2   4 13935.8 121.418  21
   1   2   4 14615.2 123.772  19
   1   2   4 14636.9 126.292   4
  -1  -2  -4 14529.9 124.803   6
  -1  -2  -4 14473.0 125.297   9
   1   2   4 14981.4 125.240  41
   1   2   5 841.881 23.3564  41
   1   2   5 820.601 21.3180  36
   1   2   5 886.160 22.1050   1
   1   2   5 1078.74 21.6955  21
  -1  -2  -5 1212.48 26.9950   9
  -1  -2  -5 892.543 23.7153   6
  -1  -2  -5 1005.31 25.3540   8
   1   2   5 847.179 20.2846  19
   1   2   5 838.276 20.1872  18
   1   2   5 844.544 20.4390  16
   1   2   6 6633.23 79.9307  41
   1   2   6 6356.95 71.4684  36
   1   2   6 6389.48 74.7902   1
   1   2   6 6242.87 67.2999  21
  -1  -2  -6 6520.56 78.3898   9
  -1  -2  -6 6412.50 77.5596   6
  -1  -2  -6 6446.84 78.5695   8
   1   2   6 6560.26 65.8722  19
   1   2   6 6504.68 65.8153  16
   1   2   6 6461.96 65.4027  18
  -1  -2  -7 88702.7 672.074   6
  -1  -2  -7 90564.8 674.073   9
  -1  -2  -7 90036.1 674.087   8
   1   2   7 88134.5 651.087  21
   1   2   7 92177.8 678.039  41
  -1  -2  -7 90187.5 673.432  39
   1   2   7 90145.7 668.985   1
  -1  -2  -8 111.811 18.9164   8
  -1  -2  -8 35.5154 15.9265   9
  -1  -2  -8 32.2640 15.4434   6
   1   2   8 15.5285 12.5832   1
  -1  -2  -8 84.2142 18.3966  39
   1   2   8 96.8190 19.9539  41
  -1  -2  -9 216.209 21.8207   6
  -1  -2  -9 184.429 22.4776  39
   1   2   9 218.631 19.9154   1
  -1  -2 -10 51388.0 430.996   8
  -1  -2 -10 51189.8 431.541   9
   1   2  10 51191.4 441.851  41
  -1  -2 -10 50442.3 432.645  39
   1   2  10 50622.5 428.110   1
  -1  -2 -10 50514.7 428.633   6
  -1  -2 -11 811.414 37.9372   8
  -1  -2 -11 798.696 37.7547   9
   1   2  11 718.563 39.2894  41
  -1  -2 -11 793.412 39.4149  39
   1   2  11 800.037 36.6879   1
  -1  -2 -11 812.290 37.9908   6
  -1  -2 -12 133.634 23.6412   9
  -1  -2 -12 125.653 24.0741   8
  -1  -2 -12 128.151 23.2562   6
   1   2  12 126.628 25.8152  41
  -1  -2 -12 115.382 25.5447  39
   1   2  12 136.660 21.9581   1
  -1  -2 -13 79.4439 23.4209   8
  -1  -2 -13 61.1320 22.2391   9
  -1  -2 -13 65.1010 21.7026   6
   1   2  13 54.5903 24.3945  41
  -1  -2 -13 58.9549 24.1146  39
   1   2  13 71.9870 20.9640   1
  -1  -2 -14 12375.6 165.852   8
  -1  -2 -14 12058.7 163.810   9
  -1  -2 -14 11806.1 167.308  39
   1   2  14 11847.3 175.904  41
   1   2  14 12012.0 168.347   1
  -1  -2 -14 12064.4 163.150   6
  -1  -2 -15 227.227 27.4850   9
   1   2  15 230.870 26.9119   1
   1   2  15 238.477 31.1962  41
  -1  -2 -15 249.096 29.8546  39
  -1  -2 -15 262.653 28.2803   8
  -1  -2 -16 1178.26 45.6286   6
  -1  -2 -16 1284.39 46.9462   3
  -1  -2 -16 1231.37 47.0848   9
  -1  -2 -16 1287.44 47.3485   8
   1   2  16 1251.76 48.3433   1
  -1  -2 -17 11081.1 139.315   9
  -1  -2 -17 11041.0 139.057   8
  -1  -2 -17 11077.4 138.442   6
  -1  -2 -18 3043.90 57.7487   7
  -1  -2 -18 2995.93 57.6782   8
  -1  -2 -18 2999.95 57.6661   9
  -1  -2 -19 869.395 25.4094   8
  -1  -2 -19 868.238 25.1050   7
  -1  -2 -19 830.412 24.7609   9
   1   3 -17 425.624 20.6285  14
  -1  -3  17 483.945 24.7505  40
  -1  -3  17 463.808 21.9342   1
   1   3 -16 131.756 15.4600   6
  -1  -3  16 158.240 19.6076   1
   1   3 -16 136.732 18.1652  14
  -1  -3  16 147.604 23.1334  40
  -1  -3  15 20.1676 16.4908   2
  -1  -3  15 35.0983 17.5756   1
   1   3 -15 13.6343 14.8232   9
   1   3 -15 27.3793 15.0716   8
   1   3 -15 9.31691 13.8981   6
   1   3 -14 504.543 30.9968   9
  -1  -3  14 553.504 35.9438   2
  -1  -3  14 552.567 36.4624   1
   1   3 -14 535.098 31.1236   6
   1   3 -14 534.428 31.1991   8
  -1  -3  13-4.85634 21.3986   1
  -1  -3  13 36.5093 20.9159   2
   1   3 -13 19.0225 19.0454   8
   1   3 -13 4.97502 18.8012   9
   1   3 -12 4592.84 93.0170   9
  -1  -3  12 4634.72 102.960   1
   1   3 -12 4550.98 91.2694   6
   1   3 -12 4410.80 91.3671   8
  -1  -3  11 50.2321 23.9014   1
  -1  -3  11 116.881 24.8261   2
   1   3 -11 36.9397 22.0803   8
   1   3 -11 52.3244 22.2417   9
   1   3 -11 54.1982 21.4899   6
   1   3 -10 1384.50 49.8811   9
  -1  -3  10 1420.85 54.0819   2
   1   3 -10 1421.97 49.7378   6
  -1  -3   9 57.3259 23.2968  41
  -1  -3   9 49.2295 19.2079   2
   1   3  -9 44.8828 18.6590   6
  -1  -3   8 80.8977 19.4901   2
   1   3  -8 59.3323 16.8030   4
   1   3  -8 51.7139 17.0715   6
   1   3  -8 48.1651 18.8359   5
  -1  -3   7 6928.40 105.051   2
  -1  -3   7 7112.76 107.915  41
  -1  -3   7 6788.93 102.268  10
   1   3  -7 6732.57 98.7966   4
  -1  -3   6 2865.29 61.0674   2
  -1  -3   6 2937.52 62.7702  41
  -1  -3   6 2946.02 59.8726  10
   1   3  -6 2881.76 59.6836   5
   1   3  -6 2996.08 57.7174   4
  -1  -3   5 50830.3 412.162  41
   1   3  -5 50666.4 402.289   4
   1   3  -5 50860.6 408.553   5
  -1  -3   5 50546.3 409.263  10
   1   3  -4 11008.7 104.684  23
   1   3  -4 10617.9 103.168  18
   1   3  -4 10594.6 103.412  16
  -1  -3   4 10813.7 117.407  10
   1   3  -4 10999.4 112.268   4
   1   3  -4 11065.6 117.306   5
  -1  -3   4 10838.7 118.531  41
   1   3  -4 10596.4 103.273  19
   1   3  -3 911.285 24.7381  19
   1   3  -3 924.157 24.8910  16
   1   3  -3 928.190 24.7911  18
   1   3  -3 942.414 26.4894  30
   1   3  -3 957.346 24.6632  23
   1   3  -3 926.940 26.9539   5
   1   3  -3 948.681 24.8874   4
  -1  -3   3 981.508 28.7894  10
   1   3  -2 1347.73 27.8635  20
   1   3  -2 1346.78 29.0930  19
   1   3  -2 1414.48 29.7254  30
   1   3  -2 1345.56 28.7900  18
   1   3  -2 1307.98 28.4073  23
   1   3  -2 1320.95 27.2224  25
   1   3  -2 1339.84 28.3927   5
   1   3  -2 1378.69 26.6148   4
  -1  -3   2 1390.66 30.7890  10
   1   3  -1 26073.6 210.098  13
   1   3  -1 26713.0 213.737  25
   1   3  -1 27116.6 205.650  24
   1   3  -1 26756.2 213.788  20
   1   3  -1 27277.2 216.889  19
  -1  -3   1 26560.7 215.002  10
   1   3  -1 26819.6 216.036  18
   1   3  -1 27127.1 216.699  30
   1   3  -1 26250.6 211.445  14
   1   3  -1 26467.7 210.354   5
  -1  -3   0 97017.1 680.281  40
   1   3   0 93258.2 679.405  14
  -1  -3   0 93421.0 675.065   7
   1   3   0 97887.6 688.378  30
   1   3   0 94796.7 678.270  13
   1   3   0 91808.1 673.850  24
   1   3   0 97376.0 684.355  25
   1   3   0 95749.5 682.346  22
   1   3   0 93953.6 682.592  11
   1   3   0 96329.4 687.572  18
   1   3   0 92428.4 674.560   5
   1   3   1 13.3708 8.29057  30
  -1  -3  -1 28.2945 7.46064   7
   1   3   1 13.2215 11.2471  18
   1   3   1 12.3218 6.86169  13
   1   3   1 10.8100 6.24949  26
   1   3   1 86.4803 7.90972  24
   1   3   1 18.1062 6.83583  22
   1   3   1 14.7871 7.05967  11
  -1  -3  -1 60.5735 8.10501   3
   1   3   1 75.4861 8.35607  14
  -1  -3  -1 59.4269 8.79843  40
   1   3   2 30571.5 235.603  30
   1   3   2 27970.1 223.550  26
   1   3   2 28607.9 224.880  28
   1   3   2 28889.6 219.573  11
   1   3   2 29519.5 224.201  22
   1   3   2 28141.8 228.148  21
   1   3   2 28947.5 230.596  18
  -1  -3  -2 28975.3 219.119   7
  -1  -3  -2 29700.9 216.641   8
  -1  -3  -2 29208.6 220.597   3
  -1  -3  -2 28949.1 215.908   9
  -1  -3  -2 29259.9 216.931  40
  -1  -3  -3 17074.1 136.573   8
   1   3   3 17487.4 137.325  11
   1   3   3 16449.8 143.254  21
  -1  -3  -3 16388.1 135.765   9
  -1  -3  -3 16415.4 133.933   6
   1   3   3 17449.4 137.697   4
   1   3   3 16120.5 140.044  26
   1   3   3 16665.5 141.534  28
   1   3   3 16827.9 147.384  19
   1   3   3 16743.6 146.572  18
  -1  -3  -4 129839. 919.521   8
   1   3   4 128875. 921.311  28
   1   3   4 126565. 919.699  26
   1   3   4 131569. 922.049   4
  -1  -3  -4 124666. 916.157   6
   1   3   4 126875. 921.327  21
  -1  -3  -4 128147. 919.058   9
   1   3   4 132444. 926.255  36
   1   3   4 131430. 926.626  18
   1   3   4 129285. 926.374  19
   1   3   5 1807.96 34.6775  16
   1   3   5 1815.52 34.3766  18
  -1  -3  -5 1861.22 34.2183   8
   1   3   5 1789.52 34.5051   1
   1   3   5 1843.32 34.4206  36
   1   3   5 1814.64 26.9160  34
   1   3   5 1784.89 31.7200  26
  -1  -3  -5 1862.28 33.2653   6
   1   3   5 1791.68 31.8968  21
   1   3   5 1765.48 34.1873  19
   1   3   5 1831.49 34.7937  41
  -1  -3  -5 1843.05 33.9009   9
   1   3   5 1728.87 32.0740  28
   1   3   6 3696.28 51.4618  18
   1   3   6 3728.89 52.0239  16
   1   3   6 3645.97 55.4112   1
  -1  -3  -6 3806.99 54.5913   6
   1   3   6 3559.71 48.2329  21
   1   3   6 3667.64 51.4124  19
   1   3   6 3629.73 50.9655  26
  -1  -3  -6 3713.65 54.8831   9
  -1  -3  -6 3687.33 55.2115   8
   1   3   6 3756.22 52.7512  36
   1   3   6 3727.62 57.1680  41
  -1  -3  -7 4687.96 67.0789   6
   1   3   7 4644.89 67.9869   1
  -1  -3  -7 4656.78 67.8143   9
  -1  -3  -7 4646.97 68.0641   8
   1   3   7 4502.15 60.6798  36
   1   3   7 4727.15 71.2431  41
  -1  -3  -8 13491.0 143.020   6
   1   3   8 13588.0 145.049   1
  -1  -3  -8 13813.3 145.004   9
   1   3   8 13621.5 149.978  41
  -1  -3  -8 13784.6 147.897  39
  -1  -3  -8 13531.4 145.595   8
  -1  -3  -9 1523.20 42.3431   6
  -1  -3  -9 1576.32 46.0741  39
  -1  -3 -10 1980.63 51.5001   6
   1   3  10 1993.57 52.9838   1
  -1  -3 -10 1889.40 51.1714   9
  -1  -3 -10 1891.85 51.6776   8
  -1  -3 -10 1956.55 54.1750  39
   1   3  10 2011.22 57.4351  41
  -1  -3 -11 6253.00 101.185   6
   1   3  11 6446.99 105.779   1
  -1  -3 -11 6432.53 103.108   9
  -1  -3 -11 6515.14 103.705   8
  -1  -3 -11 6221.41 106.174  39
   1   3  11 6144.30 110.071  41
   1   3  12 131.780 21.9124   1
  -1  -3 -12 128.982 23.3806   8
  -1  -3 -12 127.565 22.3639   9
  -1  -3 -12 130.072 22.5257   6
  -1  -3 -12 142.431 25.8938  39
   1   3  12 143.481 26.4703  41
   1   3  13 6289.23 113.849   1
  -1  -3 -13 6417.79 109.606   9
  -1  -3 -13 6248.69 107.989   6
  -1  -3 -13 6407.86 109.786   8
   1   3  13 5983.06 116.910  41
  -1  -3 -13 6211.20 114.113  39
   1   3  14 5677.34 109.159   1
  -1  -3 -14 5704.71 103.650   9
  -1  -3 -14 5446.78 100.421   6
  -1  -3 -14 5657.15 104.036   3
  -1  -3 -14 5752.09 104.077   8
   1   3  14 5461.14 111.681  41
  -1  -3 -14 5595.90 108.058  39
  -1  -3 -15 2007.76 59.5050   3
  -1  -3 -15 1945.07 58.9091   9
  -1  -3 -15 1863.48 57.6564   6
  -1  -3 -15 1979.67 59.2809   8
  -1  -3 -15 1839.77 60.6198  39
   1   3  15 1758.30 62.4158  41
  -1  -3 -16 14.4968 17.0521   3
  -1  -3 -16 14.5930 18.5770   8
  -1  -3 -16 10.6973 18.4433   9
  -1  -3 -16 19.8269 18.1355   6
  -1  -3 -17 2132.58 54.4359   9
  -1  -3 -17 2164.92 54.7378   8
  -1  -3 -18 153.980 17.4083   9
  -1  -3 -18 170.879 18.0857   8
  -1  -3 -18 162.295 17.9198   7
   1   4 -16 4861.03 73.2353  14
  -1  -4  16 4948.24 80.7640  40
  -1  -4  15 624.671 32.7991   1
  -1  -4  15 604.849 31.4919   2
   1   4 -15 600.435 30.3615  14
  -1  -4  15 557.150 34.9345  40
   1   4 -14 96.8046 18.0222   6
  -1  -4  14 89.4384 25.8220  40
   1   4 -14 103.497 17.7725   9
  -1  -4  14 84.0351 20.5090   1
  -1  -4  14 95.5800 21.1612   2
   1   4 -13 1832.52 54.7691   9
  -1  -4  13 2008.89 64.5482   2
   1   4 -13 1859.97 54.8841   6
   1   4 -12 1956.51 59.6267   9
  -1  -4  12 1968.61 67.1053   2
  -1  -4  12 1936.10 67.4365   1
  -1  -4  11 66648.3 575.620   2
  -1  -4  11 65705.5 574.565   1
   1   4 -11 64090.1 550.876   9
   1   4 -11 63812.1 550.635   8
   1   4 -11 65027.9 549.342   6
   1   4 -10 37684.3 357.231   9
  -1  -4  10 38837.5 376.462   2
   1   4 -10 38487.2 357.296   6
   1   4  -9 5064.67 93.2665   6
  -1  -4   9 5303.54 104.396   2
   1   4  -9 5157.47 101.073   5
  -1  -4   8 32783.3 320.352   2
  -1  -4   8 32583.2 315.007  10
  -1  -4   7 109.564 20.7535  10
  -1  -4   7 151.976 22.1177   2
   1   4  -7 96.9009 17.7607   4
   1   4  -7 106.860 20.3725   5
  -1  -4   6 11124.7 139.534  10
  -1  -4   6 11686.4 144.368   2
   1   4  -6 11171.3 139.226   5
   1   4  -6 11492.5 134.941   4
  -1  -4   5 5300.25 83.9526  10
   1   4  -5 5373.07 79.3645   4
   1   4  -5 5378.85 83.6279   5
   1   4  -4 2165.11 43.0723  16
   1   4  -4 2101.46 42.6251  19
   1   4  -4 2188.74 42.8632  30
   1   4  -4 2230.73 48.8922   5
   1   4  -4 2149.32 44.8949   4
  -1  -4   4 2186.93 50.0919  10
   1   4  -3 3275.04 53.2096  19
   1   4  -3 3292.38 49.2421  20
   1   4  -3 3272.48 51.6423  23
   1   4  -3 3262.73 51.6717  30
   1   4  -3 3223.75 55.3162   5
   1   4  -3 3255.21 52.5059   4
  -1  -4   3 3326.27 59.0799  10
   1   4  -2 20521.4 175.863  20
   1   4  -2 20260.5 180.336  19
   1   4  -2 20267.5 172.969  25
   1   4  -2 20053.5 176.427  30
   1   4  -2 20291.7 179.033   5
   1   4  -2 19749.5 172.536   4
  -1  -4   2 20166.3 184.023  10
   1   4  -1 42686.7 328.892  13
   1   4  -1 42677.5 319.525  24
   1   4  -1 45125.7 335.996  25
   1   4  -1 43201.3 344.168  11
  -1  -4   1 44264.1 342.262  10
   1   4  -1 43061.0 336.646  20
  -1  -4   1 44052.6 340.005  40
   1   4  -1 43842.9 337.992  30
   1   4  -1 43155.2 333.090  14
   1   4  -1 42606.0 329.007   4
   1   4  -1 42996.4 334.759   5
   1   4   0 37819.5 286.328  30
  -1  -4   0 35835.2 276.631   7
   1   4   0 33956.1 265.196  24
   1   4   0 36912.7 282.396  25
   1   4   0 35818.9 280.534  22
   1   4   0 35835.7 288.024  18
   1   4   0 36630.2 277.377  14
   1   4   0 33495.4 271.582  13
   1   4   0 36388.3 285.005  11
  -1  -4   0 36586.9 281.031  40
   1   4   1 59459.6 448.096  11
   1   4   1 59151.8 445.274  22
   1   4   1 59157.1 456.928  18
  -1  -4  -1 60904.8 445.095  40
   1   4   1 59735.1 442.604  14
  -1  -4  -1 60599.5 442.950   7
   1   4   2 222.680 13.0301  26
   1   4   2 251.697 12.8262  22
  -1  -4  -2 281.152 14.0278   7
  -1  -4  -2 248.355 12.4476   8
   1   4   2 218.119 12.4979  14
  -1  -4  -2 239.434 12.8471  40
   1   4   2 243.988 14.1066  28
   1   4   3 6403.05 70.3051  22
  -1  -4  -3 6586.43 70.9962   3
   1   4   3 6372.13 69.8396  11
  -1  -4  -3 6551.53 67.2147   8
  -1  -4  -3 6330.75 69.1252   7
   1   4   3 6411.06 72.3768  28
  -1  -4  -3 6316.13 66.3737   9
  -1  -4  -4 3725.87 48.8651   9
   1   4   4 3884.43 56.4755  36
  -1  -4  -4 3907.26 52.9784   3
   1   4   4 3715.39 50.0028  11
  -1  -4  -4 3952.06 52.2525   7
  -1  -4  -4 3716.65 48.9597   8
   1   4   4 3571.95 57.1845  19
   1   4   4 3571.46 49.9855  26
   1   4   4 3680.08 50.9187  28
   1   4   5 24793.4 209.831  26
   1   4   5 25175.5 209.972  28
   1   4   5 25562.7 210.449  11
  -1  -4  -5 25741.4 211.196   9
   1   4   5 24913.8 218.595  19
  -1  -4  -5 25845.9 211.449   8
   1   4   5 25227.9 216.718  36
  -1  -4  -5 25950.6 215.896   3
  -1  -4  -5 25705.0 209.038   6
  -1  -4  -6 6584.87 82.3729   3
   1   4   6 6686.95 80.9708  36
  -1  -4  -6 6567.04 77.4585   6
   1   4   6 6433.05 81.2027  19
  -1  -4  -6 6414.27 78.9185   8
   1   4   6 6589.44 82.6604  41
   1   4   6 6525.18 81.8140  16
  -1  -4  -6 6554.61 78.7946   9
   1   4   7 3363.83 60.4918  41
  -1  -4  -7 3415.35 57.0207   9
  -1  -4  -7 3294.09 54.8302   6
  -1  -4  -7 3406.43 58.8227   3
  -1  -4  -7 3431.97 57.1073   8
   1   4   7 3386.84 52.2574  26
  -1  -4  -8 1256.29 37.0345   9
  -1  -4  -8 1297.69 38.5591   3
   1   4   8 1249.90 39.7764  41
  -1  -4  -8 1274.77 37.1435   8
  -1  -4  -9 1093.33 39.8206  39
  -1  -4  -9 1094.97 36.9079   8
   1   4   9 1052.46 38.2571   1
  -1  -4  -9 1020.41 35.9310   9
  -1  -4  -9 1049.35 34.9816   6
   1   4   9 1073.22 40.0459  41
  -1  -4 -10 2453.32 57.9309   9
  -1  -4 -10 2407.29 55.7354   6
  -1  -4 -10 2435.56 58.7546   3
   1   4  10 2339.18 59.9264   1
  -1  -4 -10 2485.45 58.3458   8
  -1  -4 -11 2669.50 68.2331  39
  -1  -4 -11 2942.83 66.7648   8
   1   4  11 2722.48 68.2339   1
  -1  -4 -11 2849.08 65.7874   9
  -1  -4 -11 2793.16 63.6141   6
   1   4  11 2681.58 70.7584  41
  -1  -4 -12 3762.46 79.1743   8
   1   4  12 3760.23 87.5683  41
  -1  -4 -12 3809.50 79.4449   9
  -1  -4 -12 3770.26 80.7970   3
  -1  -4 -12 3585.90 76.6309   6
  -1  -4 -12 3787.17 84.7957  39
  -1  -4 -13 278.481 28.1242   8
  -1  -4 -13 249.866 27.1708   3
  -1  -4 -13 272.874 27.7493   9
  -1  -4 -13 257.045 26.9249   6
  -1  -4 -13 243.104 30.2901  39
   1   4  13 227.123 29.9592  41
  -1  -4 -14 719.482 38.8790   8
  -1  -4 -14 757.935 39.9664   3
  -1  -4 -14 687.807 37.3245   6
  -1  -4 -14 669.424 41.4467  39
  -1  -4 -14 685.511 37.8892   9
  -1  -4 -15 1309.11 51.4876  39
  -1  -4 -15 1292.50 48.5401   3
  -1  -4 -15 1307.01 47.8969   6
  -1  -4 -16 734.454 35.4909   9
  -1  -4 -16 821.328 37.4624   3
  -1  -4 -16 800.610 37.4713   7
  -1  -4 -16 774.069 36.1181   8
  -1  -4 -17 54.7378 18.1954   7
  -1  -4 -17 37.5317 16.6492   9
  -1  -4 -17 45.2153 17.3093   8
   1   4  18 1.38999 13.6072  38
  -1  -4 -18 17.0386 13.0366   8
  -1  -4 -18 4.05528 12.1842   9
  -1  -4 -18-4.32977 13.7518   7
  -1  -5  16 19.3768 10.5344   1
  -1  -5  16 10.6282 14.0239  40
  -1  -5  15 1187.81 38.9519   1
  -1  -5  15 1174.61 37.8869   2
   1   5 -15 1117.92 35.0591  14
  -1  -5  15 1104.67 40.6383  40
  -1  -5  14 1788.13 54.1095   1
  -1  -5  14 1821.35 53.7131   2
  -1  -5  14 1749.74 56.2523  40
   1   5 -13 592.606 33.3031  14
  -1  -5  13 584.138 36.7555   1
  -1  -5  13 628.891 37.2839   2
  -1  -5  12 13149.7 183.908   1
  -1  -5  12 13012.7 185.975  40
  -1  -5  11 2140.34 71.2535   2
  -1  -5  10 539.241 40.7823   2
  -1  -5   9 244294. 1829.25   2
  -1  -5   9 246353. 1823.99  10
   1   5  -9 246471. 1822.11   5
  -1  -5   8 3607.56 86.3486   2
  -1  -5   8 3666.16 84.3197  10
   1   5  -8 3727.63 85.1959   5
   1   5  -8 3660.50 79.7109   4
  -1  -5   7 5343.48 101.531   2
  -1  -5   7 5405.89 98.2767  10
   1   5  -7 5412.89 98.6066   5
   1   5  -7 5240.42 91.9952   4
  -1  -5   6 36.7701 18.1658  10
   1   5  -6 20.1887 14.2215   4
   1   5  -5 906.915 33.5919   4
   1   5  -4 65130.6 505.421  18
   1   5  -4 64864.2 506.634  16
  -1  -5   4 65114.0 524.845  10
   1   5  -4 65539.8 517.714   5
   1   5  -4 63459.1 507.465   4
   1   5  -3 616.057 29.1537  19
   1   5  -3 628.730 29.0165   5
   1   5  -3 609.097 26.0202   4
   1   5  -3 619.043 26.9027  23
  -1  -5   3 663.507 31.6011  40
   1   5  -3 602.601 28.4943  18
  -1  -5   2 187348. 1345.69  10
   1   5  -2 185716. 1340.75  19
   1   5  -2 186997. 1330.43  20
   1   5  -2 183318. 1336.43   5
   1   5  -2 181501. 1327.81   4
  -1  -5   2 184031. 1339.86  40
   1   5  -2 184646. 1329.32  14
   1   5  -2 187290. 1339.64  18
   1   5  -2 186614. 1328.70  30
   1   5  -1 176389. 1288.15   4
   1   5  -1 177403. 1294.85   5
   1   5  -1 180293. 1290.39  25
   1   5  -1 183829. 1310.19  11
  -1  -5   1 180001. 1305.11  10
  -1  -5   1 183580. 1300.34  40
   1   5  -1 183032. 1297.60  20
   1   5  -1 181106. 1305.04  18
   1   5  -1 180332. 1294.88  30
   1   5  -1 179685. 1290.60  14
   1   5   0 16153.5 151.437  25
   1   5   0 16423.7 159.691  11
   1   5   0 16359.0 161.575  18
  -1  -5   0 16541.1 154.169  40
   1   5   0 16498.4 155.779  30
   1   5   0 16014.2 145.545  14
   1   5   1 9806.45 96.9644  38
   1   5   1 10012.2 105.421  25
   1   5   1 9585.95 100.694  22
   1   5   1 9999.34 113.738  18
  -1  -5  -1 9934.05 101.726   7
   1   5   1 9369.14 95.7373  14
   1   5   1 9708.23 107.346  11
  -1  -5  -1 10042.9 102.478  40
   1   5   2 1182.22 31.1930  11
   1   5   2 1295.05 29.2339  22
   1   5   2 1247.33 37.4396  18
   1   5   2 1194.89 26.8366  14
  -1  -5  -2 1322.22 30.0117  40
  -1  -5  -2 1339.15 31.4743   3
  -1  -5  -2 1274.66 30.9025   7
   1   5   3 35550.2 294.179  28
  -1  -5  -3 37592.7 292.529   7
  -1  -5  -3 36962.3 288.114   8
   1   5   3 35976.6 306.580  18
   1   5   3 35025.6 295.535  26
   1   5   3 35627.1 289.221  22
   1   5   3 36664.1 294.864  11
   1   5   4 40735.0 329.208  28
   1   5   4 40139.6 330.768  26
  -1  -5  -4 43701.2 334.049   3
   1   5   4 40593.8 343.948  19
   1   5   4 41131.9 343.723  18
  -1  -5  -4 42191.0 326.206   8
  -1  -5  -4 42017.5 325.278   9
  -1  -5  -4 43032.5 331.163   7
   1   5   4 41220.4 331.327  11
   1   5   4 42153.4 328.901  22
   1   5   5 10843.5 115.361  11
   1   5   5 10781.7 113.409  22
  -1  -5  -5 11116.1 112.351   9
  -1  -5  -5 11932.6 115.107   8
  -1  -5  -5 11347.5 116.731   7
   1   5   5 10641.2 112.266  26
   1   5   5 10450.4 123.543  18
   1   5   5 11051.7 121.740  36
  -1  -5  -5 11413.7 118.517   3
   1   5   6 119506. 880.752  41
   1   5   6 117428. 879.934  36
   1   5   6 115484. 885.525  16
   1   5   6 115286. 884.102  18
  -1  -5  -6 119736. 878.206   7
  -1  -5  -6 120096. 873.651   8
  -1  -5  -6 119627. 872.651   9
  -1  -5  -7 19923.9 185.024   9
   1   5   7 18696.9 187.608  18
   1   5   7 18665.5 188.378  16
  -1  -5  -7 20610.9 193.119   3
  -1  -5  -7 19931.2 185.675   8
   1   5   7 19635.7 192.309  41
  -1  -5  -8 25674.5 238.911   3
  -1  -5  -8 25284.4 229.547   6
   1   5   8 24843.6 242.074  41
  -1  -5  -9 337.231 22.7393   9
  -1  -5  -9 343.630 23.5594   8
  -1  -5  -9 342.900 24.1544   3
  -1  -5  -9 338.874 22.4007   6
  -1  -5 -10 2159.38 53.5027   6
  -1  -5 -10 2069.57 58.9932  39
  -1  -5 -10 2159.69 54.1148   9
  -1  -5 -10 2100.82 53.9011   8
  -1  -5 -10 2178.09 57.0896   3
  -1  -5 -11 7869.84 114.786   6
  -1  -5 -11 7826.14 124.415  39
  -1  -5 -11 8131.99 116.972   9
  -1  -5 -11 8054.96 117.290   8
  -1  -5 -11 8207.88 121.546   3
  -1  -5 -12 508.748 31.5651   6
  -1  -5 -12 534.383 36.5668  39
  -1  -5 -12 566.980 34.3800   3
  -1  -5 -12 536.023 33.0631   8
  -1  -5 -12 550.096 33.0651   9
  -1  -5 -13 38.3013 20.6806   9
  -1  -5 -13 24.1456 20.9183   8
  -1  -5 -13 29.5119 20.4030   3
  -1  -5 -13 20.8334 24.6378  39
  -1  -5 -14 14657.2 176.089   9
  -1  -5 -14 15177.6 183.920   3
  -1  -5 -14 14800.8 180.637   7
  -1  -5 -14 14616.1 176.865   8
  -1  -5 -15 2644.64 64.6702   9
  -1  -5 -15 2712.00 67.1923   3
  -1  -5 -15 2752.66 67.7472   7
  -1  -5 -15 2665.83 65.0867   8
  -1  -5 -15 2478.52 68.5115  39
  -1  -5 -16 11964.1 143.632   9
  -1  -5 -16 12109.4 148.661   3
  -1  -5 -16 12047.2 144.385   8
  -1  -5 -16 12273.2 147.763   7
  -1  -5 -17 317.657 23.3884   8
  -1  -5 -17 333.005 24.2580   7
  -1  -5 -17 367.314 23.7541   9
  -1  -5 -17 306.668 23.8275  39
   1   5  18 466.831 27.9151  38
  -1  -5 -18 548.065 22.6572   8
  -1  -5 -18 507.263 21.5968   9
  -1  -5 -18 519.904 23.4726   7
  -1  -6  15 94.4278 16.3236  40
  -1  -6  15 83.7304 12.8985   1
  -1  -6  14 2437.97 56.4504   1
  -1  -6  14 2349.85 54.9550   2
  -1  -6  14 2292.86 56.9311  40
   1   6 -14 2251.97 48.8397  14
  -1  -6  13 1157.16 45.0796   1
  -1  -6  13 1204.38 44.9745   2
  -1  -6  13 1176.12 47.1899  40
   1   6 -13 1041.84 38.0603  14
  -1  -6  12 5864.26 107.585   2
  -1  -6  12 5720.92 107.951   1
  -1  -6  11 18224.3 222.073   2
  -1  -6  11 17219.6 219.105  40
  -1  -6  10 38173.7 375.961   2
  -1  -6  10 36632.5 373.206  40
  -1  -6   9 1515.51 65.8974  40
  -1  -6   9 1661.08 63.7663   2
   1   6  -9 1571.21 61.7335   5
  -1  -6   9 1695.90 63.9898  10
  -1  -6   8 9166.73 148.609  40
  -1  -6   8 9103.07 147.971   2
   1   6  -8 9444.47 145.638   5
  -1  -6   8 9352.76 145.896  10
  -1  -6   7 359.613 35.2998  40
  -1  -6   7 320.593 31.5090   2
  -1  -6   7 380.193 32.4597  10
   1   6  -7 370.104 31.7734   5
   1   6  -6 727.832 38.1077   5
  -1  -6   6 711.560 40.3588  40
  -1  -6   6 717.744 39.3136  10
   1   6  -5 3620.46 68.8573  14
  -1  -6   5 3629.36 78.5189  40
   1   6  -5 3833.37 77.9367   5
  -1  -6   5 3572.48 78.5006  10
   1   6  -4 16201.2 172.672  18
   1   6  -4 15907.3 172.866  19
  -1  -6   4 16170.9 186.412  10
   1   6  -3 5081.45 84.9694  19
   1   6  -3 5134.00 84.7522  18
   1   6  -3 5037.41 83.7148   5
   1   6  -2 82797.6 645.226  19
  -1  -6   2 84060.8 642.707  40
   1   6  -2 83108.2 644.149  18
  -1  -6   2 81864.6 648.592  10
   1   6  -2 82089.3 637.533   5
   1   6  -1 22989.8 209.948  20
   1   6  -1 22764.7 219.240  19
   1   6  -1 22525.2 217.948  18
  -1  -6   1 22055.3 217.809  10
   1   6  -1 21971.5 207.595   5
  -1  -6   1 22737.7 212.369  40
  -1  -6   0 25163.5 225.360  40
   1   6   0 24448.7 233.528  11
  -1  -6   0 25092.1 232.734  10
   1   6   0 25056.2 235.360  18
   1   6   1 2664.50 58.1418  18
  -1  -6  -1 2714.07 51.0455   7
  -1  -6  -1 2817.86 51.0832  40
   1   6   1 2727.13 50.8432  25
   1   6   1 2654.39 54.7146  11
   1   6   2 6696.33 88.6647  28
   1   6   2 6668.48 97.0801  18
  -1  -6  -2 6829.33 86.1457   7
  -1  -6  -2 6930.74 84.2762  40
   1   6   2 6670.27 90.2657  11
   1   6   2 6896.44 88.7063  25
  -1  -6  -2 6898.27 87.5705   3
   1   6   3 96.8155 21.6305  18
   1   6   3 89.4771 14.7361  11
   1   6   3 97.3210 14.1911  28
  -1  -6  -3 70.9899 14.9766   3
   1   6   4 20500.9 208.833  18
   1   6   4 20391.1 209.315  19
   1   6   4 20285.1 195.239  11
  -1  -6  -4 21724.7 194.954   7
  -1  -6  -4 22106.3 198.215   3
   1   6   5 3019.25 65.2911  19
   1   6   5 3034.57 64.5504  18
   1   6   5 2965.19 60.4941  36
  -1  -6  -5 3136.95 57.0536   7
  -1  -6  -5 3072.25 54.0213   8
  -1  -6  -6 30997.9 265.002   8
  -1  -6  -6 30868.1 263.987   9
   1   6   6 30057.4 280.952  18
  -1  -6  -6 32213.1 274.596   3
   1   6   6 29087.8 280.584  19
  -1  -6  -7 4076.61 70.4356   7
   1   6   7 3926.39 74.0881  18
   1   6   7 3948.93 75.0402  16
   1   6   7 3919.85 74.5691  19
  -1  -6  -8 1600.52 46.2539   3
  -1  -6  -8 1600.71 43.0711   9
  -1  -6  -8 1519.12 42.3810   8
  -1  -6  -8 1614.59 45.6135   7
  -1  -6  -9 10334.3 133.842   3
  -1  -6  -9 10062.8 127.071   9
  -1  -6  -9 10026.7 127.565   8
  -1  -6  -9 10364.1 132.235   7
  -1  -6 -10 208.124 24.3223   3
  -1  -6 -10 301.032 25.0086   9
  -1  -6 -10 272.971 28.7197  39
  -1  -6 -10 270.571 24.6776   8
  -1  -6 -10 215.271 24.6182   7
  -1  -6 -11 23888.3 245.644   3
  -1  -6 -11 22911.7 235.429   9
  -1  -6 -11 23061.6 251.822  39
  -1  -6 -11 23271.8 237.486   8
  -1  -6 -11 23505.2 242.505   7
  -1  -6 -12 11250.2 150.911   3
  -1  -6 -12 10883.9 143.384   9
  -1  -6 -12 10839.2 155.895  39
  -1  -6 -12 10903.6 144.356   8
  -1  -6 -12 10871.8 147.703   7
  -1  -6 -13 2800.34 70.1517   3
  -1  -6 -13 2537.04 64.4647   9
  -1  -6 -13 2581.33 72.1708  39
  -1  -6 -13 2717.57 66.4586   8
  -1  -6 -13 2718.06 68.8178   7
  -1  -6 -14 4160.34 90.1231  39
  -1  -6 -14 4518.03 88.7394   3
  -1  -6 -15 568.659 34.1570   3
  -1  -6 -15 591.442 33.0531   9
  -1  -6 -15 545.824 32.2524   8
  -1  -6 -15 523.161 34.0431   7
  -1  -6 -16 2838.28 63.2786  39
  -1  -6 -16 2883.28 60.1649   8
  -1  -6 -16 2820.15 58.9099   9
  -1  -6 -16 2967.46 62.9199   7
  -1  -6 -17 9267.53 111.691  39
   1   6  17 9536.95 135.765  38
  -1  -6 -17 9474.79 109.770   8
  -1  -6 -17 9139.24 107.473   9
   1   6  18 20.8165 13.2315  38
   1   6  18 30.0252 12.7518  25
  -1  -6 -18 27.3604 11.7334   7
  -1  -7  14 215.934 17.0921   1
  -1  -7  14 255.929 19.8522  40
  -1  -7  13 755.037 32.5440   1
  -1  -7  13 766.271 32.4126   2
  -1  -7  13 677.908 33.1449  40
  -1  -7  12 2042.52 59.7238  40
  -1  -7  12 2076.08 57.9896   2
  -1  -7  12 1984.41 58.4001   1
  -1  -7  11 242.508 26.8872   2
   1   7 -11 271.217 22.9111  14
  -1  -7  10 46.2174 26.3817  40
  -1  -7  10 52.8074 23.0267   2
  -1  -7   9 244.884 32.5587  40
  -1  -7   9 240.182 30.2395  10
  -1  -7   9 214.804 29.2878   2
  -1  -7   8 3853.70 91.9273  40
   1   7  -8 3848.59 89.6812   5
  -1  -7   8 3804.98 89.3987  10
  -1  -7   7 2248.99 70.0640  40
  -1  -7   7 2255.75 68.5196  10
   1   7  -7 2340.16 68.2223   5
  -1  -7   7 2262.55 71.1869   2
   1   7  -6 1191.60 48.8349   5
  -1  -7   6 1175.01 50.3729  10
  -1  -7   6 1145.40 50.3546  40
   1   7  -5 1876.23 58.1775   5
  -1  -7   5 1848.51 60.8959  10
  -1  -7   5 1971.99 60.2245  40
   1   7  -4 7482.10 112.907  19
  -1  -7   4 7355.22 121.717  10
  -1  -7   4 7512.72 117.129  40
   1   7  -4 7201.49 113.475   5
   1   7  -4 7465.94 113.228  16
   1   7  -4 7391.55 111.746  18
  -1  -7   3 1827.48 53.6191  40
  -1  -7   3 1690.35 55.3119  10
   1   7  -3 1637.40 51.9002  19
   1   7  -3 1733.08 52.6531  18
   1   7  -3 1602.17 51.9836  16
  -1  -7   2 196.156 25.3044  10
   1   7  -2 212.853 26.5479  19
   1   7  -2 223.443 26.5124  18
  -1  -7   1 69.3716 19.2758  10
   1   7  -1 7.07218 21.1180  19
   1   7  -1 12.4512 21.2479  18
  -1  -7   0 240.358 21.6028  40
   1   7   0 223.923 22.6417  11
   1   7   0 231.975 27.0249  19
   1   7   0 237.421 26.1689  18
  -1  -7  -1 841.729 31.2988  40
   1   7   1 801.098 38.1490  18
   1   7   1 844.180 38.8988  19
   1   7   1 858.451 35.4915  11
  -1  -7  -2 1860.32 44.0268  40
  -1  -7  -2 1946.98 46.8629   7
   1   7   2 1746.70 45.5532  28
   1   7   2 1832.27 54.4460  19
   1   7   2 1789.83 53.4993  18
  -1  -7  -3 30.8448 14.8433   3
   1   7   3 10.8505 21.0505  18
   1   7   3 18.6528 22.1558  19
   1   7   4 14888.8 180.261  19
   1   7   4 15032.4 180.077  18
  -1  -7  -5 4348.29 73.4418   7
   1   7   5 4155.40 83.2506  19
  -1  -7  -5 4381.64 75.3846   3
   1   7   5 4087.63 78.4692  36
   1   7   5 4261.50 83.6165  18
  -1  -7  -6 6887.76 98.0869   7
  -1  -7  -6 6673.13 93.0049   8
   1   7   6 6438.18 107.882  16
   1   7   6 6488.30 106.947  18
   1   7   6 6483.03 107.556  19
  -1  -7  -6 6927.41 100.625   3
  -1  -7  -7 2083.63 53.3471   7
  -1  -7  -7 2057.18 49.9766   8
   1   7   7 1884.55 56.3821  18
   1   7   7 1942.97 57.4867  16
   1   7   7 1871.77 56.7033  19
  -1  -7  -7 2082.42 54.9101   3
  -1  -7  -8 35.2860 18.3643   7
  -1  -7  -8 20.0098 15.4333   9
  -1  -7  -8 38.0125 16.8260   8
  -1  -7  -9 7898.10 112.621   8
  -1  -7  -9 7851.97 111.753   9
  -1  -7 -10 518.599 34.2369   3
  -1  -7 -10 527.159 31.8181   8
  -1  -7 -10 459.388 29.5224   9
  -1  -7 -10 490.991 32.7681   7
  -1  -7 -11 19335.8 224.530  39
  -1  -7 -11 19842.2 218.542   3
  -1  -7 -11 18940.0 207.920   8
  -1  -7 -11 19132.4 207.226   9
  -1  -7 -11 19973.4 215.996   7
  -1  -7 -12 238.289 30.3213  39
  -1  -7 -12 273.888 29.1704   3
  -1  -7 -12 350.545 28.8210   8
  -1  -7 -12 252.859 25.9815   9
  -1  -7 -12 285.280 28.6793   7
  -1  -7 -13 4262.43 90.9463  39
  -1  -7 -13 4657.76 91.0327   3
  -1  -7 -14 2087.54 59.1411   3
  -1  -7 -14 1937.14 53.5819   8
  -1  -7 -14 1867.89 52.1945   9
  -1  -7 -14 1979.90 57.0551   7
  -1  -7 -15 2827.30 66.1230  39
  -1  -7 -15 3082.23 67.6928   3
  -1  -7 -15 3009.36 65.4982   7
  -1  -7 -15 2894.36 61.2809   8
  -1  -7 -16 72.0846 16.4333   8
  -1  -7 -16 75.7649 18.4689   7
  -1  -7 -16 84.6318 17.7347  39
   1   7  17 2720.70 64.0890  38
  -1  -7 -17 2801.86 48.7792  39
   1   8 -13 4.21147 11.4354  28
  -1  -8  13 30.3942 13.9779  40
  -1  -8  13 16.2441 11.5310   1
  -1  -8  12 1777.58 47.2753  40
  -1  -8  12 1796.69 48.2374   1
  -1  -8  12 1739.95 46.9134   2
  -1  -8  11 192.980 25.1373  40
  -1  -8  11 205.575 22.5842   2
  -1  -8  11 204.360 23.3323   1
  -1  -8  10 14.2881 21.1620  40
  -1  -8  10 3.28102 17.7336   2
  -1  -8   9 16.5468 22.7028  40
  -1  -8   9 22.2677 19.8740   2
  -1  -8   8 9.37487 20.7059  10
  -1  -8   8 3.94774 19.8801   2
  -1  -8   8 1.44453 23.3365  40
   1   8  -8 17.7992 20.1311   5
  -1  -8   7 120.622 25.6536  10
  -1  -8   7 94.9196 27.1558  40
  -1  -8   7 104.336 26.0589   2
  -1  -8   6 329.502 33.3073  40
  -1  -8   6 289.631 31.0927  10
  -1  -8   5 276.153 30.4114  40
  -1  -8   5 227.618 29.2330  10
  -1  -8   4 12.4730 21.9084  10
   1   8  -4 8.22998 22.8593  19
  -1  -8   4-0.64985 21.0194  40
   1   8  -4 5.74221 23.3915  16
   1   8  -3 441.021 34.9251  19
  -1  -8   3 563.726 34.6099  40
   1   8  -3 482.620 35.8749  16
   1   8  -3 467.121 34.7634  18
  -1  -8   3 449.585 35.6135  10
   1   8  -2 320.159 31.9168  19
  -1  -8   2 374.898 29.2483  40
   1   8  -2 335.610 31.8628  18
   1   8  -2 303.226 32.8064  16
  -1  -8   2 315.012 30.8872  10
   1   8  -1 334.039 32.4078  19
  -1  -8   1 348.876 26.7960  40
   1   8  -1 310.974 32.0720  18
   1   8  -1 312.766 32.3226  16
  -1  -8   1 308.263 30.0542  10
   1   8   0 990.725 46.5747  19
  -1  -8   0 1028.06 38.5951  40
   1   8   0 921.208 44.9590  18
  -1  -8   0 904.088 41.9744  10
   1   8   1 82.9856 26.3745  19
  -1  -8  -1 56.0577 16.6057  40
   1   8   1 72.9385 25.3850  18
   1   8   1 85.1433 19.7039  11
  -1  -8  -1 63.5370 20.7541  10
   1   8   2 803.954 43.4721  19
  -1  -8  -2 842.999 39.4828  10
  -1  -8  -2 882.314 34.2502  40
   1   8   2 813.032 42.9155  18
   1   8   3 4023.25 88.2439  19
   1   8   3 3973.53 86.8706  18
  -1  -8  -3 4012.72 74.9657   7
   1   8   4 7348.95 123.165  19
   1   8   4 7483.12 123.668  18
  -1  -8  -4 7523.28 107.369   7
  -1  -8  -5 8778.02 121.444   3
  -1  -8  -5 8683.85 118.347   7
   1   8   5 8492.04 134.639  18
   1   8   5 8572.64 136.020  16
   1   8   5 8480.93 134.423  19
  -1  -8  -6 622.285 33.2007   7
   1   8   6 535.701 39.0999  19
   1   8   6 626.895 41.8286  16
   1   8   6 567.765 39.2408  18
   1   8   7 23.5804 24.8708  16
   1   8   7 32.3001 25.1126  19
   1   8   7 30.2217 24.6527  18
  -1  -8  -7 39.3156 18.8887   7
  -1  -8  -7 29.6410 19.3440   3
  -1  -8  -8 2027.02 57.2957   7
  -1  -8  -8 2045.85 58.5228   3
  -1  -8  -9 16975.7 195.126   7
  -1  -8  -9 17584.4 200.315   3
  -1  -8 -10 28.1982 19.0124   8
  -1  -8 -10 16.1724 21.4042   7
  -1  -8 -10 5.68379 19.8953   3
  -1  -8 -11 1344.23 49.4554   7
  -1  -8 -11 1300.22 45.7656   8
  -1  -8 -11 1373.54 50.6098   3
  -1  -8 -11 1421.53 53.5939  39
  -1  -8 -12 8874.43 129.934   3
  -1  -8 -12 8429.81 132.414  39
  -1  -8 -13 7052.21 108.598   7
  -1  -8 -13 6859.92 101.710   8
  -1  -8 -13 7043.81 110.846   3
  -1  -8 -14 2664.17 64.6462  39
  -1  -8 -14 2796.58 62.4326   7
  -1  -8 -14 2702.10 62.8617   3
  -1  -8 -15 16.4341 17.1054  39
   1   8  15 27.7267 18.7103  37
  -1  -8 -15 16.0658 16.7361   7
   1   8  16 471.397 30.1463  38
  -1  -8 -16 533.705 24.3205   7
  -1  -8 -16 484.668 22.8732  39
  -1  -9  12 1961.51 37.9501  40
  -1  -9  12 2021.38 40.6244   1
   1   9 -11 28.5755 15.7695  28
  -1  -9  11 32.1677 13.7782   1
  -1  -9  11 31.4461 13.1899   2
  -1  -9  11 29.2981 15.3617  40
  -1  -9  10 1073.29 39.8555   2
  -1  -9  10 1058.81 38.6681  40
  -1  -9   9 11.5074 16.8622   2
  -1  -9   9 18.3766 19.7166  40
  -1  -9   8 329.802 28.9330  10
  -1  -9   8 361.312 30.8313   2
  -1  -9   7 1759.83 61.4865   2
  -1  -9   7 1937.98 60.0257  40
  -1  -9   6 420.596 35.4641   2
  -1  -9   6 400.013 33.9156  10
  -1  -9   6 462.014 34.8647  40
  -1  -9   5 1616.33 59.2707  10
  -1  -9   5 1847.56 59.5777  40
  -1  -9   4 626.202 39.6132  10
  -1  -9   4 604.489 37.2986  40
   1   9  -3 17.0723 25.3533  19
   1   9  -3 35.7936 25.9386  16
  -1  -9   3 48.8501 21.9447  40
  -1  -9   3 21.9978 23.2132  10
   1   9  -2 963.689 48.8108  16
  -1  -9   2 938.608 47.0257  10
  -1  -9   2 1053.70 43.4624  40
   1   9  -2 909.058 47.5973  19
  -1  -9   1 497.272 31.2781  40
   1   9  -1 427.830 39.0941  16
   1   9  -1 473.763 39.0491  18
   1   9  -1 471.077 33.5833  28
  -1  -9   1 436.944 35.6171  10
   1   9  -1 464.626 39.3608  19
  -1  -9   0 369.329 33.1992  10
   1   9   0 390.779 37.1777  19
   1   9   0 414.409 36.4022  18
   1   9   0 371.166 37.5162  16
  -1  -9   0 436.112 29.2077  40
  -1  -9  -1 9684.75 145.215  10
   1   9   1 9552.30 150.508  19
   1   9   1 9657.03 150.277  18
   1   9   1 9741.49 152.542  16
  -1  -9  -2 3257.71 79.2062  10
   1   9   2 3315.81 86.8830  16
   1   9   2 3218.38 84.9369  18
   1   9   2 3196.59 84.7009  19
  -1  -9  -3 14202.8 180.542  10
   1   9   3 13953.7 189.104  18
   1   9   3 14237.2 191.995  16
   1   9   3 13820.3 189.136  19
   1   9   4 12631.7 176.078  36
   1   9   4 12848.1 180.061  19
   1   9   4 13234.8 183.230  16
   1   9   4 12644.0 179.181  18
   1   9   5 549.928 42.1324  19
   1   9   5 525.115 42.5888  16
  -1  -9  -5 622.640 34.9542   7
   1   9   6 1544.80 61.7819  19
  -1  -9  -6 1555.58 50.6226   7
   1   9   6 1543.88 62.4653  16
   1   9   7 359.730 37.4307  19
  -1  -9  -7 378.720 29.6258   7
   1   9   7 333.953 36.2863  16
   1   9   7 358.613 36.4881  18
  -1  -9  -7 336.461 29.5090   3
  -1  -9  -8 946.229 41.3654   7
   1   9   8 880.404 46.5255  18
   1   9   8 894.933 47.9217  16
  -1  -9  -8 925.164 41.8722   3
  -1  -9  -9 139.707 24.3083   7
  -1  -9  -9 124.096 23.7088   3
  -1  -9 -10 2582.40 65.4033   7
  -1  -9 -10 2535.27 66.5622   3
  -1  -9 -11 2596.86 66.1848   3
  -1  -9 -11 2669.02 65.5297   7
  -1  -9 -11 2534.69 68.4604  39
  -1  -9 -12 487.022 31.2619   7
  -1  -9 -12 487.606 31.1454   3
  -1  -9 -13 568.887 31.5485   7
  -1  -9 -13 573.001 32.5257  39
   1   9  14 990.387 41.7801  25
  -1  -9 -14 953.473 34.2145   7
  -1  -9 -14 913.037 35.5783  39
   1   9  14 816.215 40.1148  38
   1   9  14 839.841 43.3450  37
   1   9  15 679.807 33.1846  38
  -1  -9 -15 696.862 27.0675  39
   1   9  15 709.526 33.2172  25
  -1  -9 -15 717.919 26.9037   7
   1   9  15 728.051 33.5016  20
   1  10 -11 695.776 22.2375  28
  -1 -10  10 43.8233 12.3652  40
   1  10 -10 45.2928 13.9945  28
  -1 -10  10 37.6033 12.6665   1
  -1 -10   9 1806.73 43.4071  40
   1  10  -9 1770.59 47.9780  28
  -1 -10   9 1767.19 46.5616   2
  -1 -10   8 895.468 35.4042  40
  -1 -10   8 909.138 38.1888   2
   1  10  -8 876.781 38.1741  28
  -1 -10   7 135.668 21.0849  40
  -1 -10   7 111.376 22.1716   2
   1  10  -7 143.833 22.7919  28
  -1 -10   7 126.458 20.7683  10
  -1 -10   6 10.2807 17.6327  40
  -1 -10   6 33.6381 19.8606   2
  -1 -10   6 16.1179 18.1364  10
  -1 -10   5 3150.32 76.3444  10
  -1 -10   4 4621.42 88.0792  40
   1  10  -4 4634.21 96.4019  28
  -1 -10   3 2155.06 65.9854  10
   1  10  -3 2142.69 65.1478  28
  -1 -10   3 2193.53 59.9540  40
   1  10  -3 2107.88 66.4664  19
   1  10  -3 2155.15 67.1496  18
  -1 -10   2 438.236 31.1445  40
  -1 -10   2 436.140 35.5012  10
   1  10  -2 669.743 43.7033  16
   1  10  -2 609.112 42.8532  18
   1  10  -1 19766.4 237.488  18
   1  10  -1 19569.8 237.906  16
  -1 -10   1 20045.0 234.891  10
   1  10   0 1736.56 65.5692  18
   1  10   0 1687.54 65.3012  16
  -1 -10   0 1829.43 62.0741  10
   1  10   0 1623.62 65.1132  19
   1  10   1 103.218 34.8257  18
  -1 -10  -1 212.614 31.3233  10
   1  10   1 97.1647 34.2972  19
   1  10   1 112.675 35.1552  16
   1  10   2 49137.8 462.531  16
   1  10   2 48866.8 460.894  18
  -1 -10  -2 49954.7 446.734  10
   1  10   2 48386.4 460.652  19
   1  10   3 143381. 1124.02  18
   1  10   3 144557. 1126.97  16
  -1 -10  -3 141799. 1101.58  10
   1  10   3 143062. 1124.87  19
   1  10   4 5267.85 115.835  18
   1  10   4 5459.54 118.097  16
  -1 -10  -4 5454.31 105.529  10
   1  10   4 5246.74 115.665  19
   1  10   5 35718.2 362.335  18
   1  10   5 35714.7 364.289  16
  -1 -10  -5 35130.0 342.713  10
   1  10   6 1554.89 63.8127  18
   1  10   6 1410.89 61.8116  16
   1  10   7 1891.52 67.6899  19
   1  10   7 1908.08 67.1869  18
   1  10   8 6133.50 115.911  19
   1  10   8 6037.21 114.458  18
   1  10   8 5945.00 114.502  16
  -1 -10  -9 62.0369 21.0154   7
  -1 -10 -10 2331.15 58.0638   7
  -1 -10 -11 6913.90 109.526  39
  -1 -10 -11 6904.74 101.021   7
   1  10  11 6756.57 112.367  25
  -1 -10 -12 2686.16 62.2444  39
  -1 -10 -12 2787.80 57.9060   7
   1  10  12 2614.33 64.6698  25
  -1 -10 -13 2302.63 52.3985  39
   1  10  13 2210.78 66.6521  37
   1  10  13 2361.09 57.2318  25
  -1 -10 -13 2290.39 48.2812   7
  -1 -10 -14 814.733 27.9307  39
   1  10  14 770.816 36.2887  37
   1  10  14 775.464 30.8731  25
   1  10  14 854.125 36.4634  20
  -1 -10 -14 790.823 26.1294   7
   1  11  -9 14.8197 9.90646  28
  -1 -11   8 185.334 14.4965  40
   1  11  -8 192.346 17.4180  28
   1  11  -8 171.310 17.7951  36
  -1 -11   7 376.772 20.8207  40
  -1 -11   7 392.940 24.2753   2
   1  11  -7 359.966 24.0614  28
  -1 -11   6 596.328 28.9406  10
  -1 -11   6 620.355 27.3588  40
  -1 -11   6 625.150 31.7060   2
   1  11  -6 605.675 30.9653  28
  -1 -11   5 2715.85 61.3511  10
  -1 -11   5 2769.20 57.5452  40
  -1 -11   5 2775.18 66.9232   2
   1  11  -5 2612.76 62.9347  28
  -1 -11   4 2149.94 57.7993  10
  -1 -11   4 2143.75 52.3731  40
   1  11  -3 370.690 32.3738  18
   1  11  -3 366.138 32.4266  16
  -1 -11   3 412.645 29.9164  10
  -1 -11   3 391.937 26.5860  40
   1  11  -3 414.143 33.6765  19
   1  11  -2 1935.31 63.3507  19
  -1 -11   2 1984.65 59.6634  10
   1  11  -2 1921.05 62.4556  18
   1  11  -2 1982.27 63.5726  16
   1  11  -1 22319.8 252.057  19
  -1 -11   1 22862.7 246.181  10
   1  11  -1 22354.1 251.850  18
   1  11  -1 22313.8 251.512  16
   1  11   0 2903.30 81.4089  19
   1  11   0 3030.41 82.5036  18
   1  11   0 2988.10 82.2044  16
   1  11   1 146.156 34.1244  19
   1  11   1 160.356 34.0616  16
   1  11   1 155.377 34.0062  18
   1  11   2 534.162 40.5104  36
   1  11   2 613.308 46.9274  18
   1  11   2 642.792 47.2855  19
   1  11   3 14199.7 194.430  36
   1  11   3 15316.1 203.616  19
   1  11   3 15320.3 203.044  18
   1  11   3 14601.4 200.819  16
   1  11   4 35644.4 361.166  19
   1  11   4 35825.0 362.671  16
   1  11   4 35382.0 361.154  18
  -1 -11  -5 4867.72 95.3419  10
   1  11   5 5024.36 102.854  20
   1  11   5 5398.84 112.469  19
   1  11   5 5345.77 112.074  16
   1  11   5 5480.71 113.323  18
  -1 -11  -6 312.508 28.7524  10
   1  11   6 320.597 36.7270  18
   1  11   6 293.490 35.6518  16
   1  11   6 336.464 37.4929  19
   1  11   6 256.881 31.1033  20
   1  11   7 83.7608 28.9325  19
   1  11   7 73.5019 24.5396  20
  -1 -11  -7 60.7461 21.3234  10
   1  11   7 54.2570 27.5703  18
   1  11   7 52.2171 27.5671  16
   1  11   8-0.75111 23.3127  20
   1  11   8 15.2958 24.6851  19
  -1 -11  -8 49.2251 19.4968  10
   1  11   8 18.6783 25.2593  16
   1  11   8 12.7162 24.1044  18
  -1 -11  -9 63.4833 19.6838  10
  -1 -11 -10 2065.42 52.8196  10
  -1 -11 -10 1947.40 53.1076  39
   1  11  10 2073.29 64.2876  20
  -1 -11 -11 87.2524 17.9926  10
  -1 -11 -11 100.375 20.2116  39
   1  11  11 98.6813 24.1697  20
  -1 -11 -12 6278.78 83.8087  10
   1  11  12 6066.09 106.637  37
  -1 -11 -12 6115.28 84.4834  39
   1  11  12 6217.82 98.0210  23
   1  11  12 6442.30 103.103  20
   1  11  13 54.2276 18.7060  37
  -1 -11 -13 60.9762 12.2885  39
   1  11  13 48.9683 18.2393  20
   1  12  -6 363.540 22.4722  36
   1  12  -5 1034.36 37.5506  36
  -1 -12   5 924.236 28.3067  10
   1  12  -4 108.799 20.6949  36
  -1 -12   4 99.5482 15.7134  10
  -1 -12   4 104.083 17.3834   2
  -1 -12   3 3680.45 66.5859  10
  -1 -12   3 3860.39 72.7163   2
   1  12  -3 3641.42 68.8895  16
  -1 -12   2 1309.05 41.6769  10
   1  12  -2 1317.58 46.2423  18
   1  12  -2 1375.27 47.6987  16
   1  12  -2 1288.97 46.4644  19
   1  12  -1 9266.17 132.147  16
   1  12  -1 9018.02 131.169  18
  -1 -12   1 9024.08 121.226  10
   1  12  -1 9047.18 136.434  36
   1  12  -1 9306.82 132.508  19
   1  12   0 8208.09 127.605  18
   1  12   0 8506.95 129.271  16
  -1 -12   0 8173.65 116.983  10
   1  12   0 8313.72 128.326  19
   1  12   1 4440.04 93.3350  18
   1  12   1 4430.37 93.4046  16
   1  12   1 4494.47 94.2102  19
  -1 -12  -1 4314.81 82.7113  10
  -1 -12  -2 534.746 32.8509  10
   1  12   2 547.992 41.0061  18
   1  12   2 557.414 41.9752  16
   1  12   2 456.199 34.1211  36
   1  12   2 551.040 36.3575  23
   1  12   2 565.298 42.3124  19
   1  12   3 968.669 49.7184  19
  -1 -12  -3 927.706 40.0113  10
   1  12   3 884.069 43.8193  23
   1  12   3 926.046 48.1956  18
   1  12   3 897.969 48.6705  16
   1  12   4 59.2077 27.9978  16
   1  12   4 59.1800 28.3317  19
   1  12   4 68.7395 24.8724  23
  -1 -12  -4 54.5724 20.0111  10
   1  12   4 70.9165 27.5945  18
   1  12   5 163.182 30.3962  18
   1  12   5 146.878 29.5349  16
   1  12   5 144.377 30.8244  19
   1  12   5 183.085 28.3398  23
  -1 -12  -5 146.879 21.5765  10
   1  12   6 1476.51 54.4733  18
   1  12   6 1474.12 54.9089  16
  -1 -12  -6 1373.44 44.3480  10
   1  12   6 1449.93 54.1448  19
   1  12   6 1336.25 48.1979  20
   1  12   7 545.755 35.4395  18
   1  12   7 555.795 36.4954  16
  -1 -12  -7 572.399 30.0113  10
   1  12   7 577.115 34.4492  20
   1  12   7 536.965 36.6268  19
   1  12   7 529.433 34.4978  37
   1  12   8 723.155 36.9376  20
   1  12   8 683.365 37.8863  37
  -1 -12  -8 650.846 30.1805  10
   1  12   8 730.395 40.9089  23
   1  12   9 1488.57 48.7630  20
  -1 -12  -9 1472.60 41.3115  39
  -1 -12  -9 1371.45 38.8951  10
   1  12   9 1476.28 51.5279  23
   1  12  10 407.331 27.9143  20
   1  12  10 370.753 29.1625  37
  -1 -12 -10 420.012 23.1655  39
  -1 -12 -10 391.319 21.2616  10
   1  12  10 418.558 30.1366  23
  -1 -12 -11 629.524 22.9679  39
   1  12  11 640.959 32.4553  37
   1  12  11 776.509 32.7016  23
   1  12  11 723.565 31.7042  20
   1  13  -3 585.541 25.6869  36
   1  13  -2 334.331 22.7171  36
   1  13  -1 191.776 21.0618  16
  -1 -13   1 179.967 15.1767  10
   1  13  -1 196.592 19.5870  36
   1  13   0 13.5957 18.3536  16
   1  13   0 4.70888 17.7910  19
  -1 -13   0 0.29710 11.5876  10
   1  13   0 18.2945 15.1632  36
   1  13   1 134.358 23.7467  16
  -1 -13  -1 132.303 16.0687  10
   1  13   1 116.688 17.9770  36
   1  13   1 121.765 23.1628  19
   1  13   2 1286.10 45.2798  19
   1  13   2 1253.29 45.2130  16
   1  13   3 420.442 25.4896  23
   1  13   3 448.033 31.6401  19
  -1 -13  -3 405.498 22.7687  10
   1  13   3 444.296 31.4807  16
   1  13   4 935.755 36.9635  23
   1  13   4 1051.01 42.2950  19
  -1 -13  -4 908.086 30.8505  10
   1  13   4 1041.24 42.2943  16
   1  13   5 818.949 35.7551  23
   1  13   5 804.480 37.4520  19
  -1 -13  -5 729.606 27.7665  10
   1  13   5 879.675 38.2760  16
  -1 -13  -6 202.366 17.3532  10
   1  13   6 230.443 24.4527  16
   1  13   6 220.571 23.4051  23
   1  13   7 4587.09 78.2433  23
  -1 -13  -7 4047.55 59.9083  10
   1  13   8 1172.73 38.8695  23
  -1 -13  -8 1054.14 28.5694  39
   2 -13  -5 5042.11 63.2488  39
   2 -13  -4 15019.8 146.744  10
   2 -13  -3 11515.8 125.316  10
  -2  13   3 12467.8 138.400  16
   2 -13  -2 2852.07 53.2582  10
  -2  13   2 3016.56 61.6127  16
   2 -13  -1 113.934 15.8261  10
  -2  13   1 129.257 21.0512  16
   2 -13   0 1339.32 34.6656  10
   2 -13   1-0.56752 11.2047  10
   2 -12  -9 31.7539 11.0237  39
   2 -12  -8 297.450 19.6845  10
   2 -12  -8 275.559 19.0433  39
   2 -12  -7 330.571 23.0384  10
   2 -12  -7 359.822 21.9005  39
  -2  12   6 121.264 24.2894  19
  -2  12   6 137.693 23.9554  16
  -2  12   6 100.625 19.2860  11
   2 -12  -6 126.078 19.6230  10
  -2  12   5 122.966 26.4791  19
  -2  12   5 97.2133 26.1681  16
   2 -12  -5 118.227 20.6917  10
  -2  12   5 104.078 20.5384  11
  -2  12   4 3520.68 80.5891  19
   2 -12  -4 3530.75 71.5050  10
  -2  12   4 3416.64 79.3895  18
  -2  12   4 3567.77 81.3300  16
  -2  12   3 171.848 29.6894  19
   2 -12  -3 216.835 24.5837  10
  -2  12   3 161.299 28.5157  18
  -2  12   3 220.466 31.2522  16
  -2  12   2 151.106 29.8952  16
  -2  12   2 180.245 30.5068  19
   2 -12  -2 153.189 22.4329  10
  -2  12   2 177.102 29.5488  18
  -2  12   1 239.143 31.7218  19
   2 -12  -1 259.756 25.9181  10
  -2  12   1 232.517 31.2888  16
  -2  12   1 263.433 30.9113  18
  -2  12   0 354.487 33.1256  19
   2 -12   0 389.698 28.3511  10
  -2  12   0 384.297 33.9253  16
  -2  12   0 391.320 33.0865  18
  -2  12  -1 125.781 26.5711  16
  -2  12  -1 146.286 24.8767  18
   2 -12   1 109.050 20.0947  10
  -2  12  -1 97.3832 25.3171  19
  -2  12  -2 2604.83 62.9921  16
   2 -12   2 2540.08 58.8658  10
  -2  12  -2 2430.84 61.4769  19
  -2  12  -3 7464.40 103.631  16
   2 -12   3 7638.26 104.777  10
  -2  12  -3 7665.25 104.202  19
   2 -12   4 31.1082 15.6076  10
   2 -12   5 995.402 31.9352  10
   2 -12   6 8.68993 10.2506  10
   2 -11 -11 1107.34 30.2229  10
   2 -11 -11 1085.17 30.1893  39
   2 -11 -10 2203.90 47.6686  10
   2 -11 -10 2118.08 46.8060  39
   2 -11  -9 15.8191 15.6356  10
   2 -11  -9-0.41741 15.3925  39
  -2  11   8 1365.57 50.3086  41
   2 -11  -8 1398.15 44.0676  39
  -2  11   8 1435.66 50.5517  11
   2 -11  -8 1482.69 46.1382  10
  -2  11   7 1760.24 58.8130  11
   2 -11  -7 1765.06 52.6035  10
  -2  11   7 1607.97 56.7898  41
  -2  11   7 1764.17 57.4508  19
  -2  11   7 1701.52 57.1512  16
  -2  11   7 1700.77 56.2789  18
  -2  11   6 277.707 30.0470  11
   2 -11  -6 266.143 26.9015  10
  -2  11   6 224.762 29.9701  41
  -2  11   6 264.896 33.1127  18
  -2  11   6 259.505 32.7266  19
   2 -11  -5 9.92000 20.2248  10
  -2  11   5 0.79969 21.0061  11
  -2  11   5 6.88975 27.5706  18
  -2  11   5 5.36850 26.7732  19
  -2  11   4 47.3530 23.8555  11
   2 -11  -4 54.1380 22.4398  10
  -2  11   4 52.6479 29.3206  18
  -2  11   4 44.2460 30.8651  19
   2 -11  -3 403.596 33.0212  10
  -2  11   3 441.842 37.4161  11
  -2  11   3 442.048 41.1559  18
  -2  11   2 1200.16 55.8137  11
   2 -11  -2 1256.41 50.8416  10
  -2  11   2 1208.04 50.0896   5
  -2  11   2 1216.68 57.2076  18
  -2  11   1 4175.91 101.070  11
   2 -11  -1 4121.21 90.0586  10
  -2  11   1 3999.62 89.7179   5
  -2  11   1 4212.72 98.5553  18
   2 -11   0 86.5278 24.4123  10
  -2  11   0 134.783 31.3823  18
  -2  11   0 61.9028 23.6849   5
   2 -11   1 2735.22 73.0165  10
  -2  11  -1 2765.10 74.3452   5
  -2  11  -1 2926.03 79.9831  19
  -2  11  -1 2832.33 78.3818  18
   2 -11   2 373.504 32.4913  10
  -2  11  -2 367.975 32.8545   5
  -2  11  -2 366.390 35.8328  18
  -2  11  -2 405.261 35.9883  19
   2 -11   3 713.994 38.6675  10
  -2  11  -3 774.241 40.4346   5
  -2  11  -3 691.552 40.1837  18
  -2  11  -3 717.491 40.7805  19
   2 -11   4 3274.43 73.9093  10
  -2  11  -4 3266.76 76.1463   5
  -2  11  -4 3187.96 71.9613  16
  -2  11  -4 3096.22 70.6580  18
  -2  11  -4 3169.58 70.7602  19
  -2  11  -5 1801.43 55.0700   5
   2 -11   5 1633.27 47.9551   2
   2 -11   5 1800.49 52.9095  10
  -2  11  -6 1373.29 45.6144   5
   2 -11   6 1270.41 39.7794   2
   2 -11   6 1425.39 44.4972  10
  -2  11  -7-1.71198 15.6652   5
   2 -11   7-0.81150 13.9811  10
  -2  11  -8 286.184 19.6569   5
   2 -10 -13 5513.34 69.1622  39
   2 -10 -12 650.767 27.4644  39
   2 -10 -12 599.626 27.5951   7
  -2  10  11 176.946 24.0152  41
   2 -10 -11 191.581 22.6299   7
   2 -10 -11 197.281 21.1554  39
   2 -10 -10 11.4862 20.4296   7
   2 -10 -10 13.0649 17.7347  39
  -2  10  10 22.1803 20.4446  41
  -2  10  10 7.58155 17.6154  11
   2 -10  -9 2980.52 68.9458  39
  -2  10   9 3029.51 77.5092  11
  -2  10   9 2927.12 80.2623  41
   2 -10  -9 2995.21 70.5093   7
  -2  10   8 658.422 41.4214  11
  -2  10   8 693.370 45.0657  41
   2 -10  -8 709.977 40.8548   7
  -2  10   7 126.245 29.9517  18
  -2  10   7 142.731 28.0212  11
  -2  10   7 145.480 31.0115  19
   2 -10  -7 147.518 28.5837   7
  -2  10   6 435.968 41.1238  18
  -2  10   6 481.780 39.6283  11
  -2  10   5 1872.82 71.4203  18
  -2  10   5 1838.45 68.2611  11
   2 -10  -4 1401.87 54.8219  10
  -2  10   4 1448.02 64.4978  18
  -2  10   4 1406.92 61.3837  11
   2 -10  -3 240.205 30.1994  10
   2 -10  -2 2892.67 78.4152  10
   2 -10  -1 14.4696 22.2784  10
   2 -10   0 8132.29 137.480  10
  -2  10  -1 2259.06 75.5379  18
  -2  10  -1 2169.56 71.3501   4
  -2  10  -1 2213.04 71.9224   5
   2 -10   1 2211.06 70.1851  10
  -2  10  -2 1438.09 59.9884  18
  -2  10  -2 1402.51 57.9062   4
  -2  10  -2 1393.00 59.0951   5
   2 -10   2 1411.61 56.9721  10
  -2  10  -3 1191.44 53.3788   4
  -2  10  -3 1263.59 54.9784  18
   2 -10   3 1280.93 49.3862  40
  -2  10  -4 7.30824 23.2200   5
  -2  10  -4 17.1262 20.9081   4
  -2  10  -4-13.6776 23.8081  18
   2 -10   4 13.5901 19.4163  40
  -2  10  -4-4.82753 24.5790  19
   2 -10   5 200.519 27.2342  10
  -2  10  -5 194.661 29.0500   5
   2 -10   6 11.1700 16.2251   2
   2 -10   6 1.30270 19.9797  10
  -2  10  -6 2.92159 22.4310   5
   2 -10   6 17.5291 18.5038  40
   2 -10   7 93.8433 18.2296   2
   2 -10   7 99.4851 22.1686  10
  -2  10  -7 99.6849 23.9848   5
   2 -10   7 90.8692 20.4109  40
   2 -10   8 52.1680 15.2368   2
   2 -10   8 73.6672 18.2765  40
  -2  10  -8 62.6744 21.0842   5
   2 -10   8 60.8335 18.0022  10
  -2  10  -9 597.637 31.5373   5
   2 -10   9 571.839 27.6737  40
  -2  10 -10 202.143 18.6905   5
   2 -10  10 186.124 16.5901  40
   2  -9 -14 493.951 22.3060  39
   2  -9 -14 460.077 21.9567   7
   2  -9 -13 6191.45 87.6182  39
   2  -9 -13 5972.61 85.8030   7
  -2   9  12 805.253 37.9773  11
   2  -9 -12 839.003 36.0513  39
  -2   9  12 786.536 41.1602  41
   2  -9 -12 780.490 35.0017   7
  -2   9  11 310.054 29.8042  11
   2  -9 -11 261.058 26.0192  39
   2  -9 -11 240.124 26.3201   7
  -2   9  11 259.235 31.8465  41
  -2   9  10 415.302 34.7278  11
  -2   9  10 377.205 37.0960  41
   2  -9 -10 395.785 32.4455   7
  -2   9   9 1020.19 51.0267  11
   2  -9  -9 1026.69 45.6562  39
   2  -9  -9 978.537 45.5963   7
  -2   9   8 1285.33 57.8816  11
   2  -9  -8 1188.92 50.6743   7
  -2   9   8 1125.93 58.9144  41
   2  -9  -7 6093.97 112.342   7
  -2   9   7 5979.91 119.142  18
   2  -9  -6 814.654 45.3725   7
  -2   9   6 816.427 48.7109  11
   2  -9  -5 2037.20 66.1195   7
  -2   9   5 2117.09 73.4657  11
   2  -9  -4 216.266 31.5979   7
  -2   9   4 180.949 30.7121  11
  -2   9   3 27.8092 24.6259  11
   2  -9  -3 43.7951 23.8117  10
  -2   9   2 2369.37 78.0741  11
   2  -9  -2 2304.17 69.2258  10
  -2   9   1 680.946 47.5690  11
   2  -9  -1 667.398 43.3675  10
  -2   9   0 37303.6 391.658  11
   2  -9   0 38127.9 370.244  10
   2  -9   1 9244.26 147.761  10
   2  -9   1 9437.22 139.723  40
  -2   9  -2 7662.27 138.872   5
  -2   9  -2 7356.83 143.322  11
   2  -9   2 7616.26 133.255  10
   2  -9   2 7324.71 120.916  40
  -2   9  -3 388.280 36.7830   4
  -2   9  -3 437.350 39.5529   5
   2  -9   3 416.126 37.1739  10
   2  -9   3 399.680 32.6130  40
  -2   9  -4 1668.28 65.7675   5
  -2   9  -4 1604.61 62.6166   4
   2  -9   4 1753.29 63.2616  10
   2  -9   4 1600.38 55.5451  40
  -2   9  -5 1540.40 62.7835   5
  -2   9  -5 1520.51 60.5396   4
   2  -9   5 1480.10 58.8135  10
   2  -9   5 1454.43 53.4749  40
  -2   9  -6 7.78601 24.4655   5
  -2   9  -6 5.11573 23.1826   4
   2  -9   6 19.8549 21.1377  10
   2  -9   6 13.9677 21.0007  40
  -2   9  -7 633.751 43.4655   5
  -2   9  -7 552.214 39.3323   4
   2  -9   7 569.627 35.6001   2
   2  -9   7 574.195 36.0993  40
  -2   9  -8 2910.03 79.2963   5
   2  -9   8 2781.08 68.9307   2
   2  -9   8 2870.94 73.5061  10
   2  -9   9 674.412 36.3637  10
   2  -9   9 670.097 35.2630  40
   2  -9   9 629.825 32.4254   2
  -2   9  -9 618.741 38.6101   5
   2  -9  10 831.756 34.8690  40
  -2   9 -10 764.632 35.6875   6
  -2   9 -10 830.314 39.8570   5
   2  -9  10 745.852 30.7792   2
  -2   9 -11 373.013 26.0577   5
   2  -9  11 371.057 23.2109  40
   2  -9  12 852.393 26.5677  40
   2  -8 -15 624.232 23.2530   7
   2  -8 -15 625.043 24.0523  39
   2  -8 -14 96.2377 17.5309   7
  -2   8  14 92.6522 21.6256  41
   2  -8 -14 125.477 19.1801  39
   2  -8 -13 357.696 27.8284  39
  -2   8  13 327.283 32.3523  41
   2  -8 -13 368.642 27.2021   7
  -2   8  13 332.521 28.0464  11
   2  -8 -12 1723.60 54.3486  39
   2  -8 -12 1736.03 52.5968   7
  -2   8  12 1653.46 63.7488  41
   2  -8 -12 1649.07 50.7036   3
  -2   8  12 1720.74 59.2361  11
   2  -8 -11 76.1389 23.0962   7
  -2   8  11 112.021 26.6493  11
   2  -8 -11 101.168 23.7608  39
   2  -8 -11 82.1785 21.5940   3
   2  -8 -10 403.639 34.2899  39
  -2   8  10 347.897 39.8427  41
   2  -8 -10 372.884 31.5660   3
  -2   8  10 461.822 38.3620  11
   2  -8  -9 164.627 27.7350   7
  -2   8   9 205.658 34.8732  41
   2  -8  -9 171.777 26.5323   3
   2  -8  -9 177.690 27.5226  39
  -2   8   8 905.563 54.4101  41
   2  -8  -8 893.107 44.9798   3
  -2   8   8 913.860 51.1008  11
   2  -8  -8 863.196 45.3246   7
   2  -8  -7 287.620 30.7311   3
   2  -8  -7 306.276 32.7818   7
  -2   8   7 286.653 34.1660  11
   2  -8  -6 279.428 32.5934   7
  -2   8   6 301.954 33.8186  11
   2  -8  -5 2184.13 65.5685   7
  -2   8   5 2100.67 70.4950  11
   2  -8  -4 224.240 30.7575   7
  -2   8   4 223.993 30.2972  11
   2  -8  -3 557.821 38.1898   7
  -2   8   3 545.414 40.1617  11
   2  -8  -2 236.429 31.0174   7
  -2   8   2 184.850 29.7341  11
  -2   8   1 17918.9 227.852  11
   2  -8  -1 18876.1 215.046  10
  -2   8   0 28964.8 316.234  11
   2  -8   0 29891.1 300.819  10
   2  -8   0 29631.6 289.615  40
  -2   8  -1 54921.2 505.598  11
   2  -8   1 55285.9 484.387  10
   2  -8   1 53782.1 468.685  40
  -2   8  -2 9681.57 161.065  11
   2  -8   2 9695.90 138.368  40
  -2   8  -3 1134.04 54.9753   5
   2  -8   3 1170.16 53.1116  10
   2  -8   3 1124.52 46.9771  40
  -2   8  -4 1441.07 59.7824   4
  -2   8  -4 1408.80 60.1818   5
   2  -8   4 1453.72 58.3077  10
   2  -8   4 1331.44 51.1971  40
  -2   8  -5 359.969 37.9179   5
  -2   8  -5 353.183 36.4287   4
   2  -8   5 365.098 35.5574  10
   2  -8   5 371.687 33.3860  40
  -2   8  -6 2141.42 74.3512   5
  -2   8  -6 2130.07 72.8915   4
   2  -8   6 2088.78 68.7403  10
   2  -8   6 2082.08 64.6674  40
   2  -8   7 14453.9 194.059  10
  -2   8  -7 14637.0 205.614   5
  -2   8  -7 14634.7 204.550   4
   2  -8   7 14721.0 187.658  40
   2  -8   8 33129.1 335.131  10
  -2   8  -8 32932.6 348.219   5
  -2   8  -8 33067.8 344.470   4
   2  -8   8 33449.4 327.866  40
   2  -8   9 17473.1 207.523   2
   2  -8   9 17868.2 209.609  40
   2  -8  10 7701.08 124.109  10
   2  -8  10 7616.05 118.939  40
  -2   8 -10 7636.90 130.845   5
   2  -8  10 7313.89 114.010   2
   2  -8  11 951.295 39.2289  40
  -2   8 -11 974.275 42.3133   6
  -2   8 -11 956.696 44.4220   5
   2  -8  11 877.789 35.1599   2
   2  -8  12 112.578 14.5809   2
  -2   8 -12 128.414 19.9348   6
   2  -8  12 113.984 18.4421  40
  -2   8 -13 350.866 21.1477   9
   2  -8  13 351.648 20.0810  40
   2  -7 -16 16.0321 11.1419  39
   2  -7 -15 105.456 16.6439   7
   2  -7 -15 109.208 18.3430  39
  -2   7  15 85.7396 20.4124  41
   2  -7 -14 18.9649 18.2039  39
  -2   7  14 28.1665 23.1394  41
   2  -7 -14 17.2461 17.2201   7
  -2   7  14 29.4133 18.4134  11
   2  -7 -13 59.8873 22.7641  39
   2  -7 -13 89.5638 21.7035   7
  -2   7  13 86.7878 27.3767  41
  -2   7  13 86.8947 23.6726  11
   2  -7 -13 103.155 20.0804   3
   2  -7 -12 591.241 35.7511   7
   2  -7 -12 531.240 33.6344   3
   2  -7 -12 548.829 37.5251  39
  -2   7  12 593.602 41.2464  11
   2  -7 -11 834.393 44.2012  39
   2  -7 -11 860.064 42.4323   7
   2  -7 -11 865.547 42.0361   8
  -2   7  11 781.470 51.7794  41
   2  -7 -11 934.123 42.3010   3
  -2   7  11 961.890 51.3460  11
   2  -7 -10 45.5008 24.2911  39
   2  -7 -10 29.7944 22.6745   8
   2  -7 -10 33.1749 23.2457   7
  -2   7  10 35.7626 28.8160  41
   2  -7 -10 31.2040 19.8468   3
  -2   7  10 22.9314 24.4832  11
   2  -7  -9 154.592 27.6879  39
  -2   7   9 139.807 33.4708  41
  -2   7   9 144.801 29.4108  11
   2  -7  -9 138.088 24.9749   3
   2  -7  -9 155.496 27.7877   8
   2  -7  -9 150.820 26.7640   7
  -2   7   8 1102.25 56.7461  41
   2  -7  -8 1037.81 45.4599   3
  -2   7   8 1067.78 53.9395  11
   2  -7  -8 1035.04 46.6585   7
   2  -7  -7 294.561 28.1294   3
  -2   7   7 265.807 32.8969  11
   2  -7  -7 277.847 29.5867   7
   2  -7  -6 308.420 29.3498   3
  -2   7   6 322.259 33.3616  11
   2  -7  -6 316.810 29.9206   7
  -2   7   5 2585.70 74.4873  11
   2  -7  -5 2523.14 65.3453   7
  -2   7   4 97.5568 23.1864  11
   2  -7  -4 91.1405 23.0448   7
  -2   7   3 215.877 26.7644  11
   2  -7  -3 212.773 26.4242   7
  -2   7   2 1031.86 45.7684  11
   2  -7  -2 1014.58 42.7622   7
  -2   7   1 8633.31 134.898  11
   2  -7  -1 8843.68 126.174   7
   2  -7   0 9415.07 132.019  10
   2  -7   0 9318.52 125.310  40
  -2   7   0 9356.07 142.201  11
  -2   7  -1 12586.0 170.865  11
   2  -7   1 12116.8 158.411  10
   2  -7   1 12111.0 149.128  40
  -2   7  -2 2503.89 72.5093  11
   2  -7   2 2385.26 65.3215  10
   2  -7   2 2419.69 60.6986  40
  -2   7  -3 725.210 43.7305  11
   2  -7   3 777.351 40.9072  10
   2  -7   3 777.492 37.5503  40
  -2   7  -4 1020.32 51.2735  11
   2  -7   4 995.126 46.6226  10
  -2   7  -4 1002.27 48.6045   4
  -2   7  -4 1020.75 49.9198   5
   2  -7   4 1039.95 43.9577  40
   2  -7   5 2334.49 70.1483  10
  -2   7  -5 2322.02 72.7001   4
  -2   7  -5 2314.52 72.9406   5
   2  -7   5 2205.00 63.7533  40
   2  -7   6 591.580 40.5827  10
  -2   7  -6 548.487 42.5831   5
  -2   7  -6 648.234 43.4519   4
   2  -7   6 706.507 41.2759  40
   2  -7   7 433.623 37.0323  10
  -2   7  -7 503.597 42.1723   5
  -2   7  -7 534.802 41.9816   4
   2  -7   7 548.738 37.8458  40
   2  -7   8 2702.01 77.4513  10
  -2   7  -8 2698.57 82.9793   5
  -2   7  -8 2646.44 81.2259   4
   2  -7   8 2603.62 73.3236  40
   2  -7   9 630.057 41.2306  10
   2  -7   9 623.828 37.6954   2
  -2   7  -9 625.814 45.2042   5
  -2   7  -9 638.309 43.8587   4
   2  -7   9 592.864 40.0834  40
   2  -7  10 3894.04 91.3129  10
   2  -7  10 4019.02 89.2069  40
   2  -7  10 3775.11 84.5339   2
  -2   7 -10 4037.82 96.6127   4
  -2   7 -10 3847.89 96.1430   5
   2  -7  11 908.548 39.5818   2
  -2   7 -11 851.671 45.2351   4
  -2   7 -11 889.645 48.2898   5
   2  -7  12 213.335 24.7981  40
  -2   7 -12 205.793 28.1882   5
   2  -7  12 206.582 20.7296   2
   2  -7  12 206.302 20.4605   1
  -2   7 -12 194.736 26.8768   6
   2  -7  13 427.472 23.3067  21
   2  -7  13 526.890 25.0718   2
  -2   7 -13 542.905 31.0127   6
  -2   7 -13 507.016 31.4374   9
   2  -7  13 522.266 28.3739  40
  -2   7 -14 406.710 22.9440   6
  -2   7 -14 364.174 22.8730   9
  -2   7 -14 336.153 23.1087   8
   2  -7  14 382.779 21.3833  40
   2  -6 -16 34.0996 13.3018   7
   2  -6 -16 56.5912 15.1793  39
  -2   6  16 43.7546 17.8738  41
  -2   6  15 435.356 32.9627  41
   2  -6 -15 468.566 28.4063  39
  -2   6  15 459.298 29.9526  11
   2  -6 -15 415.594 25.0307   7
  -2   6  14 3567.55 90.9728  41
   2  -6 -14 3606.32 71.4698   7
   2  -6 -14 3609.27 72.8055   8
  -2   6  14 3762.95 86.1465  11
   2  -6 -13 1016.99 42.1005   7
   2  -6 -13 971.171 42.2805   8
   2  -6 -13 1012.84 46.1007  39
   2  -6 -13 938.824 39.7825   3
  -2   6  13 1029.02 50.6510  11
   2  -6 -12 1661.37 53.3877   3
   2  -6 -12 1555.64 53.1974   9
   2  -6 -12 1634.55 53.9037   7
   2  -6 -12 1620.73 54.1189   8
  -2   6  12 1488.73 67.0301  41
  -2   6  12 1714.47 65.1427  11
   2  -6 -12 1564.14 57.9233  39
   2  -6 -11 3142.52 74.2292   3
   2  -6 -11 3192.45 75.6748   7
   2  -6 -11 3139.01 74.9676   8
   2  -6 -11 3049.12 74.3161   9
  -2   6  11 3158.16 94.8240  41
  -2   6  11 3303.43 90.5758  11
   2  -6 -11 3168.22 80.9764  39
   2  -6 -10 3593.59 79.9452   3
   2  -6 -10 3417.91 78.8220   7
   2  -6 -10 3435.47 78.7725   8
   2  -6 -10 3271.73 77.1546   9
  -2   6  10 3414.06 98.4414  41
  -2   6  10 3608.13 94.8370  11
   2  -6 -10 3484.28 84.8015  39
   2  -6  -9 2939.61 71.5408   3
   2  -6  -9 2828.40 71.2574   7
   2  -6  -9 2892.56 70.8271   8
   2  -6  -9 2835.56 70.0605   9
  -2   6   9 2740.15 85.4588  41
  -2   6   9 2943.02 83.9621  11
   2  -6  -9 2731.75 73.5452  39
   2  -6  -8 431.637 32.4058   7
   2  -6  -8 484.378 33.0366   8
   2  -6  -8 546.289 33.5077   9
  -2   6   8 491.001 40.8630  41
   2  -6  -8 454.605 30.7580   3
  -2   6   8 440.371 37.2642  11
   2  -6  -7 639.150 35.0618   7
   2  -6  -7 628.788 34.8514   8
  -2   6   7 618.585 40.4374  11
   2  -6  -6 2393.55 59.7092   7
   2  -6  -6 2441.33 59.7456   8
   2  -6  -6 2446.29 59.5460   3
  -2   6   6 2331.27 67.9191  11
   2  -6  -5 40995.1 358.387   7
   2  -6  -5 40548.3 357.866   3
  -2   6   5 41634.5 382.208  11
   2  -6  -4 8272.52 114.038   7
   2  -6  -4 8325.96 114.429   3
  -2   6   4 8556.66 127.779  11
   2  -6  -3 697.484 32.7569   7
   2  -6  -3 659.151 31.5231   3
  -2   6   3 691.508 35.9278  11
  -2   6   2 233.601 24.3512  11
   2  -6  -2 247.192 23.9740   7
  -2   6   1 1324.96 45.4579  11
   2  -6  -1 1389.20 41.8057  40
  -2   6   0 251.640 23.6087  11
   2  -6   0 242.701 21.8334  40
  -2   6  -1 277.171 26.0639  11
   2  -6   1 304.894 23.8527  40
   2  -6   2 21640.7 224.440  10
   2  -6   2 21617.3 217.197  40
  -2   6  -3 3719.80 83.0305  11
   2  -6   3 3873.94 79.4569  10
  -2   6  -4 18177.2 216.096  11
   2  -6   4 18210.3 207.920  10
   2  -6   4 18237.8 197.703  40
   2  -6   5 12.6806 19.9569  10
   2  -6   5 55.8394 22.2388  40
  -2   6  -5 10.2942 20.9426   4
   2  -6   6 343.201 32.2229  10
   2  -6   6 325.960 30.2085  40
  -2   6  -6 318.141 34.2422   5
  -2   6  -6 296.719 31.7679   4
   2  -6   7 10218.2 153.309  10
   2  -6   7 10278.1 147.495  40
  -2   6  -7 10330.7 160.676   5
  -2   6  -7 10407.8 161.432   4
   2  -6   8 2093.18 64.5281   2
   2  -6   8 2346.21 71.3258  10
   2  -6   8 2133.40 66.1009  40
  -2   6  -8 2278.25 74.3232   5
  -2   6  -8 2432.88 77.2744   4
   2  -6   9 87.7332 22.5655   2
   2  -6   9 109.144 26.8939  10
   2  -6   9 107.992 27.2892  40
  -2   6  -9 82.8485 27.0063   4
  -2   6  -9 81.9664 29.2836   5
   2  -6  10 433.882 32.6778   2
   2  -6  10 509.682 38.8886  10
  -2   6 -10 499.058 41.1058   5
  -2   6 -10 531.242 41.8802   4
   2  -6  10 484.071 37.7970  40
  -2   6 -11 5060.12 110.479   5
  -2   6 -11 5065.18 109.990   4
   2  -6  11 4980.02 97.5170   2
   2  -6  11 4984.01 100.983  40
  -2   6 -12 9.71401 24.6309   6
  -2   6 -12-1.59270 20.4030   4
  -2   6 -12 56.5860 25.0921   5
   2  -6  12 29.0559 16.4117   1
   2  -6  12 21.7954 16.6110   2
  -2   6 -13 2525.00 68.1477   6
   2  -6  13 2434.44 62.5613  40
   2  -6  13 2268.01 55.6965   1
   2  -6  13 2340.33 57.7414   2
  -2   6 -14 15.4947 18.7621   9
  -2   6 -14 12.6657 18.3255   6
   2  -6  14 45.4536 17.9513  40
   2  -6  14 21.0398 11.9240   2
  -2   6 -15 175.992 18.3146   6
  -2   6 -15 153.024 18.7409   9
   2  -6  15 138.804 15.6150  40
  -2   6 -15 140.448 18.0125   8
  -2   5  17 8677.94 106.930  41
   2  -5 -16 389.216 24.6579  39
  -2   5  16 383.126 30.3895  41
  -2   5  16 407.825 26.1624  11
   2  -5 -16 358.745 22.7540   8
   2  -5 -16 413.438 21.9377   7
   2  -5 -15 2299.61 59.4685  39
  -2   5  15 2180.33 68.4313  41
   2  -5 -15 2285.64 53.1323   7
   2  -5 -15 2275.70 54.8631   8
   2  -5 -15 2191.01 53.9340   9
  -2   5  15 2396.92 65.4610  11
   2  -5 -14 634.867 33.2984   7
   2  -5 -14 586.631 33.0547   8
   2  -5 -14 603.475 33.7418   9
  -2   5  14 549.861 43.7280  41
   2  -5 -14 595.970 31.6635   3
  -2   5  14 676.640 41.3854  11
   2  -5 -13 135.730 22.0295   3
  -2   5  13 114.400 32.1149  41
   2  -5 -13 119.565 26.7880  39
  -2   5  13 132.479 28.3217  11
   2  -5 -12 1569.58 52.8514   8
   2  -5 -12 1524.72 51.7796   7
   2  -5 -12 1545.79 59.0337  39
  -2   5  12 1649.01 70.6860  41
   2  -5 -12 1478.25 51.9612   9
   2  -5 -12 1585.12 52.1549   3
   2  -5 -11 16860.6 193.745   3
   2  -5 -11 16341.0 192.709   8
   2  -5 -11 16317.0 191.576   7
  -2   5  11 15901.5 228.121  41
   2  -5 -11 16314.0 205.826  39
   2  -5 -11 16144.9 192.372   9
   2  -5 -10 166539. 1261.57   8
   2  -5 -10 169347. 1261.98   7
  -2   5  10 166675. 1319.97  41
   2  -5 -10 169020. 1281.87  39
   2  -5 -10 165542. 1262.03   9
   2  -5  -9 19157.5 206.901   3
   2  -5  -9 18579.2 205.275   8
   2  -5  -9 18811.6 205.618   7
  -2   5   9 18503.4 238.701  41
   2  -5  -9 19143.2 217.518  39
   2  -5  -9 18472.8 205.689   9
   2  -5  -8 1673.37 50.1425   3
   2  -5  -8 1645.08 49.7721   8
   2  -5  -8 1651.78 50.1138   7
  -2   5   8 1562.10 60.9493  41
   2  -5  -8 1665.28 49.9038   9
   2  -5  -8 1696.74 53.9836  39
   2  -5  -7 4827.23 82.7750   8
   2  -5  -7 4922.68 84.1644   7
   2  -5  -7 4762.16 82.6068   9
  -2   5   7 4891.69 95.1799  11
   2  -5  -7 4956.30 84.4038   3
   2  -5  -6 172.561 20.9588   7
   2  -5  -6 173.392 20.1624   8
   2  -5  -6 148.280 19.8365   9
   2  -5  -6 202.509 20.4331   3
  -2   5   6 135.022 21.9962  11
   2  -5  -5 12649.8 141.946   3
  -2   5   5 12652.2 157.544  11
   2  -5  -4 1182.58 36.8326   3
  -2   5   4 1162.60 42.2465  11
   2  -5  -3 461.709 26.2473   7
   2  -5  -3 429.385 24.4894   3
   2  -5  -2 1785.70 44.4901   7
   2  -5  -2 1704.96 42.8830   3
   2  -5  -1 5760.77 83.6112   7
   2  -5  -1 5737.15 81.6033  40
   2  -5   0 5978.36 86.5910   7
   2  -5   0 5887.55 82.5520  40
   2  -5   1 20107.9 198.285  10
   2  -5   1 20514.8 194.499  40
   2  -5   2 900.792 35.2535  10
   2  -5   2 894.601 33.5738  40
  -2   5  -3 104.624 19.7067  11
   2  -5   3 123.494 21.1198  10
   2  -5   3 130.151 19.9531  40
  -2   5  -4 17797.1 201.108  11
   2  -5   4 17826.5 185.907  40
   2  -5   5 10017.8 137.328  10
   2  -5   5 9839.83 129.194  40
  -2   5  -5 10442.8 143.088   4
  -2   5  -5 10332.6 141.446   5
   2  -5   6 1293.32 48.0540  10
  -2   5  -6 1305.76 50.4679   5
   2  -5   7 2.69506 20.5443  10
   2  -5   7 38.3945 21.4024  40
  -2   5  -7 36.5572 23.5478   5
  -2   5  -7 20.7582 20.7599   4
   2  -5   8 2090.99 61.7734   2
   2  -5   8 2154.08 66.1133  10
   2  -5   8 2164.10 63.2388  40
  -2   5  -8 2257.00 69.8049   5
  -2   5  -8 2325.56 72.5233   4
   2  -5   9 1294.03 50.7387   2
   2  -5   9 1409.42 56.2316  10
   2  -5   9 1363.97 53.3441  40
  -2   5  -9 1455.97 59.7619   5
  -2   5  -9 1406.15 58.8986   4
   2  -5  10 125.329 23.8913   2
   2  -5  10 161.383 28.8674  10
  -2   5 -10 148.172 29.9781   4
  -2   5 -10 115.504 31.0205   5
   2  -5  10 135.434 28.5601  40
  -2   5 -11 325.765 35.6565   5
  -2   5 -11 327.735 35.2699   4
   2  -5  11 314.909 29.7340   2
   2  -5  11 347.898 33.8459  40
  -2   5 -12 75.8428 26.8811   4
  -2   5 -12 79.6683 27.4212   5
   2  -5  12 80.0454 25.3618  40
   2  -5  12 136.575 22.1226   2
   2  -5  12 82.4416 19.8139   1
  -2   5 -13 306.281 33.9232   6
   2  -5  13 351.150 26.5924   1
   2  -5  13 360.389 28.0218   2
  -2   5 -13 330.325 31.8250   4
  -2   5 -13 343.141 34.2828   5
   2  -5  14 502.911 27.2267   1
   2  -5  14 541.669 29.0102   2
  -2   5 -14 588.720 36.7195   6
  -2   5 -14 594.412 37.3379   9
   2  -5  14 572.238 33.0947  40
  -2   5 -15 971.009 38.6596   6
  -2   5 -15 983.546 39.4720   9
   2  -5  15 920.873 34.3153  40
  -2   5 -15 1020.94 39.9997   8
  -2   5 -16 2.66346 12.2468   6
  -2   5 -16-0.33666 13.6425   9
  -2   5 -16 8.02750 13.5817   8
   2  -4 -17 420.318 20.1811   8
  -2   4  17 455.945 28.1330  41
  -2   4  16 6.03940 17.2962  11
   2  -4 -16 3.74736 14.5506   9
   2  -4 -16 3.69797 14.7275   8
   2  -4 -16 16.2695 13.5736   7
  -2   4  16-1.92276 20.6638  41
   2  -4 -15 1099.51 38.5168   7
   2  -4 -15 1109.38 40.1979   8
   2  -4 -15 1136.91 45.0546  39
  -2   4  15 1072.70 52.3055  41
  -2   4  15 1192.02 48.7182  11
   2  -4 -15 1083.78 39.8155   9
   2  -4 -14 536.434 32.5040   8
   2  -4 -14 564.820 31.8418   7
   2  -4 -14 572.328 37.9319  39
   2  -4 -14 547.579 33.0304   9
   2  -4 -14 569.536 30.9847   3
   2  -4 -13 1308.44 47.6438   8
   2  -4 -13 1319.44 46.9557   7
   2  -4 -13 1415.51 56.2003  39
  -2   4  13 1330.54 64.0618  41
   2  -4 -13 1338.70 48.5857   9
   2  -4 -13 1364.32 46.7356   3
   2  -4 -12 30789.7 301.930   8
   2  -4 -12 31043.4 299.658   7
   2  -4 -12 31359.5 323.133  39
  -2   4  12 30858.3 349.503  41
   2  -4 -12 30911.6 303.075   9
   2  -4 -12 31892.3 300.715   3
   2  -4 -11 220393. 1591.74   3
   2  -4 -11 215647. 1593.95   8
   2  -4 -11 213517. 1589.66   7
  -2   4  11 214552. 1654.94  41
   2  -4 -11 218490. 1618.08  39
   2  -4 -11 213838. 1594.30   9
  -2   4  10 146164. 1122.30   1
   2  -4 -10 144080. 1087.75   3
   2  -4 -10 145079. 1093.05   8
   2  -4 -10 143078. 1089.31   7
  -2   4  10 143675. 1146.14  41
   2  -4 -10 143958. 1111.09  39
   2  -4 -10 145984. 1093.82   9
  -2   4   9 55492.9 480.289   1
   2  -4  -9 53717.1 452.346   3
   2  -4  -9 54416.6 456.613   8
   2  -4  -9 53890.7 453.789   7
  -2   4   9 54700.5 499.774  41
   2  -4  -9 54100.5 470.832  39
   2  -4  -9 54622.0 457.642   9
   2  -4  -8 8079.39 111.826   8
   2  -4  -8 8086.40 110.372   7
  -2   4   8 8246.34 134.080  41
   2  -4  -8 8274.83 112.847   9
  -2   4   8 8332.33 124.168   1
   2  -4  -8 8211.64 110.204   3
   2  -4  -7 371.834 24.0536   8
   2  -4  -7 345.951 23.4581   7
   2  -4  -7 342.612 22.8153   3
   2  -4  -6 1300.00 37.2548   3
   2  -4  -5 8577.30 104.760   8
   2  -4  -5 8707.21 104.792   7
   2  -4  -5 8771.28 105.400   9
   2  -4  -4 85716.0 658.266   8
   2  -4  -4 85827.4 658.445   9
   2  -4  -3 120772. 887.940   7
   2  -4  -3 121124. 887.984   8
   2  -4  -3 120872. 887.045   3
  -2   4   3 121435. 901.303  11
   2  -4  -2 325408. 2327.28   7
  -2   4   2 332071. 2341.37  11
   2  -4  -2 330832. 2328.63   3
  -2   4   1 90947.9 680.548  11
   2  -4  -1 90581.3 669.490  40
  -2   4   0 9739.21 113.648  11
   2  -4   0 9671.11 105.535  40
   2  -4   0 9761.08 109.207   7
  -2   4  -1 11030.2 123.455  11
   2  -4   1 10695.9 117.325  10
   2  -4   1 10802.8 115.500  40
   2  -4   2 6343.28 85.9812  10
   2  -4   2 6336.78 82.9023  40
  -2   4  -3 3218.66 63.1531  11
   2  -4   3 3171.84 60.8564  10
   2  -4   3 3235.61 57.9617  40
   2  -4   4 10049.2 125.332  10
   2  -4   4 9851.46 118.038  40
   2  -4   5 10288.2 131.912  10
   2  -4   5 10032.9 123.802  40
  -2   4  -5 10884.1 137.955   4
  -2   4  -5 10570.1 135.397   5
   2  -4   6 20138.9 206.381  40
  -2   4  -6 21285.2 222.875   4
   2  -4   7 684.330 36.4727  10
   2  -4   7 679.865 33.5973   2
  -2   4  -7 707.181 37.8997   5
  -2   4  -7 669.130 37.2798   4
   2  -4   8 8983.90 129.482   2
   2  -4   8 9181.40 135.851  10
   2  -4   8 9103.42 129.598  40
  -2   4  -8 9308.74 139.939   5
   2  -4   9 377.765 29.2706   2
   2  -4   9 375.486 32.8306  10
   2  -4   9 375.167 31.0990  40
  -2   4  -9 339.248 33.9621   5
  -2   4  -9 330.867 33.6429   4
   2  -4  10 1159.04 47.4576   2
   2  -4  10 1168.70 52.2960  10
  -2   4 -10 1225.31 56.0776   4
  -2   4 -10 1114.87 53.2002   5
   2  -4  10 1107.41 48.4682  40
  -2   4 -11 1963.84 69.4963   4
  -2   4 -11 1906.93 67.4939   5
   2  -4  11 1895.00 62.7507  40
   2  -4  11 1798.37 59.9533   2
  -2   4 -12 5093.55 110.405   6
  -2   4 -12 5208.40 112.981   4
  -2   4 -12 5166.86 111.933   5
   2  -4  12 5074.23 102.534  40
   2  -4  12 5100.44 99.8738   2
   2  -4  12 5027.11 98.0579   1
  -2   4 -13 4670.13 104.179   6
  -2   4 -13 4566.36 102.449   4
   2  -4  13 4498.50 94.9154  40
   2  -4  13 4762.18 93.8860   2
  -2   4 -14 99.2361 27.5091   9
  -2   4 -14 84.9499 27.6825   6
   2  -4  14 94.8165 19.8725   2
   2  -4  14 52.5109 18.5201   1
   2  -4  15 609.916 29.3123   2
  -2   4 -15 675.694 37.7416   6
  -2   4 -15 623.565 36.9514   9
   2  -4  15 573.711 31.9675  40
  -2   4 -15 656.805 37.3541   8
  -2   4 -16 4198.28 75.1623   6
  -2   4 -16 4300.30 76.1395   8
  -2   4 -16 4206.39 75.1079   9
  -2   4 -17 11.1577 11.8517   8
  -2   4 -17 15.8580 11.9676   9
  -2   3  17 309.177 22.5893  11
   2  -3 -17 294.558 18.3819   8
   2  -3 -17 303.778 18.2990   9
   2  -3 -16 534.857 27.0759   9
  -2   3  16 582.189 37.3579  41
   2  -3 -16 586.428 25.8372   7
   2  -3 -16 570.187 27.2659   8
   2  -3 -15 753.680 34.2045   9
   2  -3 -15 713.404 33.5317   8
   2  -3 -15 731.763 31.9787   7
   2  -3 -15 773.534 39.7549  39
  -2   3  15 718.353 45.5920  41
   2  -3 -14 3071.89 69.5229   8
   2  -3 -14 2988.31 66.2202   7
   2  -3 -14 2931.80 68.5988   9
   2  -3 -14 3086.49 78.3229  39
  -2   3  14 2876.20 87.6936  41
   2  -3 -14 3006.38 65.3751   3
  -2   3  13 210.034 29.3325   1
   2  -3 -13 186.387 22.4565   3
   2  -3 -13 189.222 23.3957   7
   2  -3 -13 185.755 24.5194   8
   2  -3 -13 168.417 23.9024   9
   2  -3 -13 164.844 29.6149  39
  -2   3  13 135.128 33.3051  41
   2  -3 -12 811.594 38.6573   7
   2  -3 -12 802.165 39.9044   8
   2  -3 -12 811.764 40.3668   9
   2  -3 -12 783.332 37.0371   3
  -2   3  12 857.612 47.0872   1
   2  -3 -12 839.729 47.2301  39
  -2   3  12 799.438 53.9391  41
   2  -3 -11 1993.54 57.0582   7
   2  -3 -11 2011.37 58.6782   8
   2  -3 -11 1895.86 58.0644   9
   2  -3 -11 1929.12 65.5506  39
  -2   3  11 1915.12 75.4065  41
   2  -3 -11 1991.09 55.9708   3
  -2   3  11 2049.79 67.3086   1
   2  -3 -10 4157.89 82.6447   6
  -2   3  10 4348.88 92.2292   1
   2  -3 -10 4139.62 79.1898   7
   2  -3 -10 4123.01 80.4165   8
   2  -3 -10 4167.24 81.3677   9
   2  -3 -10 4311.78 90.9067  39
  -2   3  10 4084.62 100.186  41
   2  -3  -9 9687.01 127.869   6
   2  -3  -9 9789.30 124.160   3
  -2   3   9 9910.01 139.964   1
   2  -3  -9 9655.18 124.274   7
   2  -3  -9 9686.54 126.226   8
   2  -3  -9 9592.50 126.360   9
   2  -3  -9 9669.14 135.590  39
  -2   3   9 9697.10 151.247  41
   2  -3  -8 2847.67 57.6167   3
  -2   3   8 2820.68 65.5343   1
   2  -3  -8 2753.80 57.6820   7
   2  -3  -8 2778.47 58.7577   8
   2  -3  -8 2875.65 59.7328   9
   2  -3  -8 2891.34 65.0415  39
   2  -3  -8 2882.53 60.7280   6
   2  -3  -7 3324.08 59.7400   3
  -2   3   7 3400.76 75.4946  41
   2  -3  -7 3361.43 66.5054  39
  -2   3   6 15.8156 13.5627   1
   2  -3  -6 6.41345 11.0603   3
   2  -3  -6 17.9149 12.9738   8
   2  -3  -6 21.8856 13.3379   9
   2  -3  -6 5.91837 12.5471   7
   2  -3  -5 4863.06 66.8890   3
  -2   3   5 4814.66 72.5847   1
   2  -3  -5 4862.78 68.7833   9
   2  -3  -5 4684.67 66.8585   7
   2  -3  -5 4847.53 68.3966   8
  -2   3   4 251.095 18.7199   1
   2  -3  -4 196.258 16.2228   3
   2  -3  -4 193.121 17.1666   9
   2  -3  -4 228.545 18.1054   8
   2  -3  -4 198.976 17.5170   7
   2  -3  -3 121951. 892.107   8
   2  -3  -3 122872. 891.663   7
   2  -3  -3 121113. 892.228   9
   2  -3  -2 2775.42 34.2485  34
   2  -3  -2 3108.04 36.5550  13
  -2   3   2 2909.45 50.6155  11
   2  -3  -2 2990.02 45.5855   3
   2  -3  -2 3217.89 47.8293   7
   2  -3  -2 2991.37 46.8422   8
   2  -3  -1 1519.80 24.5549  34
   2  -3  -1 1568.88 32.9459   7
  -2   3   1 1537.17 35.1113  11
   2  -3   0 70.8229 14.0250   7
   2  -3   0 90.9832 12.3137  40
  -2   3   0 62.2232 12.6064  11
   2  -3   0 75.3079 7.97900  24
   2  -3   1 8113.39 90.6267  10
   2  -3   1 8279.30 93.5051   7
   2  -3   1 8547.02 86.4850  27
  -2   3  -1 8471.66 95.1197  11
   2  -3   1 8670.47 78.6788  24
   2  -3   1 8457.87 89.7639  40
   2  -3   2 60.4477 9.82462  27
  -2   3  -2 80.8842 13.7690  11
   2  -3   2 106.384 14.6954  10
   2  -3   2 44.9706 6.96495  24
   2  -3   2 109.459 14.8295  40
   2  -3   3 7189.50 85.5181  40
  -2   3  -3 7298.32 91.6101  11
   2  -3   3 7294.36 90.3995  10
   2  -3   3 7370.16 80.3461  27
   2  -3   4 1264.93 35.3193  40
  -2   3  -4 1293.31 39.1091  11
   2  -3   4 1219.00 37.7594  10
   2  -3   4 1192.73 29.6809  27
   2  -3   5 40320.5 339.012  10
  -2   3  -5 41845.1 347.019   4
  -2   3  -5 40917.3 342.434   5
   2  -3   5 39424.5 329.388  40
   2  -3   5 38575.6 318.034  27
   2  -3   6 21.4670 18.4466  10
   2  -3   6 29.9501 18.4661  40
  -2   3  -6 39.7340 18.8665   4
  -2   3  -6 36.2663 19.5424   5
   2  -3   7 3181.30 64.2069  40
  -2   3  -7 3276.92 71.6768   4
   2  -3   8 2354.29 57.8578   2
   2  -3   8 2262.03 60.9451  10
   2  -3   8 2357.50 58.7671  40
  -2   3  -8 2387.79 63.7196   5
  -2   3  -8 2387.27 64.4344   4
   2  -3   9 692.603 34.8603   2
   2  -3   9 748.489 39.0206  10
  -2   3  -9 743.234 40.1393   5
   2  -3   9 673.007 36.3574  40
  -2   3 -10 9339.08 147.508   4
  -2   3 -10 9120.21 142.692   5
   2  -3  10 9038.15 132.859   2
   2  -3  10 9099.95 135.377  40
  -2   3 -11 8338.38 141.874   4
  -2   3 -11 8153.23 138.125   5
   2  -3  11 8445.69 132.382  40
   2  -3  11 7941.79 127.086   2
   2  -3  11 8041.57 125.596   1
  -2   3 -12 14364.7 195.782   6
  -2   3 -12 14017.5 193.797   5
  -2   3 -12 14200.1 198.259   4
   2  -3  12 13708.4 183.003  40
   2  -3  12 13837.6 177.666   1
   2  -3  12 13815.9 180.610   2
   2  -3  13 27985.2 286.853   2
   2  -3  13 27810.3 289.814  40
  -2   3 -14 1218.12 54.6805   6
   2  -3  14 1155.12 49.2625  40
   2  -3  14 1262.36 47.7175   2
  -2   3 -15 4625.05 94.9868   8
  -2   3 -15 4597.93 94.0300   6
   2  -3  15 4509.39 82.6205   2
  -2   3 -15 4610.19 94.8409   9
  -2   3 -16 3398.70 72.4306   8
  -2   3 -16 3205.52 70.3558   6
  -2   3 -16 3340.75 71.4413   9
  -2   3 -17 1304.20 38.5394   8
  -2   3 -17 1285.12 38.1117   9
  -2   3 -17 1276.48 37.7637   6
   2  -2 -17 848.902 26.8448   8
   2  -2 -17 824.951 26.5361   9
  -2   2  16 14.5813 22.1926  41
   2  -2 -16 4.67018 14.2329   9
   2  -2 -16 17.8353 14.2676   8
  -2   2  15 471.312 33.6353   1
   2  -2 -15 426.119 27.6975   9
  -2   2  15 456.740 38.5533  41
   2  -2 -15 438.419 27.6489   8
   2  -2 -15 460.919 26.5729   7
   2  -2 -14 34.9147 22.7352  39
   2  -2 -14 58.8643 17.9924   7
  -2   2  14 30.2725 27.8206  41
   2  -2 -13 3075.50 74.1142   6
   2  -2 -13 3194.61 69.3800   3
   2  -2 -13 3150.83 72.7762   9
   2  -2 -13 3154.05 69.8754   7
   2  -2 -13 3151.92 72.0310   8
  -2   2  13 3209.01 94.3218  41
   2  -2 -13 3208.11 83.1278  39
   2  -2 -12 190.844 24.8722   6
  -2   2  12 239.519 29.5287   1
   2  -2 -12 236.880 23.2753   3
   2  -2 -12 237.973 25.5219   9
   2  -2 -12 228.908 24.9179   8
  -2   2  12 239.293 36.9488  41
   2  -2 -12 237.071 31.5760  39
   2  -2 -11 1524.31 50.8597   6
  -2   2  11 1692.76 59.4546   1
   2  -2 -11 1579.88 47.4847   3
   2  -2 -11 1548.62 50.2819   9
   2  -2 -11 1573.22 50.1174   8
   2  -2 -11 1538.54 57.2081  39
  -2   2  11 1569.82 65.2474  41
   2  -2 -10 1557.57 48.7393   6
  -2   2  10 1591.08 55.0000   1
   2  -2 -10 1486.36 44.4301   3
   2  -2 -10 1456.87 46.9678   9
   2  -2 -10 1528.91 47.3082   8
   2  -2 -10 1561.25 54.2508  39
  -2   2  10 1532.07 61.3650  41
   2  -2  -9 702.097 32.3189   6
   2  -2  -9 521.953 26.7184   3
  -2   2   9 607.416 33.4527   1
   2  -2  -9 607.739 30.3855   9
  -2   2   9 720.021 41.7005  41
   2  -2  -9 605.668 30.1316   8
   2  -2  -8 7156.89 99.0647   6
   2  -2  -8 7378.28 107.775  39
   2  -2  -8 7157.29 94.9525   3
  -2   2   8 7345.98 108.345   1
   2  -2  -8 7224.27 99.3673   9
   2  -2  -8 7013.02 97.4280   8
   2  -2  -7 322.924 20.7204   8
   2  -2  -7 354.589 21.4301   6
   2  -2  -7 371.426 25.1631  39
   2  -2  -7 352.535 21.6060   9
  -2   2   7 355.223 28.0069  41
   2  -2  -7 340.758 19.7387   3
  -2   2   7 389.694 24.1470   1
   2  -2  -6 115.321 15.0276   8
   2  -2  -6 109.200 15.0605   6
   2  -2  -6 113.598 14.8865   9
   2  -2  -6 149.566 18.8018  39
  -2   2   6 131.146 21.6345  41
   2  -2  -6 112.341 13.3922   3
  -2   2   6 122.263 16.4330   1
   2  -2  -5 1605.47 36.4734   6
   2  -2  -5 1676.80 39.5595  39
   2  -2  -5 1652.35 35.3095  35
   2  -2  -5 1607.26 35.6737   8
   2  -2  -5 1579.69 35.1960  32
   2  -2  -5 1592.71 35.6875   9
  -2   2   5 1669.48 39.0833   1
   2  -2  -4 530.269 20.1570   9
  -2   2   4 573.499 21.8069   1
   2  -2  -4 517.804 18.3684   3
   2  -2  -4 503.993 19.3055   7
   2  -2  -4 498.372 19.7830   8
   2  -2  -4 526.217 16.1229  12
   2  -2  -4 492.190 15.0100  33
   2  -2  -3 1499.11 29.7441   9
   2  -2  -3 1464.10 29.4928   8
   2  -2  -3 1413.69 28.2489   7
   2  -2  -3 1408.84 23.6580  14
  -2   2   3 1399.60 29.9297   1
   2  -2  -3 1403.00 25.4774  12
   2  -2  -3 1385.73 25.6431  33
   2  -2  -2 9757.89 92.5016   9
   2  -2  -2 9768.93 91.7909   7
   2  -2  -2 9531.60 92.0025   8
   2  -2  -2 9715.65 85.1582  34
  -2   2   2 9323.65 90.9781   1
   2  -2  -2 9540.65 81.7722  14
   2  -2  -2 9182.27 87.5599  12
   2  -2  -1 7594.35 71.6676  34
   2  -2  -1 7712.85 70.3672  13
   2  -2  -1 7514.95 66.0858  14
   2  -2  -1 7752.75 77.6470   8
   2  -2  -1 7637.87 76.7231   7
   2  -2   0 2026.61 33.8807   7
   2  -2   0 2014.35 30.3960  34
   2  -2   0 2050.52 35.3558  27
  -2   2   0 2013.04 34.9763  11
   2  -2   0 2076.37 31.7119  24
   2  -2   0 2092.52 32.7195  40
   2  -2   1 1049.40 23.1884  40
   2  -2   1 1066.79 24.8363  27
  -2   2  -1 1065.29 25.2364  11
   2  -2   1 1062.74 21.7872  24
   2  -2   1 1051.96 23.4840  10
   2  -2   2 4910.77 55.4071  24
   2  -2   2 5087.06 59.5209  40
   2  -2   2 5122.76 62.5263  27
   2  -2   2 5261.94 61.4676  38
  -2   2  -2 5190.70 63.0949  11
   2  -2   2 4992.06 61.4566  10
   2  -2   3 35.7901 11.0984  40
   2  -2   3 25.7702 7.68845  24
   2  -2   3 24.2857 11.5667  10
   2  -2   3 19.7105 9.04861  38
   2  -2   3 37.1867 9.78090  27
   2  -2   4 1382.57 31.9247  40
   2  -2   4 1354.99 34.7395  10
  -2   2  -4 1356.92 34.5718  11
  -2   2  -5 51016.4 396.282   4
  -2   2  -5 49521.8 389.494   5
   2  -2   5 47857.5 386.388  10
   2  -2   5 46576.5 366.566  15
   2  -2   5 47424.0 372.320  38
   2  -2   5 49186.5 379.583  40
   2  -2   5 48199.0 376.328  35
  -2   2  -6 13065.9 143.767   5
  -2   2  -6 13616.8 148.190   4
   2  -2   6 13255.1 142.040  10
   2  -2   6 12707.2 133.426   2
   2  -2   6 12698.1 126.487  35
   2  -2   6 12238.9 125.539  32
   2  -2   6 12887.8 128.077  38
   2  -2   7 11626.6 136.746  10
  -2   2  -7 11486.6 137.982   5
  -2   2  -7 11676.9 141.962   4
   2  -2   8 240.361 20.5475   2
  -2   2  -8 215.437 24.3553   4
   2  -2   9 297.023 23.3921   2
  -2   2  -9 366.617 29.1006   4
  -2   2  -9 304.208 27.6272   5
   2  -2  10 17205.0 193.501   2
   2  -2  10 16814.0 189.590   1
  -2   2 -10 17385.9 208.685   4
  -2   2 -10 17125.9 203.375   5
   2  -2  11 4783.74 92.2208   2
   2  -2  11 4718.65 90.0001   1
  -2   2 -11 4623.04 97.8267   5
  -2   2 -11 4768.67 102.029   4
   2  -2  12 4626.98 91.5104   1
   2  -2  12 4719.58 94.9977   2
  -2   2 -12 4695.95 103.880   6
  -2   2 -12 4582.93 102.314   4
  -2   2 -12 4741.47 100.960   5
  -2   2 -13 2882.56 80.9948   6
   2  -2  13 2582.62 72.2867  40
   2  -2  14 35771.5 344.201   2
  -2   2 -14 36975.1 365.480   9
  -2   2 -15 279.023 32.2125   9
  -2   2 -15 299.889 32.9326   6
  -2   2 -15 296.660 33.3922   8
  -2   2 -16 40.2620 21.1936   6
  -2   2 -16 37.0067 21.8958   8
  -2   2 -16 24.3212 20.8928   9
  -2   2 -17 536.813 28.9224   9
  -2   2 -17 531.342 28.4841   6
  -2   2 -17 533.168 29.2663   8
  -2   2 -18 4177.02 62.6339   9
  -2   2 -18 4235.91 62.5371   8
  -2   2 -18 4076.43 61.4748   6
   2  -1 -17 219.638 18.4217  13
   2  -1 -17 282.776 16.6319   9
   2  -1 -16 142.402 16.4027  14
  -2   1  16 214.814 23.7379   1
   2  -1 -16 188.085 18.1630   8
   2  -1 -16 191.266 18.8068   9
  -2   1  15 895.389 49.2236  41
   2  -1 -15 771.479 33.4715  14
  -2   1  15 918.447 43.4036   1
   2  -1 -15 834.031 34.5916   8
   2  -1 -15 870.505 35.7928   9
   2  -1 -14 1350.45 47.5723   6
  -2   1  14 1284.24 60.5589  41
   2  -1 -14 1276.64 43.0350   7
   2  -1 -13 113.491 27.4571  39
  -2   1  13 129.015 26.3087   1
   2  -1 -13 69.8539 21.3214   6
  -2   1  13 90.5786 30.2705  41
   2  -1 -13 75.3534 20.2412   9
   2  -1 -13 88.3031 21.5022   8
   2  -1 -12 38.6302 25.5305  39
   2  -1 -12 19.8401 15.3385   3
  -2   1  12 20.4679 20.6489   1
   2  -1 -12 125.999 21.3892   6
   2  -1 -12 130.007 21.3954   8
   2  -1 -12 51.1085 19.2467   9
  -2   1  12 54.1647 29.8123  41
  -2   1  11 2515.88 79.7491  41
   2  -1 -11 2395.29 69.8943  39
   2  -1 -11 2400.86 57.8108   3
  -2   1  11 2664.77 72.2882   1
   2  -1 -11 2453.81 63.0610   6
   2  -1 -11 2509.32 61.9827   8
   2  -1 -11 2434.47 62.0402   9
   2  -1 -10 212.856 27.4138  39
  -2   1  10 190.319 29.5562  41
  -2   1  10 200.814 24.5651   1
   2  -1 -10 221.272 23.1729   6
   2  -1 -10 222.501 20.1148   3
   2  -1 -10 206.858 22.1430   8
   2  -1 -10 225.620 22.8766   9
  -2   1   9 763.276 41.6855  41
  -2   1   9 781.427 35.8464   2
  -2   1   9 795.680 37.2265   1
   2  -1  -9 801.569 33.2271   6
   2  -1  -9 861.267 34.1062   9
   2  -1  -9 846.873 34.0769   8
  -2   1   8 105.666 16.8728   2
   2  -1  -8 117.342 16.8580   6
  -2   1   8 90.8840 22.9968  41
   2  -1  -8 88.9398 20.1653  39
   2  -1  -7 404.128 21.8596   8
  -2   1   7 377.370 23.4475   1
  -2   1   7 419.508 23.5892   2
   2  -1  -7 378.361 25.5977  39
  -2   1   7 382.533 28.8966  41
   2  -1  -7 393.373 21.8275   9
  -2   1   6 25.4642 18.5389  41
   2  -1  -6 56.2251 11.1870  12
   2  -1  -6 33.6008 12.3961   6
   2  -1  -6 214.561 16.5813   8
  -2   1   6 124.873 17.0005   1
   2  -1  -6 155.867 15.9162   9
   2  -1  -6 21.2549 16.0922  39
   2  -1  -5 4145.63 54.4595  32
  -2   1   5 4213.00 61.4310   2
  -2   1   5 4339.07 63.7798   1
  -2   1   5 4442.72 70.3391  41
   2  -1  -5 4208.07 53.2494  12
   2  -1  -5 4412.51 59.6604   9
   2  -1  -5 4132.64 54.6247  31
   2  -1  -5 4413.84 64.3414  39
   2  -1  -5 4314.17 58.7382   8
   2  -1  -5 4170.09 54.1438  35
   2  -1  -5 4184.74 55.3682   3
   2  -1  -5 4378.13 60.0546   6
   2  -1  -4 211.932 15.2682  35
   2  -1  -4 207.259 13.4630   8
   2  -1  -4 208.330 13.7283   9
   2  -1  -4 192.874 11.5441   3
  -2   1   4 196.996 14.5371   1
  -2   1   4 244.145 14.4130   2
   2  -1  -4 200.162 16.0946  39
   2  -1  -4 183.785 12.4130  12
   2  -1  -4 203.084 11.4233  33
   2  -1  -4 201.825 15.1389  32
   2  -1  -4 221.738 14.1765   6
   2  -1  -3 21243.5 178.595  35
   2  -1  -3 20553.7 170.677   7
   2  -1  -3 21278.4 172.897   8
   2  -1  -3 20775.8 171.671  12
   2  -1  -3 21559.3 173.612   9
   2  -1  -3 21832.2 175.489   6
   2  -1  -3 21732.9 176.766  39
  -2   1   3 21094.5 176.783   1
   2  -1  -3 21411.0 170.891  33
   2  -1  -3 21193.8 178.552  32
   2  -1  -2 246.230 12.0704  12
   2  -1  -2 216.100 10.9221   8
   2  -1  -2 206.975 10.2981   7
   2  -1  -2 223.446 11.5761  33
   2  -1  -2 200.640 14.6148  32
   2  -1  -2 213.765 9.76992   3
  -2   1   2 202.120 10.3721   1
   2  -1  -2 205.730 10.0038  34
   2  -1  -2 203.832 14.7708  35
   2  -1  -2 187.131 9.69381  14
   2  -1  -1 5782.71 56.6126  21
   2  -1  -1 5877.05 57.4207  22
   2  -1  -1 5662.65 58.6213  34
   2  -1  -1 5930.59 67.3731  35
  -2   1   1 5673.82 55.2505   1
   2  -1  -1 5922.48 56.6700   3
   2  -1  -1 6014.61 68.2999  27
   2  -1  -1 5786.44 58.1284   8
   2  -1  -1 5816.06 57.2046   7
   2  -1  -1 5837.88 58.4760   9
   2  -1  -1 5819.26 60.3342  13
   2  -1  -1 5653.12 60.1562  12
   2  -1  -1 5766.97 57.1204  14
   2  -1   0 49825.4 365.925  24
   2  -1   0 48620.3 354.449  22
   2  -1   0 49235.7 361.780  34
   2  -1   0 50387.1 371.855  27
   2  -1   0 49167.7 359.315   7
   2  -1   0 48637.9 362.453  12
   2  -1   0 49010.5 360.758  13
  -2   1   0 49532.1 361.621  11
   2  -1   1 20886.4 173.565  27
   2  -1   1 20946.1 165.297  25
   2  -1   1 20463.1 167.225  24
   2  -1   1 19743.6 157.846  22
   2  -1   1 20570.5 172.751  35
   2  -1   1 20536.2 159.537  40
   2  -1   1 21288.8 174.572  38
   2  -1   1 20363.8 161.551  14
   2  -1   1 20035.8 166.276  12
  -2   1  -1 20619.7 164.075  11
   2  -1   1 20060.6 162.675  13
   2  -1   2 571.871 21.0224  37
   2  -1   2 788.644 21.7936  38
   2  -1   2 533.430 15.0522  40
   2  -1   2 523.688 19.0416  27
   2  -1   2 676.399 18.7810  24
   2  -1   2 904.632 18.7751  25
   2  -1   2 563.951 16.3759  10
   2  -1   2 559.195 16.4123  20
  -2   1  -2 529.819 16.0284  11
   2  -1   2 780.198 21.7537  29
   2  -1   2 563.925 20.5117  35
   2  -1   3 24771.0 196.171  40
   2  -1   3 24140.3 193.808  25
   2  -1   3 25080.7 203.126  24
   2  -1   3 25032.7 201.103  10
  -2   1  -3 25022.7 201.410  11
   2  -1   3 24868.5 194.899  20
   2  -1   3 25257.0 206.728  32
   2  -1   3 25268.8 201.905  29
   2  -1   3 25272.3 206.670  35
   2  -1   3 25060.4 206.212  38
   2  -1   3 25920.9 211.831  37
   2  -1   4 868.232 24.8120  35
   2  -1   4 1229.83 25.1362  29
   2  -1   4 841.315 23.3596  15
   2  -1   4 820.838 24.6868  32
  -2   1  -4 893.262 26.6212   4
   2  -1   4 942.783 21.6656   2
   2  -1   4 837.848 24.0513  10
   2  -1   4 822.911 18.0860  20
   2  -1   4 908.464 24.7659  38
   2  -1   4 858.504 25.8949  37
   2  -1   4 1134.28 24.5648  40
   2  -1   5 7290.59 81.2810  31
   2  -1   5 7342.90 79.3973  15
   2  -1   5 7363.45 86.1880  10
   2  -1   5 7269.32 79.7556   2
   2  -1   5 7516.86 85.4994  38
   2  -1   5 7701.25 87.3590  37
   2  -1   5 7170.56 80.9002  17
  -2   1  -5 7373.13 87.5780   5
  -2   1  -5 7580.42 91.0549   4
   2  -1   5 7280.69 81.1643  35
   2  -1   5 7235.39 81.4442  32
   2  -1   6 39.3067 13.6431  31
  -2   1  -6 27.8045 17.3464   4
   2  -1   6 24.2182 11.8871   2
   2  -1   6 36.2522 15.0444  37
   2  -1   6 34.4079 13.7507  32
   2  -1   6 49.5548 11.2362  15
   2  -1   6 32.1403 12.2396  17
   2  -1   6 41.3924 16.0338  10
   2  -1   6 44.2502 13.9830  35
  -2   1  -7 5011.59 78.3626   5
  -2   1  -7 5070.56 81.4200   4
   2  -1   7 4913.57 71.0050   2
  -2   1  -8 955.035 36.8659   5
  -2   1  -8 977.950 38.4183   4
   2  -1   8 973.574 32.7715   2
  -2   1  -9 22559.2 236.103   4
   2  -1   9 22708.2 220.713   2
   2  -1   9 22638.9 217.708   1
  -2   1 -10 3775.48 80.2264   5
   2  -1  10 3906.89 74.0093   1
   2  -1  10 3996.51 76.3379   2
  -2   1 -11 2208.61 66.9426   6
  -2   1 -11 2151.77 63.3774   5
  -2   1 -11 2187.81 66.1986   4
   2  -1  11 2157.04 57.3574   1
   2  -1  11 2143.63 58.4962   2
  -2   1 -12 10403.0 155.613   6
  -2   1 -12 10182.6 153.941   4
   2  -1  12 10073.5 140.645   1
   2  -1  12 10172.3 143.661   2
  -2   1 -13 10128.6 156.748   9
  -2   1 -13 10363.2 157.173   6
   2  -1  13 9808.14 144.045   2
  -2   1 -14 2435.41 73.2658   6
  -2   1 -14 2512.93 75.4724   8
  -2   1 -14 2488.76 73.9442   9
   2  -1  14 2310.69 64.6505   2
  -2   1 -15 441.694 35.1832   6
  -2   1 -16 6865.82 112.938   6
  -2   1 -16 7061.78 114.827   9
  -2   1 -16 7070.18 115.029   8
  -2   1 -17 156.495 21.0055   6
  -2   1 -17 146.765 21.3565   9
  -2   1 -17 141.392 21.1358   8
  -2   1 -18 423.904 22.2582   6
  -2   1 -18 438.920 23.1415   9
  -2   1 -18 381.094 22.0909   8
   2   0 -17 117.495 13.3837  14
   2   0 -17 152.041 16.4266  13
   2   0 -16 113.097 15.7786   9
  -2   0  16 124.062 20.6351   1
   2   0 -16 103.010 16.2295  14
   2   0 -16 125.657 15.8405   8
   2   0 -15 5603.24 87.3189   8
  -2   0  15 5855.01 105.243   1
  -2   0  15 5575.62 113.500  41
   2   0 -15 5503.88 87.7659   9
  -2   0  14 751.339 47.5892  41
   2   0 -14 725.660 36.3534   6
   2   0 -14 707.141 34.4473   8
   2   0 -14 753.151 35.9332   9
  -2   0  13 134.094 32.4565  41
  -2   0  13 172.209 26.7142   1
   2   0 -13 151.195 22.5480   6
   2   0 -13 150.845 22.5067   8
   2   0 -13 164.934 22.2414   9
   2   0 -12 481.098 37.5270  39
  -2   0  12 446.642 40.9143  41
  -2   0  12 520.078 36.9626   1
   2   0 -12 504.818 31.8679   9
   2   0 -12 470.652 30.3513   8
   2   0 -12 477.184 31.4164   6
   2   0 -11 161.244 21.7800   6
   2   0 -11 158.646 27.4760  39
   2   0 -11 187.355 22.7207   8
   2   0 -11 174.605 22.4708   9
  -2   0  11 163.284 31.2277  41
  -2   0  11 165.212 25.4027   1
  -2   0  11 164.200 23.7471   2
  -2   0  10 1344.58 50.0590   1
  -2   0  10 1247.75 47.7331   2
   2   0 -10 1305.71 43.7700   8
   2   0 -10 1304.07 43.8908   9
   2   0 -10 1305.98 44.1307   6
   2   0 -10 1295.05 50.2718  39
  -2   0  10 1261.69 55.9244  41
  -2   0   9 6181.27 103.484   1
  -2   0   9 6120.64 101.644   2
   2   0  -9 5965.42 91.5191   8
   2   0  -9 6002.05 93.0327   6
  -2   0   9 6121.18 111.467  41
   2   0  -9 5849.32 91.4294   9
   2   0  -8 17802.1 193.186  39
  -2   0   8 17583.3 203.175  41
   2   0  -8 18016.2 182.027   6
   2   0  -7 31503.6 273.719   8
   2   0  -7 31843.6 274.405   9
   2   0  -7 32170.7 287.840  39
  -2   0   7 32504.8 299.067  41
  -2   0   7 32250.2 287.589   1
  -2   0   7 32607.5 286.133   2
  -2   0   6 58941.8 465.435   1
   2   0  -6 59234.7 454.102   9
   2   0  -6 58805.6 453.313   8
  -2   0   6 58167.9 474.368  41
   2   0  -6 59408.8 466.211  39
   2   0  -6 58289.6 454.792   6
   2   0  -5 297.765 17.5387   6
   2   0  -5 348.463 16.1729  35
  -2   0   5 249.611 18.6307   1
  -2   0   5 229.304 17.8391   2
   2   0  -5 280.871 16.7957   9
   2   0  -5 282.405 17.1007   8
   2   0  -5 252.185 20.5972  39
  -2   0   5 248.869 22.3690  41
   2   0  -5 336.718 16.0618  31
   2   0  -5 346.573 16.2534  32
   2   0  -4 25428.3 206.428   6
   2   0  -4 24769.9 203.198  33
   2   0  -4 25315.6 204.453  35
  -2   0   4 25457.2 212.178   2
  -2   0   4 25618.5 213.685   1
   2   0  -4 25406.6 205.095   9
   2   0  -4 25486.2 204.626   8
   2   0  -4 25974.4 214.186  39
  -2   0   4 25009.0 218.890  41
   2   0  -4 25023.2 204.477  31
   2   0  -4 25399.2 204.590  32
   2   0  -3 26751.7 212.707  31
   2   0  -3 26779.9 213.042  39
  -2   0   3 26542.5 218.416  41
   2   0  -3 26657.0 212.225  35
   2   0  -3 26620.0 206.134   9
  -2   0   3 26118.1 210.705   2
  -2   0   3 26123.2 212.351   1
   2   0  -3 25944.0 199.695  21
   2   0  -3 26780.9 212.511  32
   2   0  -3 26278.2 208.856  33
   2   0  -3 26284.6 205.110   8
   2   0  -3 25864.1 199.892   3
   2   0  -3 26447.8 207.230   6
   2   0  -2 3963.09 50.7037  32
   2   0  -2 3846.28 46.9229  33
   2   0  -2 3793.66 47.3628  14
   2   0  -2 3905.43 48.7894  16
   2   0  -2 3774.19 38.9142   7
   2   0  -2 3756.65 40.9955   8
   2   0  -2 3906.77 49.0960  19
   2   0  -2 3990.48 51.2043  31
   2   0  -2 3692.02 43.7340  28
   2   0  -2 4067.49 51.3875  35
   2   0  -2 3780.81 47.0047  34
   2   0  -2 3854.93 41.3908  21
   2   0  -2 3937.49 43.3168   6
  -2   0   2 3811.60 44.9205   1
  -2   0   2 3887.76 44.3367   2
   2   0  -2 3864.86 37.6115   3
   2   0  -2 3885.75 41.8950   9
   2   0  -1 44533.4 335.888  19
   2   0  -1 46366.4 343.301  20
   2   0  -1 42893.5 328.816  36
   2   0  -1 44142.6 331.587  34
   2   0  -1 45532.4 338.759  35
   2   0  -1 44654.3 321.691   8
   2   0  -1 45045.9 338.806  31
   2   0  -1 43729.8 331.749  14
   2   0  -1 44602.9 336.046  16
  -2   0   1 42743.6 322.634   1
  -2   0   1 43524.2 320.980   2
   2   0  -1 44450.3 318.144   3
   2   0  -1 42408.3 329.389  28
   2   0  -1 47290.6 342.101  27
   2   0  -1 44363.3 325.238  26
   2   0  -1 46077.4 343.212  25
   2   0  -1 44980.5 340.618  23
   2   0  -1 45266.0 333.017  22
   2   0  -1 44324.1 326.770  21
   2   0  -1 44642.8 322.155   9
   2   0  -1 44079.3 332.984  33
   2   0  -1 46013.5 339.144  32
   2   0  -1 44289.9 332.844  12
   2   0  -1 45800.7 335.081  13
   2   0   0 53501.4 396.380  35
   2   0   0 52183.1 389.078  34
  -2   0   0 52103.6 374.981   3
   2   0   0 53366.8 397.029  31
   2   0   0 52976.6 393.422  16
   2   0   0 52272.3 387.329  14
   2   0   0 52142.6 391.215  33
   2   0   0 53500.7 396.506  32
   2   0   0 51580.6 382.829  26
   2   0   0 52729.6 388.257  28
   2   0   0 53959.5 398.589  27
   2   0   0 52756.5 394.548  24
   2   0   0 53943.4 397.173  25
   2   0   0 52404.6 386.528  22
   2   0   0 52499.9 386.403  21
   2   0   0 53672.1 396.266  23
   2   0   0 54090.9 398.274  20
   2   0   0 52648.2 393.262  19
   2   0   0 54310.0 401.008  38
   2   0   0 55406.6 403.102  37
   2   0   0 51912.7 388.887  36
   2   0   0 51607.3 389.274  12
   2   0   0 52908.0 390.552  13
   2   0   1 59820.9 444.188  35
   2   0   1 59648.8 438.419  34
  -2   0  -1 59827.9 427.212   3
   2   0   1 59976.8 438.507  28
   2   0   1 59703.2 446.927  27
   2   0   1 59775.5 442.128  24
   2   0   1 59935.4 441.614  25
   2   0   1 59065.5 434.073  22
   2   0   1 60221.9 442.403  23
   2   0   1 59865.0 437.007  21
   2   0   1 58777.7 440.792  19
   2   0   1 60101.4 443.661  20
   2   0   1 59082.0 444.121  32
   2   0   1 59191.4 440.959  16
   2   0   1 59602.6 436.050  14
   2   0   1 59823.9 442.313  30
   2   0   1 61486.3 449.313  29
   2   0   1 59098.9 444.579  31
   2   0   1 58959.4 439.628  36
   2   0   1 59698.6 447.773  38
   2   0   1 61322.4 450.873  37
   2   0   1 58798.4 437.173  12
  -2   0  -1 59809.5 426.809  11
   2   0   1 59521.6 437.911  13
   2   0   2 254898. 1799.31  35
   2   0   2 252709. 1799.56  32
   2   0   2 255799. 1795.92  16
   2   0   2 253413. 1793.03  14
   2   0   2 260870. 1802.40  29
   2   0   2 253209. 1794.11  30
   2   0   2 255984. 1799.90  31
   2   0   2 250978. 1802.23  27
   2   0   2 253563. 1796.27  28
   2   0   2 254320. 1793.87  25
   2   0   2 252675. 1798.21  24
   2   0   2 262414. 1795.90  23
   2   0   2 255486. 1795.79  20
   2   0   2 255345. 1795.77  19
   2   0   2 254331. 1792.87  12
  -2   0  -2 254669. 1781.17  11
   2   0   2 255374. 1794.52  13
   2   0   2 254742. 1801.78  38
   2   0   2 259847. 1806.12  37
   2   0   2 256331. 1797.57  36
   2   0   3 205801. 1455.70  35
   2   0   3 205846. 1458.03  17
   2   0   3 207475. 1450.69  20
   2   0   3 204351. 1451.43  19
   2   0   3 204052. 1455.79  32
   2   0   3 205067. 1456.04  31
   2   0   3 207878. 1456.18  29
   2   0   3 205840. 1450.03  30
   2   0   3 204998. 1451.46  16
   2   0   3 205599. 1457.49  15
   2   0   3 203774. 1450.85  12
   2   0   3 206022. 1456.40  24
   2   0   3 209296. 1449.24  23
   2   0   3 208569. 1443.29  10
   2   0   3 205734. 1459.55  38
   2   0   3 203718. 1456.92  36
   2   0   3 206276. 1462.37  37
   2   0   3 202100. 1433.57   2
   2   0   4 8252.94 85.3012  35
   2   0   4 7940.60 85.7331  17
   2   0   4 8433.91 91.4968  37
   2   0   4 8153.94 85.2208  32
   2   0   4 7876.26 80.2492  16
   2   0   4 8023.34 85.3687  15
   2   0   4 8233.85 85.4583  31
   2   0   4 8615.68 86.6333  29
  -2   0  -4 8037.87 85.2159   4
  -2   0  -4 7805.93 80.7208   5
   2   0   4 8225.27 87.9808  24
   2   0   4 8623.28 79.4063  23
   2   0   4 8158.48 80.8193  10
   2   0   4 7912.82 80.3340  19
   2   0   4 7712.13 79.3423  20
   2   0   4 7970.07 73.0019   2
   2   0   4 7922.27 71.1205   1
   2   0   5 4554.15 57.4836  35
   2   0   5 4575.17 60.0403  17
   2   0   5 4406.91 56.8615  31
   2   0   5 4641.51 59.8611  15
   2   0   5 4437.51 57.1396  32
  -2   0  -5 4544.17 59.5088   5
  -2   0  -5 4830.69 64.3364   4
   2   0   5 4573.45 51.7482   1
   2   0   5 4516.65 50.8280  23
   2   0   5 4419.42 53.8939  20
  -2   0  -5 4547.18 55.7792  39
   2   0   5 4649.75 65.3385  37
   2   0   6 30241.5 240.975  31
  -2   0  -6 30127.8 252.591   5
  -2   0  -6 30549.4 258.596   4
   2   0   6 30455.9 244.440   2
   2   0   6 30703.4 242.258   1
   2   0   6 30336.3 240.734  35
   2   0   6 30011.4 240.562  32
   2   0   6 31256.9 259.104  37
  -2   0  -6 30538.2 248.376  39
   2   0   6 30380.3 247.799  17
   2   0   6 29771.0 239.198  20
   2   0   6 30252.2 246.839  15
   2   0   7 1357.94 37.2286  37
   2   0   7 1387.18 38.9613  41
  -2   0  -7 1407.52 36.3426  39
   2   0   7 1316.50 32.6575   2
   2   0   7 1348.28 31.7429   1
   2   0   7 1414.53 32.3574  17
  -2   0  -7 1412.86 39.9477   4
  -2   0  -7 1363.61 37.0694   5
  -2   0  -8 121.010 19.3387   4
  -2   0  -8 107.464 17.1711   5
   2   0   8 115.858 17.1539  37
  -2   0  -8 120.596 18.4355  39
   2   0   8 106.219 13.5988   1
   2   0   8 135.782 19.9221  41
  -2   0  -9 6454.31 96.3594   5
  -2   0  -9 6444.31 101.088   4
   2   0   9 6523.73 100.759  41
  -2   0  -9 6300.48 94.0686  39
   2   0   9 6591.06 90.3871  21
   2   0   9 6512.56 89.6845   1
   2   0   9 6547.80 91.4837   2
   2   0  10 3628.96 69.8538   2
  -2   0 -10 3580.69 76.8867   6
  -2   0 -10 3471.05 71.5198  39
  -2   0 -10 3533.11 77.0343   4
   2   0  11 12640.3 153.179   1
   2   0  11 12758.8 156.371   2
  -2   0 -11 12348.3 164.257   4
  -2   0 -11 12882.1 167.391   6
  -2   0 -12 1409.48 54.8374   6
  -2   0 -12 1398.03 54.6571   9
   2   0  12 1417.99 48.3093   2
   2   0  12 1389.46 47.1992   1
  -2   0 -13 941.801 48.0885   9
  -2   0 -13 954.330 48.9534   8
  -2   0 -13 987.466 48.0986   6
  -2   0 -14 244.500 30.4462   9
  -2   0 -14 285.288 31.9189   8
  -2   0 -14 264.120 30.6419   6
  -2   0 -15 9.89104 21.6716   8
  -2   0 -15 16.9326 21.4606   9
  -2   0 -15 23.6351 20.8355   6
  -2   0 -16 64.4775 21.6853   8
  -2   0 -16 40.8295 20.8102   9
  -2   0 -16 37.8793 20.7143   6
  -2   0 -17 10.5047 17.7179   8
  -2   0 -17 17.9265 17.2394   9
  -2   0 -17 16.0965 16.5682   6
  -2   0 -18 550.228 26.1023   9
  -2   0 -18 515.502 25.1795   6
  -2   0 -18 527.165 25.8931   8
   2   1 -17 3.08346 10.4836  13
  -2  -1  17 0.70307 11.8123   1
   2   1 -17 9.29210 9.97003  14
  -2  -1  16 406.487 26.6695   1
   2   1 -16 357.105 22.8548  14
   2   1 -15 126.990 17.8125   8
   2   1 -15 114.892 19.6695  14
   2   1 -15 107.840 18.6887   6
  -2  -1  15 141.085 23.2373   1
   2   1 -15 125.757 17.5248   9
   2   1 -14 5199.74 87.8245   8
  -2  -1  14 5420.58 105.851   1
   2   1 -14 5170.12 90.7886   6
   2   1 -14 5309.23 89.6966   9
   2   1 -13 2419.21 61.2861   8
  -2  -1  13 2539.14 73.7459   1
  -2  -1  13 2300.58 77.6285  41
   2   1 -13 2345.12 61.1452   9
   2   1 -12 5583.51 98.2316   6
   2   1 -12 5694.86 97.8388   8
  -2  -1  12 5569.42 120.625  41
   2   1 -12 5731.98 98.6233   9
   2   1 -11 62.2509 18.2689   8
   2   1 -11 61.0486 18.1901   9
  -2  -1  11 56.4171 27.7733  41
  -2  -1  11 66.5914 20.7522   2
  -2  -1  11 69.5779 22.0699   1
   2   1 -11 50.2286 17.9446   6
   2   1 -10 3808.11 75.7141   6
   2   1 -10 3715.56 74.5802   8
  -2  -1  10 3854.29 85.6044   1
  -2  -1  10 3892.11 84.1849   2
   2   1 -10 3549.84 83.0571  39
  -2  -1  10 3629.59 89.9723  41
   2   1 -10 3682.46 74.1192   9
   2   1  -9 3893.92 73.0710   6
   2   1  -9 3863.73 72.6497   8
  -2  -1   9 4045.54 83.2688   1
  -2  -1   9 3941.81 88.8078  41
   2   1  -9 3884.49 72.7148   9
   2   1  -8 18654.9 203.346  39
  -2  -1   8 18737.0 213.058  41
  -2  -1   8 19656.8 204.719   2
  -2  -1   8 19523.1 206.397   1
   2   1  -8 18976.9 190.465   6
   2   1  -7 1308.35 36.4751   8
  -2  -1   7 1334.99 41.6310   1
   2   1  -7 1243.43 41.7245  39
  -2  -1   7 1195.76 44.4425  41
   2   1  -7 1261.91 36.0780   9
   2   1  -6 38841.3 316.780   6
   2   1  -6 39175.7 316.379   9
   2   1  -6 39113.1 315.464   8
  -2  -1   6 38984.7 329.346   2
   2   1  -6 39377.6 330.294  39
  -2  -1   6 38172.1 335.365  41
   2   1  -5 229642. 1603.54   6
   2   1  -5 229827. 1602.52   9
   2   1  -5 228312. 1601.55   8
   2   1  -5 222282. 1590.30  32
   2   1  -5 220396. 1589.91  31
  -2  -1   5 229027. 1614.67   2
  -2  -1   5 222295. 1620.88  41
   2   1  -5 227512. 1616.32  39
   2   1  -4 10270.9 98.8053  16
   2   1  -4 10393.3 99.2261  35
   2   1  -4 10725.2 99.5889   8
   2   1  -4 10509.9 99.7199  32
   2   1  -4 10501.8 99.7788  31
  -2  -1   4 10669.8 108.755   2
   2   1  -4 10637.1 101.004   6
   2   1  -4 10677.2 99.8213   9
   2   1  -4 10332.0 98.8111  19
   2   1  -4 10027.7 95.8358  17
   2   1  -4 10556.1 109.873  39
  -2  -1   4 10201.1 111.501  41
   2   1  -3 18388.8 157.755  18
   2   1  -3 18679.0 156.901  17
   2   1  -3 18516.3 151.108   8
   2   1  -3 18714.2 159.180  32
   2   1  -3 19017.0 159.602  31
   2   1  -3 18823.0 159.184  35
   2   1  -3 18510.3 160.810  33
   2   1  -3 18670.9 158.368  16
  -2  -1   3 18979.5 161.493   2
   2   1  -3 19090.0 153.399   6
   2   1  -3 18851.1 167.073  23
   2   1  -3 18767.2 158.436  19
   2   1  -3 18693.2 151.823   9
   2   1  -3 19103.9 163.443  39
  -2  -1   3 19007.9 165.160  41
   2   1  -2 86728.4 640.939  18
   2   1  -2 87886.8 625.757   8
   2   1  -2 89375.1 643.254  35
   2   1  -2 87517.0 641.869  33
   2   1  -2 89720.9 643.542  32
   2   1  -2 90613.9 644.142  31
   2   1  -2 88006.4 641.567  16
   2   1  -2 87763.1 638.336  39
  -2  -1   2 88800.2 640.083  41
   2   1  -2 88911.6 651.564  20
   2   1  -2 88190.4 641.375  19
   2   1  -2 86941.6 635.818  21
   2   1  -2 88703.6 649.155  23
  -2  -1   2 87365.0 636.939   4
   2   1  -2 88412.6 627.853   6
   2   1  -2 88393.1 626.465   9
  -2  -1   2 88317.6 636.768   2
   2   1  -1 4124.25 53.9572  38
   2   1  -1 3624.02 51.6124  37
   2   1  -1 3689.21 49.7853  17
   2   1  -1 3773.45 49.0717  18
   2   1  -1 3767.60 53.8073  20
   2   1  -1 3793.62 49.2052  19
   2   1  -1 3675.67 46.6366  34
   2   1  -1 3839.18 50.6268  35
   2   1  -1 3718.86 46.5037  36
   2   1  -1 3862.42 50.4738  27
   2   1  -1 3897.32 45.9454  26
   2   1  -1 3819.61 47.1471  28
   2   1  -1 3710.96 53.3237  25
   2   1  -1 3879.09 53.5431  23
   2   1  -1 3755.02 49.1359  22
   2   1  -1 3747.65 45.1547  21
  -2  -1   1 3830.62 41.1997   2
  -2  -1   1 3683.79 40.5543   4
   2   1  -1 3776.44 49.4916  13
   2   1  -1 3843.07 49.5266  16
   2   1  -1 3783.54 47.6153  14
   2   1  -1 3851.63 50.7170  31
   2   1  -1 3586.55 54.2386  29
   2   1  -1 3765.50 48.0285  33
   2   1  -1 3786.71 50.4430  32
   2   1   0 844568. 5825.52  21
   2   1   0 845779. 5837.54  37
   2   1   0 865963. 5834.46  32
   2   1   0 855548. 5834.29  31
   2   1   1 384399. 2690.02  33
   2   1   1 385867. 2695.35  32
   2   1   1 388769. 2697.09  15
   2   1   1 381024. 2695.95  20
   2   1   1 385814. 2692.38  19
   2   1   1 381360. 2694.95  31
   2   1   1 384660. 2697.70  30
   2   1   1 380178. 2699.89  29
   2   1   1 386841. 2689.99  28
   2   1   1 385840. 2685.62  26
   2   1   1 386819. 2696.55  27
   2   1   1 378919. 2694.26  24
   2   1   1 384247. 2694.89  25
   2   1   1 383798. 2687.51  21
   2   1   1 386367. 2695.47  23
   2   1   1 377842. 2687.78  22
   2   1   1 390573. 2692.02  36
   2   1   1 382994. 2687.68  34
   2   1   1 386886. 2695.03  35
   2   1   1 384710. 2692.45  18
   2   1   1 387368. 2695.98  17
   2   1   1 385228. 2692.83  16
   2   1   1 383880. 2698.37  38
   2   1   1 384873. 2699.10  37
   2   1   1 384091. 2686.89  12
   2   1   2 473077. 3337.58  31
   2   1   2 479559. 3338.73  30
   2   1   2 477034. 3342.03  29
   2   1   2 482317. 3341.02  15
   2   1   2 473014. 3341.36  38
   2   1   2 478511. 3342.89  37
   2   1   2 479066. 3340.07  17
   2   1   2 480903. 3335.30  16
   2   1   2 482564. 3334.99  18
  -2  -1  -2 478364. 3318.37   4
   2   1   2 471042. 3335.04  25
   2   1   2 486927. 3337.24  23
   2   1   2 472849. 3337.74  24
   2   1   2 474069. 3332.00  21
   2   1   2 479326. 3334.95  19
   2   1   2 472031. 3337.12  20
   2   1   2 472887. 3337.23  35
   2   1   2 482977. 3336.79  36
   2   1   2 473657. 3332.14  33
   2   1   2 474679. 3337.67  32
   2   1   4 3287.64 48.2581  35
   2   1   4 3580.40 52.5654  17
   2   1   4 3517.10 47.7855  18
   2   1   4 3518.26 51.2358  36
   2   1   4 3473.16 54.3634  37
   2   1   4 3227.43 47.8824  32
   2   1   4 3415.33 47.5881  16
   2   1   4 3658.00 52.6940  15
   2   1   4 3225.83 47.8618  31
   2   1   4 3247.68 44.9217  12
   2   1   4 3801.80 48.9439  23
   2   1   4 3365.56 51.6747  24
   2   1   4 3312.35 47.2264  21
   2   1   4 3251.20 35.8011   1
  -2  -1  -4 3492.62 40.4528   5
  -2  -1  -4 3405.13 45.1434   4
   2   1   4 3448.16 47.6140  19
   2   1   5 20358.5 175.258  35
   2   1   5 20436.6 182.916  17
   2   1   5 20325.9 173.415  18
   2   1   5 20407.6 173.882  16
   2   1   5 20596.3 182.738  15
   2   1   5 19909.6 166.269   2
   2   1   5 20140.1 164.869   1
   2   1   5 20530.0 175.673  31
   2   1   5 20119.0 175.069  32
  -2  -1  -5 20549.8 178.404   4
   2   1   5 20170.3 173.973  23
   2   1   5 20892.2 179.067  21
   2   1   5 20325.0 173.486  19
  -2  -1  -5 20076.0 171.377  39
   2   1   5 21116.1 189.645  37
   2   1   5 20967.4 183.442  36
   2   1   5 20657.3 174.297  41
   2   1   6 10694.1 104.078  35
   2   1   6 10841.5 104.290  31
   2   1   6 10757.3 104.266  32
   2   1   6 10689.7 102.789   2
   2   1   6 10715.3 101.106   1
  -2  -1  -6 10649.9 107.533  39
   2   1   6 10991.6 110.686  41
   2   1   6 10365.1 102.985  23
   2   1   6 11209.9 102.954  19
   2   1   6 11118.6 120.508  37
   2   1   6 11106.5 103.019  16
   2   1   6 10839.6 113.451  15
  -2  -1  -6 10928.9 113.338   4
  -2  -1  -6 10517.4 106.190   5
   2   1   6 10987.7 110.681  21
   2   1   6 10798.6 112.841  17
   2   1   7 865.630 27.1528  21
   2   1   7 837.735 24.0280   1
   2   1   7 788.717 24.3168   2
  -2  -1  -7 840.149 28.9782  39
   2   1   7 834.756 29.2136  41
   2   1   7 847.310 28.3170  17
  -2  -1  -7 813.887 27.3758   5
  -2  -1  -7 772.545 29.0894   4
   2   1   7 851.418 31.8037  37
   2   1   8 19504.7 177.194   1
  -2  -1  -8 19419.6 191.702   6
   2   1   8 19409.4 191.439  37
   2   1   8 19391.3 189.534  41
  -2  -1  -8 18859.4 184.923  39
  -2  -1  -8 18840.5 182.522   5
  -2  -1  -8 19425.5 191.825   4
   2   1   8 19607.4 180.500  21
  -2  -1  -9 27185.8 254.604   6
  -2  -1  -9 26475.2 252.505   4
  -2  -1  -9 26150.0 247.571  39
   2   1   9 27339.0 254.831  41
   2   1   9 26778.3 241.117   2
   2   1   9 27081.5 239.911   1
   2   1   9 26896.8 250.827  37
  -2  -1 -10 50422.6 428.325   9
  -2  -1 -10 50767.6 427.863   6
   2   1  10 49502.3 412.415   2
   2   1  10 49209.8 427.349  41
  -2  -1 -10 48673.5 418.760  39
  -2  -1 -11 16620.1 193.219   6
   2   1  11 16100.7 178.789   1
   2   1  11 16076.4 193.471  41
  -2  -1 -12 11408.4 156.272   9
  -2  -1 -12 11029.8 153.787   6
  -2  -1 -12 11235.2 155.424   8
   2   1  12 10835.6 142.725   1
  -2  -1 -13 1778.82 60.5402   8
  -2  -1 -13 1857.55 61.3789   9
  -2  -1 -13 1625.60 55.3473  39
  -2  -1 -13 1769.96 59.2463   6
  -2  -1 -14 197.827 27.3958   6
  -2  -1 -14 217.992 28.5227   9
  -2  -1 -14 225.104 29.5589   8
  -2  -1 -15 4230.23 90.5316   6
  -2  -1 -15 4380.75 91.4676   9
  -2  -1 -15 4322.23 91.6920   8
  -2  -1 -16 174.944 23.7266   6
  -2  -1 -16 223.468 26.2492   9
  -2  -1 -16 245.549 26.4561   8
  -2  -1 -17 184.950 21.7297   6
  -2  -1 -17 171.233 22.8108   8
  -2  -1 -17 188.997 23.1480   9
  -2  -1 -18 4034.05 67.1633   6
  -2  -1 -18 4256.90 68.8952   8
  -2  -1 -18 4231.61 68.9327   9
  -2  -1 -19 143.506 14.0628   7
   2   2 -17 1.75694 9.65111  13
  -2  -2  17 7.44120 13.1728  40
  -2  -2  17-1.46983 10.2055   1
   2   2 -16 609.287 28.1609  13
   2   2 -16 588.884 27.3368  14
   2   2 -15 347.114 22.2298   6
   2   2 -15 346.804 25.6019  14
  -2  -2  15 403.829 29.1606   1
   2   2 -14 2262.58 55.9580   6
  -2  -2  14 2481.33 68.7270   1
  -2  -2  13 5215.30 105.447   1
  -2  -2  13 5007.78 101.491   2
  -2  -2  12 589.486 39.5595   1
  -2  -2  12 494.192 42.5551  41
   2   2 -12 532.177 31.9034   6
  -2  -2  11-0.77331 20.1477   1
  -2  -2  11 15.1095 18.9212   2
  -2  -2  11 6.98338 25.0979  41
   2   2 -11 28.7062 17.6736   6
   2   2 -11 5.05432 16.8742   9
   2   2 -10 1611.22 49.0150   8
  -2  -2  10 1657.81 57.7217   1
  -2  -2  10 1752.77 58.1004   2
  -2  -2  10 1559.77 60.8098  41
   2   2 -10 1587.87 48.7669   9
   2   2 -10 1615.25 49.3628   6
   2   2  -9 1409.29 44.1895   8
  -2  -2   9 1556.73 52.2048   2
  -2  -2   9 1531.82 53.0223   1
  -2  -2   9 1354.99 53.7506  41
   2   2  -9 1455.75 44.4282   6
   2   2  -9 1415.03 43.5246   9
  -2  -2   8 3251.86 71.1000   2
  -2  -2   8 3174.37 71.0058   1
   2   2  -8 3114.95 61.6424   6
  -2  -2   7 22136.8 218.505   2
   2   2  -7 21531.7 202.992   9
   2   2  -7 21630.8 202.484   8
   2   2  -6 2308.43 45.7632   8
  -2  -2   6 2141.65 50.6693   2
   2   2  -6 2254.22 45.5639   6
  -2  -2   6 2187.19 53.9668  41
   2   2  -6 2273.24 45.2847   9
  -2  -2   5 8507.04 107.710  41
   2   2  -5 8590.89 93.3970   8
   2   2  -5 8659.67 94.4143   6
   2   2  -5 8772.04 94.3462   9
   2   2  -4 2068.23 37.7795  18
   2   2  -4 2256.45 37.7615   6
  -2  -2   4 2056.39 44.5782  41
   2   2  -4 2116.92 42.4623  23
  -2  -2   4 2276.73 41.3222  10
   2   2  -4 2263.26 37.4526   9
   2   2  -4 2155.24 38.3616  32
   2   2  -4 2181.39 38.5801  31
   2   2  -4 2085.03 38.0385  16
   2   2  -4 2108.37 44.5429  29
  -2  -2   4 2307.98 45.3183   2
   2   2  -4 2040.42 37.5288  19
   2   2  -3 10054.6 100.699  18
   2   2  -3 9758.36 94.2270  17
   2   2  -3 10106.0 100.948  16
   2   2  -3 10172.1 101.813  31
   2   2  -3 10155.0 101.578  32
   2   2  -3 10095.7 108.600  29
   2   2  -3 9865.98 97.8846  15
   2   2  -3 10409.1 93.2807   6
  -2  -2   3 10275.0 104.845  41
   2   2  -3 10408.7 107.800  23
   2   2  -3 10089.0 92.4981   9
  -2  -2   3 10211.4 98.4340  10
  -2  -2   3 10565.3 105.701   2
   2   2  -3 10422.5 109.457  20
   2   2  -3 10011.6 100.664  19
   2   2  -2 6036.63 70.0150  37
   2   2  -2 6003.37 70.2468  16
   2   2  -2 5992.53 69.8777  18
   2   2  -2 5842.29 51.3182   3
   2   2  -2 6007.73 70.9440  35
   2   2  -2 5988.11 70.8300  32
   2   2  -2 6026.03 70.7853  31
   2   2  -2 6297.50 76.8263  29
   2   2  -2 6023.46 68.8238  15
   2   2  -2 6060.51 70.6815  14
  -2  -2   2 5491.30 61.4559   4
   2   2  -2 6084.00 56.2040   6
   2   2  -2 6174.20 76.9292  25
   2   2  -2 6403.24 75.9470  23
   2   2  -2 6084.46 75.7703  20
   2   2  -2 6084.54 70.4615  19
  -2  -2   2 5607.91 61.5104  10
  -2  -2   2 5919.14 66.2677  41
   2   2  -1 123.342 12.6942  38
   2   2  -1 130.653 13.4154  37
   2   2  -1 139.386 14.8269  18
   2   2  -1 115.302 12.6599  17
   2   2  -1 129.300 14.4763  16
   2   2  -1 132.393 14.9814  19
   2   2  -1 146.344 13.6828  33
   2   2  -1 133.252 14.7966  35
   2   2  -1 148.684 14.6585  32
   2   2  -1 138.340 14.0478  31
   2   2  -1 124.306 14.7565  29
   2   2  -1 186.526 17.1670  30
   2   2  -1 156.117 12.2605  14
   2   2  -1 130.340 12.9866  15
   2   2  -1 162.048 11.8794  27
   2   2  -1 115.888 10.4179  26
   2   2  -1 147.274 12.8208  24
   2   2  -1 140.224 14.4416  25
   2   2  -1 151.226 15.5738  23
   2   2  -1 153.990 13.0669  22
   2   2  -1 141.487 11.8776  21
   2   2  -1 151.469 12.6301  13
  -2  -2   1 145.320 7.79573   4
   2   2   0 825159. 5721.00  27
   2   2   0 818244. 5726.96  23
   2   2   0 819905. 5728.16  25
   2   2   0 819272. 5725.28  37
   2   2   0 821617. 5726.33  38
   2   2   0 816112. 5722.16  17
   2   2   0 824648. 5722.38  18
   2   2   0 824425. 5722.75  16
   2   2   0 819860. 5722.80  19
   2   2   0 819261. 5727.29  20
   2   2   0 827359. 5724.46  35
   2   2   0 822324. 5720.95  33
   2   2   0 822932. 5724.93  31
   2   2   0 824869. 5724.71  32
   2   2   0 814669. 5723.65  15
   2   2   1 255701. 1766.56  38
   2   2   1 253255. 1767.12  37
   2   2   1 248766. 1755.51  34
   2   2   1 250386. 1762.55  36
   2   2   1 249161. 1764.63  35
   2   2   1 250945. 1763.02  19
   2   2   1 248228. 1766.38  20
   2   2   1 249387. 1765.02  32
   2   2   1 249800. 1765.38  31
   2   2   1 247955. 1759.15  33
   2   2   1 253707. 1766.39  15
   2   2   1 247937. 1758.73  14
   2   2   1 252446. 1769.92  29
   2   2   1 253148. 1769.92  30
   2   2   1 252077. 1764.86  17
   2   2   1 248367. 1762.17  18
   2   2   1 249372. 1762.89  16
   2   2   1 241719. 1759.36  22
   2   2   1 249385. 1758.61  21
  -2  -2  -1 246933. 1734.41   3
   2   2   1 252263. 1760.96  13
   2   2   1 251236. 1762.48  24
   2   2   1 244891. 1764.56  25
   2   2   1 249999. 1765.49  23
   2   2   1 252865. 1762.82  27
   2   2   1 252561. 1760.00  28
   2   2   1 247775. 1756.72  26
   2   2   2 999999. 6961.77  31
   2   2   3 314.721 14.1872  34
   2   2   3 335.051 19.6248  35
  -2  -2  -3 269.097 11.1781   8
   2   2   3 372.518 20.1823  16
   2   2   3 391.483 20.5492  18
   2   2   3 337.563 19.6089  31
   2   2   3 314.778 15.7114  33
   2   2   3 354.755 20.2867  32
   2   2   3 323.606 17.1421  14
   2   2   3 404.706 21.1186  15
   2   2   3 298.640 18.8601  30
   2   2   3 377.517 17.9304  28
   2   2   3 317.861 15.7060  26
   2   2   3 354.224 19.2879  24
   2   2   3 355.483 16.4673  21
  -2  -2  -3 270.160 10.6599   6
   2   2   3 394.245 20.8065  19
   2   2   3 334.400 15.3413  12
   2   2   4 101982. 745.941  16
   2   2   4 102559. 745.441  18
   2   2   4 103725. 754.489  17
   2   2   4 104191. 751.045  36
   2   2   4 103131. 748.215  35
   2   2   4 102043. 740.646  34
   2   2   4 102980. 747.790  32
   2   2   4 102087. 747.742  31
   2   2   4 99887.9 738.707  33
   2   2   4 102239. 745.946  19
   2   2   4 103703. 754.720  15
   2   2   4 103136. 748.298  28
   2   2   4 106157. 755.824  24
   2   2   4 101552. 743.900  21
  -2  -2  -4 101228. 732.960   6
   2   2   4 101526. 735.641  12
  -2  -2  -4 101848. 733.902   9
   2   2   5 9305.35 103.655  15
   2   2   5 8893.81 86.6805  41
   2   2   5 9315.19 100.089  36
  -2  -2  -5 8990.01 91.3201   6
   2   2   5 9120.96 94.9947  21
  -2  -2  -5 9047.45 91.9581   9
   2   2   5 8854.96 84.5870   1
   2   2   5 9082.32 94.6876  18
   2   2   5 9259.76 95.3585  16
   2   2   5 9110.22 102.645  17
   2   2   5 9160.51 94.9318  19
   2   2   5 9074.24 89.5671  33
   2   2   5 9279.88 96.2455  32
   2   2   5 9218.33 96.2852  31
   2   2   6 302.211 17.4124  41
   2   2   6 384.801 21.1816  36
  -2  -2  -6 314.813 17.8573  39
  -2  -2  -6 334.445 19.6196   6
  -2  -2  -6 291.599 18.6867   9
   2   2   6 276.549 14.0569   1
   2   2   6 426.523 20.2712  18
   2   2   6 292.405 21.4092  17
   2   2   6 443.806 20.4768  16
   2   2   6 474.721 20.6025  19
   2   2   6 503.053 17.8576  33
   2   2   6 283.694 17.8768  31
   2   2   6 283.837 18.1253  32
   2   2   6 318.994 17.6653  21
  -2  -2  -7 38182.4 311.144   9
   2   2   7 37430.0 298.411   1
   2   2   7 37157.0 303.882  21
   2   2   7 38150.3 307.338  41
  -2  -2  -7 37987.1 309.802   6
  -2  -2  -7 37376.9 305.960  39
  -2  -2  -8 1239.86 37.4103   6
  -2  -2  -8 1232.91 37.9903   9
   2   2   8 1223.80 32.1108   1
   2   2   8 1208.36 36.3447  41
  -2  -2  -8 1243.44 38.2809   8
  -2  -2  -8 1219.99 36.8642  39
   2   2   9 170.057 20.1934  41
  -2  -2  -9 171.793 20.7675   9
   2   2   9 185.016 16.4531   1
   2   2  10 49840.2 432.535  37
  -2  -2 -10 51431.2 429.542   9
   2   2  10 49460.1 427.328  41
  -2  -2 -10 48949.2 422.890  39
  -2  -2 -10 50928.9 426.933   6
  -2  -2 -10 51704.7 429.387   8
  -2  -2 -11 11386.5 147.443   9
  -2  -2 -11 11204.0 146.908   8
  -2  -2 -11 10951.7 144.717   6
   2   2  11 10871.9 137.028   1
   2   2  12 5186.66 91.6315   1
  -2  -2 -12 5140.83 96.2883  39
  -2  -2 -12 5303.69 97.5639   6
  -2  -2 -12 5459.67 98.9940   9
  -2  -2 -12 5528.55 100.472   8
  -2  -2 -13 895.410 42.6963  39
  -2  -2 -13 826.480 41.5739   6
  -2  -2 -13 865.546 43.0131   8
  -2  -2 -13 890.707 42.9690   9
  -2  -2 -14 117.688 24.5044   8
  -2  -2 -14 99.3247 23.2758   9
  -2  -2 -14 108.877 24.0011  39
  -2  -2 -14 102.748 22.8966   6
  -2  -2 -15 115.404 22.3934   8
  -2  -2 -15 137.266 23.8636   9
  -2  -2 -15 91.4646 21.3994   6
  -2  -2 -16 97.1633 22.1893   8
  -2  -2 -16 108.521 22.0837   9
  -2  -2 -16 91.3887 20.2517   6
   2   2  16 69.7798 21.0537  38
  -2  -2 -17 658.883 31.6270   6
  -2  -2 -17 664.553 32.4540   8
  -2  -2 -17 688.074 33.0604   9
  -2  -2 -18 892.510 31.1126   6
  -2  -2 -18 924.648 32.0357   8
  -2  -2 -18 911.372 31.8411   9
  -2  -2 -19 12.7221 10.8918   7
  -2  -3  16 1601.53 45.0717  40
   2   3 -16 1501.34 38.4093  14
   2   3 -15 760.384 33.0084  13
   2   3 -15 812.238 34.0402  14
   2   3 -14 30.6589 17.3832  14
  -2  -3  14 44.4397 18.9688   1
  -2  -3  14 34.3307 17.9482   2
  -2  -3  13 141.125 23.3889   2
  -2  -3  12 3795.81 89.1802   2
  -2  -3  12 3713.61 90.0780   1
  -2  -3  11 500.597 37.4148   1
  -2  -3  11 499.470 36.1136   2
  -2  -3  10 11273.4 160.149   2
  -2  -3  10 11103.0 162.701   1
  -2  -3   9 47.7878 23.3116  41
  -2  -3   9 47.9229 19.5794   2
  -2  -3   8 3482.34 80.5706  41
  -2  -3   8 3819.76 80.5895   2
  -2  -3   7 338.097 28.1105  41
  -2  -3   7 401.915 27.4014   2
  -2  -3   6 1939.18 52.2555  41
  -2  -3   6 2013.62 48.7694  10
  -2  -3   6 1981.72 51.4416   2
  -2  -3   5 527.159 25.2609  10
  -2  -3   5 480.705 26.0419   2
   2   3  -5 505.799 23.2312  23
   2   3  -4 37361.7 307.041  29
   2   3  -4 38401.4 311.672  23
   2   3  -4 37419.4 303.466  19
  -2  -3   4 37718.6 314.095  41
   2   3  -4 38230.9 297.332   6
   2   3  -4 38727.5 312.283   5
  -2  -3   4 38391.5 308.649  10
   2   3  -4 37221.8 302.742  18
   2   3  -4 37201.0 303.697  16
   2   3  -3 16391.1 167.078  30
   2   3  -3 16603.3 157.068  29
   2   3  -3 16027.3 145.028  15
  -2  -3   3 16779.9 156.447  41
   2   3  -3 16829.8 155.103  18
   2   3  -3 16826.4 155.372  16
   2   3  -3 17001.2 161.466  23
  -2  -3   3 16797.7 153.297  10
   2   3  -3 17608.0 156.079   5
   2   3  -3 17242.6 162.922  20
   2   3  -3 17068.2 155.679  19
   2   3  -2 222.196 18.3261  32
   2   3  -2 202.187 17.5431  31
   2   3  -2 228.688 15.8624  14
   2   3  -2 230.388 15.1549  15
   2   3  -2 245.244 16.1075  37
   2   3  -2 251.387 19.2877  19
   2   3  -2 275.246 19.8239  20
   2   3  -2 262.627 20.7858  30
   2   3  -2 231.849 17.5962  29
   2   3  -2 231.249 16.5395  13
   2   3  -2 253.983 18.4255  25
   2   3  -2 238.944 19.5765  23
   2   3  -2 249.997 14.6786   5
   2   3  -2 203.461 18.6759  16
   2   3  -2 227.483 18.5456  18
   2   3  -2 268.591 15.8793  17
  -2  -3   2 236.439 15.2950  10
   2   3  -1 72.9447 5.30219   3
   2   3  -1 91.4743 12.1646  38
   2   3  -1 127.268 14.1074  37
   2   3  -1 93.9713 15.7179  20
   2   3  -1 81.3492 15.9601  19
   2   3  -1 76.2255 14.8366  32
   2   3  -1 86.8246 12.1130  14
   2   3  -1 82.6896 12.6186  15
   2   3  -1 85.6057 15.7938  16
   2   3  -1 71.5941 15.4385  18
   2   3  -1 411.083 19.4218  17
   2   3  -1 347.307 20.4001  30
   2   3  -1 69.3540 14.5703  31
   2   3  -1 82.5970 13.5277  29
   2   3  -1 82.3812 11.7923  24
   2   3  -1 90.5682 14.9191  25
   2   3  -1 122.211 17.0293  23
   2   3  -1 85.9092 11.9690  22
   2   3  -1 90.8437 9.29804   5
  -2  -3   1 127.197 12.2056  10
   2   3  -1 88.1035 12.3969  13
   2   3   0 77531.5 575.141  16
   2   3   0 76141.2 573.721  17
   2   3   0 76903.9 574.913  18
   2   3   0 74598.5 573.528  37
   2   3   0 79404.6 574.342  38
   2   3   0 76069.0 577.710  31
   2   3   0 76400.5 578.117  32
   2   3   0 77529.6 570.418  14
   2   3   0 76223.6 574.087  15
   2   3   0 76954.7 578.925  29
   2   3   0 77933.3 582.677  30
   2   3   0 77609.6 566.009  27
   2   3   0 76080.2 572.365  26
   2   3   0 78845.9 580.189  25
   2   3   0 75734.5 577.752  23
   2   3   0 78121.9 571.322  24
   2   3   0 77270.2 573.772  22
  -2  -3   0 77462.9 558.389  10
   2   3   0 76746.2 579.249  20
   2   3   0 76567.2 574.845  21
   2   3   0 77110.8 575.192  19
   2   3   0 76327.1 572.718  13
   2   3   1 45911.0 364.526  38
   2   3   1 47749.7 366.797  16
   2   3   1 47936.0 368.738  17
   2   3   1 47465.8 366.692  18
   2   3   1 46329.4 357.043  34
   2   3   1 46847.6 363.758  33
   2   3   1 47212.1 370.109  31
   2   3   1 47318.3 369.967  32
   2   3   1 47333.1 361.394  14
   2   3   1 48172.1 368.683  15
   2   3   1 49307.0 373.631  29
   2   3   1 48580.2 373.561  30
   2   3   1 45232.4 359.760  27
   2   3   1 45834.5 361.496  26
   2   3   1 47974.6 363.786  28
   2   3   1 47734.3 368.924  25
   2   3   1 48619.1 363.325  24
   2   3   1 47566.0 362.121  22
   2   3   1 46431.8 364.537  21
  -2  -3  -1 45168.3 340.302   3
   2   3   1 47088.7 368.464  20
   2   3   1 47954.1 367.178  19
   2   3   1 45979.2 361.128  13
   2   3   2 1443.29 33.7187  38
   2   3   2 1348.06 27.2436  34
   2   3   2 1385.51 32.6887  36
   2   3   2 1368.94 30.6418  33
  -2  -3  -2 1439.27 20.8473   7
   2   3   2 1604.37 35.4511  19
   2   3   2 1484.23 35.4331  31
   2   3   2 1494.33 35.5397  32
   2   3   2 1402.48 34.8554  30
   2   3   2 1422.13 34.7765  15
   2   3   2 1448.50 31.5251  14
   2   3   2 1457.45 32.2126  28
   2   3   2 1353.10 29.4452  26
   2   3   2 1431.75 33.2617  25
   2   3   2 1344.65 30.5758  24
   2   3   2 1398.98 30.5250  22
   2   3   2 1402.42 31.5190  21
   2   3   2 1613.27 35.4874  16
   2   3   2 1584.02 35.2554  18
   2   3   2 1483.30 35.4450  17
  -2  -3  -2 1415.82 22.3880   3
   2   3   2 1626.26 33.8339  13
   2   3   2 1369.19 27.4685  12
   2   3   3 8321.95 94.8655  16
   2   3   3 8361.24 94.3498  18
   2   3   3 8572.38 99.3427  17
  -2  -3  -3 8589.82 73.7713   8
   2   3   3 8346.81 94.8622  19
   2   3   3 8426.04 85.0746  34
   2   3   3 8645.36 95.8253  36
   2   3   3 9504.72 100.353  32
   2   3   3 8339.15 88.9473  33
   2   3   3 9600.87 100.589  31
   2   3   3 8858.64 100.930  30
   2   3   3 8079.90 90.9799  14
   2   3   3 8597.23 99.8802  15
   2   3   3 8677.96 93.3330  28
   2   3   3 8545.65 90.1303  26
   2   3   3 8911.54 96.3635  24
   2   3   3 8401.75 92.6461  21
   2   3   3 8856.74 92.4527  22
  -2  -3  -3 8679.70 79.8796   3
  -2  -3  -3 8656.17 73.1348   9
   2   3   3 8611.92 83.8452  12
   2   3   4 17939.5 164.355  31
   2   3   4 18090.9 164.947  32
   2   3   4 17506.0 152.275  33
   2   3   4 17370.8 160.708  19
   2   3   4 18048.0 161.008  28
   2   3   4 17463.9 156.343  26
   2   3   4 17108.2 145.631  12
   2   3   4 17383.1 158.235  21
   2   3   4 17937.0 163.618  36
   2   3   4 17736.7 150.481  34
   2   3   4 17297.3 160.352  18
   2   3   4 17199.2 160.998  16
   2   3   4 18122.7 169.715  17
  -2  -3  -4 17568.8 142.784   8
  -2  -3  -4 17290.5 141.819   9
   2   3   4 16710.5 139.552   4
  -2  -3  -4 17418.2 139.421   6
   2   3   5 12603.6 117.272  33
   2   3   5 12787.2 127.447  16
   2   3   5 12800.7 118.593  34
   2   3   5 13395.0 132.559  36
   2   3   5 12605.7 129.173  28
   2   3   5 13124.3 126.064  26
   2   3   5 12227.0 111.721  12
   2   3   5 12692.6 125.569  21
  -2  -3  -5 12690.7 115.887   9
   2   3   5 12871.8 127.360  19
  -2  -3  -5 12860.9 116.273   8
  -2  -3  -5 12580.9 113.612   6
  -2  -3  -6 24184.3 203.933   8
   2   3   6 23563.8 208.261  16
  -2  -3  -6 23794.2 201.126   6
   2   3   6 23491.5 208.378  21
  -2  -3  -6 24186.9 203.415   9
   2   3   6 24083.4 202.463  34
   2   3   6 24302.6 209.949  26
   2   3   6 23941.1 208.902  19
   2   3   7 43119.2 348.809  21
   2   3   7 42499.0 343.905   1
  -2  -3  -7 43950.2 348.932   9
   2   3   7 43919.1 353.033  26
  -2  -3  -7 43807.7 349.525   8
  -2  -3  -7 43433.2 346.451   6
  -2  -3  -7 43309.0 349.540  39
   2   3   8 39509.0 326.012   1
  -2  -3  -8 40246.4 332.109   9
  -2  -3  -8 39870.0 329.751   6
  -2  -3  -8 39569.5 332.550  39
  -2  -3  -8 40716.1 333.416   8
   2   3   9 2421.75 50.7166   1
  -2  -3  -9 2532.67 53.6438   6
  -2  -3  -9 2397.94 54.0685  39
   2   3  10 1304.95 39.8109   1
  -2  -3 -10 1355.53 43.0206   9
  -2  -3 -10 1332.91 42.9486   8
  -2  -3 -10 1410.02 42.6113   6
  -2  -3 -10 1300.65 43.2509  39
  -2  -3 -11 645.911 34.6276  39
   2   3  11 625.582 30.6999   1
  -2  -3 -11 555.607 31.6271   8
  -2  -3 -11 518.500 30.4666   9
  -2  -3 -11 525.381 30.2528   6
   2   3  11 559.533 28.9773  26
  -2  -3 -12 71.4798 19.7227   6
  -2  -3 -12 103.968 20.9260   8
  -2  -3 -12 104.978 21.3328   9
  -2  -3 -12 88.4370 22.8142  39
  -2  -3 -13 59.7842 20.1344   6
  -2  -3 -13 60.2570 20.9341   8
  -2  -3 -13 68.4240 20.6756   9
  -2  -3 -13 80.5037 22.0138  39
  -2  -3 -14 22.2227 18.5499   6
  -2  -3 -14 64.6948 21.3321   8
  -2  -3 -14 58.7273 20.4266   9
  -2  -3 -14 20.7992 20.8897  39
  -2  -3 -15 1071.00 43.9325   8
  -2  -3 -15 1124.96 44.9000   9
  -2  -3 -15 1062.56 43.4339   6
  -2  -3 -15 1141.47 45.8743   3
  -2  -3 -15 1026.57 43.7263  39
  -2  -3 -16 39.7908 17.3468   8
  -2  -3 -16 35.8379 18.2654   9
  -2  -3 -16 28.6979 17.4472   6
  -2  -3 -16 38.0497 17.3930   3
  -2  -3 -17 3120.67 63.0935   9
  -2  -3 -17 2968.42 61.9890   6
  -2  -3 -17 3086.25 63.2812   8
  -2  -3 -18 49.9380 14.0791   9
  -2  -3 -18 60.3401 14.9244   8
  -2  -3 -18 66.4463 16.2210   7
   2   3  18 41.5899 14.2366  38
   2   3  19 242.319 18.9585  27
  -2  -4  16 6648.44 81.7467   1
  -2  -4  16 6648.88 84.8963  40
  -2  -4  15 8.63650 18.8914  40
   2   4 -15 5.10023 14.1663  14
  -2  -4  15 21.6288 14.2005   1
   2   4 -15-6.60721 12.7918  13
  -2  -4  14 45.8564 23.1841  40
   2   4 -14 29.2559 15.4909  13
   2   4 -14 22.5200 16.5987  14
  -2  -4  14 25.5337 17.3074   1
  -2  -4  14 29.3164 15.6222   2
   2   4 -13 212.023 24.2068  14
  -2  -4  13 188.811 25.4692   1
  -2  -4  13 197.697 24.8963   2
   2   4 -12 281.384 28.3525  14
  -2  -4  12 324.944 31.2122   1
  -2  -4  12 385.306 32.5770   2
  -2  -4  11 3327.36 83.7655   2
  -2  -4  11 3302.34 85.2325   1
  -2  -4  10 7423.19 128.940   2
  -2  -4  10 7692.20 132.766   1
  -2  -4   9 8.71597 21.6609   2
  -2  -4   8 28872.4 292.676   2
  -2  -4   7 699.856 34.2849  10
  -2  -4   7 643.219 35.2872   2
  -2  -4   6 275.531 24.1016   2
   2   4  -6 311.392 24.3094  30
   2   4  -5 235.556 20.6494   5
   2   4  -5 254.217 22.0521  30
  -2  -4   5 266.228 21.8313  10
  -2  -4   5 229.397 22.0131   2
   2   4  -4 351.463 22.7185  23
   2   4  -4 540.738 25.7365  19
   2   4  -4 306.386 20.3940  20
  -2  -4   4 285.978 20.8188  10
   2   4  -4 535.181 25.1955  18
   2   4  -4 558.828 25.7131  16
   2   4  -4 299.824 23.0972  30
   2   4  -4 302.096 20.8738   5
   2   4  -3 21386.2 196.987  29
   2   4  -3 22083.5 212.206  30
   2   4  -3 21971.5 202.396  19
   2   4  -3 22631.2 206.569  20
   2   4  -3 22618.1 198.228  24
   2   4  -3 22342.4 207.114  23
   2   4  -3 22402.2 199.260   5
   2   4  -3 21821.9 202.074  18
   2   4  -3 22144.5 202.816  16
   2   4  -3 22867.4 204.962  14
   2   4  -3 22947.1 205.162  13
  -2  -4   3 22544.1 202.594  10
   2   4  -2 922.732 29.3870  13
   2   4  -2 982.262 27.9153  24
   2   4  -2 931.149 31.0623  25
   2   4  -2 931.829 33.1728  23
  -2  -4   2 922.849 29.3586  10
   2   4  -2 911.252 26.3877   5
   2   4  -2 961.279 29.3804  14
   2   4  -2 881.118 31.9218  16
   2   4  -2 898.073 31.9509  18
   2   4  -2 895.663 32.1092  19
   2   4  -2 983.657 34.2427  30
   2   4  -2 896.565 29.4804  29
   2   4  -1 3334.03 53.5928  13
   2   4  -1 3050.71 49.1282  24
   2   4  -1 3200.09 56.7781  25
   2   4  -1 3119.76 57.3132  23
  -2  -4   1 3282.67 51.3451  10
   2   4  -1 3143.82 56.1416  19
   2   4  -1 3261.59 48.5550  38
   2   4  -1 3048.46 51.2158  37
   2   4  -1 3314.53 53.6785  14
   2   4  -1 3134.57 56.1016  18
   2   4  -1 3125.45 56.4436  16
  -2  -4   1 3175.49 50.5227  40
   2   4  -1 3182.27 58.4217  30
   2   4  -1 3137.86 54.5225  29
  -2  -4   0 5614.65 63.8783  40
   2   4   0 5378.07 77.2785  30
   2   4   0 5125.38 74.2784  16
   2   4   0 5171.85 73.8531  18
   2   4   0 5556.84 73.5786  37
   2   4   0 5362.63 69.0054  38
   2   4   0 5248.68 69.8377  14
   2   4   0 5042.00 59.6732  27
   2   4   0 5160.71 66.1324  24
   2   4   0 5212.34 74.6671  25
   2   4   0 5143.69 71.1842  22
  -2  -4   0 5285.89 65.2296  10
   2   4   0 5092.34 73.9516  19
   2   4   0 5243.37 75.2656  20
   2   4   0 4881.04 67.1982  13
   2   4   1 13899.0 136.262  38
   2   4   1 14025.7 145.179  30
   2   4   1 14095.6 135.928  14
   2   4   1 14139.4 138.981  28
   2   4   1 14201.4 130.280  27
   2   4   1 14050.0 137.927  26
   2   4   1 14026.0 141.590  25
   2   4   1 14020.2 136.060  22
   2   4   1 14258.6 143.822  20
   2   4   1 13889.2 142.014  19
   2   4   1 14118.4 141.993  18
   2   4   1 14088.4 142.902  16
  -2  -4  -1 14163.4 121.100  40
   2   4   1 13879.5 134.483  13
   2   4   2 6144.33 79.8062  38
  -2  -4  -2 6206.68 59.9061  40
   2   4   2 5942.18 75.5041  14
  -2  -4  -2 6137.41 62.3441   7
   2   4   2 6147.19 76.6756  26
   2   4   2 6214.77 74.9743  27
   2   4   2 6209.78 78.6057  28
   2   4   2 6398.02 76.2737  24
   2   4   2 6137.18 81.2520  25
   2   4   2 6155.87 76.0222  22
   2   4   2 6173.03 81.3656  21
   2   4   2 6069.48 82.3246  19
   2   4   2 6353.80 85.9290  30
   2   4   2 6165.76 81.5846  18
   2   4   2 6076.78 82.4536  16
   2   4   2 6176.04 76.6699  13
   2   4   3 348.930 20.1943  14
   2   4   3 381.263 23.3252  30
   2   4   3 366.021 18.2742  26
   2   4   3 396.778 20.4841  28
   2   4   3 378.706 19.4160  24
   2   4   3 376.140 18.5412  22
   2   4   3 357.093 21.1945  21
   2   4   3 379.570 24.8936  19
   2   4   3 372.941 21.9916  36
   2   4   3 344.616 15.2662  34
  -2  -4  -3 423.892 15.3519   7
   2   4   3 362.010 23.6191  18
   2   4   3 369.772 24.8442  16
   2   4   3 461.108 17.4565  12
   2   4   4 380.097 25.2098  19
   2   4   4 419.545 20.1745  22
   2   4   4 390.833 21.7508  21
   2   4   4 366.516 21.9096  36
   2   4   4 404.491 15.8831  34
  -2  -4  -4 401.620 16.7507   3
   2   4   4 389.530 24.8600  18
   2   4   4 399.113 25.2507  16
   2   4   4 382.356 19.2763  26
   2   4   4 409.769 20.6354  28
  -2  -4  -4 394.552 16.3203   7
  -2  -4  -4 439.902 14.8145   8
  -2  -4  -4 386.138 13.9358   9
   2   4   5 634.872 28.7455  19
   2   4   5 707.775 24.9094  22
   2   4   5 722.526 27.0280  21
   2   4   5 672.140 27.5465  36
   2   4   5 705.636 20.2282  34
  -2  -4  -5 725.823 23.0289   3
   2   4   5 669.010 28.8244  18
   2   4   5 649.658 28.8271  16
  -2  -4  -5 705.181 19.9278   9
   2   4   5 775.875 25.9264  26
   2   4   5 703.807 26.7417  28
  -2  -4  -5 707.107 20.1804   8
  -2  -4  -6 1280.15 29.9159   8
   2   4   6 1389.08 38.2104  16
   2   4   6 1405.84 38.0274  18
  -2  -4  -6 1363.49 33.1319   3
  -2  -4  -6 1280.35 28.3577   6
   2   4   6 1375.69 36.4007  21
  -2  -4  -6 1358.42 30.1455   9
   2   4   6 1279.83 33.7268  26
   2   4   6 1336.89 36.5827  28
   2   4   6 1397.18 38.6599  36
   2   4   6 1380.45 38.1879  19
   2   4   7 199.081 16.0309  26
   2   4   7 245.263 18.1264  21
   2   4   7 269.157 21.4285  19
   2   4   7 272.081 20.9804  16
   2   4   7 304.129 22.0719  18
  -2  -4  -7 179.566 15.5079   8
  -2  -4  -7 171.125 13.9717   6
   2   4   7 174.642 17.9259  36
  -2  -4  -7 208.595 16.1295   9
  -2  -4  -8 5321.46 75.7589   9
   2   4   8 5150.89 77.7815  26
   2   4   8 5243.94 80.5254  36
  -2  -4  -8 5327.93 76.1555   8
  -2  -4  -9 391.846 22.3490   6
  -2  -4  -9 291.938 23.1368  39
  -2  -4 -10 724.228 31.6845   9
  -2  -4 -10 705.332 30.3621   6
  -2  -4 -11 212.106 22.9177   8
  -2  -4 -11 183.119 20.3332   6
  -2  -4 -11 223.962 22.8192   9
  -2  -4 -11 140.400 22.4445  39
  -2  -4 -12 99.4487 19.4640   6
  -2  -4 -12 116.972 20.5880   8
  -2  -4 -12 122.368 20.8015   9
  -2  -4 -12 124.660 21.1739   3
   2   4  12 95.1138 24.4376  37
  -2  -4 -12 107.672 22.9259  39
  -2  -4 -13 2337.00 61.9787   8
  -2  -4 -13 2125.32 58.6798   6
  -2  -4 -13 2352.90 64.0700   3
  -2  -4 -13 2183.52 63.2409  39
  -2  -4 -13 2229.08 60.6576   9
  -2  -4 -14 27.2740 18.3597   6
  -2  -4 -14 22.6947 18.9210   8
  -2  -4 -14 14.2513 18.2801   9
  -2  -4 -14 17.3221 20.2343  39
  -2  -4 -14 42.1976 20.3827   3
  -2  -4 -15 1191.93 43.8088   6
  -2  -4 -15 1135.97 44.8939  39
  -2  -4 -16 4400.02 80.0077   8
  -2  -4 -16 4447.34 84.0620   3
  -2  -4 -16 4379.35 79.1044   9
  -2  -4 -17 4431.61 76.0216   7
  -2  -4 -17 4391.07 73.3693   8
  -2  -4 -17 4247.83 71.9761   9
  -2  -4 -18 1671.46 38.1136   8
  -2  -4 -18 1623.33 37.2659   9
   2   4  18 1657.17 40.5148  22
   2   4  19 120.459 15.0165  27
  -2  -5  15 13079.7 139.624  40
  -2  -5  15 13767.5 138.350   1
   2   5 -14-5.48559 14.7308  14
  -2  -5  14 12.6051 14.8711   1
  -2  -5  14 9.22276 13.5604   2
  -2  -5  14 9.05436 19.1950  40
   2   5 -13 350.244 26.7520  14
  -2  -5  13 408.605 33.5514  40
   2   5 -13 314.241 23.3534  13
  -2  -5  13 412.202 29.8639   1
  -2  -5  13 434.947 29.3818   2
   2   5 -12 4176.46 82.2162  13
   2   5 -12 4479.24 87.6644  14
  -2  -5  12 5109.02 100.355   1
  -2  -5  12 4998.63 98.3452   2
   2   5 -11 284.605 27.2329  13
  -2  -5  11 357.508 32.4192   2
  -2  -5  11 314.703 31.4792   1
   2   5 -11 304.315 28.0043  14
  -2  -5  10 8254.21 137.402   2
   2   5 -10 7993.01 126.605  14
  -2  -5   9 88257.6 722.615   2
   2   5  -9 86204.4 701.531  14
  -2  -5   8 6786.02 119.982   2
  -2  -5   7 22184.4 243.342   2
  -2  -5   7 21984.9 233.737  10
  -2  -5   6 1489.88 47.4465  10
   2   5  -6 1384.64 45.8244  14
   2   5  -6 1520.34 48.0339   5
  -2  -5   6 1508.99 50.8331   2
   2   5  -5 4140.20 75.7377  14
   2   5  -4 3476.70 65.1616  19
  -2  -5   4 3396.61 65.8541  10
   2   5  -4 3480.43 64.9959  16
   2   5  -4 3492.29 64.6592  18
   2   5  -4 3541.06 68.0407  30
   2   5  -4 3593.61 65.4732   5
   2   5  -4 3646.73 66.3163  13
   2   5  -3 8553.61 110.920  30
  -2  -5   3 8415.30 107.808  10
   2   5  -3 8282.60 107.614  16
   2   5  -3 8301.79 107.420  18
   2   5  -3 8399.91 105.098  13
   2   5  -3 8473.75 107.042  14
   2   5  -3 8370.36 109.809  23
   2   5  -2 8708.73 105.119  13
   2   5  -2 9056.53 114.797  23
   2   5  -2 8924.81 109.593  25
  -2  -5   2 9303.18 110.532  10
   2   5  -2 8941.49 112.177  20
   2   5  -2 8810.42 112.484  18
   2   5  -2 8963.19 113.098  16
  -2  -5   2 9050.89 108.593  40
   2   5  -2 9005.17 113.601  30
   2   5  -2 9298.63 110.564  14
   2   5  -1 18153.9 169.957  13
   2   5  -1 17834.9 176.626  25
   2   5  -1 17771.2 180.446  23
  -2  -5   1 17945.9 171.450  10
   2   5  -1 17520.2 178.260  20
  -2  -5   1 17872.9 167.962  40
   2   5  -1 17709.1 178.163  18
   2   5  -1 17534.2 178.739  16
   2   5  -1 17133.5 167.913  37
   2   5  -1 18210.4 181.207  30
   2   5  -1 17640.9 171.790  14
   2   5   0 96.9592 18.0005  30
  -2  -5   0 139.278 16.1632  40
   2   5   0 134.919 15.8316  13
   2   5   0 62.3192 16.4099  25
   2   5   0 76.3015 14.1340  22
  -2  -5   0 97.6355 16.0559  10
   2   5   0 84.3655 20.9030  16
   2   5   0 81.9839 14.1780  14
   2   5   0 95.3081 19.4500  20
   2   5   0 80.1649 20.7205  18
   2   5   1 101.868 18.2007  30
   2   5   1 19.8503 19.6128  18
  -2  -5  -1 39.4416 12.2050  40
   2   5   1 52.5601 14.6366  28
   2   5   1 60.5206 16.2585  25
   2   5   1 39.1577 11.7143  22
   2   5   1 66.9728 13.9562  38
   2   5   1 34.5213 13.6352  14
   2   5   1 22.4552 19.8771  16
   2   5   1 100.214 19.2816  20
   2   5   1 80.6510 13.6697  13
   2   5   2 16564.0 166.951  14
   2   5   2 17682.0 176.409  26
   2   5   2 18986.8 181.564  25
   2   5   2 17556.7 165.571  24
   2   5   2 18351.2 172.824  22
   2   5   2 18830.2 175.381  38
   2   5   2 19183.3 188.453  30
  -2  -5  -2 18673.0 159.949   3
   2   5   2 18370.6 176.627  28
   2   5   2 18643.4 183.678  16
   2   5   2 18420.6 182.665  18
  -2  -5  -3 2632.35 41.5441   7
   2   5   3 2563.39 55.8436  16
   2   5   3 2540.68 55.4295  18
   2   5   3 2479.40 50.0448  26
   2   5   3 2776.26 55.4023  25
   2   5   3 2618.37 49.5804  22
   2   5   3 2493.84 48.5735  14
  -2  -5  -3 2696.80 43.4897   3
   2   5   3 2783.32 53.9404  38
   2   5   3 2578.41 51.4412  28
  -2  -5  -4 1029.08 27.4942   3
  -2  -5  -4 982.742 26.2521   7
   2   5   4 889.101 33.3587  36
   2   5   4 950.977 30.1876  22
   2   5   4 931.036 35.8808  16
   2   5   4 1011.85 36.6320  18
   2   5   4 951.823 31.5654  28
   2   5   4 939.037 30.5398  26
  -2  -5  -5 4251.68 61.0043   3
   2   5   5 4335.45 72.5815  36
   2   5   5 4005.44 71.6365  19
   2   5   5 4061.27 65.9583  22
   2   5   5 3998.38 71.5783  16
   2   5   5 4100.14 71.8866  18
   2   5   5 3937.40 65.6444  26
   2   5   5 3991.46 66.9338  28
  -2  -5  -6 9147.10 103.377   3
  -2  -5  -6 9057.58 100.610   7
   2   5   6 8678.35 112.164  19
   2   5   6 8697.67 112.604  36
   2   5   6 9014.97 109.138  22
   2   5   6 8608.77 111.871  18
   2   5   6 8611.33 111.959  16
   2   5   6 8436.77 107.212  28
   2   5   6 8689.63 106.674  26
  -2  -5  -7 2189.33 47.4495   3
   2   5   7 2124.32 51.4496  19
   2   5   7 2189.76 51.9858  18
   2   5   7 2112.65 49.2884  22
   2   5   7 2205.28 48.5646  26
   2   5   7 2185.07 52.4629  36
  -2  -5  -8 5860.85 86.6939   3
  -2  -5  -9 14.9609 13.0228   8
  -2  -5  -9 15.0121 14.3904   3
  -2  -5 -10 2537.88 56.2264   9
  -2  -5 -10 2553.72 56.9874   8
  -2  -5 -10 2424.72 61.0304  39
  -2  -5 -10 2538.68 60.3085   3
  -2  -5 -11 373.799 26.0002   9
  -2  -5 -11 388.296 26.2368   8
  -2  -5 -11 338.945 28.4648  39
  -2  -5 -11 362.029 27.1639   3
  -2  -5 -12 722.483 34.1762   9
  -2  -5 -12 756.630 35.4254   8
  -2  -5 -12 705.228 38.2007  39
  -2  -5 -12 726.099 36.7061   3
  -2  -5 -13 35.8847 18.0298   9
  -2  -5 -13 28.5675 18.6172   8
   2   5  13 25.4027 21.8431  37
  -2  -5 -13 75.4851 23.1168  39
  -2  -5 -13 35.4014 18.8308   3
  -2  -5 -14 153.907 21.5303   9
  -2  -5 -14 159.244 22.7184   8
  -2  -5 -14 133.022 24.2405  39
  -2  -5 -14 151.159 24.1853   3
  -2  -5 -15 10481.6 141.395   3
  -2  -5 -15 10459.5 138.920   7
  -2  -5 -15 10133.8 132.853   8
  -2  -5 -15 10083.2 132.015   9
  -2  -5 -16 1637.01 47.7215  39
  -2  -5 -16 1793.21 51.1290   3
   2   5  16 1835.37 52.5256  22
  -2  -5 -16 1780.88 48.3057   8
  -2  -5 -16 1837.65 51.2037   7
  -2  -5 -16 1750.14 47.1884   9
  -2  -5 -17 457.649 24.6168   8
  -2  -5 -17 497.086 27.3339   7
  -2  -5 -17 484.548 24.3716   9
   2   5  17 445.046 24.7731  22
   2   5  17 453.928 33.0575  38
   2   5  18 589.635 27.4012  25
  -2  -5 -18 600.792 21.6524   8
  -2  -5 -18 651.237 24.7538   7
   2   6 -14 585.207 24.0109  14
  -2  -6  14 623.446 28.6191  40
   2   6 -13-6.78402 13.6848  14
  -2  -6  13 8.01838 15.0579   1
  -2  -6  13-0.48772 14.3234   2
   2   6 -13 6.80454 13.9217  28
  -2  -6  13 17.6841 19.6041  40
  -2  -6  12 8170.89 124.727   1
  -2  -6  12 8492.35 124.798   2
  -2  -6  12 7737.66 122.663  40
   2   6 -12 7566.51 111.865  14
  -2  -6  11 56.7704 22.8833   1
  -2  -6  11 53.8962 22.4494   2
   2   6 -11 78.1904 20.7643  14
  -2  -6  10 7029.88 126.539  40
   2   6 -10 6951.80 114.710  14
  -2  -6   9 979.080 48.1161   2
  -2  -6   9 974.605 50.8279  40
   2   6  -9 991.886 43.2723  14
  -2  -6   8 5948.19 114.526   2
  -2  -6   8 5676.05 113.513  40
   2   6  -8 5660.45 101.486  14
  -2  -6   7 14957.2 194.302  40
   2   6  -7 14932.6 181.608  14
  -2  -6   7 15457.0 197.030   2
  -2  -6   7 15753.1 188.198  10
  -2  -6   6 1380.93 53.1137  40
  -2  -6   6 1369.14 52.3207   2
  -2  -6   6 1437.11 49.5700  10
   2   6  -5 9354.24 126.323  14
  -2  -6   5 9169.55 129.651  10
  -2  -6   5 9313.71 134.013  40
  -2  -6   4 3967.55 76.8571  10
   2   6  -4 3948.34 75.5182  18
   2   6  -4 4019.43 76.4605  16
   2   6  -4 4003.12 76.4269  19
   2   6  -3 2657.05 61.7022  16
   2   6  -3 2677.50 61.4019  18
   2   6  -3 2597.99 61.2085  19
  -2  -6   3 2684.09 60.9284  40
  -2  -6   2 2206.61 53.8721  10
   2   6  -2 2197.91 56.2614  19
   2   6  -2 2229.62 56.4775  16
   2   6  -2 2152.14 55.4831  18
   2   6  -2 2361.95 52.2903  14
  -2  -6   2 2198.95 52.0601  40
   2   6  -2 2273.69 57.1218  23
   2   6  -2 2182.67 53.7873  30
  -2  -6   1 4513.49 76.4715  10
   2   6  -1 4626.51 81.9282  19
   2   6  -1 4725.29 81.2264  20
   2   6  -1 4603.43 81.5363  18
   2   6  -1 4545.18 81.6983  16
   2   6  -1 4474.31 73.4679  14
  -2  -6   1 4589.07 72.4428  40
   2   6  -1 4627.96 82.3655  23
   2   6  -1 4302.81 76.8184  30
  -2  -6   0 30883.1 273.957  10
   2   6   0 31808.3 286.822  19
   2   6   0 31983.5 286.989  20
   2   6   0 31574.6 286.125  18
  -2  -6   0 31539.3 265.018  40
   2   6   0 30700.1 282.866  30
   2   6   0 31244.7 278.914  25
   2   6   1 1285.94 41.0918  25
  -2  -6  -1 1349.12 38.4964  10
   2   6   1 1422.27 41.7397  28
   2   6   1 1290.47 43.9577  18
   2   6   1 1299.54 42.3655  20
   2   6   1 1225.08 43.5142  19
   2   6   1 1292.95 36.5251  14
   2   6   1 1281.47 38.3822  22
   2   6   2 8308.88 110.320  25
   2   6   2 8131.65 107.017  28
   2   6   2 8123.69 104.723  22
   2   6   2 8222.43 114.438  19
   2   6   2 8303.69 114.341  18
   2   6   3 6447.99 92.4734  38
   2   6   3 6758.23 98.4438  25
   2   6   3 6683.22 91.5253  22
   2   6   3 6639.01 101.292  18
  -2  -6  -3 6885.97 84.9047   3
   2   6   3 6553.60 100.904  19
   2   6   4 113.930 22.3968  16
   2   6   4 137.548 17.0259  28
   2   6   4 181.043 19.3906  38
   2   6   4 131.211 19.6518  36
  -2  -6  -4 138.602 15.0962   3
   2   6   4 129.554 16.7656  26
   2   6   4 97.8855 22.6262  19
   2   6   4 109.075 22.7445  18
   2   6   5 386.056 22.4685  22
   2   6   5 428.380 29.7855  18
   2   6   5 391.157 29.4389  16
   2   6   5 414.247 26.9252  36
   2   6   5 372.649 22.8248  26
   2   6   5 408.323 29.6828  19
  -2  -6  -5 403.289 22.3102   3
  -2  -6  -6 17157.3 170.870   3
   2   6   6 16891.6 186.917  18
   2   6   6 17081.4 187.293  16
   2   6   6 17038.1 177.989  26
   2   6   6 16665.9 187.052  19
   2   6   6 17258.4 186.848  36
   2   6   7 77703.2 623.505  16
   2   6   7 77695.2 622.533  18
   2   6   7 77465.6 623.876  36
   2   6   7 76686.0 623.488  19
   2   6   8 34513.8 312.054  22
  -2  -6  -8 34550.4 301.498   7
  -2  -6  -8 34275.7 305.600   3
   2   6   9 11010.8 142.381  22
  -2  -6  -9 11459.4 137.262   7
  -2  -6  -9 11336.9 139.546   3
  -2  -6 -10 303.316 27.6897  39
   2   6  10 302.141 25.2763  22
  -2  -6 -10 291.598 24.5803   3
  -2  -6 -10 331.380 25.4331   7
  -2  -6 -11 1884.85 54.7187   3
  -2  -6 -11 1961.91 58.4735  39
  -2  -6 -11 1855.54 53.8646   7
  -2  -6 -12 5526.49 97.8705   3
  -2  -6 -12 5267.07 90.2262   8
  -2  -6 -12 5393.19 95.1598   7
  -2  -6 -13 4179.15 86.7881  39
  -2  -6 -13 4271.51 85.1307   3
  -2  -6 -13 3992.04 77.9023   8
  -2  -6 -13 4172.46 83.0204   7
  -2  -6 -14 12324.1 148.345   8
  -2  -6 -14 11888.2 156.749  39
  -2  -6 -15 63171.8 499.792   8
  -2  -6 -15 64019.2 509.641   7
  -2  -6 -16 295.718 25.2411  39
  -2  -6 -16 320.928 24.6855   8
  -2  -6 -16 269.768 23.8927   9
  -2  -6 -16 368.797 27.7100   7
   2   6  16 318.004 34.4501  38
  -2  -6 -17 18739.9 176.326   8
   2   6  17 19420.1 214.912  38
   2   6  18 325.369 23.1075  38
  -2  -7  13 70.2983 14.0584   1
   2   7 -13 53.1369 13.1194  28
  -2  -7  13 72.5913 16.4501  40
   2   7 -13 76.7678 14.7075  12
  -2  -7  12 551.500 29.7266   1
  -2  -7  12 552.849 29.3879   2
   2   7 -12 512.290 28.1811  28
   2   7 -12 528.490 25.8089  14
  -2  -7  12 501.935 30.4433  40
   2   7 -11 564.148 30.1304  14
  -2  -7  11 598.547 35.0679   1
  -2  -7  11 554.141 35.3650  40
   2   7 -10 4743.83 87.8470  14
  -2  -7  10 5113.89 98.8074   2
  -2  -7   9 1821.90 61.5106   2
  -2  -7   9 1864.96 62.2097  40
   2   7  -8 14250.9 178.165  14
  -2  -7   8 14729.1 191.439  40
  -2  -7   7 307.742 33.5014  40
   2   7  -7 275.723 26.6179  14
  -2  -7   7 314.506 30.8059  10
  -2  -7   6 76.7346 23.3845   2
  -2  -7   6 68.9648 24.8951  40
   2   7  -6 133.196 21.9873  14
  -2  -7   6 73.6878 21.7069  10
  -2  -7   5 2354.28 65.5098  40
   2   7  -5 2354.19 60.3387  14
  -2  -7   5 2359.63 64.7887  10
  -2  -7   4 116.576 22.7668  10
  -2  -7   4 110.686 23.0718  40
   2   7  -3 228.218 28.1041  16
   2   7  -3 212.719 27.5231  18
  -2  -7   3 233.204 24.8072  40
   2   7  -3 204.002 27.5946  19
  -2  -7   3 236.133 26.2257  10
  -2  -7   2 59.2454 19.6245  10
   2   7  -2 92.7517 24.0991  19
   2   7  -2 73.8070 24.0453  16
   2   7  -2 48.1638 20.3552  23
   2   7  -2 76.7584 23.4060  18
   2   7  -1 4298.71 85.7183  19
  -2  -7   1 4299.97 81.0444  10
   2   7  -1 4467.71 86.9220  23
   2   7  -1 4334.04 86.1084  18
   2   7  -1 4272.03 86.2174  16
   2   7   0 262.274 29.1518  16
   2   7   0 267.233 29.4739  18
   2   7   0 219.992 23.3475  28
   2   7   0 273.171 30.0335  19
   2   7   1 17259.5 196.527  16
   2   7   1 17281.0 195.926  18
   2   7   1 17338.4 189.135  28
   2   7   1 17095.6 195.441  19
   2   7   2 126.651 22.2109  20
   2   7   2 75.7782 24.0950  19
   2   7   2 67.8401 23.3807  16
   2   7   2 88.2324 24.6638  18
   2   7   3 13663.6 168.978  18
   2   7   3 14041.3 171.156  16
   2   7   3 13941.9 170.512  19
   2   7   3 13677.6 160.837  28
   2   7   4 6309.82 105.949  18
   2   7   4 6473.90 108.066  16
   2   7   4 6202.28 96.9109  28
   2   7   4 6346.10 106.622  19
   2   7   4 6614.68 104.057  25
   2   7   5 16042.7 189.059  18
   2   7   5 15937.8 190.340  16
   2   7   5 16266.4 190.220  19
   2   7   5 16174.2 186.348  25
  -2  -7  -5 16437.5 169.308   3
   2   7   6 299.062 29.7279  18
   2   7   6 325.484 30.7180  16
   2   7   6 298.416 30.4427  19
   2   7   6 321.464 27.5350  36
  -2  -7  -6 323.647 23.4520   3
   2   7   7 15396.4 187.911  19
   2   7   7 15709.9 188.582  16
   2   7   7 15576.4 187.274  18
   2   7   8 3477.32 78.6725  19
  -2  -7  -8 3695.61 70.2000   7
  -2  -7  -9 262.090 24.5939   3
  -2  -7  -9 261.114 24.4215   7
  -2  -7 -10 33726.9 308.553   7
  -2  -7 -10 33975.8 314.420   3
  -2  -7 -11 1730.36 52.1548   7
  -2  -7 -11 1725.18 53.3613   3
  -2  -7 -11 1662.74 55.5242  39
  -2  -7 -12 5610.55 95.5803   7
  -2  -7 -12 5740.74 99.0290   3
  -2  -7 -13 6228.86 106.220  39
   2   7  13 6188.24 127.891  37
  -2  -7 -14 7779.70 111.741   7
  -2  -7 -14 7823.58 115.379   3
   2   7  15 5585.44 101.274  20
   2   7  15 6548.56 121.970  38
  -2  -7 -15 5963.86 93.3332  39
  -2  -7 -15 6800.52 97.6078   7
   2   7  16 34609.6 341.835  38
  -2  -7 -16 36487.2 304.552   7
  -2  -7 -17 636.268 24.0605   7
   2   7  17 551.580 31.5518  38
   2   7  17 615.536 30.7153  25
  -2  -8  12 633.993 25.8227  40
   2   8 -12 632.506 26.9027  28
  -2  -8  11 174.746 21.3274  40
   2   8 -11 133.681 19.8273  28
  -2  -8  11 145.725 18.6407   2
  -2  -8  11 144.681 19.3063   1
  -2  -8  10 1399.47 46.6206  40
   2   8 -10 1471.31 49.6051  28
  -2  -8  10 1509.65 49.0538   2
  -2  -8  10 1474.32 49.3841   1
  -2  -8   9 126.277 24.2346  40
  -2  -8   9 119.840 21.8799   2
  -2  -8   8 230.051 27.9722  40
  -2  -8   8 236.618 27.7638   2
  -2  -8   7 4351.40 90.7180  40
  -2  -8   7 4256.86 94.8993   2
  -2  -8   6 16.6013 22.9033  40
  -2  -8   6 11.4748 21.3597   2
  -2  -8   5 5414.72 101.333  10
  -2  -8   5 5575.44 101.704  40
  -2  -8   4 4013.25 85.9188  10
  -2  -8   4 4238.99 85.6201  40
   2   8  -3 8.02475 24.5179  16
   2   8  -3 23.9991 24.2984  19
  -2  -8   3 29.5695 20.9035  10
   2   8  -3 40.6346 24.1158  18
   2   8  -2 8958.95 136.871  19
  -2  -8   2 8633.70 130.847  10
   2   8  -2 8825.42 136.457  18
   2   8  -2 8993.03 137.429  16
  -2  -8   1 389.535 30.7970  10
   2   8  -1 456.122 35.0158  23
   2   8  -1 359.597 30.1395  28
   2   8  -1 327.520 33.4014  18
   2   8  -1 328.439 34.1372  16
   2   8  -1 320.116 33.7662  19
   2   8   0 37.7848 26.3794  16
   2   8   0 36.3874 17.4668  28
   2   8   0 12.2534 25.2505  18
   2   8   0 31.5303 22.4963  23
   2   8   0 21.1196 25.3525  19
   2   8   1 5582.97 105.981  19
   2   8   1 5720.83 104.660  20
  -2  -8  -1 5500.60 95.7692  10
   2   8   1 5626.80 106.760  16
   2   8   1 5543.63 105.190  18
   2   8   1 5534.66 98.9907  28
   2   8   2 18991.5 220.368  19
   2   8   2 19063.0 218.709  20
  -2  -8  -2 18822.5 204.010  10
   2   8   2 18771.3 220.399  16
   2   8   2 18611.2 218.980  18
   2   8   2 18929.3 211.560  28
   2   8   3 7416.86 124.426  16
   2   8   3 7283.83 122.796  18
   2   8   3 7478.44 123.661  20
   2   8   3 7373.36 123.890  19
  -2  -8  -3 7291.08 110.825  10
   2   8   4 222.645 31.9205  18
   2   8   4 217.014 31.8383  16
   2   8   4 217.298 31.3885  19
   2   8   4 249.595 27.6302  36
   2   8   5 33.6700 19.0354  25
   2   8   5 30.0008 25.8566  18
   2   8   5 47.4612 26.0556  19
   2   8   5 28.0449 27.1241  16
   2   8   5 74.1064 21.4979  36
   2   8   6 3255.75 82.0164  19
   2   8   6 3293.49 81.7034  18
   2   8   6 3132.08 80.7373  16
   2   8   6 3375.36 79.1026  25
   2   8   6 3032.94 76.2948  36
   2   8   7 4305.10 93.5777  18
   2   8   7 4142.00 92.8324  16
   2   8   7 4357.31 94.2514  19
   2   8   7 4433.00 93.7725  25
  -2  -8  -8 108.152 20.3081   3
   2   8   8 124.869 27.1536  16
   2   8   8 94.8276 26.7514  19
  -2  -8  -9 1.67300 17.3686   3
  -2  -8 -10 4055.12 84.9176  39
  -2  -8 -10 4242.48 82.9615   3
  -2  -8 -11 24687.0 245.133   7
  -2  -8 -11 25142.9 251.115   3
  -2  -8 -12 1477.93 51.2393  39
  -2  -8 -12 1575.08 50.6239   3
  -2  -8 -13 7844.86 114.030   3
  -2  -8 -13 7818.64 110.110   7
   2   8  14 3701.58 89.3753  38
   2   8  14 3560.27 88.9630  37
  -2  -8 -14 3888.23 69.7402   7
  -2  -8 -14 3436.71 69.3548  39
   2   8  14 3699.56 84.8036  20
   2   8  15 3376.59 72.7882  20
   2   8  15 3017.30 74.2281  37
   2   8  15 3576.80 82.4386  38
  -2  -8 -15 3113.70 58.5751  39
  -2  -8 -15 3555.87 61.4035   7
  -2  -8 -16-0.78223 12.0352   7
   2   8  16 8.12067 16.6655  38
   2   8  16 20.0143 17.7381  25
  -2  -9  11 4173.16 57.1472  40
   2   9 -11 4226.86 66.3131  28
  -2  -9  10 556.007 26.9243   2
  -2  -9  10 593.192 28.2880   1
  -2  -9  10 557.250 25.3562  40
   2   9 -10 519.193 28.3360  28
  -2  -9   9 547.733 30.3555   2
  -2  -9   9 542.457 28.7755  40
   2   9  -9 522.030 31.4813  28
  -2  -9   8 1529.11 50.7571   2
  -2  -9   8 1502.88 46.8315  40
   2   9  -8 1475.13 51.8953  28
  -2  -9   7 120.861 22.1660   2
  -2  -9   7 183.613 23.8088  40
   2   9  -7 105.910 23.2856  28
  -2  -9   6 40.4683 19.9592  40
  -2  -9   6 20.6043 18.9049   2
  -2  -9   5 2264.22 67.8681   2
   2   9  -5 2255.98 68.5891  28
   2   9  -4 8802.05 141.839  28
   2   9  -3 970.175 46.7087  28
   2   9  -3 1027.79 48.8599  16
   2   9  -3 979.912 47.9008  18
   2   9  -3 1002.19 48.3635  19
   2   9  -2 4.41813 24.3719  16
   2   9  -2 14.7215 25.3634  19
   2   9  -2 15.3981 25.4084  18
  -2  -9   2 15.9652 20.2831  10
   2   9  -2 4.43327 18.5055  28
   2   9  -1 2206.48 71.0342  19
   2   9  -1 2378.30 69.3553  28
  -2  -9   1 2416.40 66.5068  10
   2   9  -1 2308.67 72.3375  16
   2   9   0 165.358 32.1642  16
   2   9   0 202.770 26.7623  28
  -2  -9   0 228.632 27.4849  10
   2   9   0 179.608 29.4975  23
   2   9   0 133.423 31.0482  19
   2   9   1 3871.51 86.9463  28
  -2  -9  -1 3862.46 82.9683  10
   2   9   1 3932.42 93.1270  23
   2   9   1 3800.02 92.3126  19
   2   9   1 3773.21 92.5661  16
  -2  -9  -2 2434.93 65.1517  10
   2   9   2 2453.11 72.2720  20
   2   9   2 2385.44 74.8730  19
   2   9   2 2381.51 74.6117  16
  -2  -9  -3 40.9442 20.3559  10
   2   9   3 37.7143 23.4790  36
   2   9   3 72.1303 25.3241  20
   2   9   3 139.386 32.2399  19
   2   9   3 141.441 32.2264  16
   2   9   4 0.78488 27.7528  16
   2   9   4-4.69334 28.1503  19
   2   9   4 23.5927 24.0972  20
   2   9   4 3.17736 21.6340  36
   2   9   5 4804.66 104.200  19
   2   9   5 4666.59 104.506  16
   2   9   5 4791.21 102.377  36
   2   9   6 1118.45 54.3754  19
   2   9   6 1246.60 55.7002  18
   2   9   6 1161.48 55.4717  16
   2   9   7 2445.58 73.8484  18
   2   9   7 2419.79 74.4832  16
   2   9   7 2418.93 74.6304  19
   2   9   7 2450.42 70.8444  25
   2   9   8 301.195 31.2524  25
   2   9   8 321.329 35.0370  18
   2   9   8 349.718 35.2007  16
  -2  -9  -9 552.854 32.6124   3
   2   9   9 577.282 38.3524  25
  -2  -9 -10 8891.92 131.501  39
   2   9  10 8804.28 143.868  25
  -2  -9 -11 7109.07 108.372   3
   2   9  11 7329.40 127.634  25
  -2  -9 -12 1409.42 45.5512   3
   2   9  12 1507.86 56.2206  25
   2   9  12 1316.71 53.2225  23
   2   9  12 1313.29 53.5283  38
  -2  -9 -12 1286.37 45.3810  39
   2   9  12 1520.91 64.4573  37
  -2  -9 -13 235.899 22.8181  39
  -2  -9 -13 231.462 21.6301   7
   2   9  13 279.302 29.0028  25
   2   9  13 222.667 27.2349  38
   2   9  13 248.272 31.3944  37
   2   9  14 469.297 33.0857  20
  -2  -9 -14 447.537 24.0971  39
   2   9  14 497.165 32.8009  25
  -2  -9 -14 457.623 23.5494   7
   2   9  14 402.017 30.3573  38
   2   9  14 441.709 34.3411  37
   2   9  15 12.8051 16.8422  25
   2   9  15 8.66819 17.0142  37
   2   9  15 14.3127 14.4571  38
   2   9  15 26.0491 16.3023  20
   2  10 -10 7500.67 85.5971  12
   2  10 -10 7289.58 87.9761  28
  -2 -10   9 563.550 25.1627   1
  -2 -10   9 486.067 19.5037  40
   2  10  -9 510.786 26.2407  28
   2  10  -8 81.1142 17.2995  36
  -2 -10   8 119.960 16.9910   2
   2  10  -8 89.8801 18.6504  28
  -2 -10   8 96.8599 14.8760  40
  -2 -10   7 116.843 19.0551   2
   2  10  -7 74.6733 19.2797  28
  -2 -10   6 240.797 24.7102   2
   2  10  -6 189.923 24.7173  28
  -2 -10   5 17599.4 205.632   2
   2  10  -4 1089.90 48.3522  28
   2  10  -3 32679.7 326.112  28
   2  10  -3 32378.1 321.320  18
   2  10  -3 32795.4 323.147  16
   2  10  -3 32703.6 322.905  19
   2  10  -2 308.914 30.1750  28
   2  10  -2 246.442 34.3704  18
   2  10  -2 225.256 32.7175  19
   2  10  -1 13502.4 179.327  28
   2  10  -1 13146.6 183.014  16
   2  10  -1 13670.1 185.002  18
   2  10  -1 13545.8 184.583  19
   2  10   0 5724.84 114.230  18
   2  10   0 5517.23 113.293  16
   2  10   1 6615.34 124.204  23
   2  10   1 6471.59 124.705  16
   2  10   1 6647.49 125.128  18
   2  10   2 2112.28 72.4074  18
   2  10   2 2111.00 72.1039  16
   2  10   2 2106.07 71.8798  23
   2  10   2 2032.61 70.1832  36
  -2 -10  -2 2040.72 60.7120  10
   2  10   3 21785.4 258.543  36
   2  10   3 21869.9 257.058  18
   2  10   3 22111.0 258.029  16
  -2 -10  -3 21250.4 233.454  10
   2  10   4 1286.79 56.7401  36
   2  10   4 1386.30 61.6561  16
   2  10   4 1401.62 61.8537  18
  -2 -10  -4 1361.89 50.2613  10
   2  10   4 1376.36 58.2481  20
   2  10   5 45403.5 435.199  20
  -2 -10  -5 46006.3 407.628  10
   2  10   5 46915.6 437.758  18
   2  10   5 46325.5 437.749  16
   2  10   6 6285.88 122.541  19
   2  10   6 6189.18 121.815  20
  -2 -10  -6 6164.00 105.134  10
   2  10   6 6394.47 123.123  18
   2  10   6 6378.34 123.578  16
   2  10   7 20399.2 250.078  20
   2  10   7 21069.6 246.084  19
   2  10   7 21071.6 246.864  18
   2  10   8 1357.87 56.8154  19
   2  10   8 1360.01 56.1719  18
   2  10   8 1305.75 55.6970  16
   2  10   9 937.473 49.3959  20
   2  10  10 58.9157 26.4103  20
  -2 -10 -10 13.8940 18.1869  39
   2  10  10 7.52301 19.6105  25
   2  10  11 2293.63 70.4913  20
  -2 -10 -11 2027.41 54.3209  39
   2  10  11 2266.48 74.2818  37
   2  10  11 2265.67 63.6212  25
   2  10  11 2259.93 68.6006  23
   2  10  12 532.615 36.9346  20
   2  10  12 396.278 35.5085  37
  -2 -10 -12 428.644 25.4261  39
   2  10  12 481.969 32.1812  25
   2  10  12 440.763 33.2525  23
   2  10  13 761.118 41.2450  37
   2  10  13 838.136 40.5006  20
  -2 -10 -13 732.509 27.4960  39
   2  10  13 798.086 35.7530  25
   2  10  14 5.44728 14.6955  25
   2  10  14 25.2686 18.6477  37
   2  10  14 30.7662 18.1030  20
   2  11  -8 3893.20 59.9940  28
   2  11  -7 397.992 21.6507  12
   2  11  -7 364.907 23.0984  28
   2  11  -6 1451.59 44.0074  28
  -2 -11   6 1493.00 41.3342   2
   2  11  -6 1395.36 43.9150  36
   2  11  -5 10.5256 15.7188  28
  -2 -11   5 21.2735 14.3454   2
   2  11  -5 27.8524 18.5504  36
   2  11  -4 407.654 28.8287  28
  -2 -11   4 402.276 27.7028   2
   2  11  -4 416.565 31.8136  36
   2  11  -3 445.602 33.3359  16
   2  11  -3 500.720 32.5219  28
   2  11  -3 491.874 33.8252  19
   2  11  -2 360.306 32.4334  18
   2  11  -2 317.945 31.9010  16
   2  11  -2 309.710 32.4245  19
   2  11  -2 301.801 28.2838  28
   2  11  -1 97.4933 29.5410  19
   2  11  -1 80.5481 27.6120  18
   2  11  -1 101.224 28.7177  16
   2  11   0 4955.78 102.521  19
   2  11   0 4910.84 102.421  16
   2  11   0 4928.77 102.389  18
   2  11   1 1715.11 63.8916  19
   2  11   1 1703.98 60.8036  23
   2  11   1 1644.94 62.2566  18
   2  11   1 1622.69 62.5145  16
   2  11   1 1661.21 63.2165  36
   2  11   2 110.107 31.1501  16
   2  11   2 101.262 27.4374  23
   2  11   2 106.553 31.9934  18
   2  11   2 131.891 33.0657  19
   2  11   2 90.8888 24.5749  36
   2  11   3 2495.12 76.8907  16
   2  11   3 2606.37 78.3016  18
   2  11   3 2461.08 74.6266  36
   2  11   3 2618.54 78.2692  19
   2  11   3 2426.96 74.8861  23
   2  11   4 9188.76 147.143  19
   2  11   4 8975.91 146.162  16
   2  11   4 9139.31 146.823  18
  -2 -11  -5 201.762 25.4663  10
   2  11   5 145.615 34.6224  16
   2  11   5 154.619 30.1846  20
   2  11   5 162.502 35.9183  19
   2  11   5 141.912 32.6417  23
   2  11   5 123.381 34.9686  18
   2  11   6 4526.23 99.5897  20
   2  11   6 4733.92 102.710  19
   2  11   6 4705.81 102.538  18
   2  11   6 4789.30 103.000  16
  -2 -11  -6 4600.45 84.8527  10
   2  11   6 4746.84 105.787  23
   2  11   7 15742.1 205.391  23
   2  11   7 14248.2 198.137  37
   2  11   7 15477.3 195.318  18
   2  11   7 15658.2 197.337  16
  -2 -11  -7 14729.4 170.690  10
   2  11   7 15877.5 201.610  20
   2  11   7 15819.4 197.897  19
   2  11   8 7058.58 126.812  23
   2  11   8 6580.59 124.641  37
   2  11   8 6966.33 117.150  18
   2  11   8 6889.47 117.085  16
   2  11   8 6832.71 121.913  20
   2  11   8 6963.95 117.677  19
  -2 -11  -8 6633.48 99.9039  10
   2  11   9 3014.23 79.3844  23
  -2 -11  -9 2837.76 59.6205  10
   2  11   9 2936.63 77.2321  20
  -2 -11  -9 2725.11 61.5473  39
   2  11   9 2850.71 78.9909  37
   2  11  10 1008.89 46.8660  23
  -2 -11 -10 949.783 33.4124  10
   2  11  10 1019.90 46.7497  20
  -2 -11 -10 880.702 34.0364  39
   2  11  10 933.275 47.5030  37
   2  11  11 1784.53 55.3090  23
  -2 -11 -11 1593.15 39.1383  10
   2  11  11 1825.18 57.4350  20
  -2 -11 -11 1599.81 40.4839  39
   2  11  11 1666.52 57.8933  37
   2  11  12 235.103 26.7078  37
  -2 -11 -12 176.539 14.9017  10
   2  11  12 224.330 23.8369  23
   2  11  12 229.039 25.6864  20
  -2 -11 -12 186.115 15.5230  39
   2  11  13 47.7291 17.1362  20
   2  11  13 44.1232 18.0294  37
   2  12  -5 1295.68 32.6102  28
   2  12  -5 1505.11 39.9084  36
   2  12  -4 303.460 19.4706  28
   2  12  -4 373.723 25.2097  36
   2  12  -3 28.0965 17.5701  36
  -2 -12   3 23.7635 13.2206   2
   2  12  -2 2206.34 55.6568  16
  -2 -12   2 2193.69 51.7777   2
   2  12  -2 2314.73 56.3803  19
   2  12  -2 2254.06 60.9707  36
   2  12  -1 49.0211 21.4484  18
   2  12  -1 41.6562 22.8068  16
   2  12  -1 15.7922 20.1869  36
   2  12  -1 34.2714 22.5441  19
   2  12   0 2489.97 65.4489  18
   2  12   0 2528.15 66.4067  16
   2  12   0 2534.31 66.7367  19
   2  12   0 2485.70 67.0326  36
   2  12   1 55.4493 24.9512  18
   2  12   1 34.5907 25.2535  16
   2  12   1 50.1309 26.1042  19
   2  12   1 47.8780 21.8503  36
   2  12   2 38.3836 21.3801  36
   2  12   2 78.0955 27.5631  16
   2  12   2 56.4208 25.8763  18
   2  12   2 33.5026 26.0743  19
   2  12   2 35.1401 22.1454  23
   2  12   3 431.405 32.5443  36
   2  12   3 546.959 40.3957  16
   2  12   3 532.136 38.6780  18
   2  12   3 498.566 36.0248  23
   2  12   3 536.784 39.6347  19
   2  12   4 77.3457 20.9608  36
   2  12   4 100.022 30.0436  16
   2  12   4 76.9265 25.8471  23
   2  12   4 139.275 30.3626  19
   2  12   4 129.433 29.1149  18
   2  12   5 50.6835 27.9489  16
   2  12   5 55.9164 26.8863  18
   2  12   5 58.0179 27.7831  19
   2  12   5 47.6499 25.0548  23
   2  12   6 1218.11 46.5501  20
   2  12   6 1265.76 50.5699  19
   2  12   6 1239.94 49.5985  18
   2  12   6 1307.62 51.0493  16
   2  12   6 1308.24 52.2212  23
   2  12   7 318.229 30.5083  16
   2  12   7 328.183 29.9467  18
   2  12   7 294.730 27.8277  20
   2  12   7 315.999 30.2668  19
   2  12   7 226.309 25.6868  37
   2  12   7 285.038 31.1529  23
   2  12   8 630.657 33.9645  16
   2  12   8 642.685 38.3300  23
   2  12   8 623.406 35.0442  20
   2  12   8 591.010 33.8498  19
   2  12   8 556.789 33.9301  37
  -2 -12  -8 601.725 27.2201  39
   2  12   9 1749.83 54.4341  23
   2  12   9 1713.81 51.4932  20
   2  12   9 1592.01 51.0541  37
  -2 -12  -9 1551.15 37.8780  39
   2  12  10 332.728 27.8242  23
  -2 -12 -10 265.587 16.6859  39
   2  12  10 325.973 26.8222  37
   2  12  10 316.995 25.8358  20
   2  12  11 70.1525 17.6642  37
   2  12  11 100.097 17.7965  20
   2  12  11 81.4040 17.4604  23
   2  13  -2 10.0187 12.8220  36
   2  13  -1 771.517 30.9390  36
   2  13   0 279.894 22.8051  36
   2  13   0 313.829 24.1218  16
   2  13   1 2033.25 51.5246  19
   2  13   1 2193.80 52.6169  16
   2  13   2 80.8258 21.7718  19
   2  13   2 98.4284 22.1136  16
   2  13   2 82.5047 16.7525  36
   2  13   3 2956.15 63.7451  16
   2  13   3 2970.97 64.0752  19
   2  13   4 1531.25 47.0815  16
   2  13   4 1463.31 46.6035  19
   2  13   5 2.25014 18.8961  19
   2  13   5-4.03550 18.7314  16
   2  13   5 9.63612 17.2456  23
   2  13   6 1640.49 46.5855  23
   2  13   6 1679.82 46.1498  16
   2  13   7 1607.25 45.4970  23
   2  13   8 59.2478 17.0383  23
   3 -12  -6 453.669 21.4083  10
  -3  12   5 165.108 22.5458  16
  -3  12   5 161.826 20.1026  41
  -3  12   5 185.196 21.8425  11
   3 -12  -5 164.005 16.8179  10
   3 -12  -5 137.551 14.4641  39
  -3  12   4 170.405 25.0556  19
  -3  12   4 155.178 25.3484  16
  -3  12   4 131.319 20.9136  41
   3 -12  -4 129.430 19.0530  32
   3 -12  -4 159.016 18.4938  10
  -3  12   3 454.889 32.8638  19
   3 -12  -3 458.489 25.2927  10
  -3  12   2 854.366 40.9597  19
   3 -12  -2 799.305 31.9339  10
  -3  12   1 22.0671 23.0683  19
   3 -12  -1-0.45660 17.0991  32
   3 -12  -1 6.34376 14.6568  10
  -3  12   0 1386.47 47.6894  19
   3 -12   0 1361.12 39.5718  10
  -3  12  -1 185.214 24.5993  16
   3 -12   1 145.287 18.0585  10
   3 -12   1 132.915 19.9256  32
  -3  12  -1 159.196 20.0052   5
  -3  12  -1 151.895 23.7464  19
   3 -12   2 2.78540 13.0386  10
  -3  12  -2-3.64439 14.8705   5
  -3  12  -2 6.71921 18.3146  16
   3 -12   3 13.8149 12.5928  10
  -3  12  -3 20.4843 14.9140   5
   3 -12   4 742.378 25.1627  10
  -3  11   9 100.603 18.4407  41
   3 -11  -9 103.915 13.0333  39
  -3  11   8 288.692 25.8547  41
   3 -11  -8 248.552 18.5585  39
  -3  11   8 281.915 24.6464  11
   3 -11  -8 269.086 19.6866  10
  -3  11   7 189.500 25.4587  41
   3 -11  -7 176.948 18.5715  39
  -3  11   7 187.580 24.1421  11
   3 -11  -7 178.156 19.5720  10
  -3  11   6-4.74312 20.0541  11
   3 -11  -6 26.5105 16.2387  10
  -3  11   6 12.9743 22.5292  19
  -3  11   6 31.1636 20.9772  41
   3 -11  -6 0.44066 15.8978  32
   3 -11  -6 5.57543 14.2685  39
  -3  11   5 839.718 43.7032  41
  -3  11   5 893.223 44.8322  11
   3 -11  -5 844.285 36.1920  10
  -3  11   5 925.726 45.3476  18
  -3  11   5 913.837 45.4558  19
  -3  11   4 81.5649 27.5721  18
   3 -11  -4 92.0810 22.6192  35
  -3  11   4 102.176 25.0423  11
   3 -11  -4 91.2209 20.9201  10
  -3  11   3 36.5655 27.6325  18
  -3  11   3 39.8459 23.0690  11
   3 -11  -3 44.0935 20.2593  10
  -3  11   2-3.03752 27.3019  18
  -3  11   2 17.2053 20.9336   5
  -3  11   2 3.26268 23.2603  11
   3 -11  -2 4.00868 18.5229  10
  -3  11   1 18.1146 27.1129  18
  -3  11   1 24.3363 22.2238   5
  -3  11   1 15.7304 23.4136  11
   3 -11  -1 0.58368 19.2396  10
  -3  11   0 95.3978 29.3547  18
  -3  11   0 80.9085 24.4008   5
   3 -11   0 82.4792 21.7278  10
  -3  11  -1 22.6847 25.3707  18
  -3  11  -1 41.0605 21.8259   5
   3 -11   1 28.3413 18.5885  10
   3 -11   2 21.4056 20.5295  35
   3 -11   2 58.2578 18.9194  10
  -3  11  -2 51.0299 22.6750   5
  -3  11  -2 21.6027 23.1987  18
  -3  11  -3 1114.52 45.1718  18
   3 -11   3 982.561 41.0813  32
  -3  11  -3 1165.00 47.6917   5
  -3  11  -3 1171.87 46.0085  19
   3 -11   3 1209.21 42.3399  10
   3 -11   3 1028.70 42.3053  35
  -3  11  -4 521.615 31.3346  19
  -3  11  -4 504.530 33.4716   5
   3 -11   4 435.092 26.9473  32
   3 -11   4 509.656 28.7490  10
  -3  11  -5 24.1029 18.8199   5
   3 -11   5 45.1138 15.2656  10
  -3  11  -6 40.6119 17.3152   5
   3 -11   6 43.6036 14.2372  10
  -3  11  -7 684.563 29.3145   5
   3 -11   7 677.862 25.6409  10
   3 -10 -11 267.479 17.1260  39
  -3  10  11 271.744 23.3909  41
   3 -10 -10 39.4622 13.3865  10
  -3  10  10 39.2014 17.3890  11
  -3  10  10 1.68513 19.1911  41
   3 -10 -10 23.6038 13.9202  39
   3 -10  -9 4.14404 14.4135  10
  -3  10   9 17.3677 18.7679  11
  -3  10   9-14.1523 23.0677  41
   3 -10  -9 13.9522 14.9821  39
  -3  10   8 156.782 25.5225  11
   3 -10  -8 145.940 20.3596  10
   3 -10  -8 124.373 19.7444  39
  -3  10   8 152.549 27.4498  41
  -3  10   7 566.384 40.9328  41
  -3  10   7 589.718 39.7935  11
   3 -10  -7 561.135 32.1485  10
  -3  10   7 533.133 37.3023  19
   3 -10  -7 506.423 29.9613  39
  -3  10   6 526.010 40.6147  41
   3 -10  -6 494.878 33.2552  35
   3 -10  -6 540.367 32.7956  10
  -3  10   6 574.469 41.5617  18
  -3  10   5 1125.90 54.8906  11
   3 -10  -5 1165.12 46.8091  10
  -3  10   5 1183.01 56.8102  18
   3 -10  -4 432.007 32.8333  10
  -3  10   4 440.520 39.1921  11
  -3  10   3 809.666 49.2569  11
   3 -10  -3 771.939 40.9007  10
  -3  10   2 3105.92 89.5603  11
   3 -10  -2 2857.72 74.2880  10
  -3  10   1 1173.52 57.9045  11
  -3  10   0 5122.31 116.558  11
  -3  10  -1 1405.33 62.3553  11
   3 -10   1 1298.72 52.0126  10
  -3  10  -1 1297.25 57.1247   4
  -3  10  -1 1316.35 57.6376   5
   3 -10   2 4.11637 20.8177  10
  -3  10  -2 19.5928 23.5792   4
  -3  10  -2 5.90421 25.7488   5
   3 -10   3 926.995 43.3704  10
  -3  10  -3 954.290 49.8901   5
  -3  10  -3 890.860 47.2706   4
  -3  10  -3 870.891 47.5239  18
  -3  10  -4 3580.80 83.5414  18
   3 -10   4 3733.60 81.2366  10
  -3  10  -4 3673.46 90.5797   5
   3 -10   5 39.6193 19.9891  10
   3 -10   5 27.5705 15.3885   2
  -3  10  -5 42.5393 23.6968   5
   3 -10   6 69.2704 19.3813  10
  -3  10  -6 113.566 25.7101   5
   3 -10   7 4012.18 74.6312  10
  -3  10  -7 3971.91 84.7765   5
   3 -10   8 106.277 17.3327  10
  -3  10  -8 94.7662 21.9212   5
  -3  10  -9 1587.15 45.0304   5
  -3  10 -10 3785.67 60.7471   5
   3 -10  10 3474.06 53.6098  21
  -3   9  12 1079.34 42.0624  41
   3  -9 -12 1026.18 31.4693  39
   3  -9 -12 993.758 32.6943   7
  -3   9  12 1072.40 38.8988  11
   3  -9 -11 210.462 21.2012  39
  -3   9  11 212.188 28.1140  41
  -3   9  11 256.946 25.8004  11
   3  -9 -11 221.831 23.1207   7
  -3   9  10 1181.74 53.5238  41
   3  -9 -10 1164.89 43.3014   7
  -3   9  10 1277.52 51.2691  11
   3  -9 -10 1166.63 41.0766  39
  -3   9   9 224.631 33.2889  41
   3  -9  -9 220.516 27.5321   7
   3  -9  -9 249.140 25.3818  39
  -3   9   9 252.813 30.3368  11
   3  -9  -8 3438.56 78.9260   7
  -3   9   8 3666.66 92.7917  11
  -3   9   7 146.026 33.5897  41
  -3   9   7 193.451 30.5938  11
   3  -9  -7 174.739 29.6488   7
  -3   9   6 22564.7 274.064  11
   3  -9  -5 1382.77 52.9014  10
   3  -9  -4 54.1590 22.1774  10
   3  -9  -3 1075.16 47.6792  10
  -3   9   3 1084.56 55.5457  11
  -3   9   2 70.6757 26.8019  11
   3  -9  -2 58.6863 22.6279  10
  -3   9   1 127.138 28.1270  11
   3  -9  -1 79.8797 24.3757  10
  -3   9   0 32.3131 25.9536  11
   3  -9   0 390.096 34.4141  10
  -3   9  -1 6839.14 137.810  11
   3  -9   1 7084.21 123.837  10
  -3   9  -2 5550.93 123.198  11
   3  -9   2 5443.88 108.148  10
   3  -9   3 5134.95 103.948  10
  -3   9  -3 5074.50 113.479   4
  -3   9  -3 5055.57 113.525   5
   3  -9   4 1706.40 56.6975  40
   3  -9   4 1726.97 59.7213  10
  -3   9  -4 1819.36 68.7596   4
  -3   9  -5 412.396 37.2249   4
   3  -9   5 405.807 31.1209  40
   3  -9   6 2616.89 66.8967  40
  -3   9  -6 2795.12 81.4944   5
  -3   9  -6 2667.37 78.3672   4
   3  -9   6 2717.53 70.6396  10
   3  -9   7 1546.30 52.2737  10
  -3   9  -7 1670.47 61.9987   5
   3  -9   8 341.845 27.0064  40
   3  -9   8 330.739 27.0322  10
  -3   9  -8 380.905 34.5065   5
   3  -9   9 8.07364 16.3621  40
   3  -9   9 4.00842 16.3275  10
  -3   9  -9 12.0844 21.2652   5
   3  -9  10 1917.92 45.8999  40
  -3   9 -10 1919.85 54.7575   5
   3  -9  11 327.236 18.7687  40
  -3   9 -11 306.908 22.8844   5
   3  -9  11 256.512 17.7751  21
  -3   9 -11 251.706 20.7547   6
  -3   8  14 197.517 20.0874  41
   3  -8 -13 863.886 30.6280  39
  -3   8  13 867.693 40.1080  41
   3  -8 -13 836.477 30.2539   7
  -3   8  13 856.474 35.9528  11
   3  -8 -12 1367.07 42.6691  39
  -3   8  12 1401.43 54.7369  41
  -3   8  12 1468.87 51.6333  11
   3  -8 -12 1356.96 42.4937   7
  -3   8  11 48.2821 26.5211  41
  -3   8  11 41.9920 22.6730  11
   3  -8 -11 45.5523 19.9389   7
   3  -8 -11 65.4879 19.4495  39
  -3   8  10 688.562 48.1839  41
  -3   8  10 703.726 43.6805  11
   3  -8 -10 695.867 37.5503   7
  -3   8   9 298.160 38.7625  41
   3  -8  -9 304.063 30.8852   7
  -3   8   9 301.390 34.7110  11
   3  -8  -9 324.663 29.6633  39
  -3   8   8 2432.65 84.8486  41
   3  -8  -8 2455.81 68.6347   7
   3  -8  -8 2452.31 67.3240  39
  -3   8   8 2578.35 81.8175  11
   3  -8  -7 27997.4 288.074   7
  -3   8   7 27897.8 318.034  11
   3  -8  -6 2888.99 76.3777   7
  -3   8   6 2851.49 86.2359  11
   3  -8  -5 8334.60 133.515   7
  -3   8   5 8445.73 150.387  11
   3  -8  -4 3112.39 79.2231   7
  -3   8   4 3042.30 87.5687  11
   3  -8  -3 1123.52 47.6231  10
  -3   8   3 1058.19 53.9125  11
   3  -8  -2 1124.20 47.3682  10
  -3   8   2 1131.99 54.9557  11
  -3   8   1 48.7814 27.1807  11
   3  -8  -1 82.1263 24.6226  10
   3  -8   0 46858.1 422.005  10
  -3   8   0 45454.4 448.375  11
  -3   8  -1 268708. 2016.95  11
   3  -8   1 270196. 1981.61  10
   3  -8   2 91815.3 734.709  40
   3  -8   2 92564.9 747.649  10
   3  -8   3 109301. 867.369  40
  -3   8  -3 111665. 915.244  11
   3  -8   3 111478. 883.878  10
   3  -8   4 1848.16 59.2633  40
   3  -8   4 1894.68 64.3421  10
  -3   8  -4 1753.09 69.8530   4
  -3   8  -4 1848.47 70.6499   5
   3  -8   5 231.691 27.9480  40
   3  -8   5 220.118 28.5790  10
  -3   8  -5 223.370 33.6159   4
  -3   8  -5 192.476 34.4625   5
   3  -8   6 2729.07 70.7765  40
   3  -8   6 2627.95 73.1540  10
  -3   8  -6 2803.27 84.2304   5
  -3   8  -6 2623.88 82.5091   4
   3  -8   7 201.447 26.8843  40
   3  -8   7 191.428 27.0093  10
  -3   8  -7 199.404 32.5078   5
  -3   8  -7 166.804 29.8491   4
   3  -8   8 2462.85 65.9487  40
  -3   8  -8 2528.73 76.9940   4
   3  -8   9 938.802 42.6954  10
  -3   8  -9 852.207 47.7087   5
   3  -8  10 6746.46 103.061  40
  -3   8 -10 6911.68 119.938   5
   3  -8  11 838.705 33.0572  40
  -3   8 -11 855.034 40.3072   5
   3  -8  12 329.247 19.8251  40
  -3   8 -12 345.271 25.4147   5
  -3   8 -12 317.406 24.5954   6
   3  -8  12 293.830 19.5011  21
  -3   8 -13 4.87862 12.7704   9
   3  -7 -14 399.855 22.3472  39
  -3   7  14 404.540 30.5908  41
   3  -7 -14 360.109 20.8824   7
  -3   7  14 404.401 26.8295  11
   3  -7 -13 4639.11 79.2709  39
  -3   7  13 4600.45 98.0076  41
   3  -7 -13 4446.99 74.3961   7
  -3   7  12 23.0608 26.1055  41
  -3   7  12 12.8754 21.9525  11
   3  -7 -12 14.7164 18.8348  39
   3  -7 -12 36.7450 19.1604   7
   3  -7 -11 1922.33 56.0541   7
   3  -7 -11 1823.47 54.0055   3
   3  -7 -10 999.878 44.4415  39
  -3   7  10 925.948 56.3443  41
   3  -7 -10 907.613 41.3972   3
  -3   7  10 989.805 52.3329  11
  -3   7   9 2093.66 79.0488  41
   3  -7  -9 2202.05 63.2835   7
   3  -7  -9 2161.05 62.3866   3
   3  -7  -9 2056.03 63.2248  39
   3  -7  -8 655.714 38.4551  39
   3  -7  -8 563.733 37.0752   7
   3  -7  -8 555.381 35.6218   3
  -3   7   8 622.792 44.3451  11
  -3   7   8 535.245 46.5378  41
   3  -7  -7 989.540 45.9047   7
   3  -7  -7 966.173 44.2165   3
  -3   7   7 1049.27 54.8390  11
  -3   7   6 470.925 40.1001  11
   3  -7  -6 451.214 35.1604   7
  -3   7   5 93.6903 27.5907  11
   3  -7  -5 82.3448 25.5366   7
  -3   7   4 182.600 29.7764  11
   3  -7  -4 172.351 27.8933   7
  -3   7   3 14.6169 22.4445  11
   3  -7  -3 16.9645 22.5900   7
  -3   7   2 6145.98 118.245  11
   3  -7  -2 6313.70 108.683   7
  -3   7   1 236.125 30.8431  11
   3  -7  -1 185.450 25.3225  10
  -3   7   0 2347.78 72.3389  11
   3  -7   0 2270.40 62.5348  10
   3  -7   1 68523.8 573.368  10
  -3   7  -1 69005.1 599.597  11
   3  -7   1 69690.4 567.713  40
  -3   7  -2 21240.8 250.502  11
   3  -7   2 21091.4 231.029  10
   3  -7   3 8624.05 125.435  40
   3  -7   3 8404.88 131.980  10
  -3   7  -4 459.288 39.3142  11
   3  -7   4 535.139 36.8396  10
  -3   7  -5 697.339 46.8674   4
  -3   7  -5 682.893 46.5496   5
   3  -7   5 712.253 38.2671  40
   3  -7   5 703.214 41.0885  10
  -3   7  -6 273.719 36.5925   5
  -3   7  -6 286.860 34.9624   4
   3  -7   6 241.233 28.4457  40
   3  -7   6 264.254 30.3338  10
  -3   7  -7 2235.68 75.9648   5
  -3   7  -7 2180.76 75.8778   4
   3  -7   7 2162.71 63.8660  40
   3  -7   7 2224.81 67.5584  10
  -3   7  -8 7797.64 141.944   5
  -3   7  -8 7697.13 143.591   4
   3  -7   8 7392.49 122.466  40
   3  -7   8 7453.04 126.885  10
  -3   7  -9 5752.20 118.797   5
  -3   7  -9 5580.46 118.095   4
   3  -7   9 5566.92 102.379  40
   3  -7   9 5536.60 106.636  10
  -3   7 -10 935.396 49.0278   4
  -3   7 -10 961.695 50.7315   5
   3  -7  10 972.012 44.4163  10
   3  -7  11 1.05401 17.6379  40
  -3   7 -11 29.1818 24.5626   5
  -3   7 -12 210.743 26.8076   5
  -3   7 -12 233.508 28.2976   6
   3  -7  12 227.292 22.1393  40
  -3   7 -13 326.476 26.0778   6
   3  -7  13 301.072 19.6530  40
   3  -7  13 251.846 18.5470  21
  -3   7 -14 998.316 32.7196   8
  -3   7 -14 949.880 32.2814   9
   3  -6 -15 1108.32 31.2283  39
  -3   6  15 1121.19 41.4390  41
  -3   6  15 1198.57 38.7846  11
   3  -6 -14 762.025 32.3043  39
  -3   6  14 783.583 42.3063  41
   3  -6 -14 747.052 29.1365   7
  -3   6  14 796.074 38.4407  11
   3  -6 -13 1499.05 48.5647  39
  -3   6  13 1462.19 61.2553  41
   3  -6 -13 1483.73 44.5808   7
  -3   6  13 1613.88 57.8612  11
   3  -6 -12 7406.65 110.352   7
   3  -6 -12 7081.39 107.707   3
  -3   6  11 1021.09 53.2019  11
   3  -6 -11 951.286 44.7841  39
  -3   6  11 895.275 55.5290  41
   3  -6 -11 1020.39 42.2011   3
   3  -6 -10 31.4344 21.8889   8
   3  -6 -10 38.9740 21.5908   7
   3  -6 -10 76.7989 23.3382  39
  -3   6  10 73.2365 32.1701  41
   3  -6 -10 30.5224 18.8350   3
   3  -6  -9 57.4840 20.7359   3
   3  -6  -9 69.9157 23.7120  39
   3  -6  -9 64.4046 23.1209   7
   3  -6  -9 58.4683 22.9126   8
  -3   6   9 84.2915 28.0746  11
  -3   6   9 56.6322 31.7000  41
   3  -6  -8 315.479 30.0437  39
   3  -6  -8 318.878 30.1764   7
  -3   6   8 334.518 40.1039  41
  -3   6   8 339.805 36.7571  11
   3  -6  -8 318.538 28.2210   3
   3  -6  -7 334.497 30.3888   7
  -3   6   7 314.265 34.5779  11
   3  -6  -7 361.680 29.5069   3
   3  -6  -6 162.399 25.0317   7
  -3   6   6 148.380 28.8766  11
   3  -6  -6 154.398 22.9163   3
   3  -6  -5 1900.21 55.2989   7
  -3   6   5 1956.69 65.1605  11
   3  -6  -4 3979.21 79.2651   7
  -3   6   4 4082.58 91.3680  11
   3  -6  -3 14807.1 171.528   7
  -3   6   3 14886.1 189.212  11
   3  -6  -2 2543.90 62.3077   7
  -3   6   2 2483.12 67.5971  11
   3  -6  -1 108.473 21.7802   7
  -3   6   1 134.573 22.5712  11
   3  -6   0 2092.41 54.9962  10
  -3   6   0 2269.64 63.7792  11
  -3   6  -1 2215.46 63.3519  11
   3  -6   1 2035.80 55.4814  10
   3  -6   1 2115.52 53.5394  40
  -3   6  -2 6753.97 115.722  11
   3  -6   2 6698.43 100.898  40
   3  -6   2 6496.70 105.970  10
   3  -6   3 392.858 27.2127  40
  -3   6  -3 416.246 33.2967  11
   3  -6   3 405.995 29.9904  10
   3  -6   4 1226.38 43.9812  40
  -3   6  -4 1253.98 52.4795  11
   3  -6   4 1262.89 47.7734  10
   3  -6   5 96.7496 21.6227  40
  -3   6  -5 107.085 26.3349   4
  -3   6  -5 124.835 26.7305   5
   3  -6   5 118.738 23.3980  10
   3  -6   6 194.903 25.8646  40
  -3   6  -6 208.605 31.7883   4
  -3   6  -6 199.587 31.7467   5
   3  -6   6 170.060 25.5483  10
   3  -6   7 110.278 23.8679  40
  -3   6  -7 141.003 29.6033   4
  -3   6  -7 111.052 29.6527   5
   3  -6   7 140.579 26.3100  10
   3  -6   8 165.989 26.9377  40
  -3   6  -8 204.998 32.4369   4
  -3   6  -8 145.699 31.4664   5
   3  -6   8 183.895 27.4193  10
   3  -6   9 2997.08 74.5500  40
  -3   6  -9 2954.04 86.1067   5
  -3   6  -9 3004.07 87.1148   4
   3  -6   9 2908.66 77.5202  10
   3  -6  10 233.630 28.9280  40
  -3   6 -10 224.122 32.7009   4
  -3   6 -10 223.017 32.8186   5
   3  -6  10 261.903 29.3004  10
  -3   6 -11 153.985 28.1187   4
   3  -6  11 142.625 24.4130  40
  -3   6 -12 47.2273 22.5516   5
   3  -6  12 20.0069 18.0400  40
   3  -6  13 8.00542 13.0959  21
   3  -6  13 22.1096 15.7569  40
  -3   6 -13 39.3763 22.5759   6
  -3   6 -13 26.0836 19.0667   5
  -3   6 -14 1111.25 40.5571   6
  -3   6 -14 1093.71 40.8181   9
  -3   6 -15 22.5324 14.6933   8
  -3   6 -15 29.0190 14.7771   9
  -3   6 -15 12.9490 13.6014   6
  -3   5  16 2133.30 51.1004  41
   3  -5 -15 139.162 17.5868  29
  -3   5  15 203.276 23.4301  11
  -3   5  15 200.422 26.5179  41
   3  -5 -14 71.8551 16.7237   7
  -3   5  14 68.0393 22.5976  11
   3  -5 -14 94.7383 19.7967  39
  -3   5  14 74.5754 27.3334  41
   3  -5 -13 53.6582 19.2504   8
   3  -5 -13 90.3142 19.0651   7
  -3   5  13 100.902 26.0863  11
   3  -5 -13 96.7980 22.3831  39
  -3   5  13 69.6082 28.5482  41
   3  -5 -12 989.957 39.7368   3
   3  -5 -12 1060.40 46.6663  39
  -3   5  12 1051.41 57.9999  41
  -3   5  12 1120.97 54.3082  11
   3  -5 -12 1024.50 41.0562   7
   3  -5 -11 3227.53 72.8246   7
   3  -5 -11 3300.06 74.9433   8
   3  -5 -11 3104.17 73.4461   9
   3  -5 -11 3100.74 70.3314   3
   3  -5 -11 3192.67 79.1673  39
  -3   5  11 3157.73 95.3301  41
   3  -5 -10 2541.34 64.1872   3
   3  -5 -10 2590.03 65.7791   7
   3  -5 -10 2479.27 66.1157   8
   3  -5 -10 2473.25 65.8845   9
   3  -5 -10 2601.10 71.7885  39
  -3   5  10 2541.61 86.7810  41
  -3   5  10 2753.17 83.1072  11
   3  -5  -9 861.651 39.5090   3
   3  -5  -9 835.281 40.7555   7
   3  -5  -9 814.613 41.6508   8
   3  -5  -9 860.580 41.8921   9
   3  -5  -9 798.825 43.1307  39
  -3   5   9 790.783 53.6349  41
  -3   5   9 811.098 49.8828  11
   3  -5  -8 2669.54 64.1958   3
   3  -5  -8 2735.77 70.0947  39
   3  -5  -8 2685.19 65.7069   7
   3  -5  -8 2765.21 67.4764   8
   3  -5  -8 2673.90 66.9856   9
  -3   5   8 2682.83 83.9607  41
  -3   5   8 2844.90 81.7461  11
   3  -5  -7 325.535 27.9163  39
  -3   5   7 320.428 33.6750  11
   3  -5  -7 321.887 27.3431   7
   3  -5  -7 352.568 28.6527   8
  -3   5   7 312.090 34.6991  41
   3  -5  -6 515.902 30.5042   7
   3  -5  -6 532.709 31.2737   8
   3  -5  -6 510.544 32.1882  35
   3  -5  -6 523.028 29.4866   3
  -3   5   5 966.201 44.7770  11
   3  -5  -5 1017.94 37.7810   3
   3  -5  -5 1022.05 38.4444   7
   3  -5  -4 119.080 18.6128   3
   3  -5  -4 142.404 20.6812   7
   3  -5  -3 655.125 31.6212   7
  -3   5   3 753.340 36.3378  11
  -3   5   2 1690.12 51.1900  11
  -3   5   1 3882.49 77.0089  11
   3  -5   0 6293.89 91.6137  10
  -3   5   0 6403.23 100.524  11
   3  -5   1 848.728 32.2195  40
   3  -5   1 852.660 33.7485  10
  -3   5  -1 868.379 36.6858  11
   3  -5   2 182.607 19.3057  40
  -3   5  -2 219.796 22.7228  11
  -3   5  -3 381.781 28.3651  11
   3  -5   3 373.045 24.5961  40
  -3   5  -4 353.664 28.5113  11
   3  -5   4 285.095 25.6568  10
   3  -5   5 982.998 41.3203  10
  -3   5  -5 1007.48 45.2223  11
   3  -5   5 920.776 38.0338  40
   3  -5   6 712.157 34.9876  40
   3  -5   6 615.964 34.8412  10
  -3   5  -6 658.478 40.6369   4
  -3   5  -6 671.995 40.0323   5
   3  -5   7 510.213 32.7019  40
   3  -5   7 501.930 33.9112  10
  -3   5  -7 543.431 39.5092   5
  -3   5  -7 501.260 38.0034   4
   3  -5   8 282.741 28.4387  40
  -3   5  -8 336.103 34.7914   5
  -3   5  -8 255.723 33.0638   4
   3  -5   9 4068.99 86.1310  40
   3  -5   9 4019.27 90.2903  10
  -3   5  -9 4020.19 97.5432   5
  -3   5  -9 3982.89 98.8987   4
   3  -5  10 505.886 35.1759  40
   3  -5  10 547.163 37.1196  10
  -3   5 -10 536.703 41.9701   5
  -3   5 -10 472.471 40.4085   4
   3  -5  11 59.3554 21.9543  40
  -3   5 -11 57.2130 25.5662   4
  -3   5 -11 67.1500 26.8711   5
   3  -5  12 1238.62 47.1163  40
  -3   5 -12 1197.96 54.8659   4
   3  -5  13 679.877 33.1227  21
  -3   5 -13 751.395 43.5974   6
  -3   5 -13 712.927 40.9069   5
  -3   5 -14 37.8981 22.2582   9
  -3   5 -14 55.3470 22.2597   6
  -3   5 -15 1264.41 42.9346   8
  -3   5 -15 1285.90 42.5136   6
  -3   5 -15 1256.83 42.5927   9
  -3   5 -16 5013.02 71.7579   8
  -3   5 -16 4969.57 71.0457   9
  -3   4  16 392.913 24.6653  11
  -3   4  16 342.083 26.2716  41
  -3   4  15 89.0429 20.9311  11
   3  -4 -15 74.5780 16.3449   8
  -3   4  15 78.5326 23.9174  41
   3  -4 -14 1953.35 51.0200   8
   3  -4 -14 1912.21 54.6784  39
  -3   4  14 1942.90 68.7618  41
   3  -4 -13 2522.62 58.6566   7
   3  -4 -13 2620.11 62.8065   8
   3  -4 -13 2558.04 62.5010   9
   3  -4 -12 1480.23 49.6237   8
   3  -4 -12 1490.93 50.1636   9
   3  -4 -12 1486.53 55.2536  39
  -3   4  12 1411.65 66.7383  41
   3  -4 -11 18662.0 204.098   7
   3  -4 -11 18432.9 206.292   8
   3  -4 -11 18521.9 207.506   9
  -3   4  11 18593.2 250.213  41
   3  -4 -11 18873.9 221.593  39
   3  -4 -10 3347.53 75.9089   9
  -3   4  10 3296.65 97.4146  41
   3  -4 -10 3393.77 82.3144  39
   3  -4 -10 3583.21 74.6625   3
   3  -4 -10 3306.04 73.3581   7
   3  -4 -10 3484.08 76.4547   8
   3  -4  -9 27208.4 269.690   9
   3  -4  -9 27536.4 281.609  39
  -3   4   9 27742.8 316.225  41
   3  -4  -9 28073.7 267.442   3
   3  -4  -9 27413.7 267.440   7
   3  -4  -9 27018.0 268.643   8
   3  -4  -8 8375.69 125.267  39
  -3   4   8 8259.84 145.358  41
   3  -4  -8 8459.28 119.945   9
   3  -4  -8 8623.51 119.221   7
   3  -4  -8 8548.53 120.128   8
  -3   4   7 1036.93 49.8419  41
   3  -4  -7 1012.49 40.5247  39
   3  -4  -7 1051.84 38.6569   7
   3  -4  -7 1055.69 38.9060   8
   3  -4  -7 1066.06 39.1256   9
   3  -4  -7 1039.56 37.5572   3
   3  -4  -6 535.955 27.0396   3
   3  -4  -6 546.576 28.2367   7
   3  -4  -6 593.930 29.1901   8
   3  -4  -6 558.938 28.7918   9
  -3   4   5 33.4038 17.3051  11
   3  -4  -5 8.46822 14.2700   9
   3  -4  -5 13.5039 14.6779   8
   3  -4  -5 9.00453 12.8785   3
   3  -4  -5 18.0347 16.5827  35
  -3   4   4 9962.84 131.411  11
   3  -4  -4 9779.79 115.797   3
  -3   4   3 16381.2 181.612  11
   3  -4  -3 16805.1 166.244   3
   3  -4  -3 16846.4 167.361   7
   3  -4  -2 27922.4 248.094   7
   3  -4  -2 28228.1 237.725  24
   3  -4  -1 817.916 31.5071   7
   3  -4   0 10758.4 122.771   7
   3  -4   0 10333.5 105.124  34
   3  -4   1 204.927 18.4598  40
  -3   4  -1 183.483 19.9565  11
   3  -4   1 166.535 17.6291  10
   3  -4   2 7067.27 91.1445  40
   3  -4   2 6995.60 93.9376  10
   3  -4   3 9034.94 108.613  40
   3  -4   3 9162.36 114.549  10
   3  -4   4 8012.07 103.491  40
   3  -4   4 8131.05 109.798  10
   3  -4   5 1018.01 36.6121  40
  -3   4  -5 1096.52 42.6439  11
   3  -4   6 39355.1 353.564  35
   3  -4   6 40142.5 359.635  10
   3  -4   6 40053.8 350.942  40
   3  -4   7 369.904 29.0702  10
  -3   4  -7 407.655 33.8703   5
   3  -4   8 2557.73 67.2812  10
   3  -4   8 2703.72 64.8054  40
  -3   4  -8 2647.00 75.8315   4
   3  -4   9 1095.55 47.0838  10
  -3   4  -9 1114.16 51.8642   5
  -3   4  -9 1109.39 52.0773   4
   3  -4   9 1143.15 45.3949  40
  -3   4 -10 230.962 32.3105   5
  -3   4 -10 235.827 32.6981   4
   3  -4  10 246.079 27.7218  40
  -3   4 -11 12.4555 24.0061   4
  -3   4 -11 11.6550 23.9356   5
   3  -4  11-8.31954 20.7217  40
  -3   4 -12 174.309 30.0014   5
  -3   4 -12 167.605 29.9737   4
  -3   4 -13 586.291 41.3040   4
  -3   4 -13 652.320 44.2337   6
  -3   4 -14 2273.27 68.1295   6
  -3   4 -14 2300.00 68.2969   9
  -3   4 -15 10983.8 146.021   8
  -3   4 -15 10747.5 144.482   6
  -3   4 -15 10996.1 145.911   9
  -3   4 -16 695.655 31.1979   8
  -3   4 -16 684.074 30.8108   9
  -3   4 -16 671.397 30.4424   6
  -3   4 -17 440.561 19.7935   9
  -3   4 -17 463.518 20.4436   8
  -3   3  16 487.662 28.0143  11
  -3   3  16 437.892 29.8722  41
  -3   3  15 112.896 25.7818  41
   3  -3 -15 93.7570 16.6737   8
   3  -3 -15 106.480 15.3493  13
  -3   3  15 129.464 22.1752  11
   3  -3 -14 2601.45 64.8972  39
  -3   3  14 2653.83 78.4405  41
   3  -3 -14 2479.95 57.4003   8
   3  -3 -14 2500.82 58.0735   9
   3  -3 -13 9.92303 21.0042  39
  -3   3  13 7.65813 26.9956  41
   3  -3 -13-2.10232 17.0725   9
   3  -3 -13 9.28552 16.4335   8
   3  -3 -12 1314.63 46.9577   9
   3  -3 -12 1303.75 46.0797   8
  -3   3  12 1297.27 63.2771  41
   3  -3 -12 1300.79 52.6488  39
   3  -3 -11 11774.4 164.303  39
  -3   3  11 11718.6 187.450  41
   3  -3 -11 11436.1 148.625   8
   3  -3 -11 11529.9 145.053   7
   3  -3 -11 11542.0 149.956   9
  -3   3  11 11978.2 169.888   1
   3  -3 -10 23343.4 254.576  39
  -3   3  10 22839.9 280.813  41
   3  -3 -10 23121.2 238.042   8
   3  -3 -10 23493.4 234.191   7
   3  -3 -10 23646.7 240.562   9
  -3   3  10 23954.1 260.969   1
  -3   3   9 7451.63 138.943  41
   3  -3  -9 7447.68 120.278  39
   3  -3  -9 7429.18 111.162   9
  -3   3   9 7803.35 124.972   1
   3  -3  -9 7348.20 110.119   8
   3  -3  -9 7539.54 107.968   7
   3  -3  -8 29880.3 276.021   9
  -3   3   8 30190.8 315.363  41
  -3   3   8 29957.8 291.819   1
   3  -3  -8 29578.4 286.340  39
   3  -3  -8 29571.0 274.299   8
   3  -3  -8 28914.6 269.627   7
   3  -3  -7 270.170 22.1144   9
   3  -3  -7 290.008 22.3906   8
   3  -3  -7 305.085 21.7370   7
  -3   3   7 295.043 24.0513   1
   3  -3  -7 280.263 24.9711  39
  -3   3   7 283.655 29.9124  41
   3  -3  -6 85.3696 17.2709  39
   3  -3  -6 69.1629 13.6522   3
   3  -3  -6 76.6111 15.6059   9
   3  -3  -6 68.0271 15.3541   8
   3  -3  -5 90.8165 16.5526  39
   3  -3  -5 114.864 18.2682  35
   3  -3  -5 79.4711 14.0722   3
   3  -3  -5 74.8361 15.3145   7
   3  -3  -4 12006.3 121.932  13
   3  -3  -4 12321.8 126.024   3
   3  -3  -4 12266.7 127.696   7
   3  -3  -4 12250.4 129.521   8
   3  -3  -4 12385.2 130.216   9
   3  -3  -4 11845.7 135.243  35
   3  -3  -3 22.9327 13.6544   7
   3  -3  -3 14.6581 11.1117  33
   3  -3  -2 14418.6 140.760   7
  -3   3   2 14114.2 150.287  11
   3  -3  -2 14398.5 129.309  34
   3  -3  -2 14425.6 139.431   3
   3  -3  -1 166267. 1198.53  24
   3  -3  -1 169274. 1189.45  34
   3  -3  -1 167013. 1202.06   7
  -3   3   0 66405.2 517.649  11
   3  -3   0 66860.2 511.766   7
   3  -3   0 65691.1 500.306  34
  -3   3  -1 47.3555 14.7290  11
   3  -3   1 19.4391 13.2320  10
   3  -3   1 39.4745 10.6987  24
   3  -3   1 30.7467 12.9288  27
   3  -3   1 14.0149 12.8589  40
   3  -3   2 12813.7 135.741  29
   3  -3   2 12905.8 128.326  40
   3  -3   2 13157.3 123.860  24
   3  -3   2 13081.0 134.730  27
   3  -3   2 12727.1 130.606  10
  -3   3  -2 13013.3 138.094  11
   3  -3   3 474.685 23.1314  29
   3  -3   3 536.048 25.2921  10
   3  -3   3 459.911 19.0238  24
   3  -3   3 448.509 22.8916  27
  -3   3  -3 473.328 25.1834  11
   3  -3   3 456.080 22.3933  40
   3  -3   4 28842.6 254.410  10
  -3   3  -4 29139.8 260.812  11
   3  -3   4 28801.3 259.365  35
   3  -3   4 28904.8 245.876  38
   3  -3   4 28268.2 250.466  27
   3  -3   4 28209.8 246.066  40
   3  -3   5 25267.9 237.960  32
   3  -3   5 25494.0 238.049  35
   3  -3   5 24728.4 227.165  40
   3  -3   5 24991.1 231.603  27
   3  -3   5 25146.7 235.599  10
   3  -3   6 713.916 32.6256  10
   3  -3   6 526.553 29.2370  32
   3  -3   6 531.784 29.1058  35
   3  -3   6 710.391 30.1179  27
   3  -3   6 510.475 27.6691  40
  -3   3  -7 170834. 1262.11   5
  -3   3  -7 172758. 1269.68   4
  -3   3  -8 18089.2 209.959   5
   3  -3   8 18214.8 201.824  10
  -3   3  -9 461.541 35.0997   5
  -3   3  -9 370.339 33.1485   4
   3  -3   9 405.141 30.9456  10
   3  -3   9 351.720 27.8769  40
  -3   3 -10 161.787 29.6084   4
  -3   3 -10 210.842 29.6977   5
  -3   3 -11 5935.10 119.882   4
  -3   3 -11 5805.57 113.790   5
   3  -3  12 3655.80 81.3069  21
  -3   3 -12 3724.25 91.4269   5
  -3   3 -12 3676.71 94.8011   4
  -3   3 -13 44117.8 429.266   4
  -3   3 -13 44789.2 419.712   5
  -3   3 -14 18920.8 227.700   6
  -3   3 -14 18867.5 227.541   9
  -3   3 -15 64938.3 553.567   6
  -3   3 -15 65901.0 556.416   9
  -3   3 -16 2828.46 64.2691   8
  -3   3 -16 2868.05 64.0032   6
  -3   3 -16 2956.47 64.9906   9
  -3   3 -17 7533.88 95.2937   9
  -3   3 -17 7661.07 94.9834   6
  -3   3 -17 7645.39 95.4144   8
  -3   2  16 382.714 28.8080  41
  -3   2  16 437.197 26.6764  11
   3  -2 -15 35.8731 15.4017  13
   3  -2 -15 68.0932 15.4695   9
   3  -2 -15 80.8818 15.5267   8
  -3   2  15 82.8938 24.2545  41
   3  -2 -14 53.0375 16.9029   9
   3  -2 -14 54.6847 17.1414   8
  -3   2  14 46.3442 26.3368  41
   3  -2 -13 621.540 31.8731   8
   3  -2 -13 668.407 38.3731  39
  -3   2  13 662.718 46.6865  41
   3  -2 -13 608.208 32.2070   9
  -3   2  12 139.209 24.9092   1
  -3   2  12 142.870 32.7158  41
   3  -2 -12 157.916 26.9750  39
   3  -2 -12 122.807 20.6193   9
   3  -2 -12 109.798 20.6591   8
  -3   2  11 1059.99 56.8328  41
   3  -2 -11 1146.86 50.1167  39
   3  -2 -11 1157.48 43.3939   9
   3  -2 -11 1141.78 43.1040   8
  -3   2  11 1245.60 51.4542   1
  -3   2  10 174.649 27.8418   1
   3  -2 -10 166.731 29.3321  39
   3  -2 -10 258.243 27.4300   8
  -3   2  10 282.056 39.2816  41
   3  -2 -10 160.703 24.7765   9
  -3   2   9 14231.5 196.153  41
   3  -2  -9 13835.4 173.613  39
  -3   2   9 14324.9 177.862   1
   3  -2  -9 14379.6 163.088   9
   3  -2  -9 14079.6 161.251   8
   3  -2  -8 208.221 21.1019   9
   3  -2  -8 170.791 19.2813   8
   3  -2  -7 13257.3 155.308  39
   3  -2  -7 13767.1 148.005   9
   3  -2  -7 13661.5 147.024   8
  -3   2   7 13728.7 158.949   1
   3  -2  -6 363.128 20.0630   7
   3  -2  -6 419.689 24.7047  39
  -3   2   6 435.339 30.1412  41
  -3   2   6 398.336 23.3309   1
   3  -2  -6 341.915 18.7150   3
   3  -2  -5 1471.00 38.4863  35
   3  -2  -5 1495.85 36.3382   8
   3  -2  -5 1490.28 35.0243   7
   3  -2  -5 1524.31 39.2817  39
  -3   2   5 1437.92 38.3648   1
   3  -2  -5 1557.02 34.6102   3
   3  -2  -5 1520.12 36.8895   9
   3  -2  -5 1440.35 38.8536  31
   3  -2  -5 1461.35 38.7863  32
   3  -2  -4 54459.6 437.262  35
   3  -2  -4 55252.1 425.739   7
   3  -2  -4 55926.7 428.174   8
   3  -2  -4 55298.9 430.919  39
   3  -2  -4 58346.9 425.137   3
  -3   2   4 55741.5 432.470   1
   3  -2  -4 53671.9 419.015  14
   3  -2  -4 56258.4 422.259  33
   3  -2  -4 53719.6 436.695  32
   3  -2  -4 54625.4 422.790  12
   3  -2  -4 56485.1 429.222   9
   3  -2  -3 29791.2 241.636   7
   3  -2  -3 29957.7 244.349   8
   3  -2  -3 29804.2 244.829   9
  -3   2   3 28978.9 243.174   1
   3  -2  -3 30441.8 239.937   3
   3  -2  -3 29383.4 242.387  12
   3  -2  -3 29700.7 245.304  13
   3  -2  -3 29178.2 256.453  32
   3  -2  -3 29503.7 243.034  33
   3  -2  -3 29075.1 234.341  14
   3  -2  -3 29372.5 255.742  35
   3  -2  -2 324.202 14.2700  21
   3  -2  -2 311.943 18.7078   8
   3  -2  -2 288.662 18.1832   7
   3  -2  -2 283.980 16.8258   3
   3  -2  -2 279.440 18.2439  12
   3  -2  -2 297.629 16.7895  13
   3  -2  -2 260.466 14.7836  34
   3  -2  -2 266.352 23.4106  35
   3  -2  -2 261.232 23.9191  32
   3  -2  -2 311.064 18.6813  33
   3  -2  -1 123915. 908.473  35
   3  -2  -1 124091. 888.608  34
   3  -2  -1 121208. 879.388  14
   3  -2  -1 123252. 885.457  21
   3  -2  -1 123365. 898.559  24
  -3   2   1 122439. 898.762  11
   3  -2  -1 123919. 893.905  12
   3  -2  -1 123202. 886.654  13
   3  -2  -1 124270. 890.057   7
   3  -2   0 1414.26 38.7315  35
   3  -2   0 1446.74 30.8835  34
   3  -2   0 1463.90 33.1461   7
   3  -2   0 1392.28 24.0477  26
   3  -2   0 1454.64 37.3719  27
   3  -2   0 1395.05 26.5225  14
   3  -2   0 1489.50 33.6964  24
  -3   2   0 1450.38 34.0895  11
   3  -2   0 1479.61 33.6048  12
   3  -2   1 17181.3 167.131  35
   3  -2   1 17463.0 155.868  34
   3  -2   1 16808.0 147.566  10
   3  -2   1 17353.7 165.359  27
   3  -2   1 16785.6 152.828  30
  -3   2  -1 17163.5 157.418  11
   3  -2   1 16825.8 148.455  13
   3  -2   2 1646.11 41.8571  35
   3  -2   2 1578.66 38.6756  38
   3  -2   2 1560.35 38.8403  27
   3  -2   2 1628.37 34.9771  24
   3  -2   2 1541.97 27.2430  22
   3  -2   2 1560.47 31.4539  40
   3  -2   2 1583.52 40.1186  29
   3  -2   2 1566.52 29.9047  30
  -3   2  -2 1622.63 35.7784  11
   3  -2   2 1606.41 33.0304  10
   3  -2   3 13596.2 137.400  29
   3  -2   3 13452.9 142.423  32
   3  -2   3 13801.3 132.222  24
   3  -2   3 13391.8 125.910  40
   3  -2   3 13637.2 142.223  35
   3  -2   3 13382.1 138.840  38
   3  -2   3 13137.4 139.592  27
  -3   2  -3 13676.2 135.011  11
   3  -2   3 13539.7 129.922  10
   3  -2   4 92790.9 705.837  27
   3  -2   4 97058.9 696.289  24
   3  -2   4 95764.2 706.914  35
   3  -2   4 93114.6 693.907  10
  -3   2  -4 94612.3 700.875  11
   3  -2   4 93802.1 706.663  32
   3  -2   4 93086.9 702.970  38
   3  -2   4 91903.0 692.771  29
   3  -2   4 90654.4 686.583  40
   3  -2   5 873.832 31.3144  15
   3  -2   5 955.465 32.3480  38
  -3   2  -5 1028.82 37.6576   4
   3  -2   5 875.195 30.3929  10
   3  -2   5 885.390 28.4983  40
   3  -2   5 981.480 34.8969  32
   3  -2   5 991.921 34.8763  35
   3  -2   6 67564.4 533.853  27
   3  -2   6 67634.2 527.372  38
  -3   2  -6 70549.1 545.973   4
  -3   2  -6 69877.3 539.285   5
   3  -2   6 68616.0 527.214  10
   3  -2   6 65612.2 524.696  17
   3  -2   6 66294.9 526.823  32
   3  -2   6 65170.6 524.346  35
   3  -2   6 66241.4 515.647  40
   3  -2   6 66887.4 526.954  31
   3  -2   7 5064.22 81.7713  10
   3  -2   7 4933.30 83.6257  27
  -3   2  -7 5109.13 87.1153   5
  -3   2  -7 5208.60 90.9384   4
   3  -2   7 4903.91 74.9249  40
  -3   2  -8 151.469 24.0066   4
   3  -2   8 178.945 20.4734  40
  -3   2  -9 55.8602 19.7760   5
  -3   2 -10 2615.52 74.0274   4
  -3   2 -10 2720.69 71.9163   5
  -3   2 -11 29363.1 311.281   4
  -3   2 -11 28956.7 300.963   5
   3  -2  11 29327.0 289.495  21
  -3   2 -12 8519.05 137.725   5
  -3   2 -12 8501.66 144.871   4
  -3   2 -12 8630.70 145.353   6
  -3   2 -13 410.494 36.0492   4
  -3   2 -13 482.213 40.2443   6
  -3   2 -14 84290.2 698.601   6
  -3   2 -14 83122.9 698.379   9
  -3   2 -15 194.905 31.0005   6
  -3   2 -15 190.970 31.2603   9
  -3   2 -15 185.492 30.3400   8
  -3   2 -16 7327.04 111.683   6
  -3   2 -16 7510.89 113.503   9
  -3   2 -16 7450.15 113.581   8
  -3   2 -17 410.287 25.2768   9
  -3   2 -17 382.110 24.3505   6
  -3   2 -17 404.735 25.4115   8
  -3   2 -18 23.6765 11.3304   8
  -3   2 -18 14.2587 11.1311   9
   3  -1 -16 672.303 26.6229  13
   3  -1 -16 654.116 28.0779  24
   3  -1 -16 690.418 27.4132  30
   3  -1 -15 168.786 20.2119  13
  -3   1  15 248.196 28.8722  41
   3  -1 -14 3841.38 69.5292   8
   3  -1 -14 3938.34 71.2352   9
   3  -1 -13 1557.55 46.2523   8
   3  -1 -13 1496.77 46.8486   9
  -3   1  13 1592.76 64.9224  41
   3  -1 -12 1870.07 52.6410   8
   3  -1 -12 1928.35 62.4421  39
  -3   1  12 1794.71 70.3947  41
   3  -1 -12 1948.33 53.6708   9
  -3   1  12 2004.28 64.1190   1
   3  -1 -11 4222.98 79.4536   8
   3  -1 -11 4155.42 90.7589  39
  -3   1  11 4112.34 104.101  41
   3  -1 -11 4223.65 80.1940   9
   3  -1 -11 3973.51 79.1653  14
   3  -1 -10 1440.00 45.2911   8
  -3   1  10 1307.15 59.4288  41
   3  -1 -10 1338.71 51.2325  39
   3  -1 -10 1373.11 44.8402   9
   3  -1 -10 1468.13 47.9987   6
  -3   1  10 1431.68 52.6551   1
   3  -1  -9 15.1509 15.1000   9
   3  -1  -9 12.0429 14.5757   8
   3  -1  -9 20.5221 15.4088   6
  -3   1   9 3.14722 17.1407   1
   3  -1  -9 6.69638 19.1997  39
  -3   1   8 7849.89 115.540   1
   3  -1  -8 7866.07 106.677   6
  -3   1   8 7487.47 125.702  41
   3  -1  -8 7738.42 103.459   9
   3  -1  -8 7753.33 102.722   8
   3  -1  -7 22827.0 225.805  39
   3  -1  -7 23287.2 217.615   6
  -3   1   6 853.967 31.3941   1
   3  -1  -6 911.486 28.9456   9
   3  -1  -6 874.091 28.3369   8
   3  -1  -6 850.441 32.6160  39
  -3   1   6 805.542 37.3307  41
   3  -1  -6 803.067 28.4828  14
   3  -1  -5 250.488 19.1964  31
   3  -1  -5 248.634 16.5902  14
   3  -1  -5 292.105 20.5818  39
   3  -1  -5 270.984 16.8267   8
   3  -1  -5 257.541 16.9985  12
   3  -1  -5 264.484 16.4019  33
   3  -1  -5 270.086 19.3588  35
   3  -1  -5 275.664 16.9995   9
   3  -1  -5 269.264 19.4445  32
   3  -1  -4 8110.98 97.3718  31
   3  -1  -4 8317.30 90.9559  14
   3  -1  -4 8167.14 91.9999  12
  -3   1   4 8118.71 93.1122   1
   3  -1  -4 8259.50 89.2688   9
  -3   1   4 8128.66 104.156  41
   3  -1  -4 8102.63 96.7639  32
   3  -1  -4 8324.61 90.4578  33
   3  -1  -4 8104.05 87.9786   8
   3  -1  -4 8103.58 84.6445   7
   3  -1  -4 8200.41 93.0308  39
   3  -1  -3 6423.29 68.9988   7
   3  -1  -3 6305.54 70.9032   8
   3  -1  -3 6334.92 71.5022   9
   3  -1  -3 6284.99 75.8899  12
  -3   1   3 6310.13 73.1504   1
   3  -1  -3 6358.17 73.1001  39
   3  -1  -3 6350.04 73.4858  14
   3  -1  -3 6362.65 82.4600  31
   3  -1  -3 6225.74 75.2125  33
   3  -1  -3 6323.27 82.0308  32
   3  -1  -2 31162.2 264.417  31
   3  -1  -2 31808.2 255.660  13
   3  -1  -2 31510.6 254.402  12
   3  -1  -2 31248.1 241.915  21
   3  -1  -2 31370.8 243.420  39
   3  -1  -2 31580.8 246.327   8
   3  -1  -2 31566.5 243.184   7
   3  -1  -2 31819.3 249.082  14
  -3   1   2 30481.5 243.171   1
   3  -1  -2 31860.0 253.316  34
   3  -1  -2 31718.8 263.939  32
   3  -1  -2 31267.0 254.780  33
   3  -1  -1 5390.94 61.8336  14
   3  -1  -1 5168.21 58.8754   7
   3  -1  -1 5111.46 67.4288  33
   3  -1  -1 5269.49 73.1683  32
   3  -1  -1 5148.50 60.1802  21
   3  -1  -1 5105.54 62.3790  22
   3  -1  -1 5054.35 54.6000  26
   3  -1  -1 5525.80 76.4324  27
   3  -1  -1 4912.34 60.1912  28
   3  -1  -1 5340.13 65.4937  13
   3  -1  -1 5344.52 66.7723  12
   3  -1  -1 5251.63 70.4962  24
   3  -1   0 5550.88 70.5165  24
   3  -1   0 5362.31 63.8712  21
   3  -1   0 5305.03 61.1623  22
   3  -1   0 5398.86 74.2531  32
   3  -1   0 5488.26 66.3444  34
   3  -1   0 5345.27 64.2384  28
   3  -1   0 5561.02 75.6009  27
   3  -1   0 5311.85 57.5388  26
  -3   1   0 5214.87 63.2804  11
   3  -1   0 5408.46 67.7443  12
   3  -1   0 5424.34 65.8262  13
   3  -1   1 29229.8 252.198  29
   3  -1   1 28378.9 239.150  30
   3  -1   1 29962.5 232.309  14
   3  -1   1 28709.6 247.949  27
   3  -1   1 29764.1 241.012  24
   3  -1   1 28317.7 238.991  25
   3  -1   1 28949.3 227.716  22
   3  -1   1 28603.2 234.453  21
   3  -1   1 28382.1 249.667  38
   3  -1   1 28364.2 246.186  32
   3  -1   1 29195.1 237.168  34
  -3   1  -1 28393.5 230.012  11
   3  -1   1 28949.9 233.698  13
   3  -1   1 28791.7 238.067  12
   3  -1   2 119994. 902.566  27
   3  -1   2 126228. 895.149  24
   3  -1   2 120774. 888.809  25
   3  -1   2 122328. 879.739  22
   3  -1   2 124094. 910.044  37
   3  -1   2 121284. 904.349  38
   3  -1   2 121393. 873.346  40
   3  -1   2 123703. 903.846  29
   3  -1   2 122702. 887.821  30
   3  -1   2 122228. 900.342  32
   3  -1   2 122707. 891.431  34
  -3   1  -2 122646. 881.129  11
   3  -1   2 125192. 888.005  13
   3  -1   2 122958. 891.714  12
   3  -1   3 2502.18 48.7018  29
   3  -1   3 2569.56 40.9156  30
   3  -1   3 2473.66 49.7840  31
   3  -1   3 2568.87 46.1497  24
   3  -1   3 2452.04 37.1555  10
  -3   1  -3 2592.95 41.0032  11
   3  -1   3 2463.72 43.4088  20
   3  -1   3 2599.29 53.7727  37
   3  -1   3 2716.80 52.2605  38
   3  -1   3 2490.48 50.3684  27
   3  -1   3 2499.72 35.6573  40
   3  -1   3 2456.96 49.4514  32
   3  -1   4 36256.4 299.349  29
   3  -1   4 36751.1 305.053  31
   3  -1   4 36402.1 284.552  30
   3  -1   4 37165.8 307.313  15
   3  -1   4 37312.9 313.762  37
   3  -1   4 36023.2 306.589  38
   3  -1   4 36793.6 308.810  27
   3  -1   4 37397.1 300.922  24
   3  -1   4 36055.6 290.060  25
   3  -1   4 36157.1 286.379  10
  -3   1  -4 37559.7 291.597  11
   3  -1   4 36214.1 289.637  20
   3  -1   4 36203.7 304.691  32
   3  -1   4 36428.1 280.906  40
   3  -1   5 12743.0 128.322  29
   3  -1   5 12250.8 133.019  31
   3  -1   5 12266.2 132.633  15
   3  -1   5 12476.3 133.326  32
   3  -1   5 12418.1 137.758  27
   3  -1   5 12560.8 116.560  40
   3  -1   5 12010.1 119.846  25
   3  -1   5 12478.6 132.767  24
   3  -1   5 12564.5 123.472  10
   3  -1   5 12094.2 134.495  38
   3  -1   5 12638.9 140.477  37
   3  -1   5 12104.0 134.136  17
  -3   1  -5 13282.2 138.782   4
  -3   1  -5 12477.5 130.691   5
   3  -1   6 16245.6 152.167  40
   3  -1   6 16969.8 162.771  10
  -3   1  -6 16776.8 169.072   5
  -3   1  -6 17203.7 175.712   4
   3  -1   6 16299.9 167.093  17
   3  -1   6 16055.9 165.292  31
   3  -1   6 16041.6 165.034  32
   3  -1   6 17836.6 175.842  38
   3  -1   6 16858.2 175.074  37
   3  -1   7 500.000 26.9960  38
   3  -1   7 511.755 27.8075  37
  -3   1  -7 460.261 26.6610   5
   3  -1   8 10211.9 130.495  38
  -3   1  -8 10285.2 130.095   5
  -3   1  -8 10400.4 136.513   4
   3  -1   9 6397.68 103.015  38
  -3   1  -9 6821.01 110.881   4
   3  -1  10 3716.99 75.3848  21
  -3   1 -10 3746.49 84.2221   4
  -3   1 -10 3829.46 79.9248   5
   3  -1  11 17859.3 199.265  21
  -3   1 -11 17479.0 205.174   5
  -3   1 -11 17757.2 216.641   4
  -3   1 -12 28992.0 306.064   6
  -3   1 -12 28683.0 304.340   4
  -3   1 -13 5865.48 115.006   9
  -3   1 -13 5810.13 114.558   6
  -3   1 -14 2558.58 74.3831   9
  -3   1 -14 2602.96 75.3510   8
  -3   1 -15 72.1295 24.0859   6
  -3   1 -15 60.8485 24.5009   8
  -3   1 -15 95.1593 24.5976   9
  -3   1 -16 118.083 22.5354   6
  -3   1 -16 116.225 22.8803   8
  -3   1 -16 124.321 22.8928   9
  -3   1 -17 1442.92 43.2329   9
   3  -1  17 1450.93 40.1850  26
  -3   1 -17 1499.77 44.0905   8
  -3   1 -17 1440.14 42.8595   6
  -3   1 -18 5879.69 76.6354   8
  -3   1 -18 5794.95 76.0591   9
   3   0 -16 689.455 27.3028  13
   3   0 -16 687.225 27.2277  24
  -3   0  15 55.6315 17.7993   1
   3   0 -15 24.8892 15.7358  13
   3   0 -15 76.3959 17.2215  30
   3   0 -15 35.4469 14.0987  14
  -3   0  14 1016.72 50.5936  41
  -3   0  14 1085.39 45.0951   1
  -3   0  13 17.5680 26.3606  41
  -3   0  12 20885.4 260.286  41
   3   0 -12 20272.7 222.799  14
  -3   0  11 5948.12 123.215  41
   3   0 -11 6066.78 100.537   6
   3   0 -10 171.729 20.2862   9
   3   0 -10 137.209 20.3015   6
  -3   0  10 148.319 24.1280   1
   3   0 -10 150.487 25.9149  39
  -3   0  10 152.691 30.6003  41
  -3   0   9 63.9006 18.2938   1
  -3   0   9 54.0692 17.5903   2
   3   0  -9 47.1654 16.0811   6
   3   0  -9 68.6965 15.8732   9
   3   0  -9 93.6005 22.5263  39
  -3   0   9 58.0012 24.1033  41
   3   0  -8 24.5259 13.6788   6
   3   0  -8 41.1838 14.0524   9
  -3   0   8 27.7243 20.8528  41
  -3   0   8 37.0140 15.8172   1
  -3   0   8 37.7050 14.8943   2
   3   0  -7 1243.76 36.2057   6
  -3   0   7 1189.39 46.3701  41
   3   0  -7 1202.51 40.8697  39
  -3   0   6 7682.51 101.093   1
  -3   0   6 7585.77 98.3273   2
   3   0  -6 7410.27 89.4583   9
   3   0  -6 7321.12 88.2531   8
  -3   0   6 7456.10 109.900  41
   3   0  -6 7326.22 98.8924  39
   3   0  -6 7274.50 92.8205  12
   3   0  -5 5212.64 75.2181  39
  -3   0   5 4975.11 82.3365  41
   3   0  -5 5071.94 72.6385  12
   3   0  -5 5286.23 69.3280   6
  -3   0   5 5271.47 75.3935   1
   3   0  -5 5186.78 65.8982   8
   3   0  -5 5130.92 70.3442  32
   3   0  -5 5295.51 73.4075  14
   3   0  -5 5084.57 70.8419  31
   3   0  -5 5166.90 66.5050   9
   3   0  -4 22207.0 198.674  31
   3   0  -4 23068.0 198.069  14
   3   0  -4 22686.5 199.753  32
   3   0  -4 22208.8 196.241  33
   3   0  -4 21891.7 188.652  28
   3   0  -4 22060.7 198.934  12
  -3   0   4 22423.7 196.782   1
  -3   0   4 22492.2 193.875   2
   3   0  -4 22248.3 186.832   9
   3   0  -4 22103.2 185.580   8
   3   0  -4 23083.0 198.048  39
  -3   0   4 22046.0 207.356  41
   3   0  -3 130.308 11.1353   8
  -3   0   3 95.7979 16.4124  41
   3   0  -3 166.063 15.9439  33
   3   0  -3 159.014 18.7675  32
   3   0  -3 150.044 18.8785  31
   3   0  -3 111.648 13.7900  14
   3   0  -3 100.772 15.4482  12
   3   0  -3 106.212 10.3069  21
  -3   0   3 111.396 12.1054   1
  -3   0   3 169.393 12.2750   2
   3   0  -3 184.645 11.9374   9
   3   0  -3 94.2922 13.8027  39
   3   0  -2 3493.69 52.8906  33
   3   0  -2 3789.43 58.8730  32
   3   0  -2 3589.02 51.5644  14
   3   0  -2 3642.11 48.0605  36
   3   0  -2 3411.28 42.4115   8
   3   0  -2 3485.43 43.1925   9
   3   0  -2 3760.72 58.9389  31
   3   0  -2 3492.41 48.9090  28
   3   0  -2 3565.92 53.4944  12
   3   0  -2 3501.03 54.8080  13
   3   0  -2 3431.25 46.1253  21
   3   0  -2 3496.19 45.0904  39
  -3   0   2 3323.51 43.8718   1
   3   0  -2 3443.44 52.5992  34
   3   0  -1 24585.7 206.246  34
   3   0  -1 24643.3 211.909  19
   3   0  -1 24811.1 215.234  31
   3   0  -1 24565.0 211.671  16
   3   0  -1 25145.4 203.776  14
   3   0  -1 25200.1 215.420  32
   3   0  -1 24591.6 208.204  33
   3   0  -1 24977.5 218.462  27
   3   0  -1 24511.1 196.777  26
   3   0  -1 24691.2 203.098  28
   3   0  -1 24797.5 214.183  24
   3   0  -1 24483.8 206.707  22
   3   0  -1 24808.8 199.782  21
   3   0  -1 24225.1 202.308  36
   3   0  -1 24510.1 207.227  12
   3   0  -1 24681.1 208.584  13
   3   0   0 3120.32 58.0736  29
   3   0   0 3072.09 53.0872  31
   3   0   0 3045.62 51.0719  16
   3   0   0 3064.78 46.4398  14
   3   0   0 3117.70 53.6511  32
   3   0   0 3073.78 48.6814  33
   3   0   0 3123.14 53.7953  27
   3   0   0 3070.65 46.5560  28
   3   0   0 3316.95 42.8896  26
   3   0   0 3097.47 51.4052  24
   3   0   0 3013.47 52.7074  25
   3   0   0 3003.78 52.1414  23
   3   0   0 3106.62 44.4660  21
   3   0   0 3064.67 45.0503  22
   3   0   0 3064.83 46.7333  36
   3   0   0 3019.93 56.5680  37
   3   0   0 3158.37 56.1514  38
   3   0   0 3118.54 53.6840  20
   3   0   0 3030.61 50.9230  19
   3   0   0 3122.12 46.9761  34
   3   0   0 3058.11 47.5691  12
   3   0   0 3058.09 48.2339  13
   3   0   1 94198.5 715.835  35
   3   0   1 98258.8 707.080  34
   3   0   1 96935.5 712.836  19
   3   0   1 96653.6 716.144  20
   3   0   1 98242.4 717.316  31
   3   0   1 96544.6 724.864  29
   3   0   1 96581.2 714.999  30
   3   0   1 97595.9 712.850  16
   3   0   1 97399.1 704.471  14
   3   0   1 98180.5 717.739  32
   3   0   1 95615.1 709.496  33
   3   0   1 95488.2 718.485  27
   3   0   1 97270.8 698.812  26
   3   0   1 97569.3 707.122  28
   3   0   1 98183.1 715.016  24
   3   0   1 95951.4 714.460  25
   3   0   1 99374.7 702.568  22
   3   0   1 96893.1 703.863  21
   3   0   1 97238.8 714.168  23
   3   0   1 95350.0 708.199  36
   3   0   1 94305.3 723.871  37
   3   0   1 95693.6 722.359  38
  -3   0  -1 93275.2 684.177   3
  -3   0  -1 94749.6 689.264  11
   3   0   1 97837.4 706.545  13
   3   0   1 97284.8 706.388  12
   3   0   2 11447.8 121.671  32
   3   0   2 11821.3 113.554  14
   3   0   2 11456.2 117.558  16
   3   0   2 11740.7 129.299  37
   3   0   2 11285.6 117.019  36
   3   0   2 11011.1 124.016  38
   3   0   2 11335.9 117.252  30
   3   0   2 11986.7 127.412  29
   3   0   2 11500.0 121.412  31
   3   0   2 11796.7 116.032  28
   3   0   2 11595.9 124.402  27
   3   0   2 11637.0 119.284  24
   3   0   2 11369.7 116.853  25
   3   0   2 11236.5 116.568  23
   3   0   2 11566.5 113.216  21
   3   0   2 11569.6 109.756  22
   3   0   2 11489.4 117.997  19
   3   0   2 11307.5 118.382  20
   3   0   2 11661.8 114.738  34
   3   0   2 10905.1 119.816  35
   3   0   2 11412.5 114.382  12
  -3   0  -2 11304.0 97.8103  11
   3   0   2 11737.1 115.655  13
   3   0   3 17950.1 170.809  32
   3   0   3 18026.3 173.835  15
   3   0   3 18077.5 166.334  16
   3   0   3 18155.3 173.862  17
   3   0   3 17957.2 178.751  37
   3   0   3 17781.0 174.386  38
   3   0   3 17861.2 170.560  31
   3   0   3 18187.9 173.136  29
   3   0   3 18054.1 163.876  30
   3   0   3 18356.0 173.838  27
   3   0   3 18108.9 168.748  24
   3   0   3 17897.7 164.261  25
   3   0   3 18041.1 164.116  23
   3   0   3 18463.0 164.032  21
  -3   0  -3 18244.2 145.580  11
   3   0   3 18213.3 166.673  19
   3   0   3 17754.8 165.887  20
   3   0   3 18477.5 164.049  12
   3   0   4 10989.7 120.322  32
   3   0   4 11001.8 122.344  15
   3   0   4 11059.1 115.140  16
   3   0   4 10944.2 123.593  27
   3   0   4 11050.3 120.773  24
   3   0   4 10932.4 113.294  25
   3   0   4 11094.5 115.171  21
   3   0   4 10765.0 111.288  23
  -3   0  -4 11468.9 114.386   4
   3   0   4 10803.1 121.761  17
   3   0   4 10594.1 113.128  20
   3   0   4 11311.0 121.679  29
   3   0   4 10957.9 120.456  31
   3   0   4 11064.5 112.225  30
   3   0   4 11607.7 124.922  38
   3   0   4 11309.6 128.730  37
   3   0   5 243.495 22.2154  31
   3   0   5 251.266 19.9265  29
   3   0   5 305.827 22.6901  15
   3   0   5 291.332 18.2460  25
   3   0   5 250.105 19.3563  24
   3   0   5 257.214 18.5656  21
   3   0   5 247.824 16.3781  23
  -3   0  -5 255.273 17.7880   5
  -3   0  -5 305.854 20.3626   4
   3   0   5 242.563 22.2336  17
   3   0   5 250.677 18.3838  20
   3   0   5 281.419 22.2397  32
   3   0   5 303.404 21.7480  38
   3   0   5 276.936 24.2512  37
   3   0   6 10515.5 126.474  38
   3   0   6 10903.4 130.509  37
  -3   0  -6 10639.7 113.318   5
  -3   0  -6 11046.8 122.561   4
   3   0   6 10193.5 116.456  32
   3   0   6 10507.0 120.721  15
   3   0   6 10788.4 119.223  21
   3   0   6 10198.9 116.647  31
   3   0   6 10460.8 121.533  17
   3   0   7 1294.01 41.5127  38
   3   0   7 1189.52 41.2721  37
  -3   0  -7 1193.81 35.0539   5
  -3   0  -7 1234.13 38.4969   4
   3   0   7 1122.51 33.0953  32
   3   0   7 1187.23 34.5245  31
   3   0   7 1217.84 36.9387  17
   3   0   7 1293.48 37.0071  21
   3   0   7 1190.34 35.8464  15
   3   0   8 4250.43 72.7223  21
   3   0   8 4288.04 79.4323  38
   3   0   8 4241.52 78.3591  37
  -3   0  -8 4277.65 77.0986   4
  -3   0  -8 4127.79 70.4555   5
   3   0   9 2299.35 60.1198  38
  -3   0  -9 2281.32 58.6722   4
   3   0  10 1370.10 43.6944  21
   3   0  10 1304.34 48.3560  38
  -3   0 -11 6172.68 110.008   6
  -3   0 -11 6240.46 109.933   4
   3   0  11 6025.96 110.460  38
  -3   0 -12 10302.7 153.184   6
  -3   0 -12 10446.4 153.832   9
  -3   0 -13 867.807 45.9794   6
  -3   0 -13 942.971 48.0991   8
  -3   0 -13 867.253 46.1209   9
  -3   0 -14 1432.12 55.5673   6
  -3   0 -14 1490.82 56.4944   8
  -3   0 -14 1508.27 56.7219   9
  -3   0 -15 1065.66 46.1058   6
   3   0  16 23.8891 16.7974  27
  -3   0 -16 58.9398 20.3046   8
  -3   0 -16 68.9985 19.7445   9
  -3   0 -16 62.9775 19.3237   6
  -3   0 -17 45.0269 17.6534   8
  -3   0 -17 38.3129 16.8180   9
  -3   0 -17 35.9364 15.8809   6
   3   0  17 35.2169 12.3982  26
  -3   0 -18 1452.43 36.5382   8
  -3   0 -18 1392.39 35.5508   6
  -3   0 -18 1502.02 36.7142   9
   3   1 -16 17.7005 11.6620  13
  -3  -1  16 32.4096 12.4936   1
   3   1 -16 30.1801 10.4526  14
   3   1 -15 93.7012 18.5777  13
   3   1 -15 81.8712 15.8225  24
   3   1 -15 95.0338 16.3661  14
  -3  -1  15 97.3010 17.9218   1
   3   1 -14 6493.70 100.796  14
   3   1 -14 6269.59 104.127  13
   3   1 -13 9512.84 134.350  14
  -3  -1  13 10552.0 149.550   1
   3   1 -12 6459.44 109.352  14
  -3  -1  12 6781.79 130.293  41
   3   1 -11 13371.8 170.122  14
  -3  -1  11 13098.1 192.071  41
  -3  -1  10 514.252 33.9760   1
  -3  -1  10 505.156 32.4257   2
  -3  -1  10 449.904 38.2751  41
   3   1  -9 1152.71 39.3501   6
  -3  -1   9 1269.41 47.9189   1
  -3  -1   9 1221.06 45.9867   2
  -3  -1   9 1094.71 51.0273  41
   3   1  -8 16.1398 12.8305   6
  -3  -1   8 41.9716 21.4550  41
  -3  -1   8 34.7982 16.6757   1
  -3  -1   8 15.3817 15.4053   2
   3   1  -7 4094.42 76.2183  39
  -3  -1   7 3886.05 81.6917  41
   3   1  -7 3764.05 76.3133  29
  -3  -1   7 4357.90 78.1969   1
  -3  -1   7 4384.35 76.6655   2
   3   1  -6 13175.8 137.991  28
  -3  -1   6 13891.8 151.162   1
  -3  -1   6 14028.4 149.546   2
   3   1  -6 13238.5 148.190  39
  -3  -1   6 12953.8 156.640  41
   3   1  -5 136317. 983.870   6
   3   1  -5 137937. 1001.11  14
   3   1  -5 136574. 1000.95  39
  -3  -1   5 130134. 1008.81  41
   3   1  -5 133442. 991.249  28
   3   1  -5 136359. 990.684  32
  -3  -1   5 141490. 1003.75   1
   3   1  -4 8289.16 110.134  29
   3   1  -4 8254.76 95.2886  16
   3   1  -4 8385.88 98.3643  14
   3   1  -4 8318.34 96.2595  39
  -3  -1   4 8366.41 102.216  41
   3   1  -4 8315.35 94.1698  28
  -3  -1   4 8420.43 94.3199   2
  -3  -1   4 8289.76 95.9585   1
   3   1  -4 8120.56 85.4983   6
   3   1  -4 8267.58 95.4778  19
   3   1  -4 8411.28 97.1860  31
   3   1  -4 8264.44 96.1709  32
   3   1  -4 8087.35 93.4042  17
   3   1  -3 63015.1 472.093  28
   3   1  -3 62543.5 476.359  17
   3   1  -3 62791.3 468.892  39
  -3  -1   3 61872.1 475.849  41
   3   1  -3 59424.0 463.774  36
  -3  -1   3 61855.8 465.361   2
  -3  -1   3 61878.7 468.510   1
   3   1  -3 63987.2 479.859  32
   3   1  -3 62093.0 477.829  33
   3   1  -3 62152.3 476.878  16
   3   1  -3 63834.7 477.705  14
   3   1  -3 60352.6 467.889  21
   3   1  -3 60786.3 476.326  19
   3   1  -3 62834.0 496.457  29
   3   1  -3 63999.1 479.944  31
   3   1  -2 41.3621 11.4953  36
   3   1  -2 22.2068 14.4869  17
   3   1  -2 47.4893 16.8661  32
   3   1  -2 22.5257 13.6645  33
   3   1  -2 42.7516 16.6943  31
   3   1  -2 12.9690 19.5546  29
   3   1  -2 18.7889 11.8781  14
   3   1  -2 11.8540 15.2461  16
   3   1  -2 37.6908 11.5354  28
   3   1  -2 24.2390 13.9425  12
   3   1  -2 32.8983 13.6152  13
   3   1  -2 11.0317 15.7117  23
   3   1  -2 12.4560 15.4623  20
   3   1  -2 21.8316 15.5037  19
  -3  -1   2 25.0677 9.11512   1
  -3  -1   2 32.6614 8.45176   2
  -3  -1   2 20.5201 12.2351  41
  -3  -1   1 45653.3 347.990   2
  -3  -1   1 45089.6 350.964   1
  -3  -1   1 47027.0 358.663  41
   3   1  -1 48024.1 387.199  37
   3   1  -1 49350.0 381.823  17
   3   1  -1 48760.1 380.564  32
   3   1  -1 48372.7 374.826  33
   3   1  -1 49730.1 372.779  14
   3   1  -1 48631.3 378.220  16
   3   1  -1 48656.7 370.630  36
   3   1  -1 48864.8 373.703  34
   3   1  -1 48930.8 380.717  31
   3   1  -1 47365.8 390.112  29
   3   1  -1 49393.3 371.979  28
   3   1  -1 50260.5 383.091  27
   3   1  -1 48766.9 367.340  26
   3   1  -1 47837.7 382.211  24
   3   1  -1 49212.0 388.239  25
   3   1  -1 49564.4 377.102  22
   3   1  -1 49052.9 384.230  23
   3   1  -1 48975.6 367.453  21
  -3  -1   1 44389.8 356.843   4
   3   1  -1 48822.6 386.353  20
   3   1  -1 48523.3 377.115  19
   3   1  -1 48157.0 373.261  12
   3   1  -1 49880.8 376.932  13
   3   1   0 701.821 27.2315  32
   3   1   0 381.872 19.8751  33
   3   1   0 348.365 17.2027  14
   3   1   0 442.610 23.1249  16
   3   1   0 332.220 22.3983  15
   3   1   0 414.664 18.3852  34
   3   1   0 734.926 23.7698  36
   3   1   0 511.257 25.6606  30
   3   1   0 383.474 25.2155  29
   3   1   0 725.260 27.2249  31
   3   1   0 341.067 15.5220  26
   3   1   0 345.677 17.1794  28
   3   1   0 349.599 20.3071  27
   3   1   0 542.007 25.0341  25
   3   1   0 341.657 19.7589  24
   3   1   0 347.645 21.4800  23
   3   1   0 340.018 16.6419  21
   3   1   0 337.175 16.9945  22
   3   1   0 359.036 22.3807  20
   3   1   0 461.698 23.0992  19
   3   1   0 363.068 23.6809  37
   3   1   0 379.321 22.1329  38
   3   1   0 352.580 19.0163  13
   3   1   0 336.445 18.5121  12
   3   1   1 58528.2 449.035  32
   3   1   1 56796.3 439.986  33
   3   1   1 59076.6 452.855  15
   3   1   1 58234.7 445.000  16
   3   1   1 59525.9 439.485  14
   3   1   1 57746.9 442.762  36
   3   1   1 56568.1 436.895  34
   3   1   1 58477.6 449.914  17
   3   1   1 57087.9 447.280  31
   3   1   1 56483.9 449.805  30
   3   1   1 58403.2 457.748  29
   3   1   1 58534.5 451.454  27
   3   1   1 58099.0 439.770  28
   3   1   1 58289.7 432.935  26
   3   1   1 56363.6 447.491  25
   3   1   1 58669.3 447.320  24
   3   1   1 58373.2 437.841  22
   3   1   1 57198.6 435.809  21
   3   1   1 57818.6 448.428  23
   3   1   1 57819.6 444.538  19
   3   1   1 57902.8 449.564  20
   3   1   1 57695.8 454.267  38
   3   1   1 58568.0 456.456  37
  -3  -1  -1 55813.5 411.567  11
   3   1   1 56590.5 437.457  12
   3   1   1 58261.5 441.535  13
   3   1   2 13999.7 137.557  33
   3   1   2 14261.1 144.341  32
   3   1   2 14624.9 142.332  16
   3   1   2 14923.1 138.239  14
   3   1   2 14395.1 148.183  15
   3   1   2 14487.7 137.243  34
   3   1   2 14631.5 147.138  17
   3   1   2 15422.4 153.423  29
   3   1   2 14383.7 144.668  30
   3   1   2 14220.6 143.972  31
   3   1   2 14841.2 133.651  26
   3   1   2 14768.1 140.656  28
   3   1   2 14911.0 149.199  27
   3   1   2 14774.8 144.877  24
   3   1   2 14433.6 143.763  25
   3   1   2 15279.9 137.444  22
   3   1   2 14554.5 143.539  23
   3   1   2 14539.7 136.154  21
   3   1   2 14412.7 141.821  19
   3   1   2 14349.0 144.266  20
   3   1   2 15415.4 143.730  36
   3   1   2 13899.2 149.500  38
   3   1   2 14331.6 150.856  37
   3   1   2 14324.0 135.964  12
   3   1   2 14738.0 140.194  13
   3   1   3 85289.8 646.103  32
   3   1   3 85521.5 638.186  33
   3   1   3 87608.0 640.448  14
   3   1   3 85615.9 650.717  15
   3   1   3 85086.4 641.555  16
   3   1   3 85400.4 636.462  34
   3   1   3 85656.3 649.801  17
   3   1   3 85995.4 651.550  29
   3   1   3 84881.0 644.505  30
   3   1   3 85416.4 645.980  31
   3   1   3 84165.3 649.491  27
   3   1   3 85632.4 633.462  26
   3   1   3 86638.4 642.378  28
   3   1   3 86772.7 646.394  24
   3   1   3 85860.4 642.744  25
   3   1   3 86857.2 637.385  21
   3   1   3 86362.5 642.783  23
   3   1   3 88063.1 635.922  22
   3   1   3 85901.8 644.324  20
   3   1   3 84055.8 640.835  19
   3   1   3 84753.3 650.341  38
   3   1   3 85485.7 654.889  37
   3   1   3 86821.4 643.843  36
   3   1   3 85878.9 634.648  12
   3   1   3 85682.8 641.428  13
   3   1   4 32087.8 275.825  38
   3   1   4 31094.7 278.121  37
   3   1   4 31645.4 268.736  36
   3   1   4 30711.0 271.614  17
   3   1   4 31522.1 261.853  33
   3   1   4 31733.4 269.132  32
   3   1   4 32234.3 265.271  16
   3   1   4 30769.3 272.143  15
   3   1   4 31391.6 261.891  34
   3   1   4 31267.7 268.324  31
   3   1   4 32060.0 275.190  29
   3   1   4 31393.2 266.534  30
   3   1   4 32340.6 268.367  28
   3   1   4 31735.5 272.264  24
   3   1   4 31883.5 265.578  25
   3   1   4 31555.2 262.170  21
   3   1   4 30997.6 263.692  23
  -3  -1  -4 31522.3 250.509   4
   3   1   4 31970.3 259.596  12
   3   1   4 31926.2 264.120  19
   3   1   4 31198.5 266.400  20
   3   1   5 38586.4 324.146  31
   3   1   5 40216.6 336.373  38
   3   1   5 40191.7 328.603  36
   3   1   5 39676.8 338.365  37
   3   1   5 40387.8 321.571  21
   3   1   5 38855.4 318.695  23
  -3  -1  -5 39502.8 311.558   4
   3   1   5 39843.4 318.670  33
   3   1   5 38452.3 323.349  32
   3   1   5 39149.3 321.934  20
   3   1   5 39607.9 319.541  19
   3   1   5 38949.1 332.413  24
   3   1   5 39171.3 330.363  15
   3   1   5 39560.8 319.458  16
   3   1   5 38917.2 330.022  17
  -3  -1  -6 23008.0 202.272   4
   3   1   6 22830.8 222.359  37
   3   1   6 23572.3 221.753  38
   3   1   6 22766.2 201.247  16
   3   1   6 23177.6 215.088  15
   3   1   6 22643.3 205.755  20
   3   1   6 22940.5 201.974  19
   3   1   6 21440.8 203.829  21
   3   1   6 22628.7 200.545  23
   3   1   6 22217.4 205.910  31
   3   1   6 22014.6 205.143  32
   3   1   6 22258.8 201.645  33
   3   1   6 22999.0 214.482  17
  -3  -1  -7 19700.1 188.229   4
   3   1   7 19437.3 203.717  37
   3   1   7 20286.7 205.800  38
   3   1   7 19225.3 194.025  15
   3   1   7 19549.9 186.131  20
   3   1   7 18911.2 182.925  31
   3   1   7 18688.1 182.841  32
   3   1   7 19322.3 193.825  17
   3   1   7 20141.7 190.702  21
   3   1   8 1428.32 42.0233  17
   3   1   8 1517.60 41.4619  21
  -3  -1  -8 1346.57 40.6659   4
   3   1   8 1435.39 37.7024  33
   3   1   8 1447.40 47.1033  37
  -3  -1  -9 28.6815 17.2489   6
  -3  -1  -9 38.2829 15.7745   4
   3   1   9 35.0998 18.6129  37
  -3  -1 -10 1207.25 43.4228   4
   3   1  10 1297.62 41.7719  21
  -3  -1 -10 1253.11 45.2576   6
   3   1  11 348.680 31.2525  38
  -3  -1 -11 336.899 29.6327   9
  -3  -1 -11 311.027 28.6925   6
  -3  -1 -12 51.8537 23.1532   8
  -3  -1 -12 26.4080 22.3206   9
   3   1  12 1.56723 19.6969  38
  -3  -1 -12 58.7739 22.9929   6
  -3  -1 -13 646.985 39.1079   8
   3   1  13 552.832 38.1726  38
  -3  -1 -13 618.641 38.8857   9
  -3  -1 -13 568.597 37.1658   6
  -3  -1 -14 2181.58 65.1031   8
   3   1  14 2047.81 66.7970  38
  -3  -1 -14 2114.49 63.4761   9
  -3  -1 -14 1973.05 61.9862   6
  -3  -1 -15 22.7022 19.8892   6
  -3  -1 -16 392.854 28.4272   6
  -3  -1 -16 386.362 28.4684   9
   3   1  16 364.442 25.2840  26
  -3  -1 -16 378.313 28.5755   8
   3   1  17 21.8381 16.1854  27
  -3  -1 -17 32.2643 15.3255   6
  -3  -1 -17 38.5999 16.8407   8
  -3  -1 -17 42.2117 16.5466   9
   3   1  18 7.16018 12.9612  27
  -3  -1 -18 10.8230 11.4508   6
  -3  -1 -18 26.9730 12.1296   9
  -3  -1 -18 13.3582 12.3287   8
   3   2 -16 301.915 17.0276  14
  -3  -2  16 440.315 24.1553  40
   3   2 -16 355.188 18.5914  13
  -3  -2  16 469.434 20.5393   1
   3   2 -15 708.391 29.5284  14
   3   2 -15 672.112 30.1597  13
   3   2 -14 1921.37 50.1819  24
   3   2 -14 1994.69 55.3780  13
  -3  -2  13 3879.26 83.3477   1
   3   2 -13 3343.90 74.2335  14
  -3  -2  12 11013.9 170.108  41
  -3  -2  12 12341.8 167.720   1
  -3  -2  12 12440.7 163.951   2
   3   2 -12 11333.5 153.901  14
  -3  -2  11 2434.80 75.9960  41
  -3  -2  11 2688.78 73.3452   1
  -3  -2  11 2581.95 70.3273   2
   3   2 -11 2394.89 66.3334  14
  -3  -2  10 89.1581 26.8347  41
  -3  -2  10 81.2935 21.5688   1
  -3  -2  10 112.089 21.0279   2
   3   2 -10 91.1107 20.2252  14
  -3  -2   9 121.786 22.2162   1
  -3  -2   9 89.3599 19.5202   2
  -3  -2   9 78.5088 24.6083  41
  -3  -2   8 11869.8 154.244   1
  -3  -2   8 12913.4 155.920   2
  -3  -2   7 4625.65 81.7403   2
  -3  -2   7 4516.07 83.3280   1
  -3  -2   6 7530.25 110.176  41
   3   2  -6 7315.71 107.149  29
  -3  -2   5 1383.55 42.0107  41
   3   2  -5 1406.04 44.0129  29
  -3  -2   5 1460.87 39.2310   2
   3   2  -4 39211.7 317.988  36
   3   2  -4 39963.4 324.108  18
   3   2  -4 39804.7 323.396  19
   3   2  -4 40199.3 325.318  32
   3   2  -4 39727.0 324.748  31
   3   2  -4 39791.9 323.709  16
   3   2  -4 40121.1 330.145  14
   3   2  -4 38734.6 339.923  29
  -3  -2   4 38543.4 327.517  41
   3   2  -3 5138.14 69.4394  36
   3   2  -3 5273.38 74.9851  35
   3   2  -3 5185.59 70.4567  17
   3   2  -3 5188.10 73.4871  18
   3   2  -3 5325.14 75.8877  32
   3   2  -3 5322.61 75.3526  31
   3   2  -3 5394.26 74.6929  14
   3   2  -3 5179.08 73.5643  16
   3   2  -3 5032.14 72.6458  15
   3   2  -3 5270.56 82.9186  29
   3   2  -3 5550.09 74.6722  28
   3   2  -3 5470.18 78.1656  13
   3   2  -3 5276.49 79.6729  23
   3   2  -3 5206.20 73.5279  19
  -3  -2   3 5362.22 68.4243   2
  -3  -2   3 4979.58 69.4919  41
  -3  -2   2 9830.93 100.397  41
   3   2  -2 10368.0 116.043  37
   3   2  -2 10059.6 110.298  17
   3   2  -2 9772.68 111.277  18
   3   2  -2 10484.0 115.309  31
   3   2  -2 10230.8 114.133  32
   3   2  -2 10074.9 112.317  16
   3   2  -2 10476.5 112.297  14
   3   2  -2 9971.00 113.710  15
   3   2  -2 10097.0 113.695  33
   3   2  -2 10012.6 113.310  35
   3   2  -2 10249.6 108.402  36
   3   2  -2 9897.87 123.117  30
   3   2  -2 10203.4 122.966  29
   3   2  -2 10281.5 110.365  28
   3   2  -2 10426.0 117.397  24
   3   2  -2 10150.0 118.756  23
  -3  -2   2 10114.5 99.6461   2
   3   2  -2 9975.43 112.135  19
   3   2  -2 10444.0 109.723  21
   3   2  -2 10203.1 120.773  20
   3   2  -2 10665.2 115.306  13
   3   2  -1 63235.6 506.131  37
   3   2  -1 65205.0 500.937  17
   3   2  -1 66639.7 505.625  31
   3   2  -1 66364.8 505.118  32
   3   2  -1 64494.0 501.184  33
   3   2  -1 65011.3 501.502  16
   3   2  -1 64427.0 498.225  14
   3   2  -1 65466.9 505.679  15
   3   2  -1 65243.7 496.961  36
   3   2  -1 65747.8 499.346  34
   3   2  -1 63471.9 513.762  30
   3   2  -1 63826.5 513.793  29
   3   2  -1 67339.5 503.392  27
   3   2  -1 65756.4 497.974  28
   3   2  -1 66690.3 497.225  26
   3   2  -1 65594.9 504.936  24
   3   2  -1 65993.1 513.141  25
   3   2  -1 65693.5 495.662  21
   3   2  -1 65281.0 503.782  22
   3   2  -1 64966.6 508.902  23
  -3  -2   1 63438.5 476.698   2
   3   2  -1 65135.2 500.818  19
   3   2  -1 65729.8 511.985  20
   3   2  -1 65973.6 501.740  13
   3   2   0 618.495 28.4310  38
   3   2   0 617.081 28.8205  37
   3   2   0 668.653 27.5264  17
   3   2   0 995.275 30.3176  33
   3   2   0 633.886 23.6851  14
   3   2   0 663.576 28.2383  16
   3   2   0 667.755 28.9201  15
   3   2   0 604.756 24.5993  36
   3   2   0 548.508 22.4050  34
   3   2   0 585.995 29.4814  29
   3   2   0 577.024 23.4115  28
   3   2   0 615.057 21.9676  26
   3   2   0 632.240 26.3374  27
   3   2   0 634.044 26.0599  24
   3   2   0 643.810 28.4826  25
   3   2   0 614.269 23.7818  22
   3   2   0 624.706 23.4963  21
   3   2   0 641.650 29.1086  23
  -3  -2   0 603.767 14.6592   2
   3   2   0 643.395 27.6294  19
   3   2   0 626.454 28.8036  20
   3   2   0 544.232 22.9923  12
   3   2   0 600.377 24.7416  13
   3   2   1 80429.3 609.596  33
   3   2   1 81404.9 617.673  31
   3   2   1 80653.1 616.396  32
   3   2   1 81984.5 607.931  14
   3   2   1 83477.9 620.650  15
   3   2   1 82881.6 612.129  36
   3   2   1 81544.4 606.183  34
   3   2   1 80710.4 613.508  16
   3   2   1 82533.3 617.856  17
   3   2   1 80105.7 621.815  30
   3   2   1 82121.1 625.953  29
   3   2   1 81911.7 609.329  28
   3   2   1 81039.6 603.526  26
   3   2   1 82636.0 616.764  27
   3   2   1 79887.6 618.474  25
   3   2   1 81793.0 615.477  24
   3   2   1 81674.8 608.481  22
   3   2   1 81576.3 606.306  21
   3   2   1 81378.2 618.632  23
   3   2   1 80636.8 612.827  19
   3   2   1 80578.8 620.326  20
   3   2   1 80449.1 622.020  37
   3   2   1 79585.5 621.058  38
   3   2   1 80787.4 605.010  12
   3   2   1 81888.5 610.811  13
   3   2   2 28454.7 254.364  37
   3   2   2 28410.3 253.254  38
   3   2   2 28645.5 245.880  16
   3   2   2 28742.5 251.231  17
   3   2   2 29503.3 250.353  31
   3   2   2 28972.9 249.957  32
   3   2   2 28920.8 241.712  33
   3   2   2 31196.6 256.266  15
   3   2   2 31191.7 244.124  14
   3   2   2 28961.4 245.619  36
   3   2   2 29420.3 238.409  34
   3   2   2 29419.4 257.061  29
   3   2   2 28540.9 253.028  30
   3   2   2 29002.0 251.066  27
   3   2   2 29027.5 236.801  26
   3   2   2 29427.6 243.999  28
   3   2   2 29272.1 250.311  24
   3   2   2 27725.2 247.315  25
   3   2   2 32481.6 255.543  23
   3   2   2 29274.4 240.868  21
   3   2   2 29320.6 240.875  22
  -3  -2  -2 26997.9 204.328   3
   3   2   2 28301.0 244.922  19
   3   2   2 28382.2 250.103  20
   3   2   2 29184.3 237.237  12
   3   2   2 28401.4 244.681  13
   3   2   3 674.853 23.1568  34
   3   2   3 684.965 27.0941  36
   3   2   3 542.528 28.6588  17
   3   2   3 792.700 30.2680  16
   3   2   3 522.929 26.3480  30
   3   2   3 557.731 28.6340  29
   3   2   3 575.951 28.6800  15
   3   2   3 497.066 24.3144  14
   3   2   3 572.175 28.3366  32
   3   2   3 581.443 24.2120  33
   3   2   3 614.705 28.6884  31
   3   2   3 578.813 26.3116  27
   3   2   3 545.644 21.4862  26
   3   2   3 604.544 24.9157  28
   3   2   3 575.840 27.5894  23
   3   2   3 569.153 26.4395  25
   3   2   3 515.400 25.6901  24
   3   2   3 538.100 22.3584  22
   3   2   3 529.727 22.9522  21
   3   2   3 812.462 30.3004  19
   3   2   3 609.592 28.1786  20
   3   2   3 541.947 30.1577  37
   3   2   3 511.341 27.7742  38
   3   2   3 706.988 27.0852  13
   3   2   4 59270.8 452.122  34
   3   2   4 58367.1 467.223  17
   3   2   4 59017.8 457.672  18
   3   2   4 58102.5 462.333  31
   3   2   4 56849.2 451.635  33
   3   2   4 57849.8 461.978  32
   3   2   4 58517.4 468.527  15
   3   2   4 58933.4 458.561  16
   3   2   4 60383.5 474.204  29
   3   2   4 57925.9 464.897  30
   3   2   4 59929.6 460.919  28
   3   2   4 59470.4 451.274  26
   3   2   4 59145.5 461.625  23
   3   2   4 58533.7 466.252  24
   3   2   4 59096.6 461.077  25
   3   2   4 58790.7 455.470  22
   3   2   4 59471.1 455.229  21
   3   2   4 58657.6 457.992  19
   3   2   4 58547.6 462.552  20
   3   2   4 58194.3 469.091  38
   3   2   4 57942.0 472.028  37
   3   2   4 59961.0 463.014  36
   3   2   4 59030.5 448.436  12
   3   2   5 10915.0 123.486  32
   3   2   5 10736.2 114.895  33
   3   2   5 10866.4 122.734  31
  -3  -2  -5 10576.4 103.450   6
   3   2   5 10692.3 131.459  38
   3   2   5 11002.2 133.078  37
   3   2   5 11109.3 124.626  36
   3   2   5 10816.2 127.831  17
   3   2   5 10867.3 118.948  18
   3   2   5 10870.9 119.707  16
   3   2   5 11048.1 129.239  15
   3   2   5 11501.5 125.629  28
   3   2   5 10904.3 116.212  26
   3   2   5 10996.1 122.024  23
   3   2   5 10915.8 127.992  24
   3   2   5 11029.5 118.668  21
   3   2   5 10979.4 115.851  34
   3   2   5 10765.2 122.692  35
   3   2   5 10816.6 112.358  12
   3   2   5 10727.7 119.051  19
   3   2   5 10798.8 122.757  20
   3   2   6 2091.25 51.3446  15
   3   2   6 2107.06 45.7625  16
  -3  -2  -6 2208.89 41.3760   6
   3   2   6 2150.14 47.9746  35
   3   2   6 2217.66 45.2645  34
   3   2   6 2391.93 56.4499  38
   3   2   6 2120.15 54.7859  37
   3   2   6 2142.75 49.3782  36
   3   2   6 2096.26 47.3665  23
   3   2   6 2183.44 43.7868  33
   3   2   6 2184.44 48.0463  31
   3   2   6 2145.96 48.0193  32
   3   2   6 2161.54 46.0800  21
  -3  -2  -6 2165.83 40.7254   9
   3   2   6 2078.87 45.4927  19
   3   2   6 2070.06 47.8976  20
   3   2   6 1998.43 50.6336  17
   3   2   6 2078.47 45.1041  18
   3   2   7 65079.1 503.500  18
   3   2   7 64799.2 523.030  17
  -3  -2  -7 63786.0 497.535   4
   3   2   7 65787.6 511.354  21
  -3  -2  -7 65810.3 502.856   9
  -3  -2  -7 65978.2 502.665   6
   3   2   7 64762.2 509.149  32
   3   2   7 64976.7 509.202  31
   3   2   7 64825.8 500.852  33
   3   2   7 65633.5 524.760  15
   3   2   7 65615.4 504.769  16
   3   2   7 65748.9 515.117  20
   3   2   7 65025.4 503.705  19
   3   2   7 65907.3 533.928  37
   3   2   8 17717.8 196.729  37
   3   2   8 17478.2 178.144  21
   3   2   8 17239.5 179.156  20
  -3  -2  -8 17591.6 174.541   6
  -3  -2  -8 17795.1 175.941   9
  -3  -2  -9 1812.34 47.4337   6
   3   2   9 1853.22 57.0294  37
  -3  -2 -10 2323.60 57.9478   8
  -3  -2 -10 2414.02 58.3676   6
  -3  -2 -10 2315.10 57.3288   9
  -3  -2 -11 10519.9 141.156   8
  -3  -2 -11 10603.6 140.394   6
  -3  -2 -11 10585.3 141.107   9
  -3  -2 -12 11787.8 155.053   8
  -3  -2 -12 11326.8 151.751   6
  -3  -2 -12 11672.1 153.953   9
   3   2  13 1439.76 59.0374  38
  -3  -2 -13 1387.46 50.6584   9
  -3  -2 -13 1402.62 50.8915   6
  -3  -2 -13 1408.13 51.1304   8
  -3  -2 -14 3029.24 73.9749   8
  -3  -2 -14 2954.12 72.6776   6
   3   2  14 3141.73 73.8174  26
   3   2  14 2910.01 83.0506  38
  -3  -2 -14 3118.11 74.1892   9
  -3  -2 -15 591.040 34.1241   6
   3   2  15 616.460 39.6097  38
  -3  -2 -16 37.2724 18.5140   8
  -3  -2 -16 80.6788 19.5420   9
  -3  -2 -16 57.5902 17.1237   6
   3   2  16 29.4662 18.8876  38
  -3  -2 -17 371.738 23.7891   9
  -3  -2 -17 366.837 23.1519   6
  -3  -2 -17 383.161 24.6175   8
   3   2  18 923.515 33.2247  22
  -3  -2 -18 907.989 28.7344   8
  -3  -2 -18 861.388 27.6474   9
   3   3 -15 191.519 17.5337  14
  -3  -3  15 205.957 21.8670  40
   3   3 -15 146.103 16.4831  13
  -3  -3  15 213.015 18.2188   1
   3   3 -14 53.1146 16.2567  13
   3   3 -14 68.0992 17.1960  14
  -3  -3  14 81.5747 17.6049   1
   3   3 -13 698.959 35.1936  13
   3   3 -13 706.550 35.7673  14
  -3  -3  13 801.815 37.9082   1
  -3  -3  12 82.5854 20.1724   2
   3   3 -11 302.770 28.9818  14
  -3  -3  11 358.030 30.6703   1
  -3  -3  11 391.993 30.9069   2
   3   3 -10 974.011 43.1533  14
  -3  -3  10 1068.80 47.0721   1
  -3  -3  10 1037.83 45.3556   2
  -3  -3   9 133.874 23.6035   1
  -3  -3   9 122.125 22.1312   2
   3   3  -9 98.6059 20.6909  14
  -3  -3   9 102.977 25.1263  41
   3   3  -9 91.8311 22.5395  30
  -3  -3   8 3830.82 80.4979   2
  -3  -3   8 3822.76 82.7218   1
   3   3  -8 3649.63 77.5924  14
  -3  -3   8 3579.43 82.7409  41
   3   3  -8 3598.48 83.1709  30
  -3  -3   7 228.461 22.9666   2
   3   3  -7 192.665 22.2974  14
  -3  -3   7 168.477 24.1193  41
   3   3  -7 189.048 25.0459  30
  -3  -3   6 12690.5 147.641   2
   3   3  -6 12370.9 146.666  14
   3   3  -5 8419.33 122.807  30
   3   3  -5 8329.33 111.556  14
  -3  -3   5 8242.97 110.529  41
   3   3  -4 16782.4 173.221  24
   3   3  -4 16978.0 176.048  23
  -3  -3   4 17364.2 169.033   2
   3   3  -4 16427.9 164.913  18
   3   3  -4 16739.5 168.554  32
   3   3  -4 16735.5 167.327  31
   3   3  -4 16398.0 165.526  16
   3   3  -4 16591.5 174.240  13
   3   3  -4 16191.0 183.864  30
   3   3  -4 16535.6 175.829  29
   3   3  -3 1786.95 44.4496  13
   3   3  -3 1673.10 43.2364  24
   3   3  -3 1751.73 46.4123  23
  -3  -3   3 1669.25 38.9687   2
   3   3  -3 1645.78 41.9222  18
   3   3  -3 1664.38 42.5832  31
   3   3  -3 1675.16 43.0301  32
   3   3  -3 1729.75 42.9995  16
   3   3  -3 1663.11 42.4316  14
   3   3  -3 1643.52 41.9257  19
   3   3  -3 1702.13 46.6301  20
   3   3  -3 1590.82 45.4939  29
   3   3  -3 1696.00 49.8961  30
   3   3  -2 4933.48 73.7062  37
   3   3  -2 4965.16 76.6859  31
   3   3  -2 5004.15 76.7858  32
   3   3  -2 5206.38 75.3970  14
   3   3  -2 4876.93 72.3682  15
   3   3  -2 4986.49 71.2861  17
   3   3  -2 4890.68 74.7276  18
   3   3  -2 4881.30 74.5282  16
[truncated: 466,178 more chars]
