# Supplementary material for: Spring‐Like Behavior in [8]Helicene Diimides: How Helical Pitch Governs Optical Anisotropy and Electronic Conjugation
Source: Angew Chem Int Ed Engl. 2025 Jul 7;64(34):e202508779. doi: 10.1002/anie.202508779 (PMC12363639; doi:10.1002/anie.202508779)
Supplement: Supplementary file 2 — Supporting information [file ANIE-64-e202508779-s002.zip › N-Me-8HDI_POLY2_KR1139_FrSa_sq.cif]

data_KR1139_FrSa_sq

_publ_contact_author_name         'Dr. Princekumar Ravat'
_publ_contact_author_address
;
 Institut f\"ur Organische Chemie
 Universit\"at W\"urzburg
 Am Hubland
 97074 W\"urzburg, Germany
;
_publ_contact_author_email        princekumar.ravat@uni-wuerzburg.de
_publ_contact_author_phone        +49-931-31-81583
_publ_contact_author_id_orcid     0000-0002-7553-9188
loop_
 _publ_author_name
 _publ_author_address
 _publ_author_id_orcid
  'Braunschweig, Holger'
;
 Institut f\"ur Anorganische Chemie
 Universit\"at W\"urzburg
 Am Hubland
 97074 W\"urzburg, Germany
;
  0000-0002-7238-0407
  'Radacki, Krzysztof'
;
 Institut f\"ur Anorganische Chemie
 Universit\"at W\"urzburg
 Am Hubland
 97074 W\"urzburg, Germany
;
  0000-0003-3088-6327
  'Ravat, Princekumar'
;
 Institut f\"ur Organische Chemie
 Universit\"at W\"urzburg
 Am Hubland
 97074 W\"urzburg, Germany
;
  0000-0002-7553-9188
  'Saal, Fridolin'
;
 Institut f\"ur Anorganische Chemie
 Universit\"at W\"urzburg
 Am Hubland
 97074 W\"urzburg, Germany
;
  ?

_publ_section_references
;
 SHELXT - Integrated space-group and crystal-structure determination, G. M. Sheldrick, Acta Cryst. (2015) A71, 3-8
 Crystal structure refinement with SHELXL, G. M. Sheldrick, Acta Cryst. (2015) C71, 3-8
 PLATON SQUEEZE: a tool for the calculation of the disordered solvent contribution to the calculated structure factors, A.L.Spek ,Acta Cryst. (2015). C71, 9-18
;

_audit_creation_method            'CIF-fill 1.4i (K.Radacki, 2005-23)'
_audit_creation_date              2023-06-15
_audit_update_record
;
 2023-06-15    CrysAlisPro 1.171.42.72a (Rigaku OD, 2022)
 2023-06-15    SHELXL-2016/6
;
_shelx_SHELXL_version_number      2016/6
_chemical_formula_moiety          'C40 H22 N2 O4'
_chemical_formula_sum             'C80 H44 Cl0 N4 O8'
_chemical_formula_weight          1189.19
loop_
 _atom_type_symbol
 _atom_type_description
 _atom_type_scat_dispersion_real
 _atom_type_scat_dispersion_imag
 _atom_type_scat_source
  C C 0.0181 0.0091 'International Tables Vol C Tables 4.2.6.8 and 6.1.1.4'
  H H 0.0000 0.0000 'International Tables Vol C Tables 4.2.6.8 and 6.1.1.4'
  N N 0.0311 0.0180 'International Tables Vol C Tables 4.2.6.8 and 6.1.1.4'
  O O 0.0492 0.0322 'International Tables Vol C Tables 4.2.6.8 and 6.1.1.4'
  Cl Cl 0.3639 0.7018 'International Tables Vol C Tables 4.2.6.8 and 6.1.1.4'

_space_group_crystal_system       triclinic
_space_group_IT_number            2
_space_group_name_H-M_alt         'P -1'
_space_group_name_Hall            '-P 1'
_shelx_space_group_comment
;
 The symmetry employed for this shelxl refinement is uniquely defined by the 
 following loop, which should always be used as a source of symmetry 
 information in preference to the above space-group names. They are only 
 intended as comments.
;
loop_
 _space_group_symop_operation_xyz
  'x, y, z'
  '-x, -y, -z'


_cell_length_a                    7.30866(12)
_cell_length_b                    13.8136(3)
_cell_length_c                    15.0695(3)
_cell_angle_alpha                 75.2830(16)
_cell_angle_beta                  78.1290(15)
_cell_angle_gamma                 81.5093(15)
_cell_volume                      1432.69(5)
_cell_formula_units_Z             1
_cell_measurement_temperature     100(2)
_cell_measurement_reflns_used     17966
_cell_measurement_theta_min       3.0700
_cell_measurement_theta_max       73.2330

_exptl_crystal_description        plate
_exptl_crystal_colour             yellow
_exptl_crystal_density_diffrn     1.378
_exptl_crystal_F_000              616
_exptl_crystal_size_max           0.340
_exptl_crystal_size_mid           0.180
_exptl_crystal_size_min           0.070
_exptl_absorpt_coefficient_mu     0.722
_exptl_absorpt_correction_type    gaussian
_exptl_absorpt_correction_T_min   0.449
_exptl_absorpt_correction_T_max   1.000
_exptl_absorpt_process_details
;
 CrysAlisPro 1.171.42.72a (Rigaku Oxford Diffraction, 2022) Numerical 
 absorption correction based on gaussian integration over a multifaceted 
 crystal model Empirical absorption correction using spherical harmonics, 
 implemented in SCALE3 ABSPACK scaling algorithm.
;
_exptl_crystal_preparation
;
 Crystals were grown at RT from saturated solution of a mixture of DCM and 
 methanol. For data collection the crystal was immersed in a film of 
 perfluoropolyether oil, mounted on a polyimide loop and transferred to 
 stream of cold nitrogen (Oxford Cryostream 800).
;
loop_
 _exptl_crystal_face_index_h
 _exptl_crystal_face_index_k
 _exptl_crystal_face_index_l
 _exptl_crystal_face_perp_dist
  0 0 -1 0.0938
  0 1 0 0.0395
  0 -1 0 0.0321
  0 1 -1 0.0767
  0 -1 -1 0.0827
  0 -1 1 0.0598
  0 1 1 0.0687
  -1 -1 1 0.1363
  1 1 -1 0.1132
  1 1 0 0.1455
  -4 -5 -5 0.0972
  0 1 5 0.0780

_shelx_estimated_absorpt_T_min    0.791
_shelx_estimated_absorpt_T_max    0.951
_diffrn_ambient_temperature       100(2)
_diffrn_ambient_environment       N~2~
_diffrn_radiation_probe           x-ray
_diffrn_radiation_wavelength      1.54184
_diffrn_radiation_type            CuK\a
_diffrn_radiation_xray_symbol     K-L~2,3~
_diffrn_radiation_monochromator   'multi-layer mirror'
_diffrn_source                    'rotating-anode X-ray tube'
_diffrn_source_type               'PhotonJet-R X-ray Source'
_diffrn_measurement_device        'four-circle diffractometer'
_diffrn_measurement_device_type   'Rigaku XtaLAB Synergy-R'
_diffrn_measurement_method        '\w scans'
_diffrn_measurement_details
;
 List of Runs (angles in degrees, time in seconds):
 --------------------------------------------------------------------------
  1  \w   -102.00 -51.00   0.50    0.10    --  -50.00 -24.00-116.36  102
  2  \w    -94.00 -43.00   0.50    0.10    --  -42.00 -24.00 -39.33  102
  3  \w   -132.00 -81.00   0.50    0.10    --  -79.50 -24.00  60.21  102
  4  \w   -132.00 -82.00   0.50    0.10    --  -79.50 -24.00 104.06  100
  5  \w   -132.00 -82.00   0.50    0.10    --  -79.50 -24.00 140.87  100
  6  \w   -131.00 -78.00   0.50    0.10    --  -79.50 -23.00 161.40  106
  7  \w   -119.00 -44.00   0.50    0.10    --  -69.74 -13.00 101.00  150
  8  \w   -126.00 -44.00   0.50    0.10    --  -76.33 -13.00 101.00  164
  9  \w   -110.00 -44.00   0.50    0.10    --  -60.07 -13.00 101.00  132
 10  \w   -121.00 -55.00   0.50    0.10    --  -70.00 -19.00  34.55  132
 11  \w   -129.00 -78.00   0.50    0.10    --  -79.50 -23.00  -2.66  102
 12  \w   -131.00 -68.00   0.50    0.10    --  -79.50 -21.00 -26.86  126
 13  \w     20.00  86.00   0.50    0.10    --   58.47-126.00-120.00  132
 14  \w     37.00  91.00   0.50    0.10    --   82.23-112.00-180.00  108
 15  \w     37.00  87.00   0.50    0.10    --   82.23-112.00 -30.00  100
 16  \w     38.00  92.00   0.50    0.10    --   82.23-112.00   0.00  108
 17  \w     41.00  92.00   0.50    0.10    --   82.23-112.00  60.00  102
 18  \w     38.00  91.00   0.50    0.10    --   82.23-112.00  90.00  106
 19  \w     43.00  99.00   0.50    0.10    --   85.25-122.00 122.10  112
 20  \w     43.00  98.00   0.50    0.10    --   85.25-117.00 150.61  110
 21  \w     38.00  89.00   0.50    0.10    --   82.23-112.00 -60.00  102
 22  \w     39.00  90.00   0.50    0.10    --   82.23-112.00-150.00  102
 23  \w     51.00 121.00   0.50    0.10    --   71.35  13.00 -86.00  140
 24  \w     51.00 108.00   0.50    0.10    --   58.47  13.00 -86.00  114
 25  \w     46.00 128.00   0.50    0.10    --   82.23  13.00 -86.00  164
 26  \w     48.00 131.00   0.50    0.10    --   82.23  15.00   0.00  166
 27  \w     74.00 125.00   0.50    0.10    --   82.23  15.00 120.00  102
 28  \w    -91.00 -41.00   0.50    0.10    --  -79.50 101.00 155.92  100
 29  \w   -100.00 -50.00   0.50    0.10    --  -79.50 123.00 161.52  100
 30  \w    -97.00 -38.00   0.50    0.10    --  -79.50 118.00  89.45  118
 31  \w    -83.00 -32.00   0.50    0.10    --  -79.50 122.00  63.20  102
 32  \w    -90.00 -38.00   0.50    0.10    --  -79.50 128.00 -19.87  104
 33  \w    -97.00 -47.00   0.50    0.10    --  -79.50 117.00 -36.80  100
 34  \w    -92.00 -41.00   0.50    0.10    --  -79.50 134.00 -72.75  102
 35  \w    -97.00 -47.00   0.50    0.10    --  -79.50 115.00-118.52  100
 36  \w    -97.00 -32.00   0.50    0.10    --  -78.00 114.00-168.49  130
 37  \w    -89.00 -34.00   0.50    0.10    --  -79.50 115.00-157.99  110
 38  \w    -92.00 -31.00   0.50    0.10    --  -76.33 112.00-120.00  122
 39  \w    -93.00 -35.00   0.50    0.10    --  -79.50 106.00 -76.97  116
 40  \w    -92.00 -31.00   0.50    0.10    --  -76.33 112.00  30.00  122
 41  \w    -93.00 -43.00   0.50    0.10    --  -79.50 113.00 118.83  100
;
_diffrn_orient_matrix_type
;
 CrysAlisPro convention (1999,Acta A55,543-557)
;
_diffrn_orient_matrix_UB_11       0.0294462000
_diffrn_orient_matrix_UB_12      -0.1156340000
_diffrn_orient_matrix_UB_13       0.0181373000
_diffrn_orient_matrix_UB_21       0.2089844000
_diffrn_orient_matrix_UB_22       0.0024815000
_diffrn_orient_matrix_UB_23       0.0023162000
_diffrn_orient_matrix_UB_31      -0.0482537000
_diffrn_orient_matrix_UB_32      -0.0074120000
_diffrn_orient_matrix_UB_33       0.1058025000
_diffrn_detector                  HPA
_diffrn_detector_type             'HyPix Arc150'
_diffrn_detector_area_resol_mean  10.0
_diffrn_reflns_number             28700
_diffrn_reflns_av_unetI/netI      0.0139
_diffrn_reflns_av_R_equivalents   0.0190
_diffrn_reflns_limit_h_min       -9
_diffrn_reflns_limit_h_max        9
_diffrn_reflns_limit_k_min       -17
_diffrn_reflns_limit_k_max        17
_diffrn_reflns_limit_l_min       -13
_diffrn_reflns_limit_l_max        18
_diffrn_reflns_theta_min          3.080
_diffrn_reflns_theta_max          74.415
_diffrn_reflns_theta_full         67.684
_diffrn_measured_fraction_theta_max   0.963
_diffrn_measured_fraction_theta_full    0.992
_diffrn_reflns_Laue_measured_fraction_max     0.963
_diffrn_reflns_Laue_measured_fraction_full    0.992
_diffrn_reflns_point_group_measured_fraction_max    0.963
_diffrn_reflns_point_group_measured_fraction_full     0.992
_reflns_number_total              5631
_reflns_number_gt                 5210
_reflns_threshold_expression      'I > 2\s(I)'
_reflns_Friedel_coverage          0.000
_reflns_Friedel_fraction_max      .
_reflns_Friedel_fraction_full     .
_reflns_special_details
;
 Reflections were merged by SHELXL according to the crystal class for the 
 calculation of statistics and refinement. Structure factors included 
 contributions from the .fab file. _reflns_Friedel_fraction is defined as the 
 number of unique Friedel pairs measured divided by the number that would be 
 possible theoretically, ignoring centric projections and systematic 
 absences.
;

_computing_data_collection        'CrysAlisPro 1.171.42.72a (Rigaku OD, 2022)'
_computing_cell_refinement        'CrysAlisPro 1.171.42.72a (Rigaku OD, 2022)'
_computing_data_reduction         'CrysAlisPro 1.171.42.72a (Rigaku OD, 2022)'
_computing_structure_solution     'SHELXT 2014/5 (Sheldrick, 2014)'
_computing_structure_refinement   'SHELXL-2016/6 (Sheldrick, 2016)'
_computing_molecular_graphics     'ShelXLe (Huebschle et all, 2011)'
_computing_publication_material   'SHELXL-2016/6 (Sheldrick, 2016)'

_refine_special_details
;
 The unit cell contains solvent molecules which have been treated as a 
 diffuse contribution to the overall scattering without specific atom 
 positions by SQUEEZE/PLATON.
;
_refine_ls_structure_factor_coef  Fsqd
_refine_ls_matrix_type            full
_refine_ls_weighting_scheme       calc
_refine_ls_weighting_details
;
 w=1/[\s^2^(Fo^2^)+(0.0588P)^2^+0.7902P] where P=(Fo^2^+2Fc^2^)/3
;
_atom_sites_solution_primary      dual
_atom_sites_solution_secondary    difmap
_atom_sites_solution_hydrogens    geom
_refine_ls_hydrogen_treatment     constr
_refine_ls_extinction_method      none
_refine_ls_extinction_coef        .
_refine_ls_number_reflns          5631
_refine_ls_number_parameters      419
_refine_ls_number_restraints      0
_refine_ls_R_factor_all           0.0463
_refine_ls_R_factor_gt            0.0434
_refine_ls_wR_factor_ref          0.1190
_refine_ls_wR_factor_gt           0.1167
_refine_ls_goodness_of_fit_ref    1.042
_refine_ls_restrained_S_all       1.042
_refine_ls_shift/su_max           0.000
_refine_ls_shift/su_mean          0.000
_refine_diff_density_max          0.228
_refine_diff_density_min         -0.320
_refine_diff_density_rms          0.046
_geom_special_details
;
 All esds (except the esd in the dihedral angle between two l.s. planes)
 are estimated using the full covariance matrix.  The cell esds are taken
 into account individually in the estimation of esds in distances, angles
 and torsion angles; correlations between esds in cell parameters are only
 used when they are defined by crystal symmetry.  An approximate (isotropic)
 treatment of cell esds is used for estimating esds involving l.s. planes.
;

loop_
 _atom_site_label
 _atom_site_type_symbol
 _atom_site_fract_x
 _atom_site_fract_y
 _atom_site_fract_z
 _atom_site_U_iso_or_equiv
 _atom_site_adp_type
 _atom_site_occupancy
 _atom_site_site_symmetry_order
 _atom_site_calc_flag
 _atom_site_refinement_flags_posn
 _atom_site_refinement_flags_adp
 _atom_site_refinement_flags_occupancy
 _atom_site_disorder_assembly
 _atom_site_disorder_group
  C1 C 0.4641(2) 0.20655(11) 0.24641(10) 0.0241(3) Uani 1 1 d . . . . .
  H1 H 0.500523 0.136190 0.260433 0.029 Uiso 1 1 calc R U . . .
  C2 C 0.3951(2) 0.25069(12) 0.16540(10) 0.0274(3) Uani 1 1 d . . . . .
  H2 H 0.382398 0.210216 0.125030 0.033 Uiso 1 1 calc R U . . .
  C3 C 0.3435(2) 0.35433(12) 0.14197(10) 0.0260(3) Uani 1 1 d . . . . .
  H3 H 0.303022 0.384831 0.084328 0.031 Uiso 1 1 calc R U . . .
  C4 C 0.35192(19) 0.41208(11) 0.20362(10) 0.0232(3) Uani 1 1 d . . . . .
  C5 C 0.41470(19) 0.36749(11) 0.28874(10) 0.0219(3) Uani 1 1 d . . . . .
  C6 C 0.40498(19) 0.42581(11) 0.35593(10) 0.0228(3) Uani 1 1 d . . . . .
  C7 C 0.4341(2) 0.37929(11) 0.44399(10) 0.0239(3) Uani 1 1 d . . . . .
  H7 H 0.408970 0.416655 0.490847 0.029 Uiso 1 1 calc R U . . .
  C8 C 0.5015(2) 0.27557(11) 0.46657(10) 0.0238(3) Uani 1 1 d . . . . .
  C9 C 0.5255(2) 0.22631(12) 0.55969(10) 0.0273(3) Uani 1 1 d . . . . .
  H9 H 0.491985 0.262331 0.607602 0.033 Uiso 1 1 calc R U . . .
  C10 C 0.5957(2) 0.12860(12) 0.57978(10) 0.0282(3) Uani 1 1 d . . . . .
  H10 H 0.592883 0.093557 0.642983 0.034 Uiso 1 1 calc R U . . .
  C11 C 0.6738(2) 0.07754(11) 0.50736(10) 0.0255(3) Uani 1 1 d . . . . .
  C12 C 0.7519(2) -0.02461(11) 0.52779(11) 0.0286(3) Uani 1 1 d . . . . .
  H12 H 0.752228 -0.059746 0.590747 0.034 Uiso 1 1 calc R U . . .
  C13 C 0.8259(2) -0.07226(11) 0.45800(11) 0.0294(3) Uani 1 1 d . . . . .
  H13 H 0.858481 -0.142959 0.472499 0.035 Uiso 1 1 calc R U . . .
  C14 C 0.8550(2) -0.01754(11) 0.36350(11) 0.0276(3) Uani 1 1 d . . . . .
  C15 C 0.9397(2) -0.06732(12) 0.29040(12) 0.0342(4) Uani 1 1 d . . . . .
  H15 H 0.978144 -0.137452 0.304971 0.041 Uiso 1 1 calc R U . . .
  C16 C 0.9652(3) -0.01487(12) 0.20083(12) 0.0353(4) Uani 1 1 d . . . . .
  H16 H 1.005148 -0.049855 0.152350 0.042 Uiso 1 1 calc R U . . .
  C17 C 0.9330(2) 0.09250(12) 0.17770(11) 0.0292(3) Uani 1 1 d . . . . .
  C18 C 0.9552(2) 0.14677(12) 0.08258(11) 0.0326(3) Uani 1 1 d . . . . .
  H18 H 0.998867 0.111523 0.034489 0.039 Uiso 1 1 calc R U . . .
  C19 C 0.9148(2) 0.24807(12) 0.06009(11) 0.0294(3) Uani 1 1 d . . . . .
  H19 H 0.908561 0.282019 -0.002668 0.035 Uiso 1 1 calc R U . . .
  C20 C 0.8816(2) 0.30367(11) 0.13076(10) 0.0242(3) Uani 1 1 d . . . . .
  C21 C 0.8499(2) 0.41061(11) 0.10543(10) 0.0241(3) Uani 1 1 d . . . . .
  H21 H 0.839981 0.443304 0.042781 0.029 Uiso 1 1 calc R U . . .
  C22 C 0.83370(19) 0.46680(11) 0.16961(10) 0.0229(3) Uani 1 1 d . . . . .
  C23 C 0.86824(19) 0.41946(11) 0.26118(10) 0.0215(3) Uani 1 1 d . . . . .
  C24 C 0.87813(19) 0.47933(11) 0.32339(10) 0.0227(3) Uani 1 1 d . . . . .
  C25 C 0.9222(2) 0.43524(11) 0.41019(10) 0.0252(3) Uani 1 1 d . . . . .
  H25 H 0.922383 0.475519 0.452731 0.030 Uiso 1 1 calc R U . . .
  C26 C 0.9664(2) 0.33149(12) 0.43552(10) 0.0263(3) Uani 1 1 d . . . . .
  H26 H 1.002916 0.301562 0.494191 0.032 Uiso 1 1 calc R U . . .
  C27 C 0.9575(2) 0.27176(11) 0.37574(10) 0.0237(3) Uani 1 1 d . . . . .
  H27 H 0.991528 0.201374 0.393447 0.028 Uiso 1 1 calc R U . . .
  C28 C 0.89905(19) 0.31304(11) 0.28886(10) 0.0219(3) Uani 1 1 d . . . . .
  C29 C 0.88165(19) 0.25326(11) 0.22479(10) 0.0226(3) Uani 1 1 d . . . . .
  C30 C 0.8724(2) 0.14533(11) 0.24971(10) 0.0241(3) Uani 1 1 d . . . . .
  C31 C 0.7998(2) 0.08718(11) 0.34148(10) 0.0238(3) Uani 1 1 d . . . . .
  C32 C 0.6736(2) 0.12924(11) 0.41305(10) 0.0233(3) Uani 1 1 d . . . . .
  C33 C 0.55436(19) 0.22227(11) 0.39532(10) 0.0219(3) Uani 1 1 d . . . . .
  C34 C 0.48181(19) 0.26429(11) 0.30921(10) 0.0217(3) Uani 1 1 d . . . . .
  C35 C 0.2954(2) 0.52139(11) 0.17958(10) 0.0249(3) Uani 1 1 d . . . . .
  C36 C 0.3599(2) 0.53570(11) 0.33072(10) 0.0256(3) Uani 1 1 d . . . . .
  C37 C 0.7912(2) 0.57710(11) 0.14198(10) 0.0246(3) Uani 1 1 d . . . . .
  C38 C 0.84553(19) 0.59032(11) 0.29554(10) 0.0244(3) Uani 1 1 d . . . . .
  O39 O 0.23380(16) 0.56421(8) 0.10885(7) 0.0316(2) Uani 1 1 d . . . . .
  C40 C 0.2820(2) 0.68715(12) 0.21377(12) 0.0330(3) Uani 1 1 d . . . . .
  H40A H 0.319837 0.709499 0.146118 0.049 Uiso 1 1 calc R U . . .
  H40B H 0.354441 0.718106 0.245181 0.049 Uiso 1 1 calc R U . . .
  H40C H 0.147691 0.707250 0.231383 0.049 Uiso 1 1 calc R U . . .
  O41 O 0.36218(17) 0.58997(8) 0.38291(8) 0.0349(3) Uani 1 1 d . . . . .
  O42 O 0.75082(17) 0.62081(8) 0.06664(7) 0.0320(2) Uani 1 1 d . . . . .
  C43 C 0.7655(2) 0.74205(11) 0.17951(11) 0.0299(3) Uani 1 1 d . . . . .
  H43A H 0.690117 0.760826 0.129811 0.045 Uiso 1 1 calc R U . . .
  H43B H 0.886250 0.770479 0.156763 0.045 Uiso 1 1 calc R U . . .
  H43C H 0.698089 0.768308 0.233172 0.045 Uiso 1 1 calc R U . . .
  O44 O 0.85873(15) 0.64510(8) 0.34567(8) 0.0302(2) Uani 1 1 d . . . . .
  N45 N 0.31778(17) 0.57727(9) 0.24164(9) 0.0256(3) Uani 1 1 d . . . . .
  N46 N 0.79838(17) 0.63198(9) 0.20767(9) 0.0248(3) Uani 1 1 d . . . . .

loop_
 _atom_site_aniso_label
 _atom_site_aniso_U_11
 _atom_site_aniso_U_22
 _atom_site_aniso_U_33
 _atom_site_aniso_U_23
 _atom_site_aniso_U_13
 _atom_site_aniso_U_12
  C1 0.0228(7) 0.0259(7) 0.0248(7) -0.0076(6) -0.0035(5) -0.0041(5)
  C2 0.0269(7) 0.0336(8) 0.0253(7) -0.0107(6) -0.0064(6) -0.0054(6)
  C3 0.0233(7) 0.0332(8) 0.0222(7) -0.0053(6) -0.0063(5) -0.0041(6)
  C4 0.0191(7) 0.0287(7) 0.0222(7) -0.0054(6) -0.0036(5) -0.0040(5)
  C5 0.0173(6) 0.0269(7) 0.0219(7) -0.0060(6) -0.0024(5) -0.0044(5)
  C6 0.0189(6) 0.0265(7) 0.0239(7) -0.0076(6) -0.0027(5) -0.0037(5)
  C7 0.0218(7) 0.0288(7) 0.0230(7) -0.0097(6) -0.0026(5) -0.0035(6)
  C8 0.0206(7) 0.0288(7) 0.0226(7) -0.0055(6) -0.0033(5) -0.0054(5)
  C9 0.0272(7) 0.0342(8) 0.0216(7) -0.0080(6) -0.0030(6) -0.0057(6)
  C10 0.0299(8) 0.0335(8) 0.0201(7) -0.0008(6) -0.0054(6) -0.0071(6)
  C11 0.0227(7) 0.0283(7) 0.0256(7) -0.0026(6) -0.0057(6) -0.0072(6)
  C12 0.0278(8) 0.0291(8) 0.0278(8) 0.0016(6) -0.0093(6) -0.0077(6)
  C13 0.0306(8) 0.0224(7) 0.0352(8) -0.0022(6) -0.0108(6) -0.0031(6)
  C14 0.0269(7) 0.0250(7) 0.0325(8) -0.0062(6) -0.0086(6) -0.0035(6)
  C15 0.0403(9) 0.0234(7) 0.0405(9) -0.0102(7) -0.0105(7) 0.0018(6)
  C16 0.0446(10) 0.0289(8) 0.0344(9) -0.0143(7) -0.0055(7) 0.0003(7)
  C17 0.0307(8) 0.0281(8) 0.0300(8) -0.0098(6) -0.0041(6) -0.0025(6)
  C18 0.0405(9) 0.0320(8) 0.0267(8) -0.0134(6) -0.0016(6) -0.0027(7)
  C19 0.0336(8) 0.0327(8) 0.0222(7) -0.0077(6) -0.0017(6) -0.0063(6)
  C20 0.0221(7) 0.0274(7) 0.0237(7) -0.0070(6) -0.0024(5) -0.0047(5)
  C21 0.0235(7) 0.0283(7) 0.0200(7) -0.0036(6) -0.0032(5) -0.0061(6)
  C22 0.0196(7) 0.0258(7) 0.0234(7) -0.0049(6) -0.0026(5) -0.0058(5)
  C23 0.0173(6) 0.0254(7) 0.0220(7) -0.0061(6) -0.0015(5) -0.0050(5)
  C24 0.0188(6) 0.0266(7) 0.0239(7) -0.0073(6) -0.0029(5) -0.0047(5)
  C25 0.0232(7) 0.0308(8) 0.0244(7) -0.0097(6) -0.0047(6) -0.0058(6)
  C26 0.0250(7) 0.0325(8) 0.0229(7) -0.0048(6) -0.0073(6) -0.0056(6)
  C27 0.0212(7) 0.0246(7) 0.0251(7) -0.0038(6) -0.0046(5) -0.0046(5)
  C28 0.0178(6) 0.0263(7) 0.0219(7) -0.0061(5) -0.0015(5) -0.0047(5)
  C29 0.0192(7) 0.0251(7) 0.0237(7) -0.0065(6) -0.0025(5) -0.0033(5)
  C30 0.0224(7) 0.0250(7) 0.0259(7) -0.0072(6) -0.0053(5) -0.0019(5)
  C31 0.0237(7) 0.0239(7) 0.0258(7) -0.0057(6) -0.0079(5) -0.0040(5)
  C32 0.0229(7) 0.0247(7) 0.0239(7) -0.0049(6) -0.0052(5) -0.0074(5)
  C33 0.0201(7) 0.0241(7) 0.0218(7) -0.0044(5) -0.0025(5) -0.0068(5)
  C34 0.0186(6) 0.0263(7) 0.0208(7) -0.0056(5) -0.0024(5) -0.0054(5)
  C35 0.0196(7) 0.0303(8) 0.0245(7) -0.0039(6) -0.0044(5) -0.0052(6)
  C36 0.0222(7) 0.0292(8) 0.0266(8) -0.0084(6) -0.0044(6) -0.0030(6)
  C37 0.0214(7) 0.0287(8) 0.0239(7) -0.0059(6) -0.0022(5) -0.0054(6)
  C38 0.0195(7) 0.0283(7) 0.0261(7) -0.0086(6) -0.0009(5) -0.0050(5)
  O39 0.0344(6) 0.0316(6) 0.0289(6) -0.0019(4) -0.0129(5) -0.0024(5)
  C40 0.0327(8) 0.0257(8) 0.0399(9) -0.0036(7) -0.0093(7) -0.0039(6)
  O41 0.0463(7) 0.0283(6) 0.0347(6) -0.0126(5) -0.0132(5) -0.0007(5)
  O42 0.0414(6) 0.0282(6) 0.0266(6) -0.0029(4) -0.0109(5) -0.0033(5)
  C43 0.0332(8) 0.0244(7) 0.0318(8) -0.0067(6) -0.0055(6) -0.0019(6)
  O44 0.0336(6) 0.0291(5) 0.0318(6) -0.0133(4) -0.0054(4) -0.0044(4)
  N45 0.0254(6) 0.0246(6) 0.0269(7) -0.0048(5) -0.0058(5) -0.0029(5)
  N46 0.0254(6) 0.0234(6) 0.0258(6) -0.0061(5) -0.0037(5) -0.0033(5)

loop_
 _geom_bond_atom_site_label_1
 _geom_bond_atom_site_label_2
 _geom_bond_distance
 _geom_bond_site_symmetry_2
 _geom_bond_publ_flag
  C1 C2 1.379(2) . ?
  C1 C34 1.4186(19) . ?
  C1 H1 0.9500 . ?
  C2 C3 1.398(2) . ?
  C2 H2 0.9500 . ?
  C3 C4 1.385(2) . ?
  C3 H3 0.9500 . ?
  C4 C5 1.412(2) . ?
  C4 C35 1.477(2) . ?
  C5 C34 1.414(2) . ?
  C5 C6 1.4308(19) . ?
  C6 C7 1.364(2) . ?
  C6 C36 1.472(2) . ?
  C7 C8 1.423(2) . ?
  C7 H7 0.9500 . ?
  C8 C33 1.411(2) . ?
  C8 C9 1.430(2) . ?
  C9 C10 1.352(2) . ?
  C9 H9 0.9500 . ?
  C10 C11 1.425(2) . ?
  C10 H10 0.9500 . ?
  C11 C32 1.419(2) . ?
  C11 C12 1.423(2) . ?
  C12 C13 1.358(2) . ?
  C12 H12 0.9500 . ?
  C13 C14 1.422(2) . ?
  C13 H13 0.9500 . ?
  C14 C31 1.416(2) . ?
  C14 C15 1.431(2) . ?
  C15 C16 1.349(2) . ?
  C15 H15 0.9500 . ?
  C16 C17 1.430(2) . ?
  C16 H16 0.9500 . ?
  C17 C30 1.420(2) . ?
  C17 C18 1.427(2) . ?
  C18 C19 1.356(2) . ?
  C18 H18 0.9500 . ?
  C19 C20 1.427(2) . ?
  C19 H19 0.9500 . ?
  C20 C29 1.411(2) . ?
  C20 C21 1.425(2) . ?
  C21 C22 1.363(2) . ?
  C21 H21 0.9500 . ?
  C22 C23 1.425(2) . ?
  C22 C37 1.477(2) . ?
  C23 C24 1.4169(19) . ?
  C23 C28 1.419(2) . ?
  C24 C25 1.377(2) . ?
  C24 C38 1.480(2) . ?
  C25 C26 1.393(2) . ?
  C25 H25 0.9500 . ?
  C26 C27 1.383(2) . ?
  C26 H26 0.9500 . ?
  C27 C28 1.415(2) . ?
  C27 H27 0.9500 . ?
  C28 C29 1.4549(19) . ?
  C29 C30 1.450(2) . ?
  C30 C31 1.449(2) . ?
  C31 C32 1.450(2) . ?
  C32 C33 1.440(2) . ?
  C33 C34 1.4532(19) . ?
  C35 O39 1.2193(18) . ?
  C35 N45 1.4016(19) . ?
  C36 O41 1.2204(18) . ?
  C36 N45 1.3973(19) . ?
  C37 O42 1.2155(18) . ?
  C37 N46 1.4043(19) . ?
  C38 O44 1.2226(18) . ?
  C38 N46 1.3947(19) . ?
  C40 N45 1.4673(19) . ?
  C40 H40A 0.9800 . ?
  C40 H40B 0.9800 . ?
  C40 H40C 0.9800 . ?
  C43 N46 1.4683(19) . ?
  C43 H43A 0.9800 . ?
  C43 H43B 0.9800 . ?
  C43 H43C 0.9800 . ?

loop_
 _geom_angle_atom_site_label_1
 _geom_angle_atom_site_label_2
 _geom_angle_atom_site_label_3
 _geom_angle
 _geom_angle_site_symmetry_1
 _geom_angle_site_symmetry_3
 _geom_angle_publ_flag
  C2 C1 C34 121.21(14) . . ?
  C2 C1 H1 119.4 . . ?
  C34 C1 H1 119.4 . . ?
  C1 C2 C3 120.77(13) . . ?
  C1 C2 H2 119.6 . . ?
  C3 C2 H2 119.6 . . ?
  C4 C3 C2 119.36(13) . . ?
  C4 C3 H3 120.3 . . ?
  C2 C3 H3 120.3 . . ?
  C3 C4 C5 120.61(13) . . ?
  C3 C4 C35 119.49(13) . . ?
  C5 C4 C35 119.89(13) . . ?
  C4 C5 C34 120.17(13) . . ?
  C4 C5 C6 120.07(13) . . ?
  C34 C5 C6 119.73(13) . . ?
  C7 C6 C5 119.93(13) . . ?
  C7 C6 C36 119.97(13) . . ?
  C5 C6 C36 120.09(13) . . ?
  C6 C7 C8 120.87(13) . . ?
  C6 C7 H7 119.6 . . ?
  C8 C7 H7 119.6 . . ?
  C33 C8 C7 119.55(13) . . ?
  C33 C8 C9 119.71(13) . . ?
  C7 C8 C9 120.66(13) . . ?
  C10 C9 C8 120.19(14) . . ?
  C10 C9 H9 119.9 . . ?
  C8 C9 H9 119.9 . . ?
  C9 C10 C11 120.84(14) . . ?
  C9 C10 H10 119.6 . . ?
  C11 C10 H10 119.6 . . ?
  C32 C11 C12 119.25(14) . . ?
  C32 C11 C10 119.53(13) . . ?
  C12 C11 C10 121.21(14) . . ?
  C13 C12 C11 120.54(14) . . ?
  C13 C12 H12 119.7 . . ?
  C11 C12 H12 119.7 . . ?
  C12 C13 C14 120.73(14) . . ?
  C12 C13 H13 119.6 . . ?
  C14 C13 H13 119.6 . . ?
  C31 C14 C13 119.70(14) . . ?
  C31 C14 C15 119.69(14) . . ?
  C13 C14 C15 120.61(14) . . ?
  C16 C15 C14 120.15(14) . . ?
  C16 C15 H15 119.9 . . ?
  C14 C15 H15 119.9 . . ?
  C15 C16 C17 121.08(15) . . ?
  C15 C16 H16 119.5 . . ?
  C17 C16 H16 119.5 . . ?
  C30 C17 C18 119.70(14) . . ?
  C30 C17 C16 119.82(14) . . ?
  C18 C17 C16 120.45(14) . . ?
  C19 C18 C17 120.75(14) . . ?
  C19 C18 H18 119.6 . . ?
  C17 C18 H18 119.6 . . ?
  C18 C19 C20 119.96(14) . . ?
  C18 C19 H19 120.0 . . ?
  C20 C19 H19 120.0 . . ?
  C29 C20 C21 120.27(13) . . ?
  C29 C20 C19 120.32(13) . . ?
  C21 C20 C19 119.41(13) . . ?
  C22 C21 C20 121.10(13) . . ?
  C22 C21 H21 119.4 . . ?
  C20 C21 H21 119.4 . . ?
  C21 C22 C23 119.78(13) . . ?
  C21 C22 C37 119.61(13) . . ?
  C23 C22 C37 120.52(13) . . ?
  C24 C23 C28 120.13(13) . . ?
  C24 C23 C22 119.62(13) . . ?
  C28 C23 C22 120.22(13) . . ?
  C25 C24 C23 120.49(13) . . ?
  C25 C24 C38 118.84(13) . . ?
  C23 C24 C38 120.66(13) . . ?
  C24 C25 C26 119.90(13) . . ?
  C24 C25 H25 120.0 . . ?
  C26 C25 H25 120.0 . . ?
  C27 C26 C25 120.39(13) . . ?
  C27 C26 H26 119.8 . . ?
  C25 C26 H26 119.8 . . ?
  C26 C27 C28 121.55(13) . . ?
  C26 C27 H27 119.2 . . ?
  C28 C27 H27 119.2 . . ?
  C27 C28 C23 117.17(13) . . ?
  C27 C28 C29 123.73(13) . . ?
  C23 C28 C29 118.96(13) . . ?
  C20 C29 C30 117.79(13) . . ?
  C20 C29 C28 117.36(13) . . ?
  C30 C29 C28 124.79(13) . . ?
  C17 C30 C31 117.05(13) . . ?
  C17 C30 C29 117.51(13) . . ?
  C31 C30 C29 125.40(13) . . ?
  C14 C31 C30 118.37(13) . . ?
  C14 C31 C32 117.38(13) . . ?
  C30 C31 C32 124.24(13) . . ?
  C11 C32 C33 117.66(13) . . ?
  C11 C32 C31 117.78(13) . . ?
  C33 C32 C31 124.50(13) . . ?
  C8 C33 C32 118.11(13) . . ?
  C8 C33 C34 117.60(13) . . ?
  C32 C33 C34 124.27(13) . . ?
  C5 C34 C1 117.54(13) . . ?
  C5 C34 C33 118.58(12) . . ?
  C1 C34 C33 123.78(13) . . ?
  O39 C35 N45 119.52(13) . . ?
  O39 C35 C4 123.34(13) . . ?
  N45 C35 C4 117.14(12) . . ?
  O41 C36 N45 120.22(14) . . ?
  O41 C36 C6 122.95(14) . . ?
  N45 C36 C6 116.81(12) . . ?
  O42 C37 N46 119.83(13) . . ?
  O42 C37 C22 123.26(13) . . ?
  N46 C37 C22 116.90(12) . . ?
  O44 C38 N46 119.99(13) . . ?
  O44 C38 C24 122.93(14) . . ?
  N46 C38 C24 117.08(12) . . ?
  N45 C40 H40A 109.5 . . ?
  N45 C40 H40B 109.5 . . ?
  H40A C40 H40B 109.5 . . ?
  N45 C40 H40C 109.5 . . ?
  H40A C40 H40C 109.5 . . ?
  H40B C40 H40C 109.5 . . ?
  N46 C43 H43A 109.5 . . ?
  N46 C43 H43B 109.5 . . ?
  H43A C43 H43B 109.5 . . ?
  N46 C43 H43C 109.5 . . ?
  H43A C43 H43C 109.5 . . ?
  H43B C43 H43C 109.5 . . ?
  C36 N45 C35 124.71(12) . . ?
  C36 N45 C40 117.44(12) . . ?
  C35 N45 C40 117.72(12) . . ?
  C38 N46 C37 124.94(12) . . ?
  C38 N46 C43 117.45(12) . . ?
  C37 N46 C43 117.50(12) . . ?


_shelx_res_file
;
TITL KR1139_FrSa_auto in P-1
    KR1139_FrSa_auto_sq.res
    created by SHELXL-2016/6 at 10:04:20 on 15-Jun-2023
REM P-1 (#2 in standard setting)
CELL 1.54184   7.308656  13.813624  15.069519  75.2830  78.1290  81.5093
ZERR    1.00   0.000122   0.000270   0.000259   0.0016   0.0015   0.0015
LATT  1
SFAC C H N O Cl
UNIT 80 44 4 8 0
LIST 4
REM  CrysAlisPro recorded range (K): Min=99.7; max=100.3; aver:100.0
TEMP -173
SIZE 0.07 0.18 0.34
L.S. 5 0   33
BOND $H
ACTA
FMAP 2
PLAN 20
ABIN
WGHT    0.058800    0.790200
FVAR       4.05703   0.49696   0.04094
C1    1    0.464125    0.206550    0.246413    11.00000    0.02282    0.02595 =
         0.02477   -0.00758   -0.00349   -0.00410
AFIX  43
H1    2    0.500523    0.136190    0.260433    11.00000   -1.20000
AFIX   0
C2    1    0.395067    0.250691    0.165397    11.00000    0.02691    0.03364 =
         0.02528   -0.01070   -0.00639   -0.00545
AFIX  43
H2    2    0.382398    0.210216    0.125030    11.00000   -1.20000
AFIX   0
C3    1    0.343478    0.354327    0.141973    11.00000    0.02331    0.03320 =
         0.02225   -0.00535   -0.00632   -0.00412
AFIX  43
H3    2    0.303022    0.384831    0.084328    11.00000   -1.20000
AFIX   0
C4    1    0.351921    0.412084    0.203616    11.00000    0.01906    0.02868 =
         0.02220   -0.00539   -0.00361   -0.00400
C5    1    0.414702    0.367495    0.288737    11.00000    0.01727    0.02685 =
         0.02194   -0.00604   -0.00241   -0.00438
C6    1    0.404981    0.425814    0.355929    11.00000    0.01886    0.02653 =
         0.02387   -0.00757   -0.00271   -0.00365
C7    1    0.434065    0.379293    0.443991    11.00000    0.02175    0.02879 =
         0.02305   -0.00970   -0.00258   -0.00355
AFIX  43
H7    2    0.408970    0.416655    0.490847    11.00000   -1.20000
AFIX   0
C8    1    0.501477    0.275569    0.466574    11.00000    0.02056    0.02879 =
         0.02265   -0.00549   -0.00332   -0.00544
C9    1    0.525464    0.226312    0.559695    11.00000    0.02724    0.03418 =
         0.02155   -0.00795   -0.00301   -0.00568
AFIX  43
H9    2    0.491985    0.262331    0.607602    11.00000   -1.20000
AFIX   0
C10   1    0.595668    0.128603    0.579783    11.00000    0.02991    0.03347 =
         0.02005   -0.00080   -0.00545   -0.00713
AFIX  43
H10   2    0.592883    0.093557    0.642983    11.00000   -1.20000
AFIX   0
C11   1    0.673772    0.077538    0.507362    11.00000    0.02272    0.02830 =
         0.02563   -0.00265   -0.00568   -0.00716
C12   1    0.751858   -0.024608    0.527786    11.00000    0.02777    0.02913 =
         0.02777    0.00161   -0.00928   -0.00772
AFIX  43
H12   2    0.752228   -0.059746    0.590747    11.00000   -1.20000
AFIX   0
C13   1    0.825854   -0.072265    0.457998    11.00000    0.03061    0.02237 =
         0.03520   -0.00225   -0.01079   -0.00310
AFIX  43
H13   2    0.858481   -0.142959    0.472499    11.00000   -1.20000
AFIX   0
C14   1    0.855025   -0.017540    0.363496    11.00000    0.02690    0.02503 =
         0.03245   -0.00616   -0.00861   -0.00348
C15   1    0.939735   -0.067320    0.290403    11.00000    0.04029    0.02337 =
         0.04046   -0.01020   -0.01046    0.00179
AFIX  43
H15   2    0.978144   -0.137452    0.304971    11.00000   -1.20000
AFIX   0
C16   1    0.965181   -0.014872    0.200832    11.00000    0.04460    0.02885 =
         0.03440   -0.01426   -0.00545    0.00026
AFIX  43
H16   2    1.005148   -0.049855    0.152350    11.00000   -1.20000
AFIX   0
C17   1    0.932969    0.092496    0.177701    11.00000    0.03065    0.02806 =
         0.03004   -0.00984   -0.00413   -0.00248
C18   1    0.955229    0.146774    0.082584    11.00000    0.04052    0.03202 =
         0.02666   -0.01344   -0.00162   -0.00271
AFIX  43
H18   2    0.998867    0.111523    0.034489    11.00000   -1.20000
AFIX   0
C19   1    0.914805    0.248071    0.060090    11.00000    0.03356    0.03272 =
         0.02221   -0.00768   -0.00174   -0.00630
AFIX  43
H19   2    0.908561    0.282019   -0.002668    11.00000   -1.20000
AFIX   0
C20   1    0.881638    0.303667    0.130756    11.00000    0.02207    0.02736 =
         0.02375   -0.00702   -0.00242   -0.00469
C21   1    0.849949    0.410613    0.105430    11.00000    0.02355    0.02832 =
         0.01998   -0.00359   -0.00316   -0.00612
AFIX  43
H21   2    0.839981    0.443304    0.042781    11.00000   -1.20000
AFIX   0
C22   1    0.833696    0.466804    0.169607    11.00000    0.01959    0.02585 =
         0.02335   -0.00487   -0.00257   -0.00579
C23   1    0.868244    0.419458    0.261178    11.00000    0.01733    0.02541 =
         0.02203   -0.00613   -0.00149   -0.00500
C24   1    0.878129    0.479329    0.323394    11.00000    0.01876    0.02657 =
         0.02394   -0.00726   -0.00289   -0.00467
C25   1    0.922173    0.435240    0.410187    11.00000    0.02323    0.03083 =
         0.02445   -0.00969   -0.00469   -0.00583
AFIX  43
H25   2    0.922383    0.475519    0.452731    11.00000   -1.20000
AFIX   0
C26   1    0.966424    0.331487    0.435519    11.00000    0.02497    0.03252 =
         0.02288   -0.00477   -0.00731   -0.00561
AFIX  43
H26   2    1.002916    0.301562    0.494191    11.00000   -1.20000
AFIX   0
C27   1    0.957541    0.271765    0.375735    11.00000    0.02119    0.02461 =
         0.02508   -0.00378   -0.00465   -0.00464
AFIX  43
H27   2    0.991528    0.201374    0.393447    11.00000   -1.20000
AFIX   0
C28   1    0.899046    0.313043    0.288857    11.00000    0.01777    0.02626 =
         0.02189   -0.00615   -0.00155   -0.00469
C29   1    0.881650    0.253264    0.224788    11.00000    0.01919    0.02513 =
         0.02374   -0.00646   -0.00247   -0.00333
C30   1    0.872356    0.145335    0.249708    11.00000    0.02243    0.02501 =
         0.02591   -0.00720   -0.00528   -0.00191
C31   1    0.799759    0.087181    0.341479    11.00000    0.02367    0.02394 =
         0.02581   -0.00571   -0.00785   -0.00401
C32   1    0.673615    0.129239    0.413052    11.00000    0.02291    0.02468 =
         0.02392   -0.00491   -0.00515   -0.00741
C33   1    0.554359    0.222266    0.395325    11.00000    0.02013    0.02412 =
         0.02182   -0.00437   -0.00247   -0.00680
C34   1    0.481810    0.264287    0.309207    11.00000    0.01858    0.02629 =
         0.02083   -0.00560   -0.00245   -0.00541
C35   1    0.295353    0.521388    0.179581    11.00000    0.01962    0.03026 =
         0.02450   -0.00389   -0.00438   -0.00517
C36   1    0.359890    0.535701    0.330721    11.00000    0.02220    0.02921 =
         0.02660   -0.00839   -0.00437   -0.00296
C37   1    0.791166    0.577099    0.141977    11.00000    0.02140    0.02870 =
         0.02387   -0.00592   -0.00225   -0.00537
C38   1    0.845531    0.590319    0.295537    11.00000    0.01949    0.02826 =
         0.02613   -0.00863   -0.00094   -0.00498
O39   4    0.233804    0.564207    0.108852    11.00000    0.03437    0.03164 =
         0.02890   -0.00192   -0.01292   -0.00237
C40   1    0.281964    0.687154    0.213767    11.00000    0.03265    0.02573 =
         0.03990   -0.00359   -0.00927   -0.00393
AFIX 137
H40A  2    0.319837    0.709499    0.146118    11.00000   -1.50000
H40B  2    0.354441    0.718106    0.245181    11.00000   -1.50000
H40C  2    0.147691    0.707250    0.231383    11.00000   -1.50000
AFIX   0
O41   4    0.362182    0.589971    0.382908    11.00000    0.04633    0.02833 =
         0.03475   -0.01261   -0.01317   -0.00074
O42   4    0.750817    0.620812    0.066638    11.00000    0.04144    0.02824 =
         0.02658   -0.00290   -0.01094   -0.00325
C43   1    0.765473    0.742049    0.179513    11.00000    0.03321    0.02437 =
         0.03182   -0.00673   -0.00551   -0.00194
AFIX 137
H43A  2    0.690117    0.760826    0.129811    11.00000   -1.50000
H43B  2    0.886250    0.770479    0.156763    11.00000   -1.50000
H43C  2    0.698089    0.768308    0.233172    11.00000   -1.50000
AFIX   0
O44   4    0.858725    0.645104    0.345666    11.00000    0.03361    0.02908 =
         0.03175   -0.01333   -0.00537   -0.00438
N45   3    0.317782    0.577266    0.241642    11.00000    0.02542    0.02462 =
         0.02686   -0.00483   -0.00583   -0.00291
N46   3    0.798381    0.631979    0.207669    11.00000    0.02538    0.02342 =
         0.02580   -0.00606   -0.00371   -0.00327

REM Highest difference peak  4.958,  deepest hole -3.090,  1-sigma level  0.169
REM PART -1 20.5
REM RESI 1 SOLV
REM AFIX   6
REM C1    1    0.444852    1.015611    0.052424    20.50000   31.00000
REM AFIX  23
REM H1A   2    0.325797    1.057728    0.066900    20.50000   -1.20000
REM H1B   2    0.523240    1.054805   -0.002781    20.50000   -1.20000
REM AFIX   5
REM CL1   5    0.564834    0.985708    0.148870    20.50000   31.00000
REM CL2   5    0.395767    0.905207    0.026820    20.50000   31.00000
REM RESI 0
REM RESI 2 SOLV
REM PART -2 -20.5
REM AFIX   6
REM C1    1    0.324156    0.919519    0.119401   -20.50000   31.00000
REM AFIX  23
REM H1A   2    0.197834    0.949285    0.143613   -20.50000   -1.20000
REM H1B   2    0.335021    0.846890    0.149718   -20.50000   -1.20000
REM AFIX   5
REM CL1   5    0.350078    0.935061   -0.003281   -20.50000   31.00000
REM CL2   5    0.497223    0.977897    0.147263   -20.50000   31.00000
REM RESI 0
REM PART 0
REM AFIX   0
HKLF 4


REM  KR1139_FrSa_auto in P-1
REM R1 =  0.0434 for    5210 Fo > 4sig(Fo)  and  0.0463 for all    5631 data
REM    419 parameters refined using      0 restraints

END

WGHT      0.0588      0.7901

REM Highest difference peak  0.228,  deepest hole -0.320,  1-sigma level  0.046
Q1    1   0.8816  0.3617  0.2792  11.00000  0.05    0.23
Q2    1   0.3096  0.4572  0.1985  11.00000  0.05    0.22
Q3    1   0.4093  0.4007  0.3241  11.00000  0.05    0.22
Q4    1   0.8160  0.5171  0.1583  11.00000  0.05    0.21
Q5    1   0.6603  0.1007  0.4588  11.00000  0.05    0.21
Q6    1   0.8701  0.4575  0.2943  11.00000  0.05    0.20
Q7    1   0.9142 -0.1507  0.3259  11.00000  0.05    0.20
Q8    1   0.8475  0.5200  0.3159  11.00000  0.05    0.20
Q9    1   0.4576  0.2356  0.2818  11.00000  0.05    0.20
Q10   1   0.8877  0.1978  0.2395  11.00000  0.05    0.19
Q11   1   0.5093  0.2442  0.4376  11.00000  0.05    0.19
Q12   1   0.6337  0.7763  0.1767  11.00000  0.05    0.19
Q13   1   0.3855  0.4793  0.3428  11.00000  0.05    0.19
Q14   1   0.5064  0.2352  0.3533  11.00000  0.05    0.19
Q15   1   0.6059  0.1195  0.0360  11.00000  0.05    0.19
Q16   1   0.3641  0.2986  0.1604  11.00000  0.05    0.18
Q17   1   0.4447  0.3195  0.3013  11.00000  0.05    0.18
Q18   1   0.4476  0.3191  0.4586  11.00000  0.05    0.18
Q19   1   0.8558  0.3565  0.1217  11.00000  0.05    0.17
Q20   1   0.1517  0.7172  0.1779  11.00000  0.05    0.17
;
_shelx_res_checksum               39218

_shelx_hkl_file
;
   0   0  -1 9452.91 188.686  13
   0   0   1 9457.97 188.666  13
   0   0   2 52071.8 1018.55  40
   0   0   2 52222.2 1016.65  38
   0   0   2 50704.2 1018.28  13
   0   0   3 14187.0 284.819  30
   0   0   3 14183.6 286.830  29
   0   0   3 14042.1 286.548  13
   0   0   3 14230.8 284.267  15
   0   0   3 14464.8 285.360  16
   0   0   3 14436.7 284.632  14
   0   0   3 13991.8 285.133  37
   0   0   3 14334.6 283.858  38
   0   0   3 14093.3 287.125  17
   0   0   3 13845.6 285.620  18
   0   0   3 14275.5 286.512  28
   0   0   3 14107.9 283.357  35
   0   0   3 13476.6 285.637  36
   0   0   3 13925.3 285.993  34
   0   0   3 14357.8 285.976  22
   0   0   3 13135.3 284.850  21
   0   0   3 14187.2 286.867  40
   0   0   3 13803.7 284.017  39
   0   0   3 13730.5 285.611  41
   0   0   3 14136.8 283.734  31
   0   0   3 13711.7 286.358  32
   0   0   4 14246.2 297.299  29
   0   0   4 14479.0 294.987  30
   0   0   4 14440.6 296.896  13
   0   0   4 14268.2 295.073  16
   0   0   4 14831.5 294.785  14
   0   0   4 14234.9 293.686  15
   0   0   4 14771.1 293.468  38
   0   0   4 14324.0 295.334  37
   0   0   4 14074.0 297.400  17
   0   0   4 14318.0 296.529  18
   0   0   4 13767.6 296.165  28
   0   0   4 15058.8 296.741  36
   0   0   4 14419.0 293.082  35
   0   0   4 14303.9 296.846  34
   0   0   4 14057.5 296.125  22
   0   0   4 14845.8 298.078  19
   0   0   4 14601.2 293.351  20
   0   0   4 13255.8 294.767  21
   0   0   4 14328.5 294.003  39
   0   0   4 14423.2 296.257  41
   0   0   4 14639.2 298.287  40
   0   0   4 14386.0 293.264  31
   0   0   4 13692.8 296.442  32
   0   0   4 14511.3 298.597  33
   0   0   5 5471.44 126.843  31
   0   0   5 5947.43 133.109  29
   0   0   5 5658.10 128.895  30
   0   0   5 5495.85 129.871  16
   0   0   5 5525.31 130.705  13
   0   0   5 5605.08 127.614  15
   0   0   5 5757.44 128.770  14
   0   0   5 6060.81 128.667  38
   0   0   5 5569.63 129.542  37
   0   0   5 5649.32 132.888  17
   0   0   5 5752.59 131.472  18
   0   0   5 5466.65 130.976  28
   0   0   5 5696.76 130.416  36
   0   0   5 5717.43 131.704  34
   0   0   5 5922.91 127.787  35
   0   0   5 5650.96 130.287  22
   0   0   5 5629.15 131.944  19
   0   0   5 5638.08 126.961  20
   0   0   5 5495.14 130.202  21
   0   0   5 5873.12 128.637  39
   0   0   5 5721.13 133.942  40
   0   0   5 5596.10 130.471  41
   0   0   5 5517.97 132.170  32
   0   0   5 5711.70 133.422  33
   0   0   6 493.792 32.2376  33
   0   0   6 510.914 33.0107  32
   0   0   6 530.830 28.1007  15
   0   0   6 563.786 28.7726  14
   0   0   6 540.532 30.1183  37
   0   0   6 586.576 29.0741  38
   0   0   6 506.898 32.4210  17
   0   0   6 564.023 31.0226  16
   0   0   6 477.037 30.4318  18
   0   0   6 557.386 28.4913  31
   0   0   6 506.070 28.4430  30
   0   0   6 549.215 31.9061  29
   0   0   6 556.422 31.5617  28
   0   0  -6 507.784 17.6907   2
   0   0   6 557.325 29.9484  22
   0   0   6 546.314 31.9784  19
   0   0   6 547.465 31.0568  21
   0   0   6 533.071 26.6906  20
   0   0   6 586.172 29.4059  39
   0   0   6 511.126 30.4092  41
   0   0   6 548.726 34.9730  40
   0   0   6 544.286 28.2119  35
   0   0   6 536.280 30.6008  36
   0   0   6 549.227 32.0527  34
   0   0   7 81.8654 23.8357  33
   0   0   7 87.9758 25.5841  32
   0   0   7 65.7758 23.1554  34
   0   0   7 50.1930 17.7897  14
   0   0   7 92.0551 21.8320  16
   0   0   7 86.2689 18.9685  15
   0   0   7 88.8306 18.8498  38
   0   0   7 65.7139 19.1824  39
   0   0   7 67.2659 21.0964  37
   0   0   7 75.0238 23.0135  18
   0   0   7 89.3386 25.0617  19
   0   0   7 62.4162 22.8277  17
   0   0   7 86.5821 18.9634  31
   0   0   7 74.2228 19.1979  30
   0   0   7 64.9191 20.5535  29
   0   0   7 80.1974 21.1924  28
   0   0   7 74.8094 18.9037  13
   0   0   7 66.1868 18.5629  22
   0   0   7 69.1404 22.7408  21
   0   0   7 92.9483 17.8144  20
   0   0   7 57.8279 21.0577  36
   0   0   7 82.4901 18.9028  35
   0   0   7 75.3158 19.1839  41
   0   0   7 90.0428 27.0990  40
   0   0   8 2133.04 71.3002  30
   0   0   8 2194.25 70.0512  31
   0   0   8 2266.85 75.8880  29
   0   0   8 2134.49 70.4843  14
   0   0   8 2176.32 69.9825  15
   0   0   8 2110.96 72.5259  37
   0   0   8 2316.41 71.5196  38
   0   0   8 2175.70 72.9894  16
   0   0   8 2141.01 76.3023  18
   0   0   8 2176.53 77.3593  17
   0   0   8 2278.18 75.3517  28
   0   0   8 2170.95 73.0945  41
   0   0   8 2174.91 69.7613  39
   0   0   8 2146.44 73.2587  22
   0   0   8 2263.53 77.2310  34
   0   0   8 2268.12 74.6462  36
   0   0   8 2274.53 70.8518  35
   0   0   8 2169.28 78.5523  33
   0   0   8 2141.96 77.6731  32
   0   0   8 2160.92 75.7554  19
   0   0   8 2107.73 67.7669  20
   0   0   8 2086.00 73.4180  21
   0   0   9 23.7183 24.3691  33
   0   0   9 27.6423 22.6728  32
   0   0   9 6.83561 24.0381  34
   0   0   9 6.22612 18.1681  16
   0   0   9 16.6604 16.4607  15
   0   0   9 5.49698 16.4181  14
   0   0   9 15.1908 18.3897  38
   0   0   9 7.09206 25.7446  18
   0   0   9 14.4861 22.3579  17
   0   0   9-10.0876 22.8609  19
   0   0   9-14.5620 26.9672  40
   0   0   9 4.68935 18.5323  41
   0   0   9-3.07648 16.3904  22
   0   0   9 1.60889 19.9358  36
   0   0   9 31.9707 18.5841  31
   0   0   9 21.8897 20.1162  29
   0   0   9 4.24129 18.1840  30
   0   0   9 11.2175 19.2892  21
   0   0   9 3.80155 15.9761  20
   0   0  10 877.517 52.0001  28
   0   0  10 971.669 52.5517  41
   0   0  10 1067.58 51.0286  39
   0   0  10 956.776 60.0876  40
   0   0  10 991.720 54.7670  21
   0   0  10 993.041 52.7742  22
   0   0  10 956.695 51.7755  30
   0   0  10 984.828 54.5450  29
   0   0  10 915.565 50.0374  14
   0   0  10 950.064 49.8766  15
   0   0  10 998.712 54.2699  37
   0   0  10 998.882 50.9820  38
   0   0  10 985.243 58.0153  17
   0   0  10 975.645 54.3154  16
   0   0  10 989.497 57.5409  18
   0   0  10 985.841 58.7390  32
   0   0  10 950.042 57.5006  33
   0   0  10 1099.48 59.3049  34
   0   0  10 1062.97 54.6444  36
   0   0  10 1115.93 52.2611  35
   0   0  11 22.4310 21.3144  28
   0   0  11 12.1580 23.4670  41
   0   0  11 24.2044 33.5811  40
   0   0  11 21.6508 20.5564  35
   0   0  11 22.9519 21.3731  36
   0   0  11 29.1149 28.9886  17
   0   0  11 57.6570 32.4771  18
   0   0  11 18.1463 22.2507  38
   0   0  11 54.4714 22.3073  39
   0   0  11 9.64352 29.0224  33
   0   0  11 17.3593 30.6227  32
   0   0  11 34.0172 28.0045  34
   0   0  11 29.6814 21.5711  15
   0   0  11 23.4968 20.8487  14
   0   0  11 33.4212 24.6732  16
   0   0  11 28.2154 24.1184  30
   0   0  11 17.7689 25.4089  29
   0   0  11 19.3774 25.8226  21
   0   0  11 28.7595 23.2750  20
   0   0  11-10.7088 27.2792  19
   0   0  12 31.9581 35.6791  40
   0   0  12 18.1637 24.3077  36
   0   0  12 21.8890 23.6836  35
   0   0  12 10.6741 32.5966  17
   0   0  12 34.2272 34.9529  18
   0   0  12 13.3165 20.8421  39
   0   0  12-2.00090 22.8876  38
   0   0  12 31.5764 32.7200  33
   0   0  12 21.9576 35.4174  32
   0   0  12-7.45517 30.4656  34
   0   0  12 32.1549 27.2309  16
   0   0  12-10.4254 25.3781  15
   0   0  12 8.29166 25.1377  30
   0   0  12 38.7798 29.7217  19
   0   0  12 24.1995 24.0994  20
   0   0  12 7.11655 29.1864  21
   0   0  13 177.502 42.8736  40
   0   0  13 138.254 37.6394  32
   0   0  13 114.809 33.1535  33
   0   0  13 123.310 27.0043  39
   0   0  13 131.271 28.9719  35
   0   0  13 163.738 34.6236  19
   0   0  13 176.225 30.6769  20
   0   0  13 157.456 29.9419  15
   0   0  13 174.791 33.8975  16
   0   0  13 164.611 39.6725  17
   0   0  13 152.560 40.1664  18
   0   0  14 417.592 43.5007  19
   0   0  14 388.975 41.7319  16
   0   0  14 321.888 44.4438  18
   0   0  14 409.801 47.5915  17
   0   0  14 437.976 46.9482  33
   0   0  15 26.4050 29.3254  17
   0   0  15 25.4441 27.7421  33
   0  -1  16 258.088 31.2417  33
   0  -1  15 151.272 33.9082  17
   0  -1  15 152.832 30.0597  16
   0  -1  15 154.429 32.8820  33
   0  -1  14 786.986 53.0595  19
   0  -1  14 701.128 57.6379  17
   0  -1  14 758.629 53.8363  16
   0  -1  14 843.711 59.0177  18
   0  -1  14 855.452 63.2828  40
   0  -1  13 565.608 56.1983  40
   0  -1  13 560.610 42.3512  39
   0  -1  13 519.455 51.6419  33
   0  -1  13 642.455 56.7559  32
   0  -1  13 519.636 46.9816  16
   0  -1  13 548.622 53.7942  17
   0  -1  13 559.394 54.0057  18
   0  -1  13 465.290 41.6187  35
   0  -1  13 544.533 50.6572  34
   0  -1  13 604.479 48.4990  19
   0  -1  13 605.289 48.4745  15
   0  -1  12 301.162 33.5286  39
   0  -1  12 339.135 48.0021  40
   0  -1  12 290.796 35.1715  35
   0  -1  12 354.711 42.1582  16
   0  -1  12 345.908 43.2517  17
   0  -1  12 283.973 43.9245  18
   0  -1  12 307.026 44.9875  32
   0  -1  12 332.631 42.9939  34
   0  -1  12 347.082 44.9829  33
   0  -1  12 309.159 34.9132  38
   0  -1  12 287.175 35.6463  15
   0  -1  12 288.213 39.1071  19
   0  -1  12 272.130 33.6467  20
   0  -1  11 87.5884 38.0235  40
   0  -1  11 112.317 35.6604  32
   0  -1  11 110.641 31.8766  34
   0  -1  11 65.2934 32.0366  33
   0  -1  11 158.715 30.7238  16
   0  -1  11 65.9458 25.3491  15
   0  -1  11 100.778 26.6724  38
   0  -1  11 112.294 24.8684  39
   0  -1  11 110.520 33.8480  18
   0  -1  11 84.1798 33.9136  17
   0  -1  11 113.074 27.7385  36
   0  -1  11 86.1104 25.2003  35
   0  -1  11 71.9978 26.2153  30
   0  -1  11 79.1273 25.2570  20
   0  -1  11 103.984 30.1011  19
   0  -1  11 109.098 30.4163  21
   0  -1  10 1908.03 84.9951  33
   0  -1  10 1985.58 84.6805  32
   0  -1  10 1858.89 74.3803  15
   0  -1  10 1817.60 72.7546  38
   0  -1  10 1918.75 82.3432  18
   0  -1  10 2046.70 80.2039  16
   0  -1  10 1928.51 83.8669  17
   0  -1  10 1983.57 74.3364  39
   0  -1  10 2058.46 86.1479  40
   0  -1  10 1929.48 79.3600  21
   0  -1  10 2011.26 76.9332  30
   0  -1  10 1880.67 79.2740  29
   0  -1  10 1848.20 77.2428  19
   0  -1  10 2153.36 85.4739  34
   0  -1  10 1944.70 74.2703  35
   0  -1  10 1925.46 75.3466  36
   0  -1   9 590.927 39.8194  28
   0  -1   9 572.483 47.1487  40
   0  -1   9 581.476 39.6043  41
   0  -1   9 592.826 40.1688  29
   0  -1   9 634.420 39.4794  30
   0  -1   9 579.856 35.6712  14
   0  -1   9 557.435 36.4141  38
   0  -1   9 548.440 42.0147  18
   0  -1   9 618.682 38.4173  36
   0  -1   9 715.725 45.2914  34
   0  -1   9 576.413 43.6363  33
   0  -1   9 663.315 46.9726  32
   0  -1   9 622.060 36.0961  20
   0  -1   9 546.530 39.8226  19
   0  -1   8 8445.03 202.263  29
   0  -1   8 8216.40 197.605  30
   0  -1   8 8298.27 196.114  31
   0  -1   8 8321.05 197.924  15
   0  -1   8 8324.53 195.868  14
   0  -1   8 8655.37 200.301  37
   0  -1   8 8359.39 195.749  38
   0  -1   8 8200.39 203.194  18
   0  -1   8 8564.96 207.478  17
   0  -1   8 8496.79 201.586  16
   0  -1   8 8394.53 200.432  28
   0  -1   8 8353.33 196.069  39
   0  -1   8 8082.32 199.577  41
   0  -1   8 8405.41 200.007  22
   0  -1   8 8631.46 196.233  35
   0  -1   8 8944.75 200.414  36
   0  -1   8 8568.92 205.765  34
   0  -1   8 8290.99 208.062  33
   0  -1   8 8198.12 206.828  32
   0  -1   8 8558.22 193.311  20
   0  -1   8 8181.37 201.150  19
   0  -1   8 8011.28 201.415  21
   0  -1   7 2421.72 77.8127  29
   0  -1   7 2471.07 74.4239  31
   0  -1   7 2579.57 75.8339  30
   0  -1   7 2442.50 73.4434  14
   0  -1   7 2556.66 76.2791  15
   0  -1   7 2554.39 76.0748  37
   0  -1   7 2599.22 74.4467  38
   0  -1   7 2639.11 79.3700  16
   0  -1   7 2530.87 82.1980  17
   0  -1   7 2591.21 80.7058  18
   0  -1   7 2466.15 77.4177  28
   0  -1   7 2562.11 77.5085  41
   0  -1   7 2637.92 75.5523  39
   0  -1   7 2458.06 82.6643  40
   0  -1   7 2541.45 77.1182  22
   0  -1   7 2566.93 76.9468  36
   0  -1   7 2526.64 80.4534  34
   0  -1   7 2605.20 74.3058  35
   0  -1   7 2504.13 83.1744  33
   0  -1   7 2550.61 82.0064  32
   0  -1   7 2385.84 77.4129  21
   0  -1   7 2499.47 79.3825  19
   0  -1   7 2471.44 72.2957  20
   0  -1   6 1676.41 60.3736  33
   0  -1   6 1614.65 59.3845  32
   0  -1   6 1662.47 52.8006  14
   0  -1   6 1649.05 54.3409  15
   0  -1   6 1653.29 55.6448  16
   0  -1   6 1684.86 54.6003  37
   0  -1   6 1687.54 52.6886  38
   0  -1   6 1633.03 58.3355  17
   0  -1   6 1673.57 57.3762  18
   0  -1   6 1624.18 54.5128  30
   0  -1   6 1640.12 52.7576  31
   0  -1   6 1609.87 54.9635  29
   0  -1   6 1670.55 55.3999  28
   0   1  -6 1611.73 43.9710   2
   0  -1   6 1629.31 54.6686  22
   0  -1   6 1664.75 51.3329  20
   0  -1   6 1615.09 56.6964  19
   0  -1   6 1615.52 56.5262  21
   0  -1   6 1628.52 57.7426  34
   0  -1   6 1662.45 52.3308  35
   0  -1   6 1718.45 55.7268  36
   0  -1   6 1654.75 61.1385  40
   0  -1   6 1674.01 53.5157  39
   0  -1   6 1893.33 57.9605  41
   0  -1   5 11298.3 241.150  31
   0  -1   5 11274.3 245.023  29
   0  -1   5 11123.1 242.299  30
   0  -1   5 11737.5 241.563  14
   0  -1   5 11513.3 244.514  16
   0  -1   5 11292.1 242.494  15
   0  -1   5 11615.2 242.312  37
   0  -1   5 12053.3 241.696  38
   0  -1   5 11403.2 244.547  18
   0  -1   5 11162.8 243.928  28
   0  -1   5 11673.2 242.437  39
   0  -1   5 11465.6 244.601  41
   0  -1   5 11589.6 248.933  40
   0  -1   5 11687.3 244.318  22
   0  -1   5 10981.9 246.266  32
   0  -1   5 11494.9 242.396  36
   0  -1   5 11742.0 240.904  35
   0  -1   5 11311.2 246.131  34
   0  -1   5 10689.5 243.760  21
   0  -1   5 11308.0 239.432  20
   0  -1   5 11395.6 245.456  19
   0  -1   4 39607.0 782.481  32
   0  -1   4 39424.6 778.428  14
   0  -1   4 39178.7 780.731  16
   0  -1   4 39553.6 780.300  15
   0  -1   4 41074.7 777.959  38
   0  -1   4 39949.4 778.650  37
   0  -1   4 39173.6 780.496  18
   0  -1   4 38931.4 779.703  30
   0  -1   4 39344.8 778.111  31
   0  -1   4 38713.8 780.682  29
   0  -1   4 38006.4 780.253  28
   0  -1   4 39514.2 779.057  39
   0  -1   4 38995.9 783.105  40
   0  -1   4 38629.8 780.786  41
   0  -1   4 38737.2 780.264  22
   0   1  -4 37903.5 768.426  10
   0  -1   4 39861.9 779.039  36
   0  -1   4 39529.7 782.500  34
   0  -1   4 40367.4 777.793  35
   0  -1   4 37436.4 780.396  21
   0  -1   4 39713.3 776.793  20
   0  -1   4 38730.3 781.182  19
   0  -1   3 1949.42 50.2011  30
   0  -1   3 1919.79 48.8888  31
   0  -1   3 2028.45 51.4892  29
   0  -1   3 2073.30 50.6456  15
   0  -1   3 2011.39 49.1595  14
   0  -1   3 1908.46 50.5194  28
   0  -1   3 1967.46 52.7247  40
   0  -1   3 2114.76 51.8683  41
   0  -1   3 1937.89 50.2433  22
   0  -1   3 1966.64 51.0048  21
   0  -1   3 1997.63 49.6124  36
   0  -1   3 1964.09 48.1562  35
   0  -1   3 2016.28 48.4317  38
   0  -1   3 2047.09 49.0214  37
   0  -1   3 1954.24 51.7751  32
   0   1  -3 1974.51 43.2079  10
   0   1  -2 69724.7 1406.16  10
   0  -1   2 73475.9 1411.25  28
   0  -1   2 71730.7 1409.38  31
   0  -1   2 73504.7 1411.18  29
   0  -1   2 72421.5 1410.61  30
   0  -1   2 69068.0 1408.40  38
   0  -1   2 71745.3 1409.49  36
   0  -1   2 73774.6 1412.04  40
   0  -1   2 74669.0 1411.80  41
   0   1  -1 38532.5 756.728  10
   0   1   0 49121.4 963.837  10
   0  -1  -1 49594.6 974.822   2
   0   1   1 49886.4 974.978   2
   0   1   2 154283. 3132.74  13
   0   1   2 156874. 3132.57  36
   0   1   2 154928. 3130.24  38
   0  -1  -2 161245. 3126.35   2
   0   1   3 1851.16 48.2151  33
   0   1   3 1964.99 45.0703  31
   0   1   3 1774.38 47.6616  32
   0   1   3 1814.66 45.6897  14
   0   1   3 1926.08 44.4590  15
   0   1   3 1825.09 45.4072  30
   0   1   3 1823.84 48.3247  29
   0   1   3 1911.61 48.1922  40
   0   1   3 1811.45 45.3547  39
   0   1   3 1851.87 48.1771  13
   0   1   3 1813.97 47.5401  22
   0   1   3 1776.47 48.2739  36
   0   1   3 1905.31 45.0407  35
   0   1   3 1750.43 46.8125  34
   0   1   3 1867.75 48.3386  17
   0   1   3 1811.84 47.9788  18
   0   1   3 1758.07 45.2550  16
   0   1   3 1805.91 45.7688  21
   0   1   3 1857.83 45.5588  38
   0   1   3 1733.03 46.9693  37
   0   1   4 36589.8 702.517  35
   0   1   4 35477.7 705.642  34
   0   1   4 35944.9 706.360  36
   0   1   4 36931.7 707.702  17
   0   1   4 36246.7 703.783  16
   0   1   4 36213.3 706.819  18
   0  -1  -4 32814.5 692.261   7
   0   1   4 35956.9 706.908  33
   0   1   4 37256.5 702.575  31
   0   1   4 36092.2 706.814  32
   0   1   4 36473.8 701.917  15
   0   1   4 36558.2 704.170  14
   0   1   4 36281.3 703.827  30
   0   1   4 35518.9 706.612  28
   0   1   4 36055.7 707.600  29
   0   1   4 36020.3 705.937  40
   0   1   4 36226.6 703.237  39
   0   1   4 36330.8 706.026  41
   0   1   4 34997.9 706.237  13
   0   1   4 36356.4 706.294  22
   0  -1  -4 34123.0 692.454   9
   0   1   4 36573.7 707.244  19
   0   1   4 35061.2 704.030  21
   0   1   4 36411.3 702.992  20
   0   1   4 36845.1 702.945  38
   0   1   4 34433.1 705.373  37
   0   1   5 658.227 28.1665  30
   0   1   5 672.017 30.6694  28
   0   1   5 674.974 31.2707  29
   0   1   5 671.261 26.5687  15
   0   1   5 683.519 28.0699  14
   0   1   5 717.745 27.3706  31
   0   1   5 670.514 31.3880  33
   0   1   5 675.789 31.7360  32
   0   1   5 672.618 27.8894  38
   0   1   5 649.239 29.4079  37
   0   1   5 666.527 31.8669  17
   0   1   5 658.607 28.0989  16
   0   1   5 659.301 32.1812  18
   0   1   5 684.475 30.9286  13
   0   1   5 680.588 29.3853  22
   0   1   5 649.275 31.1997  19
   0   1   5 631.387 29.1269  21
   0   1   5 725.907 27.5686  20
   0   1   5 782.559 28.1683  35
   0   1   5 683.116 30.2720  36
   0   1   5 618.547 29.7839  34
   0   1   5 688.378 29.6913  41
   0   1   5 674.118 27.6360  39
   0   1   5 728.699 32.9441  40
   0   1   6 26183.0 549.633  34
   0   1   6 27267.9 544.461  35
   0   1   6 26887.8 551.216  36
   0   1   6 26574.2 550.864  18
   0   1   6 26361.8 546.290  16
   0   1   6 26006.0 550.997  17
   0   1   6 27242.4 551.451  40
   0   1   6 26421.7 544.700  39
   0   1   6 27399.1 549.273  41
   0   1   6 26466.9 549.412  22
   0   1   6 25941.7 549.070  37
   0   1   6 27764.7 545.558  38
   0   1   6 27071.7 543.980  31
   0   1   6 26963.2 546.230  30
   0   1   6 26746.9 551.191  28
   0   1   6 27079.2 552.389  29
   0   1   6 27176.2 546.776  14
   0   1   6 26872.8 543.809  15
   0   1   6 26967.1 551.278  32
   0   1   6 26486.4 551.028  33
   0   1   6 26041.6 547.416  21
   0   1   6 27100.8 544.977  20
   0   1   6 26835.7 551.100  19
   0   1   7 9492.95 214.050  33
   0   1   7 9051.56 211.856  32
   0   1   7 8830.52 210.327  13
   0   1   7 8906.70 203.472  15
   0   1   7 9064.00 205.925  14
   0   1   7 9282.34 211.540  28
   0   1   7 9264.42 212.086  40
   0   1   7 8861.90 207.972  41
   0   1   7 9467.43 205.693  39
   0   1   7 9059.73 209.250  22
   0   1   7 9637.60 205.874  38
   0   1   7 9335.31 210.091  37
   0   1   7 9150.12 206.694  16
   0   1   7 9111.97 212.614  17
   0   1   7 9060.19 211.893  18
   0   1   7 8982.15 205.525  30
   0   1   7 9213.75 213.363  29
   0   1   7 9117.41 203.869  31
   0   1   7 9305.02 210.884  34
   0   1   7 9378.42 204.105  35
   0   1   7 9451.66 212.127  36
   0   1   7 9042.01 211.348  19
   0   1   7 8854.76 207.428  21
   0   1   7 9207.09 204.043  20
   0   1   8 780.830 43.5840  33
   0   1   8 697.978 43.5393  32
   0   1   8 757.120 38.8708  14
   0   1   8 718.004 41.1460  13
   0   1   8 701.844 36.2297  15
   0   1   8 684.525 42.8068  40
   0   1   8 695.878 38.8263  41
   0   1   8 750.762 38.0391  39
   0   1   8 714.900 39.9053  22
   0   1   8 727.918 37.4945  38
   0   1   8 764.111 41.3829  37
   0   1   8 718.282 38.5742  16
   0   1   8 697.618 43.5745  17
   0   1   8 784.997 45.7986  18
   0   1   8 729.325 40.7276  28
   0   1   8 738.361 37.2210  31
   0   1   8 814.649 43.8209  29
   0   1   8 776.883 38.3151  30
   0   1   8 693.828 41.6398  36
   0   1   8 761.903 42.3453  34
   0   1   8 740.074 37.2638  35
   0   1   8 709.633 39.8665  21
   0   1   8 670.430 43.5019  19
   0   1   8 766.734 37.8527  20
   0   1   9 3975.48 118.886  40
   0   1   9 3884.52 113.428  22
   0   1   9 3970.97 109.613  38
   0   1   9 3771.99 117.575  18
   0   1   9 3838.66 118.542  17
   0   1   9 3936.81 112.403  16
   0   1   9 3829.01 107.174  15
   0   1   9 3824.98 109.116  14
   0   1   9 3875.03 115.126  13
   0   1   9 3695.49 115.069  36
   0   1   9 3696.57 110.777  21
   0   1   9 3821.64 106.972  20
   0   1   9 3809.97 115.387  19
   0   1  10 207.023 30.9723  34
   0   1  10 227.985 32.7190  33
   0   1  10 206.490 32.9871  32
   0   1  10 225.724 27.0487  14
   0   1  10 225.812 25.8749  15
   0   1  10 231.587 29.6595  16
   0   1  10 202.922 28.6898  28
   0   1  10 194.941 27.9026  41
   0   1  10 256.934 35.6381  40
   0   1  10 189.881 26.7922  22
   0   1  10 178.572 24.7421  39
   0   1  10 238.779 31.9299  37
   0   1  10 237.374 27.6259  38
   0   1  10 242.556 34.7707  17
   0   1  10 181.552 34.3610  18
   0   1  10 194.502 27.9099  30
   0   1  10 181.409 31.5107  29
   0   1  10 221.537 28.2164  31
   0   1  10 240.140 31.3383  36
   0   1  10 225.435 26.5386  35
   0   1  10 246.405 28.8375  21
   0   1  11 75.1659 33.0052  32
   0   1  11 136.017 31.1488  34
   0   1  11 92.8871 31.2417  33
   0   1  11 102.604 26.2572  16
   0   1  11 62.7489 22.1771  15
   0   1  11 73.1032 23.0920  14
   0   1  11 37.9563 24.3663  28
   0   1  11 82.6530 27.6140  41
   0   1  11 87.8827 31.2073  40
   0   1  11 47.0596 23.2598  22
   0   1  11 92.2998 24.1409  39
   0   1  11 116.486 27.1463  37
   0   1  11 68.4590 25.2494  38
   0   1  11 52.7486 31.0771  17
   0   1  11 79.2098 33.4275  18
   0   1  11 84.6208 28.6775  29
   0   1  11 82.0786 26.9328  30
   0   1  11 54.8178 24.8535  35
   0   1  11 136.070 28.9068  36
   0   1  11 68.3857 26.3338  21
   0   1  11 93.7782 25.2453  20
   0   1  11 66.9771 31.1673  19
   0   1  12 3483.82 124.831  33
   0   1  12 3496.81 127.724  32
   0   1  12 3210.53 110.969  14
   0   1  12 3229.45 110.487  15
   0   1  12 3361.04 117.826  28
   0   1  12 3544.26 118.542  41
   0   1  12 3378.41 125.118  40
   0   1  12 3322.50 109.769  39
   0   1  12 3043.67 113.550  21
   0   1  12 3408.04 116.680  22
   0   1  12 3337.83 118.624  36
   0   1  12 3394.06 112.350  35
   0   1  12 3425.59 125.829  17
   0   1  12 3379.21 124.742  18
   0   1  12 3274.95 115.219  16
   0   1  12 3370.19 113.362  30
   0   1  12 3539.51 124.344  29
   0   1  12 3393.35 110.214  20
   0   1  12 3146.08 116.051  19
   0   1  12 3548.76 113.984  38
   0   1  13 77.5923 30.4857  28
   0   1  13 65.1274 37.6837  40
   0   1  13 89.1196 26.6657  39
   0   1  13 117.191 30.9057  38
   0   1  13 72.9646 33.3139  17
   0   1  13 83.2314 39.2742  18
   0   1  13 70.8690 29.8406  30
   0   1  13 71.4514 30.8116  29
   0   1  13 85.7164 26.9993  20
   0   1  13 84.6725 35.7037  19
   0   1  13 150.692 31.8809  35
   0   1  13 87.1925 30.2564  36
   0   1  13 106.914 34.6429  33
   0   1  13 59.0030 28.7742  16
   0   1  14-23.1422 23.1257  39
   0   1  14 19.6720 26.2746  20
   0   1  14 2.33020 29.9698  19
   0   1  14-5.37431 33.4123  40
   0   1  14-8.31681 24.8387  35
   0   1  14 13.0297 28.0287  33
   0   1  14-8.30038 31.9062  17
   0   1  14-2.69659 32.5782  18
   0   1  14 16.4932 23.4988  16
   0   1  15 273.668 38.2109  33
   0  -2  16 69.0077 22.9285  33
   0  -2  15-18.9359 25.8853  33
   0  -2  15 29.4828 25.0305  16
   0  -2  15-8.26788 24.9716  17
   0  -2  14 844.352 60.8004  33
   0  -2  14 757.511 54.1170  16
   0  -2  14 872.903 61.4212  40
   0  -2  13 95.2574 37.9988  40
   0  -2  13 88.5675 36.1729  32
   0  -2  13 87.6501 33.5151  34
   0  -2  13 96.5692 33.9803  33
   0  -2  13 66.6441 33.1031  18
   0  -2  13 86.2821 34.0268  17
   0  -2  13 56.8005 27.7863  19
   0  -2  13 73.4596 29.9494  16
   0  -2  12 508.678 44.9696  19
   0  -2  12 473.329 39.9113  39
   0  -2  12 558.098 55.9410  40
   0  -2  12 483.177 49.5976  34
   0  -2  12 503.353 47.0620  16
   0  -2  12 509.199 51.1797  17
   0  -2  12 406.097 47.6696  18
   0  -2  12 471.455 43.5817  15
   0  -2  12 520.688 51.8481  33
   0  -2  12 534.942 53.1102  32
   0  -2  11 410.969 42.9050  21
   0  -2  11 374.345 39.4564  19
   0  -2  11 387.998 35.3134  20
   0  -2  11 365.125 48.3418  40
   0  -2  11 354.757 34.1998  39
   0  -2  11 355.191 44.0355  17
   0  -2  11 368.272 40.7714  16
   0  -2  11 391.309 45.3823  18
   0  -2  11 397.385 48.4199  32
   0  -2  11 402.904 45.3727  33
   0  -2  11 392.784 44.6827  34
   0  -2  11 311.293 37.2355  15
   0  -2  10 86.8316 33.4781  40
   0  -2  10 114.361 23.4415  39
   0  -2  10 62.2981 29.6002  18
   0  -2  10 109.143 31.5917  17
   0  -2  10 95.4946 24.3843  15
   0  -2  10 73.3074 25.5556  16
   0  -2  10 128.011 25.6562  35
   0  -2  10 70.3796 27.4977  34
   0  -2  10 122.368 35.3322  32
   0  -2  10 63.6774 30.0844  33
   0  -2  10 94.9542 27.7730  19
   0  -2  10 50.6417 20.5032  20
   0  -2  10 115.949 28.8845  21
   0  -2   9 13.9842 29.4554  40
   0  -2   9 102.137 24.5689  30
   0  -2   9 29.3341 19.4791  39
   0  -2   9 11.2680 17.8261  38
   0  -2   9 18.1676 22.2663  19
   0  -2   9 34.6257 19.0074  20
   0  -2   9 1.82294 21.7022  21
   0  -2   9 41.2418 20.0354  36
   0  -2   9 7.08738 18.4176  35
   0  -2   9 39.1089 26.8235  33
   0  -2   9 50.9449 26.8080  32
   0  -2   9 53.9214 26.8709  34
   0  -2   9 34.9994 21.6521  15
   0  -2   9 19.5162 20.5507  16
   0  -2   8 4807.99 127.989  39
   0  -2   8 5105.96 139.558  40
   0  -2   8 4991.18 134.667  21
   0  -2   8 4658.36 126.291  36
   0  -2   8 4685.97 125.331  35
   0  -2   8 4901.39 134.557  18
   0  -2   8 4956.71 138.939  17
   0  -2   8 4916.55 133.699  16
   0  -2   8 4801.56 125.863  38
   0  -2   8 5098.83 132.928  15
   0  -2   8 4965.37 124.698  20
   0  -2   8 4680.03 130.715  19
   0  -2   7 12295.9 271.552  32
   0  -2   7 12195.6 265.159  15
   0  -2   7 11716.4 266.026  16
   0  -2   7 11310.5 257.829  38
   0  -2   7 12033.1 259.961  37
   0  -2   7 11944.9 266.824  18
   0  -2   7 11564.5 269.327  17
   0  -2   7 11715.5 271.016  40
   0  -2   7 11680.2 260.804  39
   0  -2   7 12158.1 269.995  34
   0  -2   7 11968.0 260.442  36
   0  -2   7 11811.6 258.724  35
   0  -2   7 11856.7 262.562  30
   0  -2   7 11827.6 264.208  29
   0  -2   7 12008.3 257.072  20
   0  -2   7 11540.7 263.511  19
   0  -2   7 11766.3 266.142  21
   0  -2   6 130984. 2594.89  32
   0  -2   6 130772. 2586.01  14
   0  -2   6 136398. 2590.99  15
   0  -2   6 130704. 2592.52  16
   0   2  -6 130584. 2578.45   2
   0  -2   6 135417. 2586.02  37
   0  -2   6 128406. 2583.93  38
   0  -2   6 129292. 2590.16  18
   0  -2   6 131097. 2590.84  41
   0  -2   6 132293. 2587.73  39
   0  -2   6 126779. 2594.71  40
   0  -2   6 128921. 2585.49  36
   0  -2   6 131855. 2594.90  34
   0  -2   6 131107. 2584.68  35
   0  -2   6 129468. 2588.46  30
   0  -2   6 133699. 2591.26  29
   0  -2   6 130385. 2589.62  19
   0  -2   6 131299. 2591.22  21
   0  -2   6 131618. 2582.77  20
   0  -2   5 13676.5 292.384  29
   0  -2   5 13903.9 290.070  31
   0  -2   5 14035.6 291.755  30
   0  -2   5 14490.0 293.677  15
   0  -2   5 14158.3 294.585  16
   0  -2   5 13944.5 288.843  14
   0   2  -5 13622.4 284.487   2
   0   2  -5 13521.0 280.094  26
   0  -2   5 14041.9 288.163  37
   0  -2   5 13371.2 287.085  38
   0  -2   5 13689.6 292.073  18
   0  -2   5 13517.0 292.834  21
   0  -2   5 13633.3 291.863  19
   0  -2   5 14147.6 286.695  20
   0  -2   5 13301.6 294.977  32
   0  -2   5 14327.7 296.915  34
   0  -2   5 14175.3 289.350  36
   0  -2   5 13920.5 287.757  35
   0  -2   5 13571.2 296.661  40
   0  -2   5 13550.4 293.072  41
   0   2  -4 621.405 20.8470  26
   0  -2   4 590.999 20.7944   6
   0  -2   4 624.608 30.1888  40
   0  -2   4 611.980 26.5668  21
   0  -2   4 644.483 23.4146  20
   0  -2   4 564.525 26.2630  19
   0  -2   4 607.558 28.5077  32
   0  -2   4 608.642 27.2420  15
   0  -2   4 626.322 26.4852  29
   0  -2   4 606.063 26.6389  30
   0  -2   4 611.568 24.8823  31
   0  -2   4 613.640 24.4980  36
   0  -2   4 631.771 24.1030  35
   0  -2   4 644.381 24.0169  37
   0  -2   4 625.854 23.5070  38
   0  -2   3 2301.97 54.0409  35
   0  -2   3 2330.05 55.0371  36
   0  -2   3 2393.65 58.2389  15
   0   2  -3 2163.74 51.8907  10
   0  -2   3 2259.86 57.1883  21
   0  -2   3 2277.39 57.2043  30
   0  -2   3 2344.91 55.8676  31
   0   2  -3 2263.13 53.0977  26
   0  -2   3 2266.09 53.2269   6
   0  -2   3 2212.58 53.6916  37
   0  -2   3 2210.41 53.4353  38
   0  -2   3 2141.30 58.7717  40
   0  -2   2 14841.9 305.427  21
   0   2  -2 15297.7 304.287  10
   0  -2   2 14943.0 305.222   6
   0  -2   2 15342.3 306.394  15
   0  -2   2 15458.5 307.290  40
   0   2  -1 20915.5 416.406  10
   0   2   0 32312.0 643.988   2
   0   2   0 32836.7 644.206  10
   0   2   1 1021.06 26.8792   2
   0   2   2 3536.89 75.4290  39
   0   2   2 3406.32 73.7426  38
   0   2   2 3361.36 73.1229   2
   0  -2  -3 19566.1 402.772   2
   0   2   3 20165.3 401.626   1
   0   2   3 20829.7 409.799  39
   0   2   3 20926.5 409.612  40
   0   2   3 20606.6 413.969  13
   0   2   3 20888.9 412.178  33
   0   2   3 20935.9 407.693  31
   0   2   3 19842.5 412.404  36
   0   2   3 20871.6 408.163  35
   0   2   3 20688.1 413.239  17
   0   2   3 20858.1 409.255  16
   0   2   3 20501.3 413.075  18
   0   2   3 20398.5 408.856  20
   0   2   3 20776.2 408.436  38
   0   2   3 20018.9 411.031  37
   0   2   4 25530.0 518.224  39
   0   2   4 26526.3 519.861  40
   0   2   4 25363.3 523.441  13
   0   2   4 25812.9 518.286  30
   0   2   4 25815.3 515.312  15
   0   2   4 25937.5 519.623  14
   0   2   4 24983.5 521.676  36
   0   2   4 25870.1 517.142  35
   0   2   4 25373.7 517.998  16
   0   2   4 24812.8 521.763  18
   0   2   4 25894.1 523.065  17
   0   2   4 25992.3 521.164  34
   0   2   4 25011.1 521.184  32
   0   2   4 26366.6 522.257  33
   0   2   4 26372.4 516.629  31
   0   2   4 26621.8 518.120  21
   0   2   4 26631.1 522.272  19
   0   2   4 25972.7 518.607  20
   0   2   4 26313.1 517.740  38
   0   2   4 24493.1 520.466  37
   0   2   5 643.974 27.0144  30
   0   2   5 642.894 31.6217  29
   0   2   5 640.631 24.6997  15
   0   2   5 603.094 27.3035  14
   0   2   5 617.757 29.9808  36
   0   2   5 593.978 25.2354  35
   0   2   5 644.248 29.9059  34
   0   2   5 607.056 26.8244  16
   0   2   5 590.498 31.4781  18
   0   2   5 566.192 30.3522  17
   0   2   5 648.436 29.5337  41
   0   2   5 624.594 29.7505  40
   0   2   5 608.390 26.3897  39
   0   2   5 579.985 29.5648  13
   0   2   5 613.686 29.7289  22
   0   2   5 626.542 30.3935  19
   0   2   5 680.476 26.6232  20
   0   2   5 620.182 26.8592  21
   0   2   5 593.865 30.1201  32
   0   2   5 619.296 29.7572  33
   0   2   5 688.404 26.4986  31
   0   2   5 671.878 30.4551  37
   0   2   5 605.598 26.3501  38
   0   2   6 5093.36 116.762  30
   0   2   6 5063.26 122.900  28
   0   2   6 5127.55 124.665  29
   0   2   6 4988.36 117.199  14
   0   2   6 4853.99 112.898  15
   0   2   6 4965.75 114.528  35
   0   2   6 4788.45 121.460  36
   0   2   6 4831.63 119.483  34
   0   2   6 4948.93 122.107  17
   0   2   6 4850.33 121.189  18
   0   2   6 5006.64 116.550  16
   0   2   6 5092.25 120.306  41
   0   2   6 5033.46 120.075  40
   0   2   6 4959.15 115.650  39
   0   2   6 4584.65 119.182  37
   0   2   6 5024.52 115.124  38
   0   2   6 4899.80 120.310  22
   0  -2  -6 4264.90 99.0051   9
   0   2   6 5036.74 114.084  31
   0   2   6 5028.34 121.640  33
   0   2   6 5034.54 121.999  32
   0   2   6 5143.41 117.096  21
   0   2   6 5085.40 115.821  20
   0   2   6 5025.17 121.805  19
   0   2   7 7868.32 177.176  30
   0   2   7 7727.51 183.726  28
   0   2   7 7701.73 186.943  29
   0   2   7 7828.42 175.089  31
   0   2   7 7754.11 178.257  14
   0   2   7 7611.26 173.258  15
   0   2   7 7733.62 184.170  32
   0   2   7 7864.49 183.759  33
   0   2   7 7653.67 181.590  40
   0   2   7 7959.21 181.607  41
   0   2   7 7709.33 176.230  39
   0   2   7 7467.44 182.756  13
   0   2   7 7645.39 181.507  22
   0   2   7 7854.25 176.120  38
   0   2   7 7398.74 181.592  37
   0   2   7 7560.66 184.886  18
   0   2   7 7429.66 176.777  16
   0   2   7 7875.57 185.262  17
   0   2   7 7623.60 181.224  34
   0   2   7 7739.30 184.360  36
   0   2   7 7782.90 175.439  35
   0   2   7 7722.58 177.338  21
   0   2   7 7627.64 176.090  20
   0   2   7 7861.45 182.873  19
   0   2   8 20709.9 453.847  32
   0   2   8 21620.3 453.684  33
   0   2   8 21126.8 446.540  14
   0   2   8 20629.7 440.480  15
   0   2   8 21142.4 453.598  13
   0   2   8 20945.9 444.074  39
   0   2   8 21208.0 451.562  40
   0   2   8 21225.1 450.306  41
   0   2   8 21157.4 450.930  22
   0   2   8 20493.3 449.900  37
   0   2   8 20932.9 443.913  38
   0   2   8 20520.0 453.404  18
   0   2   8 20765.7 445.867  16
   0   2   8 21084.2 454.708  17
   0   2   8 21861.0 454.622  28
   0   2   8 21252.8 442.406  31
   0   2   8 21467.2 456.782  29
   0   2   8 21419.1 445.570  30
   0   2   8 21133.4 454.514  36
   0   2   8 21209.7 450.434  34
   0   2   8 21252.3 442.875  35
   0   2   8 22042.0 447.039  21
   0   2   8 20760.1 451.324  19
   0   2   8 21345.7 444.146  20
   0   2   9 942.613 51.9446  40
   0   2   9 904.427 48.4532  22
   0   2   9 953.132 45.2753  38
   0   2   9 919.991 53.8689  18
   0   2   9 977.101 46.9989  16
   0   2   9 995.603 54.1586  17
   0   2   9 902.480 42.5834  15
   0   2   9 923.841 45.2361  14
   0   2   9 952.198 50.9397  13
   0   2   9 923.631 51.7038  36
   0   2   9 908.601 50.3794  19
   0   2   9 933.975 44.3709  20
   0   2   9 1007.06 47.4975  21
   0   2  10 1634.45 70.3705  28
   0   2  10 1484.71 61.8484  39
   0   2  10 1650.52 69.3168  41
   0   2  10 1528.05 71.2754  40
   0   2  10 1581.04 68.5139  22
   0   2  10 1698.88 64.6827  38
   0   2  10 1587.72 68.7882  37
   0   2  10 1503.54 65.1068  16
   0   2  10 1567.62 72.3913  17
   0   2  10 1707.33 75.6665  18
   0   2  10 1533.02 63.0745  31
   0   2  10 1631.21 72.4701  29
   0   2  10 1589.57 63.4175  30
   0   2  10 1503.41 69.4793  13
   0   2  10 1492.60 60.4375  15
   0   2  10 1528.44 64.4931  14
   0   2  10 1700.30 74.8394  32
   0   2  10 1584.97 70.3428  33
   0   2  10 1508.09 69.5895  36
   0   2  10 1607.60 62.6089  35
   0   2  11 6022.88 169.521  33
   0   2  11 5773.18 171.189  32
   0   2  11 5624.99 154.094  15
   0   2  11 5690.38 166.397  13
   0   2  11 5663.83 158.359  14
   0   2  11 5649.06 164.927  28
   0   2  11 5560.01 154.781  39
   0   2  11 5911.89 162.528  41
   0   2  11 5761.47 168.047  40
   0   2  11 5950.36 160.763  21
   0   2  11 5872.45 164.643  22
   0   2  11 5655.87 165.145  37
   0   2  11 5768.41 156.251  38
   0   2  11 5707.35 170.400  18
   0   2  11 5777.06 160.358  16
   0   2  11 5640.28 169.941  17
   0   2  11 5942.92 170.899  29
   0   2  11 5818.79 157.142  30
   0   2  11 5689.73 155.222  35
   0   2  11 5573.43 166.740  36
   0   2  11 5657.73 165.229  19
   0   2  11 5469.09 153.626  20
   0   2  12 7443.28 205.799  33
   0   2  12 7231.59 194.256  14
   0   2  12 7128.32 190.867  15
   0   2  12 7581.33 204.593  28
   0   2  12 7320.53 205.455  40
   0   2  12 7264.32 198.923  41
   0   2  12 7190.24 199.968  22
   0   2  12 7588.41 197.997  21
   0   2  12 7423.58 202.808  37
   0   2  12 7417.54 194.362  38
   0   2  12 7055.41 191.049  39
   0   2  12 7504.23 210.515  18
   0   2  12 7170.95 196.558  16
   0   2  12 6949.37 206.620  17
   0   2  12 7654.15 210.706  29
   0   2  12 7193.97 192.605  30
   0   2  12 6945.23 203.212  36
   0   2  12 7299.54 192.255  35
   0   2  12 7050.26 199.987  19
   0   2  12 7377.88 192.376  20
   0   2  13 15112.1 363.198  33
   0   2  13 14617.4 350.756  14
   0   2  13 15053.7 364.796  40
   0   2  13 15070.1 356.385  41
   0   2  13 14956.0 358.516  22
   0   2  13 15033.6 360.180  28
   0   2  13 14668.3 354.708  16
   0   2  13 15137.7 368.925  17
   0   2  13 15364.5 369.090  18
   0   2  13 15128.7 360.734  19
   0   2  13 14867.4 348.748  20
   0   2  13 15046.2 351.064  30
   0   2  13 14980.7 365.713  29
   0   2  13 15243.7 350.441  35
   0   2  13 14866.4 360.807  36
   0   2  13 15761.3 354.175  38
   0   2  13 14704.2 346.831  39
   0   2  14 9.53770 25.1645  28
   0   2  14 7.61568 26.6605  36
   0   2  14 20.9946 24.0154  35
   0   2  14 16.5076 33.6079  18
   0   2  14 64.1948 35.6637  17
   0   2  14 47.2858 24.4147  39
   0   2  14 19.0115 28.2420  29
   0   2  14 8.48555 25.9145  30
   0   2  14 33.6185 31.9773  19
   0   2  14 14.2778 26.2356  20
   0   2  14 21.0099 34.5430  40
   0   2  14-25.6845 31.0320  33
   0  -3  16 21.8851 19.6089  33
   0  -3  15 962.840 55.5264  33
   0  -3  15 847.411 51.9024  17
   0  -3  15 898.108 51.6670  16
   0  -3  14 3576.29 123.472  33
   0  -3  14 3503.63 120.804  34
   0  -3  14 3281.55 118.591  17
   0  -3  13 3091.01 119.548  33
   0  -3  13 3139.61 122.050  32
   0  -3  13 2912.13 115.029  17
   0  -3  13 3127.20 114.643  16
   0  -3  13 3100.16 116.269  34
   0  -3  12 120.658 38.1038  40
   0  -3  12 102.067 37.2557  32
   0  -3  12 148.626 36.9663  33
   0  -3  12 138.257 35.3488  34
   0  -3  12 139.669 32.1894  15
   0  -3  12 127.172 32.0622  16
   0  -3  12 110.070 34.3916  17
   0  -3  11 1545.02 75.8440  16
   0  -3  11 1394.31 76.7433  17
   0  -3  11 1487.75 80.2547  32
   0  -3  11 1474.15 81.5465  33
   0  -3  11 1535.34 81.2948  40
   0  -3  11 1474.27 71.8295  15
   0  -3  11 1449.89 76.8670  34
   0  -3  10 9.53408 28.1520  17
   0  -3  10 30.3274 27.4978  18
   0  -3  10 8.71740 26.0386  21
   0  -3  10 22.2167 31.2288  32
   0  -3  10 44.8707 30.4521  33
   0  -3  10 53.3170 31.7063  34
   0  -3  10 28.3598 33.1543  40
   0  -3  10 19.5834 25.8001  16
   0  -3  10 6.07256 23.0601  15
   0  -3  10 18.9723 20.3734  39
   0  -3   9 2315.78 86.9461  16
   0  -3   9 2202.78 89.5182  17
   0  -3   9 2063.86 79.3871  19
   0  -3   9 2207.06 90.6753  32
   0  -3   9 2205.49 90.7019  33
   0  -3   9 2142.80 77.9683  39
   0  -3   9 2358.75 91.2263  40
   0  -3   9 2391.24 86.6611  21
   0  -3   9 2163.95 83.1724  15
   0  -3   9 2324.89 88.9722  34
   0  -3   8 14.5656 24.9021  17
   0  -3   8 6.38529 21.3230  18
   0  -3   8 12.7937 21.0094  19
   0  -3   8 20.8748 21.7715  21
   0  -3   8 15.2927 16.3833  20
   0  -3   8-8.95222 27.2356  40
   0  -3   8 25.0467 26.5787  33
   0  -3   8 16.5930 24.4766  32
   0  -3   8 7.13998 25.2462  34
   0  -3   8 32.8035 21.1169  15
   0  -3   7 49.2253 21.1558  16
   0  -3   7 39.2821 19.2219  15
   0   3  -7 19.4705 13.6866   2
   0  -3   7 41.2303 19.1780  21
   0  -3   7 70.8719 16.3820  20
   0  -3   7 33.9566 16.1397  35
   0  -3   7 56.0256 20.8653  19
   0  -3   7 50.1843 22.2404  18
   0  -3   7 29.0470 17.4825  39
   0  -3   7 30.3212 22.1951  34
   0  -3   7 29.2727 21.9787  32
   0  -3   6 6041.86 145.898  15
   0  -3   6 6274.14 149.690  16
   0   3  -6 5931.92 136.879   2
   0  -3   6 5962.74 143.012  39
   0  -3   6 6003.86 150.720  40
   0  -3   6 5657.95 136.924  38
   0  -3   6 6199.66 146.862  18
   0   3  -6 5797.51 135.290  12
   0  -3   6 6157.50 146.445  21
   0  -3   6 6110.03 152.090  34
   0  -3   6 5761.60 138.012  35
   0  -3   6 6243.92 152.182  32
   0  -3   6 5626.65 141.771  19
   0  -3   6 6069.65 137.446  20
   0   3  -5 5336.87 117.461  26
   0   3  -5 5135.71 118.349  11
   0  -3   5 5347.96 130.955  40
   0  -3   5 5175.70 124.224  19
   0  -3   5 5533.77 120.153  20
   0  -3   5 5504.41 127.682  21
   0  -3   5 4884.73 118.589  38
   0  -3   5 4959.39 119.796  35
   0   3  -5 5476.86 121.947   2
   0  -3   5 5228.16 126.924  15
   0  -3   5 5605.58 132.515  32
   0   3  -4 14035.5 282.953  26
   0   3  -4 13782.0 283.723  11
   0  -3   4 13991.9 283.903   6
   0  -3   4 13518.8 280.600   5
   0  -3   4 14726.9 289.385  21
   0  -3   4 13715.0 286.320  19
   0  -3   4 14536.2 282.653  20
   0  -3   4 13116.2 282.375  35
   0  -3   4 13648.2 289.091  15
   0  -3   4 12785.5 281.210  38
   0  -3   4 13968.0 291.616  40
   0   3  -4 14010.1 286.040   2
   0   3  -3 19023.1 367.206  26
   0   3  -3 18663.5 369.506   2
   0  -3   3 16832.4 362.336  38
   0  -3   3 18955.0 368.334   6
   0  -3   3 18961.3 368.876  21
   0  -3   3 17442.3 363.473  35
   0  -3   3 18132.8 369.958  15
   0   3  -3 18080.3 367.217  11
   0  -3   3 18183.8 370.826  40
   0  -3   2 17.8599 8.40085  21
   0  -3   2 29.2780 9.87465  15
   0  -3   2 38.1929 11.1058  40
   0   3  -2 46.3474 10.0239  26
   0  -3   2 32.4617 10.6951   6
   0   3  -1 30760.5 604.984  26
   0  -3   1 29922.8 601.367  40
   0   3  -1 31277.3 606.274   2
   0   3  -1 29849.5 605.496  11
   0   3   0 57620.8 1115.02  26
   0   3   0 56939.9 1115.34   2
   0   3   0 54947.3 1115.09  11
   0   3   1 42965.9 842.754  11
   0   3   1 42169.5 840.886  26
   0   3   2 51.2716 9.36975  26
   0   3   2 46.1203 11.5396  11
   0   3   2 54.8416 7.99470  38
   0   3   2 56.3004 10.3653  37
   0   3   2 57.7047 10.8542   2
   0   3   2 58.0382 8.13388  35
   0   3   2 56.9766 11.0447  12
   0   3   3 61.9150 9.89724  35
   0   3   3 40.0122 13.1008  36
   0   3   3 74.4884 12.7816  19
   0   3   3 108.584 15.8117  18
   0   3   3 67.6427 10.0793   2
   0   3   3 51.9039 8.78859  31
   0   3   3 61.9100 10.7435  12
   0   3   3 51.5402 8.58535  26
   0   3   3 63.8996 12.2131  11
   0   3   3 56.5482 9.59830  38
   0   3   3 75.5460 11.1897  39
   0   3   3 62.4559 11.6618  37
   0   3   3 54.9998 9.43043  20
   0   3   3 58.6725 10.6407  40
   0   3   4 30839.0 607.208  15
   0   3   4 28977.7 601.629   1
   0   3   4 30245.1 612.130  39
   0   3   4 29965.7 613.771  37
   0   3   4 30693.1 610.679  38
   0   3   4 31260.3 612.035  16
   0   3   4 30938.8 617.622  18
   0   3   4 30811.6 618.045  17
   0   3   4 31449.2 619.123  13
   0   3   4 30358.6 609.567  11
   0   3   4 30810.9 611.021  40
   0   3   4 31719.1 616.300  33
   0   3   4 31263.8 609.311  31
   0   3   4 31087.0 610.217  35
   0   3   4 29956.4 616.021  36
   0   3   4 31171.0 614.649  19
   0   3   4 30893.3 611.675  20
   0   3   4 31127.0 608.775  21
   0   3   5 100.735 14.1264  38
   0   3   5 105.810 16.0436  37
   0   3   5 96.1326 13.9779  39
   0   3   5 104.898 20.5958  18
   0   3   5 93.1252 19.5131  17
   0   3   5 76.3229 17.4838  19
   0   3   5 94.6125 17.8773  13
   0   3   5 110.593 16.9142  40
   0   3   5 111.689 13.9411  20
   0   3   5 111.553 13.6621  21
   0   3   5 101.359 17.6891  33
   0   3   5 104.275 14.7712  16
   0   3   5 104.538 15.4878  14
   0   3   5 94.6155 11.8569  15
   0   3   5 90.2293 14.4929  30
   0   3   5 102.705 13.4587  31
   0   3   5 75.0478 17.1987  36
   0   3   5 79.5070 13.6636  35
   0   3   6 14580.6 305.323  38
   0   3   6 14518.7 311.010  37
   0   3   6 14325.6 314.875  17
   0   3   6 14414.1 306.789  16
   0   3   6 14497.7 314.187  18
   0   3   6 14470.0 313.367  36
   0   3   6 14338.9 305.232  35
   0   3   6 14667.0 313.776  22
   0   3   6 14878.7 305.144  21
   0   3   6 14890.2 307.356  20
   0   3   6 14919.6 312.214  19
   0   3   6 14435.7 303.974  31
   0   3   6 14485.7 312.178  33
   0   3   6 14271.4 301.867  15
   0   3   6 14641.6 308.993  14
   0   3   6 14326.5 306.796  39
   0   3   6 14616.5 309.074  40
   0   3   6 14588.2 317.418  29
   0   3   6 14939.2 307.445  30
   0   3   7 2179.58 73.7324  28
   0   3   7 2028.17 64.3894  30
   0   3   7 1932.78 71.0360  29
   0   3   7 2098.33 65.7141  14
   0   3   7 2029.03 59.4258  15
   0   3   7 2021.68 61.6310  31
   0   3   7 2077.68 69.8644  33
   0   3   7 1959.73 68.0348  37
   0   3   7 1875.74 62.5859  38
   0   3   7 2185.60 73.3334  17
   0   3   7 1952.86 63.4523  16
   0   3   7 2037.94 71.9524  18
   0   3   7 1871.84 69.5752  13
   0   3   7 2057.60 69.6907  22
   0   3   7 2060.41 62.5574  21
   0   3   7 2038.71 69.2384  19
   0   3   7 2094.52 64.4399  20
   0   3   7 1951.21 62.7311  39
   0   3   7 1999.04 66.6270  40
   0   3   7 2034.28 68.3210  41
   0   3   7 2022.33 62.2607  35
   0   3   7 2009.03 70.0811  36
   0   3   8 718.336 36.2397  31
   0   3   8 709.975 37.5579  30
   0   3   8 739.975 44.1705  28
   0   3   8 700.048 44.9462  29
   0   3   8 697.407 37.8624  14
   0   3   8 681.915 33.4803  15
   0   3   8 720.740 42.4756  33
   0   3   8 694.647 41.2828  22
   0   3   8 732.419 36.9604  21
   0   3   8 693.394 42.6204  19
   0   3   8 721.388 36.9260  20
   0   3   8 688.596 44.6412  18
   0   3   8 709.144 37.4808  16
   0   3   8 755.009 45.5972  17
   0   3   8 697.735 42.5423  13
   0   3   8 709.653 40.4497  37
   0   3   8 675.137 35.7459  35
   0   3   8 766.337 43.6437  36
   0   3   8 663.817 36.6318  39
   0   3   8 672.614 41.2211  40
   0   3   8 702.301 40.5229  41
   0   3   9 7279.63 175.509  38
   0   3   9 7315.76 188.342  18
   0   3   9 7303.49 187.747  17
   0   3   9 7078.92 176.659  16
   0   3   9 7378.78 184.408  22
   0   3   9 7036.89 174.349  21
   0   3   9 7272.42 176.669  20
   0   3   9 7288.78 184.683  19
   0   3   9 6963.14 170.786  15
   0   3   9 7230.79 179.428  14
   0   3   9 7336.97 188.283  13
   0   3   9 7086.64 181.773  40
   0   3   9 7231.13 186.360  36
   0   3  10 966.400 57.0918  28
   0   3  10 935.172 49.4846  38
   0   3  10 1031.77 55.3712  37
   0   3  10 1179.79 62.7093  17
   0   3  10 1075.81 60.1650  18
   0   3  10 1018.02 54.6177  22
   0   3  10 1041.93 54.6795  41
   0   3  10 1044.07 51.0629  39
   0   3  10 1055.94 57.5267  40
   0   3  10 1145.10 63.1460  29
   0   3  10 982.244 50.1256  30
   0   3  10 1057.72 49.1623  31
   0   3  10 1067.09 52.7928  14
   0   3  10 1017.24 57.1273  13
   0   3  10 1054.72 56.8613  33
   0   3  10 984.364 49.5681  35
   0   3  10 960.928 55.6215  36
   0   3  11 8265.61 216.159  33
   0   3  11 7928.37 200.925  15
   0   3  11 8055.38 217.633  13
   0   3  11 8119.92 207.750  14
   0   3  11 8342.84 219.510  28
   0   3  11 8207.38 205.434  39
   0   3  11 8417.25 205.256  38
   0   3  11 7784.90 212.953  37
   0   3  11 8098.96 219.756  17
   0   3  11 8231.25 221.428  18
   0   3  11 8019.11 207.669  16
   0   3  11 8043.36 204.336  21
   0   3  11 7977.62 213.889  22
   0   3  11 8177.21 215.076  19
   0   3  11 8272.94 205.870  20
   0   3  11 8305.30 205.458  30
   0   3  11 8589.52 225.365  29
   0   3  11 8176.17 203.490  31
   0   3  11 8028.07 211.422  41
   0   3  11 8230.64 215.310  40
   0   3  11 8277.58 218.096  36
   0   3  11 8069.63 203.860  35
   0   3  12 85007.1 1720.78  33
   0   3  12 84885.2 1725.98  13
   0   3  12 84458.2 1711.32  14
   0   3  12 86351.7 1724.82  28
   0   3  12 86463.8 1708.49  38
   0   3  12 83806.4 1719.16  37
   0   3  12 83220.0 1706.61  39
   0   3  12 85127.8 1729.94  18
   0   3  12 82505.5 1711.82  16
   0   3  12 83937.1 1727.48  17
   0   3  12 84026.3 1707.63  21
   0   3  12 82854.1 1718.61  22
   0   3  12 83478.4 1719.40  19
   0   3  12 83758.5 1707.23  20
   0   3  12 84822.8 1707.92  30
   0   3  12 86848.8 1731.54  29
   0   3  12 84993.6 1720.20  40
   0   3  12 86016.7 1717.69  41
   0   3  12 84974.8 1707.25  35
   0   3  12 84731.8 1723.82  36
   0   3  13 652.370 54.4146  33
   0   3  13 532.977 46.2039  14
   0   3  13 524.466 43.9679  39
   0   3  13 589.695 49.1385  38
   0   3  13 547.302 47.1453  22
   0   3  13 534.611 52.6408  19
   0   3  13 531.165 46.4824  20
   0   3  13 586.514 54.3408  29
   0   3  13 451.815 43.3494  30
   0   3  13 586.857 57.7310  18
   0   3  13 482.703 54.6408  17
   0   3  13 502.310 49.2413  28
   0   3  13 468.410 50.8148  36
   0   3  13 595.776 47.2427  35
   0   3  13 454.379 52.0600  40
   0   3  13 498.846 46.8497  41
   0   3  14 24771.3 581.445  36
   0   3  14 26706.3 572.438  35
   0   3  14 26108.4 580.882  22
   0   3  14 26207.4 572.254  20
   0   3  14 27128.9 583.747  19
   0   3  14 25703.0 573.821  14
   0   3  14 26332.2 572.202  30
   0   3  14 26646.5 591.620  29
   0   3  14 26612.2 583.406  28
   0   3  14 26850.2 579.868  41
   0   3  15 94.4205 27.5342  20
   0  -4  16 63.0207 17.8893  33
   0  -4  15 937.924 50.3751  16
   0  -4  15 884.461 47.3215  17
   0  -4  15 986.300 53.3269  33
   0  -4  14 1629.40 73.8683  16
   0  -4  14 1496.80 73.1678  17
   0  -4  14 1663.54 77.8737  33
   0  -4  14 1674.89 76.3743  34
   0  -4  13 940.761 62.2773  40
   0  -4  13 843.647 58.6790  34
   0  -4  13 870.958 57.9721  16
   0  -4  13 865.681 61.6189  33
   0  -4  13 902.462 62.4451  32
   0  -4  12 356.540 46.8774  40
   0  -4  12 260.905 40.8512  17
   0  -4  12 361.006 43.7470  34
   0  -4  12 397.018 46.7450  32
   0  -4  12 361.512 46.1210  33
   0  -4  12 372.630 40.4282  15
   0  -4  12 361.243 42.5809  16
   0  -4  11 221.517 42.7670  40
   0  -4  11 230.763 38.6451  17
   0  -4  11 204.270 38.0185  34
   0  -4  11 295.132 43.2678  32
   0  -4  11 273.571 43.0077  33
   0  -4  11 244.773 36.9270  16
   0  -4  11 210.964 34.4867  15
   0  -4  10 41.0187 33.8476  40
   0  -4  10-6.41962 24.4767  15
   0  -4  10 28.0488 25.7223  16
   0  -4  10-9.94676 27.8494  17
   0  -4  10 15.7870 30.5889  33
   0  -4  10 24.4451 29.3144  34
   0  -4  10 23.2750 30.4239  32
   0  -4   9 386.559 44.0403  40
   0  -4   9 310.629 35.5272  15
   0  -4   9 457.474 44.3892  34
   0  -4   9 380.195 39.9550  17
   0  -4   9 397.097 39.4836  16
   0  -4   9 452.094 45.6259  33
   0  -4   9 421.485 45.2020  32
   0  -4   8 224.593 30.6813  16
   0  -4   8 161.092 30.4089  17
   0  -4   8 187.447 29.1517  18
   0  -4   8 168.136 35.4445  40
   0  -4   8 185.458 26.2824  39
   0  -4   8 168.041 32.1035  32
   0  -4   8 247.848 34.9332  34
   0  -4   7 10.1674 22.3583  34
   0   4  -7-9.31064 14.1500   2
   0  -4   7 5.59569 19.5706  18
   0  -4   7 14.4217 24.2035  40
   0  -4   7 11.0650 19.9289  21
   0  -4   7 12.7308 19.2979  16
   0  -4   7 14.3645 19.9283  15
   0  -4   7 54.8884 19.6877  39
   0  -4   6 588.965 34.8784  18
   0   4  -6 581.060 30.3773  12
   0  -4   6 717.466 36.9413  21
   0  -4   6 588.632 32.8922  19
   0  -4   6 672.389 42.4001  34
   0  -4   6 682.919 40.5116  32
   0   4  -6 585.004 30.7650   2
   0  -4   6 576.078 39.7023  40
   0  -4   6 626.687 38.6806  16
   0  -4   6 586.368 34.6924  15
   0   4  -5 689.981 30.6717  11
   0  -4   5 765.388 34.9311  21
   0  -4   5 696.642 32.1420  19
   0  -4   5 717.958 39.4834  32
   0  -4   5 664.813 34.3642  15
   0   4  -5 711.625 32.9061   2
   0  -4   5 712.457 38.7885  40
   0   4  -5 701.376 29.4673  26
   0   4  -4 432.460 22.8433  26
   0   4  -4 387.498 23.5385  11
   0  -4   4 445.426 25.1656  21
   0  -4   4 390.021 22.5143  19
   0  -4   4 425.801 29.5899  40
   0   4  -4 389.959 24.9160   2
   0  -4   4 401.121 25.3099  15
   0  -4   4 380.344 20.9563   5
   0  -4   4 404.687 23.7834   6
   0   4  -3 3372.24 81.0926  11
   0  -4   3 3628.80 80.2442  21
   0  -4   3 3320.48 82.3235  40
   0   4  -3 3455.16 83.0462   2
   0  -4   3 3415.45 82.5152   6
   0   4  -3 3538.26 80.9941  26
   0  -4   3 3148.09 80.7059  15
   0   4  -2 3706.56 87.3145  26
   0   4  -2 3769.92 89.3469   2
   0  -4   2 3610.95 85.4940  40
   0  -4   2 3447.31 84.7111  15
   0  -4   2 3606.78 88.8142   6
   0   4  -2 3681.57 88.2462  11
   0   4  -1 933.233 32.3554   2
   0   4  -1 912.286 32.1234  11
   0   4  -1 963.237 31.6752  26
   0  -4   1 929.295 33.2984   6
   0  -4   1 898.586 26.9178  40
   0   4   0 3568.72 83.0646   2
   0   4   0 3469.54 82.7788  11
   0   4   0 3444.02 81.6993  26
   0   4   1 3270.30 77.3222   2
   0   4   1 3287.68 76.7533  26
   0   4   1 3107.47 77.4244  12
   0   4   1 3287.20 78.2819  11
   0   4   2 3547.65 80.1893   2
   0   4   2 3346.57 74.0367  38
   0   4   2 3228.50 75.4992  37
   0   4   2 3355.60 78.7966  26
   0   4   2 3402.80 81.5319  11
   0   4   2 3414.78 80.4763  12
   0   4   3 42230.2 841.835  11
   0   4   3 41425.1 839.844  12
   0   4   3 41165.2 838.986  37
   0   4   3 42459.6 836.517  38
   0   4   3 42807.5 836.449  35
   0   4   3 43128.8 838.738  26
   0   4   3 41220.4 838.680   2
   0   4   3 42685.6 834.716  31
   0   4   3 41806.1 838.217  19
   0   4   3 42959.4 837.319  20
   0   4   4 3850.66 84.7598  31
   0   4   4 3631.61 86.4131  12
   0   4   4 3798.74 96.0378  13
   0   4   4 3685.99 88.9629  11
   0   4   4 3483.23 90.3337  36
   0   4   4 3831.36 89.6982  37
   0   4   4 3671.92 86.1519  38
   0   4   4 3747.14 93.7636  18
   0   4   4 3732.90 87.0601  20
   0   4   4 3722.66 81.8830  21
   0   4   4 3713.05 89.0371  19
   0   4   4 3752.37 84.7090  26
   0   4   4 3548.51 80.5218   1
   0   4   4 3748.10 84.7136  40
   0   4   4 3694.75 85.7151  35
   0   4   5 19315.5 388.743  31
   0   4   5 18566.1 384.964  26
   0   4   5 18334.0 385.953  12
   0   4   5 20248.4 396.365  37
   0   4   5 19143.6 393.125  39
   0   4   5 18896.5 390.291  38
   0   4   5 18947.5 399.289  18
   0   4   5 19099.3 394.596  19
   0   4   5 19309.9 386.589  21
   0   4   5 20008.5 392.661  20
   0   4   5 18790.1 389.951  40
   0   4   5 18426.8 396.620  36
   0   4   5 19544.1 390.211  35
   0   4   6 115526. 2334.10  40
   0   4   6 119918. 2347.41  13
   0   4   6 119608. 2335.92  30
   0   4   6 119350. 2338.40  14
   0   4   6 116922. 2329.23  15
   0   4   6 117397. 2331.26  31
   0   4   6 123050. 2340.05  37
   0   4   6 115362. 2332.70  38
   0   4   6 116899. 2336.15  39
   0   4   6 118368. 2344.19  18
   0   4   6 118463. 2329.94  21
   0   4   6 121728. 2335.84  20
   0   4   6 120547. 2339.76  19
   0   4   6 118604. 2333.00  35
   0   4   6 115146. 2341.71  36
   0   4   7 665.680 34.2428  30
   0   4   7 617.389 42.3630  29
   0   4   7 631.970 29.7224  15
   0   4   7 615.150 35.4867  14
   0   4   7 690.109 39.1392  33
   0   4   7 708.157 33.2442  31
   0   4   7 695.230 36.5056  40
   0   4   7 624.438 40.6069  13
   0   4   7 588.764 39.1389  22
   0   4   7 683.901 38.3060  37
   0   4   7 631.512 33.1662  38
   0   4   7 613.473 33.6018  39
   0   4   7 639.948 42.3734  18
   0   4   7 648.332 34.4530  16
   0   4   7 648.368 41.9637  17
   0   4   7 653.840 35.1410  20
   0   4   7 718.807 39.9325  19
   0   4   7 642.360 31.0936  21
   0   4   7 571.412 39.0727  36
   0   4   7 677.948 33.3135  35
   0   4   8 1781.66 61.3545  30
   0   4   8 1954.37 74.0839  28
   0   4   8 1758.52 71.3016  29
   0   4   8 1731.08 58.8140  31
   0   4   8 1790.83 63.5334  14
   0   4   8 1613.20 55.4237  15
   0   4   8 1777.83 66.4230  33
   0   4   8 1757.48 66.6873  41
   0   4   8 1742.65 63.8307  40
   0   4   8 1663.10 67.9754  13
   0   4   8 1741.58 67.5109  22
   0   4   8 1756.69 64.9352  37
   0   4   8 1728.32 61.3958  39
   0   4   8 1744.64 61.6903  16
   0   4   8 1786.30 70.3302  17
   0   4   8 1808.10 71.2172  18
   0   4   8 1786.74 61.9848  20
   0   4   8 1739.44 57.3903  21
   0   4   8 1658.58 65.1790  19
   0   4   8 1751.56 60.6487  35
   0   4   9 1761.84 77.0587  29
   0   4   9 1696.20 73.5255  28
   0   4   9 1677.91 64.6636  14
   0   4   9 1604.27 58.3059  15
   0   4   9 1696.33 69.0132  33
   0   4   9 1567.31 67.1470  41
   0   4   9 1768.64 73.9644  13
   0   4   9 1549.26 68.1740  22
   0   4   9 1705.38 64.0145  39
   0   4   9 1787.40 62.8787  38
   0   4   9 1757.08 68.2338  37
   0   4   9 1624.56 73.0544  18
   0   4   9 1691.27 64.0612  16
   0   4   9 1689.16 72.8979  17
   0   4   9 1691.18 71.5554  36
   0   4   9 1755.11 62.2857  35
   0   4   9 1716.14 59.9205  21
   0   4   9 1742.49 69.5633  19
   0   4   9 1802.99 64.9331  20
   0   4  10 1803.03 73.3081  40
   0   4  10 1699.55 72.0881  41
   0   4  10 1693.55 74.0394  22
   0   4  10 1674.72 71.8892  37
   0   4  10 1801.35 68.3374  39
   0   4  10 1765.12 67.8334  38
   0   4  10 1736.70 78.5077  17
   0   4  10 1670.63 68.1605  16
   0   4  10 1673.14 78.1850  18
   0   4  10 1810.33 75.1417  33
   0   4  10 1825.71 79.0074  13
   0   4  10 1823.32 71.2531  14
   0   4  10 1766.66 79.3030  28
   0   4  10 1747.25 68.1679  30
   0   4  10 1806.44 66.6028  31
   0   4  10 1821.80 81.5664  29
   0   4  10 1831.56 68.2304  35
   0   4  10 1610.30 75.7750  36
   0   4  11 947.497 61.4080  28
   0   4  11 1030.68 58.3327  41
   0   4  11 899.633 56.7171  40
   0   4  11 991.242 50.0280  21
   0   4  11 926.979 57.1153  22
   0   4  11 962.419 52.8031  39
   0   4  11 952.787 58.2523  37
   0   4  11 961.115 52.7528  38
   0   4  11 991.199 62.7848  18
   0   4  11 897.963 61.0934  17
   0   4  11 928.462 50.9330  30
   0   4  11 984.171 51.8504  31
   0   4  11 1028.66 65.5154  29
   0   4  11 999.381 54.9056  14
   0   4  11 874.030 58.6281  13
   0   4  11 934.121 50.4724  35
   0   4  11 897.985 58.9911  36
   0   4  11 1010.93 60.0610  19
   0   4  11 1045.89 54.9512  20
   0   4  12 177.026 36.6687  36
   0   4  12 45.1366 25.3533  35
   0   4  12 23.8542 36.8766  18
   0   4  12 31.6882 29.9584  13
   0   4  12 29.1907 25.9248  22
   0   4  12 6.86547 33.7411  19
   0   4  12 17.4713 25.8561  20
   0   4  12 32.1296 23.5573  21
   0   4  12 44.5378 34.1292  29
   0   4  12 15.3116 23.3859  30
   0   4  12 22.7490 26.6634  41
   0   4  12 15.6307 31.4142  40
   0   4  12 21.0448 29.3384  28
   0   4  12 30.9215 24.7816  39
   0   4  12 7.64311 26.0634  38
   0   4  12 16.1139 28.2260  37
   0   4  12 40.0270 26.5650  14
   0   4  13 10848.4 284.438  13
   0   4  13 10351.6 269.568  14
   0   4  13 10800.4 279.112  22
   0   4  13 11141.2 269.658  20
   0   4  13 11067.8 278.182  19
   0   4  13 10778.0 266.357  30
   0   4  13 11278.7 290.733  29
   0   4  13 10998.7 276.213  41
   0   4  13 11146.6 284.706  28
   0   4  13 10948.1 267.916  35
   0   4  13 10700.1 280.658  36
   0   4  13 11208.5 279.489  37
   0   4  13 11171.0 270.067  38
   0   4  14 11606.0 292.984  29
   0   4  14 11421.2 273.660  30
   0   4  14 11320.7 283.391  19
   0   4  14 10989.4 273.115  20
   0   4  14 11280.0 286.207  28
   0   4  14 11255.4 279.476  41
   0   4  14 10875.4 275.654  14
   0   4  14 11081.2 282.204  22
   0   4  14 10836.0 282.557  36
   0   4  15 532.062 41.7872  30
   0   4  15 457.304 45.5847  29
   0   4  15 528.843 45.3397  28
   0   4  15 540.048 42.7057  14
   0   4  15 472.330 43.0839  22
   0   4  15 470.190 41.9235  41
   0   4  15 499.591 46.2414  36
   0   4  15 488.281 41.8583  20
   0  -5  15 365.197 32.1625  33
   0  -5  14 270.294 34.3207  33
   0  -5  14 273.385 34.2159  34
   0  -5  14 261.315 32.0133  16
   0  -5  13 1671.65 79.8320  32
   0  -5  13 1723.81 81.9622  33
   0  -5  13 1514.86 74.2014  17
   0  -5  13 1586.14 76.2436  16
   0  -5  13 1579.63 77.2376  34
   0  -5  12 4329.55 144.350  16
   0  -5  12 4386.27 146.381  17
   0  -5  12 4673.37 146.955  40
   0  -5  11 272.113 42.2990  40
   0  -5  11 280.464 40.1677  34
   0  -5  11 250.317 41.1424  32
   0  -5  11 285.638 42.2833  33
   0  -5  11 183.533 34.0867  16
   0  -5  11 240.450 34.9305  15
   0  -5  11 272.140 41.1037  17
   0  -5  10 625.536 53.9248  40
   0  -5  10 697.509 58.5400  33
   0  -5  10 742.268 57.4590  32
   0  -5  10 658.512 52.2379  16
   0  -5  10 619.087 55.1980  17
   0  -5  10 613.731 47.5772  15
   0  -5  10 670.316 54.2745  34
   0  -5   9 241.764 38.2863  17
   0  -5   9 294.210 34.0438  15
   0  -5   9 302.062 38.5837  16
   0  -5   9 218.297 39.6013  40
   0  -5   9 242.015 38.5854  32
   0  -5   9 339.569 41.3672  34
   0  -5   9 283.475 43.8657  33
   0  -5   8 320.673 32.7417  15
   0  -5   8 363.069 38.9757  16
   0  -5   8 322.114 39.7295  40
   0  -5   8 384.190 40.1594  32
   0  -5   8 317.092 38.5118  34
   0   5  -7 53.0654 17.3083   2
   0  -5   7 86.4740 27.5328  32
   0  -5   7 75.8686 27.3557  34
   0  -5   7 58.2328 25.5907  40
   0  -5   6 497.783 33.2199  18
   0  -5   6 491.537 38.0234  16
   0  -5   6 444.534 32.7389  15
   0   5  -6 533.558 31.1803  12
   0   5  -6 531.082 31.8718   2
   0  -5   5 137.546 23.9138  40
   0   5  -5 189.491 21.3970   2
   0   5  -5 143.507 20.1392  12
   0   5  -5 188.093 18.3414  26
   0  -5   5 164.338 21.1719  15
   0   5  -5 159.137 19.3069  11
   0  -5   4 1852.55 57.0455   6
   0   5  -4 1694.53 56.3877   2
   0   5  -4 1629.87 55.0282  12
   0   5  -4 1724.27 54.4698  11
   0   5  -4 1787.19 54.4116  26
   0  -5   4 1672.52 57.8515  40
   0  -5   4 1643.32 54.6932  15
   0  -5   3 1353.34 47.3914   6
   0   5  -3 1384.30 47.9879   2
   0   5  -3 1398.89 46.4197  11
   0   5  -3 1379.39 45.6767  26
   0  -5   3 1277.01 45.7424  40
   0  -5   3 1247.02 42.9668  15
   0  -5   2 26338.9 512.664   6
   0   5  -2 26482.3 511.539   2
   0   5  -2 25578.7 509.721  11
   0   5  -2 26509.7 509.400  26
   0  -5   2 23063.2 502.248  15
   0  -5   2 23905.1 503.628  40
   0  -5   1 22.6025 15.8298   6
   0   5  -1 0.71916 15.1898   2
   0   5  -1 28.7017 13.3093  26
   0   5  -1 48.2521 15.0020  11
   0  -5   1 33.8516 9.31531  15
   0  -5   1 36.2651 11.1682  40
   0   5   0 6706.88 149.807  11
   0   5   0 6878.63 149.896   2
   0   5   0 6502.82 147.822  26
   0   5   1 3701.63 91.7446  11
   0   5   1 3749.59 91.7427  12
   0   5   1 3759.35 90.5951  26
   0   5   1 3843.20 91.7545   2
   0   5   2 1418.36 44.6195  12
   0   5   2 1457.71 45.5989  11
   0   5   2 1335.04 37.2496  37
   0   5   2 1460.81 43.3968  26
   0   5   2 1481.03 44.4800   2
   0   5   3 1180.39 31.8253  31
   0   5   3 1177.50 38.2644  26
   0   5   3 1226.28 40.6689  12
   0   5   3 1175.24 41.3383  11
   0   5   3 1162.82 33.8757  20
   0   5   3 1216.80 34.9086  38
   0   5   3 1103.61 35.2135  37
   0   5   3 1209.71 39.4239   2
   0   5   4 14141.4 294.864   2
   0   5   4 14305.8 294.578  26
   0   5   4 14368.4 298.899  11
   0   5   4 14204.5 296.690  12
   0   5   4 14312.7 295.489  37
   0   5   4 14088.3 298.869  36
   0   5   4 14441.1 292.517  38
   0   5   4 14014.4 289.418  31
   0   5   4 14312.7 292.524  35
   0   5   4 13901.2 292.582  20
   0   5   4 14076.0 294.246  19
   0   5   5 1258.55 39.4804  26
   0   5   5 1196.97 40.9213  12
   0   5   5 1210.29 50.2401  13
   0   5   5 1131.75 42.5786  11
   0   5   5 1202.31 43.0781  37
   0   5   5 1180.77 40.9526  38
   0   5   5 1151.63 37.4686  31
   0   5   5 1202.90 34.7359  21
   0   5   5 1312.36 41.9344  20
   0   5   5 1210.03 43.5331  19
   0   5   5 1374.87 41.9730  35
   0   5   5 1244.24 46.8633  36
   0   5   6 164054. 3332.90  13
   0   5   6 169888. 3316.88  38
   0   5   6 173326. 3322.37  37
   0   5   6 171653. 3320.35  30
   0   5   6 164139. 3313.37  31
   0   5   6 169750. 3318.42  20
   0   5   6 165518. 3309.99  21
   0   5   6 169528. 3321.93  19
   0   5   6 171145. 3326.42  36
   0   5   6 169753. 3316.63  35
   0   5   7 20467.4 435.058  40
   0   5   7 20955.9 452.516  13
   0   5   7 21026.8 437.977  30
   0   5   7 21244.0 442.793  14
   0   5   7 20337.0 432.067  31
   0   5   7 20876.4 435.251  38
   0   5   7 21826.5 442.240  37
   0   5   7 20123.9 434.459  35
   0   5   7 20909.8 445.077  36
   0   5   7 20998.3 429.325  21
   0   5   7 21228.6 437.401  20
   0   5   7 21445.7 442.183  19
   0   5   7 21063.9 449.015  18
   0   5   8 27991.4 614.567  13
   0   5   8 28740.7 613.303  22
   0   5   8 29929.3 606.229  19
   0   5   8 28198.2 590.957  21
   0   5   8 29701.7 600.608  20
   0   5   8 29237.2 595.708  31
   0   5   8 28874.0 600.111  30
   0   5   8 29702.1 605.312  14
   0   5   8 28473.4 598.962  40
   0   5   8 29147.2 613.756  18
   0   5   9 83.3137 26.9416  28
   0   5   9 48.9552 24.4716  13
   0   5   9 35.3923 19.2637  39
   0   5   9 20.5986 19.0865  37
   0   5   9 47.0270 19.0791  38
   0   5   9 59.0767 19.6535  20
   0   5   9 19.4629 14.1520  21
   0   5   9 39.6105 22.4204  19
   0   5   9 42.0451 24.6452  29
   0   5   9 16.7753 16.7800  30
   0   5   9 55.2918 23.0268  36
   0   5   9 51.6343 18.5163  35
   0   5   9 37.2557 20.4721  41
   0   5  10 195.160 30.9536  36
   0   5  10 208.424 25.8227  35
   0   5  10 237.192 38.1979  18
   0   5  10 149.689 30.7283  13
   0   5  10 158.685 27.1336  22
   0   5  10 200.475 31.3771  19
   0   5  10 162.039 25.8881  20
   0   5  10 203.233 27.5859  14
   0   5  10 248.797 35.3955  28
   0   5  10 183.246 34.2325  29
   0   5  10 210.206 25.9155  30
   0   5  10 208.807 25.5408  31
   0   5  10 207.082 29.4616  37
   0   5  10 214.229 27.4065  38
   0   5  10 236.254 27.9379  39
   0   5  10 177.099 29.2305  41
   0   5  10 233.956 31.1104  40
   0   5  11 133.674 30.2496  36
   0   5  11 73.1218 24.7895  35
   0   5  11 109.009 29.9041  13
   0   5  11 103.567 27.9922  22
   0   5  11 87.0435 21.5347  21
   0   5  11 140.539 26.8326  20
   0   5  11 105.047 31.4810  19
   0   5  11 125.970 25.1625  14
   0   5  11 99.1940 31.9613  28
   0   5  11 135.888 25.3062  31
   0   5  11 121.143 26.4209  30
   0   5  11 104.275 34.9045  29
   0   5  11 98.2279 26.3054  38
   0   5  11 181.545 30.2256  37
   0   5  11 100.334 29.0395  41
   0   5  12 116.364 26.5037  35
   0   5  12 48.9841 29.3983  36
   0   5  12 62.1665 29.1005  13
   0   5  12 35.0550 25.8067  22
   0   5  12 54.3000 23.0549  21
   0   5  12 78.4132 26.8416  20
   0   5  12 67.0521 31.9762  19
   0   5  12 55.4975 25.4361  14
   0   5  12 54.8024 32.0081  28
   0   5  12 75.8387 23.3622  30
   0   5  12 70.6571 34.4217  29
   0   5  12 55.8875 27.8268  37
   0   5  12 95.8350 27.2844  38
   0   5  12 60.1576 28.5971  41
   0   5  13 22.9157 28.1583  36
   0   5  13 39.8922 26.1680  35
   0   5  13 121.800 32.0649  13
   0   5  13 38.5743 28.0596  22
   0   5  13 68.3272 29.2179  20
   0   5  13 7.02773 30.9203  19
   0   5  13 55.1769 26.1762  30
   0   5  13 48.8122 30.4606  29
   0   5  13 66.3175 28.8401  41
   0   5  13 27.7379 30.1255  28
   0   5  13 23.5392 26.3773  37
   0   5  13 57.8208 28.5235  14
   0   5  14 4209.29 128.884  30
   0   5  14 4208.68 144.338  29
   0   5  14 4033.44 129.954  20
   0   5  14 4313.36 143.046  28
   0   5  14 4203.13 135.243  41
   0   5  14 4195.41 133.721  14
   0   5  14 4059.78 136.622  22
   0   5  14 3975.48 137.012  36
   0   5  15 24.6418 21.9917  41
   0   5  15 42.5439 27.0587  36
   0   5  15 36.6149 26.0563  20
   0   5  15 39.4328 25.5322  28
   0   5  15 23.4355 22.0284  30
   0   5  15 27.5006 28.4830  29
   0   5  16 807.975 48.6189  28
   0  -6  15 38.6931 16.1743  33
   0  -6  14 808.710 46.0980  16
   0  -6  14 933.029 51.4521  33
   0  -6  13 374.911 38.2312  17
   0  -6  13 408.855 38.9043  16
   0  -6  13 436.735 41.1144  34
   0  -6  13 372.264 40.9306  33
   0  -6  13 413.853 40.3178  32
   0  -6  12 593.191 49.8832  17
   0  -6  12 713.831 54.0681  32
   0  -6  12 681.642 55.1061  33
   0  -6  12 743.397 54.9291  34
   0  -6  11 108.462 31.4274  16
   0  -6  11 109.113 33.1448  34
   0  -6  11 62.8271 31.3372  32
   0  -6  11 126.011 37.4548  33
   0  -6  11 116.178 32.7561  17
   0  -6  10 218.607 37.5322  17
   0  -6  10 239.103 39.3813  32
   0  -6  10 242.073 39.2013  34
   0  -6  10 195.760 40.7524  33
   0  -6  10 261.627 39.7026  40
   0  -6  10 285.957 39.4220  16
   0  -6  10 318.258 35.8508  15
   0  -6   9 1820.31 85.5478  34
   0  -6   9 1754.21 84.7851  17
   0  -6   9 1784.61 84.1753  16
   0  -6   9 1807.39 82.1017  40
   0  -6   9 1788.33 76.6390  15
   0  -6   9 1718.18 84.7798  32
   0  -6   9 1699.62 87.3556  33
   0  -6   8 334.658 40.5672  40
   0  -6   8 293.822 37.9276  16
   0  -6   8 354.838 34.7308  15
   0  -6   8 444.350 44.7100  32
   0  -6   8 362.323 43.6204  34
   0  -6   7 65.5002 24.5774  16
   0  -6   7 65.7809 27.5679  32
   0  -6   7 61.7989 27.9684  34
   0  -6   6 1.37503 17.0380  15
   0   6  -6 24.2141 16.9596   2
   0   6  -6-1.26603 17.6621  12
   0  -6   6 8.92235 22.5733  32
   0   6  -5 240.245 23.0368  26
   0  -6   5 276.885 23.9136  15
   0   6  -5 263.771 23.6945  11
   0   6  -5 260.305 25.2723   2
   0   6  -4 1894.98 62.9421   2
   0   6  -4 1895.52 60.2680  26
   0  -6   4 1809.31 58.2348  15
   0  -6   4 1815.40 62.3573   6
   0   6  -4 1848.12 62.1420  12
   0   6  -4 1751.58 59.7021  11
   0   6  -3 4152.19 105.531  26
   0   6  -3 4171.75 107.595  12
   0   6  -3 3875.34 105.048  11
   0   6  -3 4315.64 109.042   2
   0  -6   3 4236.35 109.402   6
   0   6  -2 52.5439 18.1595  12
   0   6  -2 73.9545 18.0705  26
   0   6  -2 54.5853 18.6463  11
   0   6  -2 70.5592 20.3043   2
   0  -6   2 49.1695 20.2716   6
   0   6  -1 13578.1 288.070   2
   0   6  -1 13229.8 287.116  12
   0   6  -1 13443.1 286.534  11
   0  -6   1 13235.8 289.474   6
   0   6  -1 13529.9 285.934  26
   0   6   0 101866. 1988.35   2
   0   6   0 100747. 1988.07  11
   0   6   0 100729. 1987.90  12
   0  -6   0 99453.7 1990.71   6
   0   6   0 99598.5 1986.15  26
   0   6   1 12592.9 266.604  26
   0   6   1 12523.8 268.044  11
   0   6   1 12124.1 267.033  12
   0   6   1 12740.1 267.703   2
   0   6   2 4592.52 108.905  26
   0   6   2 4552.94 111.678  11
   0   6   2 4559.93 110.607  12
   0   6   2 4299.50 97.9607  37
   0   6   2 4746.83 110.567   2
   0   6   3 166.425 19.7989   2
   0   6   3 202.332 23.3725  11
   0   6   3 166.176 20.9596  12
   0   6   3 151.117 18.6847  26
   0   6   3 172.077 13.3425  20
   0   6   3 135.801 14.3384  37
   0   6   4 30.6903 13.5697  37
   0   6   4 56.9835 16.6234   2
   0   6   4 28.8051 18.1723  11
   0   6   4 44.7181 11.9330  20
   0   6   4 70.3854 15.7325  26
   0   6   4 38.9831 17.5776  12
   0   6   4 31.3694 16.1096  36
   0   6   5 6910.69 176.546  13
   0   6   5 7344.23 169.581  11
   0   6   5 7216.70 165.802  12
   0   6   5 7261.79 163.349   2
   0   6   5 7381.50 164.251  26
   0   6   5 7139.89 162.027  20
   0   6   5 7398.85 164.330  19
   0   6   5 7250.54 164.365  37
   0   6   5 7571.82 162.865  38
   0   6   5 7538.80 162.567  35
   0   6   5 7093.98 168.397  36
   0   6   6 2536.18 71.0837  38
   0   6   6 2489.75 73.7288  37
   0   6   6 2530.97 69.4396  26
   0   6   6 2556.64 70.8927  35
   0   6   6 2554.34 78.9586  36
   0   6   6 2548.07 71.9655  20
   0   6   6 2536.26 74.0110  19
   0   6   6 2564.33 84.8945  13
   0   6   7 3379.20 105.231  13
   0   6   7 3310.71 91.0693  30
   0   6   7 3127.59 93.2083  14
   0   6   7 3150.34 84.0878  31
   0  -6  -7 2970.15 86.0839   6
   0   6   7 2980.55 90.4260  37
   0   6   7 3212.83 88.0146  38
   0   6   7 3255.31 89.0058  20
   0   6   7 3337.29 93.0295  19
   0   6   7 3523.81 98.6392  36
   0   6   7 3254.73 88.3138  35
   0   6   8 5655.76 142.134  20
   0   6   8 5600.01 145.413  19
   0   6   8 5755.81 147.869  14
   0   6   8 5666.82 140.214  38
   0   6   8 5455.88 135.552  31
   0   6   8 5682.87 149.941  36
   0   6   8 5369.20 155.087  13
   0   6   9 1266.60 64.5664  13
   0   6   9 1099.29 58.6210  22
   0   6   9 1156.91 51.5070  20
   0   6   9 1139.68 55.0399  19
   0   6   9 1176.56 54.9779  14
   0   6   9 1189.28 50.9713  38
   0   6   9 1107.86 54.1462  37
   0   6   9 1111.16 47.5854  31
   0   6   9 1104.24 51.0853  30
   0   6   9 1098.49 61.4192  29
   0   6   9 1139.36 64.3510  28
   0   6   9 1301.29 61.3465  41
   0   6   9 1145.98 56.7927  36
   0   6   9 1128.97 50.2875  35
   0   6  10 8094.55 221.597  13
   0   6  10 8077.62 217.560  22
   0   6  10 8177.52 208.575  19
   0   6  10 8473.43 205.266  20
   0   6  10 8138.27 209.603  14
   0   6  10 8215.81 207.183  37
   0   6  10 8481.70 204.459  38
   0   6  10 8026.33 197.678  31
   0   6  10 8426.94 205.246  30
   0   6  10 8298.74 225.231  28
   0   6  10 8222.36 223.895  29
   0   6  10 8553.26 217.056  41
   0   6  10 8325.66 202.935  35
   0   6  10 8402.32 214.695  36
   0   6  11 2188.57 94.4905  13
   0   6  11 2090.00 90.6077  22
   0   6  11 2228.05 88.3265  19
   0   6  11 2186.18 82.3542  20
   0   6  11 2138.70 78.0321  31
   0   6  11 2242.17 82.3277  30
   0   6  11 2327.39 98.9697  29
   0   6  11 2316.68 99.4362  28
   0   6  11 2266.20 85.9952  37
   0   6  11 2216.76 82.4995  38
   0   6  11 2230.15 90.3775  36
   0   6  11 2085.60 80.3394  35
   0   6  11 2024.52 87.2225  41
   0   6  11 2094.35 84.7096  14
   0   6  12 194.895 32.4587  14
   0   6  12 154.010 32.5006  22
   0   6  12 106.532 27.7800  20
   0   6  12 101.804 32.5447  19
   0   6  12 153.217 28.4495  30
   0   6  12 153.591 37.7637  29
   0   6  12 144.952 29.8274  37
   0   6  12 184.235 37.9778  28
   0   6  12 165.100 30.0576  35
   0   6  12 205.890 35.0700  36
   0   6  12 173.679 33.3306  41
   0   6  13 4651.13 143.661  14
   0   6  13 4653.06 154.170  13
   0   6  13 4609.31 150.226  22
   0   6  13 4889.56 142.687  20
   0   6  13 4346.48 153.701  29
   0   6  13 4786.59 139.286  30
   0   6  13 4568.44 145.465  37
   0   6  13 4728.14 150.473  36
   0   6  13 4514.05 154.702  28
   0   6  13 4812.49 147.931  41
   0   6  14 1718.30 72.3557  30
   0   6  14 1702.07 83.9171  29
   0   6  14 1791.17 77.5862  20
   0   6  14 1733.23 83.8546  28
   0   6  14 1607.20 79.2878  36
   0   6  14 1700.73 76.7708  14
   0   6  14 1662.01 82.0078  13
   0   6  14 1647.30 79.6604  22
   0   6  14 1689.84 78.2000  41
   0   6  15 3012.35 105.102  41
   0   6  15 2994.76 108.893  36
   0   6  15 3105.21 114.311  29
   0   6  15 3151.58 101.838  30
   0   6  15 3140.02 105.380  20
   0   6  16 86.5990 22.2262  41
   0   6  16 52.8232 21.4123  14
   0   6  16 83.0081 23.4747  28
   0   6  16 56.5974 20.5238  22
   0   6  16 74.1026 24.5380  29
   0  -7  14 189.767 24.6450  33
   0  -7  13 7.87204 19.1613  16
   0  -7  13-1.58426 20.8369  32
   0  -7  13-14.7799 22.5667  33
   0  -7  13-1.68804 22.2712  34
   0  -7  13-5.70270 18.5153  17
   0  -7  12 330.999 39.6051  34
   0  -7  12 336.024 38.9314  32
   0  -7  12 380.677 41.5391  33
   0  -7  12 322.229 36.0529  17
   0  -7  12 356.568 37.8419  16
   0  -7  11 78.6071 30.3476  34
   0  -7  11 52.3222 28.6451  32
   0  -7  11 29.0283 30.5731  33
   0  -7  10 329.401 40.4909  16
   0  -7  10 306.791 42.9233  34
   0  -7  10 346.517 46.0562  33
   0  -7  10 246.832 38.8999  32
   0  -7  10 322.047 40.6351  17
   0  -7   9 104.459 33.9665  16
   0  -7   9 103.945 32.1127  32
   0  -7   9 48.2876 31.4397  33
   0  -7   9 129.287 35.1731  34
   0  -7   9 56.2400 28.9219  17
   0  -7   8 16977.0 401.479  16
   0  -7   8 16751.9 399.696  32
   0  -7   8 17955.1 408.569  34
   0  -7   7 49.8008 29.5156  34
   0  -7   7 24.2143 27.4019  32
   0   7  -7 132.202 24.9341   2
   0  -7   7 43.1154 26.4122  16
   0   7  -6 10820.4 247.761  12
   0  -7   6 10454.2 258.573  32
   0   7  -6 10706.5 248.909   2
   0  -7   6 10249.2 259.672  16
   0   7  -5 4788.51 126.384  11
   0   7  -5 4724.38 127.852  12
   0  -7   5 4635.20 135.126  32
   0   7  -4 2623.16 80.4703  26
   0   7  -4 2660.33 83.7005   2
   0   7  -4 2629.99 83.6529  12
   0   7  -3 12.5442 17.8975   2
   0  -7   3 68.9011 20.0249   6
   0   7  -3 34.0037 16.2173  26
   0   7  -2 8038.54 186.846  11
   0   7  -2 7698.93 186.515  12
   0  -7   2 8228.95 190.985   6
   0   7  -2 7847.94 184.830  26
   0   7  -2 8161.43 188.860   2
   0   7  -1 2806.11 85.3131  12
   0   7  -1 3072.99 87.0634  11
   0  -7   1 3043.65 89.6618   6
   0   7  -1 3163.03 86.4279  26
   0   7  -1 3040.16 87.9100   2
   0   7   0 8153.71 192.723  11
   0   7   0 8323.22 193.197  12
   0  -7   0 8705.60 198.254   6
   0   7   0 8371.08 191.885  26
   0   7   0 8646.58 194.687   2
   0   7   1 7368.79 170.336  12
   0   7   1 7238.83 170.833  11
   0  -7  -1 7130.79 173.513   6
   0   7   1 7008.33 167.684  26
   0   7   1 7672.94 171.103   2
   0   7   2 1565.24 57.1770  11
   0   7   2 1709.45 57.5137  12
   0  -7  -2 1611.61 59.8865   6
   0   7   2 1664.04 56.0741  26
   0   7   2 1673.47 56.8389   2
   0   7   3 12386.4 270.061   2
   0   7   3 12785.5 272.497  12
   0   7   3 12808.1 274.151  11
   0  -7  -3 12000.6 274.960   6
   0   7   3 12976.8 270.946  26
   0   7   3 12000.9 263.080  36
   0   7   4 14023.0 302.850  11
   0   7   4 14069.9 300.370  12
   0   7   4 14001.0 297.965  26
   0   7   4 14556.8 299.339   2
   0   7   5 7751.48 192.798  13
   0   7   5 8082.27 182.612  12
   0   7   5 8303.04 186.680  11
   0   7   5 7789.72 175.323  37
   0   7   5 7664.84 180.661  36
   0   7   5 7823.70 173.588  20
   0   7   5 7994.81 180.452  26
   0  -7  -5 7524.97 184.260   6
   0   7   6 8126.03 204.931  13
   0   7   6 8525.60 195.111  11
   0   7   6 8526.58 189.440  37
   0   7   6 8466.49 186.781  20
   0   7   6 8420.25 194.228  36
   0  -7  -6 7802.50 193.080   6
   0   7   6 8142.05 188.146  26
   0  -7  -7 25.9539 17.1915   6
   0   7   7 34.2825 15.4710  30
   0   7   7 50.9831 15.9932  20
   0   7   7 35.1039 18.6572  14
   0   7   7 56.9739 16.8580  37
   0   7   7 35.7975 23.1933  13
   0   7   8 1353.33 55.8339  37
   0   7   8 1399.09 54.1805  20
   0   7   8 1387.91 56.7197  19
   0   7   8 1335.40 58.4775  36
   0   7   8 1355.27 53.6726  35
   0   7   8 1449.94 68.1632  13
   0   7   9 850.495 54.1943  22
   0   7   9 950.842 47.6004  37
   0   7   9 942.139 47.1793  30
   0   7   9 914.238 56.8475  29
   0   7   9 903.770 49.1517  14
   0   7   9 966.584 54.3656  41
   0   7   9 939.942 46.2701  35
   0   7   9 930.162 51.7581  36
   0   7   9 847.624 54.7547  13
   0   7  10 1462.06 75.0853  13
   0   7  10 1529.85 74.4342  22
   0   7  10 1543.96 63.9248  20
   0   7  10 1477.18 67.3040  19
   0   7  10 1542.00 76.0398  29
   0   7  10 1499.72 63.9043  30
   0   7  10 1551.68 80.2759  28
   0   7  10 1505.79 69.3992  14
   0   7  10 1553.63 72.3469  41
   0   7  10 1504.88 65.4020  37
   0   7  10 1596.68 71.7234  36
   0   7  10 1613.79 64.6179  35
   0   7  11 814.504 58.4295  13
   0   7  11 933.369 60.0496  22
   0   7  11 924.631 53.9415  37
   0   7  11 944.562 51.7054  20
   0   7  11 860.315 62.3669  29
   0   7  11 858.756 49.1919  30
   0   7  11 1069.74 67.1245  28
   0   7  11 861.549 53.8518  14
   0   7  11 1001.95 58.1779  36
   0   7  11 905.971 57.8873  41
   0   7  12 224.454 35.1297  36
   0   7  12 295.028 39.3043  13
   0   7  12 226.616 35.9618  22
   0   7  12 244.695 32.6611  20
   0   7  12 272.835 42.2372  29
   0   7  12 274.185 31.9948  30
   0   7  12 247.337 33.5782  14
   0   7  12 242.352 40.5480  28
   0   7  12 248.120 34.2028  37
   0   7  12 249.030 36.5762  41
   0   7  13 18.7692 26.1608  36
   0   7  13-27.0977 27.3176  13
   0   7  13 2.57933 26.0026  22
   0   7  13 17.5089 23.4161  20
   0   7  13-2.81991 28.7288  28
   0   7  13 7.36079 19.6067  30
   0   7  13-22.0128 29.3174  29
   0   7  13 9.31666 23.7291  41
   0   7  13 4.42333 23.4521  14
   0   7  13-8.44850 21.9617  37
   0   7  14 1177.70 66.8939  13
   0   7  14 1203.85 64.3870  14
   0   7  14 1155.43 66.1708  22
   0   7  14 1324.61 63.9593  20
   0   7  15 46.7971 24.8719  28
   0   7  15 63.1488 24.5923  22
   0   7  15 71.1160 24.2412  36
   0   7  15 70.6925 21.5848  30
   0   7  15 20.1112 24.0589  29
   0   7  15 43.3217 23.1159  41
   0   7  15 69.7686 23.2244  14
   0   7  16 128.372 23.9621  22
   0   7  16 96.1609 21.9903  41
   0   7  16 100.041 23.1076  28
   0   7  16 74.7893 21.6894  14
   0   7  16 62.8729 23.5471  29
   0  -8  13 894.855 45.8073  34
   0  -8  13 902.391 41.1904  16
   0  -8  13 968.782 48.6316  33
   0  -8  12 1957.86 77.5868  34
   0  -8  12 1686.30 70.2128  16
   0  -8  12 1655.41 68.0225  17
   0  -8  12 1882.10 72.0486  32
   0  -8  12 1839.47 78.1351  33
   0  -8  11 697.477 51.5531  34
   0  -8  11 747.415 50.1382  16
   0  -8  11 799.721 57.7651  33
   0  -8  11 693.364 49.9970  32
   0  -8  10 310.284 40.4376  32
   0  -8  10 327.643 44.2029  33
   0  -8  10 286.704 40.6053  34
   0  -8   9 234.575 37.2503  16
   0  -8   9 158.793 36.9967  34
   0  -8   9 243.275 42.2577  33
   0  -8   9 282.677 39.1099  32
   0  -8   9 253.514 37.4609  17
   0  -8   8 31646.8 674.017  34
   0  -8   8 30716.9 666.229  32
   0  -8   8 29654.3 666.143  16
   0   8  -8 30555.0 649.159   2
   0   8  -7 7.32900 21.5545   2
   0  -8   7-10.2967 32.5624  34
   0  -8   7 13.8247 26.4625  32
   0  -8   7 24.3158 29.5934  16
   0   8  -7-8.69394 22.5093  12
   0   8  -6 28.3639 24.5965   2
   0  -8   6 23.2668 26.2118  32
   0  -8   6 36.3239 31.6533  34
   0   8  -6 12.6263 22.6253  11
   0  -8   6 25.0067 24.3409  16
   0   8  -6 22.0034 22.7475  12
   0   8  -5 20368.5 435.091   2
   0  -8   5 19526.5 439.469  32
   0   8  -5 20309.5 433.862  12
   0   8  -5 19385.5 429.385  11
   0  -8   5 18578.2 441.469  16
   0   8  -5 20615.2 430.094  26
   0   8  -4 28.3888 17.2836  26
   0   8  -4 25.0800 19.2285  11
   0  -8   4 38.1742 19.3024   6
   0   8  -4 12.6645 19.8285   2
   0   8  -4 32.3827 20.6030  12
   0   8  -3 42.4368 19.4269  11
   0   8  -3 49.5741 20.0229  12
   0  -8   3 60.9388 21.1151   6
   0   8  -2 545.735 36.0189   2
   0   8  -2 511.097 35.8234  11
   0   8  -2 553.079 36.1202  12
   0  -8   2 607.317 38.2457   6
   0   8  -1 870.355 42.7945  26
   0   8  -1 886.494 44.2261  12
   0   8  -1 941.946 45.6186   2
   0   8   0 3016.43 89.8938  26
   0   8   0 3124.99 91.7026   2
   0   8   1 2071.10 69.0612  26
   0   8   1 2181.53 71.2651   2
   0   8   2 133.171 23.0187  12
   0   8   2 128.515 24.0879  11
   0   8   2 125.205 20.9574  26
   0   8   2 154.829 22.9535   2
   0   8   3 2622.21 80.6046   2
   0   8   3 2654.01 80.3293  26
   0   8   3 2596.62 81.6401  12
   0   8   3 2675.04 83.2735  11
   0   8   4 8909.20 206.865   2
   0   8   4 8853.17 206.105  26
   0   8   4 9304.17 212.173  11
   0   8   4 8817.80 208.444  12
   0   8   5 1897.82 64.3999  26
   0   8   5 1921.51 66.2753  12
   0   8   5 1955.85 69.4737  11
   0   8   6 228.301 23.2374  26
   0   8   6 139.384 28.4113  13
   0   8   7 11124.3 259.808  36
   0   8   7 11891.5 279.072  13
   0   8   8 629.647 37.8154  37
   0   8   8 674.655 41.3545  36
   0   8   8 726.967 38.0704  20
   0   8   8 689.185 42.8282  14
   0   8   8 706.227 50.4850  13
   0   8   9 2918.00 95.3125  37
   0   8   9 3057.30 101.544  36
   0   8   9 3050.91 94.1357  20
   0   8   9 3154.01 111.535  29
   0   8   9 2968.97 101.924  14
   0   8   9 3053.60 111.731  13
   0   8  10 1976.29 89.0874  13
   0   8  10 1956.81 88.2543  22
   0   8  10 1909.90 73.9500  20
   0   8  10 2145.59 82.4785  36
   0   8  10 2057.73 86.8267  41
   0   8  10 2060.97 89.7833  29
   0   8  10 1951.21 92.2229  28
   0   8  10 2094.86 82.3299  14
   0   8  10 1942.11 75.7553  37
   0   8  11 1218.75 69.5922  22
   0   8  11 1272.80 60.0730  20
   0   8  11 1385.25 68.4502  36
   0   8  11 1266.93 68.3780  41
   0   8  11 1271.39 75.3226  28
   0   8  11 1401.33 75.8786  29
   0   8  11 1246.35 61.5463  37
   0   8  11 1333.84 66.5145  14
   0   8  12 2595.37 104.430  13
   0   8  12 2293.30 97.8212  22
   0   8  12 2343.40 89.4902  37
   0   8  12 2374.01 88.1135  20
   0   8  12 2454.62 94.4554  36
   0   8  12 2296.14 101.264  29
   0   8  12 2502.80 106.687  28
   0   8  12 2303.25 93.1082  14
   0   8  12 2477.48 98.3407  41
   0   8  13 45.4074 24.1118  14
   0   8  13 2.61137 26.1866  13
   0   8  13-10.0757 22.5325  22
   0   8  13 1.82416 21.2926  20
   0   8  13 21.7047 23.8857  36
   0   8  13 20.4452 22.4103  41
   0   8  13 24.8429 27.3809  28
   0   8  13 13.7358 21.6908  37
   0   8  13 13.1355 26.3443  29
   0   8  14 1049.96 57.7607  36
   0   8  14 938.119 53.2170  20
   0   8  14 1085.59 58.7747  14
   0   8  14 1042.76 61.0719  13
   0   8  14 1044.62 60.8698  22
   0   8  14 956.905 61.4473  28
   0   8  14 997.820 61.6224  29
   0   8  14 1049.10 57.8116  41
   0   8  15 145.961 25.9926  36
   0   8  15 141.732 26.2637  22
   0   8  15 166.609 26.9622  14
   0   8  15 144.393 25.7113  20
   0   8  15 108.558 26.9785  28
   0   8  15 125.072 21.7605  30
   0   8  15 101.439 27.0602  29
   0   8  15 143.891 25.4367  41
   0   8  16 15.8202 15.6323  41
   0   8  16 12.6820 18.7237  28
   0   8  16 30.3572 19.8687  29
   0   8  16 10.6672 16.7716  22
   0   8  16 8.57904 17.2127  14
   0   8  17 78.8746 16.9953  28
   0  -9  12 3004.21 94.2121  34
   0  -9  12 3186.57 99.2322  33
   0  -9  11 5.51500 23.3327  34
   0  -9  11 4.46637 19.8849  32
   0  -9  11 14.0509 25.2191  33
   0  -9  11-2.94318 18.8651  16
   0  -9  10 796.597 54.2316  34
   0  -9  10 756.161 50.5418  17
   0  -9  10 759.486 49.6592  16
   0  -9  10 756.999 50.1488  32
   0  -9  10 885.411 58.5691  33
   0  -9   9 1582.02 81.0067  34
   0  -9   9 1559.85 75.7205  32
   0  -9   9 1733.24 85.4841  33
   0  -9   8 2765.56 106.863  17
   0  -9   8 2652.55 109.613  34
   0   9  -8 2653.30 94.6992   2
   0  -9   7 1008.81 68.0170  34
   0  -9   7 926.141 59.2906  32
   0   9  -7 978.867 54.8417  12
   0   9  -7 1032.69 57.0347   2
   0  -9   6 4375.58 141.775  34
   0   9  -6 3921.90 121.989  12
   0   9  -6 3660.31 118.796  11
   0   9  -6 4205.74 125.916   2
   0  -9   6 3713.38 126.794  32
   0   9  -5 19793.6 454.630  11
   0   9  -5 21256.1 460.370  12
   0   9  -5 22017.7 463.508   2
   0  -9   5 20236.8 464.135  32
   0   9  -5 21395.6 455.793  26
   0   9  -4 1116.29 57.1955  12
   0   9  -4 1143.46 56.7623  11
   0   9  -4 1150.49 56.1627  26
   0   9  -4 1319.25 62.7454   2
   0  -9   3 1.88563 20.9373   6
   0   9  -3 47.7983 22.9411  12
   0   9  -3 7.92878 18.5120  26
   0   9  -3 8.68073 24.0198   2
   0  -9   3 44.2109 22.5041   8
   0  -9   3 23.8227 21.1354   7
   0  -9   3 9.33047 20.6294   9
   0   9  -3 14.9108 21.9968  11
   0   9  -2 198.215 28.4411  12
   0  -9   2 213.053 29.1896   6
   0   9  -2 202.588 28.7156  11
   0   9  -2 202.726 25.5904  26
   0   9  -2 239.289 30.5512   2
   0  -9   1 610.570 42.5247   6
   0   9  -1 597.785 38.1446  26
   0   9  -1 602.801 40.8438  11
   0   9  -1 558.545 39.0531  12
   0  -9   0 741.727 44.5219   6
   0   9   0 654.166 39.5507  26
   0   9   0 701.436 42.6418  11
   0   9   0 743.456 43.0172  12
   0   9   1 3.03335 20.4406  11
   0   9   1 8.94721 18.8631  12
   0   9   1-5.90269 18.1552   2
   0  -9  -1-6.87158 22.4528   6
   0   9   2 215.703 27.5461  11
   0   9   2 228.950 25.9588   2
   0  -9  -2 231.709 29.9398   6
   0   9   2 258.084 27.9881  12
   0   9   3 1520.01 60.3445   2
   0  -9  -3 1486.26 64.9288   6
   0   9   3 1527.56 62.6827  11
   0   9   3 1450.11 60.6150  12
   0   9   4 10653.9 249.579   2
   0  -9  -4 10842.4 258.344   6
   0   9   4 10662.7 251.801  12
   0   9   4 11415.0 256.549  11
   0  -9  -5 3862.76 118.098   6
   0   9   5 4203.05 118.678  11
   0   9   5 3903.90 113.258  12
   0  -9  -6 683.967 44.4736   6
   0   9   6 638.285 46.5231  13
   0   9   6 669.019 42.1438  11
   0  -9  -7 1452.35 64.0197   6
   0   9   7 1565.98 73.2059  13
   0   9   7 1446.33 62.1474  14
   0   9   8 712.102 42.5883  36
   0   9   8 700.879 44.4207  14
   0   9   8 720.530 51.3266  13
   0  -9  -8 640.417 43.9858   7
   0  -9  -8 668.786 44.2155   8
   0  -9  -8 655.946 44.2938   9
   0   9   9 27.8329 25.4200  29
   0   9   9 67.5031 23.4848  14
   0   9   9 38.1524 20.1746  36
   0   9   9 17.5144 24.6927  13
   0   9  10 382.726 36.5367  36
   0   9  10 399.768 40.4604  41
   0   9  10 413.272 42.8913  29
   0   9  10 397.091 38.1577  14
   0   9  10 396.517 44.3898  22
   0   9  11 7196.77 207.565  22
   0   9  11 6998.47 187.588  37
   0   9  11 7239.29 194.637  36
   0   9  11 7357.69 202.653  41
   0   9  11 7412.84 214.924  28
   0   9  11 7675.18 209.416  29
   0   9  11 7453.70 198.793  14
   0   9  11 7653.42 210.905  13
   0   9  12 16403.2 389.256  13
   0   9  12 16817.0 389.681  22
   0   9  12 16344.9 365.433  20
   0   9  12 15891.2 371.668  36
   0   9  12 16203.0 375.788  14
   0   9  12 17162.8 391.098  29
   0   9  12 16661.2 394.626  28
   0   9  12 16299.5 381.597  41
   0   9  12 15389.1 365.052  37
   0   9  13 6107.84 177.006  13
   0   9  13 6042.95 169.845  14
   0   9  13 5654.13 164.624  36
   0   9  13 6142.25 162.264  20
   0   9  13 5991.34 175.692  22
   0   9  14 8046.46 208.925  29
   0   9  14 7752.13 201.443  14
   0   9  14 7830.34 207.209  13
   0   9  14 7320.66 196.013  36
   0   9  14 7975.43 211.689  28
   0   9  14 7689.78 200.680  41
   0   9  15 32.3421 22.3817  28
   0   9  15-9.25579 17.9349  41
   0   9  15 5.35556 19.5579  29
   0   9  15 17.9032 18.8023  22
   0   9  15 7.24720 17.9727  13
   0   9  15 23.9587 18.7502  36
   0   9  15 14.4141 17.9372  14
   0   9  16 232.998 22.6674  41
   0   9  16 209.982 25.2108  28
   0   9  16 204.760 24.9341  29
   0   9  16 246.673 25.4736  22
   0   9  16 228.820 24.0238  14
   0   9  17 52.1812 13.7224  28
   0 -10  11 151.049 24.0701  34
   0 -10  11 138.020 25.8677  33
   0 -10  10 332.486 36.0468  34
   0 -10  10 281.568 35.4998  33
   0 -10   9 682.485 52.5346  34
   0 -10   9 650.285 46.7104  17
   0 -10   8 453.933 43.0713  17
   0 -10   8 502.467 48.9275  34
   0  10  -7 48.9128 22.3058   2
   0  10  -6 1565.14 71.2259  12
   0 -10   6 1559.46 83.4384  34
   0  10  -6 1582.51 73.2233   2
   0  10  -5 6610.67 177.260  11
   0  10  -5 6572.12 179.340  12
   0  10  -5 6355.89 172.937  26
   0  10  -5 6634.46 181.262   2
   0  10  -4 1036.52 58.4637  12
   0  10  -4 1043.88 58.4152  11
   0  10  -4 1108.00 60.5519   2
   0  10  -4 1085.76 56.8685  26
   0 -10   3 147.273 29.7880   6
   0  10  -3 116.655 28.7853  11
   0 -10   3 105.891 28.3012   9
   0  10  -3 133.390 30.4838   2
   0  10  -3 115.870 25.8605  26
   0  10  -3 143.002 30.8950  12
   0 -10   3 103.306 27.3634   7
   0 -10   3 122.226 28.4323   8
   0 -10   2 105.696 25.0572   5
   0 -10   2 108.008 28.6691   6
   0 -10   2 64.3095 26.9771   9
   0  10  -2 85.1013 25.9977  11
   0  10  -2 75.9215 28.1617   2
   0  10  -2 43.7017 23.2576  26
   0  10  -2 101.654 28.2046  12
   0 -10   2 58.9192 26.0272   7
   0 -10   2 84.4292 26.5642   8
   0  10  -1 562.337 42.4526  11
   0  10  -1 600.978 44.2669  12
   0  10  -1 517.838 39.4417  26
   0  10  -1 566.911 43.5765   2
   0 -10   1 512.918 44.0919   6
   0  10   0 274.580 33.1066  11
   0  10   0 239.595 32.0841  12
   0  10   0 244.658 29.7669  26
   0 -10   0 237.261 33.1666   6
   0  10   0 247.142 32.2281   2
   0  10   1 505.796 40.3539  11
   0  10   1 481.928 39.4092  12
   0  10   1 474.098 37.4310  26
   0  10   1 492.524 38.8149   2
   0 -10  -1 505.624 41.6290   6
   0  10   2 41.0517 25.0381  11
   0  10   2 11.3242 20.1163  26
   0  10   2 6.92601 23.0574  12
   0  10   2-13.6169 22.2476   2
   0 -10  -2 24.0048 23.6252   6
   0  10   3 82.4909 26.2105  11
   0  10   3 91.5902 22.1486  26
   0 -10  -3 41.9457 25.9797   6
   0  10   3 82.3994 24.7100  12
   0  10   3 63.6513 21.7309   2
   0  10   4 263.032 30.1570  26
   0 -10  -4 292.646 36.6305   6
   0  10   4 280.311 31.5035  12
   0  10   4 303.867 33.6916  11
   0  10   5 5603.85 149.143  26
   0 -10  -5 5369.47 155.485   6
   0  10   5 5582.16 154.111  11
   0  10   5 5443.12 149.251  12
   0  10   6 2437.74 85.2497  26
   0 -10  -6 2470.81 91.6838   6
   0  10   6 2492.46 97.8018  13
   0  10   6 2595.55 91.3879  11
   0 -10  -7 56.4529 25.8563   6
   0 -10  -7 27.0569 24.6895   7
   0 -10  -7 54.3239 26.1746   8
   0 -10  -7 59.4241 25.9374   9
   0  10   7 22.4652 20.1076  14
   0  10   7 62.2980 27.7564  13
   0 -10  -8 1364.62 65.1043   6
   0 -10  -8 1361.41 67.4773   7
   0  10   8 1580.50 67.4078  14
   0 -10  -8 1443.57 69.3237   8
   0 -10  -8 1372.32 68.3110   9
   0  10   9 475.988 39.7618  14
   0  10   9 531.984 44.5769  29
   0  10  10 2938.09 113.088  22
   0  10  10 2778.23 110.062  13
   0  10  10 2809.05 101.297  14
   0  10  10 2921.46 109.557  41
   0  10  10 3011.33 110.026  29
   0  10  11 38.9126 30.7237  28
   0  10  11 23.1730 24.3372  41
   0  10  11 25.8952 26.6570  22
   0  10  11-2.45061 26.6052  29
   0  10  11 4.14370 22.9029  14
   0  10  11 28.6076 27.4464  13
   0  10  12 6406.22 185.178  22
   0  10  12 6374.13 184.332  13
   0  10  12 6309.34 189.484  28
   0  10  12 6161.49 173.294  14
   0  10  13 2555.91 93.2659  41
   0  10  13 2245.27 84.9445  36
   0  10  13 2565.86 98.1442  13
   0  10  13 2624.23 102.628  28
   0  10  13 2489.18 96.3801  29
   0  10  14 2529.78 89.6982  14
   0  10  14 2640.26 95.2551  13
   0  10  14 2743.48 91.8149  41
   0  10  14 2539.56 86.8495  36
   0  10  14 2688.56 95.7992  22
   0  10  14 2856.66 101.871  28
   0  10  14 2803.73 96.2703  29
   0  10  15 264.939 27.0720  14
   0  10  15 333.169 28.3514  41
   0  10  15 337.460 30.5552  29
   0  10  15 348.122 32.8641  28
   0  10  15 283.803 25.8366  36
   0  10  15 277.185 29.2082  22
   0  10  16 289.283 24.2515  14
   0  10  16 298.788 25.3658  22
   0  10  16 301.734 25.6631  28
   0  10  16 314.148 24.7446  29
   0 -11  10 624.912 37.6313  34
   0 -11  10 683.377 42.4044  33
   0 -11   9 408.085 37.7350  34
   0 -11   9 394.447 39.0823  33
   0 -11   8 1154.05 64.1261  34
   0 -11   8 1240.54 67.1866  33
   0 -11   8 1155.48 58.6394  17
   0 -11   7 1472.39 75.4042  34
   0  11  -7 1379.06 63.0490  12
   0  11  -6 624.430 46.2509   2
   0  11  -6 596.381 43.5985  11
   0  11  -6 637.749 45.3570  12
   0 -11   6 737.718 58.0142  34
   0  11  -5-19.7203 23.0575  26
   0  11  -5 12.0750 23.0183  12
   0 -11   5 46.1476 31.5574  34
   0  11  -5 18.8755 24.3814   2
   0  11  -5-11.4958 23.0615  11
   0  11  -4 52.4985 22.5892  26
   0  11  -4 60.4139 26.7241  12
   0  11  -4 64.5039 29.0806   2
   0  11  -4 26.1573 26.8109  11
   0 -11   3-16.0114 26.9093   6
   0  11  -3 4.27747 28.6532   2
   0  11  -3 43.8996 22.8030  26
   0  11  -3 18.9250 26.9576  12
   0  11  -3 18.4762 24.6187  11
   0 -11   2 179.950 29.8862   5
   0 -11   2 191.366 33.5835   6
   0 -11   2 228.953 35.2815   8
   0 -11   2 213.617 35.1520   7
   0  11  -2 200.746 34.3983   2
   0  11  -2 183.448 29.9883  26
   0  11  -2 227.969 35.9423  12
   0  11  -2 174.944 32.6851  11
   0 -11   1 13.1114 24.0469   5
   0 -11   1 23.3584 25.4736   6
   0 -11   1 7.08568 26.5646   8
   0 -11   1-21.2117 24.8715   7
   0  11  -1-26.9624 27.5334   2
   0  11  -1 43.5552 23.4643  26
   0  11  -1-2.06174 24.5370  12
   0  11  -1 14.3879 26.7793  11
   0 -11   0-11.6252 24.8921   6
   0 -11   0 30.8946 27.2955   7
   0 -11   0 31.0274 30.3959   8
   0  11   0 20.7197 23.1759  26
   0  11   0 16.2973 26.1170  12
   0  11   0-12.2816 26.8397  11
   0 -11   0 41.2390 29.3086   9
   0  11   0 18.2772 25.9496   2
   0  11   1 1523.60 71.8432  11
   0  11   1 1596.91 72.2853  12
   0 -11  -1 1603.86 76.7170   6
   0  11   1 1500.45 69.9925   2
   0  11   1 1481.22 68.1195  26
   0  11   2 1314.96 66.9556  11
   0  11   2 1404.61 66.9042  12
   0 -11  -2 1413.71 71.6736   6
   0  11   2 1317.64 63.4475  26
   0  11   2 1380.37 66.1219   2
   0 -11  -3 165.862 34.6750   6
   0  11   3 144.617 28.1163  26
   0  11   3 157.320 29.3313  12
   0  11   3 115.317 26.6676   2
   0  11   3 152.599 31.0048  11
   0 -11  -4 79.0570 30.5120   6
   0  11   4 106.139 25.3991   2
   0  11   4 136.204 31.3494  11
   0  11   4 105.866 26.5154  26
   0  11   4 102.794 27.4327  12
   0 -11  -5 849.906 59.8148   7
   0 -11  -5 953.726 59.4919   6
   0  11   5 777.175 49.5931  26
   0 -11  -5 889.677 59.8902   8
   0 -11  -5 950.124 62.3817   9
   0  11   5 1006.16 57.1330  11
   0  11   5 885.224 58.8043  13
   0  11   5 845.241 51.6124  12
   0 -11  -6 51902.2 1088.93   7
   0 -11  -6 52103.9 1084.28   6
   0  11   6 51998.0 1072.29  26
   0 -11  -6 52750.8 1089.78   8
   0 -11  -6 52534.5 1090.53   9
   0  11   6 52421.5 1091.52  13
   0 -11  -7 3055.65 111.612   8
   0 -11  -7 3135.44 109.263   6
   0 -11  -7 2988.34 110.757   7
   0  11   7 3005.76 100.351  14
   0 -11  -8 1083.34 60.0386   6
   0 -11  -8 1063.80 62.2791   9
   0  11   8 1155.29 57.1795  14
   0 -11  -8 1184.81 63.3870   8
   0 -11  -8 1020.37 60.5233   7
   0  11   8 1143.48 67.8065  13
   0  11   9 682.722 50.6621  29
   0  11   9 682.407 54.4997  13
   0  11   9 733.337 47.0093  14
   0  11  10 1260.43 67.3873  41
   0  11  10 1216.17 60.8401  14
   0  11  10 1319.21 70.9077  13
   0  11  10 1214.01 66.7427  29
   0  11  10 1304.67 72.4099  22
   0  11  11 897.954 58.4201  22
   0  11  11 915.697 57.8281  13
   0  11  12 112.083 26.8660  13
   0  11  12 108.272 26.0204  41
   0  11  12 77.4647 24.9836  29
   0  11  12 76.8268 28.5217  28
   0  11  13 1659.06 74.1038  22
   0  11  13 1705.18 70.3499  41
   0  11  13 1722.05 78.3046  28
   0  11  13 1739.34 72.4625  29
   0  11  13 1580.77 66.5077  14
   0  11  13 1713.72 73.9300  13
   0  11  14 262.387 28.1686  13
   0  11  14 212.930 25.2648  14
   0  11  14 166.659 25.8573  22
   0  11  14 187.215 24.7568  41
   0  11  14 262.100 31.1607  28
   0  11  14 246.707 27.4107  29
   0  11  15 1779.67 60.3940  14
   0  11  15 1757.89 63.9903  22
   0  11  15 1730.99 61.1621  29
   0  11  15 1794.07 66.6858  28
   0  11  16 31.6486 12.2055  22
   0  11  16 18.3205 12.2815  28
   0 -12   9 63.5041 20.2091  33
   0 -12   8 237.208 30.7730  34
   0 -12   8 222.474 31.1552  33
   0 -12   7 157.640 30.1230  34
   0  12  -7 142.982 22.1824  12
   0 -12   6 220.591 35.6035  34
   0  12  -6 256.062 30.0386  12
   0  12  -5 849.682 51.3874  11
   0  12  -5 954.293 53.9531  12
   0  12  -5 873.925 53.0061   2
   0 -12   5 965.654 62.1959  34
   0  12  -4 192.486 28.7786  26
   0  12  -4 212.287 34.3041   2
   0 -12   3 81.3704 28.6996   6
   0  12  -3 80.0165 29.8428   2
   0  12  -3 24.7722 26.2138  11
   0  12  -3 7.67152 22.5762  26
   0  12  -3 42.2219 28.4632  12
   0 -12   2 6533.02 187.021   6
   0 -12   2 6185.90 184.982   8
   0 -12   2 6398.18 184.290   7
   0  12  -2 6759.16 184.054   2
   0 -12   2 6708.99 188.176   9
   0  12  -2 6699.92 182.983  12
   0  12  -2 6596.45 182.773  11
   0  12  -2 6238.43 176.322  26
   0 -12   1 41.8710 29.5398   6
   0 -12   1 22.9073 24.7590   5
   0 -12   1 19.6080 26.1201   8
   0  12  -1 15.3722 25.7382   2
   0 -12   1 7.58337 28.0684   9
   0  12  -1 8.70623 27.8154  11
   0  12  -1 48.1563 24.6036  26
   0  12  -1 54.6341 27.1783  12
   0 -12   0 4054.75 136.108   6
   0 -12   0 3875.04 132.019   5
   0 -12   0 3936.13 137.093   7
   0  12   0 4327.17 134.344   2
   0 -12   0 4069.59 138.675   8
   0 -12   0 4229.53 141.213   9
   0  12   0 4018.32 131.359  12
   0  12   0 4220.11 133.588  11
   0  12   0 4005.28 127.893  26
   0 -12  -1 1596.50 76.9151   5
   0 -12  -1 1636.18 79.4302   6
   0 -12  -1 1522.72 79.3978   7
   0  12   1 1449.86 71.8847   2
   0 -12  -1 1635.94 81.9586   9
   0 -12  -1 1602.35 81.5887   8
   0  12   1 1405.68 70.9460  12
   0  12   1 1638.95 76.3661  11
   0  12   1 1441.99 69.8083  26
   0 -12  -2 1162.90 67.0167   6
   0 -12  -2 1114.62 68.3211   7
   0  12   2 1035.85 60.0553   2
   0 -12  -2 1042.94 68.4153   8
   0 -12  -2 1112.15 68.9416   9
   0  12   2 1103.30 63.3724  11
   0  12   2 1026.89 59.5371  12
   0  12   2 984.090 57.8436  26
   0 -12  -3 24.8786 28.8110   6
   0 -12  -3 71.1560 34.3397   8
   0 -12  -3 44.7335 30.9600   7
   0  12   3 12.2807 22.3275   2
   0 -12  -3 45.4629 32.7884   9
   0  12   3 4.42574 28.5587  11
   0  12   3 14.0050 23.1716  26
   0  12   3 39.9937 25.3416  12
   0 -12  -4 706.712 57.6313   8
   0 -12  -4 718.561 57.3341   9
   0 -12  -4 784.692 58.5862   7
   0  12   4 670.044 49.2053  12
   0  12   4 735.172 53.7449  11
   0  12   4 678.794 48.4087  26
   0  12   4 720.415 47.1044   2
   0 -12  -4 846.747 57.1994   6
   0 -12  -5 1922.49 86.3538   6
   0  12   5 1951.41 79.3448  26
   0  12   5 1927.62 83.3853  11
   0  12   5 2000.69 88.6229  13
   0 -12  -5 1973.32 90.6378   7
   0 -12  -5 1796.56 88.4361   9
   0 -12  -5 1793.48 88.0545   8
   0 -12  -6 3041.69 117.762   7
   0  12   6 3152.62 117.129  13
   0 -12  -6 3207.08 116.307   6
   0 -12  -6 3246.31 121.005   9
   0 -12  -6 3248.97 119.888   8
   0 -12  -7 5667.19 173.310   8
   0  12   7 5968.00 176.577  13
   0 -12  -7 5841.46 170.693   6
   0 -12  -7 5737.43 174.799   9
   0 -12  -8 164.695 32.1681   8
   0 -12  -8 176.000 32.7410   7
   0 -12  -8 118.731 31.2115   9
   0 -12  -8 187.330 30.1438   6
   0  12   8 206.679 35.1526  13
   0  12   9 9.88798 24.6542  13
   0  12   9-2.07267 22.1888  29
   0 -12  -9 8.54515 22.3239   5
   0  12  10 1653.91 74.8146  41
   0  12  10 1500.72 76.8211  22
   0  12  10 1616.04 73.7770  29
   0  12  10 1582.94 76.3931  13
   0  12  11 27.6731 19.3739  14
   0  12  11-3.89421 20.1455  41
   0  12  11 22.1278 22.7780  13
   0  12  11-4.79735 25.6794  28
   0  12  11 9.65722 20.1843  29
   0  12  12 192.930 28.9871  13
   0  12  12 189.351 24.6659  14
   0  12  12 165.928 26.7197  41
   0  12  12 204.185 29.7444  22
   0  12  12 228.824 33.5243  28
   0  12  12 217.419 29.0745  29
   0  12  13 164.743 24.7070  13
   0  12  13 210.100 27.2951  22
   0  12  13 201.754 24.0911  41
   0  12  13 136.028 21.9859  14
   0  12  13 167.605 29.1804  28
   0  12  13 179.644 24.7444  29
   0  12  14 174.677 21.1587  29
   0  12  14 167.191 23.4969  22
   0  12  14 176.511 20.3404  14
   0  12  14 230.938 27.7695  28
   0  12  15 634.113 31.4405  22
   0  12  15 610.134 33.3908  28
   0 -13   8 8199.13 191.158  33
   0 -13   7 707.362 42.8328  33
   0 -13   7 583.477 37.7514  34
   0 -13   6 96.6725 24.8056  34
   0  13  -6 80.4751 19.2899  12
   0 -13   5 11.7095 24.0962  34
   0  13  -5 1.54770 20.0357  12
   0  13  -4 2034.05 78.5782  11
   0  13  -4 2065.86 79.4462  12
   0 -13   4 1901.06 84.3224  34
   0 -13   3 105.775 25.8388   6
   0  13  -3 81.4654 27.0213  11
   0  13  -3 107.365 26.4789   2
   0  13  -3 142.677 28.4307  12
   0 -13   2 1399.21 70.2760   6
   0 -13   2 1366.58 67.6928   8
   0 -13   2 1420.06 69.0993   7
   0  13  -2 1358.03 65.5846  26
   0 -13   2 1433.60 69.7269   9
   0  13  -2 1354.21 68.0648   2
   0  13  -2 1345.65 67.9716  11
   0  13  -2 1417.02 69.5284  12
   0 -13   1 85.7364 27.4111   7
   0 -13   1 58.3029 27.0489   8
   0 -13   1 115.609 29.1736   9
   0  13  -1 97.9469 28.6549   2
   0  13  -1 57.1785 24.9909  26
   0 -13   0 111.693 28.9468   5
   0 -13   0 29.7878 24.2289   6
   0 -13   0 39.3559 26.3471   7
   0  13   0 51.8741 27.7222  12
   0 -13   0 50.5117 28.5402   9
   0  13   0 10.9782 26.2447  11
   0  13   0 52.6433 24.3867  26
   0  13   0 30.1278 25.5280   2
   0 -13  -1 432.790 43.6222   5
   0 -13  -1 465.784 46.7405   6
   0 -13  -1 413.509 45.2450   8
   0 -13  -1 440.513 45.3568   7
   0  13   1 349.358 38.3242  26
   0 -13  -1 520.280 49.9414   9
   0  13   1 477.530 42.9236   2
   0  13   1 391.682 41.6196  12
   0  13   1 456.246 43.4581  11
   0 -13  -2 73.7850 28.2946   5
   0 -13  -2 112.348 32.4495   6
   0 -13  -2 113.216 33.3460   8
   0 -13  -2 54.9680 30.2294   7
   0  13   2 71.2853 27.3744  12
   0  13   2 97.1618 31.2126  11
   0 -13  -2 107.609 33.1383   9
   0  13   2 110.357 28.3070   2
   0  13   2 45.4884 25.1258  26
   0 -13  -3 22.4308 27.5500   5
   0 -13  -3 12.7554 27.1830   6
   0 -13  -3 26.6159 28.6293   8
   0 -13  -3 42.3536 31.2635   7
   0  13   3-6.37940 26.5352  12
   0 -13  -3 10.8808 28.9849   9
   0  13   3 38.4562 28.6171  11
   0  13   3 6.21761 23.3125   2
   0  13   3 22.7095 23.7130  26
   0 -13  -4 101.281 33.0966   8
   0 -13  -4 82.1724 32.3343   7
   0  13   4 124.752 28.3753  26
   0 -13  -4 54.4779 29.6504   9
   0  13   4 127.273 31.1417  13
   0  13   4 130.218 28.6765  12
   0 -13  -4 155.009 32.9555   5
   0 -13  -4 118.905 32.5053   6
   0 -13  -5 1737.42 85.4195   9
   0 -13  -5 1606.03 81.8103   7
   0 -13  -5 1615.61 82.6380   8
   0  13   5 1516.18 77.4768  13
   0 -13  -5 1636.87 80.0936   5
   0 -13  -5 1539.92 79.3831   6
   0 -13  -6 650.011 53.5512   9
   0 -13  -6 532.401 48.9299   7
   0  13   6 594.920 49.4732  13
   0 -13  -6 531.653 48.0245   6
   0 -13  -6 602.312 49.9372   5
   0 -13  -7 2853.24 110.404   9
   0 -13  -7 2766.23 107.524   7
   0  13   7 2824.28 108.792  13
   0 -13  -7 2786.69 107.091   5
   0 -13  -8 114.686 29.3919   9
   0 -13  -8 134.410 28.8981   7
   0 -13  -8 103.618 28.0974   8
   0  13   8 129.051 29.5911  13
   0 -13  -8 93.5022 27.4222   6
   0 -13  -9 1132.87 61.3503   9
   0 -13  -9 1203.66 62.9778   5
   0 -13  -9 1063.86 59.8868   8
   0 -13  -9 1127.05 59.7818   7
   0  13   9 1305.18 67.1801  13
   0  13  10 6.77291 26.0503  28
   0  13  10 27.1041 23.1643  13
   0  13  10 45.3238 22.5715  22
   0 -13 -10 62.8932 22.6338   5
   0  13  10 78.3226 23.2905  41
   0  13  11 1656.62 71.3931  22
   0  13  11 1399.77 62.7588  41
   0  13  11 1462.73 62.1271  29
   0  13  11 1600.89 73.6510  28
   0  13  11 1567.36 68.6422  13
   0  13  12 94.3205 25.2015  28
   0  13  12 76.5243 19.7925  13
   0  13  12 50.4724 16.2751  14
   0  13  12 77.8233 19.0099  29
   0  13  12 57.5836 22.0395  22
   0  13  12 87.8889 19.4352  41
   0  13  13 81.8016 14.8003  14
   0  13  13 73.8335 16.2433  29
   0  13  13 87.8596 21.5112  28
   0  13  13 76.3484 20.0602  22
   0  13  14 1200.51 49.4019  28
   0  13  14 1293.33 48.0756  22
   0 -14   6 3270.70 95.4997  33
   0  14  -5 962.206 44.5588  12
   0 -14   5 945.363 46.3337  34
   0  14  -4 20.7777 18.8351  12
   0 -14   4-3.13245 21.2344  34
   0  14  -3 57.1214 23.1645  12
   0 -14   3 7.24124 22.8302  34
   0 -14   2 518.790 38.2341   8
   0 -14   2 459.899 36.0459   7
   0 -14   2 410.526 37.0715   6
   0  14  -2 461.045 38.9342  12
   0  14  -1 2961.58 101.340  11
   0  14  -1 2903.17 99.9013  12
   0 -14   1 2614.26 99.5319   9
   0 -14   1 2943.16 101.962   8
   0 -14   1 2716.26 99.1505   7
   0 -14   1 3211.87 106.110   6
   0 -14   1 2662.47 96.9104   5
   0  14   0 2817.53 99.7539  12
   0  14   0 2816.89 102.095  11
   0 -14   0 2719.22 103.248   9
   0 -14   0 2864.01 104.463   8
   0 -14   0 2948.61 105.369   7
   0 -14   0 2852.34 104.597   6
   0 -14   0 2821.38 101.745   5
   0  14   1 152.191 29.8819  12
   0  14   1 150.413 31.8654  11
   0 -14  -1 181.429 33.1151   9
   0 -14  -1 205.830 33.2131   8
   0 -14  -1 174.724 32.7576   7
   0 -14  -1 141.466 31.9683   6
   0 -14  -1 146.323 29.8660   5
   0  14   2 943.302 55.8302  12
   0 -14  -2 867.533 60.2223   9
   0 -14  -2 822.872 58.0893   8
   0 -14  -2 966.860 60.6234   7
   0 -14  -2 957.990 60.1828   6
   0 -14  -2 942.974 58.1194   5
   0  14   3 482.372 41.8822  12
   0  14   3 619.639 47.9955  13
   0 -14  -3 591.124 51.2201   9
   0 -14  -3 545.590 48.2222   7
   0 -14  -3 472.471 47.4651   8
   0 -14  -3 541.777 46.7678   5
   0 -14  -3 570.182 49.3242   6
   0  14   4 24.6894 22.8610  12
   0  14   4 29.2292 23.9575  13
   0 -14  -4 20.2908 26.6365   9
   0 -14  -4-9.82646 27.6310   7
   0 -14  -4 32.1184 28.4923   8
   0 -14  -4-2.33719 25.2567   5
   0 -14  -4 4.75735 25.7049   6
   0  14   5 4.49858 22.9156  13
   0 -14  -5-14.8248 27.0674   9
   0 -14  -5 19.5171 26.7261   8
   0 -14  -5-4.85241 26.5789   7
   0 -14  -5 25.6057 25.3856   6
   0 -14  -5 2.31755 25.7294   5
   0  14   6 345.886 37.7607  13
   0 -14  -6 301.630 38.1534   9
   0 -14  -6 298.369 38.5607   8
   0 -14  -6 345.442 40.0882   7
   0 -14  -6 302.000 37.4925   6
   0 -14  -6 275.838 36.3951   5
   0  14   7 56.8612 24.2941  13
   0 -14  -7 20.0879 25.9610   9
   0 -14  -7 44.1582 25.1629   8
   0 -14  -7 41.9219 26.1715   7
   0 -14  -7 64.8453 26.8895   5
   0 -14  -7 31.4610 24.4945   6
   0  14   8 701.409 48.5210  13
   0 -14  -8 694.302 48.8611   9
   0 -14  -8 628.990 46.9445   7
   0 -14  -8 686.130 47.7972   8
   0 -14  -8 755.144 47.5380   6
   0 -14  -8 784.427 50.2735   5
   0 -14  -9 1013.98 52.0122  25
   0  14   9 1157.09 58.9824  22
   0 -14  -9 935.872 52.1431   9
   0 -14  -9 995.024 53.4920   8
   0 -14  -9 981.992 53.1990   7
   0 -14  -9 1048.33 55.0384   5
   0  14   9 1060.13 56.0863  13
   0  14   9 926.434 51.2200  41
   0  14  10 1234.51 55.5904  41
   0 -14 -10 1256.41 55.7906   5
   0  14  10 1391.80 63.1720  22
   0  14  10 1309.79 59.9660  13
   0  14  10 1451.57 66.4042  28
   0  14  11 282.289 29.2584  22
   0  14  11 255.198 30.2063  28
   0  14  12 65.7956 17.8661  22
   0  14  12 102.683 21.6517  28
   0  14  13 475.631 28.1612  22
   0  14  13 493.177 30.3721  28
   0  15  -4 811.544 36.5588  12
   0  15  -3 40.8229 16.7355  12
   0 -15   2 46.5621 19.3355  34
   0  15  -2 41.0711 19.8865  12
   0 -15   1 1252.50 55.8408   7
   0 -15   1 1238.49 55.7174   8
   0 -15   1 1216.14 55.4595  23
   0 -15   1 1194.90 55.5174  25
   0 -15   1 1417.58 60.0869   6
   0 -15   0 134.281 25.6941   7
   0 -15   0 131.080 24.8184   8
   0 -15   0 93.6342 23.1945   9
   0 -15   0 124.605 24.3792  25
   0 -15   0 131.309 25.7832   6
   0 -15   0 93.4130 22.0789   5
   0  15   0 128.545 25.0400  12
   0  15   1 768.081 46.6563  13
   0  15   1 759.928 46.0172  12
   0 -15  -1 762.667 48.9434   9
   0 -15  -1 802.371 49.1850   7
   0 -15  -1 731.788 47.6748   8
   0 -15  -1 706.784 47.3065   6
   0 -15  -1 812.403 47.6859   5
   0  15   2 72.0516 23.4008  12
   0  15   2 119.797 24.9140  13
   0 -15  -2 96.2819 26.2377   9
   0 -15  -2 177.945 29.8125   7
   0 -15  -2 162.086 29.3766   8
   0 -15  -2 100.771 26.8893   6
   0 -15  -2 144.476 27.9631   5
   0  15   3 376.269 35.5745  13
   0  15   3 343.211 33.2983  12
   0 -15  -3 337.543 37.7622   9
   0 -15  -3 341.031 38.2126   7
   0 -15  -3 319.981 37.0497   8
   0 -15  -3 413.395 38.9440   5
   0 -15  -3 384.031 38.5864   6
   0  15   4 28.9503 18.8814  12
   0  15   4 11.1576 20.0963  13
   0 -15  -4 6.28450 22.2150   9
   0 -15  -4 4.13976 24.3514   8
   0 -15  -4 39.1581 24.6223   7
   0 -15  -4-3.95620 23.1807   5
   0 -15  -4 12.0834 23.2257   6
   0  15   5 141.313 25.4414  13
   0 -15  -5 125.733 27.1050   9
   0 -15  -5 65.0477 25.7109   7
   0 -15  -5 83.6855 26.4197   8
   0 -15  -5 102.125 27.1713   6
   0 -15  -5 123.519 28.3981   5
   0  15   6 64.0379 22.4932  13
   0 -15  -6 93.1364 25.2080   9
   0 -15  -6 87.7671 25.2238   6
   0 -15  -6 125.370 27.1343   5
   0 -15  -6 85.8739 26.0431   8
   0 -15  -6 74.0200 25.7549   7
   0 -15  -7 840.461 49.1424   8
   0 -15  -7 863.533 49.7716   7
   0 -15  -7 826.023 50.4563   9
   0 -15  -7 762.102 46.4316  25
   0  15   7 875.389 49.3277  13
   0 -15  -7 828.501 48.2324   6
   0 -15  -7 859.616 49.9688   5
   0 -15  -8 309.054 29.9536  25
   0 -15  -8 304.471 30.4741   7
   0 -15  -8 310.765 30.8060   8
   0  15   8 368.219 32.7553  22
   0 -15  -8 274.837 29.2679   6
   0 -15  -8 281.579 31.0557   5
   0 -15  -9 46.8637 19.5745   5
   0 -15  -9 58.7968 18.0100   8
   0  15   9 48.7278 20.7651  28
   0  15   9 73.4604 19.8076  22
   0 -15  -9 53.8653 16.7781  23
   0 -15  -9 44.8146 17.1159  25
   0  15  10 1423.65 55.9477  22
   0  15  10 1516.74 59.2381  28
   0  15  11 554.069 31.6550  22
   0  15  11 536.190 33.2175  28
   0  15  12 554.250 28.4546  22
   0  16  -1 329.596 25.3767  12
   0  16   0-3.21831 15.4572  12
   0 -16   0 18.3652 13.6697  25
   0 -16  -1 169.506 22.7034   8
   0 -16  -1 86.3939 19.1269  23
   0 -16  -1 152.510 22.2887  25
   0 -16  -1 168.225 22.7400   6
   0 -16  -1 112.713 19.7511   5
   0  16   1 138.728 20.5770  12
   0 -16  -2 266.348 27.9461   7
   0 -16  -2 313.211 28.8600   8
   0 -16  -2 276.651 27.5767  23
   0 -16  -2 351.647 29.3882  25
   0 -16  -2 307.061 28.0423   5
   0 -16  -2 293.879 30.2697   6
   0  16   2 300.591 26.8853  12
   0 -16  -3 14.6225 16.8655  25
   0  16   3 19.0606 15.4258  12
   0 -16  -3 13.4440 18.2490   8
   0 -16  -3 19.5000 17.5104   7
   0 -16  -3 28.4755 20.0200   6
   0 -16  -3 7.12689 17.6019   5
   0 -16  -4 1541.23 62.4581  25
   0 -16  -4 1508.08 62.7686   7
   0 -16  -4 1433.09 61.9150   8
   0 -16  -4 1543.23 62.8030   6
   0 -16  -4 1543.19 62.4113   5
   0 -16  -5 1001.71 50.1521  25
   0 -16  -5 1216.00 53.9955   5
   0 -16  -5 1178.39 53.4068   6
   0 -16  -5 1183.46 53.6927   8
   0 -16  -5 1106.01 52.6530   7
   0 -16  -6 2765.78 88.5388  25
   0 -16  -6 2813.79 89.2296  23
   0 -16  -6 2954.63 91.2268   5
   0 -16  -6 3020.10 90.6132   6
   0 -16  -6 2868.88 91.0952   8
   0 -16  -6 2804.88 90.8260   7
   0 -16  -7 1009.43 46.5612  25
   0  16   7 1124.17 48.1825  22
   0 -16  -7 1048.24 46.3199  23
   0 -16  -7 1042.43 46.9899   6
   0 -16  -7 1160.19 49.5842   5
   0 -16  -7 1088.93 48.5606   8
   0  16   8 37.7856 14.5816  22
   0 -16  -8 33.6059 16.0648   5
   0  16   8 36.9166 16.7600  28
   0 -16  -8 13.8256 12.5464  25
   0  16   9 9.15782 13.2999  28
   0  16   9 5.80366 12.6030  22
   0 -17  -4 5172.45 125.639  25
   1 -16  -7 8.19809 12.3865  25
   1 -16  -7-0.99455 12.4534   5
  -1  16   7 17.8027 13.3370  28
   1 -16  -6 3260.14 93.6913  25
  -1  16   6 3039.40 87.1181  22
   1 -16  -6 3649.17 95.2520   6
   1 -16  -6 3623.38 96.5714   5
   1 -16  -6 3442.82 95.4363   8
   1 -16  -5 39.0532 16.4777  25
  -1  16   5 52.9791 13.0931  22
   1 -16  -5 37.5345 17.0134  23
   1 -16  -5 68.9515 18.2362   5
   1 -16  -5 53.2768 17.3506   6
   1 -16  -5 54.5201 17.2556   8
   1 -16  -4 770.154 40.6353  25
   1 -16  -4 691.405 38.8203  23
   1 -16  -4 801.599 40.3419   6
   1 -16  -4 805.919 39.9049   5
   1 -16  -4 740.083 40.1355   7
   1 -16  -4 850.689 41.6022   8
   1 -16  -3 842.590 42.6577  25
   1 -16  -3 913.022 43.6582  23
   1 -16  -3 879.114 43.2129   6
   1 -16  -3 873.846 41.9014   5
   1 -16  -3 945.358 44.4395   8
   1 -16  -2 13.4330 15.3430  25
   1 -16  -2 1.18988 15.0008   8
   1 -16  -2-1.19460 15.5145   6
   1 -16  -2 6.49131 14.3625   5
   1 -16  -1 22.8738 13.7381  25
  -1  16   1 38.0735 13.8470  12
   1 -16  -1 9.54416 14.3407   8
   1 -16  -1 14.0891 14.3493   6
  -1  16   0 165.831 18.6501  12
  -1  15  10 24.4994 12.7045  22
  -1  15  10 30.7913 14.2458  28
  -1  15   9 74.9823 16.4428  22
   1 -15  -9 58.2502 15.9510   5
  -1  15   9 106.203 20.1834  28
   1 -15  -8 484.073 31.7250  25
   1 -15  -8 470.663 31.6739  23
  -1  15   8 469.970 32.8442  22
   1 -15  -8 436.351 31.1546   8
   1 -15  -8 462.437 31.8969   6
   1 -15  -8 488.894 33.2978   5
   1 -15  -7 485.934 34.9941  25
  -1  15   7 419.091 32.2811  22
   1 -15  -7 408.533 32.9973  23
   1 -15  -7 523.403 36.5467   7
   1 -15  -7 442.829 35.2607   8
   1 -15  -7 470.667 36.0225   5
   1 -15  -7 538.384 35.7196   6
   1 -15  -6 2865.26 92.4478   5
   1 -15  -6 2691.00 90.5707   6
   1 -15  -6 2745.17 92.5806   7
   1 -15  -6 2639.56 91.6422   8
  -1  15   6 2566.33 86.5966  22
   1 -15  -6 2739.03 91.6592  23
   1 -15  -6 2697.05 91.8591  25
  -1  15   6 2665.97 92.5621  13
   1 -15  -6 2688.75 92.0576   9
   1 -15  -5 360.338 33.8206   5
   1 -15  -5 368.462 34.8917   6
   1 -15  -5 359.853 35.5157   8
   1 -15  -5 295.335 33.5349   7
   1 -15  -5 370.877 34.5125  23
   1 -15  -5 301.963 32.2940  24
   1 -15  -5 342.968 34.1551  25
  -1  15   5 422.801 36.2914  13
   1 -15  -5 301.792 33.3614   9
   1 -15  -4-13.7742 22.1447   5
   1 -15  -4 19.3392 21.0823   6
   1 -15  -4-18.1453 21.5121   8
   1 -15  -4 1.80670 20.8345   7
   1 -15  -4-9.15818 19.9748  23
   1 -15  -4 40.9742 21.9953  24
   1 -15  -4-1.86356 21.7508  25
  -1  15   4 1.76932 19.4698  13
   1 -15  -4-3.69150 22.4636   9
   1 -15  -3 68.3755 22.7192   5
   1 -15  -3 62.1599 24.3142   6
   1 -15  -3 57.8813 23.3658   7
   1 -15  -3 36.3390 22.8545   8
   1 -15  -3 66.1078 22.4197  24
   1 -15  -3 74.2963 23.8364  23
   1 -15  -3 49.1370 23.2774  25
  -1  15   3 34.9665 20.2733  13
  -1  15   3 54.9744 18.5943  12
   1 -15  -3 68.3781 22.2714   9
   1 -15  -2 546.007 40.3442   6
   1 -15  -2 570.871 39.8814   5
   1 -15  -2 525.580 40.7208   8
   1 -15  -2 508.413 39.4967   7
   1 -15  -2 516.074 40.5861  24
   1 -15  -2 542.399 41.3439  23
   1 -15  -2 510.332 40.2965  25
  -1  15   2 487.961 35.2597  12
  -1  15   2 454.843 36.6959  13
   1 -15  -2 507.042 39.9205   9
   1 -15  -1 214.883 28.8289   6
   1 -15  -1 186.772 25.8625   5
   1 -15  -1 188.858 27.4225   8
   1 -15  -1 186.306 27.6230   7
   1 -15  -1 178.440 27.6808  23
   1 -15  -1 188.388 28.1126  25
  -1  15   1 190.649 25.8121  12
  -1  15   1 244.941 28.5599  13
   1 -15  -1 219.558 28.4198   9
   1 -15   0 6.03681 18.5679   7
   1 -15   0 10.6053 17.8925   8
   1 -15   0 16.1414 16.4306   5
   1 -15   0 3.06080 18.1438   6
   1 -15   0 1.61849 18.3585  25
   1 -15   0-20.7727 19.7292  23
  -1  15   0 20.4022 19.1844  12
   1 -15   1-1.27881 15.6210   8
   1 -15   1 28.1172 16.3304   7
   1 -15   1 3.98201 17.3488   6
   1 -15   1 17.7459 16.9145  25
  -1  15  -1-6.44895 18.2416  12
   1 -15   1-1.35291 15.8538  23
  -1  15  -2 324.219 28.0809  12
  -1  15  -3 157.166 21.0201  12
  -1  14  12 1293.16 46.5185  22
  -1  14  12 1260.63 49.0483  28
  -1  14  11 1045.55 45.4252  22
  -1  14  11 977.606 41.3635  29
  -1  14  11 1046.93 48.3759  28
   1 -14 -10 303.374 26.5696   5
  -1  14  10 386.003 30.6326  22
  -1  14  10 366.121 33.1573  28
  -1  14  10 348.913 28.3171  29
  -1  14   9 403.503 34.1391  22
  -1  14   9 484.490 33.6374  29
  -1  14   9 433.631 35.8711  13
   1 -14  -9 392.012 33.4038   5
   1 -14  -8 252.684 29.7721  25
   1 -14  -8 299.147 30.2011  24
   1 -14  -8 270.393 30.4821   6
   1 -14  -8 327.709 32.9802   5
   1 -14  -8 308.044 31.5853   7
   1 -14  -8 254.702 30.3267   8
  -1  14   8 307.064 31.9360  22
   1 -14  -8 304.439 30.2930  23
  -1  14   8 279.374 29.1174  29
  -1  14   8 355.340 34.3449  13
   1 -14  -8 223.230 30.1326   9
   1 -14  -7 2568.53 95.0450  25
   1 -14  -7 2739.38 96.2948   5
   1 -14  -7 2817.75 96.0342   6
   1 -14  -7 2541.00 95.0801   7
   1 -14  -7 2711.93 96.9937   8
   1 -14  -7 2425.80 93.1109  24
  -1  14   7 2697.19 95.0738  22
   1 -14  -7 2667.51 95.5525  23
  -1  14   7 2593.51 88.6390  29
   1 -14  -7 2617.77 96.8999   9
  -1  14   7 2774.61 100.018  13
   1 -14  -6 321.153 37.3607   8
   1 -14  -6 300.903 36.6862   7
   1 -14  -6 306.613 35.7324   6
   1 -14  -6 324.664 36.3592   5
   1 -14  -6 320.889 38.5472   9
  -1  14   6 318.352 36.8320  13
   1 -14  -6 322.540 36.1102  25
   1 -14  -5 245.873 34.8964   7
   1 -14  -5 207.169 34.5026   8
   1 -14  -5 234.098 34.0246   6
   1 -14  -5 171.024 32.0281   5
   1 -14  -5 276.005 38.6420   9
  -1  14   5 243.468 33.3415  13
   1 -14  -5 216.099 33.2275  25
   1 -14  -4 228.824 35.7734   7
   1 -14  -4 186.975 34.6768   8
   1 -14  -4 249.846 34.9897   5
   1 -14  -4 255.841 35.2381   6
   1 -14  -4 214.989 35.4907   9
  -1  14   4 190.945 32.0582  13
   1 -14  -4 175.490 33.6187  25
   1 -14  -3 592.194 47.4022   8
   1 -14  -3 559.177 47.6483   7
   1 -14  -3 619.957 47.9029   6
   1 -14  -3 560.387 45.8021   5
   1 -14  -3 630.818 49.4030   9
  -1  14   3 491.842 42.1495  11
  -1  14   3 582.930 46.1549  13
  -1  14   3 525.411 39.2770  12
   1 -14  -3 540.005 47.1728  25
   1 -14  -2 66.8826 27.6556   8
   1 -14  -2 44.3951 27.1463   7
   1 -14  -2 72.5038 27.0217   5
   1 -14  -2 106.151 27.6198   6
  -1  14   2 66.1718 25.9654  11
   1 -14  -2 50.3336 26.9472   9
  -1  14   2 68.8357 25.5370  13
  -1  14   2 56.2700 23.3097  12
   1 -14  -2 88.7334 28.7885  25
   1 -14  -1 466.254 44.3842   8
   1 -14  -1 498.631 44.2570   7
   1 -14  -1 433.950 41.9753   6
   1 -14  -1 395.614 38.9977   5
   1 -14  -1 516.123 45.9369   9
  -1  14   1 423.011 38.7509  12
  -1  14   1 466.576 41.0217  11
   1 -14  -1 525.814 46.4826  25
   1 -14   0 180.047 30.5224   7
   1 -14   0 233.853 32.5862   8
   1 -14   0 227.092 29.9337   5
   1 -14   0 182.105 31.5968   6
   1 -14   0 166.907 30.8339  25
  -1  14   0 201.756 29.9036  12
   1 -14   0 222.984 33.3829   9
  -1  14   0 211.582 31.5858  11
   1 -14   1 39.3541 23.3002  25
   1 -14   1 27.7882 21.1938   8
   1 -14   1 49.7659 20.9118   7
   1 -14   1 8.29492 18.9019   5
   1 -14   1 26.1306 21.9617   6
   1 -14   1 2.03616 21.9050  23
   1 -14   1 20.6916 22.1556  24
  -1  14  -1 32.2770 23.8996  12
   1 -14   1 16.9548 20.8276   9
  -1  14  -1 17.4243 24.1082  11
   1 -14   2 89.0076 21.7922  25
   1 -14   2 72.0084 22.6349  23
   1 -14   2 88.6572 23.2017   6
   1 -14   2 71.2987 22.2114   7
   1 -14   2 55.6863 20.7792   8
  -1  14  -2 68.1534 24.8970  11
   1 -14   2 69.5348 21.6467   9
  -1  14  -2 81.9767 25.2781  12
  -1  14  -3 38.0686 21.9728  11
  -1  14  -3 47.0312 21.1367  12
  -1  14  -4 193.195 24.9090  12
  -1  14  -5 43.2012 16.6372  12
   1 -14   6 1912.89 66.5066  33
  -1  13  13 647.171 32.3548  22
  -1  13  13 543.885 28.8191  29
  -1  13  13 559.810 32.0643  28
  -1  13  12 502.037 33.7081  22
  -1  13  12 531.223 36.4387  28
  -1  13  12 506.507 32.8594  29
  -1  13  11 97.9573 22.4005  29
  -1  13  11 96.4440 24.2718  28
  -1  13  11 102.298 22.2337  22
  -1  13  11 113.150 22.7076  13
   1 -13 -10 1144.62 54.1287   5
  -1  13  10 1272.45 64.7969  28
  -1  13  10 1295.55 59.2244  29
  -1  13  10 1231.43 60.5911  22
  -1  13  10 1321.88 63.0667  13
   1 -13  -9 3703.42 118.278   5
  -1  13   9 3828.78 125.057  13
  -1  13   9 3907.94 118.979  29
  -1  13   9 3776.86 122.590  22
   1 -13  -8 94.8779 25.4021  23
   1 -13  -8 85.9467 24.9454  24
   1 -13  -8 88.8748 25.2120   6
   1 -13  -8 62.6468 25.9451   7
   1 -13  -8 75.0926 25.8846   8
   1 -13  -8 72.0429 23.9711  25
  -1  13   8 68.9831 25.5676  13
  -1  13   8 72.6691 25.2704  29
   1 -13  -8 35.3528 24.3135   9
  -1  13   7 831.917 57.6974  13
   1 -13  -7 806.055 56.5689   9
   1 -13  -7 873.613 54.6102   6
   1 -13  -7 869.061 57.1229   8
   1 -13  -7 820.777 54.9261   7
  -1  13   6 204.142 35.7033  13
   1 -13  -6 153.230 33.1213   8
   1 -13  -6 126.436 33.9225   7
  -1  13   5 1094.39 65.5483  13
   1 -13  -5 967.390 63.2750   8
   1 -13  -5 1045.90 65.7308   9
   1 -13  -5 1033.03 65.1269   7
  -1  13   4 41.9022 27.8622  13
   1 -13  -4 28.2325 29.7381   9
   1 -13  -4 73.7935 30.5357   6
   1 -13  -4 90.7407 32.5429   7
  -1  13   3 2007.29 85.1795  11
   1 -13  -3 2104.74 91.5814   6
   1 -13  -3 2103.48 93.4589   7
   1 -13  -3 2085.15 94.9575   9
   1 -13  -2 173.060 35.0776   7
   1 -13  -2 245.547 37.3093   6
   1 -13  -2 242.638 39.8189   9
  -1  13   2 257.945 34.7640  11
  -1  13   2 225.518 30.0587   2
   1 -13  -1 2954.67 112.685   9
   1 -13  -1 3017.11 112.890   7
  -1  13   1 2864.85 102.439   2
   1 -13   0 36.3098 26.1617   9
  -1  13   0 15.9549 22.7218   2
   1 -13   0 33.2659 27.7377   8
   1 -13   0 19.0543 26.7926   7
   1 -13   1 5053.42 153.850   7
   1 -13   1 5100.37 154.084   8
   1 -13   1 5012.31 154.560   9
  -1  13  -1 5084.72 148.847  12
  -1  13  -1 5110.58 149.153  11
   1 -13   1 5009.48 151.560   6
   1 -13   1 4860.91 147.452   5
  -1  13  -1 4942.21 146.456   2
   1 -13   2 21.5715 26.4984  24
   1 -13   2 7.08939 23.1875  23
   1 -13   2 14.5288 22.5384   6
   1 -13   2 28.7323 22.9903   8
   1 -13   2 28.5705 22.4636   7
   1 -13   2 59.7159 24.1973   9
  -1  13  -2 51.9501 25.3914  11
  -1  13  -2 33.0274 24.6647   2
   1 -13   2 12.0538 25.4462  25
  -1  13  -2 34.7431 25.3132  12
  -1  13  -3 49.2704 26.7934  12
   1 -13   3 42.4255 26.5151  34
   1 -13   3 75.3960 23.2137   6
  -1  13  -3 72.1385 25.7395  11
  -1  13  -4 134.423 27.6617  11
  -1  13  -4 187.889 28.8846  12
  -1  13  -5 1.41537 19.1319  11
  -1  13  -5 2.96115 19.7751  12
  -1  13  -6 357.103 29.4559  12
   1 -13   7 749.415 39.9024  17
   1 -13   7 735.631 44.4979  33
  -1  13  -7 761.340 35.6619  12
  -1  12  14 166.183 19.1122  22
  -1  12  14 146.540 19.2242  28
  -1  12  14 159.680 18.8926  29
  -1  12  13 213.716 25.8916  22
  -1  12  13 244.033 27.0475  28
  -1  12  13 276.806 26.7022  29
  -1  12  12 220.864 30.4124  28
  -1  12  12 215.415 27.5888  13
  -1  12  12 226.035 27.4640  22
  -1  12  12 188.705 26.8740  29
  -1  12  11 115.891 30.1159  28
  -1  12  11 95.2694 25.4780  13
  -1  12  11 73.9892 25.0417  22
  -1  12  11 162.691 28.3121  29
  -1  12  10 672.335 50.5685  13
  -1  12  10 678.122 47.8705  29
  -1  12  10 682.543 50.8238  28
  -1  12   9 48.4363 26.0522  13
  -1  12   9 12.8923 23.3302  29
  -1  12   9 14.0502 22.7155  22
   1 -12  -8 6218.07 179.446   7
   1 -12  -8 6366.79 181.918  25
  -1  12   8 6364.15 184.799  22
   1 -12  -8 6008.03 178.960   8
   1 -12  -8 6480.07 182.406   9
  -1  12   7 873.410 59.8468  13
   1 -12  -7 807.769 56.8514   9
   1 -12  -7 739.224 55.1734   8
   1 -12  -7 886.524 57.1995   6
   1 -12  -7 737.602 54.8991   7
   1 -12  -6 1625.72 78.4977   6
  -1  12   6 1636.02 81.8916  13
   1 -12  -5 226.541 38.1279   6
  -1  12   5 219.551 33.1359  11
  -1  12   5 269.338 38.6499  13
   1 -12  -4 190.803 36.7634   6
  -1  12   4 201.787 33.5913  11
  -1  12   4 190.667 35.7664  13
  -1  12   3 18.9897 21.9888   2
   1 -12  -3 2.43325 28.6255   6
  -1  12   3 20.9364 25.0124  11
  -1  12   3 3.96130 24.5425  12
   1 -12  -2 612.112 49.9827   6
  -1  12   2 549.193 43.6552   2
  -1  12   2 511.949 44.5538  11
  -1  12   2 512.931 45.0812  12
  -1  12   1 205.295 31.6596   2
   1 -12  -1 174.844 33.8437   6
  -1  12   1 234.561 35.5315  11
  -1  12   1 229.706 33.9682  12
  -1  12   0 13863.3 325.935  11
  -1  12   0 13376.5 323.263  12
   1 -12   0 14062.8 333.505   6
  -1  12   0 13577.8 323.204   2
   1 -12   1 2653.02 106.106   7
  -1  12  -1 2883.78 102.189   2
  -1  12  -1 2789.95 101.312  11
  -1  12  -1 2841.90 102.335  12
   1 -12   1 2709.47 107.933   8
   1 -12   1 2716.39 107.743   9
   1 -12   1 2879.23 107.178   6
   1 -12   2 1540.64 75.0811   6
   1 -12   2 1509.87 81.1654  25
   1 -12   2 1679.31 78.4043   7
  -1  12  -2 1580.00 72.8707   2
  -1  12  -2 1512.19 71.4627  12
  -1  12  -2 1427.57 70.5983  11
   1 -12   2 1539.21 76.0929   9
   1 -12   3 186.096 33.1345   8
   1 -12   3 193.488 32.1472   7
  -1  12  -3 194.022 32.4446  12
   1 -12   3 199.279 32.3203   9
  -1  12  -3 214.483 33.5353   2
  -1  12  -4 128.152 29.6551  12
   1 -12   4 145.864 33.0191  34
  -1  12  -4 111.721 28.7921  11
  -1  12  -4 162.451 29.0357   2
  -1  12  -5 53.6090 23.5913  11
  -1  12  -5 37.9244 23.4626  12
   1 -12   5 6.52842 26.8764  34
  -1  12  -6 872.479 49.1601  12
  -1  12  -6 974.824 50.2067  11
  -1  12  -7 45.8065 18.3072  11
  -1  12  -7 72.6584 21.3051  12
   1 -12   7 40.5565 23.1047  17
   1 -12   8 148.567 28.3509  33
  -1  12  -8 85.6043 16.9456  12
   1 -12   8 128.627 24.4157  17
   1 -12   9 292.301 28.2375  33
  -1  11  15 119.320 17.2723  22
  -1  11  15 143.955 17.1427  28
  -1  11  15 110.142 17.1619  29
  -1  11  14 72.1196 15.1706  36
  -1  11  14 77.5371 20.2074  29
  -1  11  14 98.8521 20.5274  22
  -1  11  14 61.8767 19.5036  28
  -1  11  13 59.0704 22.5044  28
  -1  11  13 27.0391 16.0846  14
  -1  11  13 46.9483 17.1713  36
  -1  11  13 58.3668 22.0220  29
  -1  11  13 31.3787 19.6237  22
  -1  11  13 43.4334 21.3052  13
  -1  11  12 36.3491 23.9579  28
  -1  11  12 41.5167 17.6930  14
  -1  11  12 32.1961 19.5027  36
  -1  11  12 32.3740 23.5351  29
  -1  11  12 51.1556 23.7799  13
  -1  11  12 47.2275 21.5772  22
  -1  11  11 116.562 27.8804  29
  -1  11  11 132.545 23.6065  36
  -1  11  11 162.134 33.0207  28
  -1  11  10 998.386 60.7062  22
  -1  11  10 928.552 60.7181  13
  -1  11   9 54.5663 26.9058  13
  -1  11   9 65.9461 29.2040  29
  -1  11   9 53.0116 26.2720  22
   1 -11  -8 6621.19 181.564   6
   1 -11  -8 6491.00 184.996  25
   1 -11  -8 6528.90 184.098   9
   1 -11  -8 6142.74 181.281   8
   1 -11  -7 37902.9 800.099   6
  -1  11   7 37505.9 811.330  13
   1 -11  -6 16433.4 382.953   6
   1 -11  -5 53467.6 1105.51   6
  -1  11   5 52986.3 1093.41  11
   1 -11  -4 1520.36 74.7408   6
  -1  11   4 1437.51 66.3487  12
  -1  11   4 1581.75 71.3341  11
   1 -11  -3 583.637 48.4935   6
  -1  11   3 563.277 40.3391   2
  -1  11   3 483.669 43.1247  11
  -1  11   3 454.053 40.2587  12
  -1  11   2 1169.29 61.8761  26
   1 -11  -2 1199.09 67.0119   6
  -1  11   2 1135.93 57.9911   2
  -1  11   2 1172.20 61.9849  11
  -1  11   2 1119.76 59.7709  12
  -1  11   1 2716.51 99.6148  26
  -1  11   1 2766.05 99.3343  11
  -1  11   1 2817.38 98.7121  12
   1 -11  -1 2710.98 104.715   6
  -1  11   1 2634.46 95.2439   2
  -1  11   0 156.663 30.1804   2
  -1  11   0 142.625 31.8738  12
   1 -11   0 119.925 30.4801   6
  -1  11   0 203.328 32.6124  26
  -1  11   0 148.547 31.3759  11
  -1  11  -1 189.961 32.8219   2
  -1  11  -1 127.029 31.5338  12
   1 -11   1 197.023 34.0108   6
  -1  11  -1 137.790 30.8984  11
  -1  11  -1 183.183 31.3608  26
  -1  11  -2 1221.69 64.1650  11
  -1  11  -2 1246.63 64.2789  12
   1 -11   2 1279.79 67.4989   6
  -1  11  -2 1364.46 67.4278   2
  -1  11  -2 1255.59 64.9698  26
   1 -11   3-6.64881 24.4967   6
   1 -11   3 4.45354 24.3940   8
  -1  11  -3 18.4006 27.1412   2
  -1  11  -3-1.98897 24.9033  11
   1 -11   3-2.25489 25.2522   9
  -1  11  -3-6.06848 25.3273  12
  -1  11  -4 685.555 50.6775   2
  -1  11  -4 742.454 49.9234  11
  -1  11  -4 776.324 51.9077  12
  -1  11  -5 618.828 47.4074   2
  -1  11  -5 618.544 44.7998  11
  -1  11  -5 693.466 48.0263  12
  -1  11  -6 929.397 54.0196   2
   1 -11   6 881.046 59.9726  34
  -1  11  -6 931.958 52.6016  11
  -1  11  -6 1069.58 56.3289  12
   1 -11   6 841.891 56.1204  32
  -1  11  -7 258.822 30.3231  12
   1 -11   7 239.817 33.6174  32
   1 -11   7 292.235 37.4692  34
  -1  11  -7 258.431 28.9968  11
  -1  11  -8 329.623 29.4261  12
   1 -11   8 304.059 34.2610  32
   1 -11   8 304.789 36.9252  17
   1 -11   9-13.4210 23.6724  33
   1 -11   9 2.73803 19.4138  32
   1 -11   9 11.5343 21.4680  17
   1 -11  10-22.1375 22.1340  33
   1 -11  10-12.6172 17.3273  17
  -1  10  16 56.9967 13.8533  22
  -1  10  16 89.8604 14.5243  29
  -1  10  15 246.035 23.1097  36
  -1  10  15 262.783 25.1500  29
  -1  10  15 265.205 25.4689  28
  -1  10  15 305.438 26.7994  22
  -1  10  14 174.960 26.5600  28
  -1  10  14 185.075 22.8870  14
  -1  10  14 175.073 24.0410  36
  -1  10  14 166.760 25.5474  13
  -1  10  14 219.770 27.7106  22
  -1  10  14 206.594 28.2335  29
  -1  10  13 1297.04 58.8682  14
  -1  10  13 1392.79 66.6608  13
  -1  10  13 1420.98 67.9897  29
  -1  10  13 1292.97 65.6252  28
  -1  10  13 1288.16 64.6236  22
  -1  10  13 1267.80 58.8641  36
  -1  10  12 33.4604 19.1899  37
  -1  10  12 42.4224 21.8383  36
  -1  10  12 50.9360 25.4895  29
  -1  10  12 45.1071 26.3682  28
  -1  10  12 33.3324 25.3796  13
  -1  10  11 712.397 55.9361  28
  -1  10  11 740.993 54.4790  29
  -1  10  11 745.626 46.4732  14
  -1  10  11 773.224 55.4362  22
  -1  10  11 744.781 54.7404  13
  -1  10  10 32.0108 21.6286  36
  -1  10  10-9.88058 28.1379  29
  -1  10  10 3.69752 20.1644  14
  -1  10  10 31.5622 26.0910  13
  -1  10  10 38.3908 25.8038  22
  -1  10   9 31.8050 26.0695  29
  -1  10   9 20.6242 26.8084  22
  -1  10   9-5.31197 26.2019  13
  -1  10   9 22.0299 20.2947  36
   1 -10  -8 2312.53 90.6873   6
  -1  10   8 2431.66 86.7988  36
   1 -10  -7 2067.78 84.9772   6
  -1  10   7 2111.50 92.6925  13
   1 -10  -6 171279. 3381.06   6
  -1  10   6 168260. 3390.74  13
   1 -10  -5 4606.67 141.084   6
  -1  10   5 4584.97 133.113  11
  -1  10   5 4685.12 146.273  13
   1 -10  -4 2266.90 91.8826   6
  -1  10   4 2400.23 85.7195  11
  -1  10   4 2299.75 82.2293  12
  -1  10   3 1903.33 75.4129  11
  -1  10   3 1907.57 73.8472  12
   1 -10  -3 1906.99 83.7910   6
  -1  10   3 1976.85 79.0162  26
  -1  10   3 2030.50 73.7144   2
  -1  10   2 634.685 43.0460  11
  -1  10   2 684.887 43.8983  12
   1 -10  -2 628.685 48.3595   6
  -1  10   2 580.739 43.7327  26
  -1  10   2 695.217 42.7595   2
  -1  10   1 54.8306 23.5827  12
  -1  10   1 40.4053 24.4524  11
  -1  10   1 39.4697 23.1377  26
   1 -10  -1 81.2888 29.9631   6
  -1  10   1 11.7602 21.9034   2
  -1  10   0 4486.63 131.982  11
  -1  10   0 4459.58 130.523  12
   1 -10   0 4641.73 139.748   6
  -1  10   0 4210.35 131.469  26
  -1  10   0 4578.10 131.426   2
  -1  10  -1-21.5905 24.3923  12
  -1  10  -1 30.7652 25.1054  11
  -1  10  -1-7.70463 23.5276  26
  -1  10  -1 28.8082 23.6070   2
   1 -10   1-12.5972 24.5051   6
  -1  10  -2 55.5051 26.8195  12
  -1  10  -2 62.6402 26.4995  11
  -1  10  -2 64.6488 24.5552  26
   1 -10   2 33.5244 25.5259   6
  -1  10  -2 76.4534 26.3254   2
  -1  10  -3 973.774 55.1191  11
  -1  10  -3 881.395 53.2735  12
   1 -10   3 994.072 56.9488   6
  -1  10  -3 954.276 56.3739   2
  -1  10  -3 956.653 55.6463  26
  -1  10  -4 70.9796 28.0595   2
  -1  10  -4 58.4907 27.4213  11
  -1  10  -4 63.6076 25.4249  26
  -1  10  -4 48.3056 26.6041  12
  -1  10  -5 140.539 29.0166  11
   1 -10   5 176.974 36.7517  34
  -1  10  -5 209.177 33.6862   2
  -1  10  -5 153.366 29.7762  12
  -1  10  -6 19.9480 23.3269  11
  -1  10  -6 3.93547 22.5096   2
  -1  10  -6 9.53712 22.9618  12
   1 -10   6 49.3993 28.7403  34
   1 -10   6 28.3922 27.0645  32
  -1  10  -7 140.461 27.8371   2
   1 -10   8 788.331 55.0690  34
  -1  10  -8 820.408 46.9364  12
   1 -10   8 673.745 51.7849  32
   1 -10   9 327.297 35.6957  32
   1 -10   9 345.696 42.7191  33
   1 -10   9 265.841 35.4832  34
   1 -10   9 314.590 37.6947  17
   1 -10  10 521.826 44.8457  33
   1 -10  10 584.798 41.0489  32
   1 -10  10 544.166 42.5243  17
   1 -10  11 23.3104 21.0783  33
   1 -10  11 47.2510 17.6366  32
   1 -10  11 25.3894 17.9169  17
  -1   9  16 76.1398 16.2845  22
  -1   9  16 53.1678 16.1736  29
  -1   9  15 6.22226 19.0013  29
  -1   9  15 12.5762 16.1799  28
  -1   9  15-10.6097 17.4790  22
  -1   9  15 18.2811 17.1748  36
  -1   9  14 64.5960 22.6415  22
  -1   9  14 61.5604 20.8592  14
  -1   9  14 47.4734 20.9500  36
  -1   9  14 60.7657 25.5658  29
  -1   9  14 57.2477 22.3285  13
  -1   9  14 76.4390 24.1639  28
  -1   9  13 610.459 45.0035  36
  -1   9  13 640.242 42.8896  37
  -1   9  13 712.251 52.3837  29
  -1   9  13 711.704 50.8534  28
  -1   9  12 137.288 26.6872  14
  -1   9  12 122.018 33.4078  29
  -1   9  12 105.132 28.0577  22
  -1   9  12 99.5350 30.2272  13
  -1   9  11 9152.65 228.432  14
  -1   9  11 8515.14 220.383  37
  -1   9  11 8735.23 227.847  36
  -1   9  11 9015.80 243.829  28
  -1   9  11 9390.60 244.726  29
  -1   9  11 9111.37 243.208  13
  -1   9  11 8971.28 240.471  22
  -1   9  10 577.821 49.3903  22
  -1   9  10 541.969 43.8522  41
  -1   9  10 656.396 46.8456  36
  -1   9  10 574.473 49.9728  29
  -1   9  10 508.429 39.3119  37
  -1   9  10 652.075 45.0546  14
  -1   9  10 599.383 50.9119  13
  -1   9   9 292.404 34.4555  41
  -1   9   9 266.854 31.6713  14
  -1   9   9 281.027 33.0702  36
  -1   9   9 243.471 29.0528  37
  -1   9   9 266.479 38.0078  29
  -1   9   9 356.442 41.0464  22
  -1   9   8 233.263 30.5533  36
  -1   9   8 302.986 39.6766  13
  -1   9   8 256.065 29.3832  14
  -1   9   7 701.522 51.2417  13
  -1   9   7 733.905 44.4698  36
   1  -9  -7 720.101 47.2787   6
  -1   9   6 1647.17 65.5533  36
  -1   9   6 1656.15 77.1109  13
  -1   9   5 234.206 27.0697  11
  -1   9   5 221.637 32.5670  13
  -1   9   4 2314.97 78.3152  11
  -1   9   4 2072.40 73.6282  12
  -1   9   4 2128.84 79.6004  26
  -1   9   3 485.872 36.2850  11
  -1   9   3 481.580 34.8099  12
  -1   9   3 500.314 33.3610   2
  -1   9   3 561.530 38.5596  26
  -1   9   2 1890.42 71.6269  11
  -1   9   2 1936.91 70.4847  12
  -1   9   2 1933.32 69.5797   2
  -1   9   2 1939.89 74.3766  26
   1  -9  -1 2395.21 88.8692   6
  -1   9   1 2504.85 84.0275  11
  -1   9   1 2390.39 81.0423  12
  -1   9   1 2441.35 85.0283  26
   1  -9   0 8688.17 221.314   6
  -1   9   0 8764.42 213.433  12
  -1   9   0 9237.03 215.914  11
  -1   9   0 8719.34 215.976  26
  -1   9  -1 1242.82 58.2657  26
  -1   9  -1 1282.59 57.5381  12
  -1   9  -1 1242.61 57.3359  11
  -1   9  -1 1316.39 58.8841   2
   1  -9   1 1295.33 62.7859   6
  -1   9  -2 33.9063 22.0207  11
  -1   9  -2 16.3020 20.4146  12
  -1   9  -2 21.3941 21.7829   2
  -1   9  -2 3.46931 20.3298  26
   1  -9   2 22.1904 23.1563   6
  -1   9  -3 1579.11 67.2015  26
  -1   9  -3 1461.08 65.8148  12
  -1   9  -3 1443.93 64.0353  11
  -1   9  -3 1586.00 67.5471   2
   1  -9   3 1492.24 67.6490   6
  -1   9  -4 160.952 29.6452   2
  -1   9  -4 147.977 27.6250  26
  -1   9  -4 172.682 29.5247  12
  -1   9  -4 137.153 26.7887  11
  -1   9  -5 1085.01 56.6147  11
  -1   9  -5 1175.23 59.8731  12
  -1   9  -5 1255.02 61.2115   2
  -1   9  -5 1077.77 57.3314  26
  -1   9  -6 1828.41 74.6016  11
  -1   9  -6 1773.89 75.1906  12
  -1   9  -6 1775.13 76.2551   2
   1  -9   6 1841.88 86.6898  34
   1  -9   6 1840.16 84.3544  32
  -1   9  -7 1166.32 59.3216  11
  -1   9  -7 1345.55 64.1892  12
  -1   9  -7 1369.64 64.7726   2
   1  -9   7 1320.83 74.9877  34
   1  -9   7 1458.67 74.5915  32
   1  -9   8 374.015 43.6081  32
  -1   9  -8 476.240 39.4342   2
   1  -9   9 28.2411 26.3596  32
   1  -9   9 18.9152 24.7116  34
   1  -9  10 82.7347 28.3682  17
   1  -9  10 97.2869 28.2281  34
   1  -9  10 163.896 34.6125  33
   1  -9  10 118.798 29.5909  32
   1  -9  11 52.8893 23.8841  17
   1  -9  11 105.008 26.6635  32
   1  -9  11 78.9741 27.4943  33
   1  -9  12 1382.88 57.1479  17
   1  -9  12 1526.31 58.8879  32
   1  -9  12 1390.81 62.2679  33
  -1   8  16 91.2876 18.6706  36
  -1   8  16 117.979 19.2721  22
  -1   8  16 79.5064 19.5762  29
  -1   8  15 231.852 28.8864  22
  -1   8  15 213.693 30.0383  29
  -1   8  15 192.776 26.0941  28
  -1   8  15 151.118 25.3295  36
  -1   8  14 121.530 28.1604  13
  -1   8  14 107.987 26.6046  22
  -1   8  14 119.144 25.6801  36
  -1   8  14 102.308 24.7071  37
  -1   8  14 72.8597 25.4144  28
  -1   8  14 70.0043 22.4805  14
  -1   8  14 119.885 29.2654  29
  -1   8  13 441.544 42.3835  22
  -1   8  13 411.110 39.7057  36
  -1   8  13 401.092 36.5063  41
  -1   8  13 455.224 44.7322  28
  -1   8  13 459.182 44.2436  13
  -1   8  13 367.134 36.8616  14
  -1   8  12 5921.97 177.927  22
  -1   8  12 6102.96 173.098  36
  -1   8  12 5863.88 166.269  37
  -1   8  12 5977.12 181.717  28
  -1   8  12 6184.94 185.441  29
  -1   8  12 6088.86 164.502  20
  -1   8  12 5920.29 169.823  14
  -1   8  12 6192.42 182.960  13
  -1   8  11 753.254 56.5573  13
  -1   8  11 813.431 56.5498  22
  -1   8  11 790.069 47.9199  20
  -1   8  11 738.278 48.6345  37
  -1   8  11 749.559 58.1717  29
  -1   8  11 833.476 59.4152  28
  -1   8  11 718.347 49.8784  41
  -1   8  11 773.554 52.8348  36
  -1   8  11 727.293 48.7207  14
  -1   8  10 264.007 31.7517  14
  -1   8  10 297.729 34.1044  41
  -1   8  10 234.633 37.0256  22
  -1   8  10 320.353 36.8649  36
  -1   8  10 250.893 31.7517  37
  -1   8  10 248.813 37.7256  29
  -1   8  10 299.649 31.3079  20
  -1   8  10 281.062 41.0490  28
  -1   8   9 185.307 31.5236  22
  -1   8   9 189.755 30.7997  41
  -1   8   9 228.245 30.2742  14
  -1   8   9 212.324 31.0220  36
  -1   8   9 193.514 34.5479  29
  -1   8   9 240.298 34.7377  13
  -1   8   9 220.067 27.0264  38
  -1   8   9 211.222 28.2393  37
  -1   8   8 1371.46 63.1401  36
  -1   8   8 1224.13 56.6213  37
  -1   8   8 1316.76 60.2923  14
  -1   8   8 1541.81 72.5215  22
  -1   8   8 1708.06 76.2885  13
  -1   8   7 148.061 24.9007  14
  -1   8   7 163.269 31.7156  13
  -1   8   7 172.206 25.9994  36
  -1   8   7 183.890 23.1209  37
  -1   8   6 63.1208 20.5259  36
  -1   8   6 75.0477 26.1873  13
  -1   8   6 23.5316 17.1136  14
  -1   8   5 2801.13 86.2525  36
  -1   8   5 2934.92 98.7816  13
  -1   8   5 2795.92 84.8062  14
  -1   8   4 143.315 20.1513  12
  -1   8   4 40.2832 19.8146  26
  -1   8   3 843.825 44.1405  26
  -1   8   3 857.445 39.4974   2
  -1   8   2 3121.43 95.3201  26
  -1   8   2 3142.52 90.1775   2
  -1   8   1 1406.49 56.8739  26
  -1   8   1 1371.88 53.9257   2
  -1   8   0 19.1229 17.7912  12
  -1   8   0 25.2567 17.6723   2
  -1   8   0 28.2344 19.0887  26
  -1   8   0 27.0822 19.2522  11
  -1   8  -1 14924.9 330.563   2
  -1   8  -1 15390.2 332.106  12
  -1   8  -1 14959.1 331.167  11
   1  -8   1 14926.7 336.656   6
  -1   8  -2 3976.74 112.687  12
  -1   8  -2 3963.71 112.111  11
   1  -8   2 3916.88 116.411   6
   1  -8   3 611.504 40.7116   6
  -1   8  -3 627.651 40.4142  26
  -1   8  -3 674.015 39.9659  12
  -1   8  -3 642.141 40.1593  11
  -1   8  -4 3779.24 111.362  11
  -1   8  -4 3780.19 112.112  12
  -1   8  -4 3772.10 113.346  26
  -1   8  -4 3863.52 113.560   2
  -1   8  -5 1496.91 64.6452  12
  -1   8  -5 1520.36 63.7581  11
  -1   8  -5 1622.32 66.7334   2
  -1   8  -5 1497.89 64.3171  26
  -1   8  -6 47822.1 961.218   2
   1  -8   6 45991.5 975.007  34
  -1   8  -6 46878.9 956.162  11
  -1   8  -6 45513.3 957.439  12
   1  -8   7 95236.4 1934.47  34
   1  -8   7 95390.6 1932.97  32
  -1   8  -7 97065.8 1916.26   2
  -1   8  -7 93859.4 1909.63  11
  -1   8  -7 95608.3 1913.38  12
   1  -8   8 5757.24 177.737  34
  -1   8  -8 6077.75 163.320   2
   1  -8   8 5991.17 179.235  32
   1  -8   9 308.983 40.2982  34
   1  -8   9 239.405 39.7047  32
   1  -8   9 277.207 41.1082  17
   1  -8  10 147.382 36.9707  33
   1  -8  10 159.281 34.1041  34
   1  -8  10 132.849 34.5343  32
   1  -8  11 4.15451 25.1031  34
   1  -8  11 50.7934 28.2236  32
   1  -8  11 59.5477 28.9951  33
   1  -8  11 20.2322 26.5554  17
   1  -8  12 432.575 39.1823  32
   1  -8  12 404.991 39.8988  33
   1  -8  12 360.677 36.0761  17
   1  -8  13 82.6559 21.5604  32
   1  -8  13 48.3798 21.1018  33
   1  -8  13 55.1854 19.7847  17
  -1   7  16 65.6165 20.2762  29
  -1   7  16 91.9307 20.2832  36
  -1   7  15 707.939 45.6357  36
  -1   7  15 757.392 44.7279  28
  -1   7  15 753.514 48.5926  29
  -1   7  15 730.938 46.6213  22
  -1   7  14 632.212 46.7380  36
  -1   7  14 633.194 44.8056  37
  -1   7  14 539.910 44.4132  28
  -1   7  14 538.625 39.5532  41
  -1   7  14 548.766 45.5919  13
  -1   7  14 576.461 48.8787  29
  -1   7  13 15.5011 26.1849  13
  -1   7  13 31.8463 24.3007  22
  -1   7  13-9.00023 25.0912  36
  -1   7  13 8.10082 21.8863  37
  -1   7  13 12.3026 24.9385  28
  -1   7  13 21.2002 25.9970  29
  -1   7  13 35.8018 24.7766  14
  -1   7  12 943.956 62.5117  13
  -1   7  12 920.976 56.2933  14
  -1   7  12 926.765 56.0812  41
  -1   7  12 829.137 58.2605  22
  -1   7  12 991.972 54.3870  35
  -1   7  12 1016.18 61.2023  36
  -1   7  12 1012.57 56.8983  37
  -1   7  12 906.158 53.2776  38
  -1   7  12 990.103 63.6825  28
  -1   7  12 1010.54 66.4557  29
  -1   7  12 971.610 54.9850  20
  -1   7  11 216.837 32.4113  14
  -1   7  11 241.483 32.8424  41
  -1   7  11 225.850 37.8633  22
  -1   7  11 264.329 37.2484  36
  -1   7  11 218.928 29.5142  35
  -1   7  11 245.083 30.9509  38
  -1   7  11 195.304 31.1645  37
  -1   7  11 226.116 39.9548  28
  -1   7  11 200.601 38.7048  29
  -1   7  11 271.182 33.0318  20
  -1   7  10 25.4998 30.0089  29
  -1   7  10 62.8638 24.3309  41
  -1   7  10 62.2967 27.7998  13
  -1   7  10 53.7634 26.1744  22
  -1   7  10 42.3646 20.6532  35
  -1   7  10 50.4408 24.6411  36
  -1   7  10 51.0613 22.0889  38
  -1   7  10 33.0344 22.9139  37
  -1   7  10 2.55674 27.2536  28
  -1   7  10 37.6671 21.9280  14
  -1   7  10 38.4492 22.6118  20
  -1   7   9 231.988 34.4182  13
  -1   7   9 237.371 33.9750  22
  -1   7   9 208.804 26.0337  20
  -1   7   9 196.858 26.0540  38
  -1   7   9 208.698 29.1788  37
  -1   7   9 200.352 28.1939  14
  -1   7   9 178.543 28.9084  41
  -1   7   9 221.431 25.5248  35
  -1   7   9 217.724 31.1600  36
  -1   7   9 195.797 34.8407  29
  -1   7   8 27.3993 16.8565  38
  -1   7   8 73.0262 20.6342  37
  -1   7   8 58.0175 21.3358  41
  -1   7   8 50.4126 24.2380  22
  -1   7   8 32.9218 19.0786  14
  -1   7   8 56.0835 25.8840  13
  -1   7   8 34.2619 16.8050  35
  -1   7   8 41.2645 22.1300  36
  -1   7   7 630.067 40.1322  36
  -1   7   7 655.537 34.2911  38
  -1   7   7 597.416 37.3824  37
  -1   7   7 764.053 37.2382  20
  -1   7   7 669.336 47.7773  13
  -1   7   6 4512.13 130.354  13
  -1   7   6 4085.27 114.817  14
  -1   7   5 3554.84 101.243  36
  -1   7   5 3662.25 97.1676  37
  -1   7   5 3417.95 98.1770  14
  -1   7   4 5151.44 131.916  26
  -1   7   4 5285.60 126.749  14
  -1   7   4 5003.85 126.369  11
  -1   7   4 5134.81 124.651  12
  -1   7   4 4948.94 123.367  37
  -1   7   3 5271.49 131.572  26
  -1   7   3 4938.76 122.447   2
  -1   7   3 4965.87 124.168  12
  -1   7   3 5180.56 126.670  11
  -1   7   2 5738.55 138.195   2
  -1   7   2 5501.56 139.425  11
  -1   7   2 5574.08 138.739  12
  -1   7   1 2376.09 74.6991  26
  -1   7   1 2348.37 70.7774   2
  -1   7   1 2357.47 72.3806  11
  -1   7   0 323.994 28.2577  26
  -1   7   0 298.069 25.9311   2
  -1   7   0 271.026 26.4952  11
  -1   7  -1 45.2963 18.6745   2
  -1   7  -1 26.7984 18.4078  26
  -1   7  -1 20.0254 18.4096  11
  -1   7  -2 17014.2 359.489  26
  -1   7  -2 17038.4 357.625   2
  -1   7  -3 1316.48 54.1400  26
  -1   7  -3 1309.63 53.4735   2
  -1   7  -4 42.1180 18.9566   2
  -1   7  -4 21.8646 17.5423  11
  -1   7  -4-1.36621 15.8226  26
  -1   7  -5 1146.72 50.9587  11
  -1   7  -6 63006.5 1278.36  11
  -1   7  -6 62725.8 1280.85  12
   1  -7   6 63078.6 1297.23  34
  -1   7  -6 64692.5 1283.19   2
  -1   7  -7 398.864 34.8494  11
  -1   7  -7 382.163 35.9062  12
  -1   7  -7 395.892 36.7291   2
   1  -7   7 437.200 46.2980  32
   1  -7   7 482.203 46.1646  34
  -1   7  -8 52885.7 1062.88   2
   1  -7   8 50407.7 1082.93  32
   1  -7   8 51852.4 1083.09  34
   1  -7   9 1319.80 74.5654  32
   1  -7   9 1400.18 74.6032  34
   1  -7  10 13.5753 27.3730  17
   1  -7  10-5.29708 28.0868  32
   1  -7  10 11.2144 29.7310  33
   1  -7  10 53.0688 29.3799  34
   1  -7  11 404.401 45.5675  32
   1  -7  11 444.035 46.6770  33
   1  -7  11 406.971 43.0056  34
   1  -7  12 487.883 44.7125  17
   1  -7  12 425.988 43.8838  32
   1  -7  12 479.158 45.6631  33
   1  -7  12 511.204 44.3679  34
   1  -7  13 7.44864 23.3169  33
   1  -7  13 36.1592 25.9138  32
   1  -7  13 6.24821 20.6104  34
   1  -7  13 8.80359 22.5727  17
   1  -7  14 77.6499 21.0588  33
   1  -7  14 51.1076 19.1053  17
  -1   6  16 339.691 31.9264  29
  -1   6  16 264.869 28.7162  36
  -1   6  15 125.693 28.2780  36
  -1   6  15 131.331 24.5276  28
  -1   6  15 213.706 32.4392  29
  -1   6  15 138.709 26.6403  22
  -1   6  14 85.2263 27.9861  13
  -1   6  14 48.4883 24.9728  22
  -1   6  14 60.9605 23.1695  14
  -1   6  14 81.0786 27.6457  36
  -1   6  14 71.3209 25.3595  37
  -1   6  14 50.4447 24.3723  28
  -1   6  14 44.7222 27.3609  29
  -1   6  14 21.8518 20.0662  41
  -1   6  13 303.943 40.7822  29
  -1   6  13 323.455 35.4974  35
  -1   6  13 290.251 38.3755  36
  -1   6  13 317.272 35.8346  38
  -1   6  13 241.165 36.2225  37
  -1   6  13 311.103 39.0436  13
  -1   6  13 289.888 38.3664  22
  -1   6  13 277.059 36.8591  20
  -1   6  13 327.076 39.2509  28
  -1   6  13 281.918 34.7609  14
  -1   6  13 311.462 35.2634  41
  -1   6  12 19.8432 32.2905  29
  -1   6  12 14.8605 22.2776  35
  -1   6  12 16.6647 26.5480  36
  -1   6  12 2.13156 26.2268  37
  -1   6  12-1.88605 23.3717  38
  -1   6  12 32.8098 27.8572  13
  -1   6  12 22.9528 27.0453  22
  -1   6  12 43.9939 26.3035  20
  -1   6  12 23.3796 26.3294  28
  -1   6  12 8.72472 24.6389  14
  -1   6  12 23.0610 22.1261  41
  -1   6  11 19.2115 32.0341  29
  -1   6  11 22.7972 25.0880  36
  -1   6  11 6.96429 19.9981  35
  -1   6  11 1.76370 22.0847  38
  -1   6  11 38.5779 23.9805  37
  -1   6  11 24.2586 25.8408  13
  -1   6  11 12.4247 24.1021  22
  -1   6  11 16.8859 23.2490  20
  -1   6  11 2.59215 26.4099  28
  -1   6  11 20.8151 23.6119  14
  -1   6  11 8.27102 22.5516  41
  -1   6  10 184.575 36.8538  29
  -1   6  10 179.327 32.0603  36
  -1   6  10 225.583 28.7036  35
  -1   6  10 265.834 29.7980  38
  -1   6  10 217.091 32.5368  37
  -1   6  10 214.456 35.0510  13
  -1   6  10 218.935 33.1936  22
  -1   6  10 169.172 29.0050  20
  -1   6  10 176.932 35.3732  28
  -1   6  10 225.640 31.0854  14
  -1   6  10 246.840 31.7648  41
  -1   6   9 557.910 40.4004  41
  -1   6   9 561.537 44.3391  22
  -1   6   9 532.193 39.2637  14
  -1   6   9 575.569 39.7371  37
  -1   6   9 571.916 36.7480  38
  -1   6   9 549.965 37.1867  20
  -1   6   9 543.210 45.5976  13
  -1   6   9 551.336 45.2402  28
  -1   6   9 567.041 47.6868  29
  -1   6   9 579.210 36.7020  35
  -1   6   9 575.776 43.8591  36
  -1   6   8 51.9872 24.7796  13
  -1   6   8 80.0394 20.0442  20
  -1   6   8 45.6309 17.8775  35
  -1   6   8 60.7133 22.2167  36
  -1   6   8 62.4811 23.0930  22
  -1   6   8 58.1411 17.0133  38
  -1   6   8 93.3213 22.0883  37
  -1   6   8 68.6564 22.1971  41
  -1   6   7 1205.68 46.4183  35
  -1   6   7 1178.10 54.9063  36
  -1   6   7 1278.82 53.4650  14
  -1   6   7 1272.15 61.9930  13
  -1   6   7 1240.14 49.4814  20
  -1   6   6 72.9940 16.7208  20
  -1   6   6 92.7868 16.7104  35
  -1   6   6 98.5421 19.0852  14
  -1   6   6 83.4929 19.4885  37
  -1   6   6 79.3750 16.1770  38
  -1   6   6 73.7701 24.7698  13
  -1   6   5 3990.83 97.0131  20
  -1   6   5 3792.89 101.279  14
  -1   6   5 3820.83 94.3748  35
  -1   6   5 3898.76 112.586  13
  -1   6   5 4059.73 106.775  36
  -1   6   5 3935.50 101.256  37
  -1   6   5 3682.42 94.4932  38
  -1   6   4 693.468 32.9303  37
  -1   6   4 668.913 27.6901  38
  -1   6   4 723.552 28.7641  20
  -1   6   4 693.074 32.2732  11
  -1   6   4 656.594 30.1988  12
  -1   6   4 684.137 31.9434  14
  -1   6   4 706.735 27.2826  35
  -1   6   4 670.684 28.4887   2
  -1   6   4 770.540 36.4395  26
  -1   6   3 438.119 24.1562   2
  -1   6   3 461.958 25.7740  12
  -1   6   3 463.613 27.2306  11
  -1   6   3 417.946 28.5887  26
  -1   6   2 166.335 18.8103   2
  -1   6   2 193.278 21.4119  11
  -1   6   1 11385.7 246.111   2
  -1   6   1 11372.6 247.507  11
  -1   6   1 11581.6 250.851  26
  -1   6   0 203360. 3977.41   2
  -1   6   0 202719. 3978.08  11
  -1   6   0 200524. 3980.92  26
  -1   6  -1 69863.2 1392.76   2
  -1   6  -1 69365.3 1392.82  11
  -1   6  -1 70629.7 1395.79  26
  -1   6  -2 1506.03 53.4066   2
  -1   6  -2 1462.43 53.7977  26
  -1   6  -2 1532.07 53.0692  11
  -1   6  -3 1872.31 60.5297  11
   1  -6   3 1678.96 60.0201   6
  -1   6  -3 1836.57 61.1614   2
  -1   6  -3 1760.72 60.4263  26
  -1   6  -4 208.513 23.4337  11
   1  -6   4 214.576 22.7349   6
  -1   6  -4 255.691 24.6201   2
   1  -6   4 199.995 23.5602  16
  -1   6  -4 261.012 24.4588  26
  -1   6  -5 33.4851 16.2658  26
  -1   6  -5 4.99579 15.9104   2
   1  -6   5 24.9461 17.1999  16
   1  -6   6 745.588 47.1822  34
  -1   6  -6 655.531 38.3984   2
  -1   6  -6 689.910 37.4219  11
  -1   6  -7 6762.26 171.684  12
  -1   6  -7 6735.26 169.738  11
  -1   6  -7 7338.70 176.008   2
   1  -6   7 6972.72 184.873  40
   1  -6   7 7201.03 191.038  32
   1  -6   7 6809.69 185.510  16
   1  -6   7 7156.31 189.119  34
  -1   6  -8 8715.89 208.202   2
   1  -6   8 8237.52 221.826  16
   1  -6   8 8510.02 226.965  32
   1  -6   8 8777.94 225.789  34
   1  -6   8 8342.45 220.326  40
   1  -6   9 5064.74 157.793  16
   1  -6   9 5303.92 163.747  32
   1  -6   9 5090.11 159.319  34
   1  -6   9 5238.17 157.855  40
   1  -6  10 27.6030 28.9869  17
   1  -6  10-29.7031 31.7658  32
   1  -6  10-19.6068 28.5358  33
   1  -6  10 40.6499 28.9386  34
   1  -6  10-22.5872 26.9934  16
   1  -6  10-2.36727 29.2284  40
   1  -6  11 47.2208 28.4553  16
   1  -6  11 106.084 34.6637  17
   1  -6  11 62.4729 30.8805  34
   1  -6  11 62.4354 32.9420  32
   1  -6  11 63.5726 31.2462  33
   1  -6  12 63.4052 32.0979  32
   1  -6  12 53.7040 30.3351  33
   1  -6  12 29.7897 26.5519  34
   1  -6  12 70.6920 32.7519  40
   1  -6  13 25.6244 24.9495  17
   1  -6  13 78.9123 27.0230  34
   1  -6  13 95.9728 30.3653  33
   1  -6  13 30.6931 25.8162  32
   1  -6  13 36.2316 22.6365  16
   1  -6  13 113.306 28.3029  40
   1  -6  14 490.005 38.8109  17
   1  -6  14 548.299 41.8725  32
   1  -6  14 487.593 39.1034  33
   1  -6  15 1.01145 15.6719  17
   1  -6  15 22.7781 14.7071  33
  -1   5  16 2318.74 81.8114  36
  -1   5  15 310.618 33.0046  28
  -1   5  15 270.043 34.2054  36
  -1   5  15 285.512 33.2367  22
  -1   5  15 286.259 36.5082  29
  -1   5  14 631.188 44.7838  41
  -1   5  14 630.118 47.3206  28
  -1   5  14 643.480 47.0281  14
  -1   5  14 594.330 48.1700  22
  -1   5  13 16.6389 29.8289  29
  -1   5  13 32.8032 21.7734  30
  -1   5  13 10.4289 22.1197  41
  -1   5  13 16.1226 26.3609  13
  -1   5  13 35.3069 26.6152  22
  -1   5  13 3.87978 22.0985  35
  -1   5  13 14.6246 25.2193  36
  -1   5  13 22.4586 24.8260  37
  -1   5  13 1.96391 23.7289  38
  -1   5  13 19.5489 24.6367  28
  -1   5  13 10.4992 26.7432  20
  -1   5  13 18.7128 19.5404  21
  -1   5  13 19.7782 24.9288  14
  -1   5  12 76.8281 33.9588  29
  -1   5  12 122.065 26.0540  30
  -1   5  12 140.743 28.7579  41
  -1   5  12 157.111 34.3590  13
  -1   5  12 139.194 32.4358  22
  -1   5  12 114.599 29.2156  35
  -1   5  12 145.509 34.0200  36
  -1   5  12 150.165 29.4915  38
  -1   5  12 158.576 31.8335  37
  -1   5  12 138.924 33.5247  28
  -1   5  12 125.502 29.8278  20
  -1   5  12 128.486 26.1490  21
  -1   5  12 100.154 28.2083  14
  -1   5  11 1273.96 70.0008  13
  -1   5  11 1239.16 63.7348  14
  -1   5  11 1256.53 63.0665  41
  -1   5  11 1252.01 67.8095  22
  -1   5  11 1253.31 58.9456  35
  -1   5  11 1149.48 66.5717  36
  -1   5  11 1229.54 59.8225  38
  -1   5  11 1300.77 62.3681  39
  -1   5  11 1238.65 64.6432  37
  -1   5  11 1267.83 70.7395  28
  -1   5  11 1132.07 56.1870  30
  -1   5  11 1264.65 73.0544  29
  -1   5  11 1173.47 61.9685  20
  -1   5  11 1151.68 55.0382  21
  -1   5  10 221.791 26.3235  30
  -1   5  10 194.734 35.5698  29
  -1   5  10 189.698 29.2582  41
  -1   5  10 167.765 31.9629  13
  -1   5  10 189.152 30.6313  22
  -1   5  10 197.008 26.2378  35
  -1   5  10 213.186 32.7337  36
  -1   5  10 195.496 29.1408  37
  -1   5  10 149.322 25.9233  38
  -1   5  10 167.722 28.4677  39
  -1   5  10 133.305 32.2601  28
  -1   5  10 166.170 22.7547  21
  -1   5  10 149.718 26.0339  20
  -1   5  10 136.884 27.9907  14
  -1   5   9 664.131 45.5105  22
  -1   5   9 637.347 40.0403  14
  -1   5   9 556.800 39.2101  41
  -1   5   9 591.016 39.6166  39
  -1   5   9 584.404 36.7749  38
  -1   5   9 687.183 43.4054  37
  -1   5   9 547.299 44.6531  13
  -1   5   9 617.098 36.5002  30
  -1   5   9 621.303 48.3439  29
  -1   5   9 670.012 47.5067  28
  -1   5   9 579.963 37.3237  35
  -1   5   9 523.974 41.7185  36
  -1   5   8 3364.83 104.410  36
  -1   5   8 3328.04 98.7604  39
  -1   5   8 3409.16 96.3681  38
  -1   5   8 3477.04 102.488  37
  -1   5   8 3252.33 108.592  13
  -1   5   8 3365.62 98.0374  20
  -1   5   8 3290.56 91.9224  21
  -1   5   8 3331.38 111.247  29
  -1   5   8 3208.64 93.2812  30
  -1   5   8 3326.54 100.958  14
  -1   5   7 645.882 36.8535  14
  -1   5   7 604.876 36.4241  41
  -1   5   7 648.101 43.6765  13
  -1   5   7 594.339 31.8940  35
  -1   5   7 654.784 37.4978  37
  -1   5   7 604.293 40.3818  22
  -1   5   7 614.057 34.3865  20
  -1   5   7 598.612 30.4850  21
  -1   5   7 566.458 31.5107  30
  -1   5   6 10507.3 234.901  14
  -1   5   6 10695.8 229.985  38
  -1   5   6 10647.6 234.043  39
  -1   5   6 10527.1 235.290  37
  -1   5   6 10503.8 239.474  36
  -1   5   6 10137.5 227.772  35
  -1   5   6 10372.1 225.907  21
  -1   5   6 10857.5 231.866  20
  -1   5   6 10535.3 246.887  13
  -1   5   6 10248.5 227.533  30
  -1   5   5 789.909 35.5228  14
  -1   5   5 858.678 37.3643  37
  -1   5   5 712.627 31.5953  38
  -1   5   5 754.526 35.0861  39
  -1   5   5 715.083 30.2653  35
  -1   5   5 779.269 33.0946  20
  -1   5   5 771.950 30.2862  21
  -1   5   5 784.210 43.6013  13
  -1   5   5 670.532 29.4772  30
  -1   5   4 1367.95 45.7936  14
  -1   5   4 1404.02 43.2384  20
  -1   5   4 1348.18 39.5414   2
  -1   5   4 1339.04 40.5375  30
  -1   5   4 1394.72 41.9865  38
  -1   5   4 1333.16 40.7794  35
  -1   5   4 1376.29 43.4139  11
  -1   5   4 1341.66 41.4139  12
  -1   5   3 2937.87 69.3209  20
  -1   5   3 2748.39 67.0244  35
  -1   5   3 2917.79 73.6453  11
  -1   5   3 2802.19 70.4358   2
  -1   5   3 2848.40 68.2971  38
  -1   5   3 2958.52 77.8147  26
  -1   5   2 65.1290 9.24126  38
  -1   5   2 82.9756 13.5285   2
  -1   5   2 76.6336 16.6084  26
  -1   5   2 85.2238 15.5124  11
  -1   5   2 62.2698 15.7444  10
  -1   5   2 65.3196 8.29406  35
  -1   5   1 3516.13 87.9415  10
  -1   5   1 3450.75 89.2619  26
  -1   5   0 79677.6 1575.54  10
  -1   5   0 79349.4 1576.99  26
  -1   5  -1 221.102 20.0455  10
  -1   5  -1 268.569 23.1704  26
  -1   5  -2 24374.0 503.667  10
  -1   5  -2 24899.6 506.040  26
  -1   5  -3 180.912 20.3037  26
  -1   5  -3 178.068 19.6044  10
   1  -5   3 162.816 21.0758  40
   1  -5   4 12772.2 267.042  16
   1  -5   4 11450.4 254.867  15
   1  -5   4 12086.6 263.258  40
  -1   5  -4 12619.4 263.066  26
   1  -5   4 12008.3 260.210   6
  -1   5  -4 11854.3 259.806  10
   1  -5   5 177.097 23.2952  16
   1  -5   5 192.474 19.7211  15
  -1   5  -5 182.555 20.4078  26
   1  -5   5 193.341 25.9015  40
   1  -5   6 7115.37 174.556  16
   1  -5   6 6636.43 164.013  15
  -1   5  -6 6737.07 163.846   2
  -1   5  -6 6892.56 162.357  11
   1  -5   7 634.961 47.5326  32
  -1   5  -7 640.987 36.5529   2
   1  -5   7 672.421 39.5783  15
   1  -5   7 675.038 46.7495  40
   1  -5   7 807.275 48.0664  34
   1  -5   8 85.8449 26.7588  18
   1  -5   8 79.4423 30.7996  40
   1  -5   8 76.9693 23.2971  15
   1  -5   8 63.0579 25.4178  16
   1  -5   8 57.0643 26.7561  34
   1  -5   8 56.5827 28.5664  32
   1  -5   9 332.401 42.5320  40
   1  -5   9 332.252 38.1140  18
   1  -5   9 397.838 40.8392  16
   1  -5   9 348.598 43.4151  32
   1  -5   9 352.510 40.8039  34
   1  -5  10 2622.37 106.133  40
   1  -5  10 2791.28 106.693  16
   1  -5  10 2749.38 111.966  17
   1  -5  10 2576.23 109.139  33
   1  -5  10 2842.24 111.769  32
   1  -5  10 2682.52 105.822  34
   1  -5  11 527.941 52.0130  40
   1  -5  11 588.829 50.0657  16
   1  -5  11 644.582 54.9527  17
   1  -5  11 575.612 53.5209  33
   1  -5  11 628.822 55.1049  32
   1  -5  11 576.819 50.9384  34
   1  -5  12 574.168 48.5063  16
   1  -5  12 597.980 53.0893  17
   1  -5  12 536.032 53.1099  32
   1  -5  12 607.216 53.8358  40
   1  -5  13 1889.09 83.7944  40
   1  -5  13 1698.45 79.3372  16
   1  -5  13 1741.04 83.0092  17
   1  -5  13 1791.81 83.6557  33
   1  -5  13 1776.01 84.9544  32
   1  -5  13 1851.25 81.3046  34
   1  -5  14 875.261 56.3588  32
   1  -5  14 884.600 54.7946  33
   1  -5  14 872.611 51.4612  16
   1  -5  14 803.853 52.2268  17
   1  -5  14 988.539 54.7645  40
   1  -5  15 340.290 32.2193  17
   1  -5  15 352.109 32.1374  33
  -1   4  15 69.3993 22.0524  28
  -1   4  15 89.7415 26.7442  36
  -1   4  14 6895.83 190.766  22
  -1   4  14 6509.09 176.582  21
  -1   4  13 1989.13 87.0979  28
  -1   4  13 2108.44 91.1841  22
  -1   4  13 1852.99 77.3418  21
  -1   4  13 2061.08 86.4717  20
  -1   4  13 1953.33 85.0170  14
  -1   4  13 2120.22 93.9350  13
  -1   4  13 1983.33 82.7435  41
  -1   4  13 2092.00 85.0972  39
  -1   4  13 2049.30 83.4116  38
  -1   4  13 2031.37 88.6242  37
  -1   4  13 1918.50 79.5571  30
  -1   4  13 2162.98 96.0368  29
  -1   4  13 2012.32 90.5107  36
  -1   4  13 2147.08 83.0565  35
  -1   4  12 341.776 40.4077  28
  -1   4  12 340.809 33.5356  21
  -1   4  12 331.738 40.2371  22
  -1   4  12 335.953 39.0669  20
  -1   4  12 288.939 37.6307  14
  -1   4  12 262.068 30.7622  15
  -1   4  12 328.607 35.6545  41
  -1   4  12 323.728 37.0311  38
  -1   4  12 374.759 41.6597  37
  -1   4  12 290.063 36.8250  39
  -1   4  12 331.878 44.8832  29
  -1   4  12 324.785 34.4825  30
  -1   4  12 337.297 36.0024  35
  -1   4  12 260.311 39.6653  36
  -1   4  11 1251.30 66.5925  28
  -1   4  11 1283.38 63.0071  39
  -1   4  11 1206.06 60.1657  38
  -1   4  11 1172.73 64.0700  37
  -1   4  11 1233.16 66.1886  22
  -1   4  11 1145.99 56.0424  21
  -1   4  11 1272.83 63.6983  20
  -1   4  11 1257.64 69.6507  13
  -1   4  11 1142.07 54.0356  15
  -1   4  11 1220.18 62.4410  14
  -1   4  11 1062.45 58.6983  41
  -1   4  11 1337.42 69.5476  36
  -1   4  11 1163.52 58.2468  35
  -1   4  11 1272.01 72.8652  29
  -1   4  11 1181.68 57.5409  30
  -1   4  10 268.503 28.4051  30
  -1   4  10 264.377 38.7789  29
  -1   4  10 267.268 30.8771  41
  -1   4  10 291.934 37.1087  28
  -1   4  10 301.821 36.8243  13
  -1   4  10 276.355 33.2654  22
  -1   4  10 290.198 27.5162  15
  -1   4  10 291.813 31.9949  14
  -1   4  10 274.860 29.6819  16
  -1   4  10 283.759 32.0559  20
  -1   4  10 329.460 30.3406  21
  -1   4  10 305.820 37.6788  19
  -1   4  10 328.400 31.8593  39
  -1   4  10 332.839 35.7670  37
  -1   4  10 345.060 32.4472  38
  -1   4  10 286.550 30.6229  35
  -1   4  10 280.712 37.2356  36
  -1   4   9 4483.86 136.721  13
  -1   4   9 4237.79 130.933  22
  -1   4   9 4354.48 116.065  15
  -1   4   9 4231.68 125.599  14
  -1   4   9 4487.89 127.841  41
  -1   4   9 4525.08 125.925  39
  -1   4   9 4345.49 121.532  16
  -1   4   9 4381.36 121.441  30
  -1   4   9 4672.54 140.676  29
  -1   4   9 4464.69 135.019  28
  -1   4   9 4640.27 129.668  37
  -1   4   9 4588.43 123.841  38
  -1   4   9 4199.29 132.340  36
  -1   4   9 4730.51 123.348  35
  -1   4   8 3789.24 103.530  38
  -1   4   8 3797.20 102.957  16
  -1   4   8 3642.37 114.860  13
  -1   4   8 3712.02 113.571  22
  -1   4   8 3746.31 101.630  21
  -1   4   8 3710.13 105.358  20
  -1   4   8 3824.94 111.274  19
  -1   4   8 3576.02 100.996  30
  -1   4   8 3718.87 107.944  41
  -1   4   8 3602.35 97.1054  15
  -1   4   8 3898.96 109.222  14
  -1   4   8 3668.72 112.099  36
  -1   4   7 267.303 27.5206  37
  -1   4   7 243.374 24.2962  38
  -1   4   7 262.052 23.7792  16
  -1   4   7 216.233 29.5199  13
  -1   4   7 295.005 29.5422  22
  -1   4   7 294.829 24.3888  21
  -1   4   7 258.230 26.1515  20
  -1   4   7 289.049 32.0608  19
  -1   4   7 348.482 24.7434  30
  -1   4   7 226.344 25.8579  41
  -1   4   7 240.597 24.5664  39
  -1   4   7 267.987 25.4486  14
  -1   4   7 246.835 20.1114  15
  -1   4   7 278.973 29.7868  36
  -1   4   7 259.591 23.2088  35
  -1   4   6 36417.7 739.355  38
  -1   4   6 38523.1 747.065  37
  -1   4   6 36706.8 737.557  16
  -1   4   6 36435.0 753.372  13
  -1   4   6 36216.7 750.524  22
  -1   4   6 36605.5 741.375  20
  -1   4   6 35952.7 737.484  21
  -1   4   6 37988.4 747.102  19
  -1   4   6 36207.4 737.229  30
  -1   4   6 35990.8 748.763  36
  -1   4   6 35962.4 737.876  35
  -1   4   6 36168.2 744.468  41
  -1   4   6 35878.0 741.467  39
  -1   4   6 36470.2 732.305  15
  -1   4   6 37760.8 744.449  14
  -1   4   5 27781.9 551.755  14
  -1   4   5 26346.7 540.161  15
  -1   4   5 26751.9 546.230  35
  -1   4   5 27738.7 556.988  36
  -1   4   5 27240.4 546.981  38
  -1   4   5 27406.3 553.464  37
  -1   4   5 26202.1 546.078  21
  -1   4   5 27290.0 549.257  20
  -1   4   5 27772.9 554.406  19
  -1   4   5 26945.9 560.928  13
  -1   4   5 26860.8 545.289  30
  -1   4   5 26938.6 544.033  31
  -1   4   5 26471.4 549.693  39
  -1   4   4 12.7407 9.40509  12
  -1   4   4 10.2531 10.9150  11
  -1   4   4 8.34972 7.21429  15
  -1   4   4 28.1538 12.8048  14
  -1   4   4 3.74600 10.8357  35
  -1   4   4 48.7033 12.9923  38
  -1   4   4 11.5781 12.9059  39
  -1   4   4 10.5644 9.91440  30
  -1   4   4 4.96318 12.5445  20
  -1   4   3 1437.94 41.4959  11
  -1   4   3 1458.42 43.6911  10
  -1   4   3 1532.54 41.5282  20
  -1   4   3 1426.70 39.6286  35
  -1   4   3 1499.49 43.2829  14
  -1   4   3 1415.33 38.8164   2
  -1   4   3 1431.12 38.4811  30
  -1   4   3 1474.61 40.3320  38
  -1   4   3 1480.98 43.5134  39
  -1   4   2 1239.39 33.1430  35
  -1   4   2 1244.81 33.7301  38
  -1   4   1 3032.69 73.7690   3
  -1   4   1 3020.14 74.7434  26
  -1   4   1 2961.31 73.6871  10
  -1   4   1 2879.07 63.2123  38
  -1   4   0 2136.50 59.0432  26
  -1   4   0 2249.83 58.2560   3
  -1   4   0 2148.09 57.5031  10
  -1   4  -1 12389.6 257.171  26
  -1   4  -1 11950.6 254.343   3
  -1   4  -1 12294.8 255.357  10
  -1   4  -2 5450.13 124.439  26
  -1   4  -2 5399.84 122.478  10
  -1   4  -2 5357.95 121.598   3
  -1   4  -3 1277.62 40.6557   3
  -1   4  -3 1314.30 43.6270  26
  -1   4  -3 1302.72 41.8839  10
   1  -4   3 1309.57 38.6658  15
   1  -4   4 11634.9 245.976  40
   1  -4   4 11534.9 245.832  16
   1  -4   4 11090.1 239.808  15
  -1   4  -4 11073.4 237.864   3
   1  -4   4 10854.9 239.505   6
  -1   4  -4 11440.2 240.665  10
  -1   4  -4 11755.9 242.677  26
   1  -4   5 103.222 17.3172  15
   1  -4   5 117.152 20.8555  16
  -1   4  -5 104.116 15.6963  10
   1  -4   5 120.960 23.2461  40
   1  -4   5 105.365 15.6061  25
  -1   4  -5 111.583 16.5798  26
   1  -4   6 2498.09 80.9351  34
   1  -4   6 2362.51 73.5712  15
   1  -4   6 2473.11 78.9618  16
   1  -4   6 2522.09 80.6445  40
   1  -4   6 2340.27 73.9919  19
   1  -4   7 3483.14 102.425  19
   1  -4   7 3757.81 109.692  16
   1  -4   7 3596.01 109.683  40
  -1   4  -7 3580.09 97.6148   2
   1  -4   7 3725.60 113.402  32
   1  -4   7 3495.99 103.237  15
   1  -4   8 7608.23 198.322  40
   1  -4   8 7695.06 197.904  34
   1  -4   8 7992.85 202.999  32
  -1   4  -8 7516.08 180.779   2
   1  -4   9 1769.34 76.4687  16
   1  -4   9 1522.42 72.8457  18
   1  -4   9 1724.31 81.5586  17
   1  -4   9 1576.46 76.7742  40
   1  -4   9 1609.83 71.0417  15
   1  -4   9 1677.04 79.6501  32
   1  -4   9 1614.63 73.8825  34
   1  -4  10 1189.19 72.8477  17
   1  -4  10 1209.84 66.3975  18
   1  -4  10 1476.85 72.2154  16
   1  -4  10 1307.62 73.1914  32
   1  -4  10 1293.91 73.6396  33
   1  -4  10 1265.84 68.6161  34
   1  -4  10 1392.69 74.8569  40
   1  -4  11 2469.16 99.1423  16
   1  -4  11 2393.25 103.953  17
   1  -4  11 2123.56 93.8151  18
   1  -4  11 2402.20 101.108  40
   1  -4  11 2298.81 100.994  32
   1  -4  11 2220.24 100.526  33
   1  -4  11 2350.67 97.7564  34
   1  -4  12 345.395 47.1916  40
   1  -4  12 331.516 41.1731  16
   1  -4  12 313.491 43.6828  17
   1  -4  12 225.715 40.2408  18
   1  -4  12 287.300 40.1861  34
   1  -4  12 344.815 47.2189  32
   1  -4  12 331.332 43.2209  33
   1  -4  13 4522.47 149.492  40
   1  -4  13 4891.28 149.506  34
   1  -4  13 4559.04 151.153  17
   1  -4  13 4525.39 146.978  16
   1  -4  14 302.718 39.6571  40
   1  -4  14 314.979 39.3843  17
   1  -4  14 289.026 41.0053  32
   1  -4  14 261.642 36.7312  33
   1  -4  14 264.745 34.9891  16
   1  -4  15 130.698 27.0925  33
   1  -4  15 97.4855 27.2288  17
   1  -4  16 99.1828 18.3015  33
   1  -4  16 66.2797 20.6594  17
  -1   3  15 4010.19 121.686  35
  -1   3  15 3971.31 126.875  36
  -1   3  14 18562.0 422.394  35
  -1   3  14 18715.6 423.613  39
  -1   3  14 19272.0 423.705  21
  -1   3  13 14566.5 330.580  30
  -1   3  13 14514.2 348.886  29
  -1   3  13 14098.7 335.127  14
  -1   3  13 14518.8 337.702  28
  -1   3  13 13812.8 328.535  35
  -1   3  13 13961.4 342.200  36
  -1   3  13 13903.5 328.949  21
  -1   3  13 13767.9 340.217  22
  -1   3  13 13799.6 332.028  20
  -1   3  13 14175.0 332.678  39
  -1   3  13 13899.0 337.834  37
  -1   3  13 13738.4 329.040  38
  -1   3  13 14379.2 333.388  41
  -1   3  12 26130.5 568.618  30
  -1   3  12 27394.9 593.022  29
  -1   3  12 26168.6 565.582  15
  -1   3  12 26280.8 575.342  14
  -1   3  12 26973.9 575.125  41
  -1   3  12 26492.6 580.194  28
  -1   3  12 26075.5 583.844  36
  -1   3  12 26452.5 569.787  35
  -1   3  12 25761.7 571.905  16
  -1   3  12 25430.5 581.707  22
  -1   3  12 26533.8 573.548  39
  -1   3  12 26085.5 579.661  37
  -1   3  12 27014.8 570.797  38
  -1   3  12 27407.3 588.220  33
  -1   3  12 26211.2 569.587  21
  -1   3  12 26076.2 573.953  20
  -1   3  11 155.801 33.8526  33
  -1   3  11 156.963 25.4652  15
  -1   3  11 152.813 30.5164  14
  -1   3  11 163.371 29.0594  16
  -1   3  11 236.724 33.3773  28
  -1   3  11 188.476 33.2878  13
  -1   3  11 149.456 30.8345  22
  -1   3  11 216.136 32.4188  20
  -1   3  11 219.280 30.6419  21
  -1   3  11 210.786 36.4064  19
  -1   3  11 201.794 29.8917  41
  -1   3  11 229.488 39.5731  29
  -1   3  11 213.424 29.9100  30
  -1   3  11 207.718 32.0185  39
  -1   3  11 232.774 31.9431  38
  -1   3  11 136.651 31.3743  37
  -1   3  11 144.665 28.3126  35
  -1   3  11 205.826 35.6813  36
  -1   3  10 263.270 35.7142  33
  -1   3  10 191.436 24.4660  15
  -1   3  10 203.753 27.8857  16
  -1   3  10 233.748 29.6171  14
  -1   3  10 218.482 28.9808  41
  -1   3  10 196.981 26.0013  30
  -1   3  10 287.408 38.5768  29
  -1   3  10 183.894 30.1968  28
  -1   3  10 238.172 35.7282  36
  -1   3  10 214.252 26.8653  35
  -1   3  10 216.640 30.6971  22
  -1   3  10 220.211 30.5498  20
  -1   3  10 193.819 32.9106  19
  -1   3  10 243.311 28.9375  21
  -1   3  10 192.391 31.8965  13
  -1   3  10 211.861 28.4111  39
  -1   3  10 239.893 30.1734  38
  -1   3  10 239.083 31.6040  37
  -1   3   9 1328.38 63.1815  13
  -1   3   9 1296.11 62.6973  36
  -1   3   9 1202.49 53.3249  35
  -1   3   9 1360.28 55.8780  38
  -1   3   9 1242.85 59.0532  37
  -1   3   9 1279.73 56.5013  41
  -1   3   9 1229.40 60.2320  40
  -1   3   9 1144.11 54.8669  39
  -1   3   9 1295.73 61.5620  19
  -1   3   9 1292.66 56.7329  20
  -1   3   9 1319.56 63.0330  33
  -1   3   9 1308.05 55.3872  16
  -1   3   9 1187.41 49.9089  15
  -1   3   9 1200.34 52.9203  30
  -1   3   9 1246.71 60.2272  28
  -1   3   9 1377.07 65.3521  29
  -1   3   8 8015.89 187.544  30
  -1   3   8 8337.14 199.634  28
  -1   3   8 7833.90 183.438  15
  -1   3   8 8141.15 192.774  14
  -1   3   8 8274.82 201.462  13
  -1   3   8 7646.79 186.863  16
  -1   3   8 7734.89 197.457  17
  -1   3   8 8012.06 201.100  18
  -1   3   8 7618.80 196.065  22
  -1   3   8 8124.07 189.150  21
  -1   3   8 8195.31 196.363  19
  -1   3   8 7929.07 190.115  20
  -1   3   8 8128.90 188.519  38
  -1   3   8 7792.95 191.497  41
  -1   3   7 4341.43 119.203  28
  -1   3   7 4270.61 109.465  30
  -1   3   7 4031.89 119.523  29
  -1   3   7 4532.56 115.286  14
  -1   3   7 4355.21 106.843  15
  -1   3   7 4374.05 114.196  41
  -1   3   7 4284.41 112.753  39
  -1   3   7 4194.61 116.601  40
  -1   3   7 4244.56 120.275  13
  -1   3   7 4281.85 110.357  35
  -1   3   7 4188.62 118.453  36
  -1   3   7 4227.70 118.660  17
  -1   3   7 4309.84 121.632  18
  -1   3   7 4147.92 108.787  16
  -1   3   7 4202.25 118.538  22
  -1   3   7 4236.67 115.734  37
  -1   3   7 4247.17 109.613  38
  -1   3   7 4237.52 118.538  33
  -1   3   7 4377.13 117.132  19
  -1   3   7 4284.82 110.623  21
  -1   3   7 4431.33 113.102  20
  -1   3   6 15599.7 329.974  33
  -1   3   6 15161.5 316.133  15
  -1   3   6 15659.9 325.290  14
  -1   3   6 15144.9 323.132  39
  -1   3   6 15494.7 324.677  41
  -1   3   6 15797.2 327.424  40
  -1   3   6 15259.5 319.378  30
  -1   3   6 15206.5 319.592  31
  -1   3   6 15162.2 332.069  13
   1  -3  -6 14732.5 313.120  25
  -1   3   6 15589.3 330.563  22
   1  -3  -6 14695.1 312.838  24
   1  -3  -6 14908.4 312.977  23
  -1   3   6 15091.1 319.903  35
  -1   3   6 15104.8 329.738  36
  -1   3   6 15027.6 319.238  16
  -1   3   6 15441.3 328.252  19
  -1   3   6 15329.7 321.660  21
  -1   3   6 15294.0 323.179  20
  -1   3   6 15661.4 327.372  37
  -1   3   6 15100.0 320.192  38
  -1   3   5 18770.2 390.438  33
  -1   3   5 18781.2 382.317  35
  -1   3   5 18489.0 380.738  16
  -1   3   5 18415.8 387.914  37
  -1   3   5 18772.8 382.625  38
  -1   3   5 18043.7 389.917  36
  -1   3   5 18799.9 391.319  22
  -1   3   5 18900.9 385.033  20
  -1   3   5 18563.4 383.651  21
  -1   3   5 19122.7 389.032  19
  -1   3   5 18693.1 386.127  41
  -1   3   5 18180.3 384.680  39
  -1   3   5 18597.6 381.292  31
  -1   3   5 18435.9 380.944  30
  -1   3   5 18309.0 377.841  15
  -1   3   5 18513.3 385.967  14
  -1   3   4 530.123 23.2113  38
  -1   3   4 531.064 21.4686  16
  -1   3   4 464.779 27.6339  13
  -1   3   4 509.882 18.4260  11
  -1   3   4 425.403 14.3963   2
  -1   3   4 525.943 23.8405  20
  -1   3   4 539.735 27.5705  19
  -1   3   4 495.544 23.9563  14
  -1   3   4 499.627 19.4510  15
  -1   3   4 493.717 24.0797  39
  -1   3   4 570.483 22.4849  31
  -1   3   4 475.478 20.9767  30
  -1   3   4 528.367 22.8841  35
  -1   3   3 133.125 12.0090  35
  -1   3   3 95.1669 12.0645  20
  -1   3   3 80.3617 11.5501  14
  -1   3   3 78.0965 11.9355  39
  -1   3   3 96.3595 11.4962  38
  -1   3   3 87.8146 9.40402  30
  -1   3   3 90.7970 9.63178  11
  -1   3   3 115.347 17.1884  13
  -1   3   3 95.8312 11.3429  10
  -1   3   2 10212.6 208.634  39
  -1   3   2 10069.3 206.451  38
  -1   3   2 10313.6 209.645  10
  -1   3   2 10171.4 208.200  14
  -1   3   2 9807.02 209.941   3
  -1   3   2 10279.0 211.790  26
  -1   3   2 9822.65 205.504  35
  -1   3   1 65958.7 1251.68  26
  -1   3   1 64084.3 1249.34  10
  -1   3   1 61597.3 1242.93  38
  -1   3   1 63703.2 1249.69   3
  -1   3   0 2916.30 69.8669   3
  -1   3   0 3041.77 71.7056  26
  -1   3   0 2872.05 69.6631  10
  -1   3  -1 8582.43 176.616   3
  -1   3  -1 8411.13 177.823  26
  -1   3  -1 8091.69 176.261  10
  -1   3  -2 40.5304 9.77763  10
   1  -3   2 46.2223 8.38966  15
  -1   3  -2 41.1518 10.8672  26
  -1   3  -2 45.1930 9.54330   3
   1  -3   3 9813.25 207.371  16
   1  -3   3 9593.88 201.782  31
  -1   3  -3 9758.23 206.307  10
  -1   3  -3 9939.86 207.348  26
  -1   3  -3 9447.47 204.870   3
   1  -3   4 7049.31 152.923  15
   1  -3   4 7098.44 155.408  16
  -1   3  -4 6874.85 150.025  10
   1  -3   4 7077.14 151.591  30
   1  -3   4 6903.64 148.912  31
  -1   3  -4 6761.26 150.689  26
  -1   3  -4 6662.03 147.874   3
   1  -3   5 136.329 22.6303  34
   1  -3   5 111.777 17.7541  30
   1  -3   5 141.765 16.8146  31
   1  -3   5 144.619 24.0945  40
   1  -3   5 145.850 15.4780  39
  -1   3  -5 159.886 16.2793  26
   1  -3   5 143.892 14.7044  25
   1  -3   5 159.811 15.4526  24
   1  -3   5 143.351 14.7337  23
  -1   3  -5 137.953 13.3144   3
  -1   3  -5 136.219 14.6225  10
   1  -3   5 137.351 13.3705  20
   1  -3   5 165.592 19.5073  15
   1  -3   5 123.062 20.5620  16
   1  -3   6 821.154 41.1891  34
   1  -3   6 747.453 42.0773  40
  -1   3  -6 702.184 28.6949  10
   1  -3   6 794.399 35.0481  30
   1  -3   6 766.655 33.2933  31
   1  -3   6 850.385 40.0511  16
   1  -3   6 723.733 36.3492  15
   1  -3   6 747.371 37.4582  19
   1  -3   7 3280.96 89.5388  31
   1  -3   7 3235.52 91.3558  30
   1  -3   7 3381.80 99.2456  34
   1  -3   7 3158.68 96.2366  16
   1  -3   7 3228.88 95.1259  19
   1  -3   7 3238.90 94.9395  15
   1  -3   8 3099.64 99.8112  18
   1  -3   8 3119.70 99.9908  16
   1  -3   8 2997.99 96.4961  19
   1  -3   8 3103.84 100.281  34
  -1   3  -8 2982.40 84.6267   2
   1  -3   8 3247.88 103.741  40
   1  -3   8 3240.51 104.435  32
   1  -3   8 2992.86 96.1407  15
   1  -3   9 1060.79 61.3252  17
   1  -3   9 1061.67 56.2362  16
   1  -3   9 995.573 57.5724  18
   1  -3   9 1141.71 59.1356  34
   1  -3   9 962.819 60.0447  40
   1  -3   9 1026.18 54.5145  19
   1  -3   9 1155.18 61.4522  32
   1  -3   9 992.067 59.4143  33
   1  -3   9 1105.85 56.0465  15
   1  -3  10 360.312 40.1431  34
   1  -3  10 354.975 46.1262  40
   1  -3  10 370.314 42.1847  32
   1  -3  10 282.589 38.9064  33
   1  -3  10 300.646 36.6850  19
   1  -3  10 332.749 42.5564  17
   1  -3  10 321.541 40.5409  18
   1  -3  10 412.083 38.7783  16
   1  -3  10 340.226 36.8176  15
   1  -3  11 850.232 54.2722  19
   1  -3  11 806.659 62.2144  17
   1  -3  11 989.117 60.3017  16
   1  -3  11 920.807 61.0568  18
   1  -3  11 886.089 62.6344  32
   1  -3  11 892.382 62.4958  33
   1  -3  11 912.620 59.3915  34
   1  -3  11 915.207 64.5814  40
   1  -3  12 9521.81 258.777  17
   1  -3  12 9434.30 253.136  18
   1  -3  12 9848.14 254.489  16
   1  -3  12 9416.05 257.750  33
   1  -3  12 9513.75 260.252  32
   1  -3  12 9835.21 254.238  34
   1  -3  12 9863.61 258.109  40
   1  -3  13 8884.62 241.821  32
   1  -3  13 8548.27 236.107  33
   1  -3  13 8049.70 229.399  18
   1  -3  13 8826.19 239.954  17
   1  -3  13 8830.38 233.685  16
   1  -3  13 8808.82 233.623  34
   1  -3  14 6461.36 184.664  33
   1  -3  14 6625.25 190.402  32
   1  -3  14 6953.04 189.527  40
   1  -3  15-16.7562 28.5629  17
   1  -3  15 23.2191 23.4632  33
   1  -3  15 13.0411 27.3081  32
   1  -3  15 12.0141 28.4716  40
   1  -3  16 173.564 27.3833  17
   1  -3  16 160.379 24.2799  33
  -1   2  15 6747.17 177.457  35
  -1   2  14 30595.8 665.093  38
  -1   2  14 31842.4 668.901  21
  -1   2  13 3670.00 122.365  28
  -1   2  13 3765.23 130.015  36
  -1   2  13 3815.08 121.239  35
  -1   2  13 3367.99 120.572  16
  -1   2  13 3772.00 129.152  22
  -1   2  13 3656.78 123.061  21
  -1   2  13 3640.01 126.762  37
  -1   2  13 3798.01 121.979  38
  -1   2  13 3949.94 124.290  39
  -1   2  13 3847.52 120.719  15
  -1   2  13 3791.94 132.796  29
  -1   2  13 3810.77 132.890  33
  -1   2  12 2067.40 91.3164  29
  -1   2  12 1892.97 80.6412  30
  -1   2  12 1875.42 77.2357  15
  -1   2  12 1915.57 83.4296  14
  -1   2  12 2032.64 83.9051  41
  -1   2  12 2026.81 83.0952  39
  -1   2  12 1955.08 83.5889  28
  -1   2  12 1784.68 86.0812  36
  -1   2  12 2029.22 80.4582  35
  -1   2  12 1896.00 89.1667  17
  -1   2  12 1923.92 82.4391  16
  -1   2  12 2029.27 87.9373  22
  -1   2  12 2019.10 87.1506  37
  -1   2  12 2101.78 82.7634  38
  -1   2  12 1930.42 82.7974  20
  -1   2  12 1957.29 82.6202  21
  -1   2  12 1914.76 87.2284  19
  -1   2  12 2020.61 91.4199  33
  -1   2  11 12423.3 294.227  29
  -1   2  11 11742.9 276.488  30
  -1   2  11 11737.1 289.924  13
  -1   2  11 11801.6 281.768  14
  -1   2  11 11107.3 270.518  15
  -1   2  11 11594.0 278.720  41
  -1   2  11 11384.1 277.697  39
  -1   2  11 11708.5 283.241  28
  -1   2  11 11911.9 287.980  36
  -1   2  11 11727.7 274.711  35
  -1   2  11 11532.6 289.586  17
  -1   2  11 11519.8 278.826  16
  -1   2  11 11749.1 286.850  22
  -1   2  11 11499.4 275.463  38
  -1   2  11 11327.4 283.021  37
  -1   2  11 11660.4 278.044  21
  -1   2  11 11543.7 285.430  19
  -1   2  11 11198.7 276.576  20
  -1   2  11 11722.5 291.038  33
  -1   2  10 1372.50 70.1569  29
  -1   2  10 1303.60 59.6614  30
  -1   2  10 1418.92 64.8124  14
  -1   2  10 1417.26 68.8905  13
  -1   2  10 1372.60 59.1874  15
  -1   2  10 1554.44 65.1590  39
  -1   2  10 1490.77 64.2055  41
  -1   2  10 1358.17 70.1768  40
  -1   2  10 1326.19 63.6613  28
  -1   2  10 1483.15 61.7457  35
  -1   2  10 1421.08 69.4496  36
  -1   2  10 1385.32 62.1449  16
  -1   2  10 1461.49 72.8279  18
  -1   2  10 1430.94 69.8983  17
  -1   2  10 1381.60 65.7379  22
  -1   2  10 1432.75 70.9017  33
  -1   2  10 1454.22 63.6572  20
  -1   2  10 1369.54 68.4336  19
  -1   2  10 1515.32 64.2779  21
  -1   2  10 1452.87 68.0506  37
  -1   2  10 1453.37 61.3759  38
  -1   2   9 485.663 38.4601  34
  -1   2   9 463.192 33.5738  35
  -1   2   9 451.530 38.7195  36
  -1   2   9 543.181 39.4611  37
  -1   2   9 505.689 35.6244  38
  -1   2   9 442.290 34.4817  39
  -1   2   9 529.568 42.2654  40
  -1   2   9 482.670 35.2614  41
  -1   2   9 450.960 38.7900  19
  -1   2   9 468.386 34.8347  20
  -1   2   9 570.942 42.6142  29
  -1   2   9 444.801 33.4346  30
  -1   2   9 468.708 32.0886  15
  -1   2   9 510.576 39.5190  13
  -1   2   9 524.023 40.8481  33
  -1   2   9 443.315 39.9398  17
  -1   2   9 538.237 36.1274  16
  -1   2   8 10.3608 21.2717  34
  -1   2   8 12.9004 16.0882  30
  -1   2   8 12.3573 17.1934  16
  -1   2   8 11.8110 14.4309  15
  -1   2   8 21.4882 17.7765  14
  -1   2   8 19.2370 17.7472  28
  -1   2   8 9.41117 22.9514  17
  -1   2   8 4.92936 24.3443  18
  -1   2   8 12.3065 18.7244  22
  -1   2   8 22.3535 22.6166  19
  -1   2   8 27.0051 17.5897  21
  -1   2   8 12.4939 17.2861  20
  -1   2   8 10.6153 17.5634  41
  -1   2   8 30.6580 21.0247  13
  -1   2   7 919.685 47.1090  29
  -1   2   7 875.028 38.9634  30
  -1   2   7 895.522 43.8887  28
  -1   2   7 870.862 41.7156  14
  -1   2   7 902.514 37.3253  15
  -1   2   7 860.357 41.0805  39
  -1   2   7 875.127 41.5127  41
  -1   2   7 1009.12 47.6813  40
  -1   2   7 818.732 43.3273  13
  -1   2   7 884.419 45.8659  36
  -1   2   7 860.283 39.5146  35
  -1   2   7 950.310 45.3089  34
  -1   2   7 915.154 48.1210  18
  -1   2   7 866.554 38.9383  16
  -1   2   7 840.171 44.7660  17
  -1   2   7 800.395 43.5231  22
  -1   2   7 869.400 44.6683  37
  -1   2   7 869.774 39.6391  38
  -1   2   7 928.417 46.7722  33
  -1   2   7 860.303 40.9273  20
  -1   2   7 888.261 41.5153  21
  -1   2   7 854.449 45.8162  19
  -1   2   6 3969.08 106.207  33
  -1   2   6 3953.31 101.624  14
  -1   2   6 3897.27 96.1620  15
  -1   2   6 3899.05 100.559  39
  -1   2   6 3973.61 100.808  41
  -1   2   6 4138.72 106.956  40
  -1   2   6 3734.99 102.808  28
  -1   2   6 3874.38 107.241  29
  -1   2   6 3858.60 97.4776  30
  -1   2   6 3964.90 105.713  13
   1  -2  -6 3657.50 86.2536  24
  -1   2   6 3969.27 105.248  22
  -1   2   6 3868.95 98.6278  38
  -1   2   6 3930.53 103.690  37
  -1   2   6 3775.91 103.703  17
  -1   2   6 3842.79 97.8843  16
  -1   2   6 4001.72 107.711  18
  -1   2   6 3888.18 104.669  19
  -1   2   6 3795.84 99.4289  20
  -1   2   6 3911.23 101.132  21
  -1   2   6 3951.12 103.650  34
  -1   2   6 4045.28 98.7349  35
  -1   2   6 3711.81 105.080  36
  -1   2   5 157.201 19.6436  34
  -1   2   5 154.106 21.3670  33
  -1   2   5 135.142 17.3584  14
  -1   2   5 209.570 16.6643  15
  -1   2   5 221.768 24.6073  40
  -1   2   5 190.224 18.6948  41
  -1   2   5 179.679 19.2465  39
  -1   2   5 189.489 18.2724  31
  -1   2   5 185.779 17.0825  30
   1  -2  -5 192.026 11.0794   1
   1  -2  -5 165.914 12.8432  25
   1  -2  -5 192.543 13.2402  24
  -1   2   5 183.867 20.3042  22
   1  -2  -5 186.519 13.4204  23
  -1   2   5 180.999 18.3988  38
  -1   2   5 116.863 20.7885  37
  -1   2   5 180.373 21.7915  17
  -1   2   5 150.359 23.0128  18
  -1   2   5 153.908 16.4725  16
  -1   2   5 165.137 18.1967  35
  -1   2   5 169.201 21.6909  36
  -1   2   5 153.581 17.7559  20
  -1   2   5 150.470 18.6682  21
  -1   2   5 170.783 20.7567  19
  -1   2   4 358.417 22.1447  34
  -1   2   4 368.330 23.8330  33
  -1   2   4 369.732 20.5181  14
  -1   2   4 394.260 18.4039  15
  -1   2   4 391.846 20.8385  38
  -1   2   4 352.164 23.4451  40
  -1   2   4 320.467 19.2892  39
  -1   2   4 346.004 19.9172  41
  -1   2   4 343.693 18.0176  30
  -1   2   4 394.329 24.4784  13
   1  -2  -4 333.005 16.8083  25
  -1   2   4 358.287 21.9709  22
   1  -2  -4 362.537 14.8608   1
  -1   2   4 374.107 22.9795  19
  -1   2   4 360.748 20.3692  20
  -1   2   4 383.729 23.4858  17
  -1   2   4 370.108 25.5815  18
  -1   2   4 329.457 17.6869  16
  -1   2   3 17384.2 357.773  30
  -1   2   3 17999.3 360.491  38
  -1   2   3 17512.5 361.016  39
  -1   2   3 17849.7 366.154  13
  -1   2   3 17558.4 356.491  10
  -1   2   3 17759.7 361.229  20
  -1   2   3 18639.7 365.001  19
  -1   2   3 17294.7 357.626   3
   1  -2  -3 17945.0 356.713   1
  -1   2   3 17389.4 364.397  33
  -1   2   3 18041.6 357.751  15
  -1   2   3 18039.5 361.964  14
  -1   2   3 18196.4 357.688  16
  -1   2   2 36453.0 715.583  39
  -1   2   2 36652.8 715.779  14
  -1   2   2 35628.3 714.176  10
  -1   2   2 36286.0 715.157  38
   1  -2  -2 36771.7 714.696   1
  -1   2   2 34873.4 714.916   3
  -1   2   1 40444.4 803.516  10
  -1   2   1 40836.1 804.042   3
  -1   2   0 13479.1 274.672  10
  -1   2   0 13545.7 275.888  26
  -1   2   0 13601.8 274.648   3
  -1   2  -1 39286.6 783.494  10
  -1   2  -1 39296.8 784.134  26
  -1   2  -1 40063.5 783.426   3
  -1   2  -2 8651.87 178.520  10
  -1   2  -2 8530.88 177.494   3
  -1   2  -2 8482.72 178.479  26
   1  -2   3 18047.9 363.569  30
   1  -2   3 17729.3 365.323  16
   1  -2   3 19029.7 365.468  15
   1  -2   3 18145.0 362.457  31
  -1   2  -3 18125.3 364.505  10
  -1   2  -3 17508.9 364.041  26
  -1   2  -3 17782.6 363.218   3
   1  -2   4 2773.96 65.5556  39
   1  -2   4 2740.01 65.8325  35
   1  -2   4 3132.97 74.4328  34
   1  -2   4 2845.67 68.1274  31
   1  -2   4 2884.57 69.4796  30
   1  -2   4 2704.63 65.2028  20
  -1   2  -4 2719.46 66.8923  26
   1  -2   4 2850.36 67.4743  24
   1  -2   4 2847.82 67.4037  23
  -1   2  -4 2866.32 67.4095  10
   1  -2   4 2815.34 65.0311  14
   1  -2   4 3060.07 71.8623  15
   1  -2   4 2858.19 71.9099  16
  -1   2  -4 2648.38 65.2117   3
   1  -2   4 2879.93 67.7706  25
   1  -2   5 11444.4 245.010  35
   1  -2   5 12168.4 254.512  34
   1  -2   5 12542.0 253.969  16
   1  -2   5 11850.5 244.203  14
   1  -2   5 12787.0 253.257  15
   1  -2   5 11981.3 245.247  39
   1  -2   5 11673.2 252.889  41
   1  -2   5 12051.4 255.478  40
   1  -2   5 11814.1 247.862  31
   1  -2   5 12023.0 249.451  30
  -1   2  -5 11154.3 240.850   3
   1  -2   5 11737.9 242.365  24
   1  -2   5 11543.4 242.337  25
   1  -2   5 11855.5 242.383  23
   1  -2   5 11972.0 244.716  20
   1  -2   5 11533.4 244.893  38
  -1   2  -5 11434.5 243.108  10
   1  -2   6 12348.8 266.553  35
   1  -2   6 13377.6 277.828  34
   1  -2   6 12958.8 275.483  16
   1  -2   6 12585.2 274.805  41
   1  -2   6 12744.4 277.992  40
   1  -2   6 12534.5 265.933  39
   1  -2   6 12317.4 265.965  38
  -1   2  -6 12140.6 260.293  10
   1  -2   6 13277.3 280.263  32
   1  -2   6 12455.4 264.835  20
   1  -2   6 12974.1 275.473  19
   1  -2   6 13494.9 275.209  15
   1  -2   6 12542.6 265.025  14
   1  -2   6 12743.2 268.817  31
   1  -2   6 12451.1 270.224  30
   1  -2   7 56505.8 1173.41  35
   1  -2   7 60047.4 1185.92  34
   1  -2   7 59915.9 1184.59  16
   1  -2   7 58778.7 1173.40  39
   1  -2   7 58488.0 1183.27  41
   1  -2   7 58628.1 1187.64  40
   1  -2   7 57052.5 1173.33  38
   1  -2   7 58762.1 1171.83  20
   1  -2   7 59919.1 1184.59  19
   1  -2   7 60886.8 1183.56  15
   1  -2   7 58504.6 1172.18  14
   1  -2   7 59461.0 1176.24  31
   1  -2   7 59341.5 1178.78  30
   1  -2   7 58988.1 1188.53  32
   1  -2   8 356.307 27.8149  35
   1  -2   8 437.615 39.0403  40
   1  -2   8 531.770 35.4157  15
   1  -2   8 441.045 34.5004  18
   1  -2   8 435.440 33.9467  16
   1  -2   8 462.182 38.3885  17
   1  -2   8 391.913 34.5529  19
   1  -2   8 419.474 26.8303  20
   1  -2   8 429.915 29.3175  31
   1  -2   9 1314.15 61.3684  34
   1  -2   9 1204.93 64.0004  40
   1  -2   9 1179.38 62.3425  32
   1  -2   9 1213.16 61.7819  33
   1  -2   9 1238.40 63.3201  17
   1  -2   9 1242.31 59.3215  19
   1  -2   9 1167.52 48.0615  20
   1  -2   9 1147.94 52.5757  30
   1  -2   9 1189.13 52.5054  31
   1  -2  10 4084.72 127.377  34
   1  -2  10 4010.78 132.722  17
   1  -2  10 3769.75 122.662  16
   1  -2  10 3851.30 127.888  18
   1  -2  10 3889.39 130.035  40
   1  -2  10 4262.10 126.659  15
   1  -2  10 4006.31 130.490  33
   1  -2  10 3950.14 130.457  32
   1  -2  10 3939.11 118.960  30
   1  -2  10 3756.19 122.804  19
   1  -2  11 54.8942 34.1295  40
   1  -2  11 13.5900 25.2620  16
   1  -2  11 41.4064 28.3067  34
   1  -2  11 90.6571 34.0720  32
   1  -2  11 2.49961 28.3579  33
   1  -2  11 32.4259 23.4733  30
   1  -2  11 39.0271 32.0148  17
   1  -2  11-2.12785 28.0792  19
   1  -2  11 21.7041 29.0320  18
   1  -2  12 13.3161 27.3120  19
   1  -2  12 75.1391 38.3658  40
   1  -2  12 54.0451 29.4650  34
   1  -2  12 30.6397 34.7610  32
   1  -2  12 58.4554 31.5071  33
   1  -2  12 43.8436 28.4363  16
   1  -2  12-2.78953 31.9121  17
   1  -2  12 10.4449 28.7413  18
   1  -2  13 123.847 30.8021  19
   1  -2  13 76.4588 39.5026  40
   1  -2  13 142.467 38.5740  32
   1  -2  13 96.6852 32.2664  34
   1  -2  13 80.2225 34.0069  33
   1  -2  13 134.279 32.2606  16
   1  -2  13 127.393 36.2342  17
   1  -2  13 84.7993 35.8837  18
   1  -2  14 11933.8 292.305  19
   1  -2  14 11693.6 303.012  18
   1  -2  14 12502.9 304.267  16
   1  -2  14 12190.7 309.440  17
   1  -2  14 12158.7 305.075  33
   1  -2  15 366.088 41.3030  17
   1  -2  15 327.891 39.4106  18
   1  -2  15 393.115 40.1464  33
   1  -2  15 391.259 44.5525  32
   1  -2  15 369.922 45.0875  40
   1  -2  16 93.9828 24.1632  33
   1  -2  16 79.0076 27.3664  17
  -1   1  15 1851.86 74.7997  35
  -1   1  15 1913.30 74.1309  39
  -1   1  14 32.3896 23.1204  21
  -1   1  14 38.8875 23.8402  38
  -1   1  14-6.50690 24.7093  16
  -1   1  14 30.4347 23.9261  36
  -1   1  13 2776.19 105.372  36
  -1   1  13 2905.95 102.659  35
  -1   1  13 2875.67 112.314  17
  -1   1  13 2827.73 105.156  16
  -1   1  13 2808.26 102.576  39
  -1   1  13 2737.39 104.227  21
  -1   1  13 3023.29 104.061  38
  -1   1  13 2738.61 99.9348  15
  -1   1  13 2854.09 110.023  29
  -1   1  13 2853.18 113.134  33
  -1   1  12 17109.9 387.999  29
  -1   1  12 16050.5 370.357  15
  -1   1  12 16073.6 376.188  39
  -1   1  12 16165.4 374.827  28
  -1   1  12 16692.6 384.000  36
  -1   1  12 16458.0 373.069  35
  -1   1  12 16077.5 386.893  17
  -1   1  12 16080.3 378.344  16
  -1   1  12 15669.8 376.646  21
  -1   1  12 17025.1 375.346  38
  -1   1  12 16206.7 382.067  37
  -1   1  12 15691.2 373.300  20
  -1   1  12 16347.4 382.692  19
  -1   1  12 17023.3 393.731  33
  -1   1  11 17918.6 411.946  29
  -1   1  11 17869.0 401.184  30
  -1   1  11 17797.9 404.159  14
  -1   1  11 17601.2 396.313  15
  -1   1  11 18418.4 417.038  40
  -1   1  11 17999.0 402.675  39
  -1   1  11 17365.4 402.106  41
  -1   1  11 17983.8 402.986  28
  -1   1  11 17679.2 397.566  35
  -1   1  11 18414.7 413.159  34
  -1   1  11 18178.9 410.945  36
  -1   1  11 17875.0 404.777  16
  -1   1  11 17952.7 414.565  18
  -1   1  11 17387.0 411.578  17
  -1   1  11 18167.0 409.909  22
  -1   1  11 18067.2 408.015  37
  -1   1  11 18355.6 401.271  38
  -1   1  11 17550.0 407.502  19
  -1   1  11 16939.6 398.226  20
  -1   1  11 17143.1 402.394  21
  -1   1  11 18279.4 416.835  33
  -1   1  10 3039.00 97.1762  30
  -1   1  10 2923.47 104.317  29
  -1   1  10 2821.55 93.4241  15
  -1   1  10 2742.59 96.3899  14
  -1   1  10 3006.86 108.194  40
  -1   1  10 2957.18 98.3547  39
  -1   1  10 2953.26 98.1580  41
  -1   1  10 2855.81 97.8071  28
  -1   1  10 3014.84 104.007  34
  -1   1  10 2818.15 92.8939  35
  -1   1  10 2917.53 101.724  36
  -1   1  10 2813.06 97.9695  16
  -1   1  10 2881.90 103.600  17
  -1   1  10 3050.75 108.865  18
  -1   1  10 2804.26 100.625  22
  -1   1  10 2833.18 101.299  19
  -1   1  10 2921.37 98.9530  21
  -1   1  10 2913.46 96.5211  20
  -1   1  10 3037.07 107.178  33
  -1   1  10 3044.50 96.9817  38
  -1   1  10 2867.40 99.9141  37
  -1   1   9 962.291 52.4171  34
  -1   1   9 982.402 52.8504  36
  -1   1   9 919.384 45.0888  35
  -1   1   9 900.393 50.1328  37
  -1   1   9 929.331 45.9181  38
  -1   1   9 1000.40 53.2751  19
  -1   1   9 909.969 46.5167  20
  -1   1   9 968.312 53.3215  33
  -1   1   9 854.112 53.0704  32
  -1   1   9 879.170 47.4238  41
  -1   1   9 1032.73 49.3034  39
  -1   1   9 904.469 55.5246  40
  -1   1   9 991.859 53.8292  29
  -1   1   9 863.193 44.9822  30
  -1   1   9 864.915 51.2467  17
  -1   1   9 889.587 49.9905  13
  -1   1   8 5264.82 136.501  28
  -1   1   8 5096.01 142.172  18
  -1   1   8 5089.49 133.916  16
  -1   1   8 5127.16 139.813  17
  -1   1   8 5051.05 138.925  22
  -1   1   8 5165.16 139.992  19
  -1   1   8 5159.29 136.650  21
  -1   1   8 5153.95 133.588  20
  -1   1   8 5259.80 135.543  41
  -1   1   8 5076.12 139.499  13
  -1   1   8 5085.11 135.480  14
  -1   1   8 5240.60 131.692  15
  -1   1   8 5181.70 132.809  30
  -1   1   8 5422.72 143.093  29
  -1   1   7 93.7282 25.2653  32
  -1   1   7 89.2538 23.0188  34
  -1   1   7 76.1152 24.7886  33
  -1   1   7 89.9144 18.8100  15
  -1   1   7 118.978 19.9659  16
  -1   1   7 122.351 22.1511  14
  -1   1   7 53.1936 17.9527  41
  -1   1   7 87.7002 26.1872  40
  -1   1   7 86.4834 19.4857  30
  -1   1   7 123.967 24.8608  29
  -1   1   7 111.582 21.0889  28
  -1   1   7 118.774 23.6084  36
  -1   1   7 111.633 19.3934  35
  -1   1   7 101.762 25.3093  18
  -1   1   7 94.4733 23.2614  17
  -1   1   7 101.540 21.8889  22
  -1   1   7 88.1556 21.4481  39
  -1   1   7 105.862 20.0117  38
  -1   1   7 97.7384 22.9806  37
  -1   1   7 116.487 20.5610  20
  -1   1   7 72.4767 19.6022  21
  -1   1   7 117.199 25.9589  19
  -1   1   7 90.3035 22.4416  13
  -1   1   6 301.380 28.2243  29
  -1   1   6 303.519 25.5987  28
  -1   1   6 267.509 24.2157  30
  -1   1   6 286.009 25.3908  14
  -1   1   6 309.877 23.7516  15
  -1   1   6 292.392 31.0788  40
  -1   1   6 272.194 24.4445  41
  -1   1   6 281.825 25.7192  39
  -1   1   6 288.110 26.5646  13
  -1   1   6 242.462 28.8602  33
  -1   1   6 280.620 28.6762  32
  -1   1   6 295.896 26.2713  22
  -1   1   6 289.288 25.2185  38
  -1   1   6 308.574 28.5524  37
  -1   1   6 285.953 27.5676  17
  -1   1   6 296.299 23.9732  16
  -1   1   6 286.959 29.5438  18
  -1   1   6 287.356 23.7446  35
  -1   1   6 252.913 27.0047  34
  -1   1   6 282.854 27.0087  36
  -1   1   6 296.382 30.0408  19
  -1   1   6 279.515 27.2884  21
  -1   1   6 270.164 24.5221  20
  -1   1   5 1641.75 52.6150  34
  -1   1   5 1551.81 52.4042  36
  -1   1   5 1533.80 51.2130  17
  -1   1   5 1559.56 48.1943  16
  -1   1   5 1538.42 54.1388  18
  -1   1   5 1583.52 49.2644  41
  -1   1   5 1513.18 49.5274  39
  -1   1   5 1599.94 54.3859  40
  -1   1   5 1615.22 53.8238  33
  -1   1   5 1505.45 52.6115  32
  -1   1   5 1504.55 50.0096  28
  -1   1   5 1527.35 52.7453  29
  -1   1   5 1589.87 48.1153  30
  -1   1   5 1622.68 50.6544  14
  -1   1   5 1597.29 47.9116  15
  -1   1   5 1534.96 51.7809  13
   1  -1  -5 1508.13 38.5633  24
   1  -1  -5 1525.11 38.6583  23
  -1   1   5 1711.48 53.3857  22
  -1   1   5 1644.27 49.0595  38
  -1   1   5 1564.28 51.8720  37
  -1   1   5 1550.47 51.5169  21
  -1   1   5 1632.96 53.1429  19
  -1   1   5 1606.45 49.7022  20
   1  -1  -5 1620.54 40.7049   1
  -1   1   4 2634.13 68.7488  34
  -1   1   4 2692.16 71.6467  18
  -1   1   4 2422.30 67.5759  17
  -1   1   4 2649.29 67.8334  39
  -1   1   4 2749.01 72.2242  40
  -1   1   4 2634.15 66.3670  41
  -1   1   4 2693.11 70.9066  33
  -1   1   4 2589.55 70.7642  32
  -1   1   4 2628.69 65.3503  30
  -1   1   4 2691.08 65.7166  15
  -1   1   4 2645.64 65.5267  16
  -1   1   4 2718.96 68.2691  14
  -1   1   4 2574.05 69.2629  13
   1  -1  -4 2525.09 60.0558  24
  -1   1   4 2692.77 70.1332  22
   1  -1  -4 2551.77 60.2110  23
  -1   1   4 2617.25 66.4950  38
  -1   1   4 2600.47 69.5067  37
  -1   1   4 2603.18 70.4225  36
  -1   1   4 2772.94 71.1867  19
  -1   1   4 2511.98 66.5893  20
   1  -1  -4 2573.83 60.4988   1
  -1   1   3 36632.8 709.945  38
  -1   1   3 36095.1 710.954  34
  -1   1   3 37607.3 714.553  40
  -1   1   3 35628.8 710.447  39
  -1   1   3 35403.1 708.848  41
  -1   1   3 35187.7 712.766  33
  -1   1   3 36867.6 707.949  16
  -1   1   3 37176.1 711.209  14
  -1   1   3 35864.0 711.332  17
  -1   1   3 37061.1 714.631  18
  -1   1   3 36072.6 707.903  30
   1  -1  -3 35717.8 706.580  24
  -1   1   3 35240.2 701.881  10
  -1   1   3 37394.1 713.354  19
  -1   1   3 34872.0 710.060  20
  -1   1   3 36563.1 713.258  13
  -1   1   3 34153.4 699.777   2
   1  -1  -3 35514.7 705.928   1
   1  -1  -3 35663.3 706.467  23
  -1   1   3 35498.7 712.516  22
  -1   1   2 35913.7 707.206  14
  -1   1   2 35390.1 706.758  34
  -1   1   2 34893.4 709.157  33
  -1   1   2 36281.4 709.657  13
   1  -1  -2 35979.7 706.645  24
  -1   1   2 34915.7 708.843  22
   1  -1  -2 35936.6 706.610  23
   1  -1  -2 35830.8 705.833   1
  -1   1   2 35843.6 707.156  39
  -1   1   2 35620.5 703.241  10
   1  -1  -1 29003.3 561.801   1
  -1   1   1 28314.2 560.803   3
  -1   1   1 28576.3 562.602   1
  -1   1   1 27594.4 560.083  10
  -1   1   0 23932.9 472.963   3
   1  -1   0 24086.4 473.214   1
  -1   1   0 24151.8 474.001   1
  -1   1   0 23117.4 472.437  10
  -1   1  -1 3645.68 79.5764   3
  -1   1  -1 3705.67 80.3613   1
   1  -1   1 3626.13 79.3957   1
  -1   1  -1 3627.78 79.2420   4
  -1   1  -1 3640.66 79.6951  10
   1  -1   2 47685.1 911.841  24
   1  -1   2 47246.0 911.732  23
  -1   1  -2 45014.2 910.844  10
   1  -1   2 46127.8 910.104  41
  -1   1  -2 44957.9 910.733   3
   1  -1   3 100.715 10.2008  35
   1  -1   3 114.968 12.0273  16
   1  -1   3 115.186 10.9040  31
   1  -1   3 97.2061 12.3646  34
   1  -1   3 106.633 11.0310  30
   1  -1   3 100.950 10.8503  15
   1  -1   3 91.2041 9.97936  24
   1  -1   3 108.010 10.0317  23
  -1   1  -3 93.2485 10.0954  10
   1  -1   3 89.2875 11.6616  41
  -1   1  -3 96.1655 9.43972   3
   1  -1   4 8772.96 181.186  35
   1  -1   4 8859.03 184.918  34
   1  -1   4 8363.86 183.738  16
   1  -1   4 8491.67 178.438  39
   1  -1   4 8538.77 184.450  41
   1  -1   4 8827.32 181.922  31
   1  -1   4 8611.58 182.778  30
   1  -1   4 8963.56 184.047  15
   1  -1   4 8630.43 179.127  14
   1  -1   4 8662.95 187.393  28
   1  -1   4 8536.42 178.243  24
   1  -1   4 8823.53 181.493  22
   1  -1   4 8680.86 178.324  23
   1  -1   4 8612.20 181.251  38
  -1   1  -4 8325.76 178.834  10
  -1   1  -4 8666.91 178.670   3
   1  -1   5 488.455 23.1430  38
   1  -1   5 462.915 25.2269  16
   1  -1   5 463.745 25.1358  41
   1  -1   5 479.298 28.1238  40
   1  -1   5 449.690 20.5486  39
   1  -1   5 519.746 23.1968  35
   1  -1   5 435.016 25.6229  34
   1  -1   5 512.083 23.8185  31
   1  -1   5 447.569 23.9263  30
   1  -1   5 445.949 24.5441  15
   1  -1   5 460.894 21.0167  14
   1  -1   5 512.303 28.1529  28
   1  -1   5 458.640 16.8292  24
   1  -1   5 454.397 22.6822  22
   1  -1   5 437.451 16.6467  23
   1  -1   5 484.885 27.2596  21
  -1   1  -5 437.330 18.6266  10
   1  -1   5 453.143 21.5570  20
  -1   1  -5 452.450 17.5083   3
   1  -1   6 77884.6 1531.09  32
   1  -1   6 76956.1 1521.96  31
   1  -1   6 76758.8 1519.58  14
   1  -1   6 78784.7 1526.14  15
   1  -1   6 77138.3 1519.10  39
   1  -1   6 74492.6 1526.33  41
   1  -1   6 78362.5 1530.61  40
   1  -1   6 76230.3 1524.24  30
   1  -1   6 76684.8 1529.17  29
   1  -1   6 76958.6 1529.29  28
   1  -1   6 76416.5 1521.68  38
   1  -1   6 77346.9 1527.04  16
   1  -1   6 74585.2 1527.85  21
   1  -1   6 77515.9 1522.85  22
  -1   1  -6 75119.2 1512.65  10
   1  -1   6 77133.9 1520.29  20
   1  -1   6 77590.6 1528.73  19
   1  -1   6 78784.8 1528.44  34
   1  -1   6 75907.4 1521.71  35
   1  -1   6 78392.9 1526.96  36
   1  -1   7 74023.8 1475.57  31
   1  -1   7 74587.8 1478.31  30
   1  -1   7 73986.8 1472.88  14
   1  -1   7 76432.6 1481.01  15
   1  -1   7 73830.6 1484.84  40
   1  -1   7 73905.4 1472.45  39
   1  -1   7 72879.3 1480.84  41
   1  -1   7 75445.6 1484.42  28
   1  -1   7 75734.8 1483.32  34
   1  -1   7 73471.8 1475.61  35
   1  -1   7 74939.4 1482.42  36
   1  -1   7 75574.8 1482.28  16
   1  -1   7 76267.0 1489.63  17
   1  -1   7 75254.8 1485.41  18
   1  -1   7 74515.6 1476.85  22
   1  -1   7 71298.7 1482.89  21
   1  -1   7 72968.5 1475.34  38
   1  -1   7 72683.6 1472.44  20
   1  -1   7 73262.4 1484.33  19
   1  -1   7 74621.1 1485.71  32
   1  -1   8 27885.1 576.427  31
   1  -1   8 28264.0 579.694  30
   1  -1   8 27820.6 573.787  14
   1  -1   8 28231.1 582.526  15
   1  -1   8 28370.9 583.283  41
   1  -1   8 28074.9 573.631  39
   1  -1   8 27628.8 585.429  28
   1  -1   8 28790.6 586.624  34
   1  -1   8 27700.3 577.197  35
   1  -1   8 28127.7 584.167  16
   1  -1   8 27661.7 587.604  18
   1  -1   8 28909.8 592.644  17
   1  -1   8 27163.0 585.370  21
   1  -1   8 27182.2 573.178  20
   1  -1   8 27626.4 585.956  19
   1  -1   8 28035.2 589.789  32
   1  -1   8 28330.9 589.833  33
   1  -1   8 27455.2 576.903  38
   1  -1   9 336.582 33.0088  28
   1  -1   9 364.390 33.8186  34
   1  -1   9 403.393 39.7054  40
   1  -1   9 347.440 31.7824  41
   1  -1   9 327.791 28.8390  31
   1  -1   9 376.445 31.3812  30
   1  -1   9 369.606 27.1341  14
   1  -1   9 327.040 34.7143  18
   1  -1   9 315.844 34.0450  33
   1  -1   9 381.735 37.4339  32
   1  -1   9 342.194 26.6697  20
   1  -1   9 302.605 31.5671  19
   1  -1  10-9.17550 19.7327  31
   1  -1  10-3.27670 19.7200  30
   1  -1  10 20.4292 19.7880  15
   1  -1  10-7.58021 22.1184  16
   1  -1  10-6.41648 29.9200  40
   1  -1  10 16.3129 22.1398  41
   1  -1  10-22.2578 25.0335  17
   1  -1  10 10.4060 24.8627  18
   1  -1  10 21.7898 27.4699  32
   1  -1  10 33.5858 25.5472  33
   1  -1  10 11.7321 24.5667  34
   1  -1  10-11.1724 19.5661  35
   1  -1  11 7038.75 191.070  34
   1  -1  11 6560.04 179.746  35
   1  -1  11 7029.55 198.619  17
   1  -1  11 6557.40 191.404  18
   1  -1  11 7044.53 189.204  16
   1  -1  11 7045.46 195.793  40
   1  -1  11 7353.70 190.687  15
   1  -1  11 6966.98 183.734  30
   1  -1  11 7134.66 197.178  32
   1  -1  11 6961.83 194.485  33
   1  -1  11 6743.07 189.023  19
   1  -1  11 6492.11 173.363  20
   1  -1  12 5.26916 33.9966  18
   1  -1  12 30.3442 30.0849  17
   1  -1  12 55.4048 30.7416  19
   1  -1  12-15.8487 37.6602  40
   1  -1  12 16.4958 27.5064  16
   1  -1  12 32.8457 27.1701  30
   1  -1  12-9.62829 28.2074  34
   1  -1  12 25.7922 30.3432  33
   1  -1  12 8.20136 33.2728  32
   1  -1  12 10.1501 21.8308  20
   1  -1  13 208.945 36.8540  16
   1  -1  13 261.016 45.6669  40
   1  -1  13 148.709 39.8285  32
   1  -1  13 191.398 36.4470  34
   1  -1  13 151.280 36.1531  33
   1  -1  13 135.054 34.1646  19
   1  -1  13 168.919 40.7526  17
   1  -1  13 216.890 42.2959  18
   1  -1  14 1709.39 83.5069  33
   1  -1  14 1752.76 88.7829  32
   1  -1  14 1746.71 78.6989  19
   1  -1  14 1829.14 89.0366  18
   1  -1  14 1800.27 89.1859  17
   1  -1  14 1789.95 82.3672  16
   1  -1  15 263.204 37.3827  18
   1  -1  15 321.412 44.2754  40
   1  -1  15 221.182 34.5648  33
   1  -1  16 38.1371 25.7328  17
   1  -1  16-1.70893 21.3988  33
  -1   0  15 46.6746 24.8678  16
  -1   0  15 36.2801 27.7224  33
  -1   0  15 19.1324 19.5547  39
  -1   0  14 1179.58 63.6224  16
  -1   0  14 1127.83 60.3246  15
  -1   0  14 1217.20 60.6158  35
  -1   0  14 1167.57 59.7602  39
  -1   0  14 1141.88 59.6836  38
  -1   0  13 39.4929 24.6549  39
  -1   0  13 31.9726 24.5974  38
  -1   0  13 84.7335 32.4896  17
  -1   0  13 16.6475 22.1856  15
  -1   0  13 27.7715 25.9294  16
  -1   0  13 79.3777 30.0372  21
  -1   0  13 57.8220 26.2359  35
  -1   0  13 26.1185 23.4233  36
  -1   0  13 35.4654 32.7234  33
  -1   0  12 23.9000 24.5051  38
  -1   0  12 6.25998 23.2691  39
  -1   0  12 15.6950 25.0027  37
  -1   0  12 10.0797 32.3052  18
  -1   0  12 5.12699 29.0785  17
  -1   0  12 17.9463 30.5033  19
  -1   0  12 25.4073 28.2146  21
  -1   0  12 30.6650 25.1344  29
  -1   0  12 24.0450 23.1087  15
  -1   0  12 16.0484 25.2299  16
  -1   0  12-2.54506 29.4697  34
  -1   0  12 5.41394 30.5766  33
  -1   0  12 15.7521 23.4348  35
  -1   0  12 4.42028 24.8592  36
  -1   0  11 8552.21 222.623  28
  -1   0  11 8916.75 222.325  35
  -1   0  11 8921.36 229.418  36
  -1   0  11 8921.28 234.968  34
  -1   0  11 8753.85 228.821  16
  -1   0  11 8596.90 233.254  17
  -1   0  11 8827.70 235.539  18
  -1   0  11 9253.23 241.955  40
  -1   0  11 9084.73 227.487  39
  -1   0  11 9071.69 232.544  29
  -1   0  11 9109.81 223.775  38
  -1   0  11 8962.09 229.257  37
  -1   0  11 8640.00 227.490  21
  -1   0  11 8884.90 223.364  20
  -1   0  11 8701.46 227.724  19
  -1   0  11 8796.91 222.919  15
  -1   0  11 9058.91 240.027  33
  -1   0  10 2794.62 94.3869  30
  -1   0  10 2779.90 99.2213  29
  -1   0  10 2590.38 93.4034  14
  -1   0  10 2718.97 92.2610  15
  -1   0  10 2907.35 107.065  40
  -1   0  10 2739.42 95.3313  41
  -1   0  10 2794.69 95.9204  39
  -1   0  10 2812.67 92.3115  35
  -1   0  10 2810.86 102.786  34
  -1   0  10 2745.10 97.6192  36
  -1   0  10 2645.28 95.7431  16
  -1   0  10 2788.92 102.342  18
  -1   0  10 2689.98 100.969  17
  -1   0  10 2881.25 97.9514  37
  -1   0  10 2921.17 94.4795  38
  -1   0  10 2764.30 93.8619  28
  -1   0  10 2684.51 97.1302  22
  -1   0  10 2788.81 98.8719  19
  -1   0  10 2766.92 93.5510  20
  -1   0  10 2720.85 98.4290  21
  -1   0  10 2788.82 104.284  33
  -1   0  10 2835.26 105.733  32
  -1   0   9 1610.01 63.3511  35
  -1   0   9 1536.46 66.4769  36
  -1   0   9 1740.26 72.4883  34
  -1   0   9 1549.69 65.4892  37
  -1   0   9 1664.71 64.4954  38
  -1   0   9 1448.85 67.7558  19
  -1   0   9 1653.89 64.8088  20
  -1   0   9 1660.46 73.2532  33
  -1   0   9 1725.56 75.2963  32
  -1   0   9 1759.21 75.8989  40
  -1   0   9 1592.37 65.2615  41
  -1   0   9 1582.40 64.7658  39
  -1   0   9 1655.79 69.1807  29
  -1   0   9 1686.43 65.8685  30
  -1   0   8 2843.85 91.8893  29
  -1   0   8 2822.96 91.8665  13
  -1   0   8 2835.36 86.0870  15
  -1   0   8 2894.34 89.1635  14
  -1   0   8 2894.81 88.0070  28
  -1   0   8 2928.87 90.4377  16
  -1   0   8 2830.86 93.7752  18
  -1   0   8 2803.71 91.6062  17
  -1   0   8 2959.97 92.8365  22
  -1   0   8 2728.36 89.9485  21
  -1   0   8 2835.51 91.8172  19
  -1   0   8 2835.77 86.5742  20
  -1   0   8 2931.02 91.1211  37
  -1   0   8 2772.38 87.8079  41
  -1   0   8 2903.60 96.8395  40
  -1   0   7 12158.8 268.728  29
  -1   0   7 12051.5 264.287  30
  -1   0   7 11847.7 262.575  15
  -1   0   7 11963.5 265.427  14
  -1   0   7 11852.9 268.217  13
  -1   0   7 11867.3 264.507  41
  -1   0   7 11965.4 273.312  40
  -1   0   7 12138.8 266.169  39
  -1   0   7 11898.4 263.477  28
  -1   0   7 11959.3 262.069  35
  -1   0   7 12236.3 267.927  36
  -1   0   7 12019.8 269.399  34
  -1   0   7 11855.2 269.964  18
  -1   0   7 11953.9 265.168  16
  -1   0   7 11687.6 267.443  17
  -1   0   7 11690.8 267.408  22
  -1   0   7 11811.7 266.445  37
  -1   0   7 12148.7 262.703  38
  -1   0   7 11465.3 266.790  21
  -1   0   7 12263.9 269.400  19
  -1   0   7 11693.2 262.428  20
  -1   0   7 12295.6 273.501  33
  -1   0   7 11648.5 271.224  32
  -1   0   6 1547.78 55.2682  29
  -1   0   6 1584.94 52.5030  30
  -1   0   6 1547.41 53.9153  14
  -1   0   6 1517.72 52.9827  16
  -1   0   6 1553.24 52.3321  15
  -1   0   6 1462.63 53.9404  13
  -1   0   6 1526.26 52.6693  41
  -1   0   6 1512.38 58.9518  40
  -1   0   6 1546.89 53.5870  39
  -1   0   6 1491.11 51.7940  28
  -1   0   6 1486.10 55.9251  34
  -1   0   6 1555.07 55.0833  36
  -1   0   6 1547.97 52.0460  35
  -1   0   6 1493.98 54.8257  17
  -1   0   6 1500.90 57.1018  18
  -1   0   6 1517.98 55.2247  22
  -1   0   6 1528.90 51.4415  38
  -1   0   6 1440.94 53.6225  37
  -1   0   6 1660.84 57.9428  19
  -1   0   6 1582.63 52.7068  20
  -1   0   6 1400.07 55.0363  21
  -1   0   6 1632.42 59.2004  32
  -1   0   6 1542.41 58.4812  33
  -1   0   5 2723.08 73.0722  30
  -1   0   5 2779.54 75.6061  29
  -1   0   5 2682.56 73.8499  14
  -1   0   5 2671.31 75.2551  13
  -1   0   5 2788.50 73.9730  16
  -1   0   5 2770.80 73.2124  15
  -1   0   5 2832.75 80.1453  40
  -1   0   5 2732.16 74.8763  39
  -1   0   5 2769.54 73.1219  41
  -1   0   5 2771.31 72.6378  28
  -1   0   5 2713.69 75.5476  36
  -1   0   5 2783.30 76.5403  34
  -1   0   5 2696.77 74.4500  17
  -1   0   5 2736.70 76.9548  18
  -1   0   5 2681.56 75.1093  22
  -1   0   5 2672.65 74.6079  37
  -1   0   5 2812.59 72.7336  38
  -1   0   5 2742.19 77.5654  32
  -1   0   5 2765.25 78.4085  33
  -1   0   5 2518.84 75.1087  21
  -1   0   5 2780.05 77.4912  19
  -1   0   5 2659.28 72.3267  20
  -1   0   4 16344.4 335.884  33
  -1   0   4 16219.9 335.126  32
  -1   0   4 16710.2 332.112  16
  -1   0   4 16581.9 333.311  14
  -1   0   4 16580.6 331.492  41
  -1   0   4 16280.4 333.196  39
  -1   0   4 16496.6 337.251  40
  -1   0   4 15831.0 330.256  28
  -1   0   4 16110.6 333.381  29
  -1   0   4 16202.8 330.980  30
  -1   0   4 16439.0 334.361  13
   1   0  -4 15329.0 321.280  24
  -1   0   4 16529.7 334.530  22
   1   0  -4 15442.4 321.300  23
  -1   0   4 16519.1 335.098  19
  -1   0   4 16086.9 331.389  20
  -1   0   4 16162.1 332.397  17
  -1   0   4 16199.8 334.466  18
  -1   0   4 16360.2 333.869  36
  -1   0   4 15944.3 333.393  34
  -1   0   4 16018.8 333.210  37
  -1   0   4 16562.4 331.780  38
  -1   0   3 36.2629 13.8494  18
  -1   0   3 36.5737 11.3032  17
  -1   0   3 50.5666 12.5111  36
  -1   0   3 37.3534 16.4694  40
  -1   0   3 41.8654 10.3287  41
  -1   0   3 34.0579 12.6737  34
  -1   0   3 43.6414 13.7007  32
  -1   0   3 35.3721 13.2455  33
  -1   0   3 39.2084 10.4795  14
  -1   0   3 24.9835 10.3589  30
  -1   0   3 51.9150 12.1784  29
  -1   0   3 43.2265 10.0113  28
  -1   0   3 38.0691 6.14220   2
   1   0  -3 39.7112 7.55562  24
  -1   0   3 39.0637 11.5750  22
   1   0  -3 47.4561 7.80598  23
  -1   0   3 32.6784 3.68321  10
  -1   0   3 40.9020 11.1718  20
  -1   0   3 42.8729 13.1160  19
  -1   0   3 36.7989 11.4766  13
  -1   0   2 22503.0 454.254  34
  -1   0   2 22152.5 455.883  33
  -1   0   2 23086.6 456.271  32
  -1   0   2 23001.2 453.345  30
  -1   0   2 23450.3 455.242  13
   1   0  -2 23197.1 452.793  24
  -1   0   2 22983.4 455.446  22
   1   0  -2 23042.6 452.649  23
  -1   0   2 21547.9 454.242  20
  -1   0   2 21856.3 448.853  10
  -1   0   2 23020.8 452.102   8
  -1   0   2 23490.0 455.517  14
  -1   0   2 23744.7 458.402  40
  -1   0   2 22601.7 450.473   2
   1   0  -1 13502.1 268.573  24
  -1   0   1 13306.9 266.965  13
  -1   0   1 13038.9 268.082   8
  -1   0   1 13336.3 268.306   7
   1   0  -1 13448.2 268.534  23
   1   0   0 891.382 24.5897  23
   1   0   0 880.532 24.5454  24
  -1   0   0 857.345 20.2544  13
  -1   0   0 843.472 24.2571   8
  -1   0   0 831.703 24.0667   7
   1   0   0 924.495 25.0164   1
  -1   0  -1 82820.3 1581.67   7
  -1   0  -1 81341.9 1581.54   8
  -1   0  -1 78819.9 1580.84   1
   1   0   1 80739.6 1580.69   1
   1   0   1 81292.4 1581.56  24
   1   0   1 78376.5 1581.22  23
   1   0   2 49217.3 999.096  23
   1   0   2 51895.9 1000.34  28
  -1   0  -2 50513.2 998.980   8
  -1   0  -2 50957.2 998.998   7
   1   0   2 51310.6 998.078   1
  -1   0  -2 51247.7 998.780   1
   1   0   2 49910.0 999.306  24
   1   0   3 2693.01 61.9295  34
   1   0   3 2920.07 62.5293  35
   1   0   3 2663.42 64.1391  36
   1   0   3 2674.02 62.5949  15
  -1   0  -3 2619.40 59.4154   8
   1   0   3 2744.15 64.3351  29
   1   0   3 2573.65 61.9438  30
   1   0   3 2606.44 64.3554  28
   1   0   3 2540.43 59.7847  24
   1   0   3 2649.31 60.0642  23
   1   0   3 2673.01 63.2818  41
   1   0   3 2617.14 62.4226  16
  -1   0  -3 2653.43 59.9424   1
   1   0   4 3172.02 76.1604  31
   1   0   4 3277.55 74.6878  14
   1   0   4 3316.18 77.1676  15
   1   0   4 3435.47 77.1507  38
   1   0   4 3250.52 77.8514  16
   1   0   4 3250.17 79.3309  29
   1   0   4 3271.99 77.3137  30
   1   0   4 3225.81 80.0529  28
   1   0   4 3174.92 71.2804  24
   1   0   4 3386.92 79.3568  21
   1   0   4 3184.95 71.2521  23
   1   0   4 3379.30 75.7641  22
   1   0   4 3441.27 76.7138  35
   1   0   4 3197.33 77.2463  34
   1   0   4 3347.35 79.5113  36
   1   0   4 3253.35 78.7588  41
   1   0   4 3182.39 73.2485  39
  -1   0  -4 3200.97 72.2109   1
   1   0   5 16135.2 330.761  32
   1   0   5 15809.0 325.651  31
   1   0   5 15630.0 323.967  14
   1   0   5 16281.0 327.444  15
   1   0   5 16959.1 327.385  38
   1   0   5 15371.9 328.529  16
   1   0   5 16109.0 327.611  30
   1   0   5 16036.0 330.882  29
   1   0   5 15693.9 330.850  28
  -1   0  -5 15479.2 318.733   1
   1   0   5 16408.4 330.138  21
   1   0   5 14818.3 315.284  23
   1   0   5 16371.3 325.981  22
  -1   0  -5 15507.2 320.029  10
   1   0   5 17217.0 327.438  35
   1   0   5 16263.9 329.863  36
   1   0   5 15983.7 328.542  34
   1   0   5 15816.3 322.925  39
   1   0   5 15636.4 329.523  41
   1   0   5 16190.9 330.547  40
   1   0   6 1279.61 47.2178  33
   1   0   6 1182.06 46.5226  32
   1   0   6 1235.65 42.7607  31
   1   0   6 1267.67 41.1411  14
   1   0   6 1203.52 43.0707  15
   1   0   6 1322.82 44.2210  35
   1   0   6 1245.99 47.0068  36
   1   0   6 1195.09 45.1239  34
   1   0   6 1231.97 45.2964  16
   1   0   6 1145.13 48.4580  17
   1   0   6 1171.48 46.5458  29
   1   0   6 1169.64 42.8519  30
   1   0   6 1226.04 47.3513  28
   1   0   6 1187.67 45.0540  41
   1   0   6 1239.85 39.7300  39
   1   0   6 1217.43 48.2822  40
   1   0   6 1167.68 46.2329  21
   1   0   6 1194.74 41.4882  22
  -1   0  -6 1158.05 33.7591  10
   1   0   6 1251.28 41.0272  20
   1   0   6 1219.28 46.8244  19
   1   0   6 1325.66 43.9382  38
   1   0   7 3751.01 99.5169  30
   1   0   7 3840.54 103.895  29
   1   0   7 3800.83 99.2001  15
   1   0   7 3820.92 96.3616  14
   1   0   7 3885.58 105.494  32
   1   0   7 3721.05 97.1175  31
   1   0   7 3915.26 104.715  33
   1   0   7 3778.03 103.892  28
   1   0   7 3797.91 98.8118  38
   1   0   7 3829.95 105.676  18
   1   0   7 3761.02 106.511  17
   1   0   7 3774.37 101.458  16
   1   0   7 3738.51 97.9788  22
   1   0   7 3609.76 102.744  21
   1   0   7 3764.96 104.125  19
   1   0   7 3849.78 96.6632  20
   1   0   7 3703.70 94.6800  39
   1   0   7 3612.20 100.527  41
   1   0   7 3806.51 105.245  40
   1   0   7 3867.49 103.017  36
   1   0   7 4017.87 100.003  35
   1   0   7 3730.83 102.562  34
   1   0   8 328.450 30.6455  29
   1   0   8 343.449 26.8052  31
   1   0   8 381.931 28.9193  30
   1   0   8 342.908 28.2123  15
   1   0   8 305.503 24.5364  14
   1   0   8 355.574 32.7388  32
   1   0   8 469.636 34.4554  33
   1   0   8 365.352 26.8458  22
   1   0   8 374.842 31.5956  21
   1   0   8 342.242 26.2916  20
   1   0   8 343.393 31.9254  19
   1   0   8 326.359 33.3804  18
   1   0   8 332.444 33.4009  17
   1   0   8 358.738 30.0865  16
   1   0   8 368.444 28.5169  38
   1   0   8 332.090 29.7907  28
   1   0   8 323.138 24.4342  39
   1   0   8 348.312 29.0625  41
   1   0   8 345.151 30.2929  34
   1   0   8 380.899 28.1043  35
   1   0   8 360.102 31.1914  36
   1   0   9 1920.30 72.7259  36
   1   0   9 1834.24 74.9971  17
   1   0   9 1842.57 69.2821  16
   1   0   9 1826.27 72.7805  18
   1   0   9 1997.05 67.9048  22
   1   0   9 1777.71 70.3999  21
   1   0   9 1809.22 63.3640  20
   1   0   9 1868.37 73.1084  19
   1   0   9 1897.54 68.6724  15
   1   0   9 1968.62 65.3031  14
   1   0   9 1847.87 75.1190  40
   1   0   9 1822.82 62.7910  39
   1   0  10 299.119 33.2613  28
   1   0  10 242.019 29.8907  38
   1   0  10 168.529 32.1264  17
   1   0  10 279.352 36.3673  18
   1   0  10 290.419 26.1672  39
   1   0  10 243.159 37.7805  40
   1   0  10 231.744 29.3561  41
   1   0  10 282.114 29.8177  31
   1   0  10 237.599 31.9364  29
   1   0  10 258.153 28.5814  30
   1   0  10 183.513 28.9633  16
   1   0  10 277.266 29.4104  15
   1   0  10 224.992 33.5053  33
   1   0  10 215.975 31.4706  34
   1   0  10 270.096 36.4722  32
   1   0  10 266.734 28.5489  35
   1   0  10 247.813 31.8493  36
   1   0  10 235.758 26.4496  20
   1   0  11 220.407 33.8943  28
   1   0  11 191.445 26.0347  39
   1   0  11 176.500 34.7560  17
   1   0  11 153.106 36.2521  18
   1   0  11 225.707 34.4361  19
   1   0  11 170.030 27.3273  20
   1   0  11 140.524 32.5036  34
   1   0  11 205.473 37.5144  32
   1   0  11 155.447 34.3703  33
   1   0  11 201.790 33.3568  16
   1   0  11 175.441 25.7492  14
   1   0  11 179.440 38.2463  40
   1   0  11 115.484 29.1772  41
   1   0  11 224.429 31.8869  30
   1   0  11 190.617 29.9799  31
   1   0  11 190.381 29.3311  35
   1   0  12 117.220 26.3540  20
   1   0  12 135.724 38.0225  32
   1   0  12 133.980 33.5144  34
   1   0  12 158.766 36.3807  33
   1   0  12 100.373 29.6355  16
   1   0  12 132.403 26.1643  14
   1   0  12 147.567 31.8887  41
   1   0  12 152.384 41.0685  40
   1   0  12 103.673 29.5451  30
   1   0  12 130.242 36.1062  17
   1   0  12 125.869 34.3957  19
   1   0  12 115.893 39.2916  18
   1   0  13 3820.52 130.767  19
   1   0  13 3731.25 119.680  20
   1   0  13 3833.51 135.255  33
   1   0  13 3985.20 140.699  32
   1   0  13 3891.96 137.964  40
   1   0  13 3727.18 125.052  30
   1   0  13 3910.39 130.931  16
   1   0  13 3847.19 139.462  17
   1   0  13 3813.40 137.964  18
   1   0  14 77.7498 29.2620  16
   1   0  14 40.7985 29.8963  33
   1   0  14 22.6593 31.3232  32
   1   0  14 95.6293 36.9465  40
   1   0  14 31.0702 23.1411  20
   1   0  14 86.0141 30.4005  19
   1   0  14 66.5554 38.1582  18
   1   0  14 22.8951 32.3408  17
   1   0  15 247.152 42.3931  40
   1   0  15 250.190 35.0918  19
   1   0  15 268.488 36.7610  33
   1   0  16 340.299 35.1565  33
   1   0  16 341.430 34.6032  19
   1   0  16 340.150 38.7278  18
   1   0  16 302.170 39.9233  17
   1   0  16 419.646 42.4683  40
  -1  -1  15 83.6929 27.9351  33
  -1  -1  15 57.2418 19.7472  39
  -1  -1  15 19.8786 23.1117  16
  -1  -1  14 1328.34 73.0430  33
  -1  -1  14 1338.02 62.7896  35
  -1  -1  14 1347.26 63.5107  39
  -1  -1  13 179.928 34.3884  21
  -1  -1  13 306.090 39.6238  17
  -1  -1  13 266.341 34.0636  39
  -1  -1  13 251.029 40.0357  33
  -1  -1  13 225.916 39.2800  34
  -1  -1  13 256.862 33.6131  15
  -1  -1  13 254.898 36.8169  16
  -1  -1  13 310.356 34.3900  35
  -1  -1  12 1378.18 71.9519  21
  -1  -1  12 1302.93 65.6680  15
  -1  -1  12 1176.77 73.7068  33
  -1  -1  12 1212.59 69.7588  18
  -1  -1  12 1239.26 71.6418  17
  -1  -1  12 1246.28 68.6338  16
  -1  -1  12 1341.98 66.1802  39
  -1  -1  12 1424.03 80.4197  40
  -1  -1  12 1316.04 65.0049  36
  -1  -1  12 1300.86 64.1837  35
  -1  -1  12 1241.60 71.9779  34
  -1  -1  12 1288.00 64.6476  38
  -1  -1  11 3.75775 22.9507  38
  -1  -1  11-6.00262 24.7925  37
  -1  -1  11-2.00490 21.8649  39
  -1  -1  11-14.1530 30.0397  18
  -1  -1  11 16.8820 27.5850  17
  -1  -1  11 5.24781 34.0770  40
  -1  -1  11 60.0092 23.7152  15
  -1  -1  11 17.7348 25.4608  16
  -1  -1  11 2.46198 30.9324  34
  -1  -1  11 2.64422 31.7086  32
  -1  -1  11-2.62195 30.2364  33
  -1  -1  11 5.82007 20.9643  36
  -1  -1  11 18.6427 22.6067  35
  -1  -1  11 16.4447 25.8266  19
  -1  -1  11 6.80569 28.7938  21
  -1  -1  10 1812.06 75.4735  37
  -1  -1  10 1885.83 74.1525  38
  -1  -1  10 1815.00 80.4282  17
  -1  -1  10 1791.24 80.2480  18
  -1  -1  10 1749.04 77.0122  16
  -1  -1  10 1797.75 79.5693  21
  -1  -1  10 1953.24 74.5706  20
  -1  -1  10 1804.56 77.4329  19
  -1  -1  10 1931.55 86.4082  32
  -1  -1  10 1880.00 84.8454  33
  -1  -1  10 1806.79 74.5477  15
  -1  -1  10 1922.44 83.9594  34
  -1  -1  10 1885.64 73.7331  35
  -1  -1  10 1930.35 75.3961  36
  -1  -1  10 1878.92 77.4243  29
  -1  -1  10 1784.99 84.6519  40
  -1  -1  10 1836.42 75.3818  39
  -1  -1   9 63.1012 20.7223  28
  -1  -1   9 79.0682 23.6588  39
  -1  -1   9 80.9622 22.7502  38
  -1  -1   9 73.1914 22.7359  37
  -1  -1   9 64.6994 32.1513  40
  -1  -1   9 61.4919 26.4391  21
  -1  -1   9 84.7601 25.7102  19
  -1  -1   9 134.456 29.1917  34
  -1  -1   9 106.793 30.2382  32
  -1  -1   9 97.8919 28.9343  33
  -1  -1   9 56.9407 22.5418  15
  -1  -1   9 80.4483 23.9670  16
  -1  -1   9 68.3774 24.6766  29
  -1  -1   9 87.2898 23.5318  35
  -1  -1   9 71.1145 22.9970  36
  -1  -1   8 12443.5 281.227  15
  -1  -1   8 12075.6 278.040  28
  -1  -1   8 12351.2 280.895  37
  -1  -1   8 12721.8 279.918  38
  -1  -1   8 12447.4 284.709  22
  -1  -1   8 12169.4 284.969  21
  -1  -1   8 12829.2 280.236  20
  -1  -1   8 11938.5 282.532  19
  -1  -1   8 12730.8 292.789  40
  -1  -1   8 12802.1 285.247  16
  -1  -1   8 12742.7 287.935  18
  -1  -1   8 12410.6 286.531  17
  -1  -1   7 12338.6 272.517  30
  -1  -1   7 12688.2 274.316  29
  -1  -1   7 12324.0 272.504  14
  -1  -1   7 12269.6 272.306  15
  -1  -1   7 12259.0 273.940  16
  -1  -1   7 11910.8 278.758  32
  -1  -1   7 12124.5 280.106  33
  -1  -1   7 11735.1 268.821  28
  -1  -1   7 12741.1 273.132  37
  -1  -1   7 12684.3 271.139  38
  -1  -1   7 12323.3 275.873  17
  -1  -1   7 12099.7 275.609  18
  -1  -1   7 12004.8 274.202  22
  -1  -1   7 11950.5 273.449  19
  -1  -1   7 11770.8 275.030  21
  -1  -1   7 12644.5 270.716  20
  -1  -1   7 12247.4 273.644  39
  -1  -1   7 11777.3 280.395  40
  -1  -1   7 12273.7 272.757  41
  -1  -1   7 12473.8 270.272  35
  -1  -1   7 12607.7 278.838  34
  -1  -1   7 12511.1 272.036  36
  -1  -1   6 5159.95 126.930  30
  -1  -1   6 5124.38 126.904  29
  -1  -1   6 5290.55 129.261  16
  -1  -1   6 5131.23 127.005  15
  -1  -1   6 5028.36 126.191  14
  -1  -1   6 5143.34 132.534  33
  -1  -1   6 4963.31 130.488  32
  -1  -1   6 5111.62 123.857  28
  -1  -1   6 5174.19 125.700  37
  -1  -1   6 5294.60 125.508  38
  -1  -1   6 5043.68 128.512  18
  -1  -1   6 4853.89 127.451  17
  -1  -1   6 5015.90 128.591  22
  -1  -1   6 5073.17 128.233  19
  -1  -1   6 4826.61 128.341  21
  -1  -1   6 5092.29 124.316  20
  -1  -1   6 4968.24 134.210  40
  -1  -1   6 5147.45 126.330  41
  -1  -1   6 5235.05 128.275  39
  -1  -1   6 5155.79 125.526  36
  -1  -1   6 5276.55 125.081  35
  -1  -1   6 5042.12 130.160  34
  -1  -1   5 40139.5 814.276  34
  -1  -1   5 39551.8 809.081  36
  -1  -1   5 40018.3 811.929  18
  -1  -1   5 39835.5 811.616  17
  -1  -1   5 40430.6 816.390  33
  -1  -1   5 40455.5 814.642  32
  -1  -1   5 41817.1 812.395  14
  -1  -1   5 40024.0 811.545  15
  -1  -1   5 40365.8 811.021  30
  -1  -1   5 39679.1 810.892  29
  -1  -1   5 39606.5 807.695  28
   1   1  -5 39648.0 800.058  26
  -1  -1   5 40480.2 813.115  22
  -1  -1   5 40382.9 813.027  19
  -1  -1   5 40333.9 809.407  20
  -1  -1   5 39162.1 813.079  21
  -1  -1   5 40473.7 810.076  37
  -1  -1   5 42620.2 810.818  38
  -1  -1   5 41284.8 818.153  40
  -1  -1   5 40582.2 810.807  41
  -1  -1   5 40768.6 813.033  39
  -1  -1   4 12361.6 258.661  33
  -1  -1   4 11989.4 256.387  32
  -1  -1   4 12460.6 255.856  13
  -1  -1   4 12214.9 254.818  14
  -1  -1   4 11505.7 242.763   7
  -1  -1   4 11459.6 242.728   8
  -1  -1   4 12454.0 254.858  30
  -1  -1   4 12134.4 254.031  29
  -1  -1   4 12049.7 251.131  28
  -1  -1   4 12586.2 254.466  41
  -1  -1   4 12217.4 259.711  40
  -1  -1   4 12158.7 256.163  22
  -1  -1   4 12619.8 253.857  38
  -1  -1   4 11966.6 253.124  37
  -1  -1   4 12269.0 254.883  18
  -1  -1   4 12096.0 254.079  17
  -1  -1   4 12476.8 253.055  36
  -1  -1   4 11999.7 256.970  34
  -1  -1   4 12526.9 256.270  19
  -1  -1   4 11989.7 256.761  21
  -1  -1   4 12127.0 253.268  20
  -1  -1   3 48965.4 953.623  37
  -1  -1   3 48556.0 953.716  18
  -1  -1   3 48140.7 952.773  17
  -1  -1   3 48564.0 955.764  34
  -1  -1   3 47683.1 952.229  36
  -1  -1   3 46704.1 954.656  32
  -1  -1   3 48568.5 954.566  13
  -1  -1   3 49338.3 955.366  14
   1   1  -3 48534.9 949.405   2
  -1  -1   3 47612.2 954.222  30
  -1  -1   3 47823.6 952.848  29
  -1  -1   3 47209.3 950.507  28
  -1  -1   3 49098.3 958.703  40
  -1  -1   3 48439.5 953.355  41
  -1  -1   3 47859.4 955.388  22
  -1  -1   3 47224.8 948.069   9
  -1  -1   3 47720.1 947.953   8
  -1  -1   3 47745.3 947.916   7
  -1  -1   3 49519.2 955.110  19
  -1  -1   3 47639.2 953.435  20
  -1  -1   2 321.704 15.6755  29
   1   1  -2 326.228 16.4506   2
  -1  -1   2 298.177 15.3073   2
  -1  -1   2 331.444 20.7421  40
   1   1  -2 311.281 14.5762  23
  -1  -1   2 353.822 17.1812  22
  -1  -1   2 341.029 15.5319   9
  -1  -1   2 325.019 17.5667  32
  -1  -1   2 345.090 16.3473  36
  -1  -1   2 344.430 15.5120   8
  -1  -1   2 338.241 15.5074   7
   1   1  -1 48716.4 967.323  23
  -1  -1   1 49027.0 969.138   5
  -1  -1   1 49376.9 968.310   9
  -1  -1   1 49196.1 965.802  13
   1   1  -1 49257.7 967.446  24
  -1  -1   1 48358.7 967.532   2
  -1  -1   1 49324.8 968.116   7
  -1  -1   1 49417.3 968.130   8
  -1  -1   0 4247.93 94.3284   2
  -1  -1   0 4438.94 95.1902   9
   1   1   0 4481.39 94.7760  24
   1   1   0 4415.90 89.5937  13
   1   1   0 4432.36 94.6243  23
  -1  -1   0 4492.30 95.1759   8
  -1  -1   0 4470.32 95.0793   7
  -1  -1  -1 1804.07 43.8407   9
   1   1   1 1758.05 43.1483  23
   1   1   1 1819.44 43.4335  24
  -1  -1  -1 1814.95 43.7354   8
  -1  -1  -1 1821.86 43.6987   7
  -1  -1  -2 81885.6 1588.01   8
  -1  -1  -2 81360.4 1587.94   7
   1   1   2 79941.1 1584.41  13
   1   1   2 80363.5 1587.59  24
   1   1   2 78789.2 1587.32  23
  -1  -1  -2 80456.6 1588.03   9
   1   1   2 83297.8 1587.43  36
   1   1   2 80934.2 1586.16   1
   1   1   3 20573.7 410.387  32
  -1  -1  -3 20554.4 409.109   7
  -1  -1  -3 20272.4 408.925   8
   1   1   3 19789.4 412.649  28
   1   1   3 20163.9 411.393  29
   1   1   3 20474.8 405.937   1
   1   1   3 20571.7 409.722  13
   1   1   3 20324.4 408.419  23
   1   1   3 21405.6 412.499  36
   1   1   3 20553.7 410.308  34
   1   1   3 20733.9 412.595  17
   1   1   3 20714.7 411.635  16
   1   1   3 20494.9 408.303  39
  -1  -1  -3 20208.4 409.017   9
   1   1   4 911.152 33.1155  28
   1   1   4 897.900 32.4044  29
   1   1   4 954.131 30.4843  15
   1   1   4 884.426 30.0820  13
  -1  -1  -4 891.247 25.9037   7
  -1  -1  -4 898.805 25.9034   8
   1   1   4 989.948 30.9192  38
   1   1   4 860.770 30.8593  37
   1   1   4 892.750 31.0386  16
   1   1   4 871.847 32.7623  17
   1   1   4 883.292 27.6891  39
   1   1   4 872.719 31.5594  41
   1   1   4 902.548 29.2563  22
   1   1   4 979.936 31.1420  21
   1   1   4 919.760 30.9882  34
   1   1   4 954.684 30.1701  35
   1   1   4 934.452 31.9067  36
   1   1   4 1041.12 32.4220  32
   1   1   4 934.971 30.5756  33
   1   1   4 906.120 29.7801  31
  -1  -1  -4 868.132 25.7979   9
   1   1   5 16690.0 344.232  29
   1   1   5 16059.2 340.472  30
   1   1   5 16805.3 341.659  13
   1   1   5 16763.9 340.075  15
   1   1   5 16606.6 339.008  14
  -1  -1  -5 16121.4 330.585   8
  -1  -1  -5 15812.8 330.528   7
   1   1   5 16426.4 345.173  28
   1   1   5 16231.3 336.853  39
   1   1   5 16924.9 343.091  40
   1   1   5 15773.9 342.159  41
   1   1   5 16580.3 339.987  22
   1   1   5 18140.8 343.283  21
   1   1   5 17419.3 341.609  38
   1   1   5 16245.0 342.310  37
   1   1   5 17039.6 345.719  17
   1   1   5 16386.6 341.511  16
   1   1   5 16222.4 342.928  18
   1   1   5 17210.4 344.356  36
   1   1   5 16401.7 341.503  34
   1   1   5 17352.7 340.558  35
   1   1   5 16436.0 342.593  32
   1   1   5 16445.8 339.296  31
   1   1   5 16788.7 341.775  33
   1   1   6 21582.1 446.422  29
   1   1   6 21438.0 441.954  30
   1   1   6 21340.3 439.429  14
   1   1   6 20840.5 439.574  15
   1   1   6 21226.2 442.928  13
   1   1   6 21953.8 445.936  36
   1   1   6 21931.4 440.567  35
   1   1   6 21329.1 442.782  34
   1   1   6 20957.7 445.377  18
   1   1   6 21549.3 447.303  17
   1   1   6 21206.4 442.536  16
   1   1   6 21876.0 447.184  28
   1   1   6 20493.0 443.388  41
   1   1   6 21374.7 437.289  39
   1   1   6 21980.0 444.789  40
   1   1   6 22302.5 444.274  21
   1   1   6 21352.8 440.799  22
   1   1   6 22496.5 442.106  38
   1   1   6 21048.6 443.683  37
   1   1   6 21966.2 445.550  32
   1   1   6 21497.2 443.987  33
   1   1   6 21484.2 439.713  31
   1   1   6 21073.3 439.220  20
   1   1   6 21191.1 445.498  19
   1   1   7 13281.2 289.324  29
   1   1   7 13087.5 283.198  30
   1   1   7 12694.6 284.587  13
   1   1   7 12738.3 280.571  15
   1   1   7 12916.5 280.119  14
   1   1   7 13357.8 288.758  36
   1   1   7 13674.6 282.529  35
   1   1   7 13096.8 284.918  34
   1   1   7 13649.4 291.158  17
   1   1   7 12796.8 287.932  18
   1   1   7 13291.7 284.365  16
   1   1   7 13039.7 288.519  28
   1   1   7 12764.6 285.306  41
   1   1   7 12998.9 277.876  39
   1   1   7 13002.4 286.230  40
   1   1   7 13155.0 285.091  21
   1   1   7 12635.3 281.355  22
   1   1   7 12972.5 285.942  37
   1   1   7 14004.8 284.291  38
   1   1   7 13225.4 286.178  33
   1   1   7 13029.9 287.283  32
   1   1   7 13106.7 280.170  31
   1   1   7 13176.3 280.361  20
   1   1   7 12966.1 288.109  19
   1   1   8 265.583 28.1092  29
   1   1   8 269.486 25.1471  30
   1   1   8 264.300 25.9330  13
   1   1   8 287.342 24.9748  15
   1   1   8 272.962 24.0615  14
   1   1   8 306.190 28.4508  34
   1   1   8 281.030 28.9309  36
   1   1   8 302.389 26.4148  35
   1   1   8 258.547 30.6938  19
   1   1   8 267.005 30.9985  17
   1   1   8 255.696 27.6552  16
   1   1   8 333.411 32.2503  18
   1   1   8 256.170 24.2481  22
   1   1   8 304.218 27.2819  21
   1   1   8 280.492 24.7189  20
   1   1   8 234.881 28.8839  28
   1   1   8 356.482 32.6141  32
   1   1   8 296.281 29.4012  33
   1   1   8 272.859 24.2074  31
   1   1   8 316.676 33.1384  40
   1   1   8 238.686 25.7889  41
   1   1   8 287.647 23.5148  39
   1   1   8 301.285 27.5339  38
   1   1   8 287.713 29.6661  37
   1   1   9 2809.90 93.5420  40
   1   1   9 2736.08 81.8710  39
   1   1   9 2796.68 90.4315  21
   1   1   9 2737.66 86.0829  22
   1   1   9 2678.94 83.3897  14
   1   1   9 2789.28 86.2482  15
   1   1   9 2935.26 96.4941  17
   1   1   9 2717.04 93.9233  18
   1   1   9 2836.73 88.9736  16
   1   1   9 2698.13 90.2852  33
   1   1   9 2617.57 92.1518  19
   1   1   9 2841.78 83.8007  20
   1   1  10 835.459 50.3542  28
   1   1  10 726.792 50.1590  40
   1   1  10 715.023 39.3767  39
   1   1  10 698.165 45.1226  41
   1   1  10 730.025 47.3049  29
   1   1  10 712.787 40.9217  31
   1   1  10 772.820 44.1573  30
   1   1  10 721.713 42.7942  15
   1   1  10 784.404 44.1824  35
   1   1  10 814.411 48.2592  34
   1   1  10 708.057 47.9957  36
   1   1  10 763.093 45.3243  16
   1   1  10 708.117 50.2573  17
   1   1  10 722.652 51.2176  18
   1   1  10 793.588 45.5630  38
   1   1  10 736.455 48.8252  32
   1   1  10 745.958 47.6800  33
   1   1  10 677.953 39.8836  20
   1   1  11 6515.01 170.905  31
   1   1  11 6641.70 174.488  30
   1   1  11 6579.41 185.169  29
   1   1  11 6489.89 170.671  14
   1   1  11 6486.17 182.060  36
   1   1  11 6920.65 176.497  35
   1   1  11 6459.88 187.058  17
   1   1  11 6658.52 186.126  18
   1   1  11 6410.86 176.610  16
   1   1  11 6489.35 181.666  28
   1   1  11 6515.65 178.411  41
   1   1  11 6508.93 183.845  40
   1   1  11 6256.93 173.145  22
   1   1  11 6633.36 182.246  33
   1   1  11 6888.67 187.911  32
   1   1  11 6711.90 180.387  34
   1   1  11 6304.92 167.940  20
   1   1  11 6291.51 179.971  19
   1   1  11 6387.13 166.936  39
   1   1  12 4.76955 28.1641  28
   1   1  12-8.98474 27.5363  41
   1   1  12 22.4336 36.9278  40
   1   1  12 10.2910 20.3347  39
   1   1  12-2.59754 34.1643  32
   1   1  12-2.37957 28.4275  33
   1   1  12-11.1380 26.7125  16
   1   1  12 11.1624 22.3933  14
   1   1  12 32.4930 27.1247  35
   1   1  12-10.0224 24.6616  30
   1   1  12 14.9309 26.4670  31
   1   1  12-4.79912 33.9366  19
   1   1  12 18.7344 35.3106  17
   1   1  12 5.26897 36.7521  18
   1   1  12 44.4043 24.7786  20
   1   1  13 839.731 59.0075  19
   1   1  13 824.339 51.0314  20
   1   1  13 775.373 63.9486  18
   1   1  13 927.213 60.3538  16
   1   1  13 793.439 64.6949  17
   1   1  13 859.793 59.6558  33
   1   1  13 823.232 63.0512  32
   1   1  13 712.680 47.8159  14
   1   1  13 815.420 54.0882  30
   1   1  13 863.737 59.3978  41
   1   1  13 797.437 62.1965  40
   1   1  14 136.681 40.0895  18
   1   1  14 63.9186 34.8816  17
   1   1  14 90.4913 32.9073  19
   1   1  14 69.2168 26.8017  20
   1   1  14 107.735 32.4787  33
   1   1  14 100.824 30.4541  30
   1   1  14 54.0908 37.6627  40
   1   1  15 904.049 58.2720  19
   1   1  15 1005.84 54.4484  20
   1   1  15 1103.09 68.4715  17
   1   1  15 962.398 66.4946  18
   1   1  15 951.817 59.4606  33
   1   1  15 942.409 64.2759  40
   1   1  16 521.743 42.1536  19
   1   1  16 635.657 51.2746  17
   1   1  16 599.031 49.2818  18
   1   1  16 548.357 48.1018  40
  -1  -2  15 1487.84 64.9295  16
  -1  -2  15 1323.44 56.7539  39
  -1  -2  14 62.9567 22.6868  39
  -1  -2  14 52.4502 29.3543  33
  -1  -2  13 342.678 41.5712  16
  -1  -2  13 320.691 40.7935  17
  -1  -2  13 235.674 39.7169  34
  -1  -2  13 275.309 41.9647  33
  -1  -2  13 355.893 37.4058  15
  -1  -2  12 2989.12 110.880  21
  -1  -2  12 2662.27 98.8919  35
  -1  -2  12 3104.13 116.454  34
  -1  -2  12 2772.25 101.785  39
  -1  -2  12 2901.98 116.437  33
  -1  -2  12 2938.73 117.133  32
  -1  -2  12 2859.74 104.510  15
  -1  -2  12 2853.13 110.058  17
  -1  -2  12 2889.13 109.226  16
  -1  -2  11 2.03127 23.8028  39
  -1  -2  11 1.86623 21.0799  38
  -1  -2  11-2.43100 26.1477  17
  -1  -2  11 57.2201 26.6717  19
  -1  -2  11 11.7138 27.4528  21
  -1  -2  11 7.89603 32.0333  40
  -1  -2  11 12.6795 30.5238  34
  -1  -2  11-10.7757 32.1829  32
  -1  -2  11 16.2484 32.2291  33
  -1  -2  11 10.5562 23.5421  15
  -1  -2  11 18.4126 27.1816  16
  -1  -2  11-1.87353 22.2975  35
  -1  -2  10 39.8696 22.4234  39
  -1  -2  10 13.9233 21.6424  38
  -1  -2  10 8.91535 27.1275  17
  -1  -2  10 2.13417 26.5381  21
  -1  -2  10 16.5775 25.6973  19
  -1  -2  10 31.4889 35.6197  40
  -1  -2  10 20.9699 28.6673  34
  -1  -2  10 22.0120 30.1990  32
  -1  -2  10-2.48422 31.3195  33
  -1  -2  10 15.5381 21.8468  15
  -1  -2  10 4.22089 25.3090  16
  -1  -2  10 12.0972 21.4150  35
  -1  -2   9 77.4591 24.5868  39
  -1  -2   9 78.2631 22.4026  37
  -1  -2   9 71.1408 23.5723  38
  -1  -2   9 92.1282 27.9123  17
  -1  -2   9 68.1981 24.9613  21
  -1  -2   9 122.689 34.2693  40
  -1  -2   9 97.2487 30.9159  34
  -1  -2   9 75.0607 29.6139  33
  -1  -2   9 87.9344 32.5054  32
  -1  -2   9 58.4553 24.1642  15
  -1  -2   9 73.0286 26.3821  16
  -1  -2   9 61.3416 22.3177  35
  -1  -2   9 79.3144 21.6507  36
  -1  -2   8 44512.8 911.785  38
  -1  -2   8 43997.6 920.670  17
  -1  -2   8 44359.9 919.634  18
  -1  -2   8 44783.4 927.264  40
  -1  -2   8 45829.9 918.674  39
  -1  -2   8 45026.1 924.484  34
  -1  -2   8 45603.0 928.710  33
  -1  -2   8 44314.4 924.998  32
  -1  -2   8 42700.9 913.293  19
  -1  -2   8 46488.4 912.690  20
  -1  -2   7 11575.6 259.190  37
  -1  -2   7 11704.5 261.060  38
  -1  -2   7 11667.8 267.401  17
  -1  -2   7 11407.5 265.402  18
  -1  -2   7 12050.0 267.072  39
  -1  -2   7 11789.1 261.561  35
  -1  -2   7 11801.2 271.137  34
  -1  -2   7 11930.2 259.470  36
  -1  -2   7 11594.9 273.181  33
  -1  -2   7 11449.2 269.683  32
  -1  -2   7 11880.8 268.101  16
  -1  -2   7 12050.1 266.486  15
  -1  -2   7 11853.9 263.511  29
  -1  -2   7 12102.3 269.367  21
  -1  -2   7 12039.3 261.161  20
  -1  -2   7 11329.7 262.559  19
  -1  -2   6 17398.8 357.213  37
  -1  -2   6 17026.5 358.789  38
  -1  -2   6 16801.5 361.811  18
  -1  -2   6 16214.1 362.330  17
  -1  -2   6 17163.6 363.666  39
  -1  -2   6 16927.8 369.874  40
  -1  -2   6 17298.2 364.588  21
  -1  -2   6 16519.9 360.192  19
  -1  -2   6 17206.1 359.260  20
  -1  -2   6 16862.5 368.871  33
  -1  -2   6 16931.5 366.976  32
  -1  -2   6 16817.0 364.190  16
  -1  -2   6 17310.5 363.713  15
  -1  -2   6 17028.4 367.675  34
  -1  -2   6 17203.3 356.499  36
  -1  -2   6 17420.4 359.436  35
  -1  -2   6 16381.0 359.224  29
  -1  -2   5 4385.19 104.051  36
  -1  -2   5 4456.85 113.440  34
  -1  -2   5 4346.94 107.947  18
  -1  -2   5 4245.15 109.094  17
  -1  -2   5 4548.79 112.764  32
  -1  -2   5 4413.39 110.172  15
  -1  -2   5 4210.14 106.124  29
   1   2  -5 4298.49 99.8550  26
   1   2  -5 4338.18 101.469   2
  -1  -2   5 4585.60 105.446  37
  -1  -2   5 4432.96 106.819  38
  -1  -2   5 4237.67 109.910  21
  -1  -2   5 4447.54 106.934  20
  -1  -2   5 4278.82 107.620  19
  -1  -2   5 4297.46 115.303  40
   1   2  -5 4172.93 98.6871  12
  -1  -2   4 2428.86 62.4421  38
  -1  -2   4 2335.84 59.7012  37
  -1  -2   4 2321.84 62.0419  18
  -1  -2   4 2382.28 69.0697  40
  -1  -2   4 2320.62 58.9919  36
  -1  -2   4 2168.64 64.1628  32
  -1  -2   4 2251.75 61.0496  29
  -1  -2   4 2258.21 54.7485   7
  -1  -2   4 2232.58 54.7224   8
   1   2  -4 2228.15 55.2138  11
   1   2  -4 2239.90 57.8241  12
   1   2  -4 2264.15 58.2630  26
  -1  -2   4 2230.21 54.7270   9
  -1  -2   4 2299.90 58.0297   5
  -1  -2   4 2400.34 62.2741  20
  -1  -2   4 2287.63 62.1794  19
  -1  -2   4 2295.75 65.0863  21
   1   2  -4 2297.34 59.5298   2
  -1  -2   3 6690.37 141.587  37
  -1  -2   3 6848.98 143.043  18
  -1  -2   3 6578.44 140.474  36
  -1  -2   3 6891.20 150.003  40
  -1  -2   3 6478.81 145.653  32
  -1  -2   3 6550.66 140.757   8
  -1  -2   3 6585.04 140.825   7
  -1  -2   3 6772.50 143.092  29
   1   2  -3 6574.33 140.778  11
   1   2  -3 6553.53 142.690  12
   1   2  -3 6781.26 143.043  26
  -1  -2   3 6600.29 140.853   9
  -1  -2   3 6750.90 143.300   5
  -1  -2   3 6323.45 138.951   4
  -1  -2   3 6801.47 144.243  19
  -1  -2   3 6731.82 147.611  21
   1   2  -3 6592.66 143.829   2
  -1  -2   2 4237.37 97.3457  32
  -1  -2   2 4423.27 95.2304  29
  -1  -2   2 4494.93 99.1532  27
   1   2  -2 4412.46 99.0746  12
   1   2  -2 4482.01 97.5612  11
  -1  -2   2 4456.51 98.8050   5
  -1  -2   2 4433.38 99.9058   6
  -1  -2   2 4446.54 97.2388   9
  -1  -2   2 4483.54 94.9803  37
  -1  -2   2 4367.13 97.2386   8
  -1  -2   2 4369.90 97.0809   7
  -1  -2   2 4381.89 93.3903  36
  -1  -2   2 4568.95 101.546  40
  -1  -2   2 4176.67 98.1763   2
  -1  -2   1 2715.21 65.1957   5
  -1  -2   1 2675.78 65.4615   6
  -1  -2   1 2704.69 64.4179   9
  -1  -2   1 2655.10 64.0857   8
  -1  -2   1 2708.88 64.3372   7
   1   2  -1 2747.58 65.8844  12
   1   2  -1 2779.68 64.9867  11
  -1  -2   1 2892.31 65.7220  27
  -1  -2   1 2698.85 65.2051   2
  -1  -2   1 2784.64 64.3709  40
  -1  -2   0 54250.1 1088.84   2
  -1  -2   0 55289.7 1089.09   5
  -1  -2   0 54403.0 1089.12   6
  -1  -2   0 56468.7 1088.96  27
  -1  -2   0 55331.9 1089.07   7
  -1  -2   0 55047.2 1089.06   8
   1   2   0 55132.0 1088.07  25
   1   2   0 55372.2 1090.38  12
   1   2   0 54692.0 1089.82  11
  -1  -2   0 55726.7 1089.12   9
  -1  -2  -1 51244.6 1044.53   2
  -1  -2  -1 52297.2 1044.40   5
  -1  -2  -1 52917.8 1044.68   6
  -1  -2  -1 53322.0 1044.43  27
   1   2   1 53950.9 1046.63  12
  -1  -2  -1 53300.5 1045.33   8
  -1  -2  -1 53361.2 1045.20   7
   1   2   1 52226.6 1044.28  25
  -1  -2  -1 54103.4 1045.38   9
   1   2   2 34373.7 674.802  12
   1   2   2 33937.3 670.474  13
  -1  -2  -2 34339.1 673.519   9
  -1  -2  -2 33632.4 671.921   6
  -1  -2  -2 34685.1 672.581   5
  -1  -2  -2 34304.5 673.484   8
  -1  -2  -2 34023.2 673.337   7
   1   2   2 32873.9 670.102  36
  -1  -2  -2 33464.3 672.897   2
   1   2   3 8572.57 182.040  29
  -1  -2  -3 8690.78 181.361   7
  -1  -2  -3 8693.05 181.424   8
  -1  -2  -3 8695.89 180.114   5
   1   2   3 8896.37 182.106  13
  -1  -2  -3 8791.44 181.643   9
   1   2   3 8825.62 182.071  37
   1   2   3 8653.38 181.922  18
   1   2   3 8707.46 183.458  17
   1   2   3 8593.36 182.109  36
   1   2   3 8762.51 180.327  32
   1   2   3 8836.88 179.958  33
   1   2   4 17.9001 11.7269  36
   1   2   4 16.0765 10.6937  35
   1   2   4 12.3399 13.1855  17
   1   2   4 27.5304 12.8723  18
  -1  -2  -4 13.5896 8.18522   8
  -1  -2  -4 14.3738 8.45426   7
   1   2   4 18.0524 11.7707  32
   1   2   4 23.4409 10.7917  33
   1   2   4 31.0117 11.5381  16
   1   2   4 16.5776 11.8648  29
   1   2   4 51.6708 13.9703  28
   1   2   4 54.5912 11.5015  13
  -1  -2  -4 17.1538 8.39656   9
   1   2   4 17.4931 5.48512   1
   1   2   4 18.4471 11.3047  37
   1   2   4 28.7953 9.64915  39
   1   2   4 8.52694 10.2417  38
  -1  -2  -4 25.0566 7.15356   5
   1   2   5 28.8145 12.3228  38
   1   2   5 29.9279 10.9983  39
   1   2   5 52.8163 14.1516  37
   1   2   5 56.3244 15.7894  17
   1   2   5 70.1402 15.4616  19
   1   2   5 12.4636 15.0446  18
  -1  -2  -5 22.4724 8.16452   7
  -1  -2  -5 15.1545 7.84183   8
   1   2   5 31.7296 13.1125  35
   1   2   5 24.2286 13.9618  36
   1   2   5 24.4841 14.3288  32
   1   2   5 28.9954 13.0709  33
   1   2   5 16.8134 12.5205  16
   1   2   5 31.0363 12.5467  31
   1   2   5 30.6505 15.2095  29
   1   2   5 19.2297 15.2659  28
   1   2   5 32.5930 12.8084  13
   1   2   5 16.8967 11.8964  22
   1   2   5 26.5445 11.7082  21
  -1  -2  -5 22.5767 8.07142   9
   1   2   5 30.0160 14.2095  40
   1   2   6 76.9848 17.3855  41
   1   2   6 70.9253 19.3556  40
   1   2   6 46.7384 13.6811  39
   1   2   6 74.7811 17.2511  37
   1   2   6 90.8814 18.0105  38
   1   2   6 64.7845 18.0275  19
   1   2   6 66.3313 19.2876  17
   1   2   6 46.3387 19.5649  18
  -1  -2  -6 34.7609 8.56274   8
   1   2   6 59.3712 15.6551  35
   1   2   6 82.1889 19.5240  36
   1   2   6 94.9704 19.5324  32
   1   2   6 48.5020 16.9607  34
   1   2   6 55.5368 17.0102  33
   1   2   6 64.6633 16.9677  30
   1   2   6 55.4348 15.7523  31
   1   2   6 42.4682 19.2139  29
   1   2   6 63.0391 14.5643  15
   1   2   6 85.8985 16.1071  16
   1   2   6 80.4532 15.2378  14
   1   2   6 72.1126 18.9503  28
   1   2   6 49.3249 15.5785  13
   1   2   6 63.5449 16.2991  22
  -1  -2  -6 30.0436 8.73835   9
   1   2   6 72.0691 16.9379  21
  -1  -2  -6 35.3369 8.52930   7
   1   2   7 5754.43 138.805  30
   1   2   7 6093.01 147.057  29
   1   2   7 5705.72 141.525  13
   1   2   7 5852.90 137.984  14
   1   2   7 5627.30 136.351  15
   1   2   7 5589.17 143.648  36
   1   2   7 5960.24 138.105  35
   1   2   7 5801.58 141.005  34
   1   2   7 5709.23 139.441  16
   1   2   7 5751.95 145.230  17
   1   2   7 5577.43 143.926  18
   1   2   7 6028.42 147.669  28
   1   2   7 5858.01 135.540  39
   1   2   7 5837.78 142.359  40
   1   2   7 5905.88 144.540  41
   1   2   7 5955.78 139.540  21
   1   2   7 5681.48 139.800  22
   1   2   7 5934.87 137.377  31
   1   2   7 5786.43 142.623  32
   1   2   7 5774.38 140.902  33
   1   2   7 5918.19 138.402  38
   1   2   7 5312.68 141.666  37
   1   2   7 5689.27 136.850  20
   1   2   7 5606.43 143.303  19
   1   2   8 5941.73 153.016  29
   1   2   8 5778.40 144.130  30
   1   2   8 5637.48 142.042  14
   1   2   8 5734.79 147.212  13
   1   2   8 5712.28 140.920  15
   1   2   8 5611.66 149.583  36
   1   2   8 5896.73 143.277  35
   1   2   8 5802.77 144.916  16
   1   2   8 5962.13 152.754  17
   1   2   8 5765.32 150.910  18
   1   2   8 6093.43 145.806  21
   1   2   8 5805.19 145.162  22
   1   2   8 5885.61 150.875  19
   1   2   8 5852.74 141.923  20
   1   2   8 6023.67 152.848  28
   1   2   8 5898.14 143.843  38
   1   2   8 5428.76 147.745  37
   1   2   8 5914.06 148.528  40
   1   2   8 5730.97 139.420  39
   1   2   8 5950.30 149.343  41
   1   2   8 5643.90 146.392  34
   1   2   8 5976.61 147.267  33
   1   2   8 5754.37 149.427  32
   1   2   8 5803.57 141.005  31
   1   2   9 618.369 43.8060  19
   1   2   9 665.329 36.7578  20
   1   2   9 677.296 38.7696  22
   1   2   9 724.659 40.0943  21
   1   2   9 623.272 40.3820  33
   1   2   9 747.727 46.5828  17
   1   2   9 662.415 45.2410  18
   1   2   9 625.374 38.0638  16
   1   2   9 607.192 39.2198  13
   1   2   9 667.085 36.5001  15
   1   2   9 643.084 36.9545  14
   1   2   9 659.556 38.9579  38
   1   2   9 614.580 34.6656  39
   1   2  10 730.939 41.9250  31
   1   2  10 758.999 49.9301  29
   1   2  10 762.910 43.9348  30
   1   2  10 813.407 47.9732  13
   1   2  10 752.920 50.1756  36
   1   2  10 807.410 43.6197  35
   1   2  10 829.212 49.6889  28
   1   2  10 774.222 49.9808  40
   1   2  10 767.475 46.7792  41
   1   2  10 730.576 43.5726  22
   1   2  10 715.506 45.9232  33
   1   2  10 742.184 48.4820  32
   1   2  10 739.045 43.9910  38
   1   2  10 796.203 40.8902  39
   1   2  10 743.365 42.1152  20
   1   2  10 694.371 46.8486  19
   1   2  11 248.123 31.3441  30
   1   2  11 277.766 38.3908  29
   1   2  11 217.655 30.9901  31
   1   2  11 234.778 28.5102  14
   1   2  11 303.587 33.5481  35
   1   2  11 306.466 37.4028  36
   1   2  11 232.184 39.0357  17
   1   2  11 298.899 39.8694  19
   1   2  11 250.911 41.6772  18
   1   2  11 289.884 34.8072  16
   1   2  11 213.692 35.4908  28
   1   2  11 258.448 34.6895  41
   1   2  11 248.478 39.6921  40
   1   2  11 256.771 32.1422  22
   1   2  11 225.339 37.4532  32
   1   2  11 224.067 34.2276  33
   1   2  11 255.848 28.7632  39
   1   2  11 265.842 29.4224  20
   1   2  12 591.802 52.1367  29
   1   2  12 570.332 43.9786  31
   1   2  12 579.196 45.6850  30
   1   2  12 564.368 43.2404  14
   1   2  12 492.889 47.1945  36
   1   2  12 608.387 47.0013  35
   1   2  12 591.443 50.4280  41
   1   2  12 512.429 53.8428  40
   1   2  12 538.611 44.2654  22
   1   2  12 545.706 47.0500  33
   1   2  12 663.805 54.6821  32
   1   2  12 558.673 54.6354  18
   1   2  12 532.147 53.6660  17
   1   2  12 551.189 46.3643  16
   1   2  12 513.078 49.7095  28
   1   2  12 526.149 40.2848  39
   1   2  12 564.769 52.7765  19
   1   2  12 504.550 41.4033  20
   1   2  13 72.4330 34.4431  29
   1   2  13 87.5506 31.0568  30
   1   2  13 172.474 35.4754  16
   1   2  13 84.4135 25.4830  14
   1   2  13 109.896 28.8064  22
   1   2  13 46.4362 26.5216  20
   1   2  13 70.4551 36.6727  19
   1   2  13 108.587 40.0943  40
   1   2  13 87.6387 31.2586  41
   1   2  13 77.9309 32.0803  33
   1   2  13 101.553 39.0670  32
   1   2  13 116.704 43.5351  18
   1   2  13 97.5480 39.7292  17
   1   2  13 97.1365 33.3689  28
   1   2  14 3524.96 125.619  28
   1   2  14 3371.57 126.074  40
   1   2  14 3316.94 120.250  41
   1   2  14 3541.74 117.974  30
   1   2  14 3474.79 122.169  33
   1   2  14 3579.69 114.691  20
   1   2  14 3566.67 124.432  19
   1   2  14 3312.76 128.330  17
   1   2  14 3283.82 128.259  18
   1   2  14 3247.08 112.969  14
   1   2  15 126.837 36.2516  40
   1   2  15 154.345 28.8741  20
   1   2  15 172.048 35.0945  19
   1   2  15 194.350 40.1163  18
   1   2  15 182.211 39.3845  17
   1   2  16 27.6014 22.2054  20
   1   2  16-17.6172 27.0790  19
  -1  -3  15 3825.17 115.931  16
  -1  -3  15 4081.24 121.233  33
  -1  -3  14 4571.37 136.462  16
  -1  -3  14 4693.99 142.336  33
  -1  -3  13 2399.23 96.9041  16
  -1  -3  13 2419.27 94.0547  15
  -1  -3  13 2337.04 88.3044  39
  -1  -3  12 602.403 53.3030  34
  -1  -3  12 608.094 54.7080  32
  -1  -3  12 615.494 54.8851  33
  -1  -3  12 505.206 48.3489  17
  -1  -3  12 564.933 48.8162  16
  -1  -3  12 578.214 44.5708  39
  -1  -3  12 582.589 45.7705  15
  -1  -3  11 26.1130 34.4610  40
  -1  -3  11 49.1566 28.1857  21
  -1  -3  11 41.0634 25.3623  39
  -1  -3  11 23.3833 30.8121  34
  -1  -3  11 40.7918 32.9852  32
  -1  -3  11 86.0203 34.9907  33
  -1  -3  11 58.6904 30.2035  17
  -1  -3  11 22.1073 25.4021  15
  -1  -3  11 28.6337 27.4157  16
  -1  -3  10 998.424 57.1971  39
  -1  -3  10 1197.23 69.4822  40
  -1  -3  10 1006.59 59.8127  16
  -1  -3  10 961.881 61.0011  17
  -1  -3  10 1140.37 68.7396  33
  -1  -3  10 1051.82 65.6424  32
  -1  -3  10 1103.78 63.0959  21
  -1  -3  10 1029.19 53.9843  35
  -1  -3  10 965.066 62.4294  34
  -1  -3  10 1003.30 57.6343  15
  -1  -3   9 2230.23 89.1822  17
  -1  -3   9 2066.19 86.7019  16
  -1  -3   9 2540.95 90.3992  21
  -1  -3   9 2286.45 86.2455  15
  -1  -3   9 2383.92 94.8311  40
  -1  -3   9 2272.68 85.4478  39
  -1  -3   9 2468.43 97.8564  33
  -1  -3   9 2429.52 95.2815  32
  -1  -3   9 2254.55 81.4343  35
  -1  -3   9 2235.04 91.0029  34
  -1  -3   8 21460.8 471.472  38
  -1  -3   8 21595.1 482.435  17
  -1  -3   8 22138.9 473.709  19
  -1  -3   8 21336.2 477.912  15
  -1  -3   8 21831.8 482.433  16
  -1  -3   8 22811.2 480.467  39
  -1  -3   8 23172.2 490.208  40
  -1  -3   8 23657.8 493.933  33
  -1  -3   8 23204.7 490.241  32
  -1  -3   8 21683.6 472.297  35
  -1  -3   8 22664.3 489.142  34
  -1  -3   7 242.631 24.8094  38
  -1  -3   7 242.226 28.2099  17
  -1  -3   7 239.874 28.0268  18
  -1  -3   7 261.514 26.6487  19
  -1  -3   7 228.443 29.2265  21
  -1  -3   7 288.474 30.6939  16
  -1  -3   7 199.524 26.4935  15
  -1  -3   7 223.860 33.1009  40
  -1  -3   7 256.356 25.4687  35
   1   3  -6 1213.94 44.5025   2
  -1  -3   6 1192.52 47.2830  38
  -1  -3   6 1290.93 44.1780  37
  -1  -3   6 1265.76 52.2104  17
  -1  -3   6 1345.89 50.6430  18
  -1  -3   6 1230.74 47.6481  19
  -1  -3   6 1309.92 52.5499  21
  -1  -3   6 1243.07 52.1397  15
  -1  -3   6 1290.52 56.9844  40
  -1  -3   6 1262.91 43.7763  36
  -1  -3   6 1307.91 56.3077  34
  -1  -3   6 1226.16 47.6320  35
  -1  -3   6 1289.09 54.4705  32
  -1  -3   5 22814.8 471.025  32
  -1  -3   5 22414.5 472.559  40
  -1  -3   5 22015.0 469.036  15
   1   3  -5 23935.3 459.044  26
   1   3  -5 21330.1 459.283  12
  -1  -3   5 22399.8 463.180  38
  -1  -3   5 22442.1 458.065  37
  -1  -3   5 22314.9 464.001  18
  -1  -3   5 23389.4 474.608  34
  -1  -3   5 22501.6 458.094  36
   1   3  -5 22134.1 461.846   2
  -1  -3   5 21864.7 462.299  19
  -1  -3   5 23538.2 469.037  21
  -1  -3   4 18385.5 381.985  36
  -1  -3   4 19391.7 387.195  18
  -1  -3   4 19070.5 382.499  37
  -1  -3   4 19108.0 387.957  38
  -1  -3   4 19133.9 393.048  32
   1   3  -4 19153.1 389.369   2
  -1  -3   4 18413.6 382.944   8
  -1  -3   4 18620.3 383.086   7
   1   3  -4 19360.2 386.568  26
   1   3  -4 18442.0 387.285  12
   1   3  -4 18195.6 384.515  11
  -1  -3   4 18475.6 383.030   9
  -1  -3   4 18578.6 386.083  19
  -1  -3   4 20217.4 392.795  21
  -1  -3   4 19123.8 386.029   5
  -1  -3   4 19100.0 395.627  40
  -1  -3   3 3798.18 85.1267  36
  -1  -3   3 3773.55 93.4220  32
   1   3  -3 4043.77 94.6908   2
  -1  -3   3 3862.63 88.3800  18
  -1  -3   3 3764.84 89.8469   8
  -1  -3   3 3868.47 90.3234   7
   1   3  -3 4014.03 92.0827  26
   1   3  -3 3781.94 92.8430  12
   1   3  -3 3807.49 91.1291  11
  -1  -3   3 3972.75 90.7015   9
  -1  -3   3 3779.88 88.3569  19
  -1  -3   3 4102.37 93.9228  21
  -1  -3   3 3841.40 85.4342  37
  -1  -3   3 3973.19 93.9755   6
  -1  -3   3 3852.07 91.6104   5
  -1  -3   3 3969.59 96.7363  40
   1   3  -2 304.216 18.9761  26
  -1  -3   2 332.361 20.3253  40
  -1  -3   2 288.244 17.7729   9
  -1  -3   2 331.429 18.8135   5
  -1  -3   2 309.193 19.1544   6
  -1  -3   2 303.839 17.6627  32
   1   3  -2 304.841 20.0933   2
   1   3  -2 284.685 19.8477  12
   1   3  -2 307.147 19.1061  11
  -1  -3   2 305.539 17.8563   8
  -1  -3   2 290.278 17.6078   7
  -1  -3   2 302.681 17.6462  21
  -1  -3   1 10116.1 206.919   9
  -1  -3   1 9982.15 206.827   5
  -1  -3   1 9758.74 207.746   6
   1   3  -1 9551.30 207.889  12
   1   3  -1 9222.72 206.344  11
   1   3  -1 9907.88 205.711  26
   1   3  -1 9840.60 208.508   2
  -1  -3   1 9875.42 202.683  40
  -1  -3   1 9786.90 205.980   7
  -1  -3   1 9880.37 206.247   8
   1   3   0 24093.7 483.012  26
  -1  -3   0 24551.5 484.716   6
  -1  -3   0 24651.4 484.476   5
  -1  -3   0 24401.2 484.561   8
  -1  -3   0 24583.5 484.474   7
   1   3   0 24314.3 486.526   2
  -1  -3   0 22948.1 483.525   2
  -1  -3   0 24921.0 484.994   9
   1   3   0 23486.8 486.011  12
   1   3   0 22143.5 484.503  11
  -1  -3   0 24390.0 483.906  27
   1   3   1 9362.87 196.298  26
  -1  -3  -1 9398.96 197.356   6
  -1  -3  -1 9370.57 198.527   7
   1   3   1 9606.34 200.501   2
  -1  -3  -1 9389.82 197.123   2
  -1  -3  -1 9521.50 198.496   8
  -1  -3  -1 9678.69 199.344   9
   1   3   1 9217.95 199.876  12
   1   3   1 8910.50 199.803  11
  -1  -3  -1 9590.93 197.134  27
   1   3   2 8504.05 178.526  26
  -1  -3  -2 8760.93 181.703   8
  -1  -3  -2 8946.50 182.095   9
  -1  -3  -2 8160.10 179.372   2
   1   3   2 8772.19 183.627   2
  -1  -3  -2 8508.18 179.154  27
  -1  -3  -2 8668.06 181.431   7
  -1  -3  -2 8484.93 179.775   6
   1   3   2 8570.36 184.069  11
   1   3   2 8224.50 183.101  12
  -1  -3  -3 4186.60 97.6770   2
  -1  -3  -3 4464.85 100.306   8
  -1  -3  -3 4538.49 100.624   7
  -1  -3  -3 4512.76 97.7293  27
   1   3   3 4270.86 96.1952  26
   1   3   3 4513.48 102.677  12
   1   3   3 4360.29 100.241  13
  -1  -3  -3 4734.25 101.467   9
   1   3   3 4468.65 97.2069  37
   1   3   3 4352.90 101.015  17
   1   3   3 4312.68 98.2875  18
   1   3   3 4189.74 97.3892  36
  -1  -3  -3 4509.38 98.5401   6
   1   3   4 1662.83 47.4131  37
   1   3   4 1854.42 52.2511  17
   1   3   4 1675.20 48.7722  18
   1   3   4 1744.91 44.9710  40
   1   3   4 1667.04 48.6047  36
   1   3   4 1785.87 47.7505  32
   1   3   4 1727.62 50.3668  29
  -1  -3  -4 1723.19 47.2051   8
  -1  -3  -4 1692.33 46.9496   7
  -1  -3  -4 1707.65 44.1106  27
   1   3   4 1702.58 42.4536  26
   1   3   4 1771.31 48.9798  12
   1   3   4 1777.45 50.7727  13
  -1  -3  -4 1618.94 44.9001   2
  -1  -3  -4 1794.73 47.9213   9
   1   3   4 1790.08 48.6470  19
  -1  -3  -4 1685.48 44.6290   6
  -1  -3  -5 11091.1 226.604   2
   1   3   5 12085.0 234.344  38
   1   3   5 11787.4 235.826  37
   1   3   5 11605.5 236.720  18
   1   3   5 11997.1 239.787  17
   1   3   5 12114.2 232.257  40
   1   3   5 11324.1 236.522  36
   1   3   5 12142.6 233.280  35
   1   3   5 12031.1 234.225  33
   1   3   5 12551.4 233.557  31
   1   3   5 12048.2 235.290  32
   1   3   5 11874.5 239.459  29
  -1  -3  -5 11718.0 229.836   7
  -1  -3  -5 11189.2 229.188   8
  -1  -3  -5 11819.9 225.538  27
   1   3   5 11909.0 237.844  13
   1   3   5 11981.6 229.866  21
  -1  -3  -5 11436.1 229.585   9
   1   3   5 12336.8 236.894  19
  -1  -3  -5 11385.4 225.890   6
  -1  -3  -5 11439.8 228.008   5
  -1  -3  -6 334.254 17.0471   2
   1   3   6 410.126 26.6814  40
   1   3   6 380.353 25.4182  38
   1   3   6 388.468 27.3316  37
   1   3   6 336.998 22.7325  39
   1   3   6 422.704 29.9361  17
   1   3   6 356.875 29.3652  18
   1   3   6 372.577 26.5530  16
   1   3   6 343.876 26.8807  36
   1   3   6 435.967 24.5744  35
   1   3   6 377.778 23.9499  31
   1   3   6 399.642 27.0911  32
   1   3   6 390.933 25.7370  33
  -1  -3  -6 344.761 18.9012   8
  -1  -3  -6 359.642 18.9205   7
   1   3   6 397.107 29.9962  29
   1   3   6 398.416 30.7319  28
  -1  -3  -6 366.495 16.2634  27
   1   3   6 384.913 26.4524  13
   1   3   6 404.052 22.4168  21
  -1  -3  -6 336.784 18.6100   9
   1   3   6 412.768 27.9281  19
  -1  -3  -6 341.966 17.7671   5
   1   3   7 776.588 43.4017  28
   1   3   7 798.735 39.7501  30
   1   3   7 896.616 46.0086  29
   1   3   7 840.858 38.1812  14
   1   3   7 829.988 41.6241  36
   1   3   7 830.807 37.5316  35
   1   3   7 761.495 43.7581  18
   1   3   7 830.776 39.2207  16
   1   3   7 831.124 44.5525  17
   1   3   7 854.018 40.7230  40
   1   3   7 902.286 42.6852  41
   1   3   7 846.644 41.1850  13
   1   3   7 783.096 35.2069  21
   1   3   7 848.089 40.1459  22
   1   3   7 863.252 37.4633  38
   1   3   7 781.023 35.4339  39
   1   3   7 813.825 41.4821  37
   1   3   7 788.398 38.6286  33
   1   3   7 859.757 41.7400  32
   1   3   7 842.734 37.2654  31
   1   3   7 865.117 38.1195  20
   1   3   7 896.628 43.3778  19
   1   3   8 219.396 26.3155  33
   1   3   8 238.311 22.3794  31
   1   3   8 213.639 29.1647  32
   1   3   8 242.154 23.5952  14
   1   3   8 234.824 24.7889  35
   1   3   8 186.950 26.8193  36
   1   3   8 232.018 30.0166  28
   1   3   8 202.447 26.0930  13
   1   3   8 226.221 24.6996  22
   1   3   8 205.655 22.6373  21
   1   3   8 230.832 24.1067  20
   1   3   8 207.561 30.1810  19
   1   3   8 241.422 25.7536  16
   1   3   8 239.925 31.3546  18
   1   3   8 210.666 31.2991  17
   1   3   8 217.675 28.8319  40
   1   3   8 276.137 28.0977  41
   1   3   8 210.355 28.1215  29
   1   3   8 217.271 24.4474  30
   1   3   8 226.881 24.7886  38
   1   3   8 207.379 21.9714  39
   1   3   8 231.081 27.8261  37
   1   3   9 52.9302 16.2103  21
   1   3   9 3.76275 16.6009  20
   1   3   9 11.4901 17.4073  13
   1   3   9 7.65405 16.9966  22
   1   3   9 13.2294 18.7831  33
   1   3   9 6.45857 22.4005  32
   1   3   9 20.7812 23.2715  19
   1   3   9 21.2213 24.6027  17
   1   3   9 8.61983 25.0970  18
   1   3   9-1.41975 17.5311  16
   1   3   9 1.35911 16.4215  14
   1   3   9 3.94093 18.1225  38
   1   3  10 4508.42 132.010  41
   1   3  10 4357.54 128.838  40
   1   3  10 4518.12 136.669  29
   1   3  10 4587.98 121.953  31
   1   3  10 4497.32 124.830  30
   1   3  10 4295.46 130.304  13
   1   3  10 3922.22 131.706  36
   1   3  10 4270.61 122.511  35
   1   3  10 4335.46 131.624  32
   1   3  10 4338.37 126.854  33
   1   3  10 4502.98 136.124  28
   1   3  10 4252.51 119.098  39
   1   3  10 3937.46 128.379  37
   1   3  10 4537.83 124.364  38
   1   3  11 3264.35 115.503  29
   1   3  11 3151.18 99.2237  31
   1   3  11 3156.29 102.544  30
   1   3  11 2984.44 107.858  13
   1   3  11 3195.58 102.638  14
   1   3  11 2983.86 110.566  36
   1   3  11 3117.12 102.221  35
   1   3  11 3139.84 114.705  17
   1   3  11 3356.94 117.151  18
   1   3  11 3018.05 104.609  16
   1   3  11 3001.47 112.013  28
   1   3  11 3187.91 109.217  40
   1   3  11 3005.96 107.912  41
   1   3  11 2992.18 104.438  22
   1   3  11 3157.46 110.984  32
   1   3  11 3190.61 106.716  33
   1   3  11 3067.12 98.2455  39
   1   3  11 3301.72 101.896  20
   1   3  11 3180.21 110.492  19
   1   3  12 44261.9 923.617  29
   1   3  12 44134.1 899.861  31
   1   3  12 43970.6 905.584  30
   1   3  12 43042.8 904.278  14
   1   3  12 43547.6 912.663  40
   1   3  12 43432.0 914.059  41
   1   3  12 42972.5 909.608  22
   1   3  12 42881.8 909.236  33
   1   3  12 40961.2 916.507  36
   1   3  12 44607.2 923.419  28
   1   3  12 43585.4 922.641  17
   1   3  12 42902.3 921.128  18
   1   3  12 43022.9 913.632  19
   1   3  12 44001.9 901.260  20
   1   3  13 101306. 2054.02  29
   1   3  13 102698. 2028.81  31
   1   3  13 102505. 2033.14  30
   1   3  13 98836.5 2032.34  14
   1   3  13 100139. 2042.15  41
   1   3  13 99475.7 2042.53  40
   1   3  13 98976.6 2038.17  22
   1   3  13 103494. 2040.28  33
   1   3  13 105524. 2054.36  28
   1   3  13 99501.3 2053.33  17
   1   3  13 100302. 2053.02  18
   1   3  13 102616. 2029.91  20
   1   3  13 99689.8 2043.03  19
   1   3  13 97281.6 2045.56  36
   1   3  14 9515.85 254.199  29
   1   3  14 9504.56 239.672  30
   1   3  14 9165.63 245.249  19
   1   3  14 9134.15 233.253  20
   1   3  14 9644.68 251.993  28
   1   3  14 8618.02 237.332  22
   1   3  14 8936.09 235.328  14
   1   3  14 9506.97 256.780  17
   1   3  14 9411.80 256.014  18
   1   3  14 9434.48 246.714  41
   1   3  14 9201.84 246.469  40
   1   3  15 637.257 50.7997  19
   1   3  15 632.476 45.4146  20
   1   3  15 643.398 45.4598  14
   1   3  15 637.079 53.6678  40
   1   3  15 613.027 55.3057  18
   1   3  16 516.840 40.8320  30
  -1  -4  15 372.239 32.7911  33
  -1  -4  15 362.369 30.9249  16
  -1  -4  14 6889.45 186.477  33
  -1  -4  14 6775.86 181.351  16
  -1  -4  13 973.265 61.3164  34
  -1  -4  13 878.017 50.2053  39
  -1  -4  13 1077.64 65.1971  33
  -1  -4  12 2796.57 113.507  33
  -1  -4  12 3051.85 115.393  32
  -1  -4  12 2842.15 111.470  34
  -1  -4  12 2789.13 103.502  15
  -1  -4  12 2665.17 106.084  16
  -1  -4  11 3169.35 123.498  33
  -1  -4  11 3400.46 123.995  32
  -1  -4  11 3143.81 110.500  39
  -1  -4  11 3387.93 123.287  34
  -1  -4  11 3263.49 115.206  15
  -1  -4  11 3075.50 116.045  17
  -1  -4  11 3217.93 117.895  16
  -1  -4  10 679.926 50.1897  21
  -1  -4  10 709.400 55.5987  34
  -1  -4  10 670.766 49.8870  15
  -1  -4  10 751.074 54.4268  16
  -1  -4  10 631.885 51.4999  17
  -1  -4  10 696.828 59.0841  33
  -1  -4  10 694.289 56.0732  32
  -1  -4  10 614.017 46.5827  39
  -1  -4  10 719.840 57.1809  40
  -1  -4   9 286.341 42.1780  40
  -1  -4   9 311.770 37.7351  16
  -1  -4   9 317.279 35.9333  15
  -1  -4   9 272.048 33.2764  39
  -1  -4   9 237.418 33.8277  17
  -1  -4   9 301.755 41.1052  32
  -1  -4   9 306.317 42.8368  33
  -1  -4   9 268.351 39.1466  34
  -1  -4   9 293.838 34.4784  21
  -1  -4   8 231.941 36.1936  40
  -1  -4   8 249.493 32.2077  17
  -1  -4   8 244.339 31.7087  15
  -1  -4   8 291.380 35.6981  16
  -1  -4   8 228.789 30.6238  39
  -1  -4   8 203.819 29.5815  21
  -1  -4   8 242.091 35.8973  34
  -1  -4   8 256.960 36.6119  32
  -1  -4   8 224.505 35.3629  33
  -1  -4   7 457.935 37.0170  17
  -1  -4   7 533.905 36.8464  21
  -1  -4   7 480.554 36.1413  39
  -1  -4   7 413.650 39.6057  40
  -1  -4   7 468.085 40.0882  34
   1   4  -6 2332.71 71.0580   2
  -1  -4   6 2402.82 75.0674  21
  -1  -4   6 2199.03 69.6910  35
  -1  -4   6 2222.52 78.0817  32
  -1  -4   6 2148.39 75.6946  15
   1   4  -5 9955.37 210.290  26
   1   4  -5 9826.53 215.071  12
   1   4  -5 10037.1 217.249   2
  -1  -4   5 10192.4 218.193  21
  -1  -4   5 8884.28 211.039  38
  -1  -4   5 9708.57 222.086  32
  -1  -4   5 9467.00 221.710  40
  -1  -4   5 9327.27 220.482  15
  -1  -4   4 9973.62 223.905  38
  -1  -4   4 10397.5 231.448  32
  -1  -4   4 10461.2 232.356  40
   1   4  -4 10859.0 225.954  26
   1   4  -4 10831.7 227.118  11
   1   4  -4 10856.5 229.967  12
  -1  -4   4 10062.8 223.545   9
   1   4  -4 10897.6 231.031   2
  -1  -4   4 10165.2 223.677   7
  -1  -4   4 10098.4 223.620   8
  -1  -4   4 10918.1 228.261  21
  -1  -4   4 10485.0 226.086   5
  -1  -4   4 10621.5 229.496   6
  -1  -4   3 5704.99 134.366  32
  -1  -4   3 5453.64 134.413  40
   1   4  -3 6057.01 135.297  11
   1   4  -3 6047.95 137.463  12
  -1  -4   3 5875.88 133.743   9
   1   4  -3 6303.18 138.900   2
  -1  -4   3 5833.38 133.207   8
  -1  -4   3 5888.16 133.271   7
  -1  -4   3 5473.35 126.093  18
  -1  -4   3 5761.60 136.021   6
  -1  -4   3 5759.51 133.840   5
   1   4  -3 5888.82 133.069  26
  -1  -4   3 5985.70 131.928  21
  -1  -4   2 15482.6 335.309  40
  -1  -4   2 16743.6 340.333   9
   1   4  -2 17549.2 343.797   2
   1   4  -2 16411.3 338.089  26
  -1  -4   2 16486.0 339.251   7
  -1  -4   2 16215.7 338.994   8
   1   4  -2 16250.1 339.677  11
   1   4  -2 16050.5 341.095  12
  -1  -4   2 16425.7 340.956   6
  -1  -4   2 16522.7 339.505   5
  -1  -4   2 16176.2 332.862  21
  -1  -4   1 4124.91 94.6535  40
   1   4  -1 4232.32 100.671  26
   1   4  -1 4570.79 105.731   2
   1   4  -1 4217.85 103.940  12
   1   4  -1 4096.90 102.563  11
  -1  -4   1 4323.89 102.404   7
  -1  -4   1 4403.61 103.059   9
  -1  -4   1 4455.63 102.995   8
  -1  -4   1 4376.32 102.622   5
  -1  -4   1 4387.35 103.527   6
  -1  -4   1 4241.39 93.2589  21
   1   4   0 11053.3 245.264  11
   1   4   0 11415.8 246.520  12
  -1  -4   0 11887.2 245.962   8
  -1  -4   0 11989.0 246.274   9
  -1  -4   0 11850.9 245.751   7
   1   4   0 11533.4 247.001   2
   1   4   0 11315.5 242.105  26
  -1  -4   0 11542.3 244.669   6
   1   4   1 983.689 37.7292  12
   1   4   1 963.505 37.3069  11
  -1  -4  -1 989.394 35.6088   8
  -1  -4  -1 999.406 35.6681   9
  -1  -4  -1 985.341 35.3387   7
   1   4   1 1010.70 37.6043   2
  -1  -4  -1 1018.18 34.7930  27
   1   4   1 933.616 33.1443  26
  -1  -4  -1 1011.95 35.5079   6
   1   4   2 705.932 31.0046  12
   1   4   2 685.574 31.8471  11
  -1  -4  -2 706.029 30.2248   9
  -1  -4  -2 689.847 29.6419   8
   1   4   2 660.426 30.5486   2
  -1  -4  -2 716.463 30.2935   7
  -1  -4  -2 690.922 28.1070   6
   1   4   2 683.640 26.3507  26
  -1  -4  -2 690.998 27.5311  27
  -1  -4  -3 7150.60 154.976  27
   1   4   3 7248.50 154.213  26
   1   4   3 7234.88 163.000  11
   1   4   3 6939.18 160.487  12
  -1  -4  -3 7350.79 160.287   8
  -1  -4  -3 7426.63 160.881   9
   1   4   3 7705.26 152.622  37
   1   4   3 6856.90 154.516  18
  -1  -4  -3 7411.90 160.500   7
   1   4   3 6723.83 152.203  36
  -1  -4  -3 7414.98 158.178   6
   1   4   4 6162.36 145.905  36
   1   4   4 6397.18 147.958  18
   1   4   4 6431.90 140.154  40
   1   4   4 6749.57 142.548  26
  -1  -4  -4 6681.35 143.843  27
   1   4   4 6530.59 150.283  12
   1   4   4 6522.37 150.890  13
  -1  -4  -4 6977.85 149.827   8
  -1  -4  -4 7095.10 150.410   9
   1   4   4 7062.88 146.429  37
  -1  -4  -4 7042.70 149.856   7
   1   4   4 6549.99 145.833  19
  -1  -4  -4 6729.58 146.760   6
   1   4   5 19773.5 420.282  36
   1   4   5 20630.7 424.944  17
   1   4   5 20358.9 421.849  18
  -1  -4  -5 20689.0 418.381   8
  -1  -4  -5 20801.5 418.378   7
   1   4   5 19877.8 413.478  40
   1   4   5 19811.2 423.662  29
  -1  -4  -5 20634.7 411.685  27
   1   4   5 19592.1 409.075  26
   1   4   5 20027.8 418.804  12
   1   4   5 19612.6 423.986  13
  -1  -4  -5 21423.8 419.915   9
   1   4   5 21219.2 420.039  19
   1   4   5 21450.1 420.129  37
  -1  -4  -5 20683.4 414.984   6
   1   4   6 8736.47 182.545  31
  -1  -4  -6 8319.10 179.738   8
  -1  -4  -6 8283.76 179.689   7
   1   4   6 8384.36 185.986  37
   1   4   6 8475.29 191.508  17
   1   4   6 8438.33 189.821  18
   1   4   6 8385.01 191.731  29
  -1  -4  -6 8207.72 175.543   6
   1   4   6 8024.18 180.408  40
   1   4   6 8198.45 187.534  36
   1   4   6 8275.89 182.168  35
  -1  -4  -6 8352.62 179.879   9
   1   4   6 8467.03 186.580  19
   1   4   7 7873.44 173.965  31
  -1  -4  -7 7250.19 166.405   7
   1   4   7 7694.53 185.575  29
   1   4   7 7843.42 189.555  28
   1   4   7 7802.08 177.859  30
   1   4   7 7326.06 174.120  40
   1   4   7 7112.10 180.990  13
   1   4   7 7855.08 170.170  21
   1   4   7 7188.19 179.552  36
   1   4   7 7501.58 173.519  35
   1   4   7 7579.20 182.986  18
   1   4   7 7874.52 184.877  17
   1   4   7 7489.46 175.245  38
   1   4   7 7663.78 179.063  37
   1   4   7 7797.57 180.264  19
   1   4   7 7954.72 176.177  20
   1   4   8 1047.64 53.2008  29
   1   4   8 1034.33 46.2496  30
   1   4   8 1058.43 55.2296  28
   1   4   8 957.758 44.6977  14
   1   4   8 1055.59 48.5729  37
   1   4   8 1104.21 54.7832  17
   1   4   8 1052.68 52.4145  18
   1   4   8 997.546 49.7477  13
   1   4   8 1051.75 41.6040  21
   1   4   8 1028.21 48.6026  22
   1   4   8 1042.70 44.7391  20
   1   4   8 1012.89 49.9825  19
   1   4   8 1110.65 47.2716  40
   1   4   8 1048.54 51.2232  41
   1   4   8 894.988 48.2578  36
   1   4   8 1030.59 44.1334  35
   1   4   8 995.078 45.9730  33
   1   4   8 1063.62 43.9437  31
   1   4   9 646.903 38.4526  20
   1   4   9 657.087 42.7709  19
   1   4   9 735.713 44.4828  13
   1   4   9 670.034 41.8004  22
   1   4   9 714.590 39.9021  38
   1   4   9 725.729 47.6013  17
   1   4   9 655.928 46.6385  18
   1   4   9 714.451 39.8116  14
   1   4  10 2717.68 96.7201  41
   1   4  10 2718.10 91.5327  40
   1   4  10 2802.34 90.2724  30
   1   4  10 2748.04 101.643  29
   1   4  10 2607.82 95.4977  13
   1   4  10 2542.24 88.0886  14
   1   4  10 2693.57 94.6803  37
   1   4  10 2655.71 98.5488  17
   1   4  10 2738.54 99.9482  18
   1   4  10 2696.53 86.0390  31
   1   4  10 2574.75 89.4638  33
   1   4  10 2870.23 103.231  28
   1   4  10 2427.41 94.3384  36
   1   4  10 2602.34 87.0326  35
   1   4  11 556.769 49.1976  29
   1   4  11 379.320 33.1125  31
   1   4  11 431.443 37.6194  30
   1   4  11 453.115 40.6523  13
   1   4  11 369.195 34.5401  14
   1   4  11 379.200 40.7570  37
   1   4  11 390.818 44.6432  28
   1   4  11 385.272 46.3333  18
   1   4  11 307.576 42.2441  17
   1   4  11 419.717 40.2237  41
   1   4  11 436.596 41.9073  40
   1   4  11 375.008 36.6442  22
   1   4  11 369.909 39.2951  36
   1   4  11 434.541 36.8302  35
   1   4  11 443.774 36.0391  20
   1   4  11 386.514 42.4011  19
   1   4  11 363.378 36.5367  33
   1   4  12 9631.34 252.040  28
   1   4  12 8658.02 236.213  22
   1   4  12 9278.73 230.112  20
   1   4  12 9328.68 241.529  19
   1   4  12 9467.74 238.650  40
   1   4  12 9339.83 241.803  41
   1   4  12 9166.23 248.281  18
   1   4  12 9271.80 248.736  17
   1   4  12 8871.05 242.127  36
   1   4  12 8904.22 242.995  13
   1   4  12 9224.07 234.563  14
   1   4  12 9387.43 228.726  31
   1   4  12 9552.11 234.960  30
   1   4  12 9414.16 250.651  29
   1   4  13 215.700 42.5921  28
   1   4  13 226.500 36.1334  22
   1   4  13 229.001 41.8783  19
   1   4  13 189.344 34.1076  20
   1   4  13 165.993 37.6452  40
   1   4  13 217.032 37.7910  41
   1   4  13 226.892 49.0731  18
   1   4  13 204.504 47.7041  17
   1   4  13 206.388 39.1218  36
   1   4  13 218.696 34.8269  14
   1   4  13 202.234 35.5539  30
   1   4  13 195.537 33.9552  31
   1   4  13 238.508 44.0007  29
   1   4  14 37103.6 778.977  28
   1   4  14 36165.0 778.412  18
   1   4  14 34782.2 762.853  40
   1   4  14 35634.6 767.137  41
   1   4  14 34848.9 770.489  36
   1   4  14 35656.9 758.673  14
   1   4  14 35506.6 776.055  29
   1   4  14 36817.4 758.598  30
   1   4  14 33885.5 761.478  22
   1   4  14 36106.2 767.608  19
   1   4  14 36025.2 754.908  20
   1   4  15 445.344 46.5186  19
   1   4  15 387.887 38.8210  20
   1   4  15 417.941 39.1382  22
   1   4  15 330.124 42.0620  40
   1   4  15 366.214 36.3396  14
   1   4  16 945.411 53.0155  30
  -1  -5  15-2.35638 16.5285  33
  -1  -5  15-17.6428 15.4268  16
  -1  -5  14 213.544 30.8392  33
  -1  -5  14 184.536 28.0368  16
  -1  -5  13 1148.37 65.2508  33
  -1  -5  13 1034.27 61.7159  34
  -1  -5  13 1090.43 60.7042  16
  -1  -5  12 625.483 53.9252  33
  -1  -5  12 584.572 49.9581  32
  -1  -5  12 564.239 46.9432  16
  -1  -5  12 568.402 51.1159  34
  -1  -5  11 2538.44 107.063  33
  -1  -5  11 2286.65 100.548  32
  -1  -5  11 2566.81 101.753  16
  -1  -5  11 2403.35 95.4074  15
  -1  -5  11 2420.37 103.083  34
  -1  -5  10 2956.82 109.296  39
  -1  -5  10 3427.10 121.085  40
  -1  -5  10 3339.63 122.434  32
  -1  -5  10 3279.62 125.321  33
  -1  -5  10 3420.06 120.620  16
  -1  -5  10 3180.42 113.645  15
  -1  -5  10 3408.25 123.184  34
  -1  -5   9 5779.04 176.353  34
  -1  -5   9 5795.03 166.830  39
  -1  -5   9 6096.72 175.661  40
  -1  -5   9 5833.37 172.271  17
  -1  -5   9 5804.84 179.948  33
  -1  -5   9 6181.27 178.130  32
  -1  -5   9 5977.74 174.904  16
  -1  -5   9 6001.17 170.022  15
  -1  -5   9 6437.85 169.329  21
  -1  -5   8 292.198 38.9905  40
  -1  -5   8 317.987 34.3120  39
  -1  -5   8 290.855 37.9975  32
  -1  -5   8 346.471 40.4198  34
  -1  -5   8 288.835 40.6576  33
  -1  -5   8 296.741 35.7299  17
  -1  -5   8 309.295 34.3247  15
  -1  -5   8 298.619 37.1391  16
  -1  -5   8 350.684 33.3100  21
  -1  -5   7 9714.74 236.742  32
  -1  -5   7 9537.86 233.867  40
  -1  -5   7 9797.17 239.805  34
  -1  -5   7 9377.04 235.285  16
  -1  -5   7 9048.08 229.251  15
  -1  -5   6 60.2950 24.8274  34
  -1  -5   6 63.2658 21.6687  15
  -1  -5   6 59.2980 19.0782  21
   1   5  -6 32.2361 16.8286   2
   1   5  -5 7044.68 164.773   2
  -1  -5   5 6985.71 160.991  21
  -1  -5   5 6763.89 168.322  32
   1   5  -5 6914.73 163.345  12
  -1  -5   5 6285.16 165.231  15
  -1  -5   5 6685.02 166.180  40
   1   5  -5 6680.01 156.042  26
   1   5  -4 157.837 18.4704  26
   1   5  -4 237.276 22.8264  11
   1   5  -4 123.970 20.7127  12
   1   5  -4 233.211 23.8775   2
  -1  -5   4 95.1393 16.8991  21
  -1  -5   4 107.146 21.3645  32
  -1  -5   4 89.4856 20.5170  15
  -1  -5   4 127.520 22.8906  40
  -1  -5   4 129.076 19.0026   5
  -1  -5   4 83.7250 18.6522   6
   1   5  -3 13136.6 275.242  11
   1   5  -3 12793.1 276.560  12
   1   5  -3 13485.0 279.021   2
  -1  -5   3 13293.7 267.901  21
  -1  -5   3 12563.2 274.391   8
  -1  -5   3 12780.7 274.629   7
  -1  -5   3 12453.5 273.579  32
  -1  -5   3 12944.4 277.925   6
  -1  -5   3 12362.2 274.234   5
   1   5  -3 12773.0 271.667  26
  -1  -5   3 11739.1 270.603  40
   1   5  -2 2411.76 69.9624   2
  -1  -5   2 2225.53 56.2660  21
   1   5  -2 2187.71 63.3186  26
  -1  -5   2 2091.11 65.3161   7
  -1  -5   2 2236.45 66.4967   8
   1   5  -2 2306.62 66.9014  11
   1   5  -2 2238.82 67.8096  12
  -1  -5   2 2180.56 67.2879   6
  -1  -5   2 2214.76 65.9126   5
  -1  -5   2 2001.35 58.5931  40
   1   5  -1 43798.7 857.274  11
   1   5  -1 43928.1 858.263  12
  -1  -5   1 42824.1 856.991   8
  -1  -5   1 41703.0 856.510   7
   1   5  -1 45230.0 859.565   2
   1   5  -1 41508.8 851.673  26
  -1  -5   1 42455.5 857.005   6
  -1  -5   1 41634.6 855.478   5
  -1  -5   1 41885.7 840.453  21
   1   5   0 610.878 32.9781   2
  -1  -5   0 620.383 30.1162   7
   1   5   0 513.349 27.2611  26
   1   5   0 556.033 31.9884  11
   1   5   0 566.026 32.1452  12
  -1  -5   0 574.320 30.3130   8
  -1  -5   0 599.662 30.6088   9
   1   5   1 8082.62 178.411   2
  -1  -5  -1 7785.45 176.274   6
   1   5   1 7856.93 178.289  12
   1   5   1 7736.91 178.001  11
   1   5   1 7805.91 171.795  26
   1   5   2 32525.1 671.650   2
   1   5   2 34199.5 665.193  26
  -1  -5  -2 33093.2 669.906   6
   1   5   2 31527.1 671.205  12
   1   5   2 33842.9 673.614  11
   1   5   3 5643.68 134.686  12
   1   5   3 5523.19 135.632  11
   1   5   3 5569.17 133.452   2
   1   5   3 5660.58 120.490  37
   1   5   3 5685.24 126.634  26
   1   5   3 5558.91 122.645  36
  -1  -5  -3 5776.22 132.219   6
   1   5   4 10447.3 224.665  36
   1   5   4 10384.7 227.011  18
   1   5   4 10421.9 232.169  12
   1   5   4 10219.8 222.399  19
   1   5   4 10812.2 222.561  37
   1   5   4 10652.0 222.971  26
  -1  -5  -4 10901.1 232.093   7
  -1  -5  -4 10720.1 229.365   6
  -1  -5  -4 11127.5 232.701   8
   1   5   5 898.173 36.9969  36
   1   5   5 829.427 39.0474  18
  -1  -5  -5 889.267 38.0220   7
   1   5   5 852.052 30.4000  26
   1   5   5 872.952 38.7211  12
   1   5   5 868.044 34.9763  19
   1   5   5 904.574 34.4806  37
  -1  -5  -5 855.315 34.7641   6
  -1  -5  -5 930.775 38.3338   8
   1   5   6 2066.76 60.9477  31
  -1  -5  -6 2157.44 63.6890   7
  -1  -5  -6 2082.17 62.9748   8
   1   5   6 2046.23 53.8148  26
   1   5   6 2002.50 69.3787  13
   1   5   6 2151.08 64.1185  12
   1   5   6 2199.18 64.2290  37
   1   5   6 2065.75 68.7904  18
  -1  -5  -6 2081.86 60.2208   6
   1   5   6 1997.63 69.1635  29
   1   5   6 2077.31 64.3824  19
   1   5   6 2066.51 66.5304  36
   1   5   7 15733.0 331.074  20
   1   5   7 15629.4 333.966  19
   1   5   7 14881.4 340.439  13
   1   5   7 15231.1 335.960  36
   1   5   7 15942.6 339.920  18
   1   5   7 15906.8 334.634  37
  -1  -5  -7 15290.2 327.117   8
  -1  -5  -7 15329.0 327.051   7
   1   5   7 15815.0 328.493  31
   1   5   7 14804.1 340.512  29
   1   5   8 886.443 48.5812  13
   1   5   8 880.109 46.5039  36
   1   5   8 855.568 41.6209  35
   1   5   8 935.982 51.1256  18
   1   5   8 981.538 47.3285  19
   1   5   8 860.928 41.4263  20
   1   5   8 877.100 40.1425  31
   1   5   8 904.429 43.8997  14
   1   5   8 912.330 53.9659  28
   1   5   8 880.344 43.7038  30
   1   5   8 824.461 49.2710  29
   1   5   8 884.901 44.0120  37
   1   5   9 19.7311 19.1027  35
   1   5   9 32.7315 20.1895  36
   1   5   9 26.1683 16.7685  30
   1   5   9 7.52657 17.7118  14
   1   5   9 2.16321 24.4360  28
   1   5   9 19.0124 22.2812  13
   1   5   9 16.2055 21.5948  22
   1   5   9 13.3928 18.8415  20
   1   5   9 22.2260 20.2933  41
   1   5   9 31.0599 28.2440  18
   1   5   9 36.0684 27.2102  17
   1   5   9-6.31738 22.9346  19
   1   5  10 1273.91 60.5437  37
   1   5  10 1296.46 67.9806  17
   1   5  10 1147.14 63.9637  18
   1   5  10 1189.69 64.3401  13
   1   5  10 1193.92 61.3588  22
   1   5  10 1355.64 66.5618  41
   1   5  10 1316.07 55.2367  31
   1   5  10 1270.85 57.7572  14
   1   5  10 1363.92 71.9640  28
   1   5  10 1351.60 60.1615  30
   1   5  10 1259.02 67.2049  29
   1   5  10 1269.10 63.7389  36
   1   5  11 20.1550 25.0841  36
   1   5  11 31.1844 32.2365  18
   1   5  11 34.7625 28.3593  28
   1   5  11 23.9035 23.9740  13
   1   5  11 29.1624 24.7999  22
   1   5  11 9.17709 24.6814  41
   1   5  11 32.8992 27.3845  19
   1   5  11 43.3855 22.8303  20
   1   5  11 4.74300 20.4063  31
   1   5  11 40.3573 22.5742  30
   1   5  11 22.9915 27.4810  29
   1   5  11 19.1699 20.0381  14
   1   5  11 29.0412 25.1586  37
   1   5  12 3188.86 117.985  13
   1   5  12 3093.17 108.963  14
   1   5  12 2853.37 111.199  22
   1   5  12 3242.22 106.221  20
   1   5  12 3076.19 112.364  19
   1   5  12 3264.88 122.405  29
   1   5  12 3235.63 103.987  31
   1   5  12 3393.36 110.250  30
   1   5  12 3012.29 120.625  18
   1   5  12 3153.78 122.351  28
   1   5  12 3134.33 115.366  36
   1   5  12 3185.68 116.936  41
   1   5  13 2198.57 89.6308  14
   1   5  13 2276.52 95.1039  22
   1   5  13 2340.71 96.7017  19
   1   5  13 2312.95 89.3564  20
   1   5  13 2402.25 87.6248  31
   1   5  13 2301.11 100.868  29
   1   5  13 2280.59 89.6096  30
   1   5  13 2259.36 102.738  18
   1   5  13 2224.66 103.379  28
   1   5  13 2120.77 95.7938  36
   1   5  13 2349.36 98.6569  41
   1   5  14 46.1956 27.6200  36
   1   5  14 44.5258 25.4801  22
   1   5  14 68.9687 26.5434  30
   1   5  14 67.8060 30.4024  29
   1   5  14 52.2553 33.3550  28
   1   5  14-2.20637 25.2538  14
   1   5  14 83.4142 32.3109  41
   1   5  14 83.7116 32.5347  19
   1   5  14 48.8428 27.0333  20
   1   5  15 4374.97 131.881  20
   1   5  15 4384.62 138.445  19
   1   5  15 4127.18 130.792  14
   1   5  15 4068.51 133.941  22
   1   5  16 895.796 54.7825  28
   1   5  16 797.635 47.6947  30
   1   5  16 809.372 50.9348  41
   1   5  16 736.589 45.8904  14
   1   5  17 2133.34 75.0029  20
  -1  -6  14 119.874 22.0721  16
  -1  -6  14 108.652 23.5635  33
  -1  -6  13 16.2172 22.0118  16
  -1  -6  13 9.39621 23.4499  34
  -1  -6  13 17.7459 24.3467  33
  -1  -6  12 491.049 47.8244  33
  -1  -6  12 487.979 47.1021  34
  -1  -6  12 423.954 38.8181  15
  -1  -6  12 442.424 42.3791  16
  -1  -6  11 566.449 44.2257  15
  -1  -6  11 465.750 45.9915  16
  -1  -6  10 116.792 35.6117  34
  -1  -6  10 146.546 37.0000  33
  -1  -6  10 87.6744 30.8784  32
  -1  -6  10 89.2490 27.7518  15
  -1  -6  10 73.2981 31.1552  16
  -1  -6   9 143.194 35.7954  34
  -1  -6   9 115.423 34.0627  32
  -1  -6   9 149.104 37.4059  33
  -1  -6   9 141.481 29.2343  15
  -1  -6   9 111.959 32.5094  16
  -1  -6   9 110.750 28.2390  39
  -1  -6   8 508.081 42.8793  39
  -1  -6   8 621.078 53.6134  33
  -1  -6   8 580.457 48.3124  32
  -1  -6   8 596.261 44.2676  15
  -1  -6   8 483.774 46.0049  16
  -1  -6   8 553.606 50.4716  34
  -1  -6   8 520.259 44.6665  17
  -1  -6   7 732.792 49.9311  32
  -1  -6   7 671.585 47.9299  16
  -1  -6   7 594.673 43.1638  15
  -1  -6   7 723.259 51.5635  34
  -1  -6   7 655.301 46.6150  17
  -1  -6   6 1365.39 66.8587  34
   1   6  -6 1357.96 57.4148   2
  -1  -6   6 1233.77 61.1983  32
  -1  -6   5 974.880 47.9506  15
   1   6  -5 1037.48 42.5857  26
  -1  -6   5 988.349 50.0095  32
   1   6  -5 1001.05 47.8152   2
   1   6  -4 50.4299 15.8563  26
   1   6  -4 67.7140 20.4729   2
   1   6  -4 45.7148 17.2872  11
  -1  -6   4 43.2369 19.0932  32
   1   6  -4 30.9212 17.7520  12
  -1  -6   4 46.3403 17.8155   6
  -1  -6   4 57.4251 19.3316  15
   1   6  -3 6283.53 142.922  26
   1   6  -3 6063.44 148.574   2
  -1  -6   3 5953.85 147.129   9
  -1  -6   3 5766.69 144.199  32
  -1  -6   3 5505.84 142.957  15
  -1  -6   3 6028.90 146.734   5
  -1  -6   3 6037.04 149.620   6
   1   6  -3 6040.48 146.064  11
   1   6  -3 5969.43 147.692  12
  -1  -6   3 5838.10 145.994   7
  -1  -6   3 6013.99 147.171   8
   1   6  -2 44585.5 883.413   2
  -1  -6   2 42730.6 882.324   7
  -1  -6   2 43464.8 883.190   8
  -1  -6   2 44311.9 884.090   9
   1   6  -2 44653.6 876.978  26
  -1  -6   2 42546.7 881.475   5
  -1  -6   2 43881.8 885.189   6
   1   6  -2 42616.2 880.428  11
   1   6  -2 43050.0 882.413  12
   1   6  -1 79991.6 1556.01   2
  -1  -6   1 75759.0 1555.16   7
   1   6  -1 80064.7 1549.33  26
  -1  -6   1 78909.0 1556.68   6
  -1  -6   1 78177.3 1554.70   5
  -1  -6   1 75727.6 1555.08   9
  -1  -6   1 74718.0 1554.40   8
   1   6  -1 79205.0 1554.36  11
   1   6  -1 79165.6 1555.36  12
   1   6   0 69361.5 1359.70  11
   1   6   0 68789.4 1359.99  12
  -1  -6   0 66875.8 1359.54   6
   1   6   0 68756.9 1360.43   2
   1   6   0 66819.4 1352.64  26
   1   6   1 10758.4 239.541  11
   1   6   1 11050.0 239.759  12
  -1  -6  -1 10279.1 235.961   6
   1   6   1 11519.0 240.926   2
   1   6   1 10212.2 229.883  26
   1   6   2 1093.53 47.1563  12
   1   6   2 1166.73 48.6251  11
  -1  -6  -2 1044.68 44.1694   6
   1   6   2 1089.71 47.2369   2
   1   6   2 1041.33 39.6593  26
   1   6   3 12134.5 263.260  12
   1   6   3 12270.7 265.207  11
   1   6   3 11654.7 252.442  26
  -1  -6  -3 11575.4 259.385   6
   1   6   3 12092.2 262.144   2
   1   6   4 11965.5 271.536  12
   1   6   4 12982.2 276.174  11
   1   6   4 12450.4 271.539   2
   1   6   4 11910.4 256.195  37
   1   6   4 12211.6 261.751  26
  -1  -6  -4 12465.2 269.776   6
  -1  -6  -4 12901.5 273.526   7
   1   6   4 12582.6 260.754  36
  -1  -6  -4 12608.8 273.090   8
  -1  -6  -4 12758.0 274.049   9
   1   6   5 3621.22 90.6009  36
   1   6   5 3390.22 85.5846  26
   1   6   5 3315.40 95.1131  12
   1   6   5 3375.56 97.3732  13
   1   6   5 3269.24 86.0114  19
   1   6   5 3406.61 85.6020  37
  -1  -6  -5 3607.95 96.6531   7
  -1  -6  -5 3474.64 93.2401   6
  -1  -6  -5 3774.99 98.1605   9
  -1  -6  -5 3611.22 97.0599   8
   1   6   6 35513.4 703.625  36
   1   6   6 34383.6 705.958  18
  -1  -6  -6 35531.5 705.442   7
  -1  -6  -6 34836.1 705.100   8
   1   6   6 34866.8 696.388  31
   1   6   6 33501.6 691.418  26
   1   6   6 33396.6 703.026  12
   1   6   6 34033.8 712.087  13
   1   6   6 34555.7 697.706  37
  -1  -6  -6 35675.8 706.730   9
  -1  -6  -6 34759.9 700.738   6
   1   6   6 33314.4 698.613  19
   1   6   7 10912.9 261.168  29
  -1  -6  -7 11324.0 251.543   8
  -1  -6  -7 11278.2 251.362   7
   1   6   7 11083.7 250.272  37
   1   6   7 11838.8 260.334  18
   1   6   7 11197.0 246.889  31
  -1  -6  -7 11760.1 253.505   9
   1   6   7 11363.5 250.047  20
   1   6   7 11052.0 251.568  19
   1   6   7 10819.7 263.285  13
   1   6   7 11799.4 256.510  36
   1   6   8 2049.80 80.5910  13
   1   6   8 2224.71 81.6205  18
   1   6   8 2360.95 75.6305  37
   1   6   8 2299.28 73.9167  20
   1   6   8 2376.95 76.7263  19
   1   6   8 2274.35 70.7307  31
   1   6   8 2173.78 83.5582  29
   1   6   9 1535.16 70.4951  13
   1   6   9 1477.17 75.6618  28
   1   6   9 1542.13 70.8098  29
   1   6   9 1629.07 64.6888  30
   1   6   9 1620.78 64.3954  37
   1   6   9 1640.29 67.3463  36
   1   6   9 1629.10 62.3698  20
   1   6   9 1520.14 64.3771  19
   1   6   9 1498.78 58.4003  31
   1   6  10 3049.14 99.6794  30
   1   6  10 3036.85 112.092  29
   1   6  10 3274.35 118.299  28
   1   6  10 3117.24 102.790  14
   1   6  10 3127.11 101.754  37
   1   6  10 2941.71 109.549  18
   1   6  10 3317.11 111.870  41
   1   6  10 2871.86 108.373  13
   1   6  10 2980.04 107.001  22
   1   6  10 3057.10 94.6614  31
   1   6  10 3188.37 106.989  36
   1   6  10 3290.40 99.9664  20
   1   6  11 3397.50 117.655  41
   1   6  11 2972.53 111.897  22
   1   6  11 3147.83 106.802  14
   1   6  11 3202.33 116.171  13
   1   6  11 2999.11 107.288  37
   1   6  11 3204.90 112.795  36
   1   6  11 3376.19 119.008  18
   1   6  11 3175.47 103.842  20
   1   6  11 3186.51 110.211  19
   1   6  11 3253.33 123.635  28
   1   6  11 3201.68 100.235  31
   1   6  11 3377.35 108.036  30
   1   6  11 3057.31 116.970  29
   1   6  12 2271.63 100.547  29
   1   6  12 2355.32 85.5792  31
   1   6  12 2470.67 90.7804  30
   1   6  12 2367.14 97.5621  22
   1   6  12 2440.79 89.6610  20
   1   6  12 2359.52 95.3002  19
   1   6  12 2389.10 96.4063  36
   1   6  12 2328.80 102.292  18
   1   6  12 2308.76 106.006  28
   1   6  12 2365.43 99.4814  13
   1   6  12 2343.06 92.3221  14
   1   6  12 2381.06 99.3387  41
   1   6  13 1432.49 76.3372  13
   1   6  13 1346.82 69.4317  14
   1   6  13 1401.09 72.3030  19
   1   6  13 1399.91 67.6535  20
   1   6  13 1281.15 72.4101  36
   1   6  13 1327.83 72.0000  22
   1   6  13 1527.25 83.4679  28
   1   6  13 1492.49 79.4075  29
   1   6  13 1488.69 69.7727  30
   1   6  13 1439.12 65.9904  31
   1   6  13 1392.91 75.3477  41
   1   6  14 8.84034 23.4354  14
   1   6  14 14.0472 24.0639  20
   1   6  14-20.5128 28.9283  19
   1   6  14 9.73497 24.4041  36
   1   6  14 22.2727 23.3015  22
   1   6  14-15.0250 26.2973  41
   1   6  14-4.05529 22.0116  30
   1   6  14 24.5438 25.8336  29
   1   6  14-17.5010 27.1272  28
   1   6  15 1205.16 70.5431  28
   1   6  15 1329.49 68.6119  41
   1   6  15 1333.66 65.5449  14
   1   6  15 1291.60 70.5517  29
   1   6  15 1344.49 63.5620  30
   1   6  15 1307.19 64.4616  20
   1   6  15 1444.00 70.3707  19
   1   6  16 1280.08 60.2154  14
   1   6  16 1358.25 61.0382  20
   1   6  16 1190.71 59.1224  22
   1   6  16 1249.09 57.7631  30
   1   6  16 1333.88 66.7641  28
   1   6  16 1240.90 61.3390  41
   1   6  17 884.821 45.6331  20
  -1  -7  14 179.673 20.2618  16
  -1  -7  14 185.240 20.8642  33
  -1  -7  13 36.7855 21.2705  16
  -1  -7  13 31.1880 22.7725  34
  -1  -7  13 58.2410 23.5644  33
  -1  -7  12 36.7685 24.3156  16
  -1  -7  12 22.2703 26.4632  34
  -1  -7  12-10.5597 27.1648  33
  -1  -7  11 326.636 41.5893  34
  -1  -7  11 367.251 43.5282  33
  -1  -7  10 2466.80 102.897  16
  -1  -7  10 2566.88 108.464  33
  -1  -7  10 2731.34 108.041  34
  -1  -7   9 5497.30 167.642  16
  -1  -7   9 5316.73 168.346  34
  -1  -7   9 5306.62 170.772  33
  -1  -7   8 8712.06 229.197  39
  -1  -7   8 8640.50 238.427  16
  -1  -7   8 9208.65 247.071  33
  -1  -7   7 10217.4 255.205  39
  -1  -7   7 10816.9 268.885  34
  -1  -7   7 10166.4 263.127  16
   1   7  -6 4569.09 132.768   2
  -1  -7   6 4753.37 145.255  34
   1   7  -5 2325.29 81.2840  12
   1   7  -4 6.00899 19.0678   2
   1   7  -4 21.0272 15.7448  26
   1   7  -4-2.91417 18.1185  12
   1   7  -3 4290.11 110.709  26
  -1  -7   3 4101.74 115.465   5
  -1  -7   3 4011.88 117.731   6
   1   7  -3 4196.67 116.722   2
  -1  -7   3 4012.59 114.812   7
  -1  -7   3 4237.52 116.774   9
  -1  -7   2 17228.9 373.654   9
   1   7  -2 17269.4 371.688  12
   1   7  -2 17446.8 370.862  11
   1   7  -2 17685.1 373.445   2
  -1  -7   2 17212.4 374.874   6
  -1  -7   2 16765.5 370.815   5
   1   7  -2 17251.5 364.506  26
  -1  -7   2 17049.7 372.288   7
  -1  -7   2 16412.0 371.158   8
  -1  -7   1 46856.5 980.981   8
  -1  -7   1 47799.0 982.118   9
   1   7  -1 49979.4 980.727  11
   1   7  -1 49552.8 981.394  12
   1   7  -1 50641.9 982.472   2
  -1  -7   1 47115.6 981.642   6
  -1  -7   1 47347.3 979.789   5
   1   7  -1 48836.6 973.376  26
  -1  -7   1 46839.5 981.180   7
  -1  -7   0 18853.4 401.705   6
   1   7   0 19888.2 402.549   2
  -1  -7   0 18526.2 401.268   9
  -1  -7   0 18113.3 400.577   8
   1   7   0 19069.5 400.461  11
   1   7   0 19044.5 400.691  12
   1   7   0 17791.0 390.991  26
   1   7   1 5947.68 146.677   2
   1   7   1 5629.58 137.728  26
   1   7   1 6017.40 146.986  11
   1   7   1 5656.55 144.936  12
  -1  -7  -1 5643.16 144.331   6
  -1  -7  -2 9.56208 19.4151   6
   1   7   2 29.6630 21.6970   2
   1   7   2-1.27605 22.4400  11
   1   7   2 8.72104 21.7169  12
   1   7   2 15.1657 16.2018  26
   1   7   3 2864.42 87.3076  12
   1   7   3 2935.25 88.8898  11
   1   7   3 2662.33 76.4116  26
  -1  -7  -3 2655.68 82.5441   6
   1   7   3 2823.88 85.7054   2
   1   7   4 4186.56 112.275  12
   1   7   4 4147.07 114.329  11
   1   7   4 4014.87 101.412  26
  -1  -7  -4 3806.85 110.406   8
  -1  -7  -4 3946.93 111.152   9
  -1  -7  -4 3851.28 107.830   6
   1   7   4 4204.99 111.140   2
   1   7   5 2161.48 63.5998  26
   1   7   5 2200.66 72.7174  12
   1   7   5 2195.37 73.9537  13
  -1  -7  -5 2028.29 68.8894   6
  -1  -7  -5 2139.55 73.7031   9
  -1  -7  -5 2160.81 73.3197   8
   1   7   6 1424.59 47.7583  31
   1   7   6 1412.05 47.5492  26
   1   7   6 1351.22 58.4397  13
   1   7   6 1370.88 55.0827  12
   1   7   6 1343.56 50.0100  36
  -1  -7  -6 1441.58 57.7330   9
  -1  -7  -6 1533.06 58.4854   8
  -1  -7  -6 1446.12 54.4283   6
   1   7   6 1377.59 48.9091  20
  -1  -7  -6 1352.86 55.7991   7
   1   7   7 842.215 46.5703  29
   1   7   7 754.524 36.1465  37
  -1  -7  -7 792.176 41.5845   7
  -1  -7  -7 734.944 40.2160   8
  -1  -7  -7 724.939 37.6192   6
   1   7   7 723.217 34.6013  31
  -1  -7  -7 831.693 42.8248   9
   1   7   7 750.711 39.2621  36
   1   7   7 747.922 45.0182  13
   1   7   7 795.027 38.0939  19
   1   7   7 749.695 37.0542  20
   1   7   8 3405.74 102.156  30
   1   7   8 3270.91 97.6969  19
   1   7   8 3468.05 97.4621  20
   1   7   8 3399.17 111.142  13
   1   7   9 1121.60 51.7752  37
   1   7   9 1188.91 55.1826  19
   1   7   9 1213.72 56.8966  36
   1   7   9 1093.62 60.4211  29
   1   7   9 1182.79 55.1034  30
   1   7   9 1197.12 56.2331  14
   1   7   9 1123.47 48.3771  31
   1   7   9 1090.14 60.3973  13
   1   7  10 1258.45 59.0137  37
   1   7  10 1258.31 68.0766  41
   1   7  10 1140.89 64.8986  13
   1   7  10 1226.85 65.1532  22
   1   7  10 1293.13 62.5897  36
   1   7  10 1165.39 72.7945  28
   1   7  10 1366.54 71.6048  29
   1   7  10 1306.85 61.1683  30
   1   7  10 1212.51 60.3375  14
   1   7  10 1340.43 58.7515  20
   1   7  10 1364.69 62.1229  19
   1   7  10 1301.81 54.6433  31
   1   7  11 1607.32 80.5205  13
   1   7  11 1814.33 82.3004  22
   1   7  11 1686.77 69.8958  20
   1   7  11 1759.07 75.5868  19
   1   7  11 1591.69 66.0692  31
   1   7  11 1778.13 91.0259  28
   1   7  11 1773.94 74.0745  30
   1   7  11 1863.08 86.2787  29
   1   7  11 1897.57 84.2549  41
   1   7  11 1688.08 75.7552  14
   1   7  11 1876.87 78.6545  36
   1   7  11 1596.85 72.9945  37
   1   7  12 762.788 56.0485  22
   1   7  12 929.858 57.9553  19
   1   7  12 909.027 52.5889  20
   1   7  12 807.324 63.6219  28
   1   7  12 893.681 56.4551  36
   1   7  12 862.891 48.5921  31
   1   7  12 778.735 50.2744  30
   1   7  12 840.692 60.8618  29
   1   7  12 970.254 63.4265  41
   1   7  12 861.681 54.5988  14
   1   7  13 342.795 39.0029  14
   1   7  13 364.405 40.4078  22
   1   7  13 347.306 36.5969  20
   1   7  13 335.581 40.6941  19
   1   7  13 351.971 45.5015  28
   1   7  13 401.321 36.0717  31
   1   7  13 364.152 43.3353  29
   1   7  13 316.971 37.0337  30
   1   7  13 313.455 38.1631  13
   1   7  13 336.000 38.8680  36
   1   7  13 298.817 40.1128  41
   1   7  14 167.176 30.4989  14
   1   7  14 129.451 29.4207  22
   1   7  14 157.130 33.5993  19
   1   7  14 172.460 29.8788  20
   1   7  14 137.326 34.4197  28
   1   7  14 103.648 26.6583  30
   1   7  14 113.601 30.3813  29
   1   7  14 120.840 29.9755  13
   1   7  14 139.376 30.9514  41
   1   7  14 208.917 33.1737  36
   1   7  15 40.7177 26.8636  28
   1   7  15 45.4777 22.6290  20
   1   7  15 24.0973 24.5422  41
   1   7  15 27.6908 24.8286  29
   1   7  15 33.7060 21.2034  30
   1   7  16 910.723 49.7884  14
   1   7  16 800.048 46.4131  22
   1   7  16 870.271 54.0837  28
   1   7  16 887.400 48.1916  20
   1   7  16 874.151 50.4355  41
   1   7  16 947.381 47.1083  30
   1   7  17 411.070 33.1651  28
   1   7  17 452.779 32.9383  20
   1   7  17 374.256 29.4036  14
   1   7  17 404.079 28.9626  30
   1   7  17 435.893 33.0238  41
  -1  -8  13 343.020 27.9978  34
  -1  -8  13 275.078 24.3944  16
  -1  -8  13 317.429 27.5376  33
  -1  -8  12 143.195 24.9910  16
  -1  -8  12 121.396 28.1099  34
  -1  -8  12 121.039 27.0280  33
  -1  -8  11 43.8719 24.8002  16
  -1  -8  11 27.4907 27.1128  34
  -1  -8  11-2.18208 26.4639  33
  -1  -8  10 2072.23 91.4231  34
  -1  -8  10 1970.85 90.9726  33
  -1  -8   9 8354.22 229.120  34
  -1  -8   9 8577.57 232.658  33
  -1  -8   9 7911.81 223.528  16
  -1  -8   8 34514.7 767.964  16
  -1  -8   8 36984.1 775.328  34
  -1  -8   8 35818.3 775.233  33
  -1  -8   7 52320.8 1065.57  34
   1   8  -7 51203.5 1043.70   2
   1   8  -6 33117.1 702.652  12
  -1  -8   6 33329.5 722.373  34
   1   8  -6 33765.3 706.525   2
   1   8  -5 31.6612 23.8592  12
   1   8  -5 57.9044 20.5737  26
   1   8  -5 23.9958 23.1243   2
   1   8  -4 489.614 34.9162  26
   1   8  -4 550.524 40.5745  12
   1   8  -4 520.411 38.4012  11
  -1  -8   4 568.722 41.1276   6
   1   8  -4 592.996 42.7888   2
  -1  -8   3 1898.68 73.7464   8
  -1  -8   3 1782.19 71.6193   7
   1   8  -3 2040.60 74.9546  12
   1   8  -3 2132.47 74.9402  11
   1   8  -3 2000.46 69.4275  26
  -1  -8   3 1941.51 73.6234   5
  -1  -8   3 2059.83 77.4701   6
  -1  -8   3 2012.90 74.9843   9
  -1  -8   2 2732.89 92.4493   7
  -1  -8   2 2825.25 93.8160   8
   1   8  -2 3003.83 94.5764   2
   1   8  -2 2944.02 92.8657  11
   1   8  -2 2869.24 92.4991  12
  -1  -8   2 2915.77 96.0380   6
  -1  -8   2 2857.22 94.9315   9
   1   8  -1 62.9847 22.3051   2
   1   8  -1 79.5898 19.3330  26
   1   8  -1 86.4610 22.0641  12
  -1  -8   1 48.6909 21.9456   7
  -1  -8   1 42.6520 21.3885   8
  -1  -8   1 54.4554 20.9691   9
   1   8   0 14490.9 325.025  26
  -1  -8   0 14827.0 337.548   7
  -1  -8   0 15420.8 338.931   9
  -1  -8   0 14867.1 336.867   8
   1   8   1 22582.8 473.098  26
   1   8   1 23253.4 483.057   2
  -1  -8  -1 22043.7 483.949   7
  -1  -8  -1 22544.4 485.486   9
   1   8   2 676.393 35.3535  26
   1   8   2 687.372 41.7437   2
   1   8   2 738.527 42.8396  12
  -1  -8  -2 624.635 41.6575   9
  -1  -8  -2 680.542 41.9107   7
  -1  -8  -3 2993.42 96.6122   7
   1   8   3 2986.44 86.9979  26
   1   8   3 3397.25 98.9970  12
   1   8   3 3315.46 99.6829  11
  -1  -8  -3 3114.56 95.7714   6
   1   8   3 3226.63 96.8597   2
  -1  -8  -3 2998.27 97.4862   9
  -1  -8  -4 1242.34 58.0473   7
   1   8   4 1394.80 51.3409  26
   1   8   4 1489.06 60.3887  12
   1   8   4 1512.62 63.2723  11
  -1  -8  -4 1391.18 57.7509   6
  -1  -8  -4 1389.22 59.6536   9
   1   8   4 1480.44 59.0166   2
   1   8   5 12046.9 270.310  12
  -1  -8  -5 11721.3 272.186   9
  -1  -8  -5 11392.0 270.860   8
   1   8   5 11723.0 257.895  26
  -1  -8  -5 11726.1 271.672   7
  -1  -8  -6 1222.71 55.6816   7
   1   8   6 1318.50 58.2984  13
   1   8   6 1090.02 52.2410  12
   1   8   6 1159.74 44.2190  20
  -1  -8  -6 1113.19 53.6341   8
  -1  -8  -6 1232.47 55.7229   9
   1   8   6 1176.10 45.7795  26
  -1  -8  -7 1259.73 57.7824   8
  -1  -8  -7 1288.02 58.0918   7
   1   8   7 1279.92 49.8325  20
  -1  -8  -7 1440.22 60.9316   9
   1   8   7 1322.84 62.8191  13
   1   8   8 479.628 41.0175  13
  -1  -8  -8 500.259 36.5215   9
  -1  -8  -8 464.758 35.3258   8
  -1  -8  -8 424.285 33.4835   7
   1   8   8 508.936 40.0929  29
   1   8   8 461.369 31.3746  20
   1   8   9 171.251 26.8814  36
   1   8   9 175.454 24.7844  20
   1   8   9 173.787 26.0515  30
   1   8   9 199.186 31.9882  29
   1   8   9 151.408 27.0915  14
   1   8   9 176.107 30.1635  13
   1   8  10 211.759 30.5043  14
   1   8  10 246.047 36.0129  13
   1   8  10 259.679 36.7622  22
   1   8  10 217.874 28.2735  20
   1   8  10 258.173 29.3557  37
   1   8  10 231.375 30.2857  36
   1   8  10 222.666 29.8603  30
   1   8  10 199.541 34.0729  29
   1   8  10 216.661 35.3830  41
   1   8  10 236.940 41.0617  28
   1   8  11 216.693 40.0993  28
   1   8  11 236.068 35.8267  22
   1   8  11 232.857 30.7020  20
   1   8  11 236.280 31.9325  36
   1   8  11 259.080 36.7518  13
   1   8  11 256.904 38.2574  29
   1   8  11 269.295 32.1900  30
   1   8  11 246.362 33.0249  14
   1   8  11 232.625 37.3612  41
   1   8  12 1982.50 78.1007  20
   1   8  12 1934.03 80.3217  19
   1   8  12 1775.77 79.6107  36
   1   8  12 1850.64 86.8492  13
   1   8  12 1915.25 83.9334  14
   1   8  12 1900.47 78.6824  30
   1   8  12 1800.38 92.3075  28
   1   8  12 1997.60 89.9055  29
   1   8  12 1974.99 89.5464  41
   1   8  12 1924.76 88.4743  22
   1   8  13 262.407 41.5541  28
   1   8  13 207.983 35.0553  22
   1   8  13 237.248 32.1988  20
   1   8  13 247.506 33.2934  36
   1   8  13 300.561 36.7788  13
   1   8  13 252.572 32.3931  30
   1   8  13 282.205 37.4979  29
   1   8  13 284.050 35.2070  14
   1   8  13 272.954 38.7746  41
   1   8  14 1078.42 60.5215  36
   1   8  14 1197.13 65.4701  22
   1   8  14 1120.66 63.8606  13
   1   8  14 1185.65 63.1300  14
   1   8  14 1289.36 62.1804  20
   1   8  15 47.7444 27.2015  28
   1   8  15 18.3407 20.3380  22
   1   8  15 32.1635 23.0382  14
   1   8  15 43.8507 19.8521  30
   1   8  15 45.8360 24.3288  29
   1   8  15 49.3942 23.3564  41
   1   8  16 48.8495 20.4845  14
   1   8  16 53.5032 25.3046  28
   1   8  16 54.1291 20.9657  20
   1   8  16 38.5507 17.7240  30
   1   8  16 48.8717 21.3365  29
   1   8  16 45.2493 20.4905  41
   1   8  16 40.0376 19.3691  22
   1   8  17 140.398 22.1165  28
   1   8  17 119.337 20.9425  41
   1   8  17 111.353 19.3101  14
  -1  -9  12 97.0189 21.4359  34
  -1  -9  12 90.3968 21.2507  33
  -1  -9  12 79.4474 17.7096  16
  -1  -9  11 585.611 43.8661  34
  -1  -9  11 451.725 36.7779  16
  -1  -9  11 551.706 42.8730  33
  -1  -9  10 396.566 42.0988  33
  -1  -9  10 395.518 42.6854  34
  -1  -9  10 348.554 38.1413  16
  -1  -9   9 127.683 34.6936  34
  -1  -9   9 87.3887 31.2220  33
  -1  -9   8 18062.1 421.292  34
  -1  -9   8 17326.8 414.087  16
  -1  -9   8 17989.0 420.905  33
  -1  -9   7 884.563 63.5266  34
   1   9  -7 750.886 50.0661   2
  -1  -9   7 857.184 59.6039  16
  -1  -9   6 2.66211 33.2168  34
   1   9  -6-1.91652 24.3254  12
  -1  -9   6-5.05976 28.6962  16
   1   9  -6 28.6610 23.8947   2
   1   9  -5 2210.48 87.3718  12
   1   9  -5 2330.21 81.6216  26
   1   9  -5 2338.55 89.9327   2
   1   9  -4 2231.45 85.9737  12
   1   9  -4 2131.96 84.1512  11
  -1  -9   4 2242.33 88.0718   6
   1   9  -4 2302.94 80.3277  26
   1   9  -4 2423.82 90.3994   2
   1   9  -3 282.841 32.8580  12
   1   9  -3 249.902 35.1356   2
   1   9  -3 285.668 32.9941  11
  -1  -9   3 229.758 31.2071   9
  -1  -9   3 267.221 31.7145   7
  -1  -9   3 259.628 31.6193   8
  -1  -9   3 252.319 32.6537   6
   1   9  -3 283.639 28.7051  26
   1   9  -2 5989.14 161.486  12
   1   9  -2 5921.78 159.548  11
   1   9  -2 6273.43 163.611   2
  -1  -9   2 5804.47 161.667   8
  -1  -9   2 5704.35 160.985   7
   1   9  -2 5750.87 152.682  26
  -1  -9   2 5712.51 160.050   5
  -1  -9   2 6033.79 164.974   6
  -1  -9   2 5767.82 161.844   9
   1   9  -1 1321.68 61.9161  12
   1   9  -1 1425.27 63.3712  11
  -1  -9   1 1360.89 63.6588   7
  -1  -9   1 1340.51 63.5659   8
   1   9  -1 1397.57 57.3953  26
  -1  -9   1 1482.56 66.5133   6
  -1  -9   1 1351.55 62.2633   5
  -1  -9   1 1371.97 64.6875   9
   1   9   0 17091.4 376.636  12
   1   9   0 16886.6 375.579  11
  -1  -9   0 16876.9 380.369   8
  -1  -9   0 17000.5 381.493   9
  -1  -9   0 17081.6 380.077   7
  -1  -9   0 16341.6 376.261   5
  -1  -9   0 16854.5 378.932   6
   1   9   0 16729.2 367.416  26
   1   9   1 959.969 51.3997   2
  -1  -9  -1 812.019 49.4007   8
  -1  -9  -1 904.630 50.7631   9
  -1  -9  -1 897.399 51.3356   7
   1   9   1 904.637 49.8888  12
   1   9   1 865.913 49.1143  11
  -1  -9  -1 901.609 50.6961   6
   1   9   2 3846.81 113.494   2
  -1  -9  -2 3645.33 116.120   8
  -1  -9  -2 3731.63 116.421   9
  -1  -9  -2 3579.38 114.821   7
   1   9   2 3844.47 113.803  12
   1   9   2 3774.57 114.532  11
  -1  -9  -2 3539.25 112.912   6
   1   9   3 53.4925 21.4760   2
  -1  -9  -3 128.514 26.7973   9
   1   9   3 74.0629 24.5035  11
  -1  -9  -3 128.922 26.1668   8
  -1  -9  -3 148.203 27.1088   7
   1   9   3 102.544 24.0332  12
  -1  -9  -3 99.1202 24.7641   6
   1   9   4 313.649 31.1652   2
  -1  -9  -4 186.233 28.3267   6
  -1  -9  -4 254.027 32.3521   9
   1   9   4 272.860 31.2454  12
   1   9   4 282.328 32.1106  11
  -1  -9  -4 232.336 31.8001   7
  -1  -9  -4 246.169 32.2788   8
  -1  -9  -5 1722.87 72.9812   7
  -1  -9  -5 1838.73 74.9107   9
  -1  -9  -5 1777.94 73.4253   8
   1   9   5 1679.15 62.5373  26
   1   9   5 1884.35 72.3405  12
  -1  -9  -5 1866.27 71.3597   6
  -1  -9  -6 1446.37 62.8740   6
  -1  -9  -6 1416.52 64.9338   7
  -1  -9  -6 1485.42 66.0427   8
   1   9   6 1437.52 65.4517  13
   1   9   6 1507.39 63.7914  12
  -1  -9  -6 1505.09 67.1159   9
  -1  -9  -7 3897.32 119.178   6
  -1  -9  -7 4127.77 124.701   7
  -1  -9  -7 4041.28 124.321   8
   1   9   7 4373.06 130.836  13
  -1  -9  -7 4138.81 125.787   9
  -1  -9  -8 1234.94 60.7267   9
   1   9   8 1444.59 66.0727  29
   1   9   8 1272.05 65.5039  13
  -1  -9  -8 1236.75 60.7527   8
  -1  -9  -8 1291.74 61.2224   7
  -1  -9  -8 1260.75 59.9981   5
   1   9   9 64.0459 23.2295  30
   1   9   9 112.609 27.6117  29
   1   9   9 56.6743 22.4862  14
   1   9   9 54.2640 26.7958  13
   1   9  10 90.0018 28.9119  22
   1   9  10 117.657 23.1498  20
   1   9  10 111.810 30.0966  13
   1   9  10 111.156 26.0010  30
   1   9  10 115.320 30.6415  29
   1   9  10 134.438 34.2801  28
   1   9  10 101.967 27.2847  14
   1   9  11 1587.66 66.3797  20
   1   9  11 1538.55 68.6144  36
   1   9  11 1500.97 73.0943  14
   1   9  11 1515.68 84.5285  28
   1   9  11 1541.59 69.2425  30
   1   9  11 1691.85 80.1734  29
   1   9  11 1532.51 79.1511  41
   1   9  11 1583.00 78.8634  22
   1   9  12 2920.57 111.370  22
   1   9  12 2803.16 95.8033  20
   1   9  12 2675.74 98.2196  36
   1   9  12 2755.06 98.4281  30
   1   9  12 2989.83 111.384  29
   1   9  12 2902.37 119.339  28
   1   9  12 2863.04 105.774  14
   1   9  12 2768.67 107.959  13
   1   9  12 2901.29 110.660  41
   1   9  13 155.467 34.9249  28
   1   9  13 152.846 30.7150  22
   1   9  13 165.322 27.5113  20
   1   9  13 199.052 31.0803  13
   1   9  13 179.772 27.2329  30
   1   9  13 151.758 30.6666  29
   1   9  13 126.710 30.4688  41
   1   9  13 179.637 30.1963  14
   1   9  14 680.142 45.1178  20
   1   9  14 661.749 45.2754  36
   1   9  14 818.923 51.8545  13
   1   9  14 828.635 52.2967  29
   1   9  14 691.758 43.9830  30
   1   9  14 795.820 53.0929  41
   1   9  14 787.061 57.1977  28
   1   9  15 234.480 29.7289  14
   1   9  15 187.704 32.5419  28
   1   9  15 205.163 26.9215  20
   1   9  15 160.982 27.1481  22
   1   9  15 190.244 29.1122  29
   1   9  15 177.463 24.2976  30
   1   9  15 167.284 28.2893  41
   1   9  16 8.57500 16.9434  14
   1   9  16-3.41611 19.6970  28
   1   9  16-1.21343 17.9324  20
   1   9  16 2.97690 17.6463  41
   1   9  16 10.9560 15.0702  30
   1   9  16-8.61405 16.5560  22
   1   9  17 43.6617 15.1471  14
   1   9  17 26.9084 14.8477  41
   1   9  17 29.8407 16.0522  28
  -1 -10  11 37.3844 15.0947  16
  -1 -10  11 82.4073 21.4526  34
  -1 -10  11 78.0652 19.7260  33
  -1 -10  10 2289.80 85.3384  34
  -1 -10  10 2107.66 77.1747  16
  -1 -10  10 2237.49 84.0515  33
  -1 -10   9 8.58454 26.3110  34
  -1 -10   9-2.14038 25.8602  33
  -1 -10   9 35.0500 23.5722  16
  -1 -10   8 232.354 38.0521  34
  -1 -10   8 185.590 35.3555  33
  -1 -10   8 138.791 31.1133  16
  -1 -10   7 5332.87 162.581  16
  -1 -10   6 8559.51 233.763  16
   1  10  -6 8549.44 222.892  12
   1  10  -6 8959.15 226.355   2
  -1 -10   6 9048.34 241.990  34
   1  10  -5 6950.12 192.464   2
   1  10  -5 7309.93 183.657  26
   1  10  -5 7373.94 193.522  12
   1  10  -4 7471.24 191.283  26
   1  10  -4 7698.66 202.675   2
   1  10  -4 7125.97 195.684  11
   1  10  -4 7675.73 200.569  12
  -1 -10   3 727.018 51.4076   6
   1  10  -3 695.892 50.0383  12
   1  10  -3 768.775 50.2868  11
   1  10  -3 721.820 45.1111  26
   1  10  -3 690.804 50.2872   2
  -1 -10   2 2518.66 97.4869   6
  -1 -10   2 2497.44 94.6162   5
  -1 -10   2 2476.74 95.1901   8
  -1 -10   2 2382.36 94.3445   7
  -1 -10   2 2513.55 96.2383   9
   1  10  -2 2677.76 95.9326  12
   1  10  -2 2525.60 94.3082  11
   1  10  -2 2565.51 87.9720  26
   1  10  -2 2750.31 99.2563   2
  -1 -10   1 1307.81 65.0321   5
  -1 -10   1 1446.09 68.9534   6
  -1 -10   1 1219.22 64.2004   7
  -1 -10   1 1291.87 66.3315   8
  -1 -10   1 1396.95 68.8644   9
   1  10  -1 1326.83 65.1386  12
   1  10  -1 1327.58 65.1287  11
   1  10  -1 1294.85 58.8732  26
   1  10  -1 1377.60 67.4662   2
  -1 -10   0 14.2503 22.7988   5
  -1 -10   0 21.4011 25.2747   6
  -1 -10   0 12.7345 23.8714   7
  -1 -10   0-4.26378 21.8326   8
   1  10   0 3.87525 24.0931  11
  -1 -10   0-2.18402 22.9357   9
   1  10   0-11.0643 19.9270  26
   1  10   0 34.8941 26.3591  12
   1  10   0 15.6915 23.9589   2
  -1 -10  -1 1212.74 62.3596   5
  -1 -10  -1 1161.72 63.5386   6
  -1 -10  -1 1190.55 64.3223   7
  -1 -10  -1 1265.08 65.9121   8
  -1 -10  -1 1128.60 63.2155   9
   1  10   1 1307.91 63.4767  12
   1  10   1 1187.41 62.7367  11
   1  10   1 1221.03 55.6771  26
   1  10   1 1210.15 60.9421   2
  -1 -10  -2 83.9617 27.6520   6
  -1 -10  -2 96.0389 26.3708   5
  -1 -10  -2 112.031 29.7815   7
  -1 -10  -2 84.8556 29.5609   8
  -1 -10  -2 49.6983 27.4785   9
   1  10   2 93.0253 28.2636  11
   1  10   2 95.0366 23.1690  26
   1  10   2 81.1421 26.2334  12
   1  10   2 90.2563 26.4317   2
  -1 -10  -3 106.843 26.5161   6
  -1 -10  -3 103.467 27.7663   7
  -1 -10  -3 122.909 30.1255   8
   1  10   3 123.245 28.1919  11
  -1 -10  -3 99.2866 27.5685   9
   1  10   3 90.8636 21.8970  26
   1  10   3 108.584 27.6111  12
   1  10   3 125.822 27.2234   2
   1  10   4 5441.23 151.590  12
   1  10   4 5616.63 155.011  11
   1  10   4 5078.99 147.742   2
  -1 -10  -4 5314.42 156.380   9
  -1 -10  -4 5132.25 154.303   8
  -1 -10  -4 5468.67 153.854   6
   1  10   4 5170.26 140.239  26
  -1 -10  -4 5194.67 155.412   7
   1  10   5 25913.3 547.170  26
  -1 -10  -5 25592.8 565.514   9
   1  10   5 26821.2 559.870  12
  -1 -10  -5 25799.9 560.014   6
  -1 -10  -5 25563.8 564.281   7
  -1 -10  -5 25535.1 564.334   8
   1  10   6 3390.53 104.248  26
  -1 -10  -6 3600.35 120.069   9
  -1 -10  -6 3629.27 115.262   6
   1  10   6 3706.61 114.334  12
   1  10   6 3640.65 118.337  13
  -1 -10  -6 3478.81 117.711   8
  -1 -10  -6 3481.30 117.332   7
  -1 -10  -7 5146.32 151.890   9
  -1 -10  -7 4946.09 150.227   8
  -1 -10  -7 4926.40 149.248   7
  -1 -10  -7 4879.29 145.739   6
  -1 -10  -7 5140.69 149.133   5
  -1 -10  -8 2204.28 88.2887   9
   1  10   8 2323.58 83.2111  30
  -1 -10  -8 2179.27 86.7716   5
  -1 -10  -8 2208.85 88.1006   7
  -1 -10  -8 2304.10 89.5024   8
   1  10   8 2552.42 97.6245  13
   1  10   9 47.1773 22.5651  30
   1  10   9 41.4153 24.0490  13
  -1 -10  -9 56.3579 23.3220   5
   1  10   9 42.5262 22.8915  14
   1  10  10 1461.45 66.3003  30
   1  10  10 1555.06 73.9282  29
   1  10  10 1452.07 81.3465  28
   1  10  10 1576.48 71.9857  14
   1  10  11 368.282 42.0083  41
   1  10  11 414.410 37.2813  30
   1  10  11 382.964 41.3533  29
   1  10  11 354.241 42.8583  22
   1  10  11 398.390 48.7509  28
   1  10  11 401.000 41.0911  13
   1  10  11 413.023 39.9946  14
   1  10  12 977.419 66.0660  28
   1  10  12 930.614 57.6554  29
   1  10  12 932.208 59.7434  22
   1  10  12 933.693 56.1692  14
   1  10  12 929.025 58.3614  13
   1  10  12 857.957 59.2360  41
   1  10  13 168.248 25.2492  20
   1  10  13 214.506 27.6543  30
   1  10  13 220.519 32.4164  29
   1  10  13 210.708 33.0052  22
   1  10  13 199.798 31.0632  14
   1  10  13 237.369 32.6051  13
   1  10  13 247.655 34.5476  41
   1  10  14 1048.26 57.4413  22
   1  10  14 999.203 53.9433  29
   1  10  14 927.830 47.1214  30
   1  10  14 995.994 49.0314  20
   1  10  14 960.310 53.9770  13
   1  10  14 967.064 53.4383  14
   1  10  14 1064.51 61.5499  28
   1  10  14 1014.31 56.1495  41
   1  10  15 68.2815 20.6943  22
   1  10  15 93.1910 20.6946  29
   1  10  15 84.7779 23.0487  41
   1  10  15 63.8460 25.4148  28
   1  10  15 65.8827 20.9461  14
   1  10  15 96.8719 20.3621  20
   1  10  16 120.384 18.9848  22
   1  10  16 112.303 21.5877  41
   1  10  16 174.685 22.5180  14
   1  10  16 115.565 23.1952  28
   1  10  17 208.016 18.1968  41
   1  10  17 180.288 19.4719  28
   1  10  17 173.634 18.2915  14
  -1 -11  10 337.871 29.4316  34
  -1 -11  10 339.313 28.7082  33
  -1 -11   9 38.2951 17.0735  16
  -1 -11   9 32.3740 24.6214  34
  -1 -11   9 23.3386 21.7285  33
  -1 -11   8 1460.74 70.6784  33
  -1 -11   8 1574.72 73.9055  34
  -1 -11   8 1372.70 62.8382  16
  -1 -11   7 585.526 48.7007  33
  -1 -11   7 583.030 50.4907  34
  -1 -11   7 489.348 41.5413  16
   1  11  -6 3158.16 106.252  12
  -1 -11   6 3262.32 121.350  34
   1  11  -5 2735.67 93.8231  26
   1  11  -5 2845.32 103.778   2
   1  11  -5 2838.88 102.317  12
  -1 -11   5 2794.47 112.359  34
   1  11  -4 1112.27 62.4912  12
   1  11  -4 1036.24 59.3616  11
   1  11  -4 1023.11 61.2132   2
   1  11  -4 1087.73 55.4999  26
   1  11  -3 253.071 35.5775  11
   1  11  -3 237.414 30.8543  26
   1  11  -3 253.378 35.9555  12
   1  11  -3 266.243 38.2011   2
  -1 -11   3 282.604 37.3778   6
  -1 -11   2 312.137 36.1799   5
  -1 -11   2 372.907 41.7731   6
  -1 -11   2 265.765 37.0686   9
   1  11  -2 356.050 40.6297   2
   1  11  -2 364.470 40.0186  11
   1  11  -2 373.636 40.5729  12
  -1 -11   2 405.094 41.8404   8
  -1 -11   2 346.733 38.4790   7
   1  11  -2 359.524 36.0386  26
  -1 -11   1 3786.98 127.809   6
  -1 -11   1 3592.49 123.253   5
   1  11  -1 3574.24 122.906   2
   1  11  -1 3802.02 123.926  12
   1  11  -1 3970.95 125.008  11
   1  11  -1 3553.33 114.012  26
  -1 -11   1 3426.92 122.766   8
  -1 -11   1 3699.45 125.614   7
  -1 -11   0 246.448 36.7759   6
  -1 -11   0 245.507 35.8457   5
   1  11   0 291.796 38.4931  11
  -1 -11   0 284.593 38.9522   9
   1  11   0 276.848 38.4167   2
   1  11   0 259.373 31.9903  26
  -1 -11   0 256.197 35.5033   8
  -1 -11   0 262.242 36.2965   7
   1  11   0 282.299 38.6403  12
   1  11   1 2289.72 91.8520  11
   1  11   1 2211.36 89.6767  12
  -1 -11  -1 2205.39 94.3190   9
  -1 -11  -1 2177.19 92.5753   8
  -1 -11  -1 2146.91 92.3711   7
   1  11   1 2248.08 83.8291  26
   1  11   1 2218.58 89.8280   2
  -1 -11  -1 2314.77 94.4074   6
  -1 -11  -1 2276.22 92.5606   5
   1  11   2 7679.50 201.601  12
   1  11   2 7651.51 202.559  11
  -1 -11  -2 7633.47 210.788   9
  -1 -11  -2 7376.03 207.362   8
  -1 -11  -2 7489.34 207.549   7
   1  11   2 7378.64 190.748  26
   1  11   2 7581.01 200.596   2
  -1 -11  -2 7313.05 203.726   6
  -1 -11  -2 7161.95 202.104   5
   1  11   3 1695.27 75.6637  12
   1  11   3 1570.29 75.8316  11
  -1 -11  -3 1724.73 81.8602   9
  -1 -11  -3 1655.03 80.3964   7
  -1 -11  -3 1578.75 78.9344   8
   1  11   3 1642.39 68.4989  26
   1  11   3 1663.26 74.1092   2
  -1 -11  -3 1701.47 80.1256   6
  -1 -11  -3 1747.44 78.9666   5
  -1 -11  -4 40782.7 850.925   8
  -1 -11  -4 39731.6 848.831   7
  -1 -11  -4 39469.5 844.949   6
  -1 -11  -4 39249.7 844.704   5
   1  11   4 38944.4 828.441  26
  -1 -11  -4 40789.4 853.318   9
   1  11   4 40086.8 839.789  12
   1  11   4 41477.0 845.747  11
  -1 -11  -5 61590.4 1291.64   8
  -1 -11  -5 61520.2 1291.75   7
  -1 -11  -5 61953.2 1287.52   6
  -1 -11  -5 63554.6 1290.36   5
   1  11   5 62785.6 1271.99  26
  -1 -11  -5 64016.4 1296.97   9
   1  11   5 62371.5 1282.91  12
   1  11   5 63490.9 1287.10  13
  -1 -11  -6 65873.6 1357.06   8
  -1 -11  -6 66081.1 1357.34   7
  -1 -11  -6 66575.3 1352.89   6
  -1 -11  -6 66601.9 1354.61   5
   1  11   6 65840.5 1335.71  26
   1  11   6 64860.8 1345.54  12
   1  11   6 66253.6 1353.57  13
  -1 -11  -6 66086.6 1359.46   9
  -1 -11  -7 1506.10 75.8801   9
  -1 -11  -7 1393.28 70.0186   6
  -1 -11  -7 1502.11 74.4901   5
  -1 -11  -7 1577.06 75.3632   7
  -1 -11  -7 1435.41 73.0103   8
   1  11   7 1572.60 75.4157  13
   1  11   8 19826.2 428.559  14
  -1 -11  -8 18660.9 428.231   6
  -1 -11  -8 19754.2 434.407   5
  -1 -11  -8 18362.7 432.655   7
  -1 -11  -8 18621.7 433.447   8
   1  11   9 2275.45 88.2692  14
   1  11   9 2380.40 95.2218  13
  -1 -11  -9 2075.43 86.5358   5
   1  11  10 844.742 54.1127  14
   1  11  10 921.684 64.2344  28
   1  11  10 1009.75 60.8192  13
   1  11  11 137.906 28.7047  13
   1  11  11 97.6631 30.3336  41
   1  11  11 103.508 29.5494  22
   1  11  11 98.6873 32.5750  28
   1  11  11 121.528 26.5847  14
   1  11  12 589.539 45.1008  14
   1  11  12 657.281 47.6521  13
   1  11  12 617.030 48.7917  22
   1  11  13 1646.82 74.7947  22
   1  11  13 1666.68 70.6270  14
   1  11  13 1685.02 72.4340  13
   1  11  13 1635.49 74.6570  41
   1  11  13 1745.79 80.0898  28
   1  11  13 1422.77 65.5042  29
   1  11  14 979.284 52.7256  22
   1  11  14 873.954 48.7041  14
   1  11  14 984.049 50.0964  13
   1  11  14 1100.76 54.9712  41
   1  11  14 1143.19 60.1789  28
   1  11  14 886.289 47.2693  29
   1  11  15 436.350 31.7531  22
   1  11  15 347.594 29.5894  14
   1  11  15 435.832 31.8713  41
   1  11  15 398.457 34.0947  28
   1  11  15 354.859 26.4778  29
   1  11  16 91.7410 16.0838  41
   1  11  16 87.8392 18.8800  28
   1  11  16 99.4149 15.8613  22
   1  11  16 76.0238 16.3575  14
  -1 -12   9 245.237 23.2538  33
  -1 -12   9 312.126 26.5051  34
  -1 -12   8 300.030 31.1557  33
  -1 -12   8 322.285 33.2149  34
  -1 -12   7-21.3438 24.7925  34
  -1 -12   7 35.4276 24.1383  33
   1  12  -6 333.826 31.9502  12
  -1 -12   6 342.977 41.3022  34
   1  12  -5 258.799 32.5160  12
  -1 -12   5 280.075 41.3144  34
   1  12  -5 259.858 27.8483  26
   1  12  -4 81.1366 27.0579   2
   1  12  -4 84.5571 23.1188  26
   1  12  -3 719.389 51.7528   2
   1  12  -3 693.247 45.5968  26
   1  12  -3 604.463 47.1714  12
  -1 -12   3 695.700 52.2663   6
  -1 -12   2 1761.98 81.2795   6
  -1 -12   2 1584.74 76.4138   7
  -1 -12   2 1582.85 77.4004   8
   1  12  -2 1746.98 79.6954   2
   1  12  -2 1571.72 70.1173  26
   1  12  -2 1646.83 76.9070  12
   1  12  -2 1676.79 77.3543  11
  -1 -12   2 1558.03 76.4249   9
  -1 -12   1 3953.66 132.120   6
  -1 -12   1 3519.32 125.032   5
  -1 -12   1 3463.89 125.107   8
   1  12  -1 3779.87 126.745   2
   1  12  -1 3692.24 118.195  26
   1  12  -1 3781.92 127.112  12
   1  12  -1 3772.27 125.943  11
  -1 -12   1 3787.30 128.526   9
  -1 -12   0 756.166 54.3678   5
  -1 -12   0 804.556 58.4165   6
  -1 -12   0 857.188 59.4203   8
  -1 -12   0 897.209 60.3273   7
   1  12   0 786.630 55.3663   2
   1  12   0 750.883 49.6160  26
   1  12   0 731.454 53.7039  12
   1  12   0 783.393 55.3057  11
  -1 -12   0 730.167 56.3774   9
  -1 -12  -1 589.608 50.9911   6
  -1 -12  -1 541.497 47.0492   5
  -1 -12  -1 521.813 49.3702   8
  -1 -12  -1 610.538 51.6449   7
   1  12   1 545.687 47.0564   2
   1  12   1 479.269 41.5427  26
   1  12   1 551.159 46.9372  12
   1  12   1 475.576 47.0650  11
  -1 -12  -1 457.365 46.9547   9
  -1 -12  -2 12.4996 28.3579   5
  -1 -12  -2 36.1237 29.5139   6
  -1 -12  -2 21.0071 27.8463   7
  -1 -12  -2-2.62326 28.2167   8
   1  12   2 15.8681 27.3886   2
   1  12   2 18.8831 22.8154  26
   1  12   2 31.8010 27.2403  12
  -1 -12  -2-18.8593 28.1553   9
   1  12   2 37.4879 31.1052  11
   1  12   3 141.546 32.7622  11
  -1 -12  -3 94.8050 34.5009   9
   1  12   3 168.760 29.4527  26
  -1 -12  -3 116.136 34.8352   7
  -1 -12  -3 113.899 34.6308   8
   1  12   3 188.781 34.3861  12
  -1 -12  -3 192.929 35.6483   5
  -1 -12  -3 161.402 36.6394   6
  -1 -12  -4 7941.01 219.249   9
   1  12   4 7379.77 196.533  26
  -1 -12  -4 7698.73 216.266   7
  -1 -12  -4 7781.21 217.114   8
   1  12   4 7836.90 208.027  12
  -1 -12  -4 7636.32 212.762   6
  -1 -12  -4 7535.32 212.156   5
  -1 -12  -5 1512.05 79.8161   9
   1  12   5 1406.18 65.3828  26
  -1 -12  -5 1477.45 79.0263   8
  -1 -12  -5 1469.76 77.7984   7
   1  12   5 1475.46 72.1317  12
  -1 -12  -5 1394.23 74.2367   6
  -1 -12  -5 1492.42 76.3759   5
  -1 -12  -6 42300.4 888.724   9
   1  12   6 41436.0 864.046  26
  -1 -12  -6 41337.0 886.162   7
  -1 -12  -6 41499.0 886.817   8
   1  12   6 41195.0 880.009  13
  -1 -12  -6 41928.5 883.798   6
  -1 -12  -6 42105.3 884.711   5
  -1 -12  -7 8216.18 228.838   7
  -1 -12  -7 8348.05 229.715   8
   1  12   7 8500.93 227.862  13
  -1 -12  -7 8584.86 227.377   6
  -1 -12  -7 8862.48 230.834   5
  -1 -12  -7 8661.47 231.849   9
  -1 -12  -8 14393.5 348.871   9
  -1 -12  -8 13925.6 347.271   8
   1  12   8 14670.5 337.983  14
   1  12   8 15371.1 353.318  13
  -1 -12  -8 14865.4 349.023   5
  -1 -12  -8 14300.8 343.552   6
  -1 -12  -9 331.321 37.7478   9
   1  12   9 334.651 34.3063  14
   1  12   9 404.666 41.0970  13
  -1 -12  -9 303.427 36.3123   5
  -1 -12  -9 324.263 36.6420   7
   1  12  10 12.3723 23.1563  22
   1  12  10-11.3484 22.1387  13
   1  12  10 9.63759 21.4929  14
   1  12  10-20.7760 31.0246  28
   1  12  11 894.241 58.2201  22
   1  12  11 962.998 58.9500  41
   1  12  11 971.044 55.5457  13
   1  12  11 994.242 62.9099  28
   1  12  12 1151.91 63.8741  28
   1  12  12 974.185 55.3214  13
   1  12  12 1110.08 59.7790  41
   1  12  12 1134.75 60.2578  22
   1  12  12 1064.62 54.3009  14
   1  12  13 901.187 50.0815  41
   1  12  13 811.917 48.5937  22
   1  12  13 880.877 47.6064  13
   1  12  13 796.704 45.4810  14
   1  12  13 919.307 54.3451  28
   1  12  14 677.034 39.9263  41
   1  12  14 637.652 39.7197  22
   1  12  14 720.703 40.1919  14
   1  12  14 755.824 45.1037  28
   1  12  15 593.677 32.8394  41
   1  12  15 600.891 36.3031  28
   1  12  15 559.833 31.6861  14
   1  12  15 548.361 32.6799  22
  -1 -13   7 47.0681 19.1007  33
  -1 -13   7 51.2914 20.1177  34
   1  13  -6 112.893 19.7470  12
  -1 -13   6 131.560 25.6640  33
  -1 -13   6 121.819 28.8069  34
  -1 -13   5 643.789 48.9800  34
   1  13  -5 715.776 42.5172  12
   1  13  -4 247.052 28.3409  26
  -1 -13   4 272.554 38.8055  34
   1  13  -4 252.672 31.6802  12
   1  13  -3 9.91512 19.3670  26
   1  13  -3 29.3763 23.9241  12
  -1 -13   2 3652.51 123.776   9
  -1 -13   2 3818.59 124.085   7
  -1 -13   2 3821.76 124.516   8
   1  13  -2 3734.82 117.891  26
   1  13  -2 3883.51 125.285  12
  -1 -13   2 4100.96 130.910   6
  -1 -13   1 2844.73 106.536   7
  -1 -13   1 3067.52 109.905   8
   1  13  -1 2751.77 99.0375  26
  -1 -13   1 2960.77 109.013   9
  -1 -13   0 1514.61 76.3398   9
  -1 -13   0 1452.10 74.8854   7
   1  13   0 1514.11 74.1555  12
   1  13   0 1443.05 67.5889  26
  -1 -13   0 1432.07 75.6313   6
  -1 -13   0 1485.98 74.4988   5
  -1 -13  -1 28.7975 26.8221   9
  -1 -13  -1 46.5342 29.5803   7
  -1 -13  -1 36.4486 27.0828   8
   1  13   1 33.0564 24.1916  26
   1  13   1 48.1530 28.3229  12
  -1 -13  -1 65.6576 31.5037   6
  -1 -13  -1 42.5337 26.1577   5
  -1 -13  -2 2062.68 94.5970   9
  -1 -13  -2 2114.95 95.1839   8
  -1 -13  -2 2023.79 93.0773   7
   1  13   2 2078.44 88.5131  12
   1  13   2 1999.22 82.5065  26
  -1 -13  -2 2110.02 95.0204   6
  -1 -13  -2 2058.59 91.7756   5
  -1 -13  -3 99.1413 35.0967   9
  -1 -13  -3 54.2292 29.7344   8
   1  13   3 68.6503 28.3860  12
   1  13   3 68.2306 24.7798  26
  -1 -13  -3 76.8225 32.3858   6
  -1 -13  -3 56.8584 31.3683   5
  -1 -13  -4 168.571 35.7615   9
  -1 -13  -4 233.976 37.3110   8
   1  13   4 182.977 30.7598  26
   1  13   4 209.816 35.0187  12
   1  13   4 153.630 31.7873  13
  -1 -13  -4 267.882 39.1084   5
  -1 -13  -4 241.442 38.5040   6
  -1 -13  -5 443.999 47.8318   9
   1  13   5 380.797 37.1345  26
  -1 -13  -5 432.232 46.6140   7
  -1 -13  -5 416.036 46.3060   8
   1  13   5 378.828 40.3942  12
   1  13   5 347.941 39.4162  13
  -1 -13  -5 497.567 47.0838   6
  -1 -13  -5 359.622 43.1638   5
  -1 -13  -6 2003.05 91.4455   9
   1  13   6 1958.99 78.3877  26
  -1 -13  -6 1962.17 91.0412   8
  -1 -13  -6 1893.81 89.6397   7
  -1 -13  -6 1974.30 89.9184   5
  -1 -13  -6 1957.04 88.2823   6
   1  13   6 2042.70 86.4257  13
  -1 -13  -7 4149.17 136.983   5
  -1 -13  -7 4047.50 135.237   6
  -1 -13  -7 4026.14 136.824   7
  -1 -13  -7 4189.64 138.927   9
   1  13   7 3908.32 120.683  14
   1  13   7 3992.71 132.660  13
  -1 -13  -8 2327.58 94.8746   7
  -1 -13  -8 2264.61 94.3999   8
  -1 -13  -8 2271.41 94.7156   9
   1  13   8 2091.49 81.7536  14
   1  13   8 2473.85 94.5194  13
  -1 -13  -9 655.855 49.0921   9
  -1 -13  -9 606.032 47.0484   7
  -1 -13  -9 730.089 49.8662   8
  -1 -13  -9 731.533 49.6947   5
   1  13   9 728.465 49.1339  13
   1  13  10 2229.70 86.0827  13
  -1 -13 -10 1987.64 80.7447   5
   1  13  10 2273.35 93.4462  28
   1  13  10 2138.80 79.7223  14
   1  13  11 40.1255 20.2626  13
   1  13  11 47.6269 24.5609  22
   1  13  11 32.5153 24.1824  28
   1  13  11 40.9511 20.7938  14
   1  13  11 31.2367 21.4964  41
   1  13  12 772.002 44.4269  13
   1  13  12 828.731 43.9377  14
   1  13  12 853.531 51.4711  28
   1  13  12 934.025 50.2640  41
   1  13  12 832.195 49.6688  22
   1  13  13 204.287 25.6659  22
   1  13  13 188.608 22.6917  14
   1  13  13 214.383 26.1230  41
   1  13  13 201.797 27.8508  28
   1  13  14 24.6735 14.7135  22
   1  13  14 12.5732 13.0763  14
   1  13  14 19.6591 16.5809  28
   1  13  14 1.08779 14.3987  41
   1  13  15 18.5667 12.2876  28
   1  13  15 5.45800 9.66322  22
  -1 -14   6 55.7415 17.7345  34
   1  14  -5 754.607 37.4526  12
  -1 -14   5 715.023 40.8838  33
  -1 -14   5 749.704 43.5551  34
  -1 -14   4 117.179 26.6684  34
   1  14  -4 140.095 22.7287  12
  -1 -14   3 59.8440 26.4144  34
   1  14  -3 30.5447 21.6820  12
   1  14  -2 1304.79 57.8297  26
   1  14  -2 1208.16 60.1262  12
  -1 -14   1 747.033 49.6415   9
   1  14  -1 739.097 46.2145  26
  -1 -14   1 788.257 48.9558   5
  -1 -14   1 799.095 52.6514   6
   1  14  -1 829.542 51.6797  12
  -1 -14   1 773.638 49.6127   8
  -1 -14   1 731.692 49.0215   7
  -1 -14   0 683.894 49.5526   8
  -1 -14   0 597.406 47.1156   7
   1  14   0 707.219 49.1812  12
  -1 -14   0 604.103 47.0382   9
  -1 -14   0 683.917 48.9721   5
  -1 -14   0 621.978 49.0792   6
  -1 -14  -1 243.087 36.5399   7
  -1 -14  -1 274.427 37.0372   8
   1  14   1 219.555 34.2635  12
  -1 -14  -1 199.306 34.6499   9
  -1 -14  -1 249.396 36.1551   5
  -1 -14  -1 276.098 36.9705   6
  -1 -14  -2 9394.73 250.441   9
   1  14   2 9220.56 234.956  26
  -1 -14  -2 9436.38 249.836   7
  -1 -14  -2 9542.68 250.215   8
   1  14   2 9651.16 243.514  12
  -1 -14  -2 9810.04 251.816   6
  -1 -14  -2 9632.48 248.310   5
  -1 -14  -3 391.031 43.8050   9
   1  14   3 392.695 36.9446  26
  -1 -14  -3 427.274 44.9070   7
  -1 -14  -3 414.874 43.1108   8
   1  14   3 290.480 37.1530  12
   1  14   3 453.937 40.0696  13
  -1 -14  -3 396.976 42.8644   5
   1  14   4 1175.24 60.3673  26
  -1 -14  -4 1092.67 69.3756   9
   1  14   4 1215.52 63.3766  13
   1  14   4 1264.04 64.8257  12
  -1 -14  -4 1185.58 70.5234   7
  -1 -14  -4 1168.44 69.7037   8
  -1 -14  -5 785.194 57.3610   8
  -1 -14  -5 754.542 57.0539   7
   1  14   5 735.105 49.9913  12
   1  14   5 676.009 48.5662  13
  -1 -14  -5 726.721 56.2464   9
  -1 -14  -5 786.203 55.9451   5
  -1 -14  -5 796.942 56.4701   6
  -1 -14  -6 7195.32 202.754   7
  -1 -14  -6 7126.54 201.910   8
   1  14   6 6900.27 192.532  13
  -1 -14  -6 7043.32 202.385   9
  -1 -14  -6 7303.28 201.686   5
  -1 -14  -6 7396.42 200.863   6
  -1 -14  -7 49.3760 27.6938   7
  -1 -14  -7 32.9744 26.2989   8
   1  14   7 98.6905 26.7372  13
  -1 -14  -7 69.3603 28.0596   9
  -1 -14  -7 102.003 28.6458   6
  -1 -14  -7 71.5200 27.2808   5
  -1 -14  -8 1566.33 73.7523   7
  -1 -14  -8 1513.20 72.9837   8
   1  14   8 1496.91 68.9710  13
  -1 -14  -8 1563.59 74.4552   9
  -1 -14  -8 1552.45 72.7821   5
  -1 -14  -8 1593.89 71.3989   6
  -1 -14  -9 48.3859 21.5847   9
   1  14   9-10.3144 22.0872  28
  -1 -14  -9 15.2810 21.4869   8
  -1 -14  -9-1.91712 21.4732   7
   1  14   9 14.4143 17.8762  13
  -1 -14  -9 61.6640 22.4946   5
  -1 -14 -10-11.3308 18.9675   5
   1  14  10-3.25633 16.9296  13
   1  14  10 19.2526 20.4152  22
   1  14  10-7.13707 19.8955  41
   1  14  10 1.93607 22.2355  28
   1  14  10 14.2310 15.9168  14
   1  14  11 8.53013 19.0231  22
   1  14  11-14.1199 19.0241  41
   1  14  11 14.0507 20.3360  28
   1  14  11 3.50875 13.3774  14
   1  14  12 794.074 42.3175  22
   1  14  12 778.548 43.8016  28
   1  14  12 705.952 40.3964  41
   1  14  12 650.897 34.1401  14
   1  14  13 454.856 26.2514  14
   1  14  13 539.214 34.1951  28
   1  14  13 545.327 31.9593  22
   1  14  13 536.774 30.7349  41
   1  14  14 68.3012 13.6759  22
  -1 -15   4 155.521 20.9332  34
  -1 -15   3 150.548 24.1454  34
   1  15  -3 161.556 21.8759  12
   1  15  -2 359.085 30.7862  12
  -1 -15   2 375.336 33.1642  34
   1  15  -1 3.05285 20.0134  12
  -1 -15   0 76.7311 23.2025   9
   1  15   0 90.8201 25.2822  12
  -1 -15   0 125.808 25.5160   7
  -1 -15   0 60.2314 22.4746   8
  -1 -15   0 120.276 26.1450   6
  -1 -15   0 36.0782 20.6622   5
  -1 -15  -1 314.372 35.1817   9
   1  15   1 380.315 33.8910  26
   1  15   1 333.693 34.4163  12
   1  15   1 278.908 29.7743  13
  -1 -15  -1 319.961 34.2032   5
  -1 -15  -1 292.484 35.2152   6
  -1 -15  -1 307.841 34.3925   8
  -1 -15  -1 316.349 35.0567   7
  -1 -15  -2 109.427 29.6040   6
  -1 -15  -2 135.793 28.1019   5
   1  15   2 105.497 26.6495  12
   1  15   2 109.289 22.4290  13
  -1 -15  -2 116.067 28.1056   7
  -1 -15  -2 121.909 27.9374   8
  -1 -15  -2 73.2465 25.5681   9
   1  15   2 152.378 25.8222  26
  -1 -15  -3 26.2197 25.7038   9
  -1 -15  -3-10.7661 24.5260   8
  -1 -15  -3 4.31958 23.5534   7
  -1 -15  -3-2.08206 24.8729   5
  -1 -15  -3 21.5516 25.7461   6
   1  15   3-33.9146 23.4033  12
   1  15   3 11.9648 17.8614  13
  -1 -15  -4 95.5936 27.9949   9
  -1 -15  -4 134.151 30.4815   7
  -1 -15  -4 61.3531 26.9283   8
  -1 -15  -4 101.979 29.7806   5
  -1 -15  -4 79.8340 27.9959   6
   1  15   4 118.503 26.0134  12
   1  15   4 93.9046 22.6633  13
  -1 -15  -5 583.926 46.4461   9
  -1 -15  -5 544.927 46.0873   8
  -1 -15  -5 638.905 47.9028   7
  -1 -15  -5 531.611 44.4193   6
  -1 -15  -5 563.290 45.9682   5
   1  15   5 536.180 39.4418  13
   1  15   5 496.864 38.6139  12
  -1 -15  -6 715.223 50.1515   9
  -1 -15  -6 653.681 48.3096   8
  -1 -15  -6 713.320 49.3649   7
  -1 -15  -6 683.388 49.4275   5
  -1 -15  -6 667.262 47.5124   6
   1  15   6 614.351 41.7886  13
  -1 -15  -7 24.2412 22.7246   9
  -1 -15  -7 27.8684 22.8662   8
  -1 -15  -7 35.9508 23.1300   7
  -1 -15  -7 23.5247 22.8854   5
  -1 -15  -7 29.9525 21.2389   6
   1  15   7 6.49404 18.4978  13
  -1 -15  -8 655.808 44.1405   9
  -1 -15  -8 592.339 43.0696   8
  -1 -15  -8 628.221 42.8063   7
  -1 -15  -8 668.937 43.9168   5
  -1 -15  -8 644.703 41.6378   6
   1  15   9 1137.60 54.7839  41
   1  15   9 1167.20 55.9604  28
  -1 -15  -9 1075.55 53.0362   8
  -1 -15  -9 1159.24 54.1626   7
   1  15   9 1281.40 58.7525  22
  -1 -15  -9 1257.73 56.0420   5
   1  15  10 536.903 36.0780  28
   1  15  10 459.050 32.7939  41
   1  15  10 477.902 35.0286  22
  -1 -15 -10 425.677 30.4951   5
   1  15  11 8210.38 194.087  22
   1  15  11 7916.43 188.944  41
   1  15  11 8293.30 193.931  28
   1  15  12 666.969 33.9568  28
   1  15  12 670.776 33.7532  22
  -1 -16   1-10.4029 15.7506  34
   1  16  -1 26.1872 14.2071  12
  -1 -16   0 60.0991 15.4170  25
   1  16   0 50.8432 18.1359  12
   1  16   1 26.2600 17.4458  12
  -1 -16  -1 11.1084 15.1866   5
  -1 -16  -1-6.61314 18.0899   8
  -1 -16  -1 7.93475 15.8596   7
  -1 -16  -1 19.9275 16.7368  25
  -1 -16  -2-12.5090 18.2504   6
  -1 -16  -2 8.60426 17.4534   5
   1  16   2 18.2413 17.8200  12
  -1 -16  -2-1.50322 17.4057   8
  -1 -16  -2 19.5452 17.1968   7
  -1 -16  -3-10.8674 19.5728   5
  -1 -16  -3 11.4414 20.3952   6
   1  16   3 3.89781 17.3020  12
  -1 -16  -3 35.5636 19.3855   8
  -1 -16  -3 17.8163 18.9800   7
  -1 -16  -4 180.122 26.7961   6
  -1 -16  -4 175.478 27.0111   5
   1  16   4 123.602 22.1307  12
  -1 -16  -4 160.269 27.2895   8
  -1 -16  -4 165.608 26.0980   7
  -1 -16  -5 3914.06 117.641   7
  -1 -16  -5 3850.42 116.978   8
  -1 -16  -5 3845.28 116.007   5
  -1 -16  -5 3957.02 116.710   6
  -1 -16  -6 286.295 30.7045   8
  -1 -16  -6 301.540 30.4127   7
  -1 -16  -6 301.963 31.0978   5
  -1 -16  -6 299.611 29.7515   6
   1  16   7 126.872 20.2961  28
  -1 -16  -7 117.147 22.4623   8
  -1 -16  -7 151.460 24.3745   7
  -1 -16  -7 152.604 24.1384   5
  -1 -16  -7 169.007 23.1152   6
   1  16   8 407.739 30.8070  22
  -1 -16  -8 475.342 31.7948   5
   1  16   8 413.826 29.0347  41
   1  16   8 445.176 29.7651  28
  -1 -16  -8 425.126 29.4154  25
  -1 -16  -8 409.756 31.0149   8
  -1 -16  -9 160.774 20.1938   5
   1  16   9 174.126 20.1372  28
  -1 -16  -9 141.647 17.3831  25
   1  16   9 192.945 21.7647  22
   1  16   9 181.443 20.2493  41
   1  16  10 114.979 17.8990  22
  -1 -17  -3 181.764 18.3194  25
  -1 -17  -4 2208.06 66.0270   5
  -1 -17  -4 2015.55 64.6000  25
  -1 -17  -5 3102.63 85.7853   5
  -1 -17  -5 2932.15 83.0274  25
  -1 -17  -6 1649.46 55.4127   5
   1  17   6 1488.37 53.0610  22
  -1 -17  -6 1648.21 53.4078  25
   1  17   7 1948.43 58.9283  22
   2 -16  -4 42.0236 13.2063  25
   2 -16  -3 123.461 17.4936  25
  -2  15   8 167.270 19.9273  28
   2 -15  -7-11.4244 13.4884  25
   2 -15  -7 16.4444 15.4628   5
   2 -15  -7 13.2195 14.1861   6
   2 -15  -6 18.4814 17.7682   5
   2 -15  -6 28.8025 16.8056   6
  -2  15   6 41.8107 14.3499  29
   2 -15  -6 63.3716 16.9235   8
   2 -15  -6 39.1686 16.3215  23
   2 -15  -6 39.5467 17.2609  25
   2 -15  -5 237.858 25.6020   6
   2 -15  -5 238.693 26.0254   5
  -2  15   5 200.545 21.2064  29
   2 -15  -5 245.988 27.1734  23
   2 -15  -5 240.122 27.0605  25
   2 -15  -5 181.082 24.6095   7
   2 -15  -5 252.094 27.0964   8
   2 -15  -4 43.5420 18.1946   5
   2 -15  -4 43.1810 19.1250   6
   2 -15  -4 41.0806 18.7392  23
   2 -15  -4 18.4738 18.0604  25
   2 -15  -4 68.6725 20.0877   7
   2 -15  -4 58.5887 19.8428   8
   2 -15  -3 153.438 22.9230   5
   2 -15  -3 143.419 22.9826   6
   2 -15  -3 103.339 22.6002  23
   2 -15  -3 153.702 24.7493  25
   2 -15  -3 122.216 22.9001   7
   2 -15  -3 151.864 24.7219   8
   2 -15  -2 1063.17 49.7751   6
   2 -15  -2 1069.93 48.4061   5
   2 -15  -2 1017.91 49.9543   7
   2 -15  -2 1115.86 51.3004   8
   2 -15  -2 1051.09 51.8588  23
   2 -15  -2 950.452 50.4857  25
   2 -15  -1 86.8760 18.4224   5
   2 -15  -1 96.6683 20.5216   6
  -2  15   1 99.9367 18.1965  12
   2 -15  -1 105.376 21.4905   7
   2 -15  -1 120.705 21.4348   8
   2 -15  -1 118.018 22.2137  23
   2 -15  -1 101.452 22.1397  25
   2 -15   0 1283.73 51.4216   6
   2 -15   0 1242.53 51.5584   8
   2 -15   0 1173.83 52.0856  25
   2 -15   0 1164.99 52.0260  23
  -2  15   0 1166.41 47.7725  12
   2 -15   1 486.843 31.1578  25
  -2  15  -1 609.533 32.6705  12
  -2  15  -2 503.971 29.6672  12
  -2  14  10 199.157 20.5717  29
  -2  14  10 235.517 22.5162  28
  -2  14   9 14.3397 16.0975  28
  -2  14   9 1.14939 15.1666  29
   2 -14  -9 23.6402 15.1993   5
  -2  14   9 13.6733 12.1890  22
   2 -14  -8 52.2565 18.8227   5
   2 -14  -8 53.1430 17.8811   6
   2 -14  -8 58.4822 17.3071   8
  -2  14   8 56.0206 18.7976  29
   2 -14  -8 39.1693 15.9609  25
   2 -14  -8 40.0547 16.5963  23
  -2  14   8 63.9025 15.6837  22
   2 -14  -7 29.3882 19.4685   6
   2 -14  -7 54.2100 19.1346   7
   2 -14  -7 49.8171 19.9383   8
  -2  14   7 38.8543 18.6122  13
  -2  14   7 29.9136 18.7577  29
   2 -14  -7 64.9391 19.5082  25
   2 -14  -7 46.9533 19.2775  23
  -2  14   7 60.5590 17.3785  22
   2 -14  -6 27.7478 19.7923   6
   2 -14  -6 3.40579 19.6376   8
   2 -14  -6-16.9865 21.7757   7
  -2  14   6-9.37095 15.0566  22
   2 -14  -6 34.0745 20.6812  23
   2 -14  -6-3.63835 18.3394  24
  -2  14   6 14.5312 19.9879  13
   2 -14  -6-1.81502 19.5218  25
   2 -14  -6-8.77627 20.4867   9
   2 -14  -5 236.248 30.8703   6
   2 -14  -5 240.379 31.9431   8
   2 -14  -5 232.551 31.6492   7
   2 -14  -5 201.976 31.4314  23
   2 -14  -5 232.600 32.7177  24
  -2  14   5 229.871 31.9845  13
   2 -14  -5 194.527 30.0888  25
   2 -14  -5 233.064 31.9966   9
   2 -14  -4-14.5886 22.3557   6
   2 -14  -4-13.3562 24.8592   8
   2 -14  -4 19.1585 23.7390   7
   2 -14  -4 14.7386 22.2195  24
   2 -14  -4-4.15582 22.0344  23
  -2  14   4 31.0010 20.7428  13
   2 -14  -4 31.5642 23.5661  25
   2 -14  -4 7.80945 22.6062   9
   2 -14  -3-24.1773 24.3843   6
   2 -14  -3 1.95078 23.6551   8
   2 -14  -3-25.2900 23.9340   7
   2 -14  -3 27.8922 24.1312  23
   2 -14  -3 4.35052 21.6946  24
  -2  14   3 5.79463 20.3831  13
   2 -14  -3 26.1484 24.0851  25
  -2  14   3-7.59698 19.5417  11
   2 -14  -3-3.96460 23.5010   9
   2 -14  -2 35.2265 23.4615   6
   2 -14  -2 48.4888 24.1250   8
   2 -14  -2 34.8114 24.0556   7
   2 -14  -2 48.3183 23.9600  24
   2 -14  -2 25.9903 23.9480  23
  -2  14   2 20.9235 21.3114  13
  -2  14   2 35.5501 19.6261  12
   2 -14  -2 54.9887 25.4757  25
  -2  14   2 15.7428 21.4151  11
   2 -14  -2 19.7104 21.7955   9
   2 -14  -1-16.2831 22.5748   6
   2 -14  -1 28.7857 20.7579   5
   2 -14  -1 13.0744 22.3130   7
   2 -14  -1-7.49200 23.2075   8
   2 -14  -1-8.53067 22.8309  23
   2 -14  -1-10.8120 21.7996  24
  -2  14   1-1.47601 18.9216  12
  -2  14   1-5.55027 19.6181  13
   2 -14  -1 10.7971 22.3410  25
   2 -14  -1 46.0085 23.6692   9
  -2  14   1 1.58493 21.2330  11
   2 -14   0 54.6143 19.9546   5
   2 -14   0 12.0121 20.5166   6
   2 -14   0 38.8568 21.2749   7
   2 -14   0 44.0589 23.4816   8
   2 -14   0 40.5662 23.4046  23
   2 -14   0 24.6943 22.0453  24
  -2  14   0 67.3057 22.2683  13
  -2  14   0 41.3972 20.8692  12
   2 -14   0 47.2377 24.3628  25
   2 -14   0 52.6355 22.1049   9
  -2  14   0 43.7046 22.2685  11
   2 -14   1 18.7789 19.9289   6
   2 -14   1 1.59678 18.2637   8
   2 -14   1-20.6658 19.2765   7
   2 -14   1 8.33733 19.8446   9
  -2  14  -1 13.4958 20.5674  11
  -2  14  -1 20.2000 19.7332  12
   2 -14   1-7.45286 20.8661  25
   2 -14   1 11.0367 19.3170  23
   2 -14   2 231.146 26.7510  23
  -2  14  -2 214.242 27.3924  11
  -2  14  -2 235.401 27.3835  12
   2 -14   2 130.998 22.4885   7
   2 -14   2 206.137 25.2414   8
   2 -14   2 221.192 26.7426  25
   2 -14   2 175.571 23.7118  32
  -2  14  -3 10.0268 17.9940  12
  -2  14  -3 116.976 21.7921  11
  -2  14  -4 1290.13 51.3025  12
  -2  14  -4 1291.94 50.8733  11
  -2  14  -5 1870.20 59.8249  12
  -2  13  12 2204.24 66.2446  29
  -2  13  11 1264.82 48.8810  22
  -2  13  11 1399.32 54.1061  28
  -2  13  11 1386.87 54.5905  29
  -2  13  10 70.4726 18.4840  22
  -2  13  10 70.0277 20.5584  28
  -2  13  10 115.369 21.8416  29
  -2  13   9 528.013 39.1209  13
  -2  13   9 485.534 37.7925  29
  -2  13   9 431.160 37.5296  28
  -2  13   9 431.721 33.6460  22
   2 -13  -8 20.4202 19.4788  23
  -2  13   8 49.1874 20.3301  22
   2 -13  -8 65.8110 22.2810   6
   2 -13  -8 30.9323 20.7470   8
   2 -13  -8 17.9495 19.8746   7
   2 -13  -8 24.1335 20.2937  25
  -2  13   8 59.1803 23.5790  13
  -2  13   8 56.8347 22.8563  29
   2 -13  -8 51.0228 20.0226   9
   2 -13  -7 560.169 42.0254   6
   2 -13  -7 621.450 44.8493   7
   2 -13  -7 520.865 42.4334  24
   2 -13  -7 478.377 42.3871  25
  -2  13   7 595.561 46.8125  13
  -2  13   7 559.280 40.4963  22
   2 -13  -7 536.301 43.2542  23
   2 -13  -7 536.275 44.1147   9
   2 -13  -7 601.766 44.3635   8
   2 -13  -6 47.0974 23.8833   6
   2 -13  -6-16.6732 25.5496   8
   2 -13  -6-6.22862 22.0158   7
  -2  13   6-13.5051 23.6370  13
   2 -13  -6 13.5449 23.1185  25
  -2  13   6-1.81558 19.4365  22
   2 -13  -6 8.88133 22.6205  23
   2 -13  -6 8.98934 22.5350  24
   2 -13  -6 4.23798 23.2134   9
   2 -13  -5 564.524 47.6697  24
   2 -13  -5 576.846 49.0495  23
   2 -13  -5 596.553 46.5738   6
  -2  13   5 622.335 48.3178  13
   2 -13  -4 91.6481 27.9749   6
   2 -13  -4 68.5159 28.9336  24
   2 -13  -4 85.2857 29.9942  23
  -2  13   4 34.3132 22.5319  11
  -2  13   4 75.7065 27.0192  13
   2 -13  -3 153.998 30.9816   6
   2 -13  -3 157.627 35.2126  24
   2 -13  -3 142.852 32.7655  23
  -2  13   3 124.686 28.2760  11
  -2  13   3 187.950 32.9835  13
   2 -13  -2 21.7825 25.6312   6
   2 -13  -2 50.9113 28.5554  24
   2 -13  -2 26.4894 27.9595  23
  -2  13   2 7.42046 22.9931  11
  -2  13   2 29.4718 24.5043  13
  -2  13   2 45.2095 22.8055  12
  -2  13   1 753.591 47.6095  12
  -2  13   1 684.354 47.2968  11
   2 -13  -1 746.813 51.7697   6
   2 -13  -1 744.854 56.5467  24
   2 -13  -1 815.829 57.8724  23
  -2  13   0 872.759 51.2958  12
  -2  13   0 919.190 53.5197  11
   2 -13   0 871.477 59.5200  24
   2 -13   0 745.929 56.4815  23
   2 -13   0 845.458 53.5074   6
   2 -13   1 179.580 28.0029   5
   2 -13   1 188.710 30.2757   6
   2 -13   1 202.807 31.8578   7
   2 -13   1 220.212 32.9900   8
   2 -13   1 212.360 34.9491  25
  -2  13  -1 191.888 29.8219  12
   2 -13   1 138.517 30.5142  24
   2 -13   1 154.154 33.7898  23
   2 -13   1 169.479 30.5029   9
  -2  13  -1 141.395 29.7689  11
   2 -13   2 54.7026 22.6920   6
   2 -13   2 70.7862 23.2620   7
   2 -13   2 57.9302 22.5960   8
   2 -13   2 57.3577 24.6947  24
   2 -13   2 31.6903 25.8002  23
   2 -13   2 22.9513 22.4313   9
  -2  13  -2 62.8123 25.9291  11
   2 -13   2 27.5334 22.2726  25
  -2  13  -2 51.7558 24.2185  12
   2 -13   3 114.626 25.5878  32
  -2  13  -3 119.458 26.5922  12
  -2  13  -3 163.364 28.0280  11
   2 -13   4 201.815 29.1442  32
  -2  13  -4 273.424 30.0239  12
  -2  13  -4 265.447 29.5656  11
   2 -13   5 41.0692 19.3467  32
  -2  13  -5 35.5523 19.1804  12
  -2  13  -5 29.1876 18.5331  11
  -2  13  -6 2304.20 69.2600  12
  -2  13  -6 2110.50 66.8286  11
   2 -13   7 7019.40 173.710  33
   2 -13   7 7455.73 173.874  17
  -2  12  13 704.301 32.2709  22
  -2  12  13 743.905 36.0063  29
  -2  12  12 188.345 24.1435  29
  -2  12  12 140.358 17.1479  36
  -2  12  12 167.997 22.3416  28
  -2  12  12 156.308 21.0871  22
  -2  12  11 221.243 28.4140  13
  -2  12  11 273.405 27.1043  22
  -2  12  11 267.612 28.8724  28
  -2  12  11 248.217 29.7267  29
  -2  12  10-1.85664 20.5223  28
  -2  12  10-14.7125 22.1364  29
  -2  12  10-5.85132 20.2811  13
  -2  12  10-10.2539 19.1395  22
  -2  12   9 8.04208 22.7165  29
  -2  12   9 68.6451 24.5427  13
  -2  12   9 20.8866 21.2724  22
   2 -12  -8 2169.98 85.5941   8
   2 -12  -8 2081.28 85.6366   9
  -2  12   8 2307.37 92.6024  13
  -2  12   8 2295.28 87.8710  22
   2 -12  -8 2184.80 84.5457   6
   2 -12  -8 2023.18 84.1354   7
  -2  12   7 796.773 56.1717  13
   2 -12  -7 816.224 52.4730   6
   2 -12  -7 826.975 55.0585  23
   2 -12  -7 789.030 53.9809  24
  -2  12   6 465.835 45.7857  13
   2 -12  -6 481.861 45.6441  24
   2 -12  -6 442.081 44.3779  23
  -2  12   6 450.172 41.1178  22
   2 -12  -6 466.267 46.0040  25
  -2  12   5 320.696 39.4217  13
   2 -12  -5 303.645 38.5233   6
   2 -12  -5 301.940 40.5739  24
   2 -12  -5 391.503 44.1265  23
   2 -12  -5 326.405 41.3344  25
   2 -12  -4 97.1967 31.9042   6
   2 -12  -4 104.120 30.4834  25
  -2  12   4 127.417 31.3546  13
   2 -12  -3 5.81672 29.1709  25
  -2  12   3 29.1206 24.0639  11
   2 -12  -3 39.8367 27.2499   6
  -2  12   3 71.9783 28.1608  13
  -2  12   2 406.271 38.8532  11
  -2  12   2 363.960 37.3252  12
   2 -12  -2 405.305 42.8527   6
   2 -12  -2 354.849 46.4916  25
   2 -12  -1 299.988 44.3155  25
  -2  12   1 272.252 33.4290  12
  -2  12   1 279.841 32.9714   2
  -2  12   1 273.459 34.6990  11
   2 -12  -1 236.203 36.2921   6
   2 -12   0 382.710 48.2821  25
  -2  12   0 396.144 39.5508  11
  -2  12   0 439.656 40.2836  12
   2 -12   0 421.372 48.3652  24
   2 -12   0 452.993 43.4806   6
  -2  12   0 415.021 38.5894   2
  -2  12  -1 9084.20 228.916  11
  -2  12  -1 9171.84 228.638  12
   2 -12   1 9001.57 251.478  25
   2 -12   1 9291.30 252.023  23
   2 -12   1 8771.05 249.734  24
  -2  12  -1 8762.74 225.401   2
   2 -12   2 1568.32 72.2293   6
  -2  12  -2 1341.19 65.9396   2
   2 -12   2 1403.67 78.7736  23
   2 -12   2 1612.22 83.0763  25
   2 -12   2 1418.52 79.9282  24
   2 -12   3 450.989 40.8391   7
   2 -12   3 488.064 40.7533   6
  -2  12  -3 501.708 42.1126  11
  -2  12  -3 500.379 42.2605  12
   2 -12   3 399.115 43.9461  23
   2 -12   3 485.608 46.5383  24
  -2  12  -3 465.623 39.7906   2
   2 -12   3 448.262 41.1698   9
   2 -12   3 445.202 40.8202   8
  -2  12  -4 138.904 27.7520  12
  -2  12  -4 101.726 28.5264  11
   2 -12   5 3.84505 22.6167  32
  -2  12  -5 11.5734 21.4723  12
  -2  12  -5 4.82490 21.2852  11
  -2  12  -6 297.751 30.1729  12
  -2  12  -6 359.556 31.7960  11
  -2  12  -7 2866.83 85.9175  12
  -2  12  -7 2769.55 83.1751  11
   2 -12   8 1252.85 55.7120  17
  -2  12  -8 1169.66 44.1855  12
   2 -12   8 1158.06 55.0678  33
  -2  11  14 18.7474 12.7360  29
  -2  11  14 14.7023 11.3437  22
  -2  11  13 12.3999 18.1264  29
  -2  11  13 16.0357 14.8539  22
  -2  11  13 35.4861 14.4618  36
  -2  11  12 600.071 36.9740  36
  -2  11  12 721.463 44.5372  29
  -2  11  12 672.061 43.6141  13
  -2  11  12 638.781 40.6807  22
  -2  11  12 646.058 40.0385  28
  -2  11  11 29.2852 18.9603  36
  -2  11  11 10.1668 19.8384  13
  -2  11  11 3.78442 20.9195  28
  -2  11  11 33.4651 23.2521  29
  -2  11  11 40.3578 21.1590  22
  -2  11  10 211.134 28.0771  36
  -2  11  10 227.455 32.6599  13
  -2  11  10 188.723 31.6848  28
  -2  11  10 279.705 34.8649  29
  -2  11  10 234.440 31.8053  22
  -2  11   9 458.352 44.5827  13
  -2  11   9 400.951 40.0353  22
  -2  11   9 467.092 36.8759  36
  -2  11   8 64.3018 26.4969  22
  -2  11   8 22.6673 27.1029  13
  -2  11   7 6972.69 195.951  13
   2 -11  -7 6535.42 189.982  25
   2 -11  -7 6396.71 189.348  24
  -2  11   7 6616.71 187.688  22
   2 -11  -7 6586.12 184.880   6
  -2  11   6 7591.87 208.141  13
   2 -11  -6 7070.92 205.503  25
   2 -11  -6 6844.20 203.068  24
   2 -11  -6 6987.07 203.982  23
   2 -11  -6 7254.59 198.399   6
   2 -11  -5 4682.20 147.376   6
   2 -11  -5 4684.43 155.962  25
  -2  11   5 4634.54 150.910  13
   2 -11  -4 1385.23 72.7328   6
   2 -11  -4 1471.53 80.8575  25
  -2  11   4 1332.63 73.8893  13
  -2  11   4 1329.85 64.3652  11
   2 -11  -3 223.002 39.9285  25
  -2  11   3 236.195 31.3342  12
  -2  11   3 208.777 31.9881  11
   2 -11  -3 287.620 39.2488   6
  -2  11   2 98.1475 23.6163   2
   2 -11  -2 78.3130 31.8342  25
  -2  11   2 87.5566 25.5782  12
  -2  11   2 90.1790 27.9152  11
   2 -11  -2 91.5313 31.5855   6
  -2  11   1 1040.58 57.8316  11
  -2  11   1 996.158 56.3371  12
   2 -11  -1 1010.99 71.0966  25
   2 -11  -1 1075.63 64.2119   6
  -2  11   1 964.636 53.6586   2
  -2  11   0 195.102 29.8641   2
   2 -11   0 159.729 39.1082  25
  -2  11   0 178.104 30.9939  12
  -2  11   0 188.322 31.8688  11
   2 -11   0 189.578 34.5225   6
  -2  11  -1 1118.40 60.2597  11
  -2  11  -1 945.361 56.3397  12
   2 -11   1 963.850 69.1891  25
  -2  11  -1 1057.38 57.6789   2
   2 -11   1 1003.77 60.7758   6
  -2  11  -2 4545.28 136.639   2
   2 -11   2 4155.76 153.614  25
  -2  11  -2 4704.42 138.146  11
  -2  11  -2 4747.52 138.495  12
   2 -11   2 4216.95 153.631  23
   2 -11   2 4370.34 155.643  24
   2 -11   2 4534.17 141.223   6
  -2  11  -3 279.613 35.1798   2
  -2  11  -3 316.756 36.3325  11
   2 -11   3 262.098 41.2106  25
   2 -11   3 396.257 44.7373  24
  -2  11  -3 338.182 37.3213  12
   2 -11   3 334.369 37.5737   6
  -2  11  -4 301.490 36.3115  11
  -2  11  -4 206.796 32.8837  12
  -2  11  -4 305.110 35.2595   2
  -2  11  -5 908.479 54.1534  12
  -2  11  -5 1013.04 55.1250  11
  -2  11  -5 966.033 54.9040   2
  -2  11  -6 1036.21 54.2256  11
  -2  11  -6 1103.55 56.2816  12
   2 -11   6 1011.50 60.6473  32
  -2  11  -7 411.609 33.9590  11
  -2  11  -7 429.481 35.0135  12
   2 -11   7 396.032 40.2468  32
   2 -11   8 211.807 31.5225  32
  -2  11  -8 184.427 23.9831  11
  -2  11  -8 259.523 27.0122  12
   2 -11   8 206.621 33.5294  17
   2 -11   9 286.721 30.1616  32
   2 -11   9 228.051 30.9648  33
  -2  11  -9 206.268 20.5873  12
   2 -11   9 254.718 32.4275  17
   2 -11  10 9.64046 17.2270  17
   2 -11  10 9.60645 17.4812  33
  -2  10  15 86.1987 15.5882  29
  -2  10  14 1359.60 52.8194  22
  -2  10  14 1279.59 50.9328  36
  -2  10  13 144.052 23.2393  22
  -2  10  13 142.577 21.0096  37
  -2  10  13 135.538 22.8629  36
  -2  10  13 153.703 27.4723  29
  -2  10  13 180.962 23.3335  28
  -2  10  13 129.564 23.7142  13
  -2  10  12 858.264 44.8438  37
  -2  10  12 1026.33 55.9883  13
  -2  10  12 971.794 57.2088  29
  -2  10  12 1035.04 54.4997  28
  -2  10  12 894.405 51.8050  22
  -2  10  12 953.655 49.9808  36
  -2  10  11 4208.20 132.305  28
  -2  10  11 4490.74 137.708  29
  -2  10  11 4347.87 137.017  13
  -2  10  11 4092.68 124.198  36
  -2  10  10 2150.63 90.6193  13
  -2  10  10 1913.04 73.7172  37
  -2  10  10 1874.62 84.0635  22
  -2  10  10 1948.93 79.1072  36
  -2  10   9 824.393 57.7990  29
  -2  10   9 762.276 49.3696  36
  -2  10   9 833.045 55.2099  22
  -2  10   9 839.081 58.1408  13
  -2  10   8 824.323 56.0217  22
  -2  10   8 902.188 60.9465  13
   2 -10  -8 905.994 54.8369   6
  -2  10   8 865.220 52.3302  36
   2 -10  -7 13347.0 337.487  25
   2 -10  -7 13355.4 336.622  23
   2 -10  -7 13261.6 335.479  24
  -2  10   7 14373.3 339.181  22
  -2  10   7 15225.3 348.643  13
   2 -10  -7 14474.7 332.989   6
  -2  10   7 14013.1 323.390  36
   2 -10  -6-23.2247 30.3587  25
  -2  10   6 53.1004 26.2243  36
   2 -10  -5 7652.70 219.905  25
  -2  10   5 8134.44 200.964  36
  -2  10   4 9656.04 236.588  11
  -2  10   4 9993.49 256.158  13
  -2  10   3 167.696 27.4996  12
  -2  10   3 173.789 29.9334  11
  -2  10   2 162.122 27.3134  12
  -2  10   2 107.859 27.8638  11
  -2  10   2 188.419 27.0326   2
  -2  10   1 8.48831 21.4043   2
   2 -10  -1 10.9677 29.5643   6
  -2  10   1 12.1781 22.0091  12
  -2  10   1 34.0646 24.1649  11
  -2  10   0-1.76070 21.6650   2
   2 -10   0 70.3538 27.4349   6
  -2  10   0-18.1969 25.1042  11
  -2  10   0 49.9756 24.1290  12
  -2  10  -1 1458.92 66.1919   2
   2 -10   1 1386.65 70.4570   6
  -2  10  -1 1500.30 66.8604  12
  -2  10  -1 1380.36 65.2152  11
   2 -10   1 1322.55 79.4174  25
  -2  10  -2 844.789 51.3764   2
   2 -10   2 773.143 53.0750   6
  -2  10  -2 785.179 50.7013  12
  -2  10  -2 751.765 49.4679  11
   2 -10   2 658.140 57.5106  25
   2 -10   3 1937.32 94.7867  25
   2 -10   3 2039.74 95.6313  23
   2 -10   3 1801.76 92.8466  24
  -2  10  -3 1976.94 80.6517  12
  -2  10  -3 2079.44 82.4959  11
   2 -10   3 2057.50 84.4310   6
  -2  10  -3 2220.75 84.5144   2
  -2  10  -4 11.6403 26.4564  12
  -2  10  -4-1.90338 24.6405  11
  -2  10  -4 17.7076 24.0332   2
  -2  10  -5 908.790 55.3605   2
  -2  10  -5 904.783 53.5415  11
  -2  10  -5 941.791 55.3980  12
  -2  10  -6 196.205 30.1391  12
   2 -10   6 201.287 37.1415  32
  -2  10  -6 215.673 31.9956   2
  -2  10  -6 237.923 30.6220  11
  -2  10  -7 2015.46 79.5000   2
  -2  10  -7 2008.45 76.6789  11
  -2  10  -7 1957.66 77.4907  12
   2 -10   7 1889.94 87.3741  32
  -2  10  -8 867.994 46.2512  11
  -2  10  -8 884.396 48.9637  12
   2 -10   8 985.020 61.0212  32
   2 -10   9 15.6363 27.2870  17
  -2  10  -9 16.3280 18.1465  12
   2 -10   9 10.0310 24.7727  32
   2 -10   9 33.1791 27.5057  33
   2 -10  10 669.339 47.0310  33
   2 -10  10 671.605 44.6635  32
   2 -10  10 692.117 46.8419  17
   2 -10  11 426.994 33.1768  33
   2 -10  11 480.204 32.3370  32
   2 -10  11 506.572 35.8078  17
  -2   9  15 908.259 39.6933  22
  -2   9  15 916.688 41.6352  29
  -2   9  15 831.993 38.4993  36
  -2   9  14 846.092 42.6950  37
  -2   9  14 920.373 45.8187  36
  -2   9  14 980.593 47.4790  22
  -2   9  14 974.759 50.1661  29
  -2   9  13 12386.6 285.416  37
  -2   9  13 12923.4 299.023  13
  -2   9  13 12517.5 290.689  36
  -2   9  13 12350.8 289.262  28
  -2   9  13 13157.0 302.141  29
  -2   9  13 12315.8 294.582  22
  -2   9  12 138.828 25.3649  37
  -2   9  12 175.657 25.3359  14
  -2   9  12 162.446 32.6340  29
  -2   9  12 182.813 28.7583  36
  -2   9  12 239.671 32.6283  28
  -2   9  12 203.846 32.2965  13
  -2   9  11 3747.81 128.197  22
  -2   9  11 4081.24 133.981  13
  -2   9  10 138.059 26.5754  37
  -2   9  10 108.309 28.9118  36
  -2   9  10 113.548 30.7951  13
  -2   9  10 93.8312 30.8341  29
  -2   9  10 109.409 28.1283  28
  -2   9  10 123.453 29.6538  22
  -2   9   9 4104.50 139.436  13
  -2   9   9 4024.62 128.115  36
  -2   9   9 4065.99 123.338  37
  -2   9   9 4293.08 138.440  22
  -2   9   8 531.756 48.4946  13
  -2   9   8 546.979 39.8643  37
  -2   9   8 487.583 42.1747  36
  -2   9   8 517.602 46.1286  22
  -2   9   7 7301.61 186.199  37
  -2   9   7 7327.60 193.502  36
   2  -9  -7 7613.52 204.280  23
   2  -9  -7 7368.44 203.604  24
  -2   9   7 7722.41 206.677  22
   2  -9  -7 7296.07 204.078  25
  -2   9   6 6371.97 182.620  13
   2  -9  -6 5927.71 178.780  25
  -2   9   6 6292.59 167.091  36
  -2   9   5 8288.98 218.861  13
   2  -9  -5 7691.77 217.372  25
  -2   9   5 8186.85 202.676  36
  -2   9   4 16603.2 381.543  13
  -2   9   4 16145.8 360.328  11
  -2   9   3-1.53046 19.8123  11
  -2   9   3 7.19084 18.9155  12
  -2   9   2 25.8674 17.4271   2
  -2   9   2 4.66919 19.6223  11
  -2   9   2-1.49001 18.5928  12
  -2   9   1 53.8334 19.8207   2
  -2   9   1 53.8944 21.8934  11
  -2   9   1 61.5014 22.5793  12
  -2   9   0 14.0883 20.2733   2
  -2   9   0 42.1064 24.5835  11
  -2   9   0 42.8596 22.2755  12
  -2   9  -1 1764.92 69.9576   2
  -2   9  -1 1664.69 69.9335  11
  -2   9  -2 357.073 34.1914   2
   2  -9   2 349.097 37.9857   6
  -2   9  -2 339.447 34.9585  11
   2  -9   2 278.544 38.9715  25
   2  -9   3 60.7735 29.1964  25
  -2   9  -3 51.7399 24.9421   2
   2  -9   3 97.5261 26.6483   6
  -2   9  -3 99.8970 26.3950  11
  -2   9  -3 106.028 26.4225  12
   2  -9   4 246.894 37.0062  25
   2  -9   4 211.104 35.7284  23
  -2   9  -4 224.320 31.0884  12
  -2   9  -4 274.106 32.9557  11
  -2   9  -4 209.594 33.3811   2
  -2   9  -5 3046.85 103.679  12
  -2   9  -5 2949.93 101.161  11
  -2   9  -5 2969.05 103.776   2
  -2   9  -6 2027.40 79.8464  12
  -2   9  -6 1907.39 78.0893  11
  -2   9  -6 1947.74 80.7626   2
  -2   9  -7 621.589 44.7554   2
  -2   9  -7 538.532 41.3564  11
  -2   9  -7 595.466 43.5768  12
   2  -9   7 516.679 51.5438  32
  -2   9  -8 1528.98 66.4382  11
  -2   9  -8 1626.11 70.0388   2
  -2   9  -9-2.98314 19.5568  12
   2  -9   9 31.3906 27.6185  32
   2  -9  10 12.9399 26.1574  32
   2  -9  10 58.0618 28.1583  33
   2  -9  10 18.4209 26.5591  17
   2  -9  11 149.163 30.4704  32
   2  -9  11 116.243 28.5697  33
   2  -9  11 130.926 28.2276  17
   2  -9  12 4503.00 124.766  33
   2  -9  12 4840.37 128.651  32
   2  -9  12 4735.52 128.942  17
  -2   8  16 279.628 21.4523  29
  -2   8  15 412.416 30.2447  36
  -2   8  15 431.255 30.0767  22
  -2   8  15 475.440 33.4674  29
  -2   8  14 2426.18 83.8216  37
  -2   8  14 2730.58 91.1749  13
  -2   8  14 2560.87 87.4180  36
  -2   8  14 2585.36 88.3793  22
  -2   8  14 2703.41 92.5887  29
  -2   8  13 6318.88 168.194  37
  -2   8  13 6448.78 178.484  13
  -2   8  13 6499.62 173.517  36
  -2   8  13 6250.75 170.043  28
  -2   8  13 6219.70 174.417  22
  -2   8  13 6802.54 182.647  29
  -2   8  12 791.919 49.2622  37
  -2   8  12 874.645 55.7527  13
  -2   8  12 815.659 51.9640  28
  -2   8  12 796.170 51.4901  36
  -2   8  12 775.701 52.3638  22
  -2   8  11 198.773 33.0007  22
  -2   8  11 207.643 30.2065  37
  -2   8  11 255.047 30.5484  14
  -2   8  11 314.224 35.8771  36
  -2   8  11 259.647 38.1928  13
  -2   8  11 257.104 35.9407  28
  -2   8  11 224.653 37.6011  29
  -2   8  10 41.5998 25.0913  22
  -2   8  10 109.357 26.6232  37
  -2   8  10 77.1344 23.0975  14
  -2   8  10 78.8674 27.1741  36
  -2   8  10 20.7405 29.8019  29
  -2   8  10 83.9080 30.2642  13
  -2   8  10 39.0607 25.7931  28
  -2   8   9 10.3103 24.0699  36
  -2   8   9 45.6779 29.7377  29
  -2   8   9 14.5578 24.7209  22
  -2   8   9 9.06812 21.5038  37
  -2   8   8 1853.46 83.9910  13
  -2   8   8 1584.47 69.3537  37
  -2   8   8 1749.01 74.4433  36
  -2   8   8 1760.95 79.6336  22
  -2   8   7 92.1770 26.4228  36
  -2   8   7 91.8354 27.8220  13
  -2   8   7 83.4972 22.9121  37
   2  -8  -7 107.932 26.9379  25
   2  -8  -7 94.5208 26.2378  24
  -2   8   7 128.475 28.1799  22
   2  -8  -7 97.6321 25.8008  23
   2  -8  -6 117.301 27.7488  25
  -2   8   6 190.765 33.0076  13
  -2   8   6 142.194 25.2721  37
  -2   8   6 134.386 28.4615  36
  -2   8   5 69.5866 19.6130  37
  -2   8   5 91.1001 27.4667  13
  -2   8   4 7985.38 208.620  13
  -2   8   3 3086.32 90.9115  12
  -2   8   3 3077.13 92.5382  11
  -2   8   2 593.013 34.5853   2
  -2   8   2 599.725 37.1455  11
  -2   8   1 235.681 24.0727   2
  -2   8   1 210.956 26.5137  11
  -2   8   0 69.3232 21.3606  11
  -2   8  -1 236.566 28.3361  11
  -2   8  -2 731.049 43.1433   2
  -2   8  -2 738.987 43.4708  11
  -2   8  -3 193.069 28.6805   2
   2  -8   3 188.358 27.9792   6
   2  -8   3 166.339 31.4669  25
  -2   8  -3 195.213 27.7780  11
  -2   8  -4 242.043 30.9103   2
   2  -8   4 255.917 33.9101  24
   2  -8   4 185.093 31.5289  23
   2  -8   4 241.817 34.8837  25
  -2   8  -4 245.249 30.4672  11
  -2   8  -5 937.096 52.1253  11
  -2   8  -5 1100.39 56.2622   2
  -2   8  -6 2609.24 91.7573  11
  -2   8  -6 2653.54 93.4883   2
  -2   8  -7 6389.07 173.370  12
  -2   8  -7 6428.94 171.180  11
  -2   8  -7 6840.87 176.839   2
   2  -8   7 6266.07 188.476  32
  -2   8  -8 188.120 28.9061   2
   2  -8   8 151.625 37.3698  32
  -2   8  -8 194.487 27.1521  11
  -2   8  -8 155.910 28.4266  12
  -2   8  -9 34.8075 21.1146   2
   2  -8  10-9.98896 31.2686  32
   2  -8  10 40.4440 28.4312  33
   2  -8  11 1636.56 78.1515  33
   2  -8  11 1800.70 82.1399  32
   2  -8  11 1812.88 82.7657  17
   2  -8  12 266.966 35.3804  32
   2  -8  12 222.138 31.5697  33
   2  -8  12 296.816 35.5253  17
   2  -8  13 296.812 29.9599  32
   2  -8  13 218.396 26.1677  33
   2  -8  13 311.360 29.5380  17
  -2   7  16 70.5094 15.6604  29
  -2   7  16 64.0345 15.0956  36
  -2   7  15 1498.46 61.6032  29
  -2   7  15 1413.50 58.2011  36
  -2   7  14 1084.00 56.5584  22
  -2   7  14 1166.17 57.7149  36
  -2   7  14 1244.08 61.8005  29
  -2   7  14 1050.40 54.9203  37
  -2   7  13 22.1026 20.5723  35
  -2   7  13 30.3109 25.2164  36
  -2   7  13 27.9124 25.5986  29
  -2   7  13 18.2432 21.9615  37
  -2   7  13 2.25277 22.9538  13
  -2   7  12 362.948 36.1411  14
  -2   7  12 408.195 42.5736  13
  -2   7  12 397.753 41.7052  22
  -2   7  12 392.699 44.3791  29
  -2   7  12 502.677 40.8053  37
  -2   7  11 658.886 47.6393  37
  -2   7  11 663.612 43.3208  38
  -2   7  11 742.973 53.7519  13
  -2   7  11 663.938 50.4975  36
  -2   7  11 600.722 41.5249  35
  -2   7  11 654.171 50.5788  22
  -2   7  11 663.745 46.6617  14
  -2   7  11 676.046 51.6030  28
  -2   7  11 563.173 51.7654  29
  -2   7  10 2196.12 86.5300  37
  -2   7  10 2199.41 80.9801  38
  -2   7  10 2177.62 95.7117  13
  -2   7  10 2335.88 92.4162  36
  -2   7  10 2232.43 80.7058  35
  -2   7  10 2279.37 93.8367  22
  -2   7  10 2323.20 88.0909  14
  -2   7  10 2324.48 99.3417  29
  -2   7  10 2215.52 93.4583  28
  -2   7   9 491.779 40.2200  37
  -2   7   9 495.081 36.7859  38
  -2   7   9 590.608 49.2738  13
  -2   7   9 553.010 45.3300  36
  -2   7   9 549.706 37.0922  35
  -2   7   9 567.233 47.3185  22
  -2   7   9 456.523 38.9102  14
  -2   7   9 611.912 50.8796  29
  -2   7   8 1535.38 71.1520  36
  -2   7   8 1551.71 75.1125  13
  -2   7   8 1513.40 65.3530  14
  -2   7   8 1590.89 67.2234  37
  -2   7   8 1562.43 60.9272  38
  -2   7   8 1666.46 74.6443  22
  -2   7   7 563.122 41.8144  36
  -2   7   7 478.382 35.9685  37
  -2   7   7 462.256 43.4658  13
  -2   7   7 520.563 41.6078  22
  -2   7   6 964.464 56.9031  13
  -2   7   6 1002.76 51.9435  36
  -2   7   6 983.176 49.1345  37
  -2   7   5 537.264 41.0369  13
  -2   7   5 519.563 34.3423  37
  -2   7   4 15.8498 18.8555  13
  -2   7   3-4.36792 16.2174  11
  -2   7   2 2998.07 84.4280   2
  -2   7   1 1144.20 49.3523  10
  -2   7   1 1131.77 46.4722   2
  -2   7   0 189.753 24.6444  10
  -2   7  -1 310.608 28.0413  10
  -2   7  -2 4011.66 113.256  10
  -2   7  -3 566.576 36.6527  10
  -2   7  -4 59.6994 21.6908   2
  -2   7  -4 68.9603 19.7638  10
  -2   7  -4 15.9692 19.8765  11
  -2   7  -5 778.173 45.6026   2
  -2   7  -5 733.110 43.2197  11
  -2   7  -6 16754.4 365.320   2
  -2   7  -6 15830.4 360.286  11
  -2   7  -7 68641.0 1403.47   2
  -2   7  -7 69938.0 1400.75  11
  -2   7  -8 1705.64 70.8536   2
   2  -7   8 1689.81 83.9587  32
  -2   7  -8 1659.75 68.0842  11
  -2   7  -8 1644.98 69.2014  12
   2  -7   9 264.187 41.6276  32
  -2   7  -9 212.091 29.8380   2
   2  -7  10 839.451 62.4960  17
   2  -7  10 810.555 60.5808  32
   2  -7  11 1330.32 73.9149  32
   2  -7  11 1183.79 68.9765  33
   2  -7  12 2451.11 97.0774  17
   2  -7  12 2434.90 94.8173  33
   2  -7  12 2396.31 96.9793  32
   2  -7  13 189.280 31.8190  17
   2  -7  13 235.832 32.5021  32
   2  -7  13 249.180 31.5533  33
   2  -7  14 314.979 28.5185  17
   2  -7  14 199.790 27.6518  32
  -2   6  16 89.4665 17.2810  36
  -2   6  15 37.0266 20.5196  29
  -2   6  15 52.0672 20.2462  36
  -2   6  14 2085.55 81.3433  37
  -2   6  14 2221.55 79.1325  35
  -2   6  14 2147.30 84.1920  36
  -2   6  14 2091.75 82.9921  22
  -2   6  14 2218.41 86.9157  29
  -2   6  13 29.3559 24.4332  37
  -2   6  13 36.8667 23.3200  38
  -2   6  13 51.6633 23.6346  35
  -2   6  13 55.7496 26.2042  36
  -2   6  13 35.2347 24.5602  13
  -2   6  13 40.2252 24.8237  22
  -2   6  13 50.9393 28.5474  29
  -2   6  12 109.037 27.4527  37
  -2   6  12 132.877 26.9586  38
  -2   6  12 82.7077 25.5011  14
  -2   6  12 89.3678 24.7896  35
  -2   6  12 132.402 30.5418  36
  -2   6  12 33.0397 24.8542  13
  -2   6  12 91.0537 28.5721  22
  -2   6  12 77.3268 30.1702  29
  -2   6  11 6785.09 186.408  37
  -2   6  11 6817.93 180.365  38
  -2   6  11 6464.17 182.984  14
  -2   6  11 7040.34 197.597  13
  -2   6  11 6709.90 190.806  36
  -2   6  11 6560.31 177.549  35
  -2   6  11 6577.47 189.383  28
  -2   6  11 7076.28 194.927  22
  -2   6  11 7154.13 201.873  29
  -2   6  10 531.479 45.8088  28
  -2   6  10 508.670 48.3678  29
  -2   6  10 444.075 39.3789  14
  -2   6  10 577.190 46.6948  22
  -2   6  10 450.812 44.0474  36
  -2   6  10 447.717 36.6810  35
  -2   6  10 489.274 41.2477  37
  -2   6  10 470.104 38.3656  38
  -2   6   9 3733.19 117.034  37
  -2   6   9 3565.55 109.091  38
  -2   6   9 3606.33 121.992  28
  -2   6   9 3577.60 126.885  29
  -2   6   9 3516.25 113.199  14
  -2   6   9 3677.17 119.484  36
  -2   6   9 3602.15 107.552  35
  -2   6   9 3621.95 121.957  22
  -2   6   9 3509.55 122.949  13
  -2   6   8 3940.78 129.376  13
  -2   6   8 3990.26 112.870  38
  -2   6   8 4147.20 120.850  37
  -2   6   8 3769.26 116.534  14
  -2   6   8 3968.22 126.703  22
  -2   6   8 4058.41 125.384  36
  -2   6   8 4056.27 112.477  35
  -2   6   7 70.6790 25.3633  13
  -2   6   7 113.568 22.5824  37
  -2   6   7 80.8285 18.5229  38
  -2   6   7 114.684 25.6698  36
  -2   6   7 112.427 18.8329  35
  -2   6   7 53.4526 23.0477  22
   2  -6  -6 47.0844 18.2588  24
   2  -6  -6 73.9886 19.1440  23
  -2   6   6 73.3893 17.5514  14
   2  -6  -6 75.3241 19.7485  25
  -2   6   6 66.7793 23.6761  13
  -2   6   6 69.8880 23.3256  36
  -2   6   6 58.1970 18.7191  37
  -2   6   5 1577.34 55.3702  14
  -2   6   5 1633.05 66.7860  13
   2  -6  -5 1542.05 63.3432  25
  -2   6   4 9742.65 231.905  13
  -2   6   3 349.620 24.7453  11
  -2   6   3 344.804 22.4899   2
  -2   6   3 405.421 27.5908  10
  -2   6   2 153.893 21.9565  10
  -2   6   2 169.416 21.0462  11
  -2   6   1 37777.5 768.867  10
  -2   6   0 14558.9 315.452  10
  -2   6  -1 6048.90 147.650  10
  -2   6  -2 9306.28 213.075  10
  -2   6  -3 1861.63 64.4919  10
   2  -6   3 1991.76 74.8850  25
  -2   6  -4 47.9388 17.0747  10
   2  -6   4 41.1785 19.3173  25
   2  -6   5 1759.03 68.6490  40
  -2   6  -5 1871.89 66.1893  10
   2  -6   6 1506.74 65.7206  40
  -2   6  -6 1500.99 58.5293  10
  -2   6  -7 1899.83 72.6910   2
  -2   6  -7 1893.46 70.3296  11
   2  -6   7 1748.58 76.5475  40
   2  -6   8 3989.84 134.903  32
  -2   6  -8 3988.02 117.666   2
  -2   6  -8 3871.02 113.866  11
   2  -6   8 3846.58 127.690  40
  -2   6  -9 325.404 32.1136   2
   2  -6   9 253.269 41.0175  40
   2  -6   9 240.552 37.2982  18
   2  -6   9 295.216 44.9568  32
   2  -6  10 1007.97 64.4696  40
   2  -6  10 1007.07 62.1792  18
   2  -6  10 1050.03 70.4489  17
   2  -6  10 980.181 65.3044  32
   2  -6  10 1135.91 69.3665  33
   2  -6  11 464.981 46.5645  40
   2  -6  11 422.496 48.9678  17
   2  -6  11 471.989 48.8437  32
   2  -6  12 140.152 33.9352  40
   2  -6  12 122.844 32.1194  33
   2  -6  12 108.855 34.4062  32
   2  -6  13 179.241 31.2543  40
   2  -6  13 231.839 36.5511  32
   2  -6  13 168.794 30.0543  33
   2  -6  13 142.658 31.8917  17
   2  -6  14 112.745 27.4447  32
   2  -6  14 86.6241 23.2681  33
   2  -6  14 163.319 28.7448  17
   2  -6  15 39.9934 16.9464  17
  -2   5  15 1722.72 68.7159  36
  -2   5  15 1743.62 70.3541  29
  -2   5  14 97.8744 28.2215  29
  -2   5  14 80.7181 25.4685  38
  -2   5  14 79.7420 25.6502  37
  -2   5  14 120.254 24.5366  35
  -2   5  14 114.204 27.9109  36
  -2   5  14 86.0609 24.7825  22
  -2   5  13 30.3514 18.4267  21
  -2   5  13 14.5973 23.3182  38
  -2   5  13 48.0592 26.0896  13
  -2   5  13-2.29013 22.7199  22
  -2   5  12 172.248 30.9836  22
  -2   5  12 154.961 25.8113  21
  -2   5  12 176.287 29.3373  35
  -2   5  12 155.134 32.0518  36
  -2   5  12 139.830 34.5303  29
  -2   5  12 216.470 32.5949  39
  -2   5  12 205.147 30.2600  38
  -2   5  12 193.606 31.5827  37
  -2   5  12 161.436 32.4875  13
  -2   5  12 191.261 31.2048  14
  -2   5  11 70.1562 27.0055  22
  -2   5  11 52.7688 21.9286  21
  -2   5  11 66.3980 24.0752  35
  -2   5  11 90.7046 31.1840  36
  -2   5  11 51.6898 32.4021  29
  -2   5  11 82.9449 25.0951  38
  -2   5  11 72.0611 25.5234  39
  -2   5  11 59.5394 24.0520  37
  -2   5  11 45.8895 22.5761  14
  -2   5  11 82.6046 28.9372  13
  -2   5  10 349.208 39.7028  13
  -2   5  10 375.927 39.0837  22
  -2   5  10 435.063 33.7674  21
  -2   5  10 437.661 42.3794  36
  -2   5  10 338.077 33.5206  35
  -2   5  10 418.058 46.5493  29
  -2   5  10 402.952 36.1672  39
  -2   5  10 397.042 36.5431  38
  -2   5  10 349.148 38.2188  37
  -2   5  10 351.284 36.1276  14
  -2   5  10 324.068 37.4831  28
  -2   5   9 725.875 50.4102  22
  -2   5   9 700.985 44.3618  39
  -2   5   9 729.388 43.0430  38
  -2   5   9 796.877 49.5851  37
  -2   5   9 669.076 44.8508  14
  -2   5   9 754.998 43.0101  35
  -2   5   9 737.992 50.5975  36
  -2   5   9 680.667 50.3793  13
  -2   5   9 678.939 40.7513  21
  -2   5   9 825.079 55.6674  29
  -2   5   9 717.751 48.7280  28
  -2   5   8 1956.15 72.4632  39
  -2   5   8 1911.87 74.7798  37
  -2   5   8 1961.34 70.3529  38
  -2   5   8 1863.88 67.5427  35
  -2   5   8 1875.43 77.4371  36
  -2   5   8 1970.00 73.3421  14
  -2   5   8 1953.42 79.0070  22
  -2   5   8 1963.91 81.4110  13
  -2   5   7 47303.2 960.026  36
  -2   5   7 46004.0 945.597  35
  -2   5   7 45930.9 945.609  21
  -2   5   7 48331.9 952.818  20
  -2   5   7 46520.7 952.635  14
  -2   5   7 46374.4 951.275  39
  -2   5   7 46277.5 955.286  37
  -2   5   7 47409.4 947.407  38
  -2   5   7 46532.2 966.122  13
  -2   5   6 729.816 42.4474  22
  -2   5   6 788.095 43.2108  36
  -2   5   6 808.561 38.8703  39
  -2   5   6 658.576 33.3738  35
   2  -5  -6 703.690 38.5409  24
   2  -5  -6 702.316 38.6332  25
  -2   5   6 728.298 37.8183  14
  -2   5   6 708.723 35.0776  21
  -2   5   6 805.138 46.8460  13
  -2   5   5 867.482 38.2716  39
  -2   5   5 829.784 35.9443  38
  -2   5   5 797.336 45.1898  13
  -2   5   5 808.178 42.9082  22
  -2   5   5 845.724 37.8942  14
   2  -5  -5 785.386 40.5701  25
  -2   5   5 822.615 35.0206  35
  -2   5   4 9229.30 206.713  35
  -2   5   4 9920.07 209.227  38
  -2   5   4 9706.77 212.108  39
  -2   5   4 9456.94 211.231  14
   2  -5  -4 9737.32 222.774  25
  -2   5   4 9960.99 226.113  13
  -2   5   4 9650.20 213.069  10
  -2   5   3 965.834 40.2735  10
  -2   5   3 1011.11 36.1817  14
  -2   5   3 1043.17 37.9566  11
  -2   5   3 978.981 34.2515  38
  -2   5   2 2312.19 69.2027   3
  -2   5   2 2338.43 68.5552  10
  -2   5   1 12298.9 266.256   3
  -2   5   0 1622.29 54.6952   3
  -2   5  -1 298.495 24.5592   3
  -2   5  -2 4344.05 109.679   3
  -2   5  -3 506.159 30.5118  10
   2  -5   3 518.612 35.1159  25
  -2   5  -3 536.648 29.9320   3
  -2   5  -4 829.310 38.7153  10
   2  -5   4 818.000 42.5214  23
   2  -5   4 819.720 42.6294  24
[truncated: 804,113 more chars]
