# Supplementary material for: Spring‐Like Behavior in [8]Helicene Diimides: How Helical Pitch Governs Optical Anisotropy and Electronic Conjugation
Source: Angew Chem Int Ed Engl. 2025 Jul 7;64(34):e202508779. doi: 10.1002/anie.202508779 (PMC12363639; doi:10.1002/anie.202508779)
Supplement: Supplementary file 3 — Supporting information [file ANIE-64-e202508779-s001.zip]

Archive with 13 entries (13 files):
- C3-8HDI.xyz
- C3-8HDI-anion.xyz
- C4-8HDI.xyz
- C4-8HDI-anion.xyz
- C5-8HDI.xyz
- C5-8HDI-anion.xyz
- C6-8HDI.xyz
- C6-8HDI-anion.xyz
- Compound_6.xyz
- N-Me-8HDI.xyz
- N-Me-8HDI-anion.xyz
- N-nBu-8HDI.xyz
- N-nBu-8HDI-anion.xyz
