# Supplementary material for: Spring‐Like Behavior in [8]Helicene Diimides: How Helical Pitch Governs Optical Anisotropy and Electronic Conjugation
Source: Angew Chem Int Ed Engl. 2025 Jul 7;64(34):e202508779. doi: 10.1002/anie.202508779 (PMC12363639; doi:10.1002/anie.202508779)
Supplement: Supplementary file 3 — Supporting information [file ANIE-64-e202508779-s001.zip › C3-8HDI.xyz]

69
	Energy: -1246810.7084606
C          2.85894        1.10753        0.60761
C          3.58955        2.31595        0.66838
C          2.79795       -3.61111       -0.88711
C          1.46923       -1.13880       -1.10692
C          0.75997       -2.35457       -1.16878
C          1.44757       -3.59402       -1.03437
C         -0.65521       -2.34691       -1.33877
C         -1.33374       -1.17963       -1.49213
C         -0.61834        0.03920       -1.67064
C          0.79030        0.05616       -1.57650
C         -1.33052        1.21177       -1.99348
C         -0.65168        2.36038       -2.34233
C          0.75000        2.34634       -2.39156
C          1.45516        1.22549       -2.00845
C          1.50305        1.12460        1.10517
C          0.83204        2.36227        1.14775
C          1.56028        3.57853        1.01482
C          2.91228        3.55092        0.88457
C          0.78409       -0.04318        1.58211
C         -0.62394        0.01995        1.67429
C         -1.30131        1.25236        1.44598
C         -0.58605        2.39600        1.27926
C         -1.37042       -1.12226        2.02701
C         -0.72770       -2.28882        2.38568
C          0.67350       -2.32293        2.42093
C          1.41216       -1.22903        2.02325
C         -2.85555       -1.09390        1.97197
C         -2.77859        1.31032        1.39154
C         -2.81597        1.23795       -1.90524
C         -2.81377       -1.19297       -1.51129
N         -3.44382        0.05126       -1.48620
C         -4.89625        0.07522       -1.25072
N         -3.45686        0.10405        1.57130
C         -4.91031        0.10248        1.36448
O         -3.37602        2.34581        1.15898
O         -3.53608       -2.07020        2.22641
O         -3.45607       -2.22735       -1.49184
O         -3.45986        2.23893       -2.14706
C          3.51261       -0.04208        0.00576
C          4.92318       -0.06577        0.00941
C          5.65611        1.12966        0.27209
C          5.00509        2.30009        0.49384
C          2.82213       -1.16828       -0.60045
C          3.51307       -2.40003       -0.65974
C          4.92734       -2.43231       -0.47621
C          5.61676       -1.28520       -0.24962
H          3.34729       -4.54759       -0.88295
H          0.88013       -4.51602       -1.11172
H         -1.21140       -3.27783       -1.29115
H         -1.22074        3.25064       -2.58564
H          1.28645        3.23080       -2.71715
H          2.53794        1.23829       -2.04547
H          1.02139        4.51854        1.07820
H          3.49200        4.46891        0.88199
H         -1.11560        3.33857        1.18275
H         -1.32470       -3.15410        2.65132
H          1.18273       -3.22107        2.75268
H          2.49397       -1.27639        2.05720
H          6.74045        1.09412        0.22899
H          5.55189        3.23271        0.59358
H          5.44258       -3.38288       -0.57454
H          6.70143       -1.28664       -0.20053
C         -5.34283       -0.57643        0.06374
H         -5.22276        1.14579        1.38986
H         -5.35989       -0.42876        2.20517
H         -6.43886       -0.55939        0.05231
H         -5.04786       -1.62580        0.08261
H         -5.38682       -0.44255       -2.08032
H         -5.18177        1.12638       -1.28687
