# Supplementary material for: Spring‐Like Behavior in [8]Helicene Diimides: How Helical Pitch Governs Optical Anisotropy and Electronic Conjugation
Source: Angew Chem Int Ed Engl. 2025 Jul 7;64(34):e202508779. doi: 10.1002/anie.202508779 (PMC12363639; doi:10.1002/anie.202508779)
Supplement: Supplementary file 3 — Supporting information [file ANIE-64-e202508779-s001.zip › C3-8HDI-anion.xyz]

69
	Energy: -1246034.2413774
C          2.86967        1.12134        0.61452
C          3.62931        2.32216        0.66424
C          2.82278       -3.61794       -0.90083
C          1.46215       -1.16105       -1.07986
C          0.76778       -2.39074       -1.16091
C          1.47242       -3.62206       -1.04718
C         -0.64036       -2.40593       -1.33424
C         -1.34482       -1.24530       -1.47716
C         -0.64844       -0.01463       -1.63712
C          0.76116        0.02396       -1.53444
C         -1.37414        1.15717       -1.93673
C         -0.70821        2.32690       -2.25281
C          0.68997        2.33542       -2.29747
C          1.40767        1.21484       -1.93273
C          1.52306        1.16067        1.11724
C          0.85527        2.42327        1.18496
C          1.62878        3.62548        1.08110
C          2.97110        3.57156        0.91102
C          0.77505       -0.00200        1.57779
C         -0.64721        0.08302        1.64737
C         -1.30286        1.32599        1.43415
C         -0.53319        2.48879        1.31748
C         -1.40153       -1.07129        1.95431
C         -0.76304       -2.26566        2.29442
C          0.62182       -2.31194        2.35534
C          1.37653       -1.19616        2.00142
C         -2.86277       -1.02831        1.89158
C         -2.74117        1.40047        1.38108
C         -2.84942        1.15998       -1.86473
C         -2.81642       -1.27889       -1.50298
N         -3.47090       -0.04792       -1.51881
C         -4.92312       -0.04993       -1.29494
N         -3.43973        0.17957        1.51295
C         -4.88960        0.19427        1.30517
O         -3.37114        2.45245        1.20652
O         -3.57710       -2.00654        2.13487
O         -3.45728       -2.32218       -1.47469
O         -3.51266        2.16401       -2.08196
C          3.51758       -0.03556        0.00491
C          4.93645       -0.06350       -0.00623
C          5.68265        1.11775        0.24441
C          5.03287        2.29572        0.47616
C          2.82544       -1.16901       -0.59135
C          3.52381       -2.39807       -0.66761
C          4.93960       -2.43147       -0.49544
C          5.62773       -1.28434       -0.26705
H          3.38693       -4.54587       -0.90138
H          0.91898       -4.55225       -1.13103
H         -1.17213       -3.35147       -1.30580
H         -1.28396        3.21755       -2.47710
H          1.21609        3.23680       -2.59239
H          2.48973        1.24660       -1.95788
H          1.11782        4.57929        1.18069
H          3.56942        4.47861        0.90455
H         -1.03367        3.45108        1.29394
H         -1.37065       -3.13430        2.52271
H          1.12532       -3.22516        2.65605
H          2.45796       -1.25864        2.03985
H          6.76660        1.07352        0.19821
H          5.58702        3.22520        0.57401
H          5.45427       -3.38160       -0.60335
H          6.71318       -1.28387       -0.22616
C         -5.35138       -0.58838        0.07332
H         -5.17439        1.24289        1.23372
H         -5.36321       -0.24075        2.18871
H         -6.44757       -0.57176        0.07842
H         -5.04853       -1.63039        0.17304
H         -5.38950       -0.65748       -2.07563
H         -5.24500        0.98198       -1.42686
