# Supplementary material for: Spring‐Like Behavior in [8]Helicene Diimides: How Helical Pitch Governs Optical Anisotropy and Electronic Conjugation
Source: Angew Chem Int Ed Engl. 2025 Jul 7;64(34):e202508779. doi: 10.1002/anie.202508779 (PMC12363639; doi:10.1002/anie.202508779)
Supplement: Supplementary file 3 — Supporting information [file ANIE-64-e202508779-s001.zip › C4-8HDI.xyz]

72
	Energy: -1271489.2864185
C          2.96665       -1.07460       -0.70179
C          3.66588       -2.28939       -0.86726
C          2.95120        3.48079        1.18792
C          1.61312        1.00733        1.19840
C          0.90318        2.21319        1.34911
C          1.59825        3.45696        1.31881
C         -0.51284        2.18667        1.50966
C         -1.18821        1.00842        1.59487
C         -0.46560       -0.21678        1.68943
C          0.94140       -0.22207        1.57285
C         -1.16239       -1.41455        1.94443
C         -0.47354       -2.58694        2.17516
C          0.92815       -2.57344        2.19172
C          1.61933       -1.41858        1.89749
C          1.61313       -1.00733       -1.19840
C          0.90319       -2.21319       -1.34913
C          1.59826       -3.45696       -1.31884
C          2.95121       -3.48078       -1.18794
C          0.94141        0.22208       -1.57285
C         -0.46560        0.21678       -1.68942
C         -1.18820       -1.00842       -1.59488
C         -0.51283       -2.18667       -1.50968
C         -1.16238        1.41455       -1.94441
C         -0.47354        2.58695       -2.17512
C          0.92816        2.57345       -2.19167
C          1.61934        1.41859       -1.89746
C         -2.64642        1.43037       -1.97057
C         -2.66892       -1.02575       -1.65653
C         -2.64643       -1.43037        1.97060
C         -2.66893        1.02575        1.65651
N         -3.30635       -0.20662        1.79293
C         -4.77532       -0.23230        1.85788
N         -3.30635        0.20662       -1.79294
C         -4.77532        0.23230       -1.85789
O         -3.30327       -2.06411       -1.58254
O         -3.28015        2.45433       -2.14220
O         -3.30328        2.06410        1.58250
O         -3.28015       -2.45433        2.14223
C          3.64278       -0.00000        0.00000
C          5.05182       -0.00000        0.00001
C          5.75848       -1.18471       -0.36660
C          5.08179       -2.31783       -0.69005
C          2.96664        1.07460        0.70179
C          3.66587        2.28939        0.86725
C          5.08178        2.31783        0.69005
C          5.75848        1.18471        0.36661
H          3.50216        4.41316        1.26505
H          1.03391        4.37275        1.46378
H         -1.07361        3.11596        1.52219
H         -1.03657       -3.49309        2.36858
H          1.47409       -3.47921        2.43144
H          2.70232       -1.42524        1.92031
H          1.03393       -4.37275       -1.46381
H          3.50217       -4.41316       -1.26507
H         -1.07360       -3.11597       -1.52222
H         -1.03657        3.49310       -2.36852
H          1.47409        3.47923       -2.43137
H          2.70233        1.42525       -1.92028
H          6.84333       -1.17829       -0.32095
H          5.60986       -3.24928       -0.87009
H          5.60985        3.24928        0.87009
H          6.84333        1.17829        0.32097
C         -5.43160        0.57265       -0.51961
H         -5.09161       -0.74841       -2.21421
H         -5.03763        0.98794       -2.59869
C         -5.43161       -0.57266        0.51960
H         -4.94938        1.46701       -0.11505
H         -6.46451        0.86257       -0.74030
H         -4.94938       -1.46702        0.11504
H         -6.46451       -0.86258        0.74028
H         -5.09162        0.74841        2.21419
H         -5.03764       -0.98794        2.59868
