# Supplementary material for: Spring‐Like Behavior in [8]Helicene Diimides: How Helical Pitch Governs Optical Anisotropy and Electronic Conjugation
Source: Angew Chem Int Ed Engl. 2025 Jul 7;64(34):e202508779. doi: 10.1002/anie.202508779 (PMC12363639; doi:10.1002/anie.202508779)
Supplement: Supplementary file 3 — Supporting information [file ANIE-64-e202508779-s001.zip › C4-8HDI-anion.xyz]

72
	Energy: -1270700.7366280
C          2.97514       -1.08723       -0.71981
C          3.70307       -2.29826       -0.86862
C          2.97082        3.48311        1.19574
C          1.60478        1.02678        1.16896
C          0.90982        2.24316        1.34233
C          1.61774        3.47864        1.32809
C         -0.50036        2.23716        1.51689
C         -1.19933        1.06779        1.59735
C         -0.49377       -0.16800        1.66657
C          0.91242       -0.19286        1.53303
C         -1.20278       -1.36119        1.91281
C         -0.52741       -2.54876        2.11729
C          0.87187       -2.55613        2.11950
C          1.57354       -1.40572        1.82957
C          1.63355       -1.03806       -1.22724
C          0.92194       -2.26650       -1.40075
C          1.66129       -3.49691       -1.39563
C          3.00491       -3.50086       -1.22086
C          0.93267        0.18810       -1.58427
C         -0.49117        0.16289       -1.67572
C         -1.19480       -1.07061       -1.59161
C         -0.46470       -2.26934       -1.55424
C         -1.19336        1.37114       -1.88087
C         -0.50456        2.57010       -2.08640
C          0.88014        2.56753       -2.13432
C          1.58501        1.38993       -1.89389
C         -2.65349        1.37515       -1.89970
C         -2.63371       -1.09974       -1.63612
C         -2.67762       -1.35498        1.95511
C         -2.67219        1.10332        1.68241
N         -3.32409       -0.12363        1.80981
C         -4.79158       -0.14467        1.87342
N         -3.28923        0.14485       -1.75427
C         -4.75125        0.15792       -1.84553
O         -3.30677       -2.14142       -1.57881
O         -3.32234        2.40380       -2.05125
O         -3.30532        2.15054        1.64605
O         -3.33336       -2.37389        2.12239
C          3.64600       -0.00837       -0.00631
C          5.06279       -0.00610        0.01197
C          5.78324       -1.17809       -0.34055
C          5.10609       -2.31778       -0.67453
C          2.96743        1.07337        0.68603
C          3.67227        2.28480        0.86936
C          5.09047        2.31368        0.70573
C          5.76613        1.18080        0.38226
H          3.53531        4.40731        1.27667
H          1.06580        4.40093        1.48043
H         -1.03687        3.17975        1.55390
H         -1.09574       -3.45304        2.30269
H          1.40850       -3.47366        2.33434
H          2.65585       -1.43016        1.83515
H          1.12268       -4.42318       -1.57731
H          3.57267       -4.42483       -1.29122
H         -0.99867       -3.21083       -1.62958
H         -1.07724        3.47866       -2.23573
H          1.42298        3.48453       -2.34020
H          2.66818        1.40960       -1.92616
H          6.86778       -1.16416       -0.28944
H          5.64090       -3.24737       -0.84994
H          5.61741        3.24411        0.89540
H          6.85177        1.17209        0.34563
C         -5.43436        0.55241       -0.53529
H         -5.05675       -0.84037       -2.15783
H         -5.01384        0.87641       -2.62344
C         -5.43553       -0.54894        0.54689
H         -4.95489        1.46104       -0.16077
H         -6.46686        0.82875       -0.77640
H         -4.92858       -1.44386        0.17462
H         -6.46621       -0.84670        0.76829
H         -5.10885        0.85198        2.17893
H         -5.06210       -0.85782        2.65272
