# Supplementary material for: Spring‐Like Behavior in [8]Helicene Diimides: How Helical Pitch Governs Optical Anisotropy and Electronic Conjugation
Source: Angew Chem Int Ed Engl. 2025 Jul 7;64(34):e202508779. doi: 10.1002/anie.202508779 (PMC12363639; doi:10.1002/anie.202508779)
Supplement: Supplementary file 3 — Supporting information [file ANIE-64-e202508779-s001.zip › C5-8HDI.xyz]

75
	Energy: -1296168.0709212
C          3.11090        0.98533        0.81672
C          3.80209        2.17748        1.11568
C          3.07474       -3.32132       -1.56012
C          1.75784       -0.85191       -1.29871
C          1.03436       -2.02714       -1.57133
C          1.72058       -3.27265       -1.67786
C         -0.38216       -1.96566       -1.72088
C         -1.04173       -0.77478       -1.68800
C         -0.30221        0.44393       -1.66519
C          1.10358        0.41842       -1.54208
C         -0.97980        1.67049       -1.81441
C         -0.27411        2.85063       -1.91916
C          1.12738        2.82106       -1.91586
C          1.80015        1.63267       -1.73646
C          1.75790        0.85191        1.29869
C          1.03444        2.02714        1.57133
C          1.72068        3.27265        1.67786
C          3.07483        3.32130        1.56007
C          1.10363       -0.41842        1.54209
C         -0.30214       -0.44391        1.66523
C         -1.04166        0.77480        1.68803
C         -0.38209        1.96568        1.72090
C         -0.97974       -1.67047        1.81448
C         -0.27405       -2.85061        1.91923
C          1.12744       -2.82105        1.91588
C          1.80021       -1.63267        1.73645
C         -2.46068       -1.70625        1.88948
C         -2.52249        0.76428        1.76325
C         -2.46074        1.70629       -1.88936
C         -2.52256       -0.76425       -1.76326
N         -3.14035        0.48383       -1.82014
C         -4.60097        0.54934       -1.97131
N         -3.14028       -0.48379        1.82021
C         -4.60090       -0.54929        1.97135
O         -3.16996        1.79798        1.77596
O         -3.08174       -2.74455        2.01606
O         -3.17002       -1.79795       -1.77608
O         -3.08179        2.74460       -2.01589
C          3.79010       -0.00001       -0.00004
C          5.19800       -0.00002       -0.00006
C          5.89989        1.13945        0.49753
C          5.21862        2.22838        0.94391
C          3.11086       -0.98534       -0.81678
C          3.80202       -2.17751       -1.11576
C          5.21856       -2.22842       -0.94404
C          5.89986       -1.13950       -0.49768
H          3.61625       -4.24484       -1.74114
H          1.14828       -4.16358       -1.91645
H         -0.95562       -2.88133       -1.82536
H         -0.82396        3.77772       -2.03632
H          1.68733        3.73911       -2.05578
H          2.88320        1.62670       -1.75083
H          1.14840        4.16359        1.91647
H          3.61636        4.24481        1.74109
H         -0.95553        2.88135        1.82536
H         -0.82391       -3.77769        2.03642
H          1.68738       -3.73910        2.05578
H          2.88326       -1.62670        1.75078
H          6.98485        1.14262        0.45338
H          5.74454        3.13542        1.22601
H          5.74446       -3.13547       -1.22616
H          6.98482       -1.14268       -0.45358
C         -5.34677       -1.07212        0.72863
C         -6.16274       -0.00009        0.00002
H         -6.82408       -0.49422       -0.72357
C         -5.34690        1.07204       -0.72859
H         -6.82414        0.49397        0.72362
H         -4.64097        1.54771       -0.04178
H         -6.02480        1.86843       -1.05028
H         -4.92116       -0.46043       -2.22813
H         -4.79059        1.20445       -2.82294
H         -4.92110        0.46051        2.22804
H         -4.79057       -1.20431        2.82304
H         -4.64079       -1.54769        0.04181
H         -6.02456       -1.86860        1.05032
