# Supplementary material for: Spring‐Like Behavior in [8]Helicene Diimides: How Helical Pitch Governs Optical Anisotropy and Electronic Conjugation
Source: Angew Chem Int Ed Engl. 2025 Jul 7;64(34):e202508779. doi: 10.1002/anie.202508779 (PMC12363639; doi:10.1002/anie.202508779)
Supplement: Supplementary file 3 — Supporting information [file ANIE-64-e202508779-s001.zip › C5-8HDI-anion.xyz]

75
	Energy: -1295361.9406748
C          3.10971        0.98675        0.79636
C          3.80354        2.17626        1.10862
C          3.11539       -3.34104       -1.58009
C          1.77574       -0.87383       -1.33142
C          1.04368       -2.06807       -1.61911
C          1.77001       -3.30199       -1.74288
C         -0.34296       -2.03140       -1.76321
C         -1.05249       -0.81861       -1.68664
C         -0.32589        0.40459       -1.65964
C          1.09780        0.39471       -1.56376
C         -1.00368        1.63976       -1.76182
C         -0.29130        2.84026       -1.84860
C          1.09306        2.81690       -1.88122
C          1.77425        1.60766       -1.75291
C          1.74954        0.87107        1.26947
C          1.03735        2.05242        1.55986
C          1.73131        3.29137        1.67628
C          3.08614        3.32512        1.55608
C          1.08007       -0.39113        1.51064
C         -0.32457       -0.40446        1.65015
C         -1.05234        0.82006        1.69125
C         -0.37514        2.00405        1.72294
C         -1.00949       -1.62722        1.80114
C         -0.31220       -2.81516        1.89355
C          1.08750       -2.79813        1.87762
C          1.76568       -1.61349        1.69113
C         -2.48284       -1.64895        1.88425
C         -2.52608        0.82003        1.78789
C         -2.46163        1.67047       -1.82127
C         -2.48924       -0.81576       -1.74535
N         -3.12183        0.44730       -1.77576
C         -4.57470        0.50379       -1.95310
N         -3.15384       -0.42475        1.83626
C         -4.61409       -0.48679        1.97997
O         -3.17586        1.85679        1.83317
O         -3.12037       -2.68525        2.00532
O         -3.18099       -1.84854       -1.77733
O         -3.11323        2.71640       -1.92648
C          3.79118       -0.00736       -0.00938
C          5.20602       -0.00759        0.00894
C          5.90335        1.13692        0.50625
C          5.22246        2.22682        0.94879
C          3.11468       -0.99550       -0.83515
C          3.83129       -2.19016       -1.10925
C          5.23492       -2.23508       -0.92005
C          5.91984       -1.13944       -0.46929
H          3.66941       -4.26050       -1.74996
H          1.21931       -4.19859       -2.01506
H         -0.89492       -2.95091       -1.92784
H         -0.84651        3.76878       -1.92170
H          1.65440        3.73901       -1.99358
H          2.85789        1.60934       -1.77843
H          1.16779        4.18681        1.91935
H          3.63794        4.24264        1.73792
H         -0.92912        2.92919        1.84479
H         -0.86258       -3.74182        2.00971
H          1.64185       -3.72132        2.00500
H          2.84820       -1.61829        1.69059
H          6.98907        1.13851        0.46917
H          5.74677        3.13355        1.23571
H          5.76581       -3.14347       -1.19224
H          7.00455       -1.13780       -0.41958
C         -5.34498       -1.05009        0.74570
C         -6.17514       -0.00478       -0.00335
H         -6.82234       -0.51815       -0.72648
C         -5.35149        1.05420       -0.74050
H         -6.84839        0.49351        0.70686
H         -4.65698        1.54030       -0.04960
H         -6.02691        1.84175       -1.09063
H         -4.88628       -0.51407       -2.18577
H         -4.76072        1.13501       -2.82468
H         -4.93762        0.53005        2.19915
H         -4.81554       -1.10773        2.85460
H         -4.62198       -1.50645        0.06264
H         -6.00580       -1.85771        1.07641
