# Supplementary material for: Spring‐Like Behavior in [8]Helicene Diimides: How Helical Pitch Governs Optical Anisotropy and Electronic Conjugation
Source: Angew Chem Int Ed Engl. 2025 Jul 7;64(34):e202508779. doi: 10.1002/anie.202508779 (PMC12363639; doi:10.1002/anie.202508779)
Supplement: Supplementary file 3 — Supporting information [file ANIE-64-e202508779-s001.zip › C6-8HDI.xyz]

78
	Energy: -1320848.9545184
C         -3.10013        0.36278       -1.29090
C         -3.76209        1.20748       -2.20664
C         -3.29312       -2.08029        2.97288
C         -1.96062       -0.03901        1.57061
C         -1.26981       -0.85106        2.48855
C         -1.95867       -1.89997        3.16559
C          0.11141       -0.61149        2.74609
C          0.76200        0.43945        2.17523
C          0.03245        1.39761        1.41112
C         -1.34462        1.20936        1.16694
C          0.67817        2.56823        0.96315
C         -0.03691        3.56840        0.33909
C         -1.42604        3.44229        0.20406
C         -2.06506        2.29576        0.61956
C         -1.71487        0.03756       -1.55258
C         -0.97662        0.91368       -2.37129
C         -1.64506        1.92430       -3.12363
C         -3.00218        1.99324       -3.12189
C         -1.05714       -1.17287       -1.09201
C          0.34465       -1.29493       -1.24148
C          1.08839       -0.28214       -1.91629
C          0.43501        0.76240       -2.49478
C          1.01059       -2.45755       -0.79919
C          0.30491       -3.49811       -0.23295
C         -1.09185       -3.42485       -0.16235
C         -1.75490       -2.30248       -0.60492
C          2.46507       -2.63710       -1.03631
C          2.54975       -0.42717       -2.14202
C          2.13080        2.76155        1.19015
C          2.20660        0.63134        2.45243
N          2.79902        1.78191        1.92820
C          4.23623        1.98451        2.15102
N          3.13118       -1.63083       -1.73994
C          4.51124       -1.91777       -2.16129
O          3.20829        0.43910       -2.68955
O          3.06178       -3.63774       -0.68231
O          2.84871       -0.16856        3.10917
O          2.72932        3.73518        0.76999
C         -3.85604       -0.08734       -0.13896
C         -5.25863       -0.14941       -0.24773
C         -5.91137        0.54559       -1.30964
C         -5.18786        1.28380       -2.19258
C         -3.25898       -0.47470        1.12156
C         -3.97548       -1.37154        1.94080
C         -5.36901       -1.57377        1.70619
C         -6.00446       -0.90318        0.70836
H         -3.84740       -2.80491        3.56161
H         -1.41271       -2.50132        3.88567
H          0.66634       -1.28177        3.39497
H          0.49017        4.45519        0.00556
H         -2.00420        4.25486       -0.22181
H         -3.14247        2.23156        0.53661
H         -1.05326        2.57841       -3.75609
H         -3.52635        2.68138       -3.77806
H          1.00588        1.48133       -3.07408
H          0.84699       -4.37857        0.09314
H         -1.65944       -4.26691        0.21812
H         -2.83638       -2.29689       -0.59487
H         -6.99590        0.52481       -1.35810
H         -5.68164        1.89971       -2.93807
H         -5.91956       -2.23007        2.37332
H         -7.08066       -0.97900        0.58545
C          5.59043       -1.73163       -1.09625
H          4.70862       -1.26497       -3.01220
H          4.51661       -2.95689       -2.49674
C          5.79964       -0.29061       -0.61707
H          6.51723       -2.10126       -1.55081
H          5.37726       -2.39206       -0.24924
C          4.87028        0.12097        0.52290
H          5.67324        0.39878       -1.46069
H          6.83537       -0.17708       -0.27290
H          3.82730       -0.02179        0.22007
C          5.07379        1.57426        0.94172
H          5.02709       -0.54097        1.38310
H          4.84225        2.23909        0.10274
H          6.12739        1.74251        1.19851
H          4.50002        1.38929        3.02494
H          4.38266        3.04251        2.37204
