# Supplementary material for: Spring‐Like Behavior in [8]Helicene Diimides: How Helical Pitch Governs Optical Anisotropy and Electronic Conjugation
Source: Angew Chem Int Ed Engl. 2025 Jul 7;64(34):e202508779. doi: 10.1002/anie.202508779 (PMC12363639; doi:10.1002/anie.202508779)
Supplement: Supplementary file 3 — Supporting information [file ANIE-64-e202508779-s001.zip › C6-8HDI-anion.xyz]

78
	Energy: -1320026.5747448
C         -3.09997        0.35309       -1.32511
C         -3.79175        1.20909       -2.22403
C         -3.30784       -2.06695        2.97729
C         -1.94653       -0.05680        1.55738
C         -1.27706       -0.85842        2.50496
C         -1.97494       -1.89570        3.18719
C          0.09677       -0.62437        2.78980
C          0.76866        0.42271        2.23173
C          0.05827        1.38054        1.45070
C         -1.30988        1.18512        1.15915
C          0.71275        2.55880        1.03256
C          0.01251        3.56167        0.39189
C         -1.36704        3.42517        0.20071
C         -2.01086        2.26863        0.58282
C         -1.72952        0.02187       -1.61181
C         -0.99129        0.88572       -2.48381
C         -1.69842        1.88149       -3.24056
C         -3.04719        1.97832       -3.17801
C         -1.04733       -1.17823       -1.13302
C          0.37142       -1.28736       -1.29560
C          1.09499       -0.29335       -2.01289
C          0.38709        0.74609       -2.63915
C          1.04609       -2.42699       -0.79771
C          0.33904       -3.46209       -0.17290
C         -1.04076       -3.40328       -0.10792
C         -1.71940       -2.29129       -0.60694
C          2.47824       -2.59751       -1.02661
C          2.51079       -0.43167       -2.24481
C          2.15405        2.74754        1.29531
C          2.20450        0.60286        2.52672
N          2.81232        1.75294        2.01891
C          4.25301        1.93066        2.23510
N          3.12286       -1.60782       -1.75907
C          4.49560       -1.89570       -2.18446
O          3.19442        0.39881       -2.86445
O          3.10998       -3.58991       -0.64209
O          2.84374       -0.20583        3.18388
O          2.76817        3.73149        0.90820
C         -3.85100       -0.08206       -0.15707
C         -5.26320       -0.12889       -0.24491
C         -5.93202        0.56568       -1.28698
C         -5.20525        1.29864       -2.18398
C         -3.25022       -0.47664        1.10201
C         -3.97380       -1.35920        1.93489
C         -5.37129       -1.55397        1.71231
C         -6.00589       -0.88123        0.71727
H         -3.87607       -2.78331        3.56308
H         -1.44074       -2.49380        3.91869
H          0.62521       -1.29919        3.45554
H          0.53920        4.45620        0.07980
H         -1.93443        4.23283       -0.24802
H         -3.08175        2.19563        0.44853
H         -1.12804        2.51363       -3.91585
H         -3.58718        2.67037       -3.81864
H          0.92828        1.42660       -3.28828
H          0.89265       -4.31500        0.20347
H         -1.60592       -4.22305        0.32430
H         -2.80115       -2.29465       -0.58198
H         -7.01701        0.54781       -1.32272
H         -5.70464        1.91918       -2.92324
H         -5.92064       -2.20429        2.38645
H         -7.08378       -0.94871        0.60077
C          5.58525       -1.68758       -1.13345
H          4.68583       -1.25393       -3.04448
H          4.51283       -2.94026       -2.50468
C          5.76117       -0.24594       -0.64309
H          6.51845       -2.02799       -1.59855
H          5.39730       -2.35548       -0.28632
C          4.84304        0.12797        0.51927
H          5.59222        0.44567       -1.47740
H          6.80030       -0.10248       -0.31952
H          3.79734        0.00742        0.21529
C          5.07319        1.55812        1.00148
H          5.00399       -0.57035        1.35035
H          4.84670        2.26260        0.19381
H          6.13129        1.69794        1.25635
H          4.51887        1.29714        3.08027
H          4.41873        2.97470        2.50341
