# Supplementary material for: Spring‐Like Behavior in [8]Helicene Diimides: How Helical Pitch Governs Optical Anisotropy and Electronic Conjugation
Source: Angew Chem Int Ed Engl. 2025 Jul 7;64(34):e202508779. doi: 10.1002/anie.202508779 (PMC12363639; doi:10.1002/anie.202508779)
Supplement: Supplementary file 3 — Supporting information [file ANIE-64-e202508779-s001.zip › Compound_6.xyz]

78
	Energy: -1393095.6002929
C          3.73742       -0.02781        0.04941
C          3.01993        0.64420        1.11139
C          5.14295       -0.03902        0.09375
C          3.68875        1.68176        1.79071
C          5.11053        1.78176        1.68715
C          5.81847        0.88587        0.94696
C          5.85619       -0.97476       -0.71647
C          3.08605       -0.68998       -1.05801
C          3.77564       -1.73910       -1.69616
C          5.18592       -1.86045       -1.50352
C          3.04579       -2.67147       -2.49293
C          1.69425       -2.56119       -2.61454
C          1.02514       -1.39595       -2.13677
C          1.75054       -0.38512       -1.50432
C         -0.38045       -1.23111       -2.27436
C         -1.03625       -0.09554       -1.89389
C         -0.27842        1.07309       -1.47906
C          1.13431        0.92135       -1.37557
C          1.65739        0.35214        1.48977
C          0.91610        1.36738        2.10724
C          1.57673        2.52549        2.61165
C          2.93300        2.62235        2.55103
C          1.02528       -0.94556        1.32648
C         -0.38394       -1.07433        1.44931
C         -1.14738        0.10474        1.78760
C         -0.50292        1.23520        2.18668
C         -0.95900       -2.36661        1.28261
C         -0.17172       -3.45343        0.96452
C          1.22344       -3.33334        0.92403
C          1.80477       -2.11144        1.14183
C         -0.80650        2.37762       -1.22849
C          1.95959        2.06121       -1.23867
C          0.03624        3.45601       -1.04674
C          1.42684        3.31246       -1.09047
C         -2.37925       -2.66436        1.64138
O         -2.89011       -2.36462        2.69656
O         -2.99406       -3.39252        0.69988
C         -4.36041       -3.68548        0.97844
C         -2.62552        0.16855        1.59897
O         -3.21350       -0.38532        0.69306
O         -3.22466        0.93155        2.50904
C         -4.61832        1.14229        2.28772
C         -2.24593        2.73454       -0.99649
O         -2.85385        2.45248        0.01104
O         -2.70322        3.57733       -1.92715
C         -4.06904        3.95279       -1.77014
C         -2.51747       -0.10055       -2.07662
O         -3.20259        0.87245       -2.30584
O         -3.01679       -1.33916       -2.02068
C         -4.43723       -1.42058       -2.04132
H          5.61895        2.55373        2.25724
H          6.90435        0.90128        0.94503
H          6.93928       -1.00720       -0.64347
H          5.71934       -2.64034       -2.03884
H          3.57935       -3.50319       -2.94334
H          1.11608       -3.32118       -3.13111
H         -0.95624       -2.06339       -2.66156
H          0.98440        3.28936        3.10596
H          3.45439        3.44642        3.02890
H         -1.08914        2.09393        2.49482
H         -0.64062       -4.42112        0.82344
H          1.84104       -4.20915        0.75792
H          2.88349       -2.03642        1.17954
H          3.03421        1.93848       -1.27610
H         -0.39856        4.43652       -0.88289
H          2.07130        4.17973       -0.99965
H         -4.45999       -4.24474        1.91156
H         -4.92879       -2.75568        1.05674
H         -4.71341       -4.28104        0.13699
H         -5.15184        0.18955        2.31856
H         -4.94907        1.78879        3.09954
H         -4.76796        1.62392        1.31997
H         -4.22712        4.46302       -0.81674
H         -4.28939        4.62099       -2.60162
H         -4.70114        3.06331       -1.81508
H         -4.84033       -0.89263       -1.17477
H         -4.84274       -0.98858       -2.95932
H         -4.66871       -2.48351       -1.98363
