# Supplementary material for: Spring‐Like Behavior in [8]Helicene Diimides: How Helical Pitch Governs Optical Anisotropy and Electronic Conjugation
Source: Angew Chem Int Ed Engl. 2025 Jul 7;64(34):e202508779. doi: 10.1002/anie.202508779 (PMC12363639; doi:10.1002/anie.202508779)
Supplement: Supplementary file 3 — Supporting information [file ANIE-64-e202508779-s001.zip › N-Me-8HDI.xyz]

68
	Energy: -1222886.2632939
C          2.68071       -0.92826       -0.87533
C          3.35877       -2.10571       -1.24463
C          2.61155        3.21088        1.75253
C          1.33164        0.74765        1.34655
C          0.58416        1.89172        1.67577
C          1.25595        3.13778        1.85740
C         -0.83542        1.79228        1.79029
C         -1.46679        0.58933        1.67855
C         -0.69740       -0.61095        1.61911
C          0.70755       -0.54701        1.51898
C         -1.34281       -1.86173        1.69009
C         -0.60902       -3.02736        1.74702
C          0.79127       -2.96371        1.76790
C          1.43453       -1.75132        1.65802
C          1.33156       -0.74764       -1.34653
C          0.58407       -1.89171       -1.67573
C          1.25585       -3.13777       -1.85738
C          2.61146       -3.21087       -1.75256
C          0.70746        0.54702       -1.51896
C         -0.69750        0.61096       -1.61906
C         -1.46688       -0.58932       -1.67851
C         -0.83551       -1.79227       -1.79026
C         -1.34292        1.86173       -1.69002
C         -0.60914        3.02737       -1.74694
C          0.79114        2.96373       -1.76786
C          1.43442        1.75134       -1.65801
C         -2.82238        1.94055       -1.69611
C         -2.95001       -0.53635       -1.65092
C         -2.82226       -1.94057        1.69611
C         -2.94991        0.53634        1.65092
N         -3.52601       -0.73355        1.63613
C         -4.97888       -0.85180        1.55918
N         -3.52611        0.73353       -1.63597
C         -4.97899        0.85179       -1.55908
O         -3.63339       -1.54579       -1.62231
O         -3.42384        2.99608       -1.74062
O         -3.63329        1.54578        1.62219
O         -3.42372       -2.99611        1.74059
C          3.36306       -0.00001       -0.00002
C          4.76912       -0.00000       -0.00007
C          5.46358       -1.11318       -0.56580
C          4.77589       -2.17214       -1.07490
C          2.68076        0.92826        0.87531
C          3.35885        2.10571        1.24458
C          4.77596        2.17214        1.07475
C          5.46361        1.11319        0.56562
H          3.13755        4.13049        1.99040
H          0.67185        4.00772        2.14089
H         -1.43181        2.69080        1.91516
H         -1.13758       -3.97249        1.80199
H          1.37249       -3.87366        1.86829
H          2.51687       -1.71776        1.68623
H          0.67173       -4.00771       -2.14084
H          3.13745       -4.13049       -1.99045
H         -1.43190       -2.69079       -1.91513
H         -1.13771        3.97249       -1.80191
H          1.37236        3.87368       -1.86823
H          2.51676        1.71780       -1.68623
H         -5.34427       -1.44019        2.40169
H         -5.39781        0.15070        1.58375
H         -5.24647       -1.36166        0.63161
H         -5.39787       -0.15075       -1.58299
H         -5.24655        1.36225       -0.63184
H         -5.34446        1.43956       -2.40199
H          6.54863       -1.12605       -0.52409
H          5.29909       -3.06297       -1.40916
H          5.29917        3.06298        1.40897
H          6.54866        1.12606        0.52382
