# Supplementary material for: Spring‐Like Behavior in [8]Helicene Diimides: How Helical Pitch Governs Optical Anisotropy and Electronic Conjugation
Source: Angew Chem Int Ed Engl. 2025 Jul 7;64(34):e202508779. doi: 10.1002/anie.202508779 (PMC12363639; doi:10.1002/anie.202508779)
Supplement: Supplementary file 3 — Supporting information [file ANIE-64-e202508779-s001.zip › N-Me-8HDI-anion.xyz]

68
	Energy: -1222121.4171088
C          2.68118        0.93266        0.84896
C          3.36401        2.10464        1.23832
C          2.68878       -3.23381       -1.77885
C          1.37172       -0.77437       -1.40029
C          0.62487       -1.94284       -1.74801
C          1.34323       -3.17350       -1.94263
C         -0.76341       -1.88051       -1.86802
C         -1.45466       -0.66347       -1.70574
C         -0.71081        0.54849       -1.63754
C          0.71281        0.51396       -1.56531
C         -1.36886        1.79852       -1.65619
C         -0.63887        2.99048       -1.69727
C          0.74438        2.94828       -1.75604
C          1.40770        1.72349       -1.69880
C          1.32023        0.77563        1.30517
C          0.59249        1.92952        1.65646
C          1.27511        3.16546        1.85202
C          2.63149        3.21778        1.74791
C          0.66647       -0.50666        1.46952
C         -0.73880       -0.54635        1.58907
C         -1.48383        0.66565        1.68540
C         -0.82305        1.85399        1.79603
C         -1.40680       -1.78611        1.65732
C         -0.69347       -2.96653        1.69720
C          0.70645       -2.92901        1.70583
C          1.36893       -1.72685        1.59214
C         -2.88201       -1.83360        1.68001
C         -2.96107        0.64047        1.72273
C         -2.82688        1.85314       -1.63043
C         -2.89104       -0.63935       -1.66747
N         -3.49633        0.63738       -1.60036
C         -4.94808        0.71656       -1.54462
N         -3.56429       -0.61718        1.67790
C         -5.01994       -0.70355        1.65016
O         -3.63526        1.65877        1.78760
O         -3.51211       -2.88015        1.70606
O         -3.60840       -1.65345       -1.68017
O         -3.47127        2.90813       -1.63161
C          3.37266       -0.00577       -0.01073
C          4.78593       -0.00752        0.02034
C          5.47382        1.10840        0.59210
C          4.78449        2.16857        1.09253
C          2.70243       -0.93824       -0.90146
C          3.41339       -2.11977       -1.23725
C          4.81545       -2.17912       -1.03781
C          5.50012       -1.11270       -0.51853
H          3.23436       -4.14723       -2.00100
H          0.78659       -4.04901       -2.26672
H         -1.33143       -2.78369       -2.06582
H         -1.18065        3.92990       -1.70528
H          1.31833        3.86652       -1.82998
H          2.49129        1.70871       -1.73465
H          0.70171        4.04044        2.14204
H          3.17241        4.12774        1.99041
H         -1.39142        2.76496        1.95424
H         -1.23187       -3.90609        1.74857
H          1.27248       -3.84988        1.79203
H          2.45149       -1.71538        1.60329
H         -5.33129        1.25744       -2.41299
H         -5.33482       -0.29875       -1.53344
H         -5.25313        1.25312       -0.64382
H         -5.41593        0.30795        1.64719
H         -5.32831       -1.23627        0.74957
H         -5.37999       -1.24568        2.52623
H          6.55986        1.11703        0.56499
H          5.30384        3.05817        1.43664
H          5.34730       -3.07177       -1.35658
H          6.58439       -1.11867       -0.45976
