# Supplementary material for: Spring‐Like Behavior in [8]Helicene Diimides: How Helical Pitch Governs Optical Anisotropy and Electronic Conjugation
Source: Angew Chem Int Ed Engl. 2025 Jul 7;64(34):e202508779. doi: 10.1002/anie.202508779 (PMC12363639; doi:10.1002/anie.202508779)
Supplement: Supplementary file 3 — Supporting information [file ANIE-64-e202508779-s001.zip › N-nBu-8HDI.xyz]

86
	Energy: -1370971.6695705
C         -3.46259       -1.04582       -0.73218
C         -4.14335       -1.64666       -1.80898
C         -3.39965        2.37067        2.78919
C         -2.11253        1.47224        0.46278
C         -1.36948        2.02894        1.51864
C         -2.04423        2.46043        2.69965
C          0.05009        2.12253        1.40454
C          0.68670        1.76691        0.25313
C         -0.07618        1.46193       -0.91230
C         -1.48173        1.37671       -0.83691
C          0.57872        1.27350       -2.14527
C         -0.14796        1.08895       -3.30239
C         -1.54861        1.12294       -3.25334
C         -2.20055        1.26490       -2.04871
C         -2.11300       -1.47227       -0.46286
C         -1.36997       -2.02921       -1.51862
C         -2.04473       -2.46056       -2.69966
C         -3.40011       -2.37036       -2.78938
C         -1.48237       -1.37692        0.83693
C         -0.07686       -1.46236        0.91247
C          0.68610       -1.76744       -0.25288
C          0.04957       -2.12305       -1.40434
C          0.57791       -1.27409        2.14554
C         -0.14891       -1.08959        3.30258
C         -1.54957       -1.12335        3.25335
C         -2.20136       -1.26506        2.04862
C          2.05879       -1.26534        2.21586
C          2.16850       -1.73579       -0.21315
C          2.05962        1.26480       -2.21547
C          2.16912        1.73536        0.21352
N          2.76054        1.47867       -1.02251
C          4.22609        1.40901       -1.10227
N          2.75980       -1.47884        1.02289
C          4.22533       -1.40891        1.10269
O          2.83963       -1.90595       -1.21772
O          2.65654       -1.07434        3.25777
O          2.84013        1.90566        1.21815
O          2.65746        1.07311       -3.25720
C         -4.14415        0.00030       -0.00014
C         -5.55055        0.00054       -0.00023
C         -6.24660       -0.77932       -0.97404
C         -5.56033       -1.49372       -1.90753
C         -3.46230        1.04620        0.73194
C         -4.14299        1.64725        1.80866
C         -5.56003        1.49478        1.90705
C         -6.24645        0.78063        0.97349
H         -3.92876        2.79017        3.63950
H         -1.46234        2.91603        3.49472
H          0.64252        2.43003        2.26067
H          0.38616        0.94752       -4.23526
H         -2.12362        1.03422       -4.16844
H         -3.28305        1.29944       -2.02924
H         -1.46290       -2.91641       -3.49464
H         -3.92923       -2.78974       -3.63973
H          0.64206       -2.43061       -2.26040
H          0.38510       -0.94833        4.23554
H         -2.12467       -1.03462        4.16838
H         -3.28387       -1.29931        2.02891
C          4.85352        2.66188       -1.71612
H          4.58209        1.24735       -0.08594
H          4.46551        0.53328       -1.70828
H          4.58129       -1.24680        0.08642
H          4.46454       -0.53334        1.70901
C          4.85305       -2.66184        1.71609
H         -7.33162       -0.74019       -0.99384
H         -6.08416       -2.00235       -2.71122
H         -6.08377        2.00360        2.71069
H         -7.33149        0.74189        0.99316
H          4.47795        2.76816       -2.73768
H          5.93210        2.47552       -1.79641
C          4.62098        3.95583       -0.93165
H          4.47733       -2.76869        2.73754
H          5.93156       -2.47515        1.79667
C          4.62111       -3.95552        0.93101
H          4.97888        4.79285       -1.54232
C          5.30959        3.99044        0.43203
H          3.54292        4.11703       -0.80346
H          4.97917       -4.79270        1.54136
C          5.30998       -3.98926       -0.43256
H          3.54313       -4.11703        0.80251
H          4.89700        3.23197        1.10186
H          5.17514        4.96417        0.91236
H          6.38652        3.81555        0.32907
H          5.17598       -4.96283       -0.91336
H          6.38683       -3.81401       -0.32933
H          4.89719       -3.23067       -1.10212
