# Supplementary material for: Spring‐Like Behavior in [8]Helicene Diimides: How Helical Pitch Governs Optical Anisotropy and Electronic Conjugation
Source: Angew Chem Int Ed Engl. 2025 Jul 7;64(34):e202508779. doi: 10.1002/anie.202508779 (PMC12363639; doi:10.1002/anie.202508779)
Supplement: Supplementary file 3 — Supporting information [file ANIE-64-e202508779-s001.zip › N-nBu-8HDI-anion.xyz]

86
	Energy: -1370116.5344992
C         -3.50396       -1.07321       -0.74920
C         -4.22663       -1.61365       -1.84490
C         -3.36172        2.32665        2.82200
C         -2.05496        1.39108        0.51745
C         -1.32420        1.94690        1.58688
C         -2.00385        2.38939        2.75885
C          0.09242        2.05681        1.49431
C          0.75686        1.71958        0.35192
C          0.01595        1.39574       -0.82137
C         -1.39135        1.29400       -0.76750
C          0.69333        1.22015       -2.04515
C         -0.01272        1.02936       -3.21552
C         -1.41258        1.04970       -3.18993
C         -2.08391        1.17780       -1.99399
C         -2.18617       -1.56370       -0.49057
C         -1.45106       -2.14657       -1.56918
C         -2.17832       -2.56311       -2.73756
C         -3.51982       -2.38118       -2.83004
C         -1.52568       -1.48790        0.80480
C         -0.10333       -1.56536        0.84819
C          0.63309       -1.87452       -0.32887
C         -0.06398       -2.26918       -1.48762
C          0.56246       -1.33785        2.07249
C         -0.16189       -1.14042        3.25214
C         -1.54584       -1.19901        3.22833
C         -2.21595       -1.37576        2.01877
C          2.02107       -1.29212        2.11204
C          2.06843       -1.82266       -0.32146
C          2.16971        1.24248       -2.09220
C          2.23376        1.76004        0.32460
N          2.85032        1.51124       -0.90216
C          4.31671        1.52823       -0.97028
N          2.68741       -1.51263        0.91163
C          4.14705       -1.41377        0.94715
O          2.77302       -2.01602       -1.32670
O          2.65963       -1.06211        3.14588
O          2.89732        2.00267        1.32340
O          2.79467        1.04958       -3.12467
C         -4.14577       -0.00053       -0.00768
C         -5.55816        0.06735       -0.02151
C         -6.28939       -0.65592       -1.00343
C         -5.62265       -1.39177       -1.94637
C         -3.42873        1.00491        0.75070
C         -4.10310        1.63021        1.82183
C         -5.52691        1.53802        1.90564
C         -6.23043        0.86177        0.95883
H         -3.89928        2.75100        3.66485
H         -1.42524        2.83068        3.56442
H          0.65844        2.38426        2.36047
H          0.53157        0.89607       -4.14348
H         -1.97243        0.95559       -4.11381
H         -3.16629        1.19753       -1.99466
H         -1.63273       -3.06469       -3.53262
H         -4.07412       -2.76401       -3.68300
H          0.49831       -2.64361       -2.33677
H          0.38420       -0.96425        4.17228
H         -2.11478       -1.08807        4.14595
H         -3.30003       -1.40131        2.01466
C          4.87341        2.81116       -1.59124
H          4.67807        1.39122        0.04722
H          4.61672        0.66563       -1.56693
H          4.47150       -1.26805       -0.08188
H          4.39345       -0.52326        1.52920
C          4.82441       -2.63673        1.57135
H         -7.37162       -0.56912       -1.02378
H         -6.16531       -1.86338       -2.76148
H         -6.03569        2.06166        2.70967
H         -7.31678        0.86643        0.96677
H          4.48367        2.89583       -2.60982
H          5.95986        2.68393       -1.67969
C          4.57591        4.09516       -0.81222
H          4.46425       -2.73349        2.59947
H          5.90004       -2.42334        1.63078
C          4.61192       -3.95324        0.81977
H          4.87245        4.94820       -1.43360
C          5.28726        4.18049        0.53734
H          3.49274        4.19043       -0.66505
H          4.98988       -4.77149        1.44465
C          5.29115       -4.00070       -0.54802
H          3.53597       -4.13116        0.70013
H          4.94254        3.39206        1.21093
H          5.09267        5.14202        1.02232
H          6.37154        4.08131        0.41334
H          5.17247       -4.98524       -1.01180
H          6.36527       -3.80061       -0.45837
H          4.84972       -3.25851       -1.21758
